# Supplementary material for: Deep visual proteomics uncovers nociceptor diversity and pain targets
Source: Nat Commun. 2026 Apr 11;17:3437. doi: 10.1038/s41467-026-71418-8 (PMC13076600; doi:10.1038/s41467-026-71418-8)
Supplement: Supplementary file 3 — Supplementary Data 1 [file 41467_2026_71418_MOESM3_ESM.xlsx]

## Sheet: TMEM and Ion channel
List of proteins that matched either of the two criteria: 1) "transmembrane" in protein description 2) "ion channel" as a GOMF term. Detailed protein expression profiles are present in the next two tabs.
Transmembrane		Ion Channels
Genes		Genes
Tmem201		Slc9a6
Tmem245		Ptprf
Tmem229a		Ryr3
Tmed7		Shroom2
Tmppe		Scn1a
Mctp1		Kcnb2
Tmem131		Ptprs
Tmem254		Scn7a
Tmem165		Abcc8
Tm9sf2		Plxnb2
Tmem120b		KRT17
Tmem104		TF
Tmem231		Abcc4
Tmem109		Ryr2
Rnft2		Nrxn2
Tmem65		Tpr
Tapt1		Atp2b1
Mctp2		Cacna2d1
Tmcc1		Kcnk1
Tmem151a		Atox1
Tmem132e		Kcns1
Tmem130		Kcnh2
Tmed3		Abcc1
Tmem59l		Clcn6
Tmcc2		Sema6a
Tmem106b		Npc1
P4htm		Bmpr2
Flrt3		Timm44
Tmco3		Slc1a4
Tm9sf4		Cacna1b
Tmem255a		Atp2a2
Tmem11		Sigmar1
Tmem214		Osmr
Tmem260		Clcn7
Tmem177		Slc25a17
Tmem209		Sorl1
Tmem222		Slc4a4
Tmem62		Hcn2
Tmem87a		Hcn1
Tmx4		Abcd4
Tmem161b		Lancl1
Tmem230		mt-Co3
Sidt2		Surf1
Kct2		Bcl2
Cystm1		Slc3a2
Tmed4		Itpr1
Tmcc3		Cox5a
Tmx1		Slc4a2
Tmem161a		S100a6
Tmem45b		Atp1b1
Tmem143		Atp1b2
Ghitm		Anxa6
Tmem168		Ntrk2
Tmem19		Thbd
Tmem205		Atp6v0a2
Tmem70		Fgfr1
Tmed9		Kcna1
Tmem223		Cox7c
Tmem33		Slc2a1
Tmem186		Ptpra
Tmed5		Slc7a2
Tmem192		Cox5b
Tmem135		Cox4i1
Tmem53		Tap1
Tmed10		Gja1
Atad1		Gria2
Cmtm5		Htr3a
Tmx2		M6pr
Tmem41a		Gabra2
Tmem126a		Pik3r1
Tmem160		Slc6a11
Tmem43		Grin1
Tm9sf1		Ret
Atp13a1		Tap2
Tm9sf3		Grik2
Tmub1		Abca1
Tmem59		Abca2
Tmed2		Lifr
Tmem176b		Cox6a1
Cyb561d2		Ptgir
Tmem115		Itgav
		Abcd1
		Cox7a2
		Slc25a4
		Ptpre
		Atp6v1a
		Atp6v1e1
		Clcn3
		Atp6v0d1
		Slc25a5
		Slc1a5
		Pctp
		Pitpna
		Slc16a1
		Cacnb3
		Slc12a2
		Abcd3
		Cox6b1
		Cox7a1
		Cox7b
		Cyb5a
		Atp6v1d
		Fxyd7
		Sec61g
		Kcnab2
		Atp6v1b2
		Mpc1
		Cplx1
		Atp6v0c
		Kcna2
		Kcnab1
		Plxna2
		Itpr3
		Ebp
		Stim1
		Slc7a3
		Atp8a1
		Ptprn2
		Stim2
		Nptn
		Atp1b3
		Cacna1a
		Gfra1
		Slc35b1
		Scn1b
		Shc1
		Uqcrh
		Il6st
		Axl
		Cacna1c
		Aqp1
		Kcnb1
		Kcnd1
		Fxyd2
		Inhba
		Igf2r
		Kcnma1
		Slc7a1
		Atp2b3
		Slc39a7
		Trappc10
		Tmem38a
		Slc17a7
		Slc25a33
		Slc2a6
		Ntrk1
		Mcu
		P2rx3
		Gpr149
		Tapt1
		Slc38a10
		Slc30a9
		Mrs2
		Slc30a1
		Rasa3
		Vdac2
		Vdac3
		Vdac1
		Grik1
		Abcb7
		Slc9a1
		Abcd2
		Cox7a2l
		Clcn4
		Slc35a1
		Gas6
		Slc29a2
		Il1rap
		Kcna5
		Lasp1
		Kcna6
		Nnt
		Ptprr
		Scn9a
		Sema5a
		Kcnc3
		Atp7a
		Grm7
		Sv2c
		Znf219
		Ano6
		Ano8
		Ints6
		Atp1a3
		Atp1a2
		Atp2b4
		Scn10a
		Ntrk3
		Npr2
		Asic3
		Slc44a1
		Kcnt1
		Trpv1
		Slc22a18
		Scn4b
		Abcg2
		Robo2
		Or6c65;Or6c66;Or6c66b
		Gabbr2
		Nisch
		Zdhhc17
		Plxna4
		Atp2c1
		Adgrb3
		Slc6a15
		Sv2b
		Slc38a9
		Coa6
		Nipal3
		Tmco3
		Slc25a12
		Ano10
		Serinc5
		Nipa1
		Slc45a1
		Cox15
		Slc6a17
		Slc30a6
		Slc25a29
		Trpa1
		Slc17a6
		Slc9a7
		Slc35c1
		Slc25a24
		Slc25a32
		Ncs1
		Tusc3
		Slc24a2
		Atp6v1h
		Slc7a14
		Slc41a2
		Slc9a9
		Kcnv1
		Slc25a16
		Slc39a6
		Gpr158
		Tmem63c
		Slc35e1
		Piezo2
		Slc38a2
		Slc36a4
		Slc35b4
		Sidt2
		Slc4a8
		Slc25a1
		Adgrg1
		Mmgt1
		Slc38a1
		Abca6
		Abca5
		Cacnb4
		Slc25a42
		Kcnc4
		Uqcr10
		Cacnb1
		Abca3
		Slc9a8
		Trpm8
		Slc30a5
		Slc6a8
		Atp1a1
		Mtmr6
		Slc25a3
		Or10a3;Or10a3b
		Abca7
		Sfxn3
		Slc15a4
		Mrgprd
		Slc35b2
		Kcnh5
		Tf
		Slc41a3
		Mfsd5
		Pde2a
		Slc12a6
		Sfxn5
		Sfxn4
		Mcoln1
		Slc33a1
		Sfxn1
		Slc39a3
		Clcc1
		Slc12a9
		Ogfr
		Cox6c
		Tomm22
		Uqcrq
		Timm22
		Pcyox1
		Magt1
		Atp6v1g1
		Slc25a11
		Uqcrfs1
		Nrxn1
		Zdhhc13
		Abcb8
		Slc50a1
		Gar1
		Uqcrc1
		Tomm40l
		Mpc2
		Slc37a4
		Atp6v1f
		Mfsd10
		Atp6v1e2
		Cul5
		Slc25a22
		Fip1l1
		Slc25a19
		Slc25a18
		Abcb6
		Tomm20
		Sorcs2
		Tpcn1
		Kcnh7
		Tubb3
		Jph3
		Ankh
		Abcb10
		Sv2a
		Slc12a4
		Abcb9
		P2rx4
		Slc30a7
		Kcnj10
		Ptk2b
		Kcnip3
		Slc25a13
		Pex3
		Tomm40
		Clic4
		Trpc3
		Slc25a10
		Serinc1
		Scn11a
		Bcam
		Atp2b2
		Slc35a2
		Plp2
		Atp6ap1
		Abcc5
		Tapbp
		Timm23
		Trpv2
		Atp6v1g2
		Scn8a
		Ccs
		Gabbr1
		Atp1a4
		Xpr1
		Kcnd3
		Timm17b
		Timm17a
		Ngfr
		Slc7a5
		Tfg
		Atp6v1c1
		Atp6v0a1
		Cacna2d3
		Clic1
		Gab2
		Fxyd1
		Gria4
		Kcnq2

## Sheet: Transmembrane
FileName	Olive_20220509_AnM_HStdia_AnM22_big_controlM1_F5_1_1247.d	Olive_20220509_AnM_HStdia_AnM22_big_controlM2_L5_1_1254.d	Olive_20220509_AnM_HStdia_AnM22_big_controlM3_F11_1_1260.d	Olive_20220509_AnM_HStdia_AnM22_big_inflamedM1_F7_1_1248.d	Olive_20220509_AnM_HStdia_AnM22_big_inflamedM2_L7_1_1255.d	Olive_20220509_AnM_HStdia_AnM22_big_inflamedM3_F13_1_1261.d	Olive_20220509_AnM_HStdia_AnM22_green_controlM1_D5_1_1245.d	Olive_20220509_AnM_HStdia_AnM22_green_controlM2_J5_1_1252.d	Olive_20220509_AnM_HStdia_AnM22_green_controlM3_D11_1_1258.d	Olive_20220509_AnM_HStdia_AnM22_green_inflamedM1_D7_1_1246.d	Olive_20220509_AnM_HStdia_AnM22_green_inflamedM2_J7_1_1253.d	Olive_20220509_AnM_HStdia_AnM22_green_inflamedM3_D13_1_1259.d	Olive_20220509_AnM_HStdia_AnM22_red_controlM1_B5_1_1243.d	Olive_20220509_AnM_HStdia_AnM22_red_controlM2_H5_1_1249.d	Olive_20220509_AnM_HStdia_AnM22_red_controlM3_B11_1_1256.d	Olive_20220509_AnM_HStdia_AnM22_red_inflamedlM1_B7_1_1244.d	Olive_20220509_AnM_HStdia_AnM22_red_inflamedM2_H7_1_1250.d	Olive_20220509_AnM_HStdia_AnM22_red_inflamedM3_B13_1_1257.d	Protein.Group	Protein.Ids	Protein.Names	Genes	First.Protein.Description	ENSG	ENST	ENSP
CellType	Mechano	Mechano	Mechano	Mechano	Mechano	Mechano	TRKA	TRKA	TRKA	TRKA	TRKA	TRKA	IB4	IB4	IB4	IB4	IB4	IB4
Inflammation	control	control	control	inflamed	inflamed	inflamed	control	control	control	inflamed	inflamed	inflamed	control	control	control	inflamed	inflamed	inflamed
Mice	M1	M2	M3	M1	M2	M3	M1	M2	M3	M1	M2	M3	M1	M2	M3	M1	M2	M3
	13.4923	13.6991	12.8697	13.3003	13.1058	12.8143	13.3364	13.8066	12.9461	12.9392	13.2997	12.7988	13.6166	13.7718	12.9898	13.4874	13.5496	13.2649	A2A8U2	A2A8U2	TM201_MOUSE	Tmem201	Transmembrane protein 201	ENSG00000188807	ENST00000340305;ENST00000340381;ENST00000416541;ENST00000508400	ENSP00000344503;ENSP00000344772;ENSP00000393626;ENSP00000423430
	12.7335	13.3273	12.598	12.9271	12.4572	12.9574	11.7043	12.7419	12.0479	12.9951	12.608	12.3489	12.4445	12.4444	11.686	12.3142	11.7288	11.4431	B1AZA5	B1AZA5	TM245_MOUSE	Tmem245	Transmembrane protein 245	ENSG00000106771	ENST00000374586;ENST00000413712;ENST00000491854	ENSP00000363714;ENSP00000394798;ENSP00000417842
	12.4779	12.1299	10.5839	12.0542	11.3348	11.8225	11.7967	11.8422	11.3766	11.4166	11.9645	10.8868	10.9137	10.5131	10.4656	10.5346	10.9148	11.8127	B9EJI9	B9EJI9	T229A_MOUSE	Tmem229a	Transmembrane protein 229A	ENSG00000234224	ENST00000455783	ENSP00000395244
	15.1571	15.7655	14.6582	15.1969	15.054	14.7467	14.5984	15.1642	14.7414	14.751	15.3135	14.8058	14.8796	14.6506	14.039	14.5846	14.5966	13.0809	D3YZZ5	D3YZZ5	D3YZZ5_MOUSE	Tmed7	Transmembrane p24 trafficking protein 7	ENSG00000134970	ENST00000456936;ENST00000508420	ENSP00000405926;ENSP00000450928
	12.8089	13.1957	12.1312	12.8423	12.21	12.2392	11.6764	12.9691	11.6247	12.3512	12.2126	11.547	12.3838	11.6268	11.3389	12.5849	11.8832	11.9796	D3Z286	D3Z286	D3Z286_MOUSE	Tmppe	Transmembrane protein with metallophosphoesterase domain	ENSG00000188167	ENST00000342462;ENST00000416695	ENSP00000343398;ENSP00000400715
	11.5126	11.0079	11.6673	11.498	11.7636	11.2465	11.2875	12.0248	12.1173	11.5339	11.781	12.0458	NaN	NaN	NaN	11.462	NaN	NaN	E9PV86	E9PV86	MCTP1_MOUSE	Mctp1	Multiple C2 and transmembrane domain-containing protein 1	ENSG00000175471	ENST00000312216;ENST00000429576;ENST00000503301;ENST00000505078;ENST00000505208;ENST00000505465;ENST00000506568;ENST00000507214;ENST00000508509;ENST00000510732;ENST00000512425;ENST00000514780;ENST00000515393	ENSP00000308957;ENSP00000391639;ENSP00000421543;ENSP00000422219;ENSP00000422317;ENSP00000423410;ENSP00000424126;ENSP00000424936;ENSP00000425515;ENSP00000426294;ENSP00000426417;ENSP00000426438;ENSP00000431075
	11.9646	12.4044	12.4003	11.8765	12.3397	12.1617	12.1365	12.7441	12.1981	11.8869	12.3623	12.2647	12.4955	12.1946	12.3743	12.6226	12.2915	12.8157	O70472	O70472	TM131_MOUSE	Tmem131	Transmembrane protein 131	ENSG00000075568	ENST00000186436;ENST00000409721;ENST00000418629;ENST00000438715	ENSP00000186436;ENSP00000386372;ENSP00000391566;ENSP00000411549
	11.8226	12.3186	11.2079	11.6947	11.4096	11.1395	11.2789	NaN	11.2837	NaN	11.5887	11.3418	11.9805	11.5857	11.5473	11.9051	11.638	NaN	P0DN89	P0DN89	TM254_MOUSE	Tmem254	Transmembrane protein 254	ENSG00000133678	ENST00000372273;ENST00000372274;ENST00000372275;ENST00000372277;ENST00000372281;ENST00000450179;ENST00000613758	ENSP00000361347;ENSP00000361348;ENSP00000361349;ENSP00000361351;ENSP00000361355;ENSP00000393450;ENSP00000482766
	11.5913	12.6466	12.3143	11.6523	12.2403	12.1489	11.4422	12.1322	12.2043	11.1873	12.0257	11.8385	11.3044	11.4464	11.4101	11.041	11.5554	NaN	P52875	P52875	TM165_MOUSE	Tmem165	Transmembrane protein 165	ENSG00000134851	ENST00000381334;ENST00000506103;ENST00000506198;ENST00000508404;ENST00000608091	ENSP00000370736;ENSP00000422639;ENSP00000425449;ENSP00000476531;ENSP00000476621
	15.3781	16.1928	15.1573	15.6104	15.7499	14.9888	15.3602	15.567	15.3402	15.3244	15.7553	15.3549	15.4481	15.1792	14.7847	15.2386	15.367	15.3765	P58021	P58021	TM9S2_MOUSE	Tm9sf2	Transmembrane 9 superfamily member 2	ENSG00000125304	ENST00000376387	ENSP00000365567
	9.82024	9.77457	9.416	9.58025	NaN	9.67924	NaN	NaN	10.3474	NaN	10.3659	9.087	NaN	9.37498	9.42625	9.72683	9.30303	10.4462	Q3TA38	Q3TA38	T120B_MOUSE	Tmem120b	Transmembrane protein 120B	ENSG00000188735	ENST00000342607;ENST00000449592;ENST00000540377;ENST00000541467	ENSP00000345152;ENSP00000404991;ENSP00000442105;ENSP00000446159
	12.6482	12.8379	12.7238	12.669	12.6988	12.7471	12.983	13.2249	12.8393	13.3102	13.0316	12.9336	12.9083	13.3085	12.9411	12.7906	12.7854	13.6118	Q3TB48	Q3TB48	TM104_MOUSE	Tmem104	Transmembrane protein 104	ENSG00000109066	ENST00000335464;ENST00000417024;ENST00000578764;ENST00000582330;ENST00000582773	ENSP00000334849;ENSP00000397676;ENSP00000461922;ENSP00000463205;ENSP00000463774
	10.9747	12.1137	9.78714	11.0844	10.2973	10.2217	10.8234	11.3223	10.4074	10.2722	10.551	10.7454	11.2238	NaN	10.5885	11.094	10.669	10.5572	Q3U284	Q3U284	TM231_MOUSE	Tmem231	Transmembrane protein 231	ENSG00000205084	ENST00000258173;ENST00000562410;ENST00000565067;ENST00000568377;ENST00000570006;ENST00000615437	ENSP00000258173;ENSP00000454582;ENSP00000455520;ENSP00000457254;ENSP00000476267;ENSP00000479977
	14.4642	15.6552	13.9263	15.1975	14.1679	14.2899	14.7543	15.6722	14.4611	15.4779	15.4548	14.3323	15.3664	14.9714	14.0223	15.3141	14.496	13.0851	Q3UBX0	Q3UBX0	TM109_MOUSE	Tmem109	Transmembrane protein 109	ENSG00000110108	ENST00000227525;ENST00000536171	ENSP00000227525;ENSP00000443990
	11.1319	NaN	10.1242	10.6409	10.2973	10.6994	NaN	NaN	NaN	NaN	NaN	9.89657	NaN	NaN	NaN	NaN	NaN	NaN	Q3UF64	Q3UF64	RNFT2_MOUSE	Rnft2	RING finger and transmembrane domain-containing protein 2	ENSG00000135119	ENST00000257575;ENST00000319176;ENST00000392549;ENST00000407967;ENST00000547718;ENST00000622220	ENSP00000257575;ENSP00000321405;ENSP00000376332;ENSP00000385669;ENSP00000447294;ENSP00000483051
	13.3735	14.6591	13.0422	13.838	12.6635	12.9253	12.9161	13.766	12.8188	12.9219	13.6794	12.9961	13.9273	12.8929	12.6014	13.8925	12.8699	13.3836	Q4VAE3	Q4VAE3	TMM65_MOUSE	Tmem65	Transmembrane protein 65	ENSG00000164983	ENST00000297632	ENSP00000297632
	12.5339	12.5659	12.2612	12.5664	12.3146	12.2297	11.9118	12.6855	12.2266	12.3134	12.2502	12.2466	12.5951	NaN	12.3074	12.3269	12.2486	12.9036	Q4VBD2	Q4VBD2	TAPT1_MOUSE	Tapt1	Transmembrane anterior posterior transformation protein 1	ENSG00000169762	ENST00000405303;ENST00000505603;ENST00000513782;ENST00000513833	ENSP00000385347;ENSP00000422652;ENSP00000422752;ENSP00000423359
	10.9038	11.4676	11.082	10.9484	10.8001	NaN	11.33	11.6302	10.5901	NaN	10.9121	10.7187	11.8066	11.5769	11.5082	12.063	NaN	11.9116	Q5RJH2	Q5RJH2	MCTP2_MOUSE	Mctp2	Multiple C2 and transmembrane domain-containing protein 2	ENSG00000140563	ENST00000357742;ENST00000451018;ENST00000456504;ENST00000543482;ENST00000557742	ENSP00000350377;ENSP00000388887;ENSP00000395109;ENSP00000438521;ENSP00000454847
	12.6329	12.3005	12.5929	12.2476	12.1593	12.6724	12.5858	12.36	12.7599	12.223	12.4203	12.5321	12.3516	12.1471	12.1812	12.4767	12.1806	12.5399	Q69ZZ6	Q69ZZ6	TMCC1_MOUSE	Tmcc1	Transmembrane and coiled-coil domains protein 1	ENSG00000172765	ENST00000393238;ENST00000426664;ENST00000432054;ENST00000505616;ENST00000510323	ENSP00000376930;ENSP00000389892;ENSP00000404711;ENSP00000422544;ENSP00000426180
	12.8208	11.905	12.6825	12.505	12.9706	12.5667	12.7607	NaN	12.2916	11.8218	11.7337	11.7197	12.1277	11.8013	12.2253	12.4908	11.7146	12.4565	Q6GQT5	Q6GQT5	T151A_MOUSE	Tmem151a	Transmembrane protein 151A	ENSG00000179292	ENST00000327259	ENSP00000326244
	11.6152	11.0061	10.6071	11.1992	10.1759	10.6533	11.0468	NaN	10.8285	11.4342	10.5288	10.2017	11.5	11.9845	11.924	11.9126	11.757	12.6409	Q6IEE6	Q6IEE6	T132E_MOUSE	Tmem132e	Transmembrane protein 132E	ENSG00000181291	ENST00000321639	ENSP00000316532
	9.62215	9.89666	9.56502	8.7957	10.075	9.49331	10.6924	NaN	10.1772	10.4873	10.7097	10.0114	10.7401	10.2818	10.1179	10.5939	11.2361	10.0442	Q6NXM3	Q6NXM3	TM130_MOUSE	Tmem130	Transmembrane protein 130	ENSG00000166448	ENST00000339375;ENST00000345589;ENST00000416379;ENST00000445790;ENST00000450876	ENSP00000330262;ENSP00000341256;ENSP00000389379;ENSP00000390200;ENSP00000413163
	12.5952	13.243	12.1568	12.8368	12.445	12.1863	11.9279	12.7098	11.7351	11.7139	12.6199	12.2263	12.231	12.0827	11.5321	11.9656	11.8753	13.1611	Q78IS1	Q78IS1	TMED3_MOUSE	Tmed3	Transmembrane emp24 domain-containing protein 3	ENSG00000166557	ENST00000299705;ENST00000424155;ENST00000536821;ENST00000543455	ENSP00000299705;ENSP00000414983;ENSP00000440228;ENSP00000446062
	11.5206	11.4246	11.0412	11.3383	11.6424	10.9434	10.9537	NaN	11.1364	NaN	10.7938	NaN	NaN	NaN	10.9064	NaN	NaN	NaN	Q7TNI2	Q7TNI2	TM59L_MOUSE	Tmem59l	Transmembrane protein 59-like	ENSG00000105696	ENST00000262817;ENST00000594709;ENST00000600490	ENSP00000262817;ENSP00000470879;ENSP00000471612
	10.4814	NaN	10.6696	10.8151	10.8298	10.4529	11.4427	12.4438	11.313	11.852	11.4273	11.2406	11.7508	12.2235	12.1508	12.0846	11.7726	11.2106	Q80W04	Q80W04	TMCC2_MOUSE	Tmcc2	Transmembrane and coiled-coil domains protein 2	ENSG00000133069	ENST00000329800;ENST00000330675;ENST00000358024;ENST00000367159;ENST00000545499	ENSP00000329436;ENSP00000331842;ENSP00000350718;ENSP00000356127;ENSP00000437943
	10.3264	11.2622	10.5956	10.7752	10.7202	NaN	11.2447	NaN	11.1321	11.0289	11.1628	11.2816	11.6848	11.2168	11.3181	11.6483	10.7225	NaN	Q80X71	Q80X71	T106B_MOUSE	Tmem106b	Transmembrane protein 106B	ENSG00000106460	ENST00000396667;ENST00000396668;ENST00000420833;ENST00000442107;ENST00000444443	ENSP00000379901;ENSP00000379902;ENSP00000391016;ENSP00000391985;ENSP00000401302
	11.4084	11.5598	11.2768	11.7115	11.2159	10.9225	11.0294	NaN	NaN	11.6064	11.652	11.0302	11.4082	10.9801	10.745	11.4547	10.653	NaN	Q8BG58	Q8BG58	P4HTM_MOUSE	P4htm	Transmembrane prolyl 4-hydroxylase	ENSG00000178467	ENST00000343546;ENST00000383729;ENST00000444213;ENST00000472796;ENST00000475629;ENST00000491739	ENSP00000341422;ENSP00000373235;ENSP00000398554;ENSP00000476303;ENSP00000476858;ENSP00000477191
	12.8328	11.888	13.266	13.1456	12.7375	12.8575	13.9059	13.2162	13.7366	13.002	12.5957	12.4208	14.2549	13.9094	14.411	14.2994	14.2787	14.1899	Q8BGT1	Q8BGT1	FLRT3_MOUSE	Flrt3	Leucine-rich repeat transmembrane protein FLRT3	ENSG00000125848	ENST00000341420;ENST00000378053	ENSP00000339912;ENSP00000367292
	12.3053	12.4749	12.2845	12.2799	12.1594	12.3216	11.7457	11.6763	11.2537	11.7076	11.6727	11.2897	11.5009	12.0976	10.957	11.5767	12.0019	11.5945	Q8BH01	Q8BH01	TMCO3_MOUSE	Tmco3	Transmembrane and coiled-coil domain-containing protein 3	ENSG00000150403	ENST00000375391;ENST00000434316;ENST00000462877;ENST00000473287;ENST00000474393;ENST00000619336;ENST00000620021;ENST00000622371	ENSP00000364540;ENSP00000389399;ENSP00000478818;ENSP00000479613;ENSP00000481060;ENSP00000482311;ENSP00000484053;ENSP00000484911
	13.8712	14.5878	13.3839	13.9624	13.724	13.1184	13.1351	13.8781	13.0644	13.4615	13.7304	12.9449	14.1716	13.7496	13.2498	14.0977	13.3047	13.2815	Q8BH24	Q8BH24	TM9S4_MOUSE	Tm9sf4	Transmembrane 9 superfamily member 4	ENSG00000101337	ENST00000217315;ENST00000398022;ENST00000417389;ENST00000442842;ENST00000450829	ENSP00000217315;ENSP00000381104;ENSP00000390314;ENSP00000404755;ENSP00000413382
	NaN	9.9466	10.1009	NaN	NaN	NaN	NaN	NaN	NaN	NaN	9.71482	NaN	10.9593	11.2453	10.1764	10.8968	10.7602	11.088	Q8BHW5	Q8BHW5	T255A_MOUSE	Tmem255a	Transmembrane protein 255A	ENSG00000125355	ENST00000309720;ENST00000371352;ENST00000371369;ENST00000440464;ENST00000519908	ENSP00000310110;ENSP00000360403;ENSP00000360420;ENSP00000405781;ENSP00000428013
	14.5162	14.9737	14.3793	14.6302	14.461	14.3059	14.3674	14.7639	14.5408	14.0908	14.6017	14.2616	14.3586	14.2904	14.3824	14.4777	14.3746	14.0965	Q8BK08	Q8BK08	TMM11_MOUSE	Tmem11	Transmembrane protein 11, mitochondrial	ENSG00000178307	ENST00000317635	ENSP00000319992
	12.9803	13.5087	13.1495	13.1134	13.0976	13.0849	13.3967	13.5139	13.2713	13.1865	13.5179	13.4559	13.4158	13.0436	13.2421	13.2942	13.1311	13.0721	Q8BM55	Q8BM55	TM214_MOUSE	Tmem214	Transmembrane protein 214	ENSG00000119777	ENST00000238788;ENST00000321326;ENST00000404032;ENST00000425720;ENST00000434544;ENST00000435172;ENST00000444135	ENSP00000238788;ENSP00000319469;ENSP00000384417;ENSP00000389729;ENSP00000392442;ENSP00000393490;ENSP00000395061
	12.061	12.243	11.5934	12.4281	11.8445	11.5573	11.3329	12.865	11.8794	11.9836	12.2553	11.6468	11.9239	11.8749	NaN	NaN	12.0272	NaN	Q8BMD6	Q8BMD6	TM260_MOUSE	Tmem260	Transmembrane protein 260	ENSG00000070269	ENST00000261556;ENST00000538838;ENST00000539559;ENST00000555046;ENST00000555497;ENST00000555905;ENST00000556422;ENST00000556810;ENST00000556929	ENSP00000261556;ENSP00000441934;ENSP00000442602;ENSP00000450988;ENSP00000451677;ENSP00000451695;ENSP00000452065;ENSP00000452441;ENSP00000452579
	11.8868	12.392	11.6283	12.1514	11.8073	11.5003	11.837	11.7315	11.5548	11.4296	12.1271	11.5128	11.4573	11.5742	11.1736	11.4496	11.3632	NaN	Q8BPE4	Q8BPE4	TM177_MOUSE	Tmem177	Transmembrane protein 177	ENSG00000144120	ENST00000272521;ENST00000401466;ENST00000409951;ENST00000424086;ENST00000445518	ENSP00000272521;ENSP00000385966;ENSP00000386430;ENSP00000402661;ENSP00000405898
	12.4034	12.5562	12.1571	12.1705	12.5173	12.1997	12.1928	12.8656	12.2917	12.0685	12.3503	12.1142	12.5365	12.4922	12.408	12.1982	12.5753	11.8941	Q8BRG8	Q8BRG8	TM209_MOUSE	Tmem209	Transmembrane protein 209	ENSG00000146842	ENST00000397622;ENST00000462753;ENST00000471077;ENST00000471985;ENST00000473456	ENSP00000380747;ENSP00000417258;ENSP00000418474;ENSP00000419697;ENSP00000419852
	11.3276	12.1599	11.1102	11.3461	11.1184	10.5223	10.8376	NaN	10.8275	11.6162	11.3161	10.7253	11.0705	10.6465	10.5786	10.9111	NaN	NaN	Q8BVA2	Q8BVA2	TM222_MOUSE	Tmem222	Transmembrane protein 222	ENSG00000186501	ENST00000374076;ENST00000464720;ENST00000464813;ENST00000466759;ENST00000478104;ENST00000486082;ENST00000498220;ENST00000608611;ENST00000611517	ENSP00000363189;ENSP00000417603;ENSP00000417720;ENSP00000417853;ENSP00000419292;ENSP00000419528;ENSP00000419878;ENSP00000476439;ENSP00000483276
	10.7715	11.3404	9.67759	10.6982	10.4316	NaN	10.9052	NaN	NaN	10.6628	11.0248	NaN	11.3226	10.9986	NaN	11.1051	NaN	NaN	Q8BXJ9	Q8BXJ9	TMM62_MOUSE	Tmem62	Transmembrane protein 62	ENSG00000137842	ENST00000260403;ENST00000564494;ENST00000564698;ENST00000565291;ENST00000567441;ENST00000568182;ENST00000568197;ENST00000569535;ENST00000569926	ENSP00000260403;ENSP00000454683;ENSP00000455413;ENSP00000455482;ENSP00000456003;ENSP00000456151;ENSP00000457314;ENSP00000457503;ENSP00000458098
	12.1539	12.6508	11.9773	12.0046	12.1858	11.9351	12.0694	11.7311	11.9142	11.5515	12.2104	11.9212	12.9489	12.2508	11.9597	12.4683	12.4925	10.8885	Q8BXN9	Q8BXN9	TM87A_MOUSE	Tmem87a	Transmembrane protein 87A	ENSG00000103978	ENST00000307216;ENST00000389834;ENST00000448392;ENST00000561578;ENST00000563371;ENST00000566014;ENST00000566474;ENST00000568400;ENST00000568432;ENST00000569075	ENSP00000305894;ENSP00000374484;ENSP00000405379;ENSP00000454278;ENSP00000454539;ENSP00000455343;ENSP00000456225;ENSP00000456940;ENSP00000457308;ENSP00000457874
	15.3485	16.5726	14.912	15.8249	14.3107	14.9348	14.4969	15.6847	14.6308	14.9998	15.4849	14.1706	15.3911	14.4431	14.0505	15.1553	13.9587	14.1496	Q8C0L0	Q8C0L0	TMX4_MOUSE	Tmx4	Thioredoxin-related transmembrane protein 4	ENSG00000125827	ENST00000246024;ENST00000462384;ENST00000527925	ENSP00000246024;ENSP00000433878;ENSP00000435735
	11.7424	11.9652	11.7874	11.4612	11.4973	11.1654	10.9063	12.0684	10.7401	11.0866	10.8837	11.3551	10.9044	10.682	11.4689	NaN	NaN	NaN	Q8C2L6	Q8C2L6	T161B_MOUSE	Tmem161b	Transmembrane protein 161B	ENSG00000164180	ENST00000296595;ENST00000506536;ENST00000507872;ENST00000509387;ENST00000510089;ENST00000511087;ENST00000511218;ENST00000512429;ENST00000514135	ENSP00000296595;ENSP00000421498;ENSP00000421733;ENSP00000421805;ENSP00000423380;ENSP00000424200;ENSP00000425991;ENSP00000426354;ENSP00000427312
	13.1176	13.3538	12.9164	13.158	12.9633	12.879	12.3493	12.5893	12.5665	13.1797	12.8975	12.8133	12.9934	12.6557	12.5152	12.8251	12.3773	NaN	Q8CIB6	Q8CIB6	TM230_MOUSE	Tmem230	Transmembrane protein 230	ENSG00000089063	ENST00000202834;ENST00000342308;ENST00000379276;ENST00000379277;ENST00000379279;ENST00000379283;ENST00000379286;ENST00000379299;ENST00000612323;ENST00000615008	ENSP00000202834;ENSP00000341364;ENSP00000368578;ENSP00000368579;ENSP00000368581;ENSP00000368585;ENSP00000368588;ENSP00000368601;ENSP00000478112;ENSP00000478641
	9.66693	10.7431	10.8223	10.4908	10.1987	10.5329	10.5664	10.5279	10.8062	NaN	10.4081	NaN	10.9552	10.7647	11.4911	11.1937	11.7551	NaN	Q8CIF6	Q8CIF6	SIDT2_MOUSE	Sidt2	SID1 transmembrane family member 2	ENSG00000149577	ENST00000278951;ENST00000324225;ENST00000431081;ENST00000524842;ENST00000525478;ENST00000531353;ENST00000532062;ENST00000532960;ENST00000620360;ENST00000628876	ENSP00000278951;ENSP00000314023;ENSP00000399635;ENSP00000431176;ENSP00000432432;ENSP00000435004;ENSP00000435890;ENSP00000436983;ENSP00000482762;ENSP00000486114
	NaN	11.7291	10.335	10.8472	10.9858	10.679	NaN	12.2494	NaN	NaN	10.9315	NaN	11.8548	NaN	11.4096	NaN	10.362	NaN	Q8K201	Q8K201	KCT2_MOUSE	Kct2	Keratinocyte-associated transmembrane protein 2	ENSG00000113583	ENST00000231512	ENSP00000231512
	12.048	12.6242	12.7217	12.8213	13.1294	12.3101	12.8877	13.2243	12.7573	12.9092	12.7217	12.6165	13.1059	12.7593	13.334	13.0425	13.2908	NaN	Q8K353	Q8K353	CYTM1_MOUSE	Cystm1	Cysteine-rich and transmembrane domain-containing protein 1	ENSG00000120306	ENST00000261811	ENSP00000261811
	16.0978	16.6222	15.8454	16.2779	15.9274	15.6012	15.6042	16.1979	15.6559	16.1676	16.4025	15.9297	15.8123	15.5147	15.1583	15.5244	15.2407	15.1704	Q8R1V4	Q8R1V4	TMED4_MOUSE	Tmed4	Transmembrane emp24 domain-containing protein 4	ENSG00000158604	ENST00000289577;ENST00000457408;ENST00000481238	ENSP00000289577;ENSP00000404042;ENSP00000417443
	10.8747	11.5454	11.909	11.8414	11.9649	12.3204	13.2842	12.6087	12.9287	13.1317	13.1755	13.2838	13.6766	13.7876	13.7071	13.5584	13.809	13.8016	Q8R310	Q8R310	TMCC3_MOUSE	Tmcc3	Transmembrane and coiled-coil domain protein 3	ENSG00000057704	ENST00000261226;ENST00000548918;ENST00000551457	ENSP00000261226;ENSP00000449888;ENSP00000450078
	14.0518	15.1919	13.7195	14.5201	14.0069	13.9036	14.2199	14.7109	13.956	14.6977	14.9935	13.7958	14.0781	13.3191	13.5249	14.3204	13.4437	12.1707	Q8VBT0	Q8VBT0	TMX1_MOUSE	Tmx1	Thioredoxin-related transmembrane protein 1	ENSG00000139921	ENST00000457354;ENST00000556683	ENSP00000393316;ENSP00000451585
	13.1471	13.6425	12.6992	13.2383	13.2102	12.9026	13.1636	13.4536	12.9772	12.9409	13.5808	12.8327	13.325	12.8203	12.743	12.6455	13.1239	12.2444	Q8VCA6	Q8VCA6	T161A_MOUSE	Tmem161a	Transmembrane protein 161A	ENSG00000064545	ENST00000162044;ENST00000450333;ENST00000587096;ENST00000587583;ENST00000587915;ENST00000587925;ENST00000587985;ENST00000590216;ENST00000592369	ENSP00000162044;ENSP00000404208;ENSP00000465215;ENSP00000465840;ENSP00000467300;ENSP00000467649;ENSP00000467793;ENSP00000476205;ENSP00000476977
	NaN	NaN	8.44094	NaN	NaN	NaN	NaN	NaN	NaN	NaN	NaN	NaN	12.8562	12.6282	12.4605	12.772	12.6003	12.3064	Q8VCZ2	Q8VCZ2	TM45B_MOUSE	Tmem45b	Transmembrane protein 45B	ENSG00000151715	ENST00000281441;ENST00000524567	ENSP00000281441;ENSP00000436293
	11.7395	11.8791	11.7854	11.5048	11.6621	11.4577	11.2501	NaN	11.4885	11.0782	11.5649	11.2767	11.5708	11.3017	10.8528	11.3203	10.4482	NaN	Q8VD26	Q8VD26	TM143_MOUSE	Tmem143	Transmembrane protein 143	ENSG00000161558	ENST00000293261;ENST00000377431;ENST00000435956;ENST00000597370;ENST00000598926;ENST00000599220;ENST00000601522	ENSP00000293261;ENSP00000366649;ENSP00000397038;ENSP00000470195;ENSP00000471640;ENSP00000471875;ENSP00000472952
	15.2667	15.6263	15.2228	14.9332	15.3655	15.1442	14.9508	15.2761	15.5119	14.2612	15.4314	14.9644	15.1033	14.6076	15.3726	14.517	15.2375	13.9113	Q91VC9	Q91VC9	GHITM_MOUSE	Ghitm	Growth hormone-inducible transmembrane protein	ENSG00000165678	ENST00000372134;ENST00000618907	ENSP00000361207;ENSP00000482834
	11.5372	12.0189	11.4546	11.2166	11.4274	11.0314	11.1107	NaN	11.5508	11.4448	11.0339	11.0088	11.7376	12.0848	12.2138	11.9213	11.27	10.9394	Q91VX9	Q91VX9	TM168_MOUSE	Tmem168	Transmembrane protein 168	ENSG00000146802	ENST00000312814;ENST00000418785;ENST00000441474;ENST00000447395;ENST00000449743;ENST00000454074	ENSP00000323068;ENSP00000390696;ENSP00000404253;ENSP00000407373;ENSP00000410307;ENSP00000412462
	12.7183	13.4833	12.3404	13.3546	12.6005	12.2646	12.216	12.9257	11.9543	11.8292	12.9723	11.7072	12.2908	11.4768	11.3999	12.3257	11.7685	11.9754	Q91W52	Q91W52	TMM19_MOUSE	Tmem19	Transmembrane protein 19	ENSG00000139291	ENST00000266673;ENST00000546677;ENST00000546795;ENST00000549735;ENST00000550524;ENST00000550787	ENSP00000266673;ENSP00000448069;ENSP00000448528;ENSP00000448587;ENSP00000449955;ENSP00000450089
	12.8479	13.4994	12.349	13.0469	12.8294	12.6272	12.4454	13.1351	12.5231	12.3584	13.1288	12.3637	12.8797	12.801	12.523	12.7113	12.3277	12.2853	Q91XE8	Q91XE8	TM205_MOUSE	Tmem205	Transmembrane protein 205	ENSG00000105518	ENST00000354882;ENST00000447337;ENST00000586218;ENST00000586590;ENST00000586701;ENST00000586956;ENST00000587948;ENST00000588560;ENST00000589555;ENST00000590482;ENST00000590788;ENST00000591677;ENST00000592952;ENST00000593256	ENSP00000346954;ENSP00000398258;ENSP00000465149;ENSP00000465283;ENSP00000465483;ENSP00000465553;ENSP00000466180;ENSP00000466310;ENSP00000466495;ENSP00000466672;ENSP00000466986;ENSP00000467493;ENSP00000468056;ENSP00000468733
	12.2151	12.7024	11.2546	12.2473	11.5525	11.6364	11.9366	13.0314	12.0253	NaN	12.0241	NaN	12.3207	NaN	11.4426	NaN	12.2208	NaN	Q921N7	Q921N7	TMM70_MOUSE	Tmem70	Transmembrane protein 70, mitochondrial	ENSG00000175606	ENST00000312184;ENST00000416961;ENST00000517439	ENSP00000312599;ENSP00000407695;ENSP00000429467
	17.0843	17.9995	16.9038	17.5334	17.2513	16.7854	16.4714	17.0972	16.2997	16.8437	17.1449	16.5699	16.599	16.3574	15.8933	16.4237	16.3425	15.6916	Q99KF1	Q99KF1	TMED9_MOUSE	Tmed9	Transmembrane emp24 domain-containing protein 9	ENSG00000184840	ENST00000332598	ENSP00000330945
	11.5343	12.8234	11.7075	12.0781	12.247	12.1466	12.0987	NaN	12.3303	11.6354	12.6796	11.9103	12.5035	NaN	12.4863	12.4698	NaN	NaN	Q9CQE2	Q9CQE2	TM223_MOUSE	Tmem223	Transmembrane protein 223	ENSG00000168569	ENST00000307366;ENST00000525631;ENST00000528367	ENSP00000303987;ENSP00000431804;ENSP00000436670
	15.3013	15.9433	15.4035	15.6071	15.3387	15.315	15.0489	15.4592	15.4042	14.293	15.5419	15.2751	14.919	14.8893	14.9979	15.0799	14.7202	14.8338	Q9CR67	Q9CR67	TMM33_MOUSE	Tmem33	Transmembrane protein 33	ENSG00000109133	ENST00000264452;ENST00000325094;ENST00000504986;ENST00000506794;ENST00000508448;ENST00000513558;ENST00000513702	ENSP00000264452;ENSP00000421546;ENSP00000422473;ENSP00000422517;ENSP00000422810;ENSP00000427006;ENSP00000441455
	12.6985	13.0439	12.1345	12.467	12.3533	12.0395	12.0046	12.453	12.4376	12.1009	12.4847	12.1361	12.4974	11.9838	12.204	12.3655	12.0277	11.0899	Q9CR76	Q9CR76	TM186_MOUSE	Tmem186	Transmembrane protein 186	ENSG00000184857	ENST00000333050	ENSP00000331640
	14.0326	14.567	13.5577	14.2368	13.7973	13.8499	14.144	14.6348	13.6616	14.7319	14.3412	13.8014	13.8567	12.7675	12.6715	13.5023	13.224	12.1744	Q9CXE7	Q9CXE7	TMED5_MOUSE	Tmed5	Transmembrane emp24 domain-containing protein 5	ENSG00000117500	ENST00000370280;ENST00000370282;ENST00000370290;ENST00000479918	ENSP00000359303;ENSP00000359305;ENSP00000418992;ENSP00000471060
	11.8913	11.6159	11.5607	11.5863	11.6901	11.5397	10.9424	12.1581	11.835	11.7558	12.051	11.6978	12.056	12.0923	12.3335	12.1517	12.2271	12.566	Q9CXT7	Q9CXT7	TM192_MOUSE	Tmem192	Transmembrane protein 192	ENSG00000170088	ENST00000306480;ENST00000505095;ENST00000506087	ENSP00000305069;ENSP00000424590;ENSP00000425335
	12.8834	13.5199	12.8889	12.8971	12.9273	12.6875	12.5339	13.0381	12.9681	12.5698	13.0254	12.7218	12.0679	12.2839	11.906	12.0054	12.5844	11.768	Q9CYV5	Q9CYV5	TM135_MOUSE	Tmem135	Transmembrane protein 135	ENSG00000166575	ENST00000305494;ENST00000340353;ENST00000525018;ENST00000526733;ENST00000532959	ENSP00000306344;ENSP00000345513;ENSP00000433674;ENSP00000433927;ENSP00000436179
	12.1029	11.9062	11.648	11.9096	11.7886	11.1907	NaN	NaN	11.0144	NaN	11.5443	10.8204	10.9964	12.0759	9.89112	11.2249	12.0692	NaN	Q9D0Z3	Q9D0Z3	TMM53_MOUSE	Tmem53	Transmembrane protein 53	ENSG00000126106	ENST00000372235;ENST00000372237;ENST00000372242;ENST00000372243;ENST00000372244;ENST00000420706	ENSP00000361309;ENSP00000361311;ENSP00000361316;ENSP00000361317;ENSP00000361318;ENSP00000391576
	16.5837	17.3201	16.2501	16.8342	16.5711	16.1871	15.9621	16.4456	15.9697	16.4185	16.6524	16.2194	16.1176	15.8153	15.5426	15.9697	15.8651	15.5917	Q9D1D4	Q9D1D4	TMEDA_MOUSE	Tmed10	Transmembrane emp24 domain-containing protein 10	ENSG00000170348	ENST00000303575;ENST00000555873	ENSP00000303145;ENSP00000450726
	15.1988	15.701	15.109	15.2185	15.0166	15.1927	14.8743	15.1106	14.9395	14.0504	15.081	14.7547	15.214	14.9506	14.9258	15.0466	14.7157	14.6268	Q9D5T0	Q9D5T0	ATAD1_MOUSE	Atad1	Outer mitochondrial transmembrane helix translocase	ENSG00000138138	ENST00000308448;ENST00000328142	ENSP00000339016;ENSP00000339017
	11.8469	11.9022	11.0625	11.9261	10.9016	11.6208	11.2504	11.8472	10.9364	11.4136	11.3856	10.5677	11.7945	11.6065	11.0609	10.9282	NaN	NaN	Q9D6G9	Q9D6G9	CKLF5_MOUSE	Cmtm5	CKLF-like MARVEL transmembrane domain-containing protein 5	ENSG00000166091	ENST00000339180;ENST00000342473;ENST00000359320;ENST00000382809;ENST00000397227;ENST00000555731	ENSP00000344160;ENSP00000344819;ENSP00000352270;ENSP00000372259;ENSP00000380404;ENSP00000451514
	16.8929	17.333	16.5357	16.8974	16.799	16.4523	15.7186	16.3436	15.9276	15.8774	16.3491	15.9678	15.5315	15.562	15.1858	15.412	15.4105	14.9488	Q9D710	Q9D710	TMX2_MOUSE	Tmx2	Thioredoxin-related transmembrane protein 2	ENSG00000213593	ENST00000278422;ENST00000378312;ENST00000524972;ENST00000525035;ENST00000528110;ENST00000529403;ENST00000530114;ENST00000533602	ENSP00000278422;ENSP00000367562;ENSP00000431333;ENSP00000431695;ENSP00000434002;ENSP00000436013;ENSP00000437023;ENSP00000437257
	12.8377	13.031	12.3353	12.27	12.8577	12.53	11.9517	12.109	12.0287	12.1548	12.5197	12.0349	12.4367	NaN	11.3713	12.3665	NaN	NaN	Q9D8U2	Q9D8U2	TM41A_MOUSE	Tmem41a	Transmembrane protein 41A	ENSG00000163900	ENST00000296254;ENST00000382227;ENST00000421852	ENSP00000296254;ENSP00000371662;ENSP00000406885
	13.2698	13.8054	13.0595	13.4239	13.5266	13.2559	13.3463	13.378	13.0139	13.038	13.2976	12.8951	13.0416	12.9073	12.5705	12.6661	12.8687	12.8173	Q9D8Y1	Q9D8Y1	T126A_MOUSE	Tmem126a	Transmembrane protein 126A	ENSG00000171202	ENST00000304511;ENST00000525353;ENST00000528105;ENST00000531366;ENST00000532180	ENSP00000306887;ENSP00000431993;ENSP00000434357;ENSP00000436590;ENSP00000436723
	13.4621	14.513	13.9492	13.767	14.1809	13.9396	13.6534	13.1299	13.5861	14.0025	14.0118	13.7359	13.7454	13.4646	13.3984	13.4817	13.7275	13.806	Q9D938	Q9D938	TM160_MOUSE	Tmem160	Transmembrane protein 160	ENSG00000130748	ENST00000253047	ENSP00000253047
	14.4353	14.8068	14.6157	14.5715	14.7599	14.7157	14.7512	14.6111	14.7852	14.0254	14.62	14.2176	14.7414	14.2754	14.5717	14.4247	14.5651	14.8697	Q9DBS1	Q9DBS1	TMM43_MOUSE	Tmem43	Transmembrane protein 43	ENSG00000170876	ENST00000306077;ENST00000432444	ENSP00000303992;ENSP00000395617
	12.2116	12.3193	11.9586	11.9172	12.0353	11.8045	11.764	11.8972	11.6019	12.1207	11.9666	11.676	12.1604	12.3425	11.7015	12.0159	11.7594	NaN	Q9DBU0	Q9DBU0	TM9S1_MOUSE	Tm9sf1	Transmembrane 9 superfamily member 1	ENSG00000100926	ENST00000261789;ENST00000396854;ENST00000524835;ENST00000525592;ENST00000528010;ENST00000528669;ENST00000528895;ENST00000529332;ENST00000530468;ENST00000530563;ENST00000532632	ENSP00000261789;ENSP00000380063;ENSP00000431447;ENSP00000431747;ENSP00000432435;ENSP00000432997;ENSP00000433792;ENSP00000434387;ENSP00000435857;ENSP00000436486;ENSP00000437127
	13.9736	14.4742	13.8817	14.0294	13.9649	13.9624	13.6494	13.8717	13.7648	13.7451	13.925	13.6836	13.7646	13.7353	13.6115	13.7438	13.6729	13.4787	Q9EPE9	Q9EPE9	AT131_MOUSE	Atp13a1	Endoplasmic reticulum transmembrane helix translocase	ENSG00000105726	ENST00000291503;ENST00000357324;ENST00000455627	ENSP00000291503;ENSP00000349877;ENSP00000411891
	14.5819	15.3383	13.9876	14.6088	14.3714	13.827	13.6487	14.272	13.6529	13.211	14.6586	13.9474	14.1692	13.8188	13.4837	14.114	13.9693	13.7451	Q9ET30	Q9ET30	TM9S3_MOUSE	Tm9sf3	Transmembrane 9 superfamily member 3	ENSG00000077147	ENST00000371142;ENST00000443638	ENSP00000360184;ENSP00000401152
	12.8516	13.3923	12.5996	12.5964	12.897	12.8147	12.44	13.082	12.7787	13.0249	12.6215	12.834	12.8606	13.123	12.6486	12.7306	12.7965	11.6196	Q9JMG3	Q9JMG3	TMUB1_MOUSE	Tmub1	Transmembrane and ubiquitin-like domain-containing protein 1	ENSG00000164897	ENST00000297533;ENST00000392818;ENST00000462940;ENST00000476627;ENST00000482202;ENST00000488752;ENST00000492838	ENSP00000297533;ENSP00000376565;ENSP00000417519;ENSP00000418709;ENSP00000419214;ENSP00000420516;ENSP00000420692
	11.9639	11.8382	11.9755	12.0101	12.0264	11.4804	12.3455	11.7608	11.8301	12.2089	11.8535	11.3065	12.3695	12.3035	12.6168	12.2864	12.4471	12.5795	Q9QY73	Q9QY73	TMM59_MOUSE	Tmem59	Transmembrane protein 59	ENSG00000116209	ENST00000234831;ENST00000371337;ENST00000371341;ENST00000371344;ENST00000371348;ENST00000420738;ENST00000440019;ENST00000452421	ENSP00000234831;ENSP00000360388;ENSP00000360392;ENSP00000360395;ENSP00000360399;ENSP00000397772;ENSP00000399761;ENSP00000413792
	13.9011	14.8335	13.9561	14.2973	14.4275	14.001	13.4646	14.6508	13.6811	13.8459	14.2913	13.795	13.8753	13.2755	12.9717	13.8212	13.4057	12.4062	Q9R0Q3	Q9R0Q3	TMED2_MOUSE	Tmed2	Transmembrane emp24 domain-containing protein 2	ENSG00000086598	ENST00000262225;ENST00000438031;ENST00000509052	ENSP00000262225;ENSP00000405845;ENSP00000441161
	NaN	NaN	NaN	9.21672	10.1859	NaN	11.08	NaN	10.5465	11.3378	11.0964	9.94454	NaN	NaN	NaN	NaN	NaN	NaN	Q9R1Q6	Q9R1Q6	T176B_MOUSE	Tmem176b	Transmembrane protein 176B	ENSG00000106565	ENST00000326442;ENST00000429904;ENST00000434545;ENST00000447204;ENST00000450753;ENST00000492607	ENSP00000318409;ENSP00000397810;ENSP00000404831;ENSP00000410269;ENSP00000413531;ENSP00000419258
	10.6052	11.982	10.7154	11.0309	10.8612	10.5871	10.4869	11.2079	11.2422	11.4954	10.6425	10.6973	10.364	NaN	9.94065	10.458	9.11842	NaN	Q9WUE3	Q9WUE3	C56D2_MOUSE	Cyb561d2	Transmembrane reductase CYB561D2	ENSG00000114395	ENST00000232508;ENST00000418577;ENST00000424512;ENST00000425346	ENSP00000232508;ENSP00000391209;ENSP00000400454;ENSP00000410663
	11.7757	12.2211	13.0878	12.2644	12.0718	12.896	12.1091	12.1366	12.1082	13.1449	11.9312	13.1481	11.6616	11.4589	11.6349	11.9471	10.3607	10.7753	Q9WUH1	Q9WUH1	TM115_MOUSE	Tmem115	Transmembrane protein 115	ENSG00000126062	ENST00000266025	ENSP00000266025

## Sheet: IonChannel
FileName	Olive_20220509_AnM_HStdia_AnM22_big_controlM1_F5_1_1247.d	Olive_20220509_AnM_HStdia_AnM22_big_controlM2_L5_1_1254.d	Olive_20220509_AnM_HStdia_AnM22_big_controlM3_F11_1_1260.d	Olive_20220509_AnM_HStdia_AnM22_big_inflamedM1_F7_1_1248.d	Olive_20220509_AnM_HStdia_AnM22_big_inflamedM2_L7_1_1255.d	Olive_20220509_AnM_HStdia_AnM22_big_inflamedM3_F13_1_1261.d	Olive_20220509_AnM_HStdia_AnM22_green_controlM1_D5_1_1245.d	Olive_20220509_AnM_HStdia_AnM22_green_controlM2_J5_1_1252.d	Olive_20220509_AnM_HStdia_AnM22_green_controlM3_D11_1_1258.d	Olive_20220509_AnM_HStdia_AnM22_green_inflamedM1_D7_1_1246.d	Olive_20220509_AnM_HStdia_AnM22_green_inflamedM2_J7_1_1253.d	Olive_20220509_AnM_HStdia_AnM22_green_inflamedM3_D13_1_1259.d	Olive_20220509_AnM_HStdia_AnM22_red_controlM1_B5_1_1243.d	Olive_20220509_AnM_HStdia_AnM22_red_controlM2_H5_1_1249.d	Olive_20220509_AnM_HStdia_AnM22_red_controlM3_B11_1_1256.d	Olive_20220509_AnM_HStdia_AnM22_red_inflamedlM1_B7_1_1244.d	Olive_20220509_AnM_HStdia_AnM22_red_inflamedM2_H7_1_1250.d	Olive_20220509_AnM_HStdia_AnM22_red_inflamedM3_B13_1_1257.d	Hallmark	Reactome pathway	WikiPathway	GOBP name	GOMF name	GOCC name	Selection	Protein.Group	Protein.Ids	Protein.Names	Genes	First.Protein.Description	ENSG	ENST	ENSP
CellType	Mechano	Mechano	Mechano	Mechano	Mechano	Mechano	TRKA	TRKA	TRKA	TRKA	TRKA	TRKA	IB4	IB4	IB4	IB4	IB4	IB4	C	C	C	C	C	C	C	T	T	T	T	T	T	T	T
Inflammation	control	control	control	inflamed	inflamed	inflamed	control	control	control	inflamed	inflamed	inflamed	control	control	control	inflamed	inflamed	inflamed
Mice	M1	M2	M3	M1	M2	M3	M1	M2	M3	M1	M2	M3	M1	M2	M3	M1	M2	M3
	13.13	12.982	13.1156	13.0964	13.1761	13.0622	13.4202	13.0858	13.6009	13.131	13.4848	13.2716	13.2014	13.169	13.2626	13.3292	12.892	12.7875		Defective SLC9A6 causes X-linked, syndromic mental retardation,, Christianson type (MRXSCH);Sodium/Proton exchangers		anatomical structure development;anatomical structure morphogenesis;axon extension;biological regulation;brain-derived neurotrophic factor receptor signaling pathway;cation homeostasis;cation transport;cell growth;cell part morphogenesis;cell projection morphogenesis;cell projection organization;cell surface receptor linked signaling pathway;cellular component morphogenesis;cellular component org…	active transmembrane transporter activity;antiporter activity;cation transmembrane transporter activity;cation:cation antiporter activity;hydrogen ion transmembrane transporter activity;inorganic cation transmembrane transporter activity;ion transmembrane transporter activity;metal ion transmembrane transporter activity;monovalent cation:hydrogen antiporter activity;monovalent inorganic cation tr…	axon part;axon terminus;axonal spine;cell part;cell projection;cell projection part;cytoplasmic part;cytoplasmic vesicle;dendrite;early endosome membrane;endoplasmic reticulum membrane;endoplasmic reticulum part;endosomal part;endosome;endosome membrane;integral to membrane;intracellular membrane-bounded organelle;intracellular organelle;intracellular organelle part;intracellular part;intrinsic t…	+	A1L3P4	A1L3P4	SL9A6_MOUSE	Slc9a6	Sodium/hydrogen exchanger 6	ENSG00000198689	ENST00000370695;ENST00000370698;ENST00000370701;ENST00000627534;ENST00000630721	ENSP00000359729;ENSP00000359732;ENSP00000359735;ENSP00000486743;ENSP00000487486
	12.7243	12.5769	12.6915	12.6685	13.1786	12.6195	13.1751	13.5278	12.8943	12.9638	12.7004	12.5158	13.4216	13.227	13.45	13.4382	13.2457	13.7908		Receptor-type tyrosine-protein phosphatases;Synaptic adhesion-like molecules	WP_BRAINDERIVED_NEUROTROPHIC_FACTOR_BDNF_SIGNALING_PATHWAY;WP_INSULIN_SIGNALING	biological adhesion;biological regulation;cell adhesion;cell migration;cell motility;cell surface receptor linked signaling pathway;cellular component movement;cellular macromolecule metabolic process;cellular metabolic process;cellular process;cellular protein metabolic process;cellular response to stimulus;dephosphorylation;enzyme linked receptor protein signaling pathway;locomotion;macromolecu…	binding;carbohydrate binding;catalytic activity;glycosaminoglycan binding;heparin binding;hydrolase activity;hydrolase activity, acting on ester bonds;molecular transducer activity;pattern binding;phosphatase activity;phosphoprotein phosphatase activity;phosphoric ester hydrolase activity;polysaccharide binding;protein tyrosine phosphatase activity;receptor activity;signal transducer activity;sig…	cell part;extracellular membrane-bounded organelle;extracellular organelle;extracellular region part;extracellular vesicular exosome;integral to membrane;integral to plasma membrane;intrinsic to membrane;intrinsic to plasma membrane;membrane part;membrane-bounded organelle;membrane-bounded vesicle;organelle;plasma membrane part;vesicle	+	A2A8L5	Q64487;A2A8L5	PTPRF_MOUSE	Ptprf	Receptor-type tyrosine-protein phosphatase F	ENSG00000142949	ENST00000359947;ENST00000372407;ENST00000412568;ENST00000414879;ENST00000429895;ENST00000437607;ENST00000438120;ENST00000617451	ENSP00000353030;ENSP00000361484;ENSP00000391764;ENSP00000398822;ENSP00000408952;ENSP00000413306;ENSP00000416343;ENSP00000483557
	12.3859	13.1416	12.5399	12.4356	12.4389	12.554	12.9298	13.4481	12.9407	12.3497	13.0696	13.079	12.4298	NaN	NaN	NaN	NaN	NaN		Ion homeostasis;Stimuli-sensing channels	WP_ALZHEIMERS_DISEASE;WP_ALZHEIMERS_DISEASE_AND_MIRNA_EFFECTS;WP_CALCIUM_REGULATION_IN_CARDIAC_CELLS;WP_CELLTYPE_DEPENDENT_SELECTIVITY_OF_CCK2R_SIGNALING;WP_MFAP5MEDIATED_OVARIAN_CANCER_CELL_MOTILITY_AND_INVASIVENESS;WP_MYOMETRIAL_RELAXATION_AND_CONTRACTION_PATHWAYS;WP_PKCGAMMA_CALCIUM_SIGNALING_PATHWAY_IN_ATAXIA	biological regulation;calcium ion homeostasis;calcium ion transmembrane transport;calcium ion transport;cation homeostasis;cation transport;cellular calcium ion homeostasis;cellular cation homeostasis;cellular chemical homeostasis;cellular component assembly;cellular component organization;cellular component organization or biogenesis;cellular divalent inorganic cation homeostasis;cellular homeos…	binding;calcium channel activity;calcium ion binding;calcium-induced calcium release activity;calcium-release channel activity;cation binding;cation channel activity;cation transmembrane transporter activity;channel activity;gated channel activity;intracellular ligand-gated calcium channel activity;intracellular ligand-gated ion channel activity;ion binding;ion channel activity;ion transmembrane …	cell part;cytoplasmic part;endoplasmic reticulum membrane;endoplasmic reticulum part;integral to membrane;intracellular organelle part;intracellular part;intrinsic to membrane;junctional membrane complex;macromolecular complex;membrane;membrane part;organelle membrane;organelle part;perinuclear region of cytoplasm;protein complex;sarcoplasmic reticulum membrane	+	A2AGL3	A2AGL3	RYR3_MOUSE	Ryr3	Ryanodine receptor 3	ENSG00000198838	ENST00000389232;ENST00000415757;ENST00000622037	ENSP00000373884;ENSP00000399610;ENSP00000483166
	11.7391	10.9095	10.8502	11.5346	10.48	11.7341	11.2667	NaN	10.888	11.21	10.358	10.7766	11.1061	NaN	10.5143	11.1003	NaN	14.9434	HALLMARK_APICAL_JUNCTION;HALLMARK_APICAL_SURFACE;HALLMARK_MITOTIC_SPINDLE		WP_VEGFAVEGFR2_SIGNALING	anatomical structure development;anatomical structure morphogenesis;apical protein localization;asymmetric protein localization;biological regulation;brain development;camera-type eye development;camera-type eye morphogenesis;cation transport;cell junction maintenance;cell junction organization;cell migration;cell motility;cell-cell junction maintenance;cell-cell junction organization;cellular co…	actin binding;actin filament binding;beta-catenin binding;binding;cation channel activity;cation transmembrane transporter activity;channel activity;cytoskeletal protein binding;gated channel activity;ion channel activity;ion transmembrane transporter activity;ligand-gated channel activity;ligand-gated ion channel activity;ligand-gated sodium channel activity;passive transmembrane transporter act…	adherens junction;anchoring junction;apical plasma membrane;cell body;cell cortex;cell junction;cell part;cell-cell adherens junction;cell-cell junction;cytoplasmic part;cytoskeletal part;cytoskeleton;extracellular membrane-bounded organelle;extracellular organelle;extracellular region part;extracellular vesicular exosome;filamentous actin;intracellular non-membrane-bounded organelle;intracellula…	+	A2ALU4	Q9QXN0;A2ALU4;Q1W617	SHRM2_MOUSE	Shroom2	Protein Shroom2	ENSG00000146950	ENST00000380913;ENST00000418909;ENST00000452575	ENSP00000370299;ENSP00000406724;ENSP00000415229
	11.7537	11.8994	11.3868	10.913	11.5201	11.3188	NaN	NaN	NaN	NaN	NaN	NaN	NaN	NaN	NaN	NaN	NaN	NaN		Interaction between L1 and Ankyrins;Phase 0 - rapid depolarisation	WP_DRAVET_SYNDROME;WP_RETT_SYNDROME_CAUSING_GENES	adult behavior;adult locomotory behavior;adult walking behavior;behavior;biological regulation;cation transport;cellular chemical homeostasis;cellular homeostasis;cellular ion homeostasis;cellular process;chemical homeostasis;establishment of localization;homeostatic process;ion homeostasis;ion transmembrane transport;ion transport;locomotory behavior;metal ion transport;monovalent inorganic cati…	cation channel activity;cation transmembrane transporter activity;channel activity;gated channel activity;ion channel activity;ion transmembrane transporter activity;passive transmembrane transporter activity;sodium channel activity;substrate-specific channel activity;substrate-specific transmembrane transporter activity;substrate-specific transporter activity;transmembrane transporter activity;t…	axon part;cation channel complex;cell body;cell junction;cell part;cell projection part;cell-cell contact zone;cell-cell junction;contractile fiber part;cytoplasmic part;initial segment;intercalated disc;intracellular part;ion channel complex;macromolecular complex;membrane;membrane part;neuronal cell body;node of Ranvier;organelle part;plasma membrane;plasma membrane part;protein complex;sodium …	+	A2APX8	A2APX8	SCN1A_MOUSE	Scn1a	Sodium channel protein type 1 subunit alpha	ENSG00000144285	ENST00000303395;ENST00000375405;ENST00000409050;ENST00000423058	ENSP00000303540;ENSP00000364554;ENSP00000386312;ENSP00000407030
	12.8323	13.4552	13.3774	13.1778	13.1341	13.0615	13.4489	13.5237	13.5788	13.0193	13.1709	13.0021	13.2268	12.8247	12.9648	13.0221	13.1113	12.872		Voltage gated Potassium channels		biological regulation;cation transport;cell communication;cell-cell signaling;cellular component assembly;cellular component organization;cellular component organization or biogenesis;cellular potassium ion transport;cellular process;establishment of localization;ion transmembrane transport;ion transport;macromolecular complex assembly;macromolecular complex subunit organization;metal ion transpo…	cation channel activity;cation transmembrane transporter activity;channel activity;delayed rectifier potassium channel activity;gated channel activity;ion channel activity;ion transmembrane transporter activity;passive transmembrane transporter activity;potassium channel activity;substrate-specific channel activity;substrate-specific transmembrane transporter activity;substrate-specific transport…	cation channel complex;cell part;integral to membrane;intrinsic to membrane;ion channel complex;macromolecular complex;membrane;membrane part;plasma membrane;plasma membrane part;potassium channel complex;protein complex;voltage-gated potassium channel complex	+	A6H8H5	A6H8H5	KCNB2_MOUSE	Kcnb2	Potassium voltage-gated channel subfamily B member 2	ENSG00000182674	ENST00000523207	ENSP00000430846
	12.1522	11.9447	11.8816	11.8655	12.4032	11.7503	12.3664	12.5627	12.3918	12.1608	12.0293	11.7667	11.5197	NaN	11.0107	11.7542	11.1637	12.2813		ECM proteoglycans;Receptor-type tyrosine-protein phosphatases;Synaptic adhesion-like molecules		anatomical structure development;biological adhesion;cell adhesion;cellular component organization;cellular component organization at cellular level;cellular component organization or biogenesis;cellular component organization or biogenesis at cellular level;cellular macromolecule metabolic process;cellular metabolic process;cellular process;cellular protein metabolic process;cerebellum developme…	catalytic activity;hydrolase activity;hydrolase activity, acting on ester bonds;molecular transducer activity;phosphatase activity;phosphoprotein phosphatase activity;phosphoric ester hydrolase activity;protein tyrosine phosphatase activity;receptor activity;signal transducer activity;signaling receptor activity;transmembrane receptor protein phosphatase activity;transmembrane receptor protein ty…	cell part;extracellular membrane-bounded organelle;extracellular organelle;extracellular region part;extracellular vesicular exosome;integral to membrane;integral to plasma membrane;intrinsic to membrane;intrinsic to plasma membrane;membrane part;membrane-bounded organelle;membrane-bounded vesicle;organelle;plasma membrane part;vesicle	+	B0V2N1	B0V2N1	PTPRS_MOUSE	Ptprs	Receptor-type tyrosine-protein phosphatase S	ENSG00000105426	ENST00000262963;ENST00000348075;ENST00000353284;ENST00000357368;ENST00000586065;ENST00000587303;ENST00000588012;ENST00000590509;ENST00000591760;ENST00000592099	ENSP00000262963;ENSP00000269907;ENSP00000327313;ENSP00000349932;ENSP00000465185;ENSP00000465443;ENSP00000467398;ENSP00000467537;ENSP00000468455;ENSP00000468803
	12.9924	13.4463	13.6147	12.9248	13.8243	13.0575	12.7813	13.2387	13.2304	12.6436	12.6542	12.1947	13.1021	12.848	12.8155	13.0339	12.4233	12.6985		Interaction between L1 and Ankyrins;Phase 0 - rapid depolarisation		biological regulation;cation homeostasis;cation transport;cellular chemical homeostasis;cellular homeostasis;cellular ion homeostasis;cellular process;chemical homeostasis;establishment of localization;homeostatic process;ion homeostasis;ion transmembrane transport;ion transport;metal ion homeostasis;metal ion transport;monovalent inorganic cation homeostasis;monovalent inorganic cation transport…	cation channel activity;cation transmembrane transporter activity;channel activity;gated channel activity;ion channel activity;ion transmembrane transporter activity;passive transmembrane transporter activity;sodium channel activity;substrate-specific channel activity;substrate-specific transmembrane transporter activity;substrate-specific transporter activity;transmembrane transporter activity;t…	cation channel complex;cell part;ion channel complex;macromolecular complex;membrane;membrane part;plasma membrane;plasma membrane part;protein complex;sodium channel complex;voltage-gated sodium channel complex	+	B1AYL1	B1AYL1	B1AYL1_MOUSE	Scn7a	Sodium channel protein	ENSG00000136546	ENST00000409855;ENST00000419992;ENST00000424326;ENST00000441411;ENST00000619410;ENST00000621965	ENSP00000386796;ENSP00000396600;ENSP00000403846;ENSP00000413699;ENSP00000478562;ENSP00000481734
	11.2407	11.0948	10.3281	11.1151	NaN	NaN	NaN	NaN	NaN	NaN	NaN	NaN	NaN	NaN	NaN	NaN	NaN	NaN	HALLMARK_PANCREAS_BETA_CELLS;HALLMARK_PEROXISOME	ABC-family proteins mediated transport;ATP sensitive Potassium channels;Defective ABCC8 can cause hypoglycemias and hyperglycemias;Regulation of insulin secretion		biological regulation;carbohydrate metabolic process;cation transport;cell communication;cell-cell signaling;cellular metabolic process;cellular potassium ion transport;cellular process;cellular response to stimulus;energy derivation by oxidation of organic compounds;energy reserve metabolic process;establishment of localization;generation of precursor metabolites and energy;ion transmembrane tra…	active transmembrane transporter activity;adenyl nucleotide binding;adenyl ribonucleotide binding;ATP binding;ATPase activity;ATPase activity, coupled;ATPase activity, coupled to movement of substances;ATPase activity, coupled to transmembrane movement of substances;binding;catalytic activity;cation channel activity;cation transmembrane transporter activity;channel activity;hydrolase activity;hyd…	cation channel complex;cell part;integral to membrane;intrinsic to membrane;ion channel complex;macromolecular complex;membrane;membrane part;plasma membrane;plasma membrane part;potassium channel complex;protein complex;voltage-gated potassium channel complex	+	B2RUS7	B2RUS7	B2RUS7_MOUSE	Abcc8	ATP-binding cassette, sub-family C (CFTR/MRP), member 8	ENSG00000006071	ENST00000302539;ENST00000389817;ENST00000526168;ENST00000527905;ENST00000528374;ENST00000531642;ENST00000531891;ENST00000612903	ENSP00000303960;ENSP00000374467;ENSP00000431653;ENSP00000433638;ENSP00000434893;ENSP00000435378;ENSP00000437233;ENSP00000483031
	11.4917	11.5154	10.3814	11.2887	NaN	10.4764	11.2248	NaN	10.737	NaN	10.7904	9.55357	11.442	NaN	10.6379	10.8794	NaN	NaN	HALLMARK_MYOGENESIS;HALLMARK_P53_PATHWAY		WP_2Q112_COPY_NUMBER_VARIATION_SYNDROME	anatomical structure development;anatomical structure formation involved in morphogenesis;biological regulation;brain development;cell proliferation;cell surface receptor linked signaling pathway;cellular process;cellular response to stimulus;developmental process;neural precursor cell proliferation;neural tube closure;neuroblast proliferation;organ development;positive regulation of axonogenesis…	molecular transducer activity;receptor activity;semaphorin receptor activity;signal transducer activity;signaling receptor activity;transmembrane signaling receptor activity	cell part;cell surface;extracellular membrane-bounded organelle;extracellular organelle;extracellular region part;extracellular vesicular exosome;integral to membrane;integral to plasma membrane;intracellular;intrinsic to membrane;intrinsic to plasma membrane;membrane part;membrane-bounded organelle;membrane-bounded vesicle;organelle;plasma membrane part;vesicle	+	B2RXS4	B2RXS4	PLXB2_MOUSE	Plxnb2	Plexin-B2	ENSG00000196576	ENST00000359337;ENST00000411680;ENST00000425954;ENST00000427829;ENST00000432455;ENST00000434732;ENST00000449103;ENST00000610984;ENST00000614805	ENSP00000352288;ENSP00000387470;ENSP00000392620;ENSP00000400679;ENSP00000406048;ENSP00000409171;ENSP00000415757;ENSP00000478347;ENSP00000482999
	11.4637	11.1867	11.4223	11.7577	10.0789	NaN	11.7802	12.5455	NaN	11.6926	NaN	11.5076	12.3195	11.5656	10.8385	12.3247	11.3153	12.2142	HALLMARK_P53_PATHWAY	Formation of the cornified envelope;Keratinization		anatomical structure development;anatomical structure morphogenesis;biological regulation;cellular component organization;cellular component organization at cellular level;cellular component organization or biogenesis;cellular component organization or biogenesis at cellular level;cellular process;cellular response to stimulus;cytoskeleton organization;developmental process;epidermis development;…	binding;MHC class II protein binding;MHC class II receptor activity;MHC protein binding;molecular transducer activity;protein binding;receptor activity;receptor binding;signal transducer activity;signaling receptor activity;structural constituent of cytoskeleton;structural molecule activity;transmembrane signaling receptor activity	cell part;cell periphery;cytoplasm;cytoskeletal part;extracellular membrane-bounded organelle;extracellular organelle;extracellular region part;extracellular vesicular exosome;intermediate filament;intracellular organelle part;intracellular part;macromolecular complex;membrane-bounded organelle;membrane-bounded vesicle;organelle;organelle part;protein complex;vesicle	+	Cont_Q04695	Q9QWL7;Cont_P08727;Cont_Q04695;Cont_Q9QWL7	K1C17_HUMAN	KRT17	Keratin, type I cytoskeletal 17	ENSG00000128422	ENST00000311208;ENST00000463128;ENST00000540235;ENST00000577817;ENST00000590038	ENSP00000308452;ENSP00000441751;ENSP00000466166;ENSP00000467418;ENSP00000468672
	17.8512	15.9964	14.8191	16.2747	14.5285	14.6855	17.7434	15.5846	15.4085	15.3842	15.1523	14.0213	18.1114	15.6214	14.5132	16.8387	15.0371	13.6469	HALLMARK_COAGULATION	Cargo recognition for clathrin-mediated endocytosis;Clathrin-mediated endocytosis;Iron uptake and transport;Platelet degranulation;Post-translational protein phosphorylation;Regulation of Insulin-like Growth Factor (IGF) transport and uptake by Insulin-like Growth Factor Binding Proteins (IGFBPs);Transferrin endocytosis and recycling	WP_3Q29_COPY_NUMBER_VARIATION_SYNDROME;WP_FERROPTOSIS;WP_IL18_SIGNALING_PATHWAY;WP_IRON_METABOLISM_IN_PLACENTA;WP_NETWORK_MAP_OF_SARSCOV2_SIGNALING_PATHWAY;WP_PLURIPOTENT_STEM_CELL_DIFFERENTIATION_PATHWAY;WP_SUDDEN_INFANT_DEATH_SYNDROME_SIDS_SUSCEPTIBILITY_PATHWAYS	anatomical structure homeostasis;biological regulation;blood coagulation;cation homeostasis;cation transport;cell activation;cellular cation homeostasis;cellular chemical homeostasis;cellular homeostasis;cellular ion homeostasis;cellular iron ion homeostasis;cellular metal ion homeostasis;cellular process;chemical homeostasis;coagulation;establishment of localization;establishment of localization…	binding;cation binding;cation transmembrane transporter activity;ferric iron binding;ferric iron transmembrane transporter activity;inorganic cation transmembrane transporter activity;ion binding;ion transmembrane transporter activity;iron ion binding;iron ion transmembrane transporter activity;metal ion binding;metal ion transmembrane transporter activity;substrate-specific transmembrane transpo…	apical plasma membrane;basal part of cell;basal plasma membrane;blood microparticle;cell part;cell surface;coated pit;cytoplasmic membrane-bounded vesicle;cytoplasmic membrane-bounded vesicle lumen;cytoplasmic part;cytoplasmic vesicle;cytoplasmic vesicle part;early endosome;endocytic vesicle;endosomal part;endosome;endosome membrane;extracellular membrane-bounded organelle;extracellular organelle…	+	Cont_Q29443	Cont_Q29443	TRFE_BOVIN	TF	Serotransferrin	ENSG00000091513	ENST00000402696;ENST00000414694;ENST00000461695;ENST00000466911;ENST00000482271;ENST00000485977;ENST00000494430	ENSP00000385834;ENSP00000401505;ENSP00000417468;ENSP00000418396;ENSP00000418716;ENSP00000419338;ENSP00000419714
	11.3856	11.5363	11.0283	11.2616	11.2423	9.53638	11.8052	12.805	11.3235	11.605	11.9558	11.3056	11.8859	NaN	11.4517	11.7361	10.3044	NaN	HALLMARK_ANDROGEN_RESPONSE	ABC-family proteins mediated transport;Platelet degranulation	WP_ASPIRIN_AND_MIRNAS;WP_CHOLESTASIS;WP_DRUG_INDUCTION_OF_BILE_ACID_PATHWAY;WP_ECTODERM_DIFFERENTIATION;WP_FLUOROPYRIMIDINE_ACTIVITY;WP_FOXA2_PATHWAY;WP_NRF2_PATHWAY;WP_NUCLEAR_RECEPTORS_METAPATHWAY;WP_PHOTODYNAMIC_THERAPYINDUCED_NFE2L2_NRF2_SURVIVAL_SIGNALING;WP_PREGNANE_X_RECEPTOR_PATHWAY;WP_PROSTAGLANDIN_SYNTHESIS_AND_REGULATION;WP_PROXIMAL_TUBULE_TRANSPORT;WP_TYROBP_CAUSAL_NETWORK_IN_MICROGLIA	biological regulation;blood coagulation;cell activation;cellular process;coagulation;establishment of localization;establishment of localization in cell;exocytosis;hemostasis;metabolic process;multicellular organismal process;oxidation-reduction process;platelet activation;platelet degranulation;positive regulation of biological process;positive regulation of cell proliferation;positive regulatio…	15-hydroxyprostaglandin dehydrogenase (NAD+) activity;active transmembrane transporter activity;adenyl nucleotide binding;adenyl ribonucleotide binding;ATP binding;ATPase activity;ATPase activity, coupled;ATPase activity, coupled to movement of substances;ATPase activity, coupled to transmembrane movement of substances;binding;catalytic activity;hydrolase activity;hydrolase activity, acting on ac…	basolateral plasma membrane;cell part;cytoplasmic part;cytoplasmic vesicle membrane;cytoplasmic vesicle part;integral to membrane;intracellular organelle part;intracellular part;intrinsic to membrane;membrane;membrane part;organelle membrane;organelle part;plasma membrane;plasma membrane part;platelet dense granule membrane;secretory granule membrane;vesicle membrane	+	E9Q236	E9Q236	MRP4_MOUSE	Abcc4	ATP-binding cassette sub-family C member 4	ENSG00000125257	ENST00000376887;ENST00000536256;ENST00000629385	ENSP00000366084;ENSP00000442024;ENSP00000487081
	14.0483	14.6415	14.3795	13.9745	14.4774	14.1924	13.4879	13.8905	13.9488	13.2321	13.8103	13.8707	13.9532	NaN	12.3973	13.9645	14.2351	11.9953	HALLMARK_KRAS_SIGNALING_DN	Ion homeostasis;Stimuli-sensing channels	WP_ARRHYTHMOGENIC_RIGHT_VENTRICULAR_CARDIOMYOPATHY;WP_CALCIUM_REGULATION_IN_CARDIAC_CELLS;WP_CELLTYPE_DEPENDENT_SELECTIVITY_OF_CCK2R_SIGNALING;WP_DISRUPTION_OF_POSTSYNAPTIC_SIGNALING_BY_CNV;WP_MYOMETRIAL_RELAXATION_AND_CONTRACTION_PATHWAYS;WP_SUDDEN_INFANT_DEATH_SYNDROME_SIDS_SUSCEPTIBILITY_PATHWAYS	anatomical structure morphogenesis;apoptosis;biological regulation;BMP signaling pathway;calcium ion homeostasis;calcium ion transport;calcium ion transport into cytosol;calcium-mediated signaling;calcium-mediated signaling using intracellular calcium source;canonical Wnt receptor signaling pathway;cardiac muscle contraction;cardiac muscle hypertrophy;cardiac muscle tissue morphogenesis;cation ho…	binding;calcium channel activity;calcium ion binding;calcium-induced calcium release activity;calcium-release channel activity;calmodulin binding;cation binding;cation channel activity;cation transmembrane transporter activity;channel activity;enzyme binding;gated channel activity;identical protein binding;intracellular ligand-gated calcium channel activity;intracellular ligand-gated ion channel …	calcium channel complex;cation channel complex;cell part;contractile fiber part;cytoplasmic part;endoplasmic reticulum;endoplasmic reticulum membrane;endoplasmic reticulum part;extracellular membrane-bounded organelle;extracellular organelle;extracellular region part;extracellular vesicular exosome;integral to membrane;intracellular membrane-bounded organelle;intracellular organelle;intracellular…	+	E9Q401	E9Q401	RYR2_MOUSE	Ryr2	Ryanodine receptor 2	ENSG00000198626	ENST00000360064;ENST00000366574	ENSP00000353174;ENSP00000355533
	11.6052	11.4712	11.2663	11.4843	11.0239	10.8944	11.5924	NaN	11.0752	11.6906	11.0734	10.7838	NaN	NaN	NaN	NaN	NaN	NaN	HALLMARK_APICAL_JUNCTION	Neurexins and neuroligins	WP_DISRUPTION_OF_POSTSYNAPTIC_SIGNALING_BY_CNV;WP_HIPPOCAMPAL_SYNAPTOGENESIS_AND_NEUROGENESIS	adult behavior;auditory behavior;behavior;behavioral interaction between organisms;biological adhesion;biological regulation;cell adhesion;cell communication;cell-cell adhesion;cell-cell signaling;cellular component assembly;cellular component assembly at cellular level;cellular component organization;cellular component organization at cellular level;cellular component organization or biogenesis;…	binding;calcium channel regulator activity;cation binding;cell adhesion molecule binding;channel regulator activity;ion binding;metal ion binding;molecular transducer activity;neuroligin family protein binding;protein binding;receptor activity;signal transducer activity;signaling receptor activity;transmembrane signaling receptor activity	cell part;integral to membrane;intrinsic to membrane;membrane part	+	E9Q7X7	E9Q7X7	NRX2A_MOUSE	Nrxn2	Neurexin-2	ENSG00000110076	ENST00000265459;ENST00000301894;ENST00000377551;ENST00000377559;ENST00000409571;ENST00000417749;ENST00000423049;ENST00000437746;ENST00000442300	ENSP00000265459;ENSP00000301894;ENSP00000366774;ENSP00000366782;ENSP00000386416;ENSP00000388971;ENSP00000407374;ENSP00000411271;ENSP00000412211
	14.2578	14.5192	14.4899	14.2503	14.5722	14.4801	14.4926	14.4948	14.4089	14.263	14.4498	14.3858	14.6404	14.7679	14.6544	14.5223	14.9243	14.5235		ARMS-mediated activation;Defective TPR may confer susceptibility towards thyroid papillary carcinoma (TPC);Frs2-mediated activation;ISG15 antiviral mechanism;NEP/NS2 Interacts with the Cellular Export Machinery;NGF-independant TRKA activation;NS1 Mediated Effects on Host Pathways;Nuclear import of Rev protein;Nuclear Pore Complex (NPC) Disassembly;PI3K/AKT activation;PLC-gamma1 signalling;Regulat…		activation of adenylate cyclase activity;activation of MAPKK activity;activation of phospholipase C activity;activation of protein kinase activity;aging;anatomical structure development;anatomical structure morphogenesis;axon guidance;axonogenesis;axonogenesis involved in innervation;B cell activation;B cell differentiation;behavior;biological regulation;biosynthetic process;carbohydrate metaboli…	adenyl nucleotide binding;adenyl ribonucleotide binding;ATP binding;binding;catalytic activity;chromatin binding;cytoskeletal protein binding;dynein complex binding;enzyme binding;growth factor binding;heat shock protein binding;identical protein binding;kinase activity;kinase binding;mitogen-activated protein kinase binding;molecular transducer activity;mRNA binding;nerve growth factor binding;n…	axon;cell body;cell part;cell projection;cell surface;chromosomal part;cytoplasm;cytoplasmic dynein complex;cytoplasmic part;cytoplasmic vesicle;cytoskeletal part;dendrite;dynein complex;early endosome;early endosome membrane;endosomal part;endosome;endosome membrane;envelope;extrinsic to membrane;inclusion body;integral to membrane;integral to plasma membrane;intracellular membrane-bounded organ…	+	F6ZDS4	F6ZDS4	TPR_MOUSE	Tpr	Nucleoprotein TPR	ENSG00000047410	ENST00000367478;ENST00000451586;ENST00000613151	ENSP00000356448;ENSP00000408103;ENSP00000483425
	14.9782	15.6472	14.8118	15.0512	14.9852	15.1061	14.6551	14.5762	14.8783	14.669	14.7191	14.2694	14.2422	14.0252	13.9686	14.3421	13.9888	13.9741	HALLMARK_INFLAMMATORY_RESPONSE;HALLMARK_TNFA_SIGNALING_VIA_NFKB;HALLMARK_UV_RESPONSE_DN	Ion homeostasis;Ion transport by P-type ATPases;Reduction of cytosolic Ca++ levels	WP_CALCIUM_REGULATION_IN_CARDIAC_CELLS;WP_SPLICING_FACTOR_NOVA_REGULATED_SYNAPTIC_PROTEINS;WP_VITAMIN_D_RECEPTOR_PATHWAY;WP_VITAMIN_DSENSITIVE_CALCIUM_SIGNALING_IN_DEPRESSION	biological regulation;blood coagulation;cellular process;coagulation;establishment of localization;hemostasis;ion transmembrane transport;ion transport;multicellular organismal process;regulation of biological quality;regulation of body fluid levels;transmembrane transport;transport	active transmembrane transporter activity;adenyl nucleotide binding;adenyl ribonucleotide binding;ATP binding;ATPase activity;ATPase activity, coupled;ATPase activity, coupled to movement of substances;ATPase activity, coupled to transmembrane movement of ions;ATPase activity, coupled to transmembrane movement of ions, phosphorylative mechanism;ATPase activity, coupled to transmembrane movement o…	cell part;extracellular membrane-bounded organelle;extracellular organelle;extracellular region part;extracellular vesicular exosome;integral to membrane;integral to plasma membrane;intracellular membrane-bounded organelle;intracellular organelle;intracellular part;intrinsic to membrane;intrinsic to plasma membrane;membrane;membrane part;membrane-bounded organelle;membrane-bounded vesicle;nucleus…	+	G5E829	G5E829;Q6Q477	AT2B1_MOUSE	Atp2b1	Plasma membrane calcium-transporting ATPase 1	ENSG00000070961	ENST00000261173;ENST00000359142;ENST00000393164;ENST00000428670;ENST00000550716;ENST00000551310	ENSP00000261173;ENSP00000352054;ENSP00000376869;ENSP00000392043;ENSP00000447041;ENSP00000447096
	11.8894	12.6974	11.964	12.2853	12.1515	11.8351	13.426	13.2069	12.9561	12.7778	13.1274	11.9718	12.9977	12.5583	11.9818	13.0005	12.8002	12.0292		Phase 0 - rapid depolarisation;Phase 2 - plateau phase	WP_ARRHYTHMOGENIC_RIGHT_VENTRICULAR_CARDIOMYOPATHY;WP_MAPK_SIGNALING_PATHWAY;WP_VEGFAVEGFR2_SIGNALING	biological regulation;calcium ion transmembrane transport;calcium ion transport;cation transport;cellular process;divalent inorganic cation transport;divalent metal ion transport;establishment of localization;ion transmembrane transport;ion transport;metal ion transport;regulation of biological process;regulation of calcium ion transport;regulation of ion transport;regulation of localization;regu…	binding;calcium channel activity;calcium channel regulator activity;cation binding;cation channel activity;cation transmembrane transporter activity;channel activity;channel regulator activity;gated channel activity;ion binding;ion channel activity;ion transmembrane transporter activity;metal ion binding;passive transmembrane transporter activity;substrate-specific channel activity;substrate-spec…	calcium channel complex;cation channel complex;cell part;cytoplasmic part;endoplasmic reticulum;extracellular membrane-bounded organelle;extracellular organelle;extracellular region part;extracellular vesicular exosome;intracellular membrane-bounded organelle;intracellular organelle;intracellular part;ion channel complex;macromolecular complex;membrane part;membrane-bounded organelle;membrane-bou…	+	O08532	O08532	CA2D1_MOUSE	Cacna2d1	Voltage-dependent calcium channel subunit alpha-2/delta-1	ENSG00000153956	ENST00000356253;ENST00000356860;ENST00000423588;ENST00000443883	ENSP00000348589;ENSP00000349320;ENSP00000405395;ENSP00000409374
	12.063	11.3644	10.7854	10.9461	10.6269	10.1811	NaN	NaN	NaN	NaN	NaN	NaN	NaN	NaN	NaN	NaN	NaN	NaN		Phase 4 - resting membrane potential;Tandem of pore domain in a weak inwardly rectifying K+ channels (TWIK)		biological regulation;cation transport;cell communication;cell-cell signaling;cellular chemical homeostasis;cellular homeostasis;cellular ion homeostasis;cellular potassium ion transport;cellular process;chemical homeostasis;establishment of localization;homeostatic process;ion homeostasis;ion transmembrane transport;ion transport;metal ion transport;monovalent inorganic cation transport;potassiu…	cation channel activity;cation transmembrane transporter activity;channel activity;gated channel activity;inorganic cation transmembrane transporter activity;inward rectifier potassium channel activity;ion channel activity;ion transmembrane transporter activity;leak channel activity;ligand-gated channel activity;ligand-gated ion channel activity;metal ion transmembrane transporter activity;monova…	apical plasma membrane;brush border membrane;cation channel complex;cell part;cell projection membrane;cell projection part;cytoplasmic part;endosome;integral to membrane;integral to plasma membrane;intracellular membrane-bounded organelle;intracellular organelle;intracellular part;intrinsic to membrane;intrinsic to plasma membrane;ion channel complex;macromolecular complex;membrane;membrane part…	+	O08581	O08581	KCNK1_MOUSE	Kcnk1	Potassium channel subfamily K member 1	ENSG00000135750	ENST00000366621;ENST00000446915	ENSP00000355580;ENSP00000409626
	12.4469	12.0435	12.3263	12.5317	12.2353	12.2456	12.335	NaN	12.4181	12.7452	12.2863	12.1291	12.4513	12.3735	12.4658	13.0175	12.7095	NaN	HALLMARK_COMPLEMENT;HALLMARK_REACTIVE_OXIGEN_SPECIES_PATHWAY	Detoxification of Reactive Oxygen Species;Ion influx/efflux at host-pathogen interface	WP_COPPER_HOMEOSTASIS	biological regulation;cation homeostasis;cation transport;cellular cation homeostasis;cellular chemical homeostasis;cellular copper ion homeostasis;cellular homeostasis;cellular ion homeostasis;cellular process;chemical homeostasis;copper ion homeostasis;copper ion transport;establishment of localization;establishment of localization in cell;homeostatic process;intracellular copper ion transport;…	binding;cation binding;cation transmembrane transporter activity;copper chaperone activity;copper ion binding;copper ion transmembrane transporter activity;copper-dependent protein binding;inorganic cation transmembrane transporter activity;ion binding;ion transmembrane transporter activity;metal ion binding;metal ion transmembrane transporter activity;metallochaperone activity;protein binding;su…	cell part;cytoplasmic part;cytosol;intracellular part	+	O08997	O08997	ATOX1_MOUSE	Atox1	Copper transport protein ATOX1	ENSG00000177556	ENST00000313115;ENST00000520382;ENST00000521264;ENST00000522314;ENST00000522710;ENST00000524142	ENSP00000316854;ENSP00000429366;ENSP00000429814;ENSP00000429982;ENSP00000430028;ENSP00000430598
	11.6576	12.0013	10.9464	10.9147	11.6586	10.9332	NaN	NaN	NaN	NaN	NaN	NaN	NaN	NaN	NaN	NaN	NaN	NaN		Voltage gated Potassium channels		cation transport;cell communication;cell-cell signaling;cellular component assembly;cellular component organization;cellular component organization or biogenesis;cellular potassium ion transport;cellular process;establishment of localization;ion transmembrane transport;ion transport;macromolecular complex assembly;macromolecular complex subunit organization;metal ion transport;monovalent inorgani…	cation channel activity;cation transmembrane transporter activity;channel activity;channel regulator activity;delayed rectifier potassium channel activity;gated channel activity;ion channel activity;ion transmembrane transporter activity;passive transmembrane transporter activity;potassium channel activity;potassium channel regulator activity;substrate-specific channel activity;substrate-specific…	cation channel complex;cell part;ion channel complex;macromolecular complex;membrane;membrane part;plasma membrane;plasma membrane part;potassium channel complex;protein complex;voltage-gated potassium channel complex	+	O35173	O35173	KCNS1_MOUSE	Kcns1	Potassium voltage-gated channel subfamily S member 1	ENSG00000124134	ENST00000306117;ENST00000537075	ENSP00000307694;ENSP00000445595
	11.6129	11.4154	12.1683	11.1337	11.4564	11.162	10.2188	NaN	10.5635	9.30455	10.1057	10.4359	9.66964	11.0111	10.1878	11.2711	9.92535	NaN	HALLMARK_APICAL_JUNCTION;HALLMARK_MYOGENESIS;HALLMARK_UV_RESPONSE_UP	Phase 3 - rapid repolarisation;Voltage gated Potassium channels	WP_HEMATOPOIETIC_STEM_CELL_DIFFERENTIATION;WP_IL18_SIGNALING_PATHWAY;WP_SUDDEN_INFANT_DEATH_SYNDROME_SIDS_SUSCEPTIBILITY_PATHWAYS	biological regulation;cardiac muscle contraction;cation homeostasis;cation transport;cell communication;cell-cell signaling;cellular chemical homeostasis;cellular homeostasis;cellular ion homeostasis;cellular potassium ion transport;cellular process;cellular response to chemical stimulus;cellular response to drug;cellular response to stimulus;chemical homeostasis;establishment of localization;hom…	binding;C3HC4-type RING finger domain binding;catalytic activity;cation channel activity;cation transmembrane transporter activity;channel activity;delayed rectifier potassium channel activity;enzyme binding;gated channel activity;identical protein binding;inward rectifier potassium channel activity;ion channel activity;ion transmembrane transporter activity;kinase activity;ligand-gated channel a…	cation channel complex;cell part;cell surface;cytoplasmic part;envelope;integral to membrane;intracellular organelle part;intracellular part;intrinsic to membrane;ion channel complex;macromolecular complex;membrane;membrane part;nuclear envelope;nuclear part;organelle envelope;organelle part;perinuclear region of cytoplasm;plasma membrane;plasma membrane part;potassium channel complex;protein com…	+	O35219	Q32ME0;O35219;Q9ER47	KCNH2_MOUSE	Kcnh2	Potassium voltage-gated channel subfamily H member 2	ENSG00000055118	ENST00000262186;ENST00000330883;ENST00000430723	ENSP00000262186;ENSP00000328531;ENSP00000387657
	12.0176	11.9312	12.2511	13.0275	11.8846	12.1681	12.714	11.6939	12.0141	11.8772	12.2813	12.3147	11.7899	11.452	11.6709	12.3385	11.7865	12.8786	HALLMARK_REACTIVE_OXIGEN_SPECIES_PATHWAY;HALLMARK_UV_RESPONSE_DN	ABC-family proteins mediated transport;Cobalamin (Cbl, vitamin B12) transport and metabolism;Synthesis of Leukotrienes (LT) and Eoxins (EX)	WP_IRINOTECAN_PATHWAY;WP_LEUKOTRIENE_METABOLIC_PATHWAY;WP_TROP2_REGULATORY_SIGNALING	arachidonic acid metabolic process;carboxylic acid metabolic process;cellular alkene metabolic process;cellular ketone metabolic process;cellular lipid metabolic process;cellular metabolic process;cellular process;cobalamin metabolic process;cofactor metabolic process;establishment of localization;fatty acid metabolic process;heterocycle metabolic process;icosanoid metabolic process;leukotriene m…	active transmembrane transporter activity;adenyl nucleotide binding;adenyl ribonucleotide binding;ATP binding;ATPase activity;ATPase activity, coupled;ATPase activity, coupled to movement of substances;ATPase activity, coupled to transmembrane movement of substances;binding;catalytic activity;hydrolase activity;hydrolase activity, acting on acid anhydrides;hydrolase activity, acting on acid anhyd…	basolateral plasma membrane;cell part;extracellular membrane-bounded organelle;extracellular organelle;extracellular region part;extracellular vesicular exosome;integral to membrane;integral to plasma membrane;intrinsic to membrane;intrinsic to plasma membrane;membrane;membrane part;membrane-bounded organelle;membrane-bounded vesicle;organelle;plasma membrane;plasma membrane part;vesicle	+	O35379	O35379	MRP1_MOUSE	Abcc1	Multidrug resistance-associated protein 1	ENSG00000103222;ENSG00000278183;ENSG00000103222	ENST00000399410;ENST00000621144;ENST00000399408;ENST00000572053;ENST00000572882	ENSP00000382342;ENSP00000483316;ENSP00000382340;ENSP00000459693;ENSP00000461615
	14.6145	15.3084	14.4694	14.3534	14.3951	14.3325	14.2012	14.27	14.2675	13.5425	14.412	14.2664	14.366	14.3197	14.1786	14.1587	14.2657	14.3407		Signaling by BRAF and RAF fusions;Stimuli-sensing channels		anion transport;biological regulation;cell volume homeostasis;cellular homeostasis;cellular process;cellular response to stimulus;chloride transport;establishment of localization;homeostatic process;inorganic anion transport;ion transmembrane transport;ion transport;regulation of biological process;regulation of biological quality;regulation of cellular process;response to abiotic stimulus;respon…	active transmembrane transporter activity;adenyl nucleotide binding;adenyl ribonucleotide binding;anion channel activity;anion transmembrane transporter activity;antiporter activity;ATP binding;binding;channel activity;chloride channel activity;gated channel activity;ion channel activity;ion transmembrane transporter activity;nucleotide binding;passive transmembrane transporter activity;purine nu…	cell part;cytoplasmic part;endosomal part;endosome membrane;integral to membrane;intracellular organelle part;intracellular part;intrinsic to membrane;lysosomal membrane;membrane;membrane part;organelle membrane;organelle part;vacuolar membrane;vacuolar part	+	O35454	O35454	CLCN6_MOUSE	Clcn6	H(+)/Cl(-) exchange transporter 6	ENSG00000011021	ENST00000312413;ENST00000346436;ENST00000376496;ENST00000376497	ENSP00000234488;ENSP00000308367;ENSP00000365679;ENSP00000365680
	12.3296	NaN	12.9023	12.2352	12.2523	12.7558	12.9882	NaN	12.9911	NaN	11.5344	11.5281	12.8758	12.5171	13.3194	12.4508	12.6047	13.7406		Other semaphorin interactions	WP_SPINAL_CORD_INJURY	anatomical structure development;anatomical structure morphogenesis;apoptosis;axon guidance;biological regulation;cell death;cell migration;cell motility;cell surface receptor linked signaling pathway;cellular component movement;cellular component organization;cellular component organization at cellular level;cellular component organization or biogenesis;cellular component organization or biogene…	molecular transducer activity;receptor activity;signal transducer activity;signaling receptor activity;transmembrane signaling receptor activity	axon;cell part;cell projection;integral to membrane;integral to plasma membrane;intrinsic to membrane;intrinsic to plasma membrane;membrane;membrane part;neuron projection;plasma membrane;plasma membrane part	+	O35464	O35464	SEM6A_MOUSE	Sema6a	Semaphorin-6A	ENSG00000092421	ENST00000257414;ENST00000343348;ENST00000503865;ENST00000509665;ENST00000510263;ENST00000513137;ENST00000515009;ENST00000515129	ENSP00000257414;ENSP00000345512;ENSP00000421935;ENSP00000422275;ENSP00000422997;ENSP00000424388;ENSP00000425364;ENSP00000425553
	11.8591	11.4339	11.3978	11.8281	11.2019	11.5211	11.4839	NaN	11.2674	11.9359	11.609	11.2069	12.5462	11.8033	12.2825	12.6353	12.129	12.6366	HALLMARK_BILE_ACID_METABOLISM;HALLMARK_XENOBIOTIC_METABOLISM	LDL clearance	WP_7OXOC_AND_7BETAHC_PATHWAYS;WP_CHOLESTEROL_METABOLISM;WP_DEGRADATION_PATHWAY_OF_SPHINGOLIPIDS_INCLUDING_DISEASES;WP_EBOLA_VIRUS_INFECTION_IN_HOST	adult behavior;adult locomotory behavior;adult walking behavior;alcohol metabolic process;autophagy;behavior;bile acid metabolic process;biological regulation;carbohydrate metabolic process;carboxylic acid metabolic process;catabolic process;cellular carbohydrate metabolic process;cellular catabolic process;cellular component organization;cellular component organization or biogenesis;cellular ket…	binding;cholesterol binding;hedgehog receptor activity;lipid binding;lipid transporter activity;molecular transducer activity;receptor activity;signal transducer activity;signaling receptor activity;steroid binding;sterol binding;sterol transporter activity;substrate-specific transporter activity;transmembrane signaling receptor activity;transporter activity	cell part;cytoplasmic part;endoplasmic reticulum;endosomal part;endosome membrane;envelope;extracellular membrane-bounded organelle;extracellular organelle;extracellular region;extracellular region part;extracellular vesicular exosome;Golgi apparatus;integral to membrane;integral to plasma membrane;intracellular membrane-bounded organelle;intracellular organelle;intracellular organelle part;intra…	+	O35604	O35604	NPC1_MOUSE	Npc1	NPC intracellular cholesterol transporter 1	ENSG00000141458	ENST00000269228;ENST00000586150;ENST00000590723;ENST00000591051;ENST00000591107;ENST00000593280	ENSP00000269228;ENSP00000464755;ENSP00000467150;ENSP00000467636;ENSP00000468321;ENSP00000468438
	12.7701	12.8234	13.1203	12.5628	13.3275	13.0345	13.6037	13.2336	13.5419	13.47	12.918	12.8657	13.6197	13.202	13.408	13.6587	13.7664	NaN	HALLMARK_IL2_STAT5_SIGNALING;HALLMARK_TGF_BETA_SIGNALING	Signaling by BMP	WP_BONE_MORPHOGENIC_PROTEIN_SIGNALING_AND_REGULATION;WP_CANONICAL_AND_NONCANONICAL_TGFB_SIGNALING;WP_CLOCKCONTROLLED_AUTOPHAGY_IN_BONE_METABOLISM;WP_DEVELOPMENT_OF_URETERIC_COLLECTION_SYSTEM;WP_EMBRYONIC_STEM_CELL_PLURIPOTENCY_PATHWAYS;WP_HEART_DEVELOPMENT;WP_MESODERMAL_COMMITMENT_PATHWAY;WP_OSTEOBLAST_DIFFERENTIATION_AND_RELATED_DISEASES	activin receptor signaling pathway;anatomical structure development;anatomical structure formation involved in morphogenesis;anatomical structure morphogenesis;anterior/posterior pattern specification;apoptosis;appendage development;artery development;biological regulation;biosynthetic process;blood vessel development;blood vessel remodeling;BMP signaling pathway;bone morphogenesis;brain developm…	activin receptor activity, type II;activin-activated receptor activity;adenyl nucleotide binding;adenyl ribonucleotide binding;ATP binding;binding;catalytic activity;cation binding;ion binding;kinase activity;metal ion binding;molecular transducer activity;nucleotide binding;phosphotransferase activity, alcohol group as acceptor;protein kinase activity;protein serine/threonine kinase activity;pur…	apical plasma membrane;basal plasma membrane;caveola;cell body;cell part;cell projection;cell surface;cytoplasm;dendrite;extracellular region part;extracellular space;fully spanning plasma membrane;integral to membrane;integral to plasma membrane;intracellular part;intrinsic to membrane;intrinsic to plasma membrane;membrane;membrane part;membrane raft;neuron projection;neuronal cell body;plasma m…	+	O35607	O35607	BMPR2_MOUSE	Bmpr2	Bone morphogenetic protein receptor type-2	ENSG00000204217	ENST00000374574;ENST00000374580	ENSP00000363702;ENSP00000363708
	13.9084	14.3036	13.7415	14.1286	13.3652	13.7179	13.5922	13.7537	13.6452	13.5967	13.521	13.5918	13.756	13.316	13.2484	13.6935	12.7984	13.4695		Mitochondrial protein import		cellular macromolecule metabolic process;cellular metabolic process;cellular process;cellular protein metabolic process;establishment of localization;establishment of localization in cell;establishment of protein localization;establishment of protein localization in mitochondrion;establishment of protein localization to organelle;intracellular protein transmembrane transport;intracellular protein…	active transmembrane transporter activity;adenyl nucleotide binding;adenyl ribonucleotide binding;ATP binding;binding;chaperone binding;macromolecule transmembrane transporter activity;nucleotide binding;P-P-bond-hydrolysis-driven protein transmembrane transporter activity;P-P-bond-hydrolysis-driven transmembrane transporter activity;primary active transmembrane transporter activity;protein bindi…	cell part;cytoplasmic part;intracellular membrane-bounded organelle;intracellular organelle;intracellular organelle lumen;intracellular organelle part;intracellular part;membrane;membrane-bounded organelle;membrane-enclosed lumen;mitochondrial inner membrane;mitochondrial matrix;mitochondrial membrane;mitochondrial part;mitochondrion;organelle;organelle inner membrane;organelle lumen;organelle me…	+	O35857	O35857	TIM44_MOUSE	Timm44	Mitochondrial import inner membrane translocase subunit TIM44	ENSG00000104980	ENST00000270538;ENST00000595565;ENST00000595831;ENST00000595876;ENST00000597926	ENSP00000270538;ENSP00000469273;ENSP00000469389;ENSP00000471596;ENSP00000472916
	11.456	12.1571	10.7669	11.358	10.9061	11.3737	11.4409	12.0075	9.78048	12.1427	10.9978	10.6021	10.8273	10.872	10.826	10.187	11.0175	NaN	HALLMARK_ESTROGEN_RESPONSE_EARLY;HALLMARK_ESTROGEN_RESPONSE_LATE;HALLMARK_MTORC1_SIGNALING;HALLMARK_UNFOLDED_PROTEIN_RESPONSE	Amino acid transport across the plasma membrane	WP_NEUROINFLAMMATION_AND_GLUTAMATERGIC_SIGNALING	alanine transport;amine transport;amino acid transmembrane transport;amino acid transport;anion transport;carboxylic acid transport;cell communication;cell-cell signaling;cellular process;chloride transport;cognition;establishment of localization;glutamine transport;hydroxyproline transport;inorganic anion transport;ion transport;L-alanine transport;L-amino acid transport;L-cystine transport;L-se…	active transmembrane transporter activity;alanine transmembrane transporter activity;amine transmembrane transporter activity;amino acid transmembrane transporter activity;anion channel activity;anion transmembrane transporter activity;anion:cation symporter activity;carboxylic acid transmembrane transporter activity;cation transmembrane transporter activity;channel activity;chloride channel acti…	cell body;cell part;cell projection;cell surface;centrosome;cytoplasmic membrane-bounded vesicle;cytoplasmic part;cytoplasmic vesicle;cytoskeletal part;dendrite;extracellular membrane-bounded organelle;extracellular organelle;extracellular region part;extracellular vesicular exosome;integral to membrane;integral to plasma membrane;intermediate filament;intracellular membrane-bounded organelle;int…	+	O35874	O35874	SATT_MOUSE	Slc1a4	Neutral amino acid transporter A	ENSG00000115902	ENST00000234256;ENST00000531327	ENSP00000234256;ENSP00000431942
	11.3584	12.0165	12.2033	11.8166	12.0703	12.1656	13.1308	13.1862	13.1022	12.9813	12.9076	12.8462	12.8798	12.6903	12.7026	12.852	12.6814	13.2674	HALLMARK_PEROXISOME	Presynaptic depolarization and calcium channel opening	WP_CALCIUM_REGULATION_IN_CARDIAC_CELLS;WP_MAPK_SIGNALING_PATHWAY;WP_SYNAPTIC_VESICLE_PATHWAY	behavior;biological regulation;calcium ion import;calcium ion transmembrane transport;calcium ion transport;cation transport;cell communication;cell-cell signaling;cellular chemical homeostasis;cellular homeostasis;cellular ion homeostasis;cellular process;chemical homeostasis;divalent inorganic cation transport;divalent metal ion transport;establishment of localization;establishment of localizat…	adenyl nucleotide binding;adenyl ribonucleotide binding;ATP binding;binding;calcium channel activity;calcium ion binding;cation binding;cation channel activity;cation transmembrane transporter activity;channel activity;gated channel activity;high voltage-gated calcium channel activity;ion binding;ion channel activity;ion transmembrane transporter activity;metal ion binding;nucleotide binding;pass…	calcium channel complex;cation channel complex;cell body;cell part;cell projection;dendrite;ion channel complex;macromolecular complex;membrane;membrane part;neuron projection;neuronal cell body;plasma membrane;plasma membrane part;protein complex;voltage-gated calcium channel complex	+	O55017	O55017	CAC1B_MOUSE	Cacna1b	Voltage-dependent N-type calcium channel subunit alpha-1B	ENSG00000148408	ENST00000277549;ENST00000277551;ENST00000371355;ENST00000371357;ENST00000371363;ENST00000371372;ENST00000413253	ENSP00000277549;ENSP00000277551;ENSP00000360406;ENSP00000360408;ENSP00000360414;ENSP00000360423;ENSP00000413042
	17.0892	17.7678	17.0912	17.1747	17.3226	17.1066	16.4443	17.0585	16.7657	16.4616	16.8258	16.7942	16.0994	16.0998	15.7038	15.9729	15.7839	15.3699	HALLMARK_INFLAMMATORY_RESPONSE;HALLMARK_MTORC1_SIGNALING;HALLMARK_XENOBIOTIC_METABOLISM	Ion homeostasis;Ion transport by P-type ATPases;Pre-NOTCH Processing in Golgi;Reduction of cytosolic Ca++ levels	WP_ALZHEIMERS_DISEASE;WP_ALZHEIMERS_DISEASE_AND_MIRNA_EFFECTS;WP_ARRHYTHMOGENIC_RIGHT_VENTRICULAR_CARDIOMYOPATHY;WP_CALCIUM_REGULATION_IN_CARDIAC_CELLS;WP_ENDOTHELIN_PATHWAYS;WP_MYOMETRIAL_RELAXATION_AND_CONTRACTION_PATHWAYS	anatomical structure development;biological adhesion;biological regulation;blood coagulation;calcium ion homeostasis;calcium ion transmembrane transport;calcium ion transport;calcium-mediated signaling;cation homeostasis;cation transport;cell adhesion;cellular calcium ion homeostasis;cellular cation homeostasis;cellular chemical homeostasis;cellular divalent inorganic cation homeostasis;cellular …	active transmembrane transporter activity;adenyl nucleotide binding;adenyl ribonucleotide binding;ATP binding;ATPase activity;ATPase activity, coupled;ATPase activity, coupled to movement of substances;ATPase activity, coupled to transmembrane movement of ions;ATPase activity, coupled to transmembrane movement of ions, phosphorylative mechanism;ATPase activity, coupled to transmembrane movement o…	cell part;cytoplasmic part;endoplasmic reticulum;endoplasmic reticulum membrane;endoplasmic reticulum part;integral to membrane;integral to plasma membrane;intracellular membrane-bounded organelle;intracellular organelle;intracellular organelle part;intracellular part;intrinsic to membrane;intrinsic to plasma membrane;longitudinal sarcoplasmic reticulum;membrane;membrane part;membrane-bounded org…	+	O55143	O55143	AT2A2_MOUSE	Atp2a2	Sarcoplasmic/endoplasmic reticulum calcium ATPase 2	ENSG00000174437	ENST00000308664;ENST00000377685;ENST00000539276;ENST00000548169;ENST00000552636;ENST00000553144	ENSP00000311186;ENSP00000366913;ENSP00000440045;ENSP00000447406;ENSP00000449454;ENSP00000450407
	14.7299	15.9009	13.896	14.8868	14.4055	14.1107	13.7816	15.2348	14.0959	14.331	15.0564	14.0179	14.6619	14.3046	13.3021	14.446	13.609	13.7775	HALLMARK_UV_RESPONSE_UP			anatomical structure development;biological regulation;developmental process;establishment of localization;lipid transport;nervous system development;organic substance transport;regulation of apoptosis;regulation of biological process;regulation of cell death;regulation of cellular process;regulation of neuron apoptosis;regulation of programmed cell death;system development;transport	binding;drug binding;G-protein coupled receptor activity;molecular transducer activity;opioid receptor activity;peptide binding;peptide receptor activity;peptide receptor activity, G-protein coupled;receptor activity;signal transducer activity;signaling receptor activity;transmembrane signaling receptor activity	cell junction;cell part;cell projection part;cytoplasmic part;endoplasmic reticulum membrane;endoplasmic reticulum part;envelope;growth cone;integral to membrane;integral to plasma membrane;intracellular organelle part;intracellular part;intrinsic to membrane;intrinsic to plasma membrane;lipid particle;membrane;membrane part;nuclear envelope;nuclear inner membrane;nuclear membrane;nuclear outer m…	+	O55242	O55242	SGMR1_MOUSE	Sigmar1	Sigma non-opioid intracellular receptor 1	ENSG00000147955	ENST00000277010;ENST00000353468;ENST00000378892;ENST00000477726	ENSP00000277010;ENSP00000368170;ENSP00000420022;ENSP00000434453
	NaN	NaN	10.787	NaN	10.5241	NaN	11.4017	NaN	9.52345	10.4494	10.6155	NaN	11.6856	9.79062	11.6291	12.2326	11.1852	11.5607	HALLMARK_IL6_JAK_STAT3_SIGNALING;HALLMARK_INFLAMMATORY_RESPONSE	IL-6-type cytokine receptor ligand interactions	WP_FOCAL_ADHESION_PI3KAKTMTORSIGNALING_PATHWAY;WP_ONCOSTATIN_M_SIGNALING_PATHWAY;WP_PI3KAKT_SIGNALING_PATHWAY;WP_REGULATORY_CIRCUITS_OF_THE_STAT3_SIGNALING_PATHWAY	biological regulation;positive regulation of acute inflammatory response;positive regulation of biological process;positive regulation of cell proliferation;positive regulation of cellular process;positive regulation of defense response;positive regulation of inflammatory response;positive regulation of response to external stimulus;positive regulation of response to stimulus;regulation of acute …	binding;cytokine binding;cytokine receptor activity;growth factor binding;molecular transducer activity;oncostatin-M receptor activity;protein binding;receptor activity;signal transducer activity;signaling receptor activity;transmembrane signaling receptor activity	apical plasma membrane;cell part;macromolecular complex;membrane part;oncostatin-M receptor complex;plasma membrane part;protein complex;receptor complex	+	O70458	O70458	OSMR_MOUSE	Osmr	Oncostatin-M-specific receptor subunit beta	ENSG00000145623	ENST00000274276;ENST00000502536;ENST00000508882;ENST00000509237;ENST00000513831	ENSP00000274276;ENSP00000422023;ENSP00000422372;ENSP00000423913;ENSP00000426729
	12.7204	13.4438	12.4892	12.6912	12.2067	12.1821	12.4344	NaN	12.3064	14.1095	12.7009	11.7248	12.9728	12.9403	12.5366	12.3898	12.9196	12.1539		Stimuli-sensing channels	WP_AUTOSOMAL_RECESSIVE_OSTEOPETROSIS_PATHWAYS	cellular process;establishment of localization;ion transmembrane transport;ion transport;response to abiotic stimulus;response to pH;response to stimulus;transmembrane transport;transport	active transmembrane transporter activity;adenyl nucleotide binding;adenyl ribonucleotide binding;anion channel activity;anion transmembrane transporter activity;antiporter activity;ATP binding;binding;channel activity;chloride channel activity;gated channel activity;ion channel activity;ion transmembrane transporter activity;nucleotide binding;passive transmembrane transporter activity;purine nu…	cell part;cytoplasmic part;cytoplasmic vesicle;integral to membrane;intracellular organelle;intracellular organelle part;intracellular part;intrinsic to membrane;lysosomal membrane;membrane;membrane part;organelle;organelle membrane;organelle part;vacuolar membrane;vacuolar part;vesicle	+	O70496	O70496	CLCN7_MOUSE	Clcn7	H(+)/Cl(-) exchange transporter 7	ENSG00000103249	ENST00000262318;ENST00000382745;ENST00000448525;ENST00000564568;ENST00000569851	ENSP00000262318;ENSP00000372193;ENSP00000410907;ENSP00000454845;ENSP00000461009
	12.2467	12.6336	11.8302	12.2975	11.919	11.8914	11.5746	12.0049	11.8685	NaN	12.1714	11.7301	12.1866	11.8783	10.668	11.845	10.7677	11.276	HALLMARK_PEROXISOME	Alpha-oxidation of phytanate		adenine nucleotide transport;ADP transport;AMP transport;ATP transport;carboxylic acid catabolic process;carboxylic acid metabolic process;carboxylic acid transport;catabolic process;cellular catabolic process;cellular ketone metabolic process;cellular lipid catabolic process;cellular lipid metabolic process;cellular metabolic process;cellular process;coenzyme A transmembrane transport;coenzyme A…	adenine nucleotide transmembrane transporter activity;ADP transmembrane transporter activity;AMP transmembrane transporter activity;ATP transmembrane transporter activity;binding;chaperone binding;coenzyme A transmembrane transporter activity;coenzyme transporter activity;cofactor transporter activity;FAD transmembrane transporter activity;NAD transporter activity;nucleobase-containing compound t…	cell part;cytoplasmic part;integral to membrane;integral to organelle membrane;integral to peroxisomal membrane;intracellular membrane-bounded organelle;intracellular organelle;intracellular organelle part;intracellular part;intrinsic to membrane;intrinsic to organelle membrane;intrinsic to peroxisomal membrane;membrane;membrane part;membrane-bounded organelle;microbody;microbody membrane;microbo…	+	O70579	O70579	PM34_MOUSE	Slc25a17	Peroxisomal membrane protein PMP34	ENSG00000100372	ENST00000263255;ENST00000402844;ENST00000412879;ENST00000420970;ENST00000426396;ENST00000427084;ENST00000430221;ENST00000434185;ENST00000434193;ENST00000435456;ENST00000443810;ENST00000447566;ENST00000449676;ENST00000458600;ENST00000544408	ENSP00000263255;ENSP00000385303;ENSP00000387478;ENSP00000388966;ENSP00000390502;ENSP00000390722;ENSP00000394539;ENSP00000400053;ENSP00000404200;ENSP00000407096;ENSP00000409781;ENSP00000410565;ENSP00000414908;ENSP00000416618;ENSP00000438355
	13.4887	14.5506	13.9141	12.9515	14.5815	13.6823	13.3822	13.9548	13.7422	13.3084	13.6098	13.6638	12.7729	12.444	11.9951	12.7376	12.1435	12.3945		Amyloid fiber formation		alcohol metabolic process;biological regulation;cell migration;cell motility;cell proliferation;cellular component movement;cellular component organization;cellular component organization or biogenesis;cellular membrane organization;cellular process;cellular response to stimulus;cholesterol metabolic process;endocytosis;establishment of localization;establishment of localization in cell;establish…	ADP-ribosylation factor binding;beta-amyloid binding;binding;enzyme binding;GTPase binding;lipoprotein particle binding;low-density lipoprotein particle binding;molecular transducer activity;protein binding;protein-lipid complex binding;receptor activity;signal transducer activity;signaling receptor activity;small GTPase binding;transmembrane signaling receptor activity	cell body;cell part;cytoplasmic part;early endosome;endoplasmic reticulum;endosome;extracellular membrane-bounded organelle;extracellular organelle;extracellular region part;extracellular space;extracellular vesicular exosome;Golgi apparatus;Golgi apparatus part;Golgi cisterna;integral to membrane;integral to plasma membrane;intracellular membrane-bounded organelle;intracellular organelle;intrace…	+	O88307	O88307	SORL_MOUSE	Sorl1	Sortilin-related receptor	ENSG00000137642	ENST00000260197;ENST00000525532;ENST00000527934;ENST00000532694;ENST00000534286	ENSP00000260197;ENSP00000432131;ENSP00000434634;ENSP00000435405;ENSP00000436447
	16.1439	16.0418	15.4916	16.2705	14.4815	15.8877	15.5864	15.507	15.3342	14.9172	15.1526	14.55	14.5877	14.67	13.9428	14.8744	12.6097	13.9419	HALLMARK_INFLAMMATORY_RESPONSE	Bicarbonate transporters;Defective SLC4A4 causes renal tubular acidosis, proximal, with ocular abnormalities and mental retardation (pRTA-OA)	WP_PROXIMAL_TUBULE_TRANSPORT	anion transport;bicarbonate transport;biological regulation;cation homeostasis;cation transport;cellular cation homeostasis;cellular chemical homeostasis;cellular homeostasis;cellular ion homeostasis;cellular monovalent inorganic cation homeostasis;cellular process;chemical homeostasis;establishment of localization;homeostatic process;inorganic anion transport;ion homeostasis;ion transmembrane tr…	active transmembrane transporter activity;anion transmembrane transporter activity;anion:anion antiporter activity;anion:cation symporter activity;antiporter activity;bicarbonate transmembrane transporter activity;cation transmembrane transporter activity;inorganic anion exchanger activity;inorganic anion transmembrane transporter activity;inorganic cation transmembrane transporter activity;ion t…	basolateral plasma membrane;cell part;extracellular membrane-bounded organelle;extracellular organelle;extracellular region part;extracellular vesicular exosome;integral to membrane;integral to plasma membrane;intrinsic to membrane;intrinsic to plasma membrane;membrane;membrane part;membrane-bounded organelle;membrane-bounded vesicle;organelle;plasma membrane;plasma membrane part;vesicle	+	O88343	O88343	S4A4_MOUSE	Slc4a4	Electrogenic sodium bicarbonate cotransporter 1	ENSG00000080493	ENST00000264485;ENST00000340595;ENST00000351898;ENST00000425175;ENST00000512686	ENSP00000264485;ENSP00000307349;ENSP00000344272;ENSP00000393557;ENSP00000422400
	12.2647	12.1982	12.3636	12.423	12.4249	11.8554	11.2814	NaN	11.607	NaN	NaN	11.4238	11.1592	12.0541	NaN	NaN	NaN	NaN		HCN channels	WP_GENES_TARGETED_BY_MIRNAS_IN_ADIPOCYTES	biological regulation;cation transport;cell communication;cell-cell signaling;cellular chemical homeostasis;cellular homeostasis;cellular ion homeostasis;cellular potassium ion transport;cellular process;cellular response to cAMP;cellular response to cGMP;cellular response to chemical stimulus;cellular response to organic substance;cellular response to stimulus;chemical homeostasis;establishment …	adenyl nucleotide binding;adenyl ribonucleotide binding;AMP binding;binding;cAMP binding;cation channel activity;cation transmembrane transporter activity;channel activity;cyclic nucleotide binding;cyclic nucleotide-gated ion channel activity;gated channel activity;identical protein binding;intracellular cAMP activated cation channel activity;intracellular cyclic nucleotide activated cation chann…	cation channel complex;cell part;integral to membrane;integral to plasma membrane;intrinsic to membrane;intrinsic to plasma membrane;ion channel complex;macromolecular complex;membrane;membrane part;plasma membrane;plasma membrane part;potassium channel complex;protein complex;voltage-gated potassium channel complex	+	O88703	O88703	HCN2_MOUSE	Hcn2	Potassium/sodium hyperpolarization-activated cyclic nucleotide-gated channel 2	ENSG00000099822	ENST00000251287	ENSP00000251287
	13.3919	13.1787	13.2186	13.1103	13.2225	13.1367	12.6032	13.1642	12.8992	12.3403	12.4557	12.5289	12.3994	12.0427	12.1676	12.2569	12.2153	12.2079		HCN channels	WP_DRAVET_SYNDROME;WP_FRAGILE_X_SYNDROME	anatomical structure development;apical protein localization;asymmetric protein localization;biological regulation;cation transport;cell communication;cell development;cell-cell signaling;cellular chemical homeostasis;cellular developmental process;cellular homeostasis;cellular ion homeostasis;cellular potassium ion transport;cellular process;cellular response to cAMP;cellular response to chemica…	adenyl nucleotide binding;adenyl ribonucleotide binding;AMP binding;binding;cAMP binding;cation channel activity;cation transmembrane transporter activity;channel activity;cyclic nucleotide binding;cyclic nucleotide-gated ion channel activity;gated channel activity;intracellular cAMP activated cation channel activity;intracellular cyclic nucleotide activated cation channel activity;intracellular …	axon;cell part;cell projection;dendrite;integral to membrane;integral to plasma membrane;intrinsic to membrane;intrinsic to plasma membrane;membrane;membrane part;neuron projection;plasma membrane;plasma membrane part	+	O88704	O88704	HCN1_MOUSE	Hcn1	Potassium/sodium hyperpolarization-activated cyclic nucleotide-gated channel 1	ENSG00000164588	ENST00000303230	ENSP00000307342
	11.2595	12.4856	11.5685	11.8935	11.6569	11.8089	11.5813	NaN	11.8058	12.1781	12.1023	11.5933	11.7227	11.716	11.6314	11.9751	NaN	NaN		Cobalamin (Cbl, vitamin B12) transport and metabolism;Defective ABCD4 causes methylmalonic aciduria and homocystinuria, cblj type (MAHCJ)		cellular metabolic process;cellular process;cobalamin metabolic process;cofactor metabolic process;establishment of localization;heterocycle metabolic process;metabolic process;nitrogen compound metabolic process;porphyrin-containing compound metabolic process;small molecule metabolic process;tetrapyrrole metabolic process;transmembrane transport;transport;vitamin metabolic process;water-soluble …	active transmembrane transporter activity;adenyl nucleotide binding;adenyl ribonucleotide binding;ATP binding;ATPase activity;ATPase activity, coupled;ATPase activity, coupled to movement of substances;ATPase activity, coupled to transmembrane movement of substances;binding;catalytic activity;hydrolase activity;hydrolase activity, acting on acid anhydrides;hydrolase activity, acting on acid anhyd…	ATP-binding cassette (ABC) transporter complex;cell part;cytoplasmic part;endoplasmic reticulum membrane;endoplasmic reticulum part;integral to membrane;intracellular membrane-bounded organelle;intracellular organelle;intracellular organelle part;intracellular part;intrinsic to membrane;lysosomal membrane;macromolecular complex;membrane;membrane part;membrane-bounded organelle;microbody;microbody…	+	O89016	O89016	ABCD4_MOUSE	Abcd4	Lysosomal cobalamin transporter ABCD4	ENSG00000119688	ENST00000356924;ENST00000460308;ENST00000469672;ENST00000470637;ENST00000474270;ENST00000481348;ENST00000481935;ENST00000553486;ENST00000553745;ENST00000553998;ENST00000554453;ENST00000555617;ENST00000555904;ENST00000556119;ENST00000556517;ENST00000556971;ENST00000557588	ENSP00000349396;ENSP00000432557;ENSP00000432630;ENSP00000434626;ENSP00000434792;ENSP00000436527;ENSP00000436782;ENSP00000450491;ENSP00000450611;ENSP00000450960;ENSP00000450982;ENSP00000451457;ENSP00000451521;ENSP00000451770;ENSP00000451778;ENSP00000451993;ENSP00000452430
	14.8347	14.6971	15.0894	14.874	14.9811	14.9102	14.1819	14.3988	14.6781	14.4021	14.377	14.4492	14.1111	14.3724	14.2269	14.0233	14.442	14.4444				biological regulation;cell surface receptor linked signaling pathway;cellular process;cellular response to stimulus;G-protein coupled receptor protein signaling pathway;regulation of biological process;regulation of cellular process;response to stimulus;signal transduction	amine binding;amino acid binding;binding;carboxylic acid binding;catalytic activity;cation binding;glutathione binding;G-protein coupled receptor activity;ion binding;lipoprotein particle receptor binding;low-density lipoprotein particle receptor binding;metal ion binding;modified amino acid binding;molecular transducer activity;peptide binding;protein binding;protein domain specific binding;rece…	cell part;cytoplasm;extracellular membrane-bounded organelle;extracellular organelle;extracellular region part;extracellular vesicular exosome;integral to membrane;integral to plasma membrane;intracellular membrane-bounded organelle;intracellular organelle;intracellular part;intrinsic to membrane;intrinsic to plasma membrane;membrane part;membrane-bounded organelle;membrane-bounded vesicle;nucleu…	+	O89112	O89112	LANC1_MOUSE	Lancl1	Glutathione S-transferase LANCL1	ENSG00000115365	ENST00000233714;ENST00000412863;ENST00000431941;ENST00000441020;ENST00000443314;ENST00000448951;ENST00000450366;ENST00000453956	ENSP00000233714;ENSP00000388713;ENSP00000393323;ENSP00000393597;ENSP00000395442;ENSP00000396518;ENSP00000397646;ENSP00000405364
	13.2325	13.85	13.1704	13.1447	13.3667	13.0515	12.7302	NaN	12.3316	10.929	13.2642	12.7186	12.6799	11.6846	12.1403	11.5596	11.9349	11.215		Respiratory electron transport;TP53 Regulates Metabolic Genes	WP_ELECTRON_TRANSPORT_CHAIN_OXPHOS_SYSTEM_IN_MITOCHONDRIA;WP_MITOCHONDRIAL_COMPLEX_IV_ASSEMBLY;WP_NONALCOHOLIC_FATTY_LIVER_DISEASE	aerobic electron transport chain;aerobic respiration;biosynthetic process;cellular biosynthetic process;cellular component assembly;cellular component assembly at cellular level;cellular component organization;cellular component organization at cellular level;cellular component organization or biogenesis;cellular component organization or biogenesis at cellular level;cellular macromolecular compl…	catalytic activity;cation transmembrane transporter activity;cytochrome-c oxidase activity;heme-copper terminal oxidase activity;hydrogen ion transmembrane transporter activity;inorganic cation transmembrane transporter activity;ion transmembrane transporter activity;monovalent inorganic cation transmembrane transporter activity;oxidoreductase activity;oxidoreductase activity, acting on a heme gr…	cell part;cytoplasmic part;integral to membrane;intracellular organelle part;intracellular part;intrinsic to membrane;macromolecular complex;membrane;membrane part;mitochondrial inner membrane;mitochondrial membrane;mitochondrial part;organelle inner membrane;organelle membrane;organelle part;protein complex;respiratory chain complex IV	+	P00416	P00416	COX3_MOUSE	mt-Co3	Cytochrome c oxidase subunit 3	ENSG00000198938	ENST00000362079	ENSP00000354982
	12.1547	12.5018	11.9941	11.9695	12.0411	12.1334	11.7678	12.7683	12.0692	11.738	12.3084	12.4069	12.0083	11.9997	12.0684	12.2072	11.2842	11.6432	HALLMARK_DNA_REPAIR;HALLMARK_OXIDATIVE_PHOSPHORYLATION	Respiratory electron transport;TP53 Regulates Metabolic Genes	WP_ELECTRON_TRANSPORT_CHAIN_OXPHOS_SYSTEM_IN_MITOCHONDRIA;WP_MITOCHONDRIAL_COMPLEX_IV_ASSEMBLY;WP_TYPE_II_DIABETES_MELLITUS	aerobic respiration;ATP biosynthetic process;ATP metabolic process;biosynthetic process;cellular biosynthetic process;cellular component assembly;cellular component assembly at cellular level;cellular component organization;cellular component organization at cellular level;cellular component organization or biogenesis;cellular component organization or biogenesis at cellular level;cellular macrom…	catalytic activity;cation transmembrane transporter activity;cytochrome-c oxidase activity;heme-copper terminal oxidase activity;hydrogen ion transmembrane transporter activity;inorganic cation transmembrane transporter activity;ion transmembrane transporter activity;monovalent inorganic cation transmembrane transporter activity;oxidoreductase activity;oxidoreductase activity, acting on a heme gr…	cell part;cytoplasmic part;integral to membrane;intracellular organelle part;intracellular part;intrinsic to membrane;membrane;membrane part;mitochondrial membrane part;mitochondrial part;mitochondrial respiratory chain;organelle part;respiratory chain	+	P09925	P09925	SURF1_MOUSE	Surf1	Surfeit locus protein 1	ENSG00000148290;ENSG00000280627;ENSG00000148290	ENST00000371974;ENST00000626663;ENST00000615505	ENSP00000361042;ENSP00000487158;ENSP00000482067
	11.99	12.4943	11.7775	11.8953	11.8316	NaN	10.8904	NaN	NaN	NaN	11.2075	12.2752	NaN	NaN	NaN	10.2056	NaN	NaN	HALLMARK_ESTROGEN_RESPONSE_EARLY;HALLMARK_ESTROGEN_RESPONSE_LATE;HALLMARK_HYPOXIA;HALLMARK_IL2_STAT5_SIGNALING	Activation of BAD and translocation to mitochondria;BH3-only proteins associate with and inactivate anti-apoptotic BCL-2 members;Interleukin-4 and 13 signaling;The NLRP1 inflammasome	WP_22Q112_COPY_NUMBER_VARIATION_SYNDROME;WP_ACUTE_VIRAL_MYOCARDITIS;WP_AMYOTROPHIC_LATERAL_SCLEROSIS_ALS;WP_APOPTOSIS;WP_APOPTOSIS_MODULATION_AND_SIGNALING;WP_BURN_WOUND_HEALING;WP_CHROMOSOMAL_AND_MICROSATELLITE_INSTABILITY_IN_COLORECTAL_CANCER;WP_CLOCKCONTROLLED_AUTOPHAGY_IN_BONE_METABOLISM;WP_CORTICOTROPINRELEASING_HORMONE_SIGNALING_PATHWAY;WP_DNA_DAMAGE_RESPONSE_ONLY_ATM_DEPENDENT;WP_EGFR_TYRO…	actin cytoskeleton organization;actin filament organization;actin filament-based process;activation of immune response;aging;anatomical structure development;anatomical structure homeostasis;anatomical structure morphogenesis;antigen receptor-mediated signaling pathway;apoptosis;apoptosis in response to endoplasmic reticulum stress;apoptotic mitochondrial changes;axon regeneration;axonogenesis;B …	BH domain binding;BH3 domain binding;binding;channel activity;channel inhibitor activity;channel regulator activity;death domain binding;DNA binding;enzyme binding;identical protein binding;nucleic acid binding;passive transmembrane transporter activity;protease binding;protein binding;protein dimerization activity;protein domain specific binding;protein heterodimerization activity;protein homodi…	cell part;cytoplasm;cytoplasmic part;cytosol;endoplasmic reticulum;endoplasmic reticulum membrane;endoplasmic reticulum part;intracellular membrane-bounded organelle;intracellular organelle;intracellular organelle part;intracellular part;macromolecular complex;membrane;membrane part;membrane-bounded organelle;mitochondrial membrane;mitochondrial outer membrane;mitochondrial part;mitochondrion;mye…	+	P10417	P10417	BCL2_MOUSE	Bcl2	Apoptosis regulator Bcl-2	ENSG00000171791	ENST00000333681;ENST00000398117;ENST00000589955	ENSP00000329623;ENSP00000381185;ENSP00000466417
	13.753	13.3165	13.4387	13.9513	13.5965	13.7615	13.8572	13.4885	13.693	13.6845	13.7665	13.339	14.0205	13.5745	14.1284	14.2805	13.8331	13.8976	HALLMARK_P53_PATHWAY	Amino acid transport across the plasma membrane;Basigin interactions;Tryptophan catabolism	WP_FERROPTOSIS;WP_MALIGNANT_PLEURAL_MESOTHELIOMA;WP_MRNA_PROTEIN_AND_METABOLITE_INDUCATION_PATHWAY_BY_CYCLOSPORIN_A;WP_PROXIMAL_TUBULE_TRANSPORT	amine transport;amino acid import;amino acid transport;aromatic amino acid transport;biological regulation;blood coagulation;branched-chain aliphatic amino acid transport;calcium ion transport;carbohydrate metabolic process;carboxylic acid transport;cation transport;cell growth;cell migration;cell motility;cellular component movement;cellular process;coagulation;divalent inorganic cation transpor…	active transmembrane transporter activity;amine transmembrane transporter activity;amino acid transmembrane transporter activity;antiporter activity;binding;calcium ion transmembrane transporter activity;calcium:cation antiporter activity;calcium:sodium antiporter activity;carboxylic acid transmembrane transporter activity;catalytic activity;cation binding;cation transmembrane transporter activit…	apical plasma membrane;cell part;cell surface;cytoplasm;cytoplasmic membrane-bounded vesicle;cytoplasmic part;cytoplasmic vesicle;extracellular membrane-bounded organelle;extracellular organelle;extracellular region part;extracellular vesicular exosome;integral to membrane;intracellular membrane-bounded organelle;intracellular organelle;intracellular organelle part;intracellular part;intrinsic to…	+	P10852	P10852	4F2_MOUSE	Slc3a2	4F2 cell-surface antigen heavy chain	ENSG00000168003	ENST00000338663;ENST00000377889;ENST00000377890;ENST00000377891;ENST00000535296;ENST00000536981;ENST00000538084;ENST00000539458;ENST00000539507;ENST00000539891;ENST00000541372;ENST00000541425;ENST00000544377	ENSP00000340815;ENSP00000367121;ENSP00000367122;ENSP00000367123;ENSP00000438032;ENSP00000438353;ENSP00000440001;ENSP00000440819;ENSP00000442135;ENSP00000444236;ENSP00000444250;ENSP00000444439;ENSP00000445858
	10.922	11.6456	NaN	11.3988	10.8468	10.5494	10.1641	11.0002	NaN	NaN	10.8476	NaN	9.80023	NaN	NaN	NaN	NaN	NaN		Antigen activates B Cell Receptor (BCR) leading to generation of second messengers;Ca2+ pathway;cGMP effects;CLEC7A (Dectin-1) induces NFAT activation;DAG and IP3 signaling;Effects of PIP2 hydrolysis;Elevation of cytosolic Ca2+ levels;FCERI mediated Ca+2 mobilization;Glucagon-like Peptide-1 (GLP1) regulates insulin secretion;Ion homeostasis;PLC beta mediated events;Regulation of insulin secretion…	WP_ALZHEIMERS_DISEASE;WP_ALZHEIMERS_DISEASE_AND_MIRNA_EFFECTS;WP_CALCIUM_REGULATION_IN_CARDIAC_CELLS;WP_CELLTYPE_DEPENDENT_SELECTIVITY_OF_CCK2R_SIGNALING;WP_FRAGILE_X_SYNDROME;WP_G_PROTEIN_SIGNALING_PATHWAYS;WP_GPR143_IN_MELANOCYTES_AND_RETINAL_PIGMENT_EPITHELIUM_CELLS;WP_MFAP5_EFFECT_ON_PERMEABILITY_AND_MOTILITY_OF_ENDOTHELIAL_CELLS_VIA_CYTOSKELETON_REARRANGEMENT;WP_MYOMETRIAL_RELAXATION_AND_CON…	activation of immune response;activation of innate immune response;activation of phospholipase C activity;apoptosis;apoptosis in response to endoplasmic reticulum stress;biological regulation;blood coagulation;calcium ion homeostasis;calcium ion transport;calcium ion transport into cytosol;cation homeostasis;cation transport;cell activation;cell death;cell surface receptor linked signaling pathwa…	binding;calcium channel activity;calcium channel inhibitor activity;calcium channel regulator activity;calcium ion transmembrane transporter activity;calcium-release channel activity;cation channel activity;cation transmembrane transporter activity;channel activity;channel inhibitor activity;channel regulator activity;divalent inorganic cation transmembrane transporter activity;gated channel acti…	calcineurin complex;cell part;cytoplasmic part;cytoplasmic vesicle membrane;cytoplasmic vesicle part;cytoskeletal part;endoplasmic reticulum;endoplasmic reticulum membrane;endoplasmic reticulum part;integral to membrane;intracellular membrane-bounded organelle;intracellular non-membrane-bounded organelle;intracellular organelle;intracellular organelle part;intracellular part;intrinsic to membrane…	+	P11881	Q9Z329;P11881	ITPR1_MOUSE	Itpr1	Inositol 1,4,5-trisphosphate receptor type 1	ENSG00000150995	ENST00000302640;ENST00000354582;ENST00000357086;ENST00000443694;ENST00000456211;ENST00000544951	ENSP00000306253;ENSP00000346595;ENSP00000349597;ENSP00000397885;ENSP00000401671;ENSP00000440564
	18.0559	18.1925	18.0754	17.8886	18.3039	17.7958	17.4195	17.2681	17.454	17.1813	17.6043	17.2154	17.1039	16.9619	16.9913	16.8525	17.0468	16.8576	HALLMARK_MYC_TARGETS_V1;HALLMARK_OXIDATIVE_PHOSPHORYLATION	Respiratory electron transport;TP53 Regulates Metabolic Genes	WP_ARACHIDONATE_EPOXYGENASE_EPOXIDE_HYDROLASE;WP_ELECTRON_TRANSPORT_CHAIN_OXPHOS_SYSTEM_IN_MITOCHONDRIA;WP_MITOCHONDRIAL_COMPLEX_IV_ASSEMBLY;WP_NONALCOHOLIC_FATTY_LIVER_DISEASE	biosynthetic process;cellular biosynthetic process;cellular macromolecule metabolic process;cellular metabolic process;cellular nitrogen compound metabolic process;cellular process;electron transport chain;gene expression;generation of precursor metabolites and energy;macromolecule metabolic process;metabolic process;nitrogen compound metabolic process;nucleic acid metabolic process;nucleobase-co…	binding;catalytic activity;cation binding;cation transmembrane transporter activity;cytochrome-c oxidase activity;electron carrier activity;heme-copper terminal oxidase activity;hydrogen ion transmembrane transporter activity;inorganic cation transmembrane transporter activity;ion binding;ion transmembrane transporter activity;metal ion binding;monovalent inorganic cation transmembrane transporte…	cell part;cytoplasmic part;extracellular membrane-bounded organelle;extracellular organelle;extracellular region part;extracellular vesicular exosome;intracellular organelle part;intracellular part;membrane;membrane-bounded organelle;membrane-bounded vesicle;mitochondrial inner membrane;mitochondrial membrane;mitochondrial part;organelle;organelle inner membrane;organelle membrane;organelle part;…	+	P12787	P12787	COX5A_MOUSE	Cox5a	Cytochrome c oxidase subunit 5A, mitochondrial	ENSG00000178741	ENST00000322347;ENST00000562233;ENST00000564811;ENST00000567270;ENST00000568517;ENST00000568783	ENSP00000317780;ENSP00000455053;ENSP00000456253;ENSP00000456314;ENSP00000456386;ENSP00000457974
	11.9958	11.9049	11.6035	11.7394	11.5402	11.3011	10.4591	NaN	10.2308	11.4481	10.4748	10.4618	10.5795	NaN	NaN	10.3869	10.5525	NaN		Bicarbonate transporters	WP_PROXIMAL_TUBULE_TRANSPORT	anion transport;bicarbonate transport;biological regulation;cation homeostasis;cellular cation homeostasis;cellular chemical homeostasis;cellular homeostasis;cellular ion homeostasis;cellular monovalent inorganic cation homeostasis;cellular process;chemical homeostasis;establishment of localization;homeostatic process;inorganic anion transport;ion homeostasis;ion transport;monovalent inorganic ca…	active transmembrane transporter activity;anion transmembrane transporter activity;anion:anion antiporter activity;antiporter activity;chloride transmembrane transporter activity;inorganic anion exchanger activity;inorganic anion transmembrane transporter activity;ion transmembrane transporter activity;secondary active transmembrane transporter activity;solute:solute antiporter activity;substrate…	adherens junction;anchoring junction;basolateral plasma membrane;cell junction;cell part;cell-substrate adherens junction;cell-substrate junction;focal adhesion;integral to membrane;integral to plasma membrane;intrinsic to membrane;intrinsic to plasma membrane;membrane;membrane part;plasma membrane;plasma membrane part	+	P13808	P13808	B3A2_MOUSE	Slc4a2	Anion exchange protein 2	ENSG00000164889	ENST00000310317;ENST00000392826;ENST00000413384;ENST00000461735;ENST00000463414;ENST00000482950;ENST00000483786;ENST00000485713;ENST00000488420;ENST00000490898	ENSP00000311402;ENSP00000376571;ENSP00000405600;ENSP00000417221;ENSP00000417808;ENSP00000418114;ENSP00000418584;ENSP00000419164;ENSP00000419379;ENSP00000419412
	16.1813	16.8235	16.5709	17.1765	17.134	16.7034	17.7038	17.6779	17.5887	18.2227	17.4331	17.2538	18.2846	18.6591	18.8299	18.5685	18.3956	18.6611			WP_BURN_WOUND_HEALING;WP_GASTRIC_CANCER_NETWORK_2;WP_PROSTAGLANDIN_SYNTHESIS_AND_REGULATION;WP_VITAMIN_D_RECEPTOR_PATHWAY	anatomical structure morphogenesis;axonogenesis;biological regulation;cell part morphogenesis;cell projection morphogenesis;cell projection organization;cellular component morphogenesis;cellular component organization;cellular component organization at cellular level;cellular component organization or biogenesis;cellular component organization or biogenesis at cellular level;cellular developmenta…	binding;calcium ion binding;calcium-dependent protein binding;cation binding;cytoskeletal protein binding;identical protein binding;ion binding;ion transmembrane transporter activity;metal ion binding;protein binding;protein dimerization activity;protein homodimerization activity;substrate-specific transmembrane transporter activity;substrate-specific transporter activity;transition metal ion bin…	cell part;cell projection;cytoplasm;cytoplasmic part;cytosol;envelope;extracellular membrane-bounded organelle;extracellular organelle;extracellular region part;extracellular vesicular exosome;extrinsic to internal side of plasma membrane;extrinsic to membrane;extrinsic to plasma membrane;intracellular membrane-bounded organelle;intracellular organelle;intracellular organelle part;intracellular p…	+	P14069	P14069	S10A6_MOUSE	S100a6	Protein S100-A6	ENSG00000197956	ENST00000368719;ENST00000368720;ENST00000462776;ENST00000496817	ENSP00000357708;ENSP00000357709;ENSP00000473547;ENSP00000473589
	17.3814	16.9549	16.9221	17.0963	17.3388	16.8587	16.5619	16.4429	16.439	16.2766	16.3323	15.9472	15.9348	15.609	15.658	15.9063	15.822	15.8894	HALLMARK_OXIDATIVE_PHOSPHORYLATION	Basigin interactions;Ion homeostasis;Ion transport by P-type ATPases	WP_CALCIUM_REGULATION_IN_CARDIAC_CELLS;WP_PROXIMAL_TUBULE_TRANSPORT	biological adhesion;biological regulation;blood coagulation;calcium ion homeostasis;calcium-mediated signaling;cardiac muscle contraction;cation homeostasis;cation transport;cell adhesion;cell migration;cell motility;cellular calcium ion homeostasis;cellular cation homeostasis;cellular chemical homeostasis;cellular component movement;cellular component organization;cellular component organization…	active transmembrane transporter activity;antigen binding;ATPase activator activity;ATPase activity;ATPase activity, coupled;ATPase activity, coupled to movement of substances;ATPase activity, coupled to transmembrane movement of ions;ATPase activity, coupled to transmembrane movement of ions, phosphorylative mechanism;ATPase activity, coupled to transmembrane movement of substances;ATPase bindin…	apical plasma membrane;basolateral plasma membrane;caveola;cell junction;cell part;cell-cell contact zone;cell-cell junction;extracellular membrane-bounded organelle;extracellular organelle;extracellular region part;extracellular vesicular exosome;intercalated disc;macromolecular complex;membrane;membrane part;membrane raft;membrane-bounded organelle;membrane-bounded vesicle;organelle;plasma memb…	+	P14094	P14094	AT1B1_MOUSE	Atp1b1	Sodium/potassium-transporting ATPase subunit beta-1	ENSG00000143153	ENST00000367815;ENST00000367816;ENST00000494797	ENSP00000356789;ENSP00000356790;ENSP00000477015
	14.2414	14.5163	13.0841	14.7875	12.6924	13.6521	13.5447	14.0701	13.173	13.4761	13.3772	12.1575	13.747	13.4898	13.3007	13.7877	11.4236	12.1376		Basigin interactions;Ion homeostasis;Ion transport by P-type ATPases	WP_CALCIUM_REGULATION_IN_CARDIAC_CELLS	biological adhesion;biological regulation;blood coagulation;cation homeostasis;cation transport;cell adhesion;cell migration;cell motility;cellular cation homeostasis;cellular chemical homeostasis;cellular component movement;cellular homeostasis;cellular ion homeostasis;cellular metal ion homeostasis;cellular monovalent inorganic cation homeostasis;cellular potassium ion homeostasis;cellular pota…	active transmembrane transporter activity;ATPase activator activity;ATPase activity;ATPase activity, coupled;ATPase activity, coupled to movement of substances;ATPase activity, coupled to transmembrane movement of ions;ATPase activity, coupled to transmembrane movement of ions, phosphorylative mechanism;ATPase activity, coupled to transmembrane movement of substances;ATPase binding;ATPase regulat…	apical plasma membrane;cell part;cytoplasm;intracellular part;macromolecular complex;membrane;membrane part;plasma membrane;plasma membrane part;protein complex;sodium:potassium-exchanging ATPase complex	+	P14231	P14231	AT1B2_MOUSE	Atp1b2	Sodium/potassium-transporting ATPase subunit beta-2	ENSG00000129244	ENST00000250111;ENST00000577026;ENST00000577113	ENSP00000250111;ENSP00000459145;ENSP00000460499
	16.7407	16.4904	16.5723	16.8432	16.5839	16.5723	16.2236	16.1324	16.2646	16.4721	16.4172	16.3366	16.3849	16.3942	15.9403	16.4024	16.0361	15.8208		Smooth Muscle Contraction	WP_CALCIUM_REGULATION_IN_CARDIAC_CELLS;WP_PROSTAGLANDIN_SYNTHESIS_AND_REGULATION	biological regulation;calcium ion transport;cation transport;cellular component assembly;cellular component organization;cellular component organization or biogenesis;cellular process;divalent inorganic cation transport;divalent metal ion transport;establishment of localization;ion transmembrane transport;ion transport;macromolecular complex assembly;macromolecular complex subunit organization;me…	binding;calcium ion binding;calcium-dependent phospholipid binding;calcium-dependent protein binding;cation binding;channel activity;cholesterol binding;gated channel activity;GTP binding;guanyl nucleotide binding;guanyl ribonucleotide binding;identical protein binding;ion binding;ion channel activity;ion transmembrane transporter activity;ligand-gated channel activity;ligand-gated ion channel ac…	adherens junction;anchoring junction;cell junction;cell part;cell-substrate adherens junction;cell-substrate junction;cytoplasmic membrane-bounded vesicle;cytoplasmic part;cytoplasmic vesicle;endosomal part;endosome membrane;extracellular membrane-bounded organelle;extracellular organelle;extracellular region part;extracellular vesicular exosome;focal adhesion;intracellular membrane-bounded organ…	+	P14824	P14824	ANXA6_MOUSE	Anxa6	Annexin A6	ENSG00000197043	ENST00000354546;ENST00000377751;ENST00000517486;ENST00000517677;ENST00000517757;ENST00000519644;ENST00000521512;ENST00000521749;ENST00000522664;ENST00000523164;ENST00000523714	ENSP00000346550;ENSP00000366980;ENSP00000428916;ENSP00000430420;ENSP00000430429;ENSP00000430517;ENSP00000430572;ENSP00000430663;ENSP00000430826;ENSP00000431078;ENSP00000431086
	9.64614	10.1257	10.009	10.1919	10.1725	9.77391	NaN	NaN	NaN	NaN	9.4559	NaN	8.45204	NaN	NaN	NaN	NaN	NaN		NGF-independant TRKA activation	WP_BDNFTRKB_SIGNALING;WP_BRAINDERIVED_NEUROTROPHIC_FACTOR_BDNF_SIGNALING_PATHWAY;WP_ERK_PATHWAY_IN_HUNTINGTONS_DISEASE;WP_FRAGILE_X_SYNDROME;WP_HIPPO_SIGNALING_REGULATION_PATHWAYS;WP_HIPPOMERLIN_SIGNALING_DYSREGULATION;WP_MALIGNANT_PLEURAL_MESOTHELIOMA;WP_MAPK_SIGNALING_PATHWAY;WP_MBDNF_AND_PROBDNF_REGULATION_OF_GABA_NEUROTRANSMISSION;WP_NEURAL_CREST_CELL_MIGRATION_IN_CANCER;WP_NEUROGENESIS_REGUL…	activation of adenylate cyclase activity;aging;anatomical structure development;behavior;biological regulation;brain-derived neurotrophic factor receptor signaling pathway;calcium-mediated signaling;calcium-mediated signaling using intracellular calcium source;cell development;cell differentiation;cell migration;cell motility;cell surface receptor linked signaling pathway;cellular component movem…	adenyl nucleotide binding;adenyl ribonucleotide binding;ATP binding;binding;brain-derived neurotrophic factor binding;brain-derived neurotrophic factor-activated receptor activity;catalytic activity;growth factor binding;identical protein binding;kinase activity;molecular transducer activity;neurotrophin binding;neurotrophin receptor activity;nucleotide binding;phosphotransferase activity, alcoho…	axon part;cell part;cell projection;cell projection part;cell surface;cytoplasmic part;cytosol;dendritic spine;endoplasmic reticulum;endosomal part;endosome membrane;excitatory synapse;growth cone;integral to membrane;integral to plasma membrane;intracellular membrane-bounded organelle;intracellular organelle;intracellular organelle part;intracellular part;intrinsic to membrane;intrinsic to plasm…	+	P15209	P15209	NTRK2_MOUSE	Ntrk2	BDNF/NT-3 growth factors receptor	ENSG00000148053	ENST00000277120;ENST00000304053;ENST00000323115;ENST00000359847;ENST00000376208;ENST00000376213;ENST00000376214;ENST00000395882	ENSP00000277120;ENSP00000306167;ENSP00000314586;ENSP00000352906;ENSP00000365381;ENSP00000365386;ENSP00000365387;ENSP00000379221
	NaN	NaN	NaN	10.3852	NaN	NaN	10.5889	NaN	10.0447	10.4568	11.688	10.9805	NaN	NaN	NaN	NaN	NaN	NaN	HALLMARK_ANGIOGENESIS;HALLMARK_COAGULATION	Cell surface interactions at the vascular wall;Common Pathway of Fibrin Clot Formation	WP_COMPLEMENT_AND_COAGULATION_CASCADES;WP_GLUCOCORTICOID_RECEPTOR_PATHWAY;WP_NUCLEAR_RECEPTORS_METAPATHWAY;WP_SUPRESSION_OF_HMGB1_MEDIATED_INFLAMMATION_BY_THBD;WP_VITAMIN_D_RECEPTOR_PATHWAY	biological regulation;blood coagulation;cell migration;cell motility;cellular component movement;cellular process;coagulation;female pregnancy;hemostasis;immune system process;leukocyte migration;locomotion;multicellular organismal process;multi-organism process;negative regulation of biological process;negative regulation of blood coagulation;negative regulation of cell activation;negative regul…	binding;calcium ion binding;cation binding;ion binding;metal ion binding;molecular transducer activity;receptor activity;signal transducer activity;signaling receptor activity;transmembrane signaling receptor activity	cell part;cell surface;extracellular region part;extracellular space;integral to membrane;integral to plasma membrane;intrinsic to membrane;intrinsic to plasma membrane;membrane;membrane part;plasma membrane;plasma membrane part	+	P15306	P15306	TRBM_MOUSE	Thbd	Thrombomodulin	ENSG00000178726	ENST00000377103	ENSP00000366307
	13.2381	13.7184	13.1482	13.2107	13.4229	12.8892	12.7077	13.343	12.6471	12.3817	13.1074	12.8887	12.6163	12.9087	12.398	12.5802	12.6031	11.9895		Insulin receptor recycling;Ion channel transport;ROS, RNS production in phagocytes;Transferrin endocytosis and recycling		ATP biosynthetic process;ATP hydrolysis coupled proton transport;ATP metabolic process;ATP synthesis coupled proton transport;biological regulation;biosynthetic process;cation homeostasis;cation transport;cell surface receptor linked signaling pathway;cellular biosynthetic process;cellular cation homeostasis;cellular chemical homeostasis;cellular component assembly;cellular component assembly at …	active transmembrane transporter activity;ATPase activity;ATPase activity, coupled;ATPase activity, coupled to movement of substances;ATPase activity, coupled to transmembrane movement of ions;ATPase activity, coupled to transmembrane movement of substances;ATPase binding;binding;catalytic activity;cation transmembrane transporter activity;cation-transporting ATPase activity;enzyme binding;hydrog…	acrosomal vesicle;adherens junction;anchoring junction;cell junction;cell part;cell-substrate adherens junction;cell-substrate junction;cytoplasm;cytoplasmic membrane-bounded vesicle;cytoplasmic part;cytoplasmic vesicle;cytoplasmic vesicle membrane;cytoplasmic vesicle part;endocytic vesicle membrane;endosomal part;endosome membrane;focal adhesion;integral to membrane;intracellular membrane-bounde…	+	P15920	P15920	VPP2_MOUSE	Atp6v0a2	V-type proton ATPase 116 kDa subunit a 2	ENSG00000185344	ENST00000330342;ENST00000504192;ENST00000534943;ENST00000544833;ENST00000613625	ENSP00000332247;ENSP00000441143;ENSP00000443441;ENSP00000443726;ENSP00000482236
	12.2411	10.7679	12.2858	11.7859	12.2929	11.3905	11.7994	11.2846	11.9332	11.5604	11.0835	11.238	11.1707	11.546	11.438	11.276	11.2469	NaN	HALLMARK_ANGIOGENESIS	Signaling by activated point mutants of FGFR1;Signaling by FGFR1 in disease;Signaling by plasma membrane FGFR1 fusions	WP_22Q112_COPY_NUMBER_VARIATION_SYNDROME;WP_BREAST_CANCER_PATHWAY;WP_BURN_WOUND_HEALING;WP_EMBRYONIC_STEM_CELL_PLURIPOTENCY_PATHWAYS;WP_ENDOCHONDRAL_OSSIFICATION;WP_ENDOCHONDRAL_OSSIFICATION_WITH_SKELETAL_DYSPLASIAS;WP_ENDOMETRIAL_CANCER;WP_FOCAL_ADHESION_PI3KAKTMTORSIGNALING_PATHWAY;WP_GLIOBLASTOMA_SIGNALING_PATHWAYS;WP_HEAD_AND_NECK_SQUAMOUS_CELL_CARCINOMA;WP_HIPPO_SIGNALING_REGULATION_PATHWAYS…	anatomical structure development;anatomical structure formation involved in morphogenesis;anatomical structure morphogenesis;angiogenesis;appendage morphogenesis;auditory receptor cell development;axon guidance;biological regulation;biosynthetic process;branching involved in salivary gland morphogenesis;cell communication;cell development;cell differentiation;cell division;cell maturation;cell mi…	adenyl nucleotide binding;adenyl ribonucleotide binding;ATP binding;binding;carbohydrate binding;catalytic activity;fibroblast growth factor binding;fibroblast growth factor-activated receptor activity;glycosaminoglycan binding;growth factor binding;heparin binding;identical protein binding;kinase activity;molecular transducer activity;nucleotide binding;pattern binding;phosphotransferase activit…	cell part;cytoplasmic membrane-bounded vesicle;cytoplasmic part;cytoplasmic vesicle;cytosol;extracellular region;integral to membrane;integral to plasma membrane;intracellular membrane-bounded organelle;intracellular organelle;intracellular part;intrinsic to membrane;intrinsic to plasma membrane;macromolecular complex;membrane;membrane part;membrane-bounded organelle;membrane-bounded vesicle;nucl…	+	P16092	P16092;Q61851	FGFR1_MOUSE	Fgfr1	Fibroblast growth factor receptor 1	ENSG00000077782	ENST00000326324;ENST00000335922;ENST00000341462;ENST00000356207;ENST00000397091;ENST00000397103;ENST00000397108;ENST00000397113;ENST00000413133;ENST00000425967;ENST00000434187;ENST00000447712;ENST00000484370;ENST00000487647;ENST00000525001;ENST00000526742;ENST00000529552;ENST00000530568;ENST00000531196;ENST00000532791;ENST00000533668;ENST00000619564	ENSP00000327229;ENSP00000337247;ENSP00000340636;ENSP00000348537;ENSP00000380280;ENSP00000380292;ENSP00000380297;ENSP00000380302;ENSP00000392645;ENSP00000393312;ENSP00000400162;ENSP00000400708;ENSP00000432972;ENSP00000433163;ENSP00000433569;ENSP00000434473;ENSP00000434712;ENSP00000434800;ENSP00000434869;ENSP00000435254;ENSP00000435283;ENSP00000484553
	15.0404	15.0452	15.1924	14.885	15.1703	14.9411	13.5082	13.7891	13.8725	13.2619	13.3323	13.5198	12.8522	12.944	12.2481	12.2054	12.4693	12.5912		Voltage gated Potassium channels		biological regulation;cation homeostasis;cation transport;cell communication;cell communication by electrical coupling;cell-cell signaling;cellular chemical homeostasis;cellular component assembly;cellular component organization;cellular component organization or biogenesis;cellular homeostasis;cellular ion homeostasis;cellular potassium ion transport;cellular process;cellular response to chemica…	cation channel activity;cation transmembrane transporter activity;channel activity;delayed rectifier potassium channel activity;gated channel activity;inorganic cation transmembrane transporter activity;ion channel activity;ion transmembrane transporter activity;metal ion transmembrane transporter activity;monovalent inorganic cation transmembrane transporter activity;passive transmembrane transp…	apical plasma membrane;axon part;axon terminus;cation channel complex;cell body;cell junction;cell part;cell projection;cell projection part;cell surface;cytoplasmic membrane-bounded vesicle;cytoplasmic part;cytoplasmic vesicle;cytosol;dendrite;endoplasmic reticulum;integral to membrane;integral to plasma membrane;intracellular membrane-bounded organelle;intracellular organelle;intracellular part…	+	P16388	P63141;Q61762;P16388;P16390	KCNA1_MOUSE	Kcna1	Potassium voltage-gated channel subfamily A member 1	ENSG00000111262	ENST00000382545	ENSP00000371985
	16.5794	15.7986	16.2787	16.2997	16.4251	16.1016	15.6057	15.3547	15.6047	14.1468	15.4552	15.6419	14.9168	13.5582	14.9916	14.4093	14.7625	14.9452	HALLMARK_OXIDATIVE_PHOSPHORYLATION	Respiratory electron transport;TP53 Regulates Metabolic Genes	WP_ELECTRON_TRANSPORT_CHAIN_OXPHOS_SYSTEM_IN_MITOCHONDRIA;WP_MITOCHONDRIAL_COMPLEX_IV_ASSEMBLY;WP_NONALCOHOLIC_FATTY_LIVER_DISEASE	biosynthetic process;cellular biosynthetic process;cellular macromolecule metabolic process;cellular metabolic process;cellular nitrogen compound metabolic process;cellular process;electron transport chain;gene expression;generation of precursor metabolites and energy;macromolecule metabolic process;metabolic process;nitrogen compound metabolic process;nucleic acid metabolic process;nucleobase-co…	catalytic activity;cation transmembrane transporter activity;cytochrome-c oxidase activity;heme-copper terminal oxidase activity;hydrogen ion transmembrane transporter activity;inorganic cation transmembrane transporter activity;ion transmembrane transporter activity;monovalent inorganic cation transmembrane transporter activity;oxidoreductase activity;oxidoreductase activity, acting on a heme gr…	cell part;cytoplasmic part;integral to membrane;intracellular membrane-bounded organelle;intracellular organelle;intracellular organelle part;intracellular part;intrinsic to membrane;membrane;membrane part;membrane-bounded organelle;mitochondrial inner membrane;mitochondrial membrane;mitochondrial part;mitochondrion;organelle;organelle inner membrane;organelle membrane;organelle part	+	P17665	P17665	COX7C_MOUSE	Cox7c	Cytochrome c oxidase subunit 7C, mitochondrial	ENSG00000127184	ENST00000247655;ENST00000509578;ENST00000515763	ENSP00000247655;ENSP00000422012;ENSP00000425759
	14.2487	13.8494	14.1293	13.8968	13.7683	13.8248	14.0536	13.097	14.1194	14.0041	13.72	13.516	14.1234	13.5283	14.7338	14.2613	14.9929	14.6749	HALLMARK_ESTROGEN_RESPONSE_EARLY;HALLMARK_HEME_METABOLISM;HALLMARK_HYPOXIA;HALLMARK_MTORC1_SIGNALING;HALLMARK_PI3K_AKT_MTOR_SIGNALING	Cellular hexose transport;Defective SLC2A1 causes GLUT1 deficiency syndrome 1 (GLUT1DS1);Lactose synthesis;Regulation of insulin secretion;Vitamin C (ascorbate) metabolism	WP_AEROBIC_GLYCOLYSIS;WP_AMINO_ACID_METABOLISM_IN_TRIPLENEGATIVE_BREAST_CANCER_CELLS;WP_ANGIOPOIETINLIKE_PROTEIN_8_REGULATORY_PATHWAY;WP_CCL18_SIGNALING_PATHWAY;WP_CHRONIC_HYPERGLYCEMIA_IMPAIRMENT_OF_NEURON_FUNCTION;WP_CLEAR_CELL_RENAL_CELL_CARCINOMA_PATHWAYS;WP_CORI_CYCLE;WP_FOCAL_ADHESION_PI3KAKTMTORSIGNALING_PATHWAY;WP_GLUCOSE_METABOLISM_IN_TRIPLENEGATIVE_BREAST_CANCER_CELLS;WP_GLYCOLYSIS_AND_…	biological regulation;biosynthetic process;carbohydrate biosynthetic process;carbohydrate metabolic process;carbohydrate transmembrane transport;carbohydrate transport;carboxylic acid metabolic process;cation transport;cell communication;cellular biosynthetic process;cellular carbohydrate biosynthetic process;cellular carbohydrate metabolic process;cellular component assembly;cellular component o…	active transmembrane transporter activity;binding;carbohydrate transmembrane transporter activity;cation transmembrane transporter activity;cation:sugar symporter activity;dehydroascorbic acid transporter activity;D-glucose transmembrane transporter activity;glucose transmembrane transporter activity;hexose transmembrane transporter activity;identical protein binding;ion transmembrane transporter…	basolateral plasma membrane;blood microparticle;caveola;cell cortex part;cell junction;cell part;cell-cell junction;cortical actin cytoskeleton;cortical cytoskeleton;cytoplasmic membrane-bounded vesicle;cytoplasmic part;cytoplasmic vesicle;cytoskeletal part;cytoskeleton;cytosol;extracellular membrane-bounded organelle;extracellular organelle;extracellular region part;extracellular vesicular exoso…	+	P17809	P17809	GTR1_MOUSE	Slc2a1	Solute carrier family 2, facilitated glucose transporter member 1	ENSG00000117394	ENST00000372500;ENST00000426263;ENST00000439722;ENST00000475162;ENST00000630287	ENSP00000361578;ENSP00000395521;ENSP00000416293;ENSP00000486694;ENSP00000487213
	12.22	12.3146	12.2856	12.0942	11.7876	11.8248	12.5054	11.99	12.7211	12.5255	12.4996	12.0037	12.4164	11.8859	12.688	12.5144	12.6579	12.6852		NCAM signaling for neurite out-growth;RAF/MAP kinase cascade	WP_MICROTUBULE_CYTOSKELETON_REGULATION;WP_SPINAL_CORD_INJURY	axon guidance;biological regulation;cell surface receptor linked signaling pathway;cellular macromolecule metabolic process;cellular metabolic process;cellular process;cellular protein metabolic process;cellular response to chemical stimulus;cellular response to endogenous stimulus;cellular response to hormone stimulus;cellular response to insulin stimulus;cellular response to organic substance;c…	catalytic activity;hydrolase activity;hydrolase activity, acting on ester bonds;molecular transducer activity;phosphatase activity;phosphoprotein phosphatase activity;phosphoric ester hydrolase activity;protein tyrosine phosphatase activity;receptor activity;signal transducer activity;signaling receptor activity;transmembrane receptor protein phosphatase activity;transmembrane receptor protein ty…	cell part;extracellular membrane-bounded organelle;extracellular organelle;extracellular region part;extracellular vesicular exosome;integral to membrane;integral to plasma membrane;intrinsic to membrane;intrinsic to plasma membrane;macromolecular complex;membrane;membrane part;membrane-bounded organelle;membrane-bounded vesicle;organelle;plasma membrane;plasma membrane part;protein complex;recep…	+	P18052	P18052	PTPRA_MOUSE	Ptpra	Receptor-type tyrosine-protein phosphatase alpha	ENSG00000132670	ENST00000216877;ENST00000318266;ENST00000356147;ENST00000380393;ENST00000399903;ENST00000430705;ENST00000431048;ENST00000455631	ENSP00000216877;ENSP00000314568;ENSP00000348468;ENSP00000369756;ENSP00000382787;ENSP00000390775;ENSP00000394132;ENSP00000414089
	13.565	13.7351	12.6381	13.3969	11.9393	12.9758	12.7703	13.0975	12.6332	12.4577	12.8289	11.5914	11.5872	12.4468	12.1706	12.4222	NaN	12.3762	HALLMARK_ESTROGEN_RESPONSE_EARLY;HALLMARK_INFLAMMATORY_RESPONSE			amine metabolic process;amine transport;amino acid transport;biological regulation;biosynthetic process;carboxylic acid metabolic process;carboxylic acid transport;cell activation;cellular amine metabolic process;cellular amino acid metabolic process;cellular biosynthetic process;cellular ketone metabolic process;cellular metabolic process;cellular nitrogen compound biosynthetic process;cellular …	active transmembrane transporter activity;amine transmembrane transporter activity;amino acid transmembrane transporter activity;antiporter activity;arginine transmembrane transporter activity;basic amino acid transmembrane transporter activity;carboxylic acid transmembrane transporter activity;high affinity arginine transmembrane transporter activity;high affinity basic amino acid transmembrane …	cell part;integral to membrane;integral to plasma membrane;intrinsic to membrane;intrinsic to plasma membrane;membrane;membrane part;plasma membrane;plasma membrane part	+	P18581	P18581	CTR2_MOUSE	Slc7a2	Cationic amino acid transporter 2	ENSG00000003989	ENST00000004531;ENST00000398090;ENST00000470360;ENST00000494857;ENST00000522656	ENSP00000004531;ENSP00000381164;ENSP00000419140;ENSP00000419873;ENSP00000430464
	18.1514	17.5227	18.0852	18.2061	17.8083	17.6808	17.3764	16.6597	17.4772	17.0966	17.3466	17.2902	17.3593	16.4447	17.0129	16.9568	16.7779	16.3043	HALLMARK_OXIDATIVE_PHOSPHORYLATION	Respiratory electron transport;TP53 Regulates Metabolic Genes	WP_ELECTRON_TRANSPORT_CHAIN_OXPHOS_SYSTEM_IN_MITOCHONDRIA;WP_MITOCHONDRIAL_COMPLEX_IV_ASSEMBLY;WP_NONALCOHOLIC_FATTY_LIVER_DISEASE	biosynthetic process;cellular biosynthetic process;cellular macromolecule metabolic process;cellular metabolic process;cellular nitrogen compound metabolic process;cellular process;electron transport chain;gene expression;generation of precursor metabolites and energy;macromolecule metabolic process;metabolic process;multicellular organismal process;nitrogen compound metabolic process;nucleic aci…	binding;catalytic activity;cation binding;cation transmembrane transporter activity;cytochrome-c oxidase activity;heme-copper terminal oxidase activity;hydrogen ion transmembrane transporter activity;inorganic cation transmembrane transporter activity;ion binding;ion transmembrane transporter activity;metal ion binding;monovalent inorganic cation transmembrane transporter activity;oxidoreductase …	cell part;cytoplasmic part;extracellular membrane-bounded organelle;extracellular organelle;extracellular region part;extracellular vesicular exosome;intracellular membrane-bounded organelle;intracellular organelle;intracellular organelle part;intracellular part;membrane;membrane-bounded organelle;membrane-bounded vesicle;mitochondrial inner membrane;mitochondrial membrane;mitochondrial part;mito…	+	P19536	P19536	COX5B_MOUSE	Cox5b	Cytochrome c oxidase subunit 5B, mitochondrial	ENSG00000135940	ENST00000258424	ENSP00000258424
	19.4206	19.5287	19.4426	19.3984	19.386	19.2905	18.8019	18.8872	19.0122	18.5825	18.9981	18.8483	18.6823	18.3385	18.4349	18.291	18.3077	18.0119	HALLMARK_OXIDATIVE_PHOSPHORYLATION	Respiratory electron transport;TP53 Regulates Metabolic Genes	WP_ELECTRON_TRANSPORT_CHAIN_OXPHOS_SYSTEM_IN_MITOCHONDRIA;WP_MITOCHONDRIAL_COMPLEX_IV_ASSEMBLY;WP_NONALCOHOLIC_FATTY_LIVER_DISEASE	biosynthetic process;cellular biosynthetic process;cellular macromolecule metabolic process;cellular metabolic process;cellular nitrogen compound metabolic process;cellular process;electron transport chain;gene expression;generation of precursor metabolites and energy;macromolecule metabolic process;metabolic process;nitrogen compound metabolic process;nucleic acid metabolic process;nucleobase-co…	catalytic activity;cation transmembrane transporter activity;cytochrome-c oxidase activity;heme-copper terminal oxidase activity;hydrogen ion transmembrane transporter activity;inorganic cation transmembrane transporter activity;ion transmembrane transporter activity;monovalent inorganic cation transmembrane transporter activity;oxidoreductase activity;oxidoreductase activity, acting on a heme gr…	cell part;cytoplasmic part;extracellular membrane-bounded organelle;extracellular organelle;extracellular region part;extracellular vesicular exosome;intracellular membrane-bounded organelle;intracellular organelle;intracellular organelle part;intracellular part;membrane;membrane-bounded organelle;membrane-bounded vesicle;mitochondrial inner membrane;mitochondrial membrane;mitochondrial part;mito…	+	P19783	P19783	COX41_MOUSE	Cox4i1	Cytochrome c oxidase subunit 4 isoform 1, mitochondrial	ENSG00000131143	ENST00000253452;ENST00000561569;ENST00000562336;ENST00000564544;ENST00000564903;ENST00000565078;ENST00000566115;ENST00000566405;ENST00000568794	ENSP00000253452;ENSP00000454714;ENSP00000454869;ENSP00000455030;ENSP00000455301;ENSP00000455437;ENSP00000456452;ENSP00000457015;ENSP00000457513
	11.4208	11.5405	10.6966	11.456	NaN	11.1587	11.115	NaN	11.2218	11.2572	11.2372	10.3202	11.6845	11.8855	10.8018	10.844	11.6078	12.8986	HALLMARK_ALLOGRAFT_REJECTION;HALLMARK_APOPTOSIS;HALLMARK_INTERFERON_ALPHA_RESPONSE;HALLMARK_INTERFERON_GAMMA_RESPONSE;HALLMARK_P53_PATHWAY;HALLMARK_TNFA_SIGNALING_VIA_NFKB;HALLMARK_UV_RESPONSE_UP	Antigen Presentation: Folding, assembly and peptide loading of class I MHC;ER-Phagosome pathway	WP_IMMUNE_RESPONSE_TO_TUBERCULOSIS;WP_MECP2_AND_ASSOCIATED_RETT_SYNDROME;WP_TYPE_II_INTERFERON_SIGNALING	antigen processing and presentation;antigen processing and presentation of endogenous antigen;antigen processing and presentation of endogenous peptide antigen;antigen processing and presentation of endogenous peptide antigen via MHC class I;antigen processing and presentation of exogenous antigen;antigen processing and presentation of exogenous peptide antigen;antigen processing and presentation…	active transmembrane transporter activity;adenyl nucleotide binding;adenyl ribonucleotide binding;ADP binding;antigen binding;ATP binding;ATPase activity;ATPase activity, coupled;ATPase activity, coupled to movement of substances;ATPase activity, coupled to transmembrane movement of substances;binding;catalytic activity;hydrolase activity;hydrolase activity, acting on acid anhydrides;hydrolase ac…	cell part;cytoplasmic part;endoplasmic reticulum membrane;endoplasmic reticulum part;integral to endoplasmic reticulum membrane;integral to membrane;integral to organelle membrane;intracellular membrane-bounded organelle;intracellular organelle;intracellular organelle part;intracellular part;intrinsic to endoplasmic reticulum membrane;intrinsic to membrane;intrinsic to organelle membrane;macromol…	+	P21958	P21958	TAP1_MOUSE	Tap1	Antigen peptide transporter 1	ENSG00000168394;ENSG00000206297;ENSG00000224212;ENSG00000226173;ENSG00000227816;ENSG00000230705;ENSG00000232367	ENST00000354258;ENST00000383235;ENST00000414467;ENST00000418205;ENST00000424897;ENST00000439781;ENST00000440894	ENSP00000346206;ENSP00000372722;ENSP00000401149;ENSP00000402316;ENSP00000405356;ENSP00000413080;ENSP00000415660
	12.5161	12.1257	10.8906	11.824	NaN	11.249	11.6121	13.3457	11.4203	11.987	11.5435	NaN	NaN	NaN	10.9076	11.3538	NaN	NaN	HALLMARK_EPITHELIAL_MESENCHYMAL_TRANSITION;HALLMARK_ESTROGEN_RESPONSE_EARLY;HALLMARK_UV_RESPONSE_DN	c-src mediated regulation of Cx43 function and closure of gap junctions;Formation of annular gap junctions;Gap junction assembly;Gap junction degradation;Microtubule-dependent trafficking of connexons from Golgi to the plasma membrane;Oligomerization of connexins into connexons;Transport of connexins along the secretory pathway	WP_1Q211_COPY_NUMBER_VARIATION_SYNDROME;WP_ARRHYTHMOGENIC_RIGHT_VENTRICULAR_CARDIOMYOPATHY;WP_CALCIUM_REGULATION_IN_CARDIAC_CELLS;WP_CORTICOTROPINRELEASING_HORMONE_SIGNALING_PATHWAY;WP_EGFEGFR_SIGNALING_PATHWAY;WP_GENES_TARGETED_BY_MIRNAS_IN_ADIPOCYTES;WP_MYOMETRIAL_RELAXATION_AND_CONTRACTION_PATHWAYS;WP_SPINAL_CORD_INJURY;WP_SUDDEN_INFANT_DEATH_SYNDROME_SIDS_SUSCEPTIBILITY_PATHWAYS;WP_VEGFAVEGFR…	adenine nucleotide transport;adult heart development;anatomical structure development;anatomical structure morphogenesis;apoptosis;ATP transport;atrial ventricular junction remodeling;biological regulation;blood vessel morphogenesis;calcium ion homeostasis;cation homeostasis;cell communication;cell communication by chemical coupling;cell communication by electrical coupling;cell death;cell differ…	channel activity;gap junction channel activity;ion transmembrane transporter activity;molecular transducer activity;passive transmembrane transporter activity;signal transducer activity;substrate-specific transmembrane transporter activity;substrate-specific transporter activity;transmembrane transporter activity;transporter activity;wide pore channel activity	adherens junction;anchoring junction;apical plasma membrane;cell junction;cell part;cell-cell adherens junction;cell-cell contact zone;cell-cell junction;cell-substrate adherens junction;cell-substrate junction;connexon complex;contractile fiber;cytoplasmic part;cytoplasmic vesicle membrane;cytoplasmic vesicle part;cytoskeletal part;cytosol;early endosome;endoplasmic reticulum membrane;endoplasmi…	+	P23242	P23242	CXA1_MOUSE	Gja1	Gap junction alpha-1 protein	ENSG00000152661	ENST00000282561	ENSP00000282561
	12.2982	12.4907	11.5534	12.1589	11.4592	11.6146	11.3306	12.0541	11.2554	11.2078	11.7221	10.969	10.5171	12.0227	10.4768	NaN	11.3024	NaN		Activation of AMPA receptors;Trafficking of GluR2-containing AMPA receptors;Unblocking of NMDA receptor, glutamate binding and activation	WP_BRAINDERIVED_NEUROTROPHIC_FACTOR_BDNF_SIGNALING_PATHWAY;WP_COMMON_PATHWAYS_UNDERLYING_DRUG_ADDICTION;WP_FRAGILE_X_SYNDROME;WP_NEUROINFLAMMATION_AND_GLUTAMATERGIC_SIGNALING;WP_PKCGAMMA_CALCIUM_SIGNALING_PATHWAY_IN_ATAXIA	biological regulation;cell communication;cell surface receptor linked signaling pathway;cell-cell signaling;cellular process;cellular response to stimulus;establishment of localization;glutamate signaling pathway;ion transmembrane transport;ion transport;ionotropic glutamate receptor signaling pathway;neuron-neuron synaptic transmission;regulation of biological process;regulation of cellular proc…	alpha-amino-3-hydroxy-5-methyl-4-isoxazole propionate selective glutamate receptor activity;channel activity;excitatory extracellular ligand-gated ion channel activity;extracellular ligand-gated ion channel activity;extracellular-glutamate-gated ion channel activity;gated channel activity;glutamate receptor activity;ion channel activity;ion transmembrane transporter activity;ionotropic glutamate …	alpha-amino-3-hydroxy-5-methyl-4-isoxazolepropionic acid selective glutamate receptor complex;cell junction;cell part;cell projection;clathrin-coated vesicle;coated vesicle;cytoplasmic membrane-bounded vesicle;cytoplasmic part;cytoplasmic vesicle;cytoplasmic vesicle membrane;cytoplasmic vesicle part;dendrite;endocytic vesicle membrane;endoplasmic reticulum membrane;endoplasmic reticulum part;inte…	+	P23819	P23819	GRIA2_MOUSE	Gria2	Glutamate receptor 2	ENSG00000120251	ENST00000264426;ENST00000296526;ENST00000323661;ENST00000393815;ENST00000503437;ENST00000505888;ENST00000506284;ENST00000507898;ENST00000509417;ENST00000510854;ENST00000512774	ENSP00000264426;ENSP00000296526;ENSP00000318144;ENSP00000377403;ENSP00000422038;ENSP00000423229;ENSP00000423988;ENSP00000425217;ENSP00000426513;ENSP00000426784;ENSP00000426845
	NaN	NaN	10.6543	11.0907	11.3741	11.5413	13.0695	12.9965	12.8814	11.9033	13.3429	12.7788	NaN	NaN	NaN	NaN	NaN	NaN		Neurotransmitter receptors and postsynaptic signal transmission	WP_SUDDEN_INFANT_DEATH_SYNDROME_SIDS_SUSCEPTIBILITY_PATHWAYS	biological regulation;cell communication;cell surface receptor linked signaling pathway;cell-cell signaling;cellular process;cellular response to chemical stimulus;cellular response to growth factor stimulus;cellular response to organic substance;cellular response to stimulus;digestion;establishment of localization;G-protein coupled receptor protein signaling pathway;ion transmembrane transport;i…	amine binding;binding;cation channel activity;cation transmembrane transporter activity;channel activity;excitatory extracellular ligand-gated ion channel activity;extracellular ligand-gated ion channel activity;gated channel activity;G-protein coupled amine receptor activity;G-protein coupled receptor activity;ion channel activity;ion transmembrane transporter activity;ligand-gated channel activ…	axon;cell body;cell junction;cell part;cell projection;cytoplasm;integral to membrane;integral to plasma membrane;intracellular part;intrinsic to membrane;intrinsic to plasma membrane;membrane;membrane part;neuron projection;neuronal cell body;plasma membrane;plasma membrane part;postsynaptic membrane;synapse part;synaptic membrane	+	P23979	P23979	5HT3A_MOUSE	Htr3a	5-hydroxytryptamine receptor 3A	ENSG00000166736	ENST00000299961;ENST00000355556;ENST00000375498;ENST00000504030;ENST00000506841;ENST00000510849	ENSP00000299961;ENSP00000347754;ENSP00000364648;ENSP00000423653;ENSP00000424189;ENSP00000424776
	14.4743	14.8016	14.316	14.9892	14.3432	14.2259	14.3726	14.4826	14.1267	15.0916	14.8222	14.7181	13.3855	13.198	13.1055	13.6642	12.8634	12.4917	HALLMARK_MTORC1_SIGNALING;HALLMARK_PROTEIN_SECRETION	Cargo recognition for clathrin-mediated endocytosis;Clathrin-mediated endocytosis;Lysosome Vesicle Biogenesis;Retrograde transport at the Trans-Golgi-Network		biological regulation;cellular component organization;cellular component organization or biogenesis;cellular membrane organization;cellular process;cellular response to stimulus;endocytosis;endosome to lysosome transport;endosome transport;establishment of localization;establishment of localization in cell;intracellular transport;lysosomal transport;membrane invagination;membrane organization;rec…	binding;carbohydrate binding;carbohydrate transmembrane transporter activity;hexose transmembrane transporter activity;mannose binding;mannose transmembrane transporter activity;molecular transducer activity;monosaccharide binding;monosaccharide transmembrane transporter activity;receptor activity;signal transducer activity;signaling receptor activity;substrate-specific transmembrane transporter …	cell part;cytoplasmic part;endosome;integral to membrane;integral to plasma membrane;intracellular membrane-bounded organelle;intracellular organelle;intracellular organelle part;intracellular part;intrinsic to membrane;intrinsic to plasma membrane;late endosome;lysosomal membrane;lytic vacuole;membrane;membrane part;membrane-bounded organelle;organelle;organelle membrane;organelle part;perinucle…	+	P24668	P24668	MPRD_MOUSE	M6pr	Cation-dependent mannose-6-phosphate receptor	ENSG00000003056	ENST00000000412;ENST00000536844;ENST00000537621;ENST00000539143;ENST00000541507;ENST00000543159;ENST00000543258;ENST00000543704;ENST00000543845;ENST00000544193;ENST00000544245	ENSP00000000412;ENSP00000437595;ENSP00000439070;ENSP00000439968;ENSP00000440488;ENSP00000440962;ENSP00000441030;ENSP00000441040;ENSP00000442100;ENSP00000442983;ENSP00000444684
	11.5367	11.1992	10.7733	11.4727	11.1766	10.8347	11.0393	NaN	9.89084	11.1078	10.4136	9.85348	NaN	NaN	NaN	NaN	NaN	NaN		GABA A receptor activation;Neurotransmitter receptors and postsynaptic signal transmission	WP_GABA_RECEPTOR_SIGNALING;WP_MBDNF_AND_PROBDNF_REGULATION_OF_GABA_NEUROTRANSMISSION	anion transport;biological regulation;cell communication;cell surface receptor linked signaling pathway;cell-cell signaling;cellular process;cellular response to stimulus;chloride transport;establishment of localization;gamma-aminobutyric acid signaling pathway;G-protein coupled receptor protein signaling pathway;inorganic anion transport;ion transmembrane transport;ion transport;neurotransmitter…	anion channel activity;anion transmembrane transporter activity;benzodiazepine receptor activity;binding;channel activity;chloride channel activity;extracellular ligand-gated ion channel activity;GABA receptor activity;GABA-A receptor activity;gated channel activity;ion channel activity;ion transmembrane transporter activity;ligand-gated channel activity;ligand-gated ion channel activity;molecula…	axon;cell junction;cell part;cell projection;chloride channel complex;cytoplasmic part;cytoplasmic vesicle part;integral to membrane;integral to organelle membrane;integral to synaptic vesicle membrane;intracellular organelle part;intracellular part;intrinsic to membrane;intrinsic to organelle membrane;ion channel complex;macromolecular complex;membrane;membrane part;neuron projection;organelle p…	+	P26048	P26048	GBRA2_MOUSE	Gabra2	Gamma-aminobutyric acid receptor subunit alpha-2	ENSG00000151834	ENST00000356504;ENST00000381620;ENST00000503806;ENST00000506961;ENST00000507069;ENST00000507460;ENST00000510233;ENST00000510861;ENST00000513005;ENST00000514090;ENST00000514193;ENST00000514236;ENST00000515082;ENST00000540012;ENST00000630416	ENSP00000348897;ENSP00000371033;ENSP00000421300;ENSP00000421639;ENSP00000421828;ENSP00000422642;ENSP00000422805;ENSP00000423840;ENSP00000424093;ENSP00000424362;ENSP00000425240;ENSP00000425526;ENSP00000427603;ENSP00000444409;ENSP00000486333
	11.7029	11.6898	11.8109	11.93	11.9918	11.9019	12.1898	12.3833	11.9374	12.0292	12.0463	12.0222	12.0103	11.6971	11.8072	12.0125	12.2178	NaN		Antigen activates B Cell Receptor (BCR) leading to generation of second messengers;CD28 dependent PI3K/Akt signaling;Constitutive Signaling by Aberrant PI3K in Cancer;Constitutive Signaling by EGFRvIII;Constitutive Signaling by Ligand-Responsive EGFR Cancer Variants;Costimulation by the CD28 family;DAP12 signaling;Downstream signal transduction;Downstream TCR signaling;G alpha (12/13) signalling …	WP_ACUTE_VIRAL_MYOCARDITIS;WP_ALPHA_6_BETA_4_SIGNALING_PATHWAY;WP_ALZHEIMERS_DISEASE;WP_ALZHEIMERS_DISEASE_AND_MIRNA_EFFECTS;WP_AMPACTIVATED_PROTEIN_KINASE_SIGNALING;WP_ANDROGEN_RECEPTOR_SIGNALING_PATHWAY;WP_ANGIOPOIETINLIKE_PROTEIN_8_REGULATORY_PATHWAY;WP_APOPTOSIS;WP_B_CELL_RECEPTOR_SIGNALING_PATHWAY;WP_BLADDER_CANCER;WP_BRAINDERIVED_NEUROTROPHIC_FACTOR_BDNF_SIGNALING_PATHWAY;WP_BREAST_CANCER_P…	activation of immune response;antigen receptor-mediated signaling pathway;B cell activation;B cell differentiation;biological regulation;biosynthetic process;blood coagulation;carbohydrate homeostasis;cell activation;cell differentiation;cell migration;cell motility;cell surface receptor linked signaling pathway;cellular biosynthetic process;cellular chemical homeostasis;cellular component moveme…	1-phosphatidylinositol-3-kinase regulator activity;binding;binding, bridging;cytokine receptor binding;enzyme binding;enzyme regulator activity;ErbB-3 class receptor binding;hormone binding;insulin binding;insulin receptor binding;insulin receptor substrate binding;insulin-like growth factor receptor binding;kinase binding;kinase regulator activity;neurotrophin receptor binding;neurotrophin TRK r…	1-phosphatidylinositol-4-phosphate 3-kinase, class IA complex;cell junction;cell part;cell-cell junction;cytoplasm;cytoplasmic part;cytosol;cytosolic part;intracellular;intracellular membrane-bounded organelle;intracellular organelle;intracellular part;macromolecular complex;membrane;membrane-bounded organelle;nucleus;organelle;phosphatidylinositol 3-kinase complex;plasma membrane;protein complex	+	P26450	O08908;P26450	P85A_MOUSE	Pik3r1	Phosphatidylinositol 3-kinase regulatory subunit alpha	ENSG00000145675	ENST00000320694;ENST00000336483;ENST00000517698;ENST00000519025;ENST00000520675;ENST00000521381;ENST00000521409;ENST00000521657;ENST00000522084;ENST00000523807;ENST00000523872	ENSP00000323512;ENSP00000338554;ENSP00000428056;ENSP00000428566;ENSP00000429156;ENSP00000429277;ENSP00000429766;ENSP00000430098;ENSP00000430126;ENSP00000430424;ENSP00000431058
	13.1526	12.8763	12.2318	13.0775	11.2915	13.3197	NaN	NaN	11.1761	NaN	11.7117	10.8818	11.9549	11.9766	10.9735	NaN	NaN	NaN		Creatine metabolism;Na+/Cl- dependent neurotransmitter transporters;Reuptake of GABA	WP_GABA_RECEPTOR_SIGNALING;WP_NRF2_PATHWAY;WP_NUCLEAR_RECEPTORS_METAPATHWAY	anatomical structure development;biological regulation;brain development;cell communication;cell-cell signaling;cellular process;developmental process;establishment of localization;establishment of localization in cell;neurotransmitter secretion;neurotransmitter transport;organ development;regulation of biological quality;regulation of neurotransmitter levels;response to chemical stimulus;respons…	active transmembrane transporter activity;amine transmembrane transporter activity;amino acid transmembrane transporter activity;binding;carboxylic acid transmembrane transporter activity;cation transmembrane transporter activity;cation:amino acid symporter activity;gamma-aminobutyric acid:sodium symporter activity;inorganic cation transmembrane transporter activity;ion transmembrane transporter …	cell part;cell projection;cytoplasm;integral to membrane;integral to plasma membrane;intracellular part;intrinsic to membrane;intrinsic to plasma membrane;membrane;membrane part;plasma membrane;plasma membrane part	+	P31650	P31650	S6A11_MOUSE	Slc6a11	Sodium- and chloride-dependent GABA transporter 3	ENSG00000132164	ENST00000254488;ENST00000454147	ENSP00000254488;ENSP00000404120
	11.3896	12.5261	11.6582	11.3759	11.4233	11.2212	11.3034	11.5272	11.1937	NaN	11.7909	11.296	10.3529	NaN	10.928	10.8702	NaN	NaN		CREB phosphorylation through the activation of CaMKII;EPHB-mediated forward signaling;Neurexins and neuroligins;RAF/MAP kinase cascade;Ras activation upon Ca2+ influx through NMDA receptor;Synaptic adhesion-like molecules;Unblocking of NMDA receptor, glutamate binding and activation	WP_ALZHEIMERS_DISEASE;WP_ALZHEIMERS_DISEASE_AND_MIRNA_EFFECTS;WP_BDNFTRKB_SIGNALING;WP_BRAINDERIVED_NEUROTROPHIC_FACTOR_BDNF_SIGNALING_PATHWAY;WP_COMMON_PATHWAYS_UNDERLYING_DRUG_ADDICTION;WP_DISRUPTION_OF_POSTSYNAPTIC_SIGNALING_BY_CNV;WP_FRAGILE_X_SYNDROME;WP_MECP2_AND_ASSOCIATED_RETT_SYNDROME;WP_MTHFR_DEFICIENCY;WP_NEUROINFLAMMATION_AND_GLUTAMATERGIC_SIGNALING;WP_NOCGMPPKG_MEDIATED_NEUROPROTECTI…	adult behavior;adult locomotory behavior;anatomical structure development;anatomical structure maturation;associative learning;axon guidance;behavior;behavioral interaction between organisms;biological regulation;calcium ion homeostasis;cation homeostasis;cation transport;cell communication;cell surface receptor linked signaling pathway;cell-cell signaling;cellular alkene metabolic process;cellul…	amine binding;amino acid binding;binding;calcium channel activity;calcium ion binding;calmodulin binding;carboxylic acid binding;cation binding;cation channel activity;cation transmembrane transporter activity;channel activity;excitatory extracellular ligand-gated ion channel activity;extracellular ligand-gated ion channel activity;extracellular-glutamate-gated ion channel activity;gated channel …	axon part;cell junction;cell part;cell projection;cell projection membrane;cell projection part;cell surface;clathrin-coated vesicle;coated vesicle;cytoplasmic membrane-bounded vesicle;cytoplasmic part;cytoplasmic vesicle;cytoskeletal part;dendrite;dendrite membrane;dendritic spine;endoplasmic reticulum;excitatory synapse;extracellular matrix part;extracellular region part;integral to membrane;in…	+	P35438	P35438	NMDZ1_MOUSE	Grin1	Glutamate receptor ionotropic, NMDA 1	ENSG00000176884	ENST00000350902;ENST00000371546;ENST00000371550;ENST00000371553;ENST00000371555;ENST00000371559;ENST00000371560;ENST00000371561	ENSP00000316915;ENSP00000360601;ENSP00000360605;ENSP00000360608;ENSP00000360610;ENSP00000360614;ENSP00000360615;ENSP00000360616
	14.2446	14.001	14.0364	14.2246	14.5872	14.0249	13.62	12.9323	13.1703	13.7321	13.4772	12.9739	14.6582	14.3472	14.6382	14.7943	14.7143	14.423	HALLMARK_ESTROGEN_RESPONSE_EARLY;HALLMARK_ESTROGEN_RESPONSE_LATE;HALLMARK_MITOTIC_SPINDLE;HALLMARK_UV_RESPONSE_UP	Anchoring of the basal body to the plasma membrane;AURKA Activation by TPX2;Loss of Nlp from mitotic centrosomes;Loss of proteins required for interphase microtubule organization from the centrosome;RAF/MAP kinase cascade;Recruitment of mitotic centrosome proteins and complexes;Recruitment of NuMA to mitotic centrosomes;Regulation of PLK1 Activity at G2/M Transition;RET signaling	WP_ARYL_HYDROCARBON_RECEPTOR_PATHWAY_WP2586;WP_DEVELOPMENT_OF_URETERIC_COLLECTION_SYSTEM;WP_DOPAMINERGIC_NEUROGENESIS;WP_GDNFRET_SIGNALING_AXIS;WP_GENES_CONTROLLING_NEPHROGENESIS;WP_NEUROGENESIS_REGULATION_IN_THE_OLFACTORY_EPITHELIUM;WP_SUDDEN_INFANT_DEATH_SYNDROME_SIDS_SUSCEPTIBILITY_PATHWAYS	activation of caspase activity;ameboidal cell migration;anatomical structure development;anatomical structure formation involved in morphogenesis;anatomical structure maturation;anatomical structure morphogenesis;biological adhesion;biological regulation;cell adhesion;cell communication;cell cycle;cell cycle process;cell maturation;cell migration;cell motility;cell projection assembly;cell projec…	adenyl nucleotide binding;adenyl ribonucleotide binding;ATP binding;binding;calcium ion binding;catalytic activity;cation binding;identical protein binding;ion binding;kinase activity;metal ion binding;molecular transducer activity;nucleotide binding;phosphotransferase activity, alcohol group as acceptor;protein binding;protein kinase activity;protein tyrosine kinase activity;purine nucleotide bi…	cell part;centriolar satellite;centrosome;cytoplasm;cytoplasmic part;cytoskeletal part;cytoskeleton;cytosol;endosomal part;endosome membrane;integral to membrane;integral to plasma membrane;intracellular membrane-bounded organelle;intracellular non-membrane-bounded organelle;intracellular organelle;intracellular organelle part;intracellular part;intrinsic to membrane;intrinsic to plasma membrane;…	+	P35546	P35546	RET_MOUSE	Ret	Proto-oncogene tyrosine-protein kinase receptor Ret	ENSG00000165731	ENST00000340058;ENST00000355710;ENST00000498820;ENST00000615310	ENSP00000344798;ENSP00000347942;ENSP00000419080;ENSP00000480088
	12.3233	12.2015	11.799	12.4669	11.2614	12.1522	12.3552	12.4626	11.7921	12.0937	12.0192	11.199	12.3073	11.9488	11.4518	12.4297	NaN	NaN	HALLMARK_ALLOGRAFT_REJECTION	Antigen Presentation: Folding, assembly and peptide loading of class I MHC;ER-Phagosome pathway		antigen processing and presentation;antigen processing and presentation of endogenous antigen;antigen processing and presentation of endogenous peptide antigen;antigen processing and presentation of endogenous peptide antigen via MHC class I;antigen processing and presentation of endogenous peptide antigen via MHC class I via ER pathway;antigen processing and presentation of endogenous peptide an…	active transmembrane transporter activity;adenyl nucleotide binding;adenyl ribonucleotide binding;ATP binding;ATPase activity;ATPase activity, coupled;ATPase activity, coupled to movement of substances;ATPase activity, coupled to transmembrane movement of substances;binding;catalytic activity;hydrolase activity;hydrolase activity, acting on acid anhydrides;hydrolase activity, acting on acid anhyd…	cell part;cytoplasmic part;endoplasmic reticulum membrane;endoplasmic reticulum part;integral to endoplasmic reticulum membrane;integral to membrane;integral to organelle membrane;intracellular organelle part;intracellular part;intrinsic to endoplasmic reticulum membrane;intrinsic to membrane;intrinsic to organelle membrane;macromolecular complex;membrane;membrane part;organelle membrane;organell…	+	P36371	P36371	TAP2_MOUSE	Tap2	Antigen peptide transporter 2	ENSG00000204267;ENSG00000206235;ENSG00000206299;ENSG00000223481;ENSG00000225967;ENSG00000228582;ENSG00000232326;ENSG00000237599;ENSG00000204267	ENST00000374897;ENST00000374899;ENST00000383118;ENST00000383119;ENST00000383239;ENST00000383240;ENST00000414145;ENST00000419142;ENST00000426977;ENST00000439425;ENST00000443713;ENST00000451907;ENST00000620123	ENSP00000364032;ENSP00000364034;ENSP00000372599;ENSP00000372600;ENSP00000372726;ENSP00000372727;ENSP00000387553;ENSP00000390013;ENSP00000392172;ENSP00000394101;ENSP00000396156;ENSP00000401377;ENSP00000481712
	NaN	NaN	NaN	NaN	NaN	NaN	NaN	NaN	NaN	NaN	NaN	NaN	11.9318	11.1377	10.188	11.6921	NaN	NaN		Activation of Ca-permeable Kainate Receptor;Activation of Na-permeable kainate receptors	WP_NEUROINFLAMMATION_AND_GLUTAMATERGIC_SIGNALING;WP_SPLICING_FACTOR_NOVA_REGULATED_SYNAPTIC_PROTEINS	apoptosis;behavior;behavioral defense response;behavioral fear response;biological regulation;calcium ion homeostasis;cation homeostasis;cell communication;cell death;cell surface receptor linked signaling pathway;cell-cell signaling;cellular calcium ion homeostasis;cellular cation homeostasis;cellular chemical homeostasis;cellular component organization;cellular component organization or biogene…	channel activity;excitatory extracellular ligand-gated ion channel activity;extracellular ligand-gated ion channel activity;extracellular-glutamate-gated ion channel activity;gated channel activity;glutamate receptor activity;ion channel activity;ion transmembrane transporter activity;ionotropic glutamate receptor activity;kainate selective glutamate receptor activity;ligand-gated channel activit…	axon part;cell junction;cell part;cell projection;cell projection cytoplasm;cell projection part;cytoplasmic part;cytoskeletal part;dendrite;dendrite cytoplasm;integral to membrane;integral to plasma membrane;intracellular organelle part;intracellular part;intrinsic to membrane;intrinsic to plasma membrane;ionotropic glutamate receptor complex;kainate selective glutamate receptor complex;macromol…	+	P39087	P39087	GRIK2_MOUSE	Grik2	Glutamate receptor ionotropic, kainate 2	ENSG00000164418	ENST00000318991;ENST00000358361;ENST00000369134;ENST00000369137;ENST00000369138;ENST00000413795;ENST00000421544;ENST00000436862;ENST00000455610	ENSP00000313276;ENSP00000351128;ENSP00000358130;ENSP00000358133;ENSP00000358134;ENSP00000391988;ENSP00000397026;ENSP00000405596;ENSP00000407140
	11.6035	12.5824	11.4509	12.287	11.0763	11.6659	11.4568	12.6419	11.1577	NaN	11.2746	10.26	12.5602	12.0826	12.7505	11.3203	12.9136	12.3818	HALLMARK_ADIPOGENESIS;HALLMARK_BILE_ACID_METABOLISM;HALLMARK_INFLAMMATORY_RESPONSE;HALLMARK_PROTEIN_SECRETION;HALLMARK_TNFA_SIGNALING_VIA_NFKB	Defective ABCA1 causes Tangier disease;HDL assembly;PPARA activates gene expression	WP_2Q37_COPY_NUMBER_VARIATION_SYNDROME;WP_CHOLESTEROL_METABOLISM;WP_CHOLESTEROL_METABOLISM_WITH_BLOCH_AND_KANDUTSCHRUSSELL_PATHWAYS;WP_FOLATE_METABOLISM;WP_METABOLIC_PATHWAY_OF_LDL_HDL_AND_TG_INCLUDING_DISEASES;WP_NUCLEAR_RECEPTORS_IN_LIPID_METABOLISM_AND_TOXICITY;WP_SELENIUM_MICRONUTRIENT_NETWORK;WP_SREBF_AND_MIR33_IN_CHOLESTEROL_AND_LIPID_HOMEOSTASIS;WP_STATIN_INHIBITION_OF_CHOLESTEROL_PRODUCTI…	alcohol metabolic process;apolipoprotein A-I-mediated signaling pathway;biological regulation;cell communication;cell surface receptor linked signaling pathway;cellular component assembly;cellular component organization;cellular component organization at cellular level;cellular component organization or biogenesis;cellular component organization or biogenesis at cellular level;cellular lipid meta…	active transmembrane transporter activity;adenyl nucleotide binding;adenyl ribonucleotide binding;anion transmembrane transporter activity;apolipoprotein A-I binding;apolipoprotein A-I receptor activity;apolipoprotein binding;apolipoprotein receptor activity;ATP binding;ATPase activity;ATPase activity, coupled;ATPase activity, coupled to movement of substances;ATPase activity, coupled to transmem…	cell part;cytoplasmic membrane-bounded vesicle;cytoplasmic part;cytoplasmic vesicle;endocytic vesicle;external side of plasma membrane;extracellular region part;Golgi apparatus;high-density lipoprotein particle;integral to membrane;integral to plasma membrane;intracellular membrane-bounded organelle;intracellular organelle;intracellular part;intrinsic to membrane;intrinsic to plasma membrane;macr…	+	P41233	P41233	ABCA1_MOUSE	Abca1	Phospholipid-transporting ATPase ABCA1	ENSG00000165029	ENST00000374733;ENST00000374736;ENST00000423487	ENSP00000363865;ENSP00000363868;ENSP00000416623
	12.2323	13.2745	12.0425	12.2059	11.8536	11.7196	11.1493	12.3032	11.5413	11.556	11.8192	11.5963	11.652	11.0574	11.4736	11.4314	NaN	12.4413	HALLMARK_BILE_ACID_METABOLISM;HALLMARK_CHOLESTEROL_HOMEOSTASIS	ABC transporters in lipid homeostasis		biological regulation;cellular process;chemical homeostasis;cholesterol homeostasis;establishment of localization;homeostatic process;lipid homeostasis;lipid metabolic process;metabolic process;primary metabolic process;regulation of biological process;regulation of biological quality;regulation of biosynthetic process;regulation of cellular biosynthetic process;regulation of cellular localizatio…	active transmembrane transporter activity;adenyl nucleotide binding;adenyl ribonucleotide binding;ATP binding;ATPase activity;ATPase activity, coupled;ATPase activity, coupled to movement of substances;ATPase activity, coupled to transmembrane movement of substances;binding;catalytic activity;hydrolase activity;hydrolase activity, acting on acid anhydrides;hydrolase activity, acting on acid anhyd…	ATP-binding cassette (ABC) transporter complex;cell part;cytoplasmic membrane-bounded vesicle;cytoplasmic part;cytoplasmic vesicle;cytoskeletal part;endosomal part;endosome;endosome membrane;integral to membrane;intracellular membrane-bounded organelle;intracellular organelle;intracellular organelle part;intracellular part;intrinsic to membrane;lysosomal membrane;lysosome;lytic vacuole;macromolec…	+	P41234	P41234	ABCA2_MOUSE	Abca2	ATP-binding cassette sub-family A member 2	ENSG00000107331	ENST00000265662;ENST00000341511;ENST00000371605;ENST00000470535;ENST00000479446;ENST00000487109;ENST00000488535;ENST00000490486;ENST00000614293;ENST00000625103	ENSP00000265662;ENSP00000344155;ENSP00000360666;ENSP00000418662;ENSP00000419850;ENSP00000420084;ENSP00000420289;ENSP00000420360;ENSP00000481105;ENSP00000485459
	13.297	12.4482	13.2313	13.0868	13.0988	12.9399	13.521	13.9887	13.4212	13.1871	13.0537	12.6909	14.0875	13.6204	14.276	14.2899	14.1128	14.0084	HALLMARK_ADIPOGENESIS;HALLMARK_ANDROGEN_RESPONSE	IL-6-type cytokine receptor ligand interactions;RUNX1 regulates transcription of genes involved in interleukin signaling	WP_ADIPOGENESIS;WP_EMBRYONIC_STEM_CELL_PLURIPOTENCY_PATHWAYS;WP_ONCOSTATIN_M_SIGNALING_PATHWAY;WP_PHYSIOLOGICAL_AND_PATHOLOGICAL_HYPERTROPHY_OF_THE_HEART;WP_REGULATORY_CIRCUITS_OF_THE_STAT3_SIGNALING_PATHWAY	biological regulation;cell surface receptor linked signaling pathway;cellular process;cellular response to chemical stimulus;cellular response to cytokine stimulus;cellular response to organic substance;cellular response to stimulus;ciliary neurotrophic factor-mediated signaling pathway;cytokine-mediated signaling pathway;enzyme linked receptor protein signaling pathway;leukemia inhibitory factor…	binding;ciliary neurotrophic factor receptor activity;ciliary neurotrophic factor receptor binding;cytokine binding;cytokine receptor activity;cytokine receptor binding;growth factor binding;leukemia inhibitory factor receptor activity;molecular transducer activity;protein binding;receptor activity;receptor binding;signal transducer activity;signaling receptor activity;transmembrane signaling rec…	cell part;extracellular membrane-bounded organelle;extracellular organelle;extracellular region part;extracellular vesicular exosome;integral to membrane;integral to plasma membrane;intrinsic to membrane;intrinsic to plasma membrane;macromolecular complex;membrane part;membrane-bounded organelle;membrane-bounded vesicle;organelle;plasma membrane part;protein complex;receptor complex;vesicle	+	P42703	P42703	LIFR_MOUSE	Lifr	Leukemia inhibitory factor receptor	ENSG00000113594	ENST00000263409;ENST00000453190;ENST00000506003;ENST00000506990;ENST00000511561	ENSP00000263409;ENSP00000398368;ENSP00000426685;ENSP00000426919;ENSP00000427310
	15.8326	14.7138	15.6801	15.6748	15.186	15.3537	14.5882	13.1857	14.7565	NaN	14.3188	14.8676	13.6228	13.3139	12.3846	13.2626	12.3333	14.8169	HALLMARK_ADIPOGENESIS;HALLMARK_OXIDATIVE_PHOSPHORYLATION	Respiratory electron transport;TP53 Regulates Metabolic Genes	WP_ELECTRON_TRANSPORT_CHAIN_OXPHOS_SYSTEM_IN_MITOCHONDRIA;WP_MITOCHONDRIAL_COMPLEX_IV_ASSEMBLY;WP_NONALCOHOLIC_FATTY_LIVER_DISEASE	biosynthetic process;cellular biosynthetic process;cellular macromolecule metabolic process;cellular metabolic process;cellular nitrogen compound metabolic process;cellular process;electron transport chain;gene expression;generation of precursor metabolites and energy;macromolecule metabolic process;metabolic process;nitrogen compound metabolic process;nucleic acid metabolic process;nucleobase-co…	catalytic activity;cation transmembrane transporter activity;cytochrome-c oxidase activity;heme-copper terminal oxidase activity;hydrogen ion transmembrane transporter activity;inorganic cation transmembrane transporter activity;ion transmembrane transporter activity;monovalent inorganic cation transmembrane transporter activity;oxidoreductase activity;oxidoreductase activity, acting on a heme gr…	cell part;cytoplasmic part;intracellular organelle part;intracellular part;macromolecular complex;membrane;membrane part;mitochondrial inner membrane;mitochondrial membrane;mitochondrial membrane part;mitochondrial part;mitochondrial respiratory chain complex IV;organelle inner membrane;organelle membrane;organelle part;protein complex;respiratory chain complex IV	+	P43024	P43024	CX6A1_MOUSE	Cox6a1	Cytochrome c oxidase subunit 6A1, mitochondrial	ENSG00000111775	ENST00000229379	ENSP00000229379
	11.5289	11.5188	11.3411	11.1512	10.9671	10.932	12.7513	12.5215	12.4346	13.3644	12.8139	12.9501	NaN	NaN	NaN	NaN	11.3151	NaN	HALLMARK_INFLAMMATORY_RESPONSE	G alpha (s) signalling events;Prostacyclin signalling through prostacyclin receptor;Prostanoid ligand receptors	WP_EICOSANOID_METABOLISM_VIA_CYCLOOXYGENASES_COX;WP_ENDOTHELIN_PATHWAYS;WP_GPCRS_CLASS_A_RHODOPSINLIKE;WP_PROSTAGLANDIN_SYNTHESIS_AND_REGULATION;WP_SMALL_LIGAND_GPCRS	activation of adenylate cyclase activity;activation of adenylate cyclase activity by G-protein signaling pathway;biological regulation;blood coagulation;cAMP-mediated signaling;cell communication;cell surface receptor linked signaling pathway;cell-cell signaling;cellular process;cellular response to stimulus;coagulation;cyclic-nucleotide-mediated signaling;G-protein coupled receptor protein signa…	enzyme regulator activity;G-protein coupled receptor activity;GTPase regulator activity;guanyl-nucleotide exchange factor activity;molecular transducer activity;nucleoside-triphosphatase regulator activity;receptor activity;signal transducer activity;signaling receptor activity;transmembrane signaling receptor activity	cell part;cytoplasmic part;cytosol;integral to membrane;integral to plasma membrane;intracellular part;intrinsic to membrane;intrinsic to plasma membrane;membrane;membrane part;plasma membrane;plasma membrane part	+	P43252	P43252	PI2R_MOUSE	Ptgir	Prostacyclin receptor	ENSG00000160013	ENST00000291294;ENST00000594275;ENST00000596260;ENST00000597185;ENST00000598865	ENSP00000291294;ENSP00000468970;ENSP00000469408;ENSP00000470566;ENSP00000470799
	12.6014	12.274	11.8312	12.6552	11.8678	12.05	11.9292	NaN	11.7819	12.0782	12.0631	11.4651	12.1128	12.2129	11.8303	12.0694	10.7804	12.6354	HALLMARK_ANDROGEN_RESPONSE;HALLMARK_ANGIOGENESIS;HALLMARK_EPITHELIAL_MESENCHYMAL_TRANSITION;HALLMARK_IL2_STAT5_SIGNALING	Cross-presentation of particulate exogenous antigens (phagosomes);ECM proteoglycans;Elastic fibre formation;Integrin cell surface interactions;Laminin interactions;Molecules associated with elastic fibres;Neutrophil degranulation;PECAM1 interactions;Signal transduction by L1;Syndecan interactions;VEGFA-VEGFR2 Pathway	WP_ARRHYTHMOGENIC_RIGHT_VENTRICULAR_CARDIOMYOPATHY;WP_COMPLEMENT_SYSTEM_IN_NEURONAL_DEVELOPMENT_AND_PLASTICITY;WP_EBOLA_VIRUS_INFECTION_IN_HOST;WP_FOCAL_ADHESION;WP_FOCAL_ADHESION_PI3KAKTMTORSIGNALING_PATHWAY;WP_GENES_ASSOCIATED_WITH_THE_DEVELOPMENT_OF_RHEUMATOID_ARTHRITIS;WP_HIPPOMERLIN_SIGNALING_DYSREGULATION;WP_INTEGRINMEDIATED_CELL_ADHESION;WP_MALIGNANT_PLEURAL_MESOTHELIOMA;WP_MFAP5_EFFECT_ON…	anatomical structure formation involved in morphogenesis;anatomical structure morphogenesis;angiogenesis;antigen processing and presentation;antigen processing and presentation of exogenous antigen;antigen processing and presentation of exogenous peptide antigen;antigen processing and presentation of exogenous peptide antigen via MHC class I;antigen processing and presentation of exogenous peptid…	binding;calcium channel activity;cation binding;cation channel activity;cation transmembrane transporter activity;channel activity;cytokine binding;enzyme binding;extracellular matrix binding;fibronectin binding;gated channel activity;growth factor binding;ion binding;ion channel activity;ion transmembrane transporter activity;metal ion binding;passive transmembrane transporter activity;protease …	adherens junction;alphav-beta3 integrin complex;alphav-beta3 integrin-IGF-1-IGF1R complex;alphav-beta5 integrin complex;alphav-beta8 integrin complex;anchoring junction;cell junction;cell part;cell projection membrane;cell projection part;cell surface;cell-substrate adherens junction;cell-substrate junction;cytoplasmic membrane-bounded vesicle;cytoplasmic part;cytoplasmic vesicle;endocytic vesicl…	+	P43406	P43406	ITAV_MOUSE	Itgav	Integrin alpha-V	ENSG00000138448	ENST00000261023;ENST00000374907;ENST00000430709;ENST00000433736	ENSP00000261023;ENSP00000364042;ENSP00000389442;ENSP00000404291
	13.0922	13.0259	12.069	13.0558	11.9044	12.3473	12.1665	12.5914	12.241	12.0494	12.2466	11.5358	12.1132	11.8517	11.7736	11.9633	11.6372	NaN	HALLMARK_BILE_ACID_METABOLISM;HALLMARK_PEROXISOME	ABC transporters in lipid homeostasis;alpha-linolenic acid (ALA) metabolism;Beta-oxidation of very long chain fatty acids;Defective ABCD1 causes adrenoleukodystrophy (ALD);Linoleic acid (LA) metabolism	WP_VITAMIN_D_RECEPTOR_PATHWAY	carboxylic acid catabolic process;carboxylic acid metabolic process;carboxylic acid transport;catabolic process;cellular catabolic process;cellular component organization;cellular component organization at cellular level;cellular component organization or biogenesis;cellular component organization or biogenesis at cellular level;cellular ketone metabolic process;cellular lipid catabolic process;c…	active transmembrane transporter activity;adenyl nucleotide binding;adenyl ribonucleotide binding;ATP binding;ATPase activity;ATPase activity, coupled;ATPase activity, coupled to movement of substances;ATPase activity, coupled to transmembrane movement of substances;binding;catalytic activity;enzyme binding;fatty acid transporter activity;fatty-acyl group transporter activity;fatty-acyl-CoA trans…	cell part;cytoplasm;cytoplasmic part;cytosol;integral to membrane;integral to organelle membrane;integral to peroxisomal membrane;intracellular membrane-bounded organelle;intracellular organelle;intracellular organelle part;intracellular part;intrinsic to membrane;intrinsic to organelle membrane;intrinsic to peroxisomal membrane;membrane;membrane part;membrane-bounded organelle;microbody;microbod…	+	P48410	P48410	ABCD1_MOUSE	Abcd1	ATP-binding cassette sub-family D member 1	ENSG00000101986	ENST00000218104;ENST00000370129	ENSP00000218104;ENSP00000359147
	17.7582	17.1591	18.0943	17.7758	18.3572	17.5849	16.7326	16.0906	16.9518	16.1436	16.9233	17.0044	16.4553	15.9704	16.6648	16.0041	16.1535	16.3519	HALLMARK_OXIDATIVE_PHOSPHORYLATION		WP_ELECTRON_TRANSPORT_CHAIN_OXPHOS_SYSTEM_IN_MITOCHONDRIA;WP_MITOCHONDRIAL_COMPLEX_IV_ASSEMBLY;WP_NONALCOHOLIC_FATTY_LIVER_DISEASE		catalytic activity;cation transmembrane transporter activity;cytochrome-c oxidase activity;heme-copper terminal oxidase activity;hydrogen ion transmembrane transporter activity;inorganic cation transmembrane transporter activity;ion transmembrane transporter activity;monovalent inorganic cation transmembrane transporter activity;oxidoreductase activity;oxidoreductase activity, acting on a heme gr…	cell part;cytoplasmic part;extracellular membrane-bounded organelle;extracellular organelle;extracellular region part;extracellular vesicular exosome;intracellular organelle part;intracellular part;membrane part;membrane-bounded organelle;membrane-bounded vesicle;mitochondrial membrane part;mitochondrial part;mitochondrial respiratory chain;organelle;organelle part;respiratory chain;vesicle	+	P48771	P48771	CX7A2_MOUSE	Cox7a2	Cytochrome c oxidase subunit 7A2, mitochondrial	ENSG00000112695	ENST00000230459;ENST00000370081;ENST00000370089;ENST00000377978;ENST00000459637;ENST00000460985;ENST00000472311;ENST00000509698	ENSP00000230459;ENSP00000359098;ENSP00000359106;ENSP00000421193;ENSP00000421969;ENSP00000422979;ENSP00000423432;ENSP00000425951
	20.4661	20.7908	19.6855	20.1325	20.0467	19.8168	19.7839	20.4244	20.0825	19.1774	20.3525	19.8274	19.7167	19.4005	19.6687	19.5816	19.5042	18.9916	HALLMARK_OXIDATIVE_PHOSPHORYLATION;HALLMARK_PEROXISOME;HALLMARK_UV_RESPONSE_UP	Mitochondrial protein import;Regulation of insulin secretion;Vpr-mediated induction of apoptosis by mitochondrial outer membrane permeabilization	WP_ALZHEIMERS_DISEASE;WP_ALZHEIMERS_DISEASE_AND_MIRNA_EFFECTS;WP_ELECTRON_TRANSPORT_CHAIN_OXPHOS_SYSTEM_IN_MITOCHONDRIA;WP_SUDDEN_INFANT_DEATH_SYNDROME_SIDS_SUSCEPTIBILITY_PATHWAYS;WP_SYNAPTIC_VESICLE_PATHWAY	adenine transport;apoptotic mitochondrial changes;biological regulation;cellular component organization;cellular component organization at cellular level;cellular component organization or biogenesis;cellular component organization or biogenesis at cellular level;cellular metabolic process;cellular process;energy derivation by oxidation of organic compounds;energy reserve metabolic process;establ…	adenine transmembrane transporter activity;nucleobase transmembrane transporter activity;nucleobase-containing compound transmembrane transporter activity;purine base transmembrane transporter activity;substrate-specific transmembrane transporter activity;substrate-specific transporter activity;transmembrane transporter activity;transporter activity	cell part;cytoplasmic part;integral to membrane;integral to plasma membrane;intracellular membrane-bounded organelle;intracellular organelle;intracellular organelle part;intracellular part;intrinsic to membrane;intrinsic to plasma membrane;membrane;membrane part;membrane-bounded organelle;mitochondrial inner membrane;mitochondrial membrane;mitochondrial part;mitochondrion;nucleus;organelle;organe…	+	P48962	P48962	ADT1_MOUSE	Slc25a4	ADP/ATP translocase 1	ENSG00000151729	ENST00000281456;ENST00000491736	ENSP00000281456;ENSP00000476711
	12.0819	11.9462	11.8482	11.9739	12.0376	11.1773	11.5654	NaN	11.1605	11.0712	11.2995	11.1545	NaN	NaN	10.9587	11.4385	10.7358	NaN	HALLMARK_INFLAMMATORY_RESPONSE;HALLMARK_P53_PATHWAY;HALLMARK_TNFA_SIGNALING_VIA_NFKB			biological regulation;cell surface receptor linked signaling pathway;cellular macromolecule metabolic process;cellular metabolic process;cellular process;cellular protein metabolic process;cellular response to stimulus;dephosphorylation;enzyme linked receptor protein signaling pathway;macromolecule metabolic process;macromolecule modification;metabolic process;negative regulation of biological pr…	catalytic activity;hydrolase activity;hydrolase activity, acting on ester bonds;molecular transducer activity;phosphatase activity;phosphoprotein phosphatase activity;phosphoric ester hydrolase activity;protein tyrosine phosphatase activity;receptor activity;signal transducer activity;signaling receptor activity;transmembrane receptor protein phosphatase activity;transmembrane receptor protein ty…	cell part;cytoplasm;integral to membrane;intracellular membrane-bounded organelle;intracellular organelle;intracellular part;intrinsic to membrane;membrane;membrane part;membrane-bounded organelle;nucleus;organelle;plasma membrane	+	P49446	P49446	PTPRE_MOUSE	Ptpre	Receptor-type tyrosine-protein phosphatase epsilon	ENSG00000132334	ENST00000254667;ENST00000306042;ENST00000442830;ENST00000455661;ENST00000467366;ENST00000471218;ENST00000479896;ENST00000495530	ENSP00000254667;ENSP00000303350;ENSP00000410540;ENSP00000416939;ENSP00000473761;ENSP00000474102;ENSP00000474830;ENSP00000475063
	16.7607	16.4293	17.1279	16.8582	17.1163	16.9991	16.964	16.5207	17.1304	17.2604	17.0282	17.1214	16.737	16.5647	17.0217	16.8568	16.8544	16.4167		Insulin receptor recycling;Ion channel transport;ROS, RNS production in phagocytes;Transferrin endocytosis and recycling	WP_PROXIMAL_TUBULE_TRANSPORT	ATP hydrolysis coupled proton transport;ATP metabolic process;biological regulation;cation homeostasis;cation transport;cell surface receptor linked signaling pathway;cellular cation homeostasis;cellular chemical homeostasis;cellular component organization;cellular component organization at cellular level;cellular component organization or biogenesis;cellular component organization or biogenesis …	active transmembrane transporter activity;adenyl nucleotide binding;adenyl ribonucleotide binding;ATP binding;ATPase activity;ATPase activity, coupled;ATPase activity, coupled to movement of substances;ATPase activity, coupled to transmembrane movement of ions;ATPase activity, coupled to transmembrane movement of substances;binding;catalytic activity;cation transmembrane transporter activity;cati…	apical plasma membrane;cell part;cell projection;cytoplasmic part;cytosol;extracellular membrane-bounded organelle;extracellular organelle;extracellular region part;extracellular vesicular exosome;integral to membrane;integral to plasma membrane;intracellular membrane-bounded organelle;intracellular organelle;intracellular organelle part;intracellular part;intrinsic to membrane;intrinsic to plasm…	+	P50516	P50516	VATA_MOUSE	Atp6v1a	V-type proton ATPase catalytic subunit A	ENSG00000114573	ENST00000273398;ENST00000470455;ENST00000475322;ENST00000496747	ENSP00000273398;ENSP00000417545;ENSP00000419294;ENSP00000420146
	16.4591	15.9846	16.5988	16.447	16.6263	16.4742	16.5564	16.0053	16.654	16.4974	16.5644	16.6255	16.2931	15.9302	16.316	16.342	16.1458	16.3295	HALLMARK_OXIDATIVE_PHOSPHORYLATION	Insulin receptor recycling;Ion channel transport;ROS, RNS production in phagocytes;Transferrin endocytosis and recycling	WP_PROXIMAL_TUBULE_TRANSPORT;WP_VEGFAVEGFR2_SIGNALING	ATP hydrolysis coupled proton transport;biological regulation;cation homeostasis;cation transport;cell surface receptor linked signaling pathway;cellular cation homeostasis;cellular chemical homeostasis;cellular component organization;cellular component organization at cellular level;cellular component organization or biogenesis;cellular component organization or biogenesis at cellular level;cell…	active transmembrane transporter activity;ATPase activity;ATPase activity, coupled;ATPase activity, coupled to movement of substances;ATPase activity, coupled to transmembrane movement of ions;ATPase activity, coupled to transmembrane movement of ions, phosphorylative mechanism;ATPase activity, coupled to transmembrane movement of substances;ATPase binding;binding;catalytic activity;cation transm…	apical plasma membrane;cell part;cell projection;cytoplasmic part;cytosol;endosome;extracellular membrane-bounded organelle;extracellular organelle;extracellular region part;extracellular vesicular exosome;intracellular membrane-bounded organelle;intracellular organelle;intracellular organelle part;intracellular part;lysosomal membrane;macromolecular complex;membrane;membrane part;membrane-bounde…	+	P50518	P50518	VATE1_MOUSE	Atp6v1e1	V-type proton ATPase subunit E 1	ENSG00000131100	ENST00000253413;ENST00000399796;ENST00000399798;ENST00000413576	ENSP00000253413;ENSP00000382694;ENSP00000382696;ENSP00000398932
	11.8886	12.179	11.9517	11.8251	11.7439	11.7322	11.4013	11.3642	11.7918	11.1593	11.52	11.238	11.6321	11.3853	11.448	11.5938	12.4341	13.2913	HALLMARK_HEME_METABOLISM;HALLMARK_PROTEIN_SECRETION	Stimuli-sensing channels		biological regulation;cation homeostasis;cell volume homeostasis;cellular cation homeostasis;cellular chemical homeostasis;cellular homeostasis;cellular ion homeostasis;cellular monovalent inorganic cation homeostasis;cellular process;chemical homeostasis;endosomal lumen acidification;establishment of localization;homeostatic process;intracellular pH reduction;ion homeostasis;ion transmembrane tr…	active transmembrane transporter activity;adenyl nucleotide binding;adenyl ribonucleotide binding;anion channel activity;anion transmembrane transporter activity;antiporter activity;ATP binding;binding;channel activity;chloride channel activity;gated channel activity;identical protein binding;ion channel activity;ion transmembrane transporter activity;nucleotide binding;passive transmembrane tran…	apical plasma membrane;cell part;cell surface;clathrin-coated vesicle;coated vesicle;cytoplasmic membrane-bounded vesicle;cytoplasmic part;cytoplasmic vesicle;cytoplasmic vesicle membrane;cytoplasmic vesicle part;early endosome;early endosome membrane;endocytic vesicle;endosomal part;endosome;endosome membrane;external side of plasma membrane;Golgi apparatus;Golgi apparatus part;Golgi membrane;in…	+	P51791	P51791	CLCN3_MOUSE	Clcn3	H(+)/Cl(-) exchange transporter 3	ENSG00000109572	ENST00000347613;ENST00000360642;ENST00000504131;ENST00000507875;ENST00000511092;ENST00000512813;ENST00000513761;ENST00000515420;ENST00000613795	ENSP00000261514;ENSP00000353857;ENSP00000422678;ENSP00000424540;ENSP00000424603;ENSP00000425160;ENSP00000425323;ENSP00000425823;ENSP00000478336
	16.3156	16.412	16.2868	16.3698	16.6536	16.0302	16.4873	16.0659	16.3601	16.0476	16.5002	16.081	16.3311	16.2679	16.4219	15.9663	16.4121	15.8769	HALLMARK_UNFOLDED_PROTEIN_RESPONSE	Insulin receptor recycling;Ion channel transport;ROS, RNS production in phagocytes;Transferrin endocytosis and recycling;XBP1(S) activates chaperone genes	WP_VEGFAVEGFR2_SIGNALING	anatomical structure development;anatomical structure formation involved in morphogenesis;ATP hydrolysis coupled proton transport;biological regulation;brain development;cation homeostasis;cation transport;cell projection assembly;cell projection organization;cell surface receptor linked signaling pathway;cellular cation homeostasis;cellular chemical homeostasis;cellular component assembly;cellul…	active transmembrane transporter activity;ATPase activity;ATPase activity, coupled;ATPase activity, coupled to movement of substances;ATPase activity, coupled to transmembrane movement of ions;ATPase activity, coupled to transmembrane movement of ions, phosphorylative mechanism;ATPase activity, coupled to transmembrane movement of substances;catalytic activity;cation transmembrane transporter act…	apical plasma membrane;axon part;axon terminus;cell part;cell projection part;clathrin-coated vesicle;coated vesicle;cytoplasmic membrane-bounded vesicle;cytoplasmic part;cytoplasmic vesicle;cytoplasmic vesicle membrane;cytoplasmic vesicle part;early endosome;endocytic vesicle membrane;endosomal part;endosome;endosome membrane;extracellular membrane-bounded organelle;extracellular organelle;extra…	+	P51863	P51863	VA0D1_MOUSE	Atp6v0d1	V-type proton ATPase subunit d 1	ENSG00000159720	ENST00000290949;ENST00000426604;ENST00000540149;ENST00000561852;ENST00000563064;ENST00000564191;ENST00000564615;ENST00000564788;ENST00000565835;ENST00000566322;ENST00000568101;ENST00000602876	ENSP00000290949;ENSP00000393910;ENSP00000441282;ENSP00000455446;ENSP00000455695;ENSP00000455802;ENSP00000456695;ENSP00000457104;ENSP00000457105;ENSP00000457744;ENSP00000463328;ENSP00000473515
	17.485	17.5421	16.4275	17.2933	17.115	16.8914	16.4717	17.3072	16.7301	16.029	17.0839	16.3068	16.2129	16.2497	16.1795	16.2455	16.1944	14.4439	HALLMARK_OXIDATIVE_PHOSPHORYLATION	Regulation of insulin secretion;Vpr-mediated induction of apoptosis by mitochondrial outer membrane permeabilization	WP_ALZHEIMERS_DISEASE;WP_ALZHEIMERS_DISEASE_AND_MIRNA_EFFECTS;WP_ELECTRON_TRANSPORT_CHAIN_OXPHOS_SYSTEM_IN_MITOCHONDRIA	adenine transport;biological regulation;cellular metabolic process;cellular process;chromosome segregation;energy derivation by oxidation of organic compounds;energy reserve metabolic process;establishment of localization;generation of precursor metabolites and energy;metabolic process;nitrogen compound transport;nucleobase transport;nucleobase-containing compound transport;oxidation-reduction pr…	adenine transmembrane transporter activity;binding;enzyme binding;nucleobase transmembrane transporter activity;nucleobase-containing compound transmembrane transporter activity;protein binding;purine base transmembrane transporter activity;substrate-specific transmembrane transporter activity;substrate-specific transporter activity;transmembrane transporter activity;transporter activity;ubiquiti…	cell part;cytoplasmic part;cytoskeletal part;extracellular membrane-bounded organelle;extracellular organelle;extracellular region part;extracellular vesicular exosome;integral to membrane;integral to plasma membrane;intracellular membrane-bounded organelle;intracellular non-membrane-bounded organelle;intracellular organelle;intracellular organelle part;intracellular part;intrinsic to membrane;in…	+	P51881	P51881	ADT2_MOUSE	Slc25a5	ADP/ATP translocase 2	ENSG00000005022	ENST00000317881	ENSP00000360671
	11.1092	11.8634	9.94462	11.0154	NaN	10.1988	9.6135	NaN	10.2948	NaN	NaN	NaN	10.9255	NaN	NaN	NaN	NaN	NaN	HALLMARK_ADIPOGENESIS;HALLMARK_IL2_STAT5_SIGNALING;HALLMARK_MTORC1_SIGNALING;HALLMARK_XENOBIOTIC_METABOLISM	Amino acid transport across the plasma membrane	WP_AMINO_ACID_METABOLISM_IN_TRIPLENEGATIVE_BREAST_CANCER_CELLS;WP_FERROPTOSIS;WP_METABOLIC_REPROGRAMMING_IN_COLON_CANCER;WP_METABOLIC_REPROGRAMMING_IN_PANCREATIC_CANCER;WP_MRNA_PROTEIN_AND_METABOLITE_INDUCATION_PATHWAY_BY_CYCLOSPORIN_A;WP_TYROBP_CAUSAL_NETWORK_IN_MICROGLIA	amine transport;amino acid transport;carboxylic acid transport;cellular process;establishment of localization;extracellular amino acid transport;extracellular transport;glutamine transport;ion transport;neutral amino acid transport;nitrogen compound transport;organic acid transport;organic substance transport;transmembrane transport;transport	active transmembrane transporter activity;amine transmembrane transporter activity;amino acid transmembrane transporter activity;anion transmembrane transporter activity;anion:cation symporter activity;carboxylic acid transmembrane transporter activity;cation transmembrane transporter activity;dicarboxylic acid transmembrane transporter activity;inorganic cation transmembrane transporter activity…	cell part;cytoplasmic membrane-bounded vesicle;cytoplasmic part;cytoplasmic vesicle;extracellular membrane-bounded organelle;extracellular organelle;extracellular region part;extracellular vesicular exosome;Golgi apparatus;integral to membrane;integral to plasma membrane;intracellular membrane-bounded organelle;intracellular organelle;intracellular part;intrinsic to membrane;intrinsic to plasma m…	+	P51912	P51912	AAAT_MOUSE	Slc1a5	Neutral amino acid transporter B(0)	ENSG00000105281	ENST00000412532;ENST00000434726;ENST00000542575;ENST00000593713;ENST00000594991;ENST00000598022	ENSP00000397924;ENSP00000406532;ENSP00000444408;ENSP00000468890;ENSP00000469265;ENSP00000471626
	10.1787	9.56493	10.4395	9.85431	9.40955	NaN	9.90489	NaN	NaN	NaN	NaN	NaN	NaN	NaN	NaN	NaN	NaN	NaN		Mitochondrial Fatty Acid Beta-Oxidation;Synthesis of PC		alcohol metabolic process;cholesterol metabolic process;establishment of localization;lipid metabolic process;lipid transport;metabolic process;organic substance transport;phospholipid transport;primary metabolic process;small molecule metabolic process;steroid metabolic process;sterol metabolic process;transport	alcohol binding;amine binding;binding;cation binding;ion binding;lipid binding;lipid transporter activity;phosphatidylcholine binding;phosphatidylcholine transmembrane transporter activity;phospholipid binding;phospholipid transporter activity;quaternary ammonium group binding;substrate-specific transporter activity;transporter activity	cell part;cytoplasmic part;cytosol;intracellular part	+	P53808	P53808	PPCT_MOUSE	Pctp	Phosphatidylcholine transfer protein	ENSG00000141179	ENST00000268896;ENST00000325214;ENST00000417982;ENST00000572536;ENST00000573500;ENST00000576183	ENSP00000268896;ENSP00000325181;ENSP00000415185;ENSP00000459793;ENSP00000460437;ENSP00000461676
	13.1909	12.6763	13.4144	13.3791	13.5295	13.4415	13.3048	12.7897	13.1807	13.1559	13.319	13.4152	12.6014	12.5131	12.7047	12.9111	12.4232	13.2794		Gene and protein expression by JAK-STAT signaling after Interleukin-12 stimulation;Role of second messengers in netrin-1 signaling		axon guidance;chemotaxis;establishment of localization;lipid metabolic process;lipid transport;locomotion;metabolic process;multicellular organismal process;neurological system process;organic substance transport;phospholipid transport;primary metabolic process;response to chemical stimulus;response to external stimulus;response to stimulus;sensory perception;sensory perception of light stimulus;…	binding;lipid binding;lipid transporter activity;phosphatidylcholine transmembrane transporter activity;phosphatidylinositol transporter activity;phospholipid transporter activity;substrate-specific transporter activity;transporter activity	cell part;cytoplasm;extracellular membrane-bounded organelle;extracellular organelle;extracellular region part;extracellular vesicular exosome;intracellular;intracellular part;membrane-bounded organelle;membrane-bounded vesicle;organelle;vesicle	+	P53810	P53810	PIPNA_MOUSE	Pitpna	Phosphatidylinositol transfer protein alpha isoform	ENSG00000174238	ENST00000313486;ENST00000539476;ENST00000573056;ENST00000573231;ENST00000574991;ENST00000575288;ENST00000575895;ENST00000576010;ENST00000576722;ENST00000576761	ENSP00000316809;ENSP00000441869;ENSP00000460008;ENSP00000460771;ENSP00000460983;ENSP00000461011;ENSP00000461140;ENSP00000461245;ENSP00000461539;ENSP00000461801
	13.8597	13.2909	13.8513	13.7262	13.4311	14.0805	13.1497	12.0801	13.4619	12.3275	12.8666	12.7241	12.9509	12.3394	13.4073	13.1976	12.7725	13.2171	HALLMARK_ESTROGEN_RESPONSE_EARLY;HALLMARK_ESTROGEN_RESPONSE_LATE	Basigin interactions;Defective SLC16A1 causes symptomatic deficiency in lactate transport (SDLT);Proton-coupled monocarboxylate transport;Pyruvate metabolism	WP_FRAGILE_X_SYNDROME;WP_GLUCOSE_METABOLISM_IN_TRIPLENEGATIVE_BREAST_CANCER_CELLS;WP_KETOGENESIS_AND_KETOLYSIS;WP_METABOLIC_REPROGRAMMING_IN_PANCREATIC_CANCER;WP_PHOTODYNAMIC_THERAPYINDUCED_HIF1_SURVIVAL_SIGNALING	anion transport;behavioral response to nutrient;biological regulation;blood coagulation;carbohydrate homeostasis;carboxylic acid metabolic process;carboxylic acid transport;cell migration;cell motility;cellular component movement;cellular component organization;cellular component organization at cellular level;cellular component organization or biogenesis;cellular component organization or biogen…	active transmembrane transporter activity;carboxylic acid transmembrane transporter activity;lactate transmembrane transporter activity;mevalonate transmembrane transporter activity;monocarboxylic acid transmembrane transporter activity;organic acid transmembrane transporter activity;secondary active monocarboxylate transmembrane transporter activity;secondary active transmembrane transporter act…	cell part;centrosome;cytoplasmic part;cytoskeletal part;extracellular membrane-bounded organelle;extracellular organelle;extracellular region part;extracellular vesicular exosome;integral to membrane;integral to plasma membrane;intracellular membrane-bounded organelle;intracellular non-membrane-bounded organelle;intracellular organelle;intracellular organelle part;intracellular part;intrinsic to …	+	P53986	P53986	MOT1_MOUSE	Slc16a1	Monocarboxylate transporter 1	ENSG00000155380;ENSG00000281917;ENSG00000155380	ENST00000369626;ENST00000538576;ENST00000628110;ENST00000630362;ENST00000429288;ENST00000443580;ENST00000458229	ENSP00000358640;ENSP00000441065;ENSP00000485688;ENSP00000486000;ENSP00000397106;ENSP00000399104;ENSP00000416167
	12.1488	11.9301	12.2979	12.2282	12.4892	12.2767	12.9377	12.6639	12.4661	12.5822	12.468	12.353	12.1937	11.6896	12.4885	11.8832	12.1491	12.5049		Adrenaline,noradrenaline inhibits insulin secretion;NCAM1 interactions;Phase 0 - rapid depolarisation;Phase 2 - plateau phase;Presynaptic depolarization and calcium channel opening;Regulation of insulin secretion	WP_ARRHYTHMOGENIC_RIGHT_VENTRICULAR_CARDIOMYOPATHY;WP_CALCIUM_REGULATION_IN_CARDIAC_CELLS;WP_MAPK_SIGNALING_PATHWAY;WP_MYOMETRIAL_RELAXATION_AND_CONTRACTION_PATHWAYS	activation of immune response;antigen receptor-mediated signaling pathway;axon guidance;biological regulation;calcium ion transport;cation transport;cell communication;cell surface receptor linked signaling pathway;cell-cell signaling;cellular chemical homeostasis;cellular component organization;cellular component organization or biogenesis;cellular homeostasis;cellular ion homeostasis;cellular p…	calcium channel activity;cation channel activity;cation transmembrane transporter activity;channel activity;gated channel activity;high voltage-gated calcium channel activity;ion channel activity;ion transmembrane transporter activity;passive transmembrane transporter activity;substrate-specific channel activity;substrate-specific transmembrane transporter activity;substrate-specific transporter …	apical plasma membrane;calcium channel complex;cation channel complex;cell part;cytoplasmic part;cytosol;intracellular part;ion channel complex;macromolecular complex;membrane;membrane part;plasma membrane part;protein complex;voltage-gated calcium channel complex	+	P54285	P54285	CACB3_MOUSE	Cacnb3	Voltage-dependent L-type calcium channel subunit beta-3	ENSG00000167535	ENST00000301050;ENST00000536187;ENST00000540990;ENST00000547230;ENST00000547392;ENST00000547818;ENST00000548279;ENST00000548874;ENST00000550064;ENST00000550190;ENST00000550391;ENST00000550483;ENST00000551544	ENSP00000301050;ENSP00000444160;ENSP00000445495;ENSP00000446529;ENSP00000446611;ENSP00000447261;ENSP00000447462;ENSP00000448074;ENSP00000448076;ENSP00000448137;ENSP00000448304;ENSP00000449389;ENSP00000449497
	17.4924	17.5967	16.799	17.6005	16.0502	17.1947	16.8035	17.3176	16.7863	16.6954	16.7394	15.9003	16.938	16.8696	16.6203	17.0978	15.7653	16.6165	HALLMARK_G2M_CHECKPOINT;HALLMARK_SPERMATOGENESIS	Cation-coupled Chloride cotransporters		ammonium transmembrane transport;ammonium transport;anatomical structure morphogenesis;anion transport;biological regulation;branching involved in mammary gland duct morphogenesis;branching morphogenesis of a tube;cation transport;cell surface receptor linked signaling pathway;cell volume homeostasis;cellular homeostasis;cellular process;cellular response to stimulus;chloride transport;detection …	active transmembrane transporter activity;ammonium transmembrane transporter activity;anion transmembrane transporter activity;anion:cation symporter activity;cation transmembrane transporter activity;cation:chloride symporter activity;chloride transmembrane transporter activity;inorganic anion transmembrane transporter activity;inorganic cation transmembrane transporter activity;ion transmembran…	apical plasma membrane;basolateral plasma membrane;cell part;extracellular membrane-bounded organelle;extracellular organelle;extracellular region part;extracellular vesicular exosome;integral to membrane;integral to plasma membrane;intrinsic to membrane;intrinsic to plasma membrane;membrane;membrane part;membrane-bounded organelle;membrane-bounded vesicle;organelle;plasma membrane;plasma membran…	+	P55012	P55012	S12A2_MOUSE	Slc12a2	Solute carrier family 12 member 2	ENSG00000064651	ENST00000262461;ENST00000343225;ENST00000509205;ENST00000628403	ENSP00000262461;ENSP00000340878;ENSP00000427109;ENSP00000486323
	15.2419	15.4486	14.6567	15.1413	14.7198	14.9005	14.6461	15.0028	14.4946	14.2643	14.7347	14.4279	14.5423	14.6637	13.9042	14.3888	13.978	14.1005	HALLMARK_BILE_ACID_METABOLISM;HALLMARK_PEROXISOME	ABC transporters in lipid homeostasis	WP_FRAGILE_X_SYNDROME;WP_NUCLEAR_RECEPTORS_IN_LIPID_METABOLISM_AND_TOXICITY	carboxylic acid catabolic process;carboxylic acid metabolic process;catabolic process;cellular catabolic process;cellular component organization;cellular component organization at cellular level;cellular component organization or biogenesis;cellular component organization or biogenesis at cellular level;cellular ketone metabolic process;cellular lipid catabolic process;cellular lipid metabolic pr…	active transmembrane transporter activity;adenyl nucleotide binding;adenyl ribonucleotide binding;ATP binding;ATPase activity;ATPase activity, coupled;ATPase activity, coupled to movement of substances;ATPase activity, coupled to transmembrane movement of substances;binding;catalytic activity;hydrolase activity;hydrolase activity, acting on acid anhydrides;hydrolase activity, acting on acid anhyd…	cell part;cytoplasmic part;cytosol;integral to membrane;intracellular membrane-bounded organelle;intracellular organelle;intracellular organelle lumen;intracellular organelle part;intracellular part;intrinsic to membrane;membrane;membrane part;membrane-bounded organelle;membrane-enclosed lumen;microbody;microbody lumen;microbody membrane;microbody part;mitochondrial inner membrane;mitochondrial m…	+	P55096	P55096	ABCD3_MOUSE	Abcd3	ATP-binding cassette sub-family D member 3	ENSG00000117528	ENST00000315713;ENST00000370214	ENSP00000326880;ENSP00000359233
	14.9956	13.9599	15.5855	15.8086	15.0201	15.2032	14.6679	13.8811	14.5401	14.7048	14.2827	14.416	14.4673	12.3335	14.2796	14.1914	13.0964	14.0883	HALLMARK_OXIDATIVE_PHOSPHORYLATION	Respiratory electron transport;TP53 Regulates Metabolic Genes	WP_ELECTRON_TRANSPORT_CHAIN_OXPHOS_SYSTEM_IN_MITOCHONDRIA;WP_MITOCHONDRIAL_COMPLEX_IV_ASSEMBLY;WP_NONALCOHOLIC_FATTY_LIVER_DISEASE	anatomical structure development;biosynthetic process;cellular biosynthetic process;cellular macromolecule metabolic process;cellular metabolic process;cellular nitrogen compound metabolic process;cellular process;developmental process;electron transport chain;gene expression;generation of precursor metabolites and energy;macromolecule metabolic process;metabolic process;nitrogen compound metabol…	catalytic activity;cation transmembrane transporter activity;cytochrome-c oxidase activity;heme-copper terminal oxidase activity;hydrogen ion transmembrane transporter activity;inorganic cation transmembrane transporter activity;ion transmembrane transporter activity;monovalent inorganic cation transmembrane transporter activity;oxidoreductase activity;oxidoreductase activity, acting on a heme gr…	cell part;cytoplasmic part;intracellular membrane-bounded organelle;intracellular organelle;intracellular organelle part;intracellular part;membrane;membrane-bounded organelle;membrane-enclosed lumen;mitochondrial inner membrane;mitochondrial intermembrane space;mitochondrial membrane;mitochondrial part;mitochondrion;organelle;organelle envelope lumen;organelle inner membrane;organelle membrane;o…	+	P56391	P56391	CX6B1_MOUSE	Cox6b1	Cytochrome c oxidase subunit 6B1	ENSG00000126267	ENST00000246554;ENST00000392201;ENST00000590618;ENST00000592141	ENSP00000246554;ENSP00000376037;ENSP00000466818;ENSP00000467776
	12.5467	12.3909	12.1257	12.3221	12.1629	12.1213	11.834	11.9137	12.4245	11.5222	12.0208	11.7532	11.519	10.6731	10.8018	10.1531	10.8093	10.2778	HALLMARK_MYOGENESIS		WP_ELECTRON_TRANSPORT_CHAIN_OXPHOS_SYSTEM_IN_MITOCHONDRIA;WP_NONALCOHOLIC_FATTY_LIVER_DISEASE	cellular metabolic process;cellular process;generation of precursor metabolites and energy;metabolic process	catalytic activity;cation transmembrane transporter activity;cytochrome-c oxidase activity;heme-copper terminal oxidase activity;hydrogen ion transmembrane transporter activity;inorganic cation transmembrane transporter activity;ion transmembrane transporter activity;monovalent inorganic cation transmembrane transporter activity;oxidoreductase activity;oxidoreductase activity, acting on a heme gr…	cell part;cytoplasmic part;integral to membrane;intracellular membrane-bounded organelle;intracellular organelle;intracellular organelle part;intracellular part;intrinsic to membrane;membrane part;membrane-bounded organelle;mitochondrial membrane part;mitochondrial part;mitochondrial respiratory chain;mitochondrion;organelle;organelle part;respiratory chain	+	P56392	P56392	CX7A1_MOUSE	Cox7a1	Cytochrome c oxidase subunit 7A1, mitochondrial	ENSG00000161281	ENST00000292907;ENST00000437291;ENST00000589154	ENSP00000292907;ENSP00000468063;ENSP00000475885
	15.5605	14.8675	15.563	15.7462	15.3625	15.1614	14.9959	NaN	14.9481	13.9777	14.8403	15.0345	14.6192	14.6923	14.5274	13.5185	14.6715	13.1614	HALLMARK_ADIPOGENESIS;HALLMARK_OXIDATIVE_PHOSPHORYLATION	Respiratory electron transport;TP53 Regulates Metabolic Genes	WP_ELECTRON_TRANSPORT_CHAIN_OXPHOS_SYSTEM_IN_MITOCHONDRIA;WP_MITOCHONDRIAL_COMPLEX_IV_ASSEMBLY;WP_NONALCOHOLIC_FATTY_LIVER_DISEASE	anatomical structure development;biosynthetic process;cellular biosynthetic process;cellular macromolecule metabolic process;cellular metabolic process;cellular nitrogen compound metabolic process;cellular process;central nervous system development;developmental process;electron transport chain;gene expression;generation of precursor metabolites and energy;macromolecule metabolic process;metaboli…	catalytic activity;cation transmembrane transporter activity;cytochrome-c oxidase activity;heme-copper terminal oxidase activity;hydrogen ion transmembrane transporter activity;inorganic cation transmembrane transporter activity;ion transmembrane transporter activity;monovalent inorganic cation transmembrane transporter activity;oxidoreductase activity;oxidoreductase activity, acting on a heme gr…	cell part;cytoplasmic part;integral to membrane;intracellular organelle part;intracellular part;intrinsic to membrane;membrane;membrane part;mitochondrial inner membrane;mitochondrial membrane;mitochondrial membrane part;mitochondrial part;mitochondrial respiratory chain;organelle inner membrane;organelle membrane;organelle part;respiratory chain	+	P56393	P56393	COX7B_MOUSE	Cox7b	Cytochrome c oxidase subunit 7B, mitochondrial	ENSG00000131174	ENST00000481445	ENSP00000417656
	13.2225	13.7901	12.8713	13.7062	12.9003	12.8554	13.4773	14.22	13.3864	14.0687	13.9816	13.2712	13.4105	13.0194	12.895	13.5428	12.6567	13.0556	HALLMARK_GLYCOLYSIS;HALLMARK_OXIDATIVE_PHOSPHORYLATION;HALLMARK_XENOBIOTIC_METABOLISM	Vitamin C (ascorbate) metabolism	WP_ALTERNATIVE_PATHWAY_OF_FETAL_ANDROGEN_SYNTHESIS;WP_CLASSICAL_PATHWAY_OF_STEROIDOGENESIS_WITH_GLUCOCORTICOID_AND_MINERALOCORTICOID_METABOLISM;WP_OXIDATION_BY_CYTOCHROME_P450	carboxylic acid metabolic process;cellular ketone metabolic process;cellular metabolic process;cellular process;L-ascorbic acid metabolic process;metabolic process;organic acid metabolic process;oxoacid metabolic process;small molecule metabolic process;vitamin metabolic process;water-soluble vitamin metabolic process	aldo-keto reductase (NADP) activity;binding;catalytic activity;cation binding;cation transmembrane transporter activity;cytochrome-c oxidase activity;enzyme binding;heme binding;heme-copper terminal oxidase activity;hydrogen ion transmembrane transporter activity;inorganic cation transmembrane transporter activity;ion binding;ion transmembrane transporter activity;iron ion binding;metal ion bindi…	cell part;cytoplasmic part;endoplasmic reticulum membrane;endoplasmic reticulum part;extracellular membrane-bounded organelle;extracellular organelle;extracellular region part;extracellular vesicular exosome;integral to membrane;intracellular organelle part;intracellular part;intrinsic to membrane;membrane;membrane part;membrane-bounded organelle;membrane-bounded vesicle;mitochondrial membrane;mi…	+	P56395	P56395	CYB5_MOUSE	Cyb5a	Cytochrome b5	ENSG00000166347	ENST00000299438;ENST00000340533;ENST00000397914;ENST00000494131	ENSP00000299438;ENSP00000341625;ENSP00000381011;ENSP00000436461
	15.1603	14.8487	15.3614	15.1402	15.5511	15.1834	15.2164	14.5641	15.4011	14.5649	15.4397	15.4319	14.8893	14.7867	15.2444	15.1175	15.2768	15.3155	HALLMARK_MTORC1_SIGNALING;HALLMARK_OXIDATIVE_PHOSPHORYLATION	Insulin receptor recycling;Ion channel transport;Neutrophil degranulation;ROS, RNS production in phagocytes;Transferrin endocytosis and recycling	WP_PROXIMAL_TUBULE_TRANSPORT	anatomical structure formation involved in morphogenesis;biological regulation;cation homeostasis;cation transport;cell projection assembly;cell projection organization;cell surface receptor linked signaling pathway;cellular cation homeostasis;cellular chemical homeostasis;cellular component assembly;cellular component assembly at cellular level;cellular component assembly involved in morphogenes…	active transmembrane transporter activity;ATPase activity;ATPase activity, coupled;ATPase activity, coupled to movement of substances;ATPase activity, coupled to transmembrane movement of substances;catalytic activity;hydrolase activity;hydrolase activity, acting on acid anhydrides;hydrolase activity, acting on acid anhydrides, catalyzing transmembrane movement of substances;hydrolase activity, a…	cell part;cytoplasmic part;cytosol;extracellular membrane-bounded organelle;extracellular organelle;extracellular region part;extracellular vesicular exosome;intracellular organelle part;intracellular part;lysosomal membrane;macromolecular complex;membrane;membrane part;membrane-bounded organelle;membrane-bounded vesicle;organelle;organelle membrane;organelle part;protein complex;proton-transport…	+	P57746	P57746	VATD_MOUSE	Atp6v1d	V-type proton ATPase subunit D	ENSG00000100554	ENST00000216442;ENST00000553408;ENST00000553687;ENST00000554087;ENST00000554236;ENST00000555012;ENST00000555431;ENST00000555474;ENST00000555625;ENST00000555723;ENST00000556058	ENSP00000216442;ENSP00000450834;ENSP00000450841;ENSP00000450885;ENSP00000451031;ENSP00000451167;ENSP00000451422;ENSP00000451564;ENSP00000452029;ENSP00000452192;ENSP00000452492
	12.1257	13.4669	12.2076	12.3287	12.4228	12.48	13.071	13.1691	12.924	13.4811	12.7476	12.1186	11.5759	NaN	NaN	NaN	NaN	NaN		Ion homeostasis;Ion transport by P-type ATPases		biological regulation;cellular process;establishment of localization;ion transmembrane transport;ion transport;regulation of biological process;regulation of cellular process;regulation of ion transmembrane transport;regulation of ion transmembrane transporter activity;regulation of ion transport;regulation of localization;regulation of metal ion transport;regulation of molecular function;regulat…	channel activity;channel regulator activity;ion channel activity;ion transmembrane transporter activity;passive transmembrane transporter activity;sodium channel regulator activity;substrate-specific channel activity;substrate-specific transmembrane transporter activity;substrate-specific transporter activity;transmembrane transporter activity;transporter activity	cell part;integral to membrane;integral to plasma membrane;intrinsic to membrane;intrinsic to plasma membrane;membrane;membrane part;plasma membrane;plasma membrane part	+	P59648	P59648	FXYD7_MOUSE	Fxyd7	FXYD domain-containing ion transport regulator 7	ENSG00000221946	ENST00000270310;ENST00000586063;ENST00000588265	ENSP00000270310;ENSP00000465784;ENSP00000466915
	11.7309	12.2042	11.0774	11.7163	11.5096	NaN	11.4736	NaN	NaN	NaN	11.9968	11.467	11.7584	11.2927	11.5622	12.0566	11.292	NaN		ER-Phagosome pathway;SRP-dependent cotranslational protein targeting to membrane;XBP1(S) activates chaperone genes		antigen processing and presentation;antigen processing and presentation of exogenous antigen;antigen processing and presentation of exogenous peptide antigen;antigen processing and presentation of exogenous peptide antigen via MHC class I;antigen processing and presentation of exogenous peptide antigen via MHC class I, TAP-dependent;antigen processing and presentation of peptide antigen;antigen p…	active transmembrane transporter activity;macromolecule transmembrane transporter activity;P-P-bond-hydrolysis-driven protein transmembrane transporter activity;P-P-bond-hydrolysis-driven transmembrane transporter activity;primary active transmembrane transporter activity;protein transmembrane transporter activity;protein transporter activity;substrate-specific transmembrane transporter activity;…	cell part;cytoplasmic part;cytosol;endoplasmic reticulum membrane;endoplasmic reticulum part;integral to membrane;intracellular organelle part;intracellular part;intrinsic to membrane;membrane;membrane part;organelle membrane;organelle part	+	P60060	P60060	SC61G_MOUSE	Sec61g	Protein transport protein Sec61 subunit gamma	ENSG00000132432	ENST00000352861;ENST00000395535;ENST00000415949;ENST00000450622	ENSP00000341538;ENSP00000378906;ENSP00000388337;ENSP00000409884
	16.3387	16.3069	16.1777	16.12	16.4163	16.0555	15.6695	16.0996	15.991	15.0823	16.0118	15.986	14.4281	14.689	14.2405	14.5766	14.357	13.7831		Neutrophil degranulation;Voltage gated Potassium channels	WP_METAPATHWAY_BIOTRANSFORMATION_PHASE_I_AND_II	biological regulation;cell communication;cell differentiation;cell-cell signaling;cellular component assembly;cellular component organization;cellular component organization or biogenesis;cellular developmental process;cellular metabolic process;cellular nitrogen compound metabolic process;cellular process;coenzyme metabolic process;cofactor metabolic process;developmental process;hemopoietic pro…	aldo-keto reductase (NADP) activity;catalytic activity;cation channel activity;cation transmembrane transporter activity;channel activity;channel regulator activity;gated channel activity;ion channel activity;ion transmembrane transporter activity;oxidoreductase activity;oxidoreductase activity, acting on CH-OH group of donors;oxidoreductase activity, acting on the CH-OH group of donors, NAD or N…	axon part;cation channel complex;cell junction;cell part;cell projection part;cytoplasm;cytoplasmic part;cytoskeleton;cytosol;extrinsic to internal side of plasma membrane;extrinsic to membrane;extrinsic to plasma membrane;integral to membrane;intracellular non-membrane-bounded organelle;intracellular organelle;intracellular part;intrinsic to membrane;ion channel complex;juxtaparanode region of a…	+	P62482	P62482	KCAB2_MOUSE	Kcnab2	Voltage-gated potassium channel subunit beta-2	ENSG00000069424	ENST00000164247;ENST00000341524;ENST00000352527;ENST00000378083;ENST00000378092;ENST00000378097;ENST00000378111;ENST00000389632;ENST00000428161;ENST00000445501;ENST00000458166;ENST00000462676;ENST00000472700;ENST00000602612	ENSP00000164247;ENSP00000318772;ENSP00000340824;ENSP00000367323;ENSP00000367332;ENSP00000367337;ENSP00000367351;ENSP00000374283;ENSP00000396167;ENSP00000398395;ENSP00000400285;ENSP00000464860;ENSP00000465785;ENSP00000473602
	16.7979	16.3491	16.9172	16.7057	17.0644	16.7585	16.8798	16.4834	17.036	17.1064	17.0302	16.9684	16.6261	16.4024	16.9368	16.6685	16.8841	16.4451		Insulin receptor recycling;Ion channel transport;ROS, RNS production in phagocytes;Transferrin endocytosis and recycling		ATP hydrolysis coupled proton transport;ATP metabolic process;biological regulation;cation homeostasis;cation transport;cell surface receptor linked signaling pathway;cellular cation homeostasis;cellular chemical homeostasis;cellular component organization;cellular component organization at cellular level;cellular component organization or biogenesis;cellular component organization or biogenesis …	active transmembrane transporter activity;adenyl nucleotide binding;adenyl ribonucleotide binding;ATP binding;ATPase activity;ATPase activity, coupled;ATPase activity, coupled to movement of substances;ATPase activity, coupled to transmembrane movement of ions;ATPase activity, coupled to transmembrane movement of substances;binding;catalytic activity;cation transmembrane transporter activity;cati…	cell part;cell projection;cytoplasmic membrane-bounded vesicle;cytoplasmic part;cytoplasmic vesicle;cytosol;endomembrane system;extracellular membrane-bounded organelle;extracellular organelle;extracellular region part;extracellular vesicular exosome;integral to membrane;intracellular membrane-bounded organelle;intracellular organelle;intracellular organelle part;intracellular part;intrinsic to m…	+	P62814	P62814	VATB2_MOUSE	Atp6v1b2	V-type proton ATPase subunit B, brain isoform	ENSG00000147416	ENST00000276390;ENST00000519667;ENST00000520830;ENST00000521442;ENST00000523478	ENSP00000276390;ENSP00000428069;ENSP00000430154;ENSP00000430682;ENSP00000430866
	15.09	14.6306	14.3791	14.9867	14.5036	14.8751	13.9183	14.2304	14.3854	13.881	14.4307	14.0015	13.6465	13.0837	13.5958	13.9306	13.9906	13.3755	HALLMARK_OXIDATIVE_PHOSPHORYLATION	Pyruvate metabolism	WP_GLYCOLYSIS_AND_GLUCONEOGENESIS;WP_KREBS_CYCLE_DISORDERS	anion transport;carboxylic acid metabolic process;carboxylic acid transport;cellular ketone metabolic process;cellular metabolic process;cellular process;establishment of localization;establishment of localization in cell;intracellular transport;ion transport;metabolic process;mitochondrial pyruvate transport;mitochondrial transport;monocarboxylic acid metabolic process;monocarboxylic acid transp…	carboxylic acid transmembrane transporter activity;monocarboxylic acid transmembrane transporter activity;organic acid transmembrane transporter activity;pyruvate transmembrane transporter activity;substrate-specific transmembrane transporter activity;substrate-specific transporter activity;transmembrane transporter activity;transporter activity	cell part;cytoplasmic part;integral to membrane;intracellular membrane-bounded organelle;intracellular organelle;intracellular organelle part;intracellular part;intrinsic to membrane;membrane;membrane part;membrane-bounded organelle;mitochondrial inner membrane;mitochondrial membrane;mitochondrial part;mitochondrion;organelle;organelle inner membrane;organelle membrane;organelle part	+	P63030	P63030	MPC1_MOUSE	Mpc1	Mitochondrial pyruvate carrier 1	ENSG00000060762	ENST00000341756;ENST00000360961;ENST00000621630;ENST00000621685	ENSP00000340784;ENSP00000354223;ENSP00000477853;ENSP00000479789
	17.5931	16.5548	17.5271	17.4279	17.4929	17.5825	16.4726	16.7555	16.6552	16.9235	16.3221	16.7671	15.5363	15.1829	15.7429	15.5136	15.178	14.9618		Acetylcholine Neurotransmitter Release Cycle;Dopamine Neurotransmitter Release Cycle;GABA synthesis, release, reuptake and degradation;Glutamate Neurotransmitter Release Cycle;Norepinephrine Neurotransmitter Release Cycle;Serotonin Neurotransmitter Release Cycle	WP_SYNAPTIC_VESICLE_PATHWAY	biological regulation;cell communication;cell-cell signaling;cellular process;establishment of localization;establishment of localization in cell;exocytosis;glutamate secretion;hormone secretion;hormone transport;insulin secretion;neurotransmitter secretion;neurotransmitter transport;peptide hormone secretion;peptide secretion;peptide transport;regulation of biological process;regulation of biolo…	neurotransmitter transporter activity;transmembrane transporter activity;transporter activity	cell body;cell part;cell projection;cytoplasmic part;cytosol;dendrite;intracellular part;macromolecular complex;membrane part;neuron projection;neuronal cell body;protein complex;SNARE complex;synapse;synaptobrevin 2-SNAP-25-syntaxin-1a-complexin I complex;synaptobrevin 2-SNAP-25-syntaxin-3-complexin complex	+	P63040	P84086;P63040	CPLX1_MOUSE	Cplx1	Complexin-1	ENSG00000168993	ENST00000304062;ENST00000504062;ENST00000505203	ENSP00000305613;ENSP00000421947;ENSP00000425960
	11.6773	12.0711	11.5768	12.0772	11.6885	11.2526	12.9622	12.2367	12.525	11.2445	12.7335	12.1896	12.0503	12.6953	12.0344	12.0288	12.2505	NaN	HALLMARK_OXIDATIVE_PHOSPHORYLATION	Insulin receptor recycling;Ion channel transport;Neutrophil degranulation;ROS, RNS production in phagocytes;Transferrin endocytosis and recycling	WP_PROXIMAL_TUBULE_TRANSPORT	ATP hydrolysis coupled proton transport;biological regulation;cation homeostasis;cation transport;cell surface receptor linked signaling pathway;cellular cation homeostasis;cellular chemical homeostasis;cellular component organization;cellular component organization at cellular level;cellular component organization or biogenesis;cellular component organization or biogenesis at cellular level;cell…	active transmembrane transporter activity;ATPase activity;ATPase activity, coupled;ATPase activity, coupled to movement of substances;ATPase activity, coupled to transmembrane movement of ions;ATPase activity, coupled to transmembrane movement of substances;binding;catalytic activity;cation transmembrane transporter activity;cation-transporting ATPase activity;enzyme binding;hydrogen ion transmem…	adherens junction;anchoring junction;cell junction;cell part;cell-substrate adherens junction;cell-substrate junction;cytoplasmic part;cytoplasmic vesicle membrane;cytoplasmic vesicle part;endocytic vesicle membrane;endosomal part;endosome membrane;extracellular membrane-bounded organelle;extracellular organelle;extracellular region part;extracellular vesicular exosome;focal adhesion;integral to …	+	P63082	P63082	VATL_MOUSE	Atp6v0c	V-type proton ATPase 16 kDa proteolipid subunit c	ENSG00000185883	ENST00000330398;ENST00000564973;ENST00000565223;ENST00000568562;ENST00000618152	ENSP00000329757;ENSP00000454597;ENSP00000454868;ENSP00000457782;ENSP00000481778
	12.6522	12.4744	12.2306	12.3282	13.043	12.2374	11.6616	12.1652	11.1677	12.4532	11.5519	10.948	NaN	11.6839	NaN	NaN	NaN	NaN		Voltage gated Potassium channels	WP_DRAVET_SYNDROME	anatomical structure arrangement;biological regulation;cation transport;cell communication;cell-cell signaling;cellular chemical homeostasis;cellular component assembly;cellular component organization;cellular component organization or biogenesis;cellular homeostasis;cellular ion homeostasis;cellular potassium ion transport;cellular process;chemical homeostasis;cranial nerve structural organizati…	cation channel activity;cation transmembrane transporter activity;channel activity;delayed rectifier potassium channel activity;gated channel activity;ion channel activity;ion transmembrane transporter activity;outward rectifier potassium channel activity;passive transmembrane transporter activity;potassium channel activity;substrate-specific channel activity;substrate-specific transmembrane tran…	axon;axon part;axon terminus;cation channel complex;cell body membrane;cell junction;cell part;cell projection;cell projection membrane;cell projection part;cytoplasmic part;dendrite;endoplasmic reticulum membrane;endoplasmic reticulum part;integral to membrane;integral to plasma membrane;intracellular organelle part;intracellular part;intrinsic to membrane;intrinsic to plasma membrane;ion channe…	+	P63141	P63141	KCNA2_MOUSE	Kcna2	Potassium voltage-gated channel subfamily A member 2	ENSG00000177301	ENST00000316361;ENST00000369770;ENST00000485317	ENSP00000314520;ENSP00000358785;ENSP00000433109
	11.5775	11.265	10.7523	10.5429	11.4937	11.0375	10.6334	11.661	10.3966	10.8851	10.3022	10.4465	11.8948	11.8368	11.8555	11.845	11.7283	11.9586		Voltage gated Potassium channels	WP_METAPATHWAY_BIOTRANSFORMATION_PHASE_I_AND_II	behavior;cation transport;cell communication;cell-cell signaling;cellular process;cognition;establishment of localization;ion transport;learning or memory;metabolic process;metal ion transport;monovalent inorganic cation transport;multicellular organismal process;neurological system process;oxidation-reduction process;potassium ion transport;response to stimulus;signaling;synaptic transmission;sy…	aldo-keto reductase (NADP) activity;binding;catalytic activity;cation channel activity;cation transmembrane transporter activity;channel activity;channel regulator activity;coenzyme binding;cofactor binding;gated channel activity;ion channel activity;ion transmembrane transporter activity;NADP binding;NADPH binding;nucleotide binding;oxidoreductase activity;oxidoreductase activity, acting on CH-O…	cation channel complex;cell part;cytoplasmic part;cytosol;extrinsic to internal side of plasma membrane;extrinsic to membrane;extrinsic to plasma membrane;integral to membrane;intracellular part;intrinsic to membrane;ion channel complex;macromolecular complex;membrane;membrane part;plasma membrane;plasma membrane part;potassium channel complex;protein complex	+	P63143	P63143	KCAB1_MOUSE	Kcnab1	Voltage-gated potassium channel subunit beta-1	ENSG00000169282	ENST00000302490;ENST00000389634;ENST00000389636;ENST00000471742;ENST00000472028;ENST00000475456;ENST00000489036;ENST00000490337;ENST00000618897	ENSP00000305858;ENSP00000374285;ENSP00000374287;ENSP00000418048;ENSP00000418956;ENSP00000419952;ENSP00000420221;ENSP00000420755;ENSP00000484368
	12.6433	12.3706	12.8716	12.0548	12.5611	12.9483	12.7151	13.2283	13.68	12.0409	12.9344	13.0845	11.6525	11.7067	10.7334	NaN	NaN	13.3976		CRMPs in Sema3A signaling;Other semaphorin interactions;Sema3A PAK dependent Axon repulsion;SEMA3A-Plexin repulsion signaling by inhibiting Integrin adhesion	WP_ECTODERM_DIFFERENTIATION;WP_NRP1TRIGGERED_SIGNALING_PATHWAYS_IN_PANCREATIC_CANCER;WP_SPINAL_CORD_INJURY	anatomical structure development;anatomical structure formation involved in morphogenesis;anterior/posterior pattern specification;axon guidance;biological regulation;cell migration;cell migration in hindbrain;cell motility;cell surface receptor linked signaling pathway;cellular component movement;cellular localization;cellular process;cellular response to stimulus;centrosome localization;cerebel…	molecular transducer activity;receptor activity;semaphorin receptor activity;signal transducer activity;signaling receptor activity;transmembrane signaling receptor activity	cell part;integral to membrane;integral to plasma membrane;intracellular;intrinsic to membrane;intrinsic to plasma membrane;macromolecular complex;membrane;membrane part;plasma membrane;plasma membrane part;protein complex;receptor complex;semaphorin receptor complex	+	P70207	P70207	PLXA2_MOUSE	Plxna2	Plexin-A2	ENSG00000076356	ENST00000367033	ENSP00000356000
	14.8814	15.0296	13.7501	14.9696	13.8323	14.4974	13.7601	13.8552	13.328	12.9935	13.678	12.8136	13.516	13.4376	12.5821	13.4073	12.0978	12.9587		Antigen activates B Cell Receptor (BCR) leading to generation of second messengers;Ca2+ pathway;CLEC7A (Dectin-1) induces NFAT activation;DAG and IP3 signaling;Effects of PIP2 hydrolysis;Elevation of cytosolic Ca2+ levels;FCERI mediated Ca+2 mobilization;Glucagon-like Peptide-1 (GLP1) regulates insulin secretion;Ion homeostasis;PLC beta mediated events;Regulation of insulin secretion;Role of phos…	WP_AIRWAY_SMOOTH_MUSCLE_CELL_CONTRACTION;WP_ALZHEIMERS_DISEASE;WP_ALZHEIMERS_DISEASE_AND_MIRNA_EFFECTS;WP_CALCIUM_REGULATION_IN_CARDIAC_CELLS;WP_GPR40_PATHWAY;WP_MALIGNANT_PLEURAL_MESOTHELIOMA;WP_MFAP5MEDIATED_OVARIAN_CANCER_CELL_MOTILITY_AND_INVASIVENESS;WP_MYOMETRIAL_RELAXATION_AND_CONTRACTION_PATHWAYS;WP_RENINANGIOTENSINALDOSTERONE_SYSTEM_RAAS;WP_VITAMIN_DSENSITIVE_CALCIUM_SIGNALING_IN_DEPRESS…	activation of immune response;activation of innate immune response;activation of phospholipase C activity;behavior;biological regulation;blood coagulation;calcium ion homeostasis;calcium ion transport;calcium ion transport into cytosol;cation homeostasis;cation transport;cell activation;cell surface receptor linked signaling pathway;cellular calcium ion homeostasis;cellular cation homeostasis;cel…	alcohol binding;binding;calcium channel activity;calcium-release channel activity;cation channel activity;cation transmembrane transporter activity;channel activity;gated channel activity;inositol 1,3,4,5 tetrakisphosphate binding;inositol 1,4,5 trisphosphate binding;inositol 1,4,5-trisphosphate-sensitive calcium-release channel activity;inositol hexakisphosphate binding;intracellular ligand-gate…	apical part of cell;brush border;cell body;cell part;cell projection;cytoplasm;cytoplasmic part;endoplasmic reticulum;endoplasmic reticulum membrane;endoplasmic reticulum part;integral to membrane;integral to plasma membrane;intracellular membrane-bounded organelle;intracellular non-membrane-bounded organelle;intracellular organelle;intracellular organelle part;intracellular part;intrinsic to mem…	+	P70227	P70227	ITPR3_MOUSE	Itpr3	Inositol 1,4,5-trisphosphate receptor type 3	ENSG00000096433	ENST00000374316;ENST00000605930	ENSP00000363435;ENSP00000475177
	13.2422	13.7508	12.5298	13.5839	12.9334	12.9052	13.0589	13.5031	13.3309	12.0013	13.5579	13.2185	13.123	13.386	12.9446	13.0741	13.4319	13.7501	HALLMARK_APOPTOSIS;HALLMARK_CHOLESTEROL_HOMEOSTASIS;HALLMARK_MTORC1_SIGNALING	Cholesterol biosynthesis via desmosterol;Cholesterol biosynthesis via lathosterol	WP_7OXOC_AND_7BETAHC_PATHWAYS;WP_CHOLESTEROL_BIOSYNTHESIS_WITH_SKELETAL_DYSPLASIAS;WP_CHOLESTEROL_METABOLISM;WP_CHOLESTEROL_METABOLISM_WITH_BLOCH_AND_KANDUTSCHRUSSELL_PATHWAYS;WP_CHOLESTEROL_SYNTHESIS_DISORDERS;WP_OXYSTEROLS_DERIVED_FROM_CHOLESTEROL	alcohol metabolic process;anatomical structure development;biological regulation;biosynthetic process;cellular process;cellular response to stimulus;cholesterol biosynthetic process;cholesterol metabolic process;developmental process;drug transmembrane transport;drug transport;establishment of localization;hemopoiesis;hemopoietic or lymphoid organ development;lipid biosynthetic process;lipid meta…	C-8 sterol isomerase activity;catalytic activity;cholestenol delta-isomerase activity;drug transmembrane transporter activity;intramolecular oxidoreductase activity;intramolecular oxidoreductase activity, transposing C=C bonds;isomerase activity;molecular transducer activity;receptor activity;signal transducer activity;signaling receptor activity;steroid delta-isomerase activity;transmembrane sig…	cell part;cytoplasmic part;endoplasmic reticulum;endoplasmic reticulum membrane;endoplasmic reticulum part;integral to membrane;integral to plasma membrane;intracellular membrane-bounded organelle;intracellular organelle;intracellular organelle part;intracellular part;intrinsic to membrane;intrinsic to plasma membrane;membrane;membrane part;membrane-bounded organelle;organelle;organelle membrane;…	+	P70245	P70245	EBP_MOUSE	Ebp	3-beta-hydroxysteroid-Delta(8),Delta(7)-isomerase	ENSG00000147155	ENST00000414061;ENST00000446158;ENST00000495186	ENSP00000390031;ENSP00000405832;ENSP00000417052
	14.0427	14.3043	13.9824	14.0931	13.7338	13.9926	13.8187	13.6006	13.7398	14.1448	13.7332	13.8504	14.1772	13.7689	13.9416	14.3516	13.8477	14.3864		Antigen activates B Cell Receptor (BCR) leading to generation of second messengers;Elevation of cytosolic Ca2+ levels;Ion homeostasis	WP_CAMKK2_PATHWAY	activation of store-operated calcium channel activity;biological regulation;blood coagulation;calcium ion transport;cation transport;coagulation;detection of calcium ion;detection of chemical stimulus;detection of stimulus;divalent inorganic cation transport;divalent metal ion transport;establishment of localization;hemostasis;ion transport;metal ion transport;multicellular organismal process;pos…	binding;calcium channel activity;calcium channel regulator activity;calcium ion binding;cation binding;cation channel activity;cation transmembrane transporter activity;channel activity;channel regulator activity;cytoskeletal protein binding;gated channel activity;identical protein binding;ion binding;ion channel activity;ion transmembrane transporter activity;ligand-gated channel activity;ligand…	cell cortex part;cell part;cell projection part;cortical endoplasmic reticulum;cytoplasmic part;cytoskeletal part;endoplasmic reticulum;endoplasmic reticulum membrane;endoplasmic reticulum part;growth cone;integral to endoplasmic reticulum membrane;integral to membrane;integral to organelle membrane;integral to plasma membrane;intracellular membrane-bounded organelle;intracellular organelle;intra…	+	P70302	P70302	STIM1_MOUSE	Stim1	Stromal interaction molecule 1	ENSG00000167323	ENST00000300737;ENST00000524822;ENST00000525055;ENST00000525403;ENST00000526596;ENST00000527651;ENST00000528656;ENST00000530554;ENST00000532610;ENST00000532919;ENST00000532990;ENST00000533977;ENST00000616714	ENSP00000300737;ENSP00000431191;ENSP00000431878;ENSP00000432210;ENSP00000432378;ENSP00000432383;ENSP00000433266;ENSP00000433949;ENSP00000434200;ENSP00000434767;ENSP00000434848;ENSP00000436208;ENSP00000478059
	NaN	NaN	NaN	NaN	NaN	NaN	11.5293	NaN	11.6179	NaN	11.7388	11.0208	11.3906	NaN	11.9733	11.4536	12.359	11.7306		Amino acid transport across the plasma membrane		amine transport;amino acid transport;carboxylic acid transport;cellular process;establishment of localization;ion transport;nitrogen compound transport;organic acid transport;organic substance transport;transmembrane transport;transport	active transmembrane transporter activity;amine transmembrane transporter activity;amino acid transmembrane transporter activity;antiporter activity;arginine transmembrane transporter activity;basic amino acid transmembrane transporter activity;carboxylic acid transmembrane transporter activity;L-amino acid transmembrane transporter activity;L-lysine transmembrane transporter activity;L-ornithine…	cell part;integral to membrane;integral to plasma membrane;intrinsic to membrane;intrinsic to plasma membrane;membrane;membrane part;plasma membrane;plasma membrane part	+	P70423	P70423	CTR3_MOUSE	Slc7a3	Cationic amino acid transporter 3	ENSG00000165349	ENST00000298085;ENST00000374299	ENSP00000298085;ENSP00000363417
	12.8876	13.4271	12.947	13.1076	12.9253	12.6574	13.673	13.3796	13.3012	13.4577	13.4255	12.9865	14.1653	14.0669	13.9954	14.1024	13.8087	13.5325		Ion transport by P-type ATPases;Neutrophil degranulation	WP_PEPTIDE_GPCRS	behavior;biological regulation;cation transport;cellular component organization;cellular component organization or biogenesis;cellular membrane organization;cellular process;cognition;establishment of localization;ion transmembrane transport;ion transport;learning;learning or memory;lipid translocation;lipid transport;membrane organization;multicellular organismal process;neurological system proc…	active transmembrane transporter activity;adenyl nucleotide binding;adenyl ribonucleotide binding;ATP binding;ATPase activity;ATPase activity, coupled;ATPase activity, coupled to movement of substances;ATPase activity, coupled to transmembrane movement of ions;ATPase activity, coupled to transmembrane movement of substances;binding;catalytic activity;cation binding;cation transmembrane transporte…	cell part;chromaffin granule membrane;cytoplasmic part;cytoplasmic vesicle membrane;cytoplasmic vesicle part;endoplasmic reticulum;extracellular membrane-bounded organelle;extracellular organelle;extracellular region part;extracellular vesicular exosome;Golgi apparatus;integral to membrane;intracellular membrane-bounded organelle;intracellular organelle;intracellular organelle part;intracellular …	+	P70704	P70704	AT8A1_MOUSE	Atp8a1	Phospholipid-transporting ATPase IA	ENSG00000124406	ENST00000264449;ENST00000381668;ENST00000504024;ENST00000506602;ENST00000510289;ENST00000514372;ENST00000515872	ENSP00000264449;ENSP00000371084;ENSP00000421164;ENSP00000426495;ENSP00000426636;ENSP00000426935;ENSP00000427295
	11.3212	11.1377	10.8891	NaN	11.3966	NaN	12.0054	12.322	11.626	12.0809	11.7189	11.4154	NaN	NaN	NaN	NaN	NaN	NaN		Neutrophil degranulation		biological regulation;cellular macromolecule metabolic process;cellular metabolic process;cellular process;cellular protein metabolic process;dephosphorylation;macromolecule metabolic process;macromolecule modification;metabolic process;negative regulation of catalytic activity;negative regulation of GTPase activity;negative regulation of hydrolase activity;negative regulation of molecular functi…	catalytic activity;hydrolase activity;hydrolase activity, acting on ester bonds;molecular transducer activity;phosphatase activity;phosphoprotein phosphatase activity;phosphoric ester hydrolase activity;protein tyrosine phosphatase activity;receptor activity;signal transducer activity;signaling receptor activity;transmembrane receptor protein phosphatase activity;transmembrane receptor protein ty…	axon part;cell part;cell projection part;cytoplasmic membrane-bounded vesicle;cytoplasmic part;cytoplasmic vesicle;cytoplasmic vesicle membrane;cytoplasmic vesicle part;endoplasmic reticulum lumen;endoplasmic reticulum part;integral to membrane;integral to plasma membrane;intracellular membrane-bounded organelle;intracellular organelle;intracellular organelle lumen;intracellular organelle part;in…	+	P80560	P80560	PTPR2_MOUSE	Ptprn2	Receptor-type tyrosine-protein phosphatase N2	ENSG00000155093	ENST00000389413;ENST00000389416;ENST00000389418;ENST00000404321;ENST00000409483	ENSP00000374064;ENSP00000374067;ENSP00000374069;ENSP00000385464;ENSP00000387114
	11.7932	11.7509	11.8285	11.9425	11.3023	11.6429	11.3423	11.7495	11.1708	11.6198	11.3539	11.1164	11.3364	11.7492	11.5633	11.4824	10.9377	12.5225			WP_CALCIUM_REGULATION_IN_CARDIAC_CELLS	activation of store-operated calcium channel activity;biological regulation;calcium ion homeostasis;calcium ion transmembrane transport;calcium ion transport;cation homeostasis;cation transport;cellular calcium ion homeostasis;cellular cation homeostasis;cellular chemical homeostasis;cellular divalent inorganic cation homeostasis;cellular homeostasis;cellular ion homeostasis;cellular metal ion ho…	binding;calcium channel activity;calcium channel regulator activity;calcium ion binding;cation binding;cation channel activity;cation transmembrane transporter activity;channel activity;channel regulator activity;gated channel activity;ion binding;ion channel activity;ion transmembrane transporter activity;ligand-gated channel activity;ligand-gated ion channel activity;metal ion binding;passive t…	cell part;cytoplasmic part;endoplasmic reticulum;endoplasmic reticulum membrane;endoplasmic reticulum part;integral to membrane;intracellular membrane-bounded organelle;intracellular organelle;intracellular organelle part;intracellular part;intrinsic to membrane;membrane;membrane part;membrane-bounded organelle;organelle;organelle membrane;organelle part;plasma membrane	+	P83093	P83093	STIM2_MOUSE	Stim2	Stromal interaction molecule 2	ENSG00000109689	ENST00000412829;ENST00000463501;ENST00000465503;ENST00000467011;ENST00000467087;ENST00000473519;ENST00000477474;ENST00000478049;ENST00000494628	ENSP00000404812;ENSP00000417569;ENSP00000419073;ENSP00000419383;ENSP00000419536;ENSP00000420113;ENSP00000473283;ENSP00000473527;ENSP00000473581
	13.2703	13.8163	13.0342	13.4498	12.7122	13.0316	12.7444	13.7884	12.866	13.437	12.8587	12.3472	12.1677	12.304	11.7093	12.5251	12.0997	NaN		Neurotransmitter receptors and postsynaptic signal transmission		biological adhesion;biological regulation;calcium ion homeostasis;cation homeostasis;cell adhesion;cell surface receptor linked signaling pathway;cell-cell adhesion;cellular calcium ion homeostasis;cellular cation homeostasis;cellular chemical homeostasis;cellular divalent inorganic cation homeostasis;cellular homeostasis;cellular ion homeostasis;cellular metal ion homeostasis;cellular process;ce…	binding;catalytic activity;cell adhesion molecule binding;fibroblast growth factor receptor binding;growth factor receptor binding;kinase activity;molecular transducer activity;phosphotransferase activity, alcohol group as acceptor;protein binding;protein kinase activity;protein tyrosine kinase activity;receptor activity;receptor binding;signal transducer activity;signaling receptor activity;tran…	cell part;cell surface;integral to membrane;intrinsic to membrane;membrane;membrane part;presynaptic membrane;synapse part;synaptic membrane	+	P97300	P97300	NPTN_MOUSE	Nptn	Neuroplastin	ENSG00000156642	ENST00000345330;ENST00000351217;ENST00000562924;ENST00000563691;ENST00000565282;ENST00000565325;ENST00000567198	ENSP00000290401;ENSP00000342958;ENSP00000455671;ENSP00000456033;ENSP00000456349;ENSP00000457028;ENSP00000457470
	12.0358	12.2177	11.6023	12.5382	11.9901	11.5733	12.9077	12.6733	12.5785	12.3257	12.7109	12.034	13.3909	12.7734	12.7255	13.2899	12.9716	12.9151	HALLMARK_ADIPOGENESIS	Basigin interactions;Ion homeostasis;Ion transport by P-type ATPases	WP_CALCIUM_REGULATION_IN_CARDIAC_CELLS	biological regulation;blood coagulation;cation homeostasis;cation transport;cell migration;cell motility;cellular cation homeostasis;cellular chemical homeostasis;cellular component movement;cellular component organization;cellular component organization or biogenesis;cellular homeostasis;cellular ion homeostasis;cellular localization;cellular macromolecule localization;cellular membrane organiza…	active transmembrane transporter activity;ATPase activator activity;ATPase activity;ATPase activity, coupled;ATPase activity, coupled to movement of substances;ATPase activity, coupled to transmembrane movement of ions;ATPase activity, coupled to transmembrane movement of ions, phosphorylative mechanism;ATPase activity, coupled to transmembrane movement of substances;ATPase binding;ATPase regulat…	caveola;cell part;cytoplasmic membrane-bounded vesicle;cytoplasmic part;cytoplasmic vesicle;extracellular membrane-bounded organelle;extracellular organelle;extracellular region part;extracellular vesicular exosome;intracellular membrane-bounded organelle;intracellular organelle;intracellular part;macromolecular complex;melanosome;membrane;membrane part;membrane raft;membrane-bounded organelle;me…	+	P97370	P97370	AT1B3_MOUSE	Atp1b3	Sodium/potassium-transporting ATPase subunit beta-3	ENSG00000069849	ENST00000286371;ENST00000462082;ENST00000465172;ENST00000466678;ENST00000475483;ENST00000487199;ENST00000495216	ENSP00000286371;ENSP00000417522;ENSP00000417608;ENSP00000418280;ENSP00000418353;ENSP00000418952;ENSP00000419962
	12.14	12.3577	12.3949	11.7994	12.4767	12.0792	12.3147	12.779	12.3354	12.1266	12.2538	12.0797	11.4237	12.0967	11.416	11.9567	11.2118	12.2533	HALLMARK_UV_RESPONSE_DN	Presynaptic depolarization and calcium channel opening;Regulation of insulin secretion	WP_CALCIUM_REGULATION_IN_CARDIAC_CELLS;WP_MAPK_SIGNALING_PATHWAY;WP_PKCGAMMA_CALCIUM_SIGNALING_PATHWAY_IN_ATAXIA;WP_SYNAPTIC_VESICLE_PATHWAY;WP_TYPE_II_DIABETES_MELLITUS	adult behavior;adult locomotory behavior;adult walking behavior;alcohol metabolic process;amine metabolic process;amine transport;amino acid transport;anatomical structure development;anatomical structure maturation;anatomical structure morphogenesis;anion homeostasis;behavior;behavioral response to pain;biological regulation;calcium ion homeostasis;calcium ion import;calcium ion transmembrane tr…	binding;calcium channel activity;cation binding;cation channel activity;cation transmembrane transporter activity;channel activity;gated channel activity;high voltage-gated calcium channel activity;ion binding;ion channel activity;ion transmembrane transporter activity;metal ion binding;passive transmembrane transporter activity;protein binding;SNARE binding;substrate-specific channel activity;su…	calcium channel complex;cation channel complex;cell body;cell part;cell projection;cytoplasm;dendrite;integral to membrane;intracellular membrane-bounded organelle;intracellular organelle;intracellular part;intrinsic to membrane;ion channel complex;macromolecular complex;membrane;membrane part;membrane-bounded organelle;neuron projection;neuronal cell body;nucleus;organelle;plasma membrane;plasma…	+	P97445	P97445	CAC1A_MOUSE	Cacna1a	Voltage-dependent P/Q-type calcium channel subunit alpha-1A	ENSG00000141837	ENST00000360228;ENST00000573710;ENST00000573891;ENST00000574974;ENST00000585802;ENST00000587525;ENST00000592864;ENST00000614285	ENSP00000353362;ENSP00000459963;ENSP00000460092;ENSP00000460276;ENSP00000464729;ENSP00000465598;ENSP00000467729;ENSP00000479983
	9.31024	9.70586	9.1057	9.37514	8.80643	9.40679	NaN	NaN	NaN	NaN	NaN	NaN	NaN	NaN	NaN	7.80603	NaN	NaN	HALLMARK_ESTROGEN_RESPONSE_EARLY	NCAM1 interactions;RAF/MAP kinase cascade;RET signaling	WP_DEVELOPMENT_OF_URETERIC_COLLECTION_SYSTEM;WP_EXERCISEINDUCED_CIRCADIAN_REGULATION;WP_GDNFRET_SIGNALING_AXIS	axon guidance;biological regulation;cell surface receptor linked signaling pathway;cellular process;cellular response to stimulus;chemotaxis;enzyme linked receptor protein signaling pathway;glial cell-derived neurotrophic factor receptor signaling pathway;locomotion;regulation of biological process;regulation of cellular process;response to chemical stimulus;response to external stimulus;response…	binding;cytokine binding;cytokine receptor activity;glial cell-derived neurotrophic factor receptor activity;molecular transducer activity;protein binding;receptor activity;receptor binding;signal transducer activity;signaling receptor activity;transmembrane signaling receptor activity	anchored to membrane;cell part;extracellular membrane-bounded organelle;extracellular organelle;extracellular region part;extracellular vesicular exosome;extrinsic to membrane;intrinsic to membrane;membrane;membrane part;membrane-bounded organelle;membrane-bounded vesicle;organelle;plasma membrane;vesicle	+	P97785	P97785	GFRA1_MOUSE	Gfra1	GDNF family receptor alpha-1	ENSG00000151892	ENST00000355422;ENST00000369234;ENST00000369236;ENST00000439649	ENSP00000347591;ENSP00000358237;ENSP00000358239;ENSP00000393725
	11.7604	12.1453	10.9353	11.4764	11.5216	NaN	11.7079	NaN	10.3168	NaN	11.6449	11.2123	11.1526	NaN	11.0156	11.1503	11.26	NaN	HALLMARK_XENOBIOTIC_METABOLISM			carbohydrate transmembrane transport;carbohydrate transport;cellular process;establishment of localization;nitrogen compound transport;nucleotide-sugar transport;organic substance transport;pyrimidine nucleotide-sugar transport;pyrimidine-containing compound transmembrane transport;transmembrane transport;transport;UDP-galactose transmembrane transport;UDP-galactose transport	carbohydrate transmembrane transporter activity;nucleotide-sugar transmembrane transporter activity;pyrimidine nucleotide sugar transmembrane transporter activity;substrate-specific transmembrane transporter activity;substrate-specific transporter activity;transmembrane transporter activity;transporter activity;UDP-galactose transmembrane transporter activity	cell part;cytoplasmic part;endoplasmic reticulum membrane;endoplasmic reticulum part;integral to membrane;intracellular membrane-bounded organelle;intracellular organelle;intracellular organelle part;intracellular part;intrinsic to membrane;membrane;membrane part;membrane-bounded organelle;organelle;organelle membrane;organelle part	+	P97858	P97858	S35B1_MOUSE	Slc35b1	Solute carrier family 35 member B1	ENSG00000121073	ENST00000240333;ENST00000502268;ENST00000503334;ENST00000507773;ENST00000508520;ENST00000511657;ENST00000511763;ENST00000514907;ENST00000515850	ENSP00000240333;ENSP00000422104;ENSP00000423323;ENSP00000424367;ENSP00000424857;ENSP00000425179;ENSP00000426402;ENSP00000426961;ENSP00000427689
	12.6458	12.9925	12.0811	12.406	12.4438	12.2651	12.0942	12.6083	11.4087	11.6066	11.6965	11.2239	NaN	NaN	NaN	NaN	NaN	NaN	HALLMARK_INFLAMMATORY_RESPONSE;HALLMARK_KRAS_SIGNALING_UP	Interaction between L1 and Ankyrins;Phase 0 - rapid depolarisation	WP_DRAVET_SYNDROME	axon guidance;biological adhesion;biological regulation;cardiac conduction;cardiac muscle contraction;cation transport;cell adhesion;cell communication;cell-cell signaling;cellular chemical homeostasis;cellular homeostasis;cellular ion homeostasis;cellular process;chemical homeostasis;chemotaxis;circulatory system process;corticospinal neuron axon guidance;establishment of localization;heart proc…	cation channel activity;cation transmembrane transporter activity;channel activity;channel inhibitor activity;channel regulator activity;gated channel activity;ion channel activity;ion channel inhibitor activity;ion transmembrane transporter activity;passive transmembrane transporter activity;sodium channel activity;sodium channel inhibitor activity;sodium channel regulator activity;substrate-spe…	axon part;cation channel complex;cell junction;cell part;cell projection part;cell-cell contact zone;cell-cell junction;extracellular region;intercalated disc;ion channel complex;macromolecular complex;membrane part;node of Ranvier;plasma membrane part;protein complex;sodium channel complex;T-tubule;voltage-gated sodium channel complex	+	P97952	P97952	SCN1B_MOUSE	Scn1b	Sodium channel subunit beta-1	ENSG00000105711	ENST00000262631;ENST00000415950;ENST00000595652	ENSP00000262631;ENSP00000396915;ENSP00000468848
	12.249	12.4706	12.156	12.1422	12.3968	12.096	13.2285	12.6906	12.5655	12.4437	12.551	12.4595	13.1597	12.8594	13.1525	13.44	13.2674	13.2028	HALLMARK_APICAL_JUNCTION;HALLMARK_UNFOLDED_PROTEIN_RESPONSE	Constitutive Signaling by EGFRvIII;Constitutive Signaling by Ligand-Responsive EGFR Cancer Variants;G beta:gamma signalling through PI3Kgamma;GPVI-mediated activation cascade;Insulin receptor signalling cascade;Integrin alphaIIb beta3 signaling;Interleukin receptor SHC signaling;Interleukin-15 signaling;Interleukin-2 signaling;Interleukin-3, 5 and GM-CSF signaling;RAF/MAP kinase cascade;RET signa…	WP_AGERAGE_PATHWAY;WP_ALPHA_6_BETA_4_SIGNALING_PATHWAY;WP_ANGIOPOIETINLIKE_PROTEIN_8_REGULATORY_PATHWAY;WP_B_CELL_RECEPTOR_SIGNALING_PATHWAY;WP_BDNFTRKB_SIGNALING;WP_BRAINDERIVED_NEUROTROPHIC_FACTOR_BDNF_SIGNALING_PATHWAY;WP_BREAST_CANCER_PATHWAY;WP_CHEMOKINE_SIGNALING_PATHWAY;WP_DNA_DAMAGE_RESPONSE_ONLY_ATM_DEPENDENT;WP_EGFEGFR_SIGNALING_PATHWAY;WP_EGFR_TYROSINE_KINASE_INHIBITOR_RESISTANCE;WP_EP…	actin cytoskeleton organization;actin cytoskeleton reorganization;actin filament-based process;activation of MAPK activity;anatomical structure development;anatomical structure formation involved in morphogenesis;angiogenesis;biological adhesion;biological regulation;blood coagulation;cell activation;cell adhesion;cell migration;cell motility;cell surface receptor linked signaling pathway;cell-ce…	binding;binding, bridging;catalytic activity;cytokine receptor binding;enzyme binding;ephrin receptor binding;epidermal growth factor receptor binding;growth factor receptor binding;insulin receptor binding;insulin-like growth factor receptor binding;kinase activity;kinase binding;lipid binding;neurotrophin receptor binding;neurotrophin TRK receptor binding;neurotrophin TRKA receptor binding;phos…	cell part;cytoplasmic part;cytosol;intracellular organelle lumen;intracellular organelle part;intracellular part;macromolecular complex;membrane;membrane part;membrane-enclosed lumen;mitochondrial matrix;mitochondrial part;organelle lumen;organelle part;plasma membrane;plasma membrane part;protein complex;Shc-EGFR complex	+	P98083	P98083	SHC1_MOUSE	Shc1	SHC-transforming protein 1	ENSG00000160691	ENST00000366442;ENST00000368445;ENST00000368449;ENST00000368450;ENST00000368453;ENST00000412170;ENST00000414115;ENST00000444179;ENST00000444664;ENST00000448116	ENSP00000357430;ENSP00000357434;ENSP00000357435;ENSP00000357438;ENSP00000396162;ENSP00000396333;ENSP00000398441;ENSP00000398864;ENSP00000401303;ENSP00000404908
	10.38	11.1663	12.7062	12.0152	12.0779	12.0257	11.0935	NaN	10.7131	11.4537	10.4951	10.9465	NaN	NaN	9.64422	9.55785	NaN	NaN	HALLMARK_OXIDATIVE_PHOSPHORYLATION	Respiratory electron transport	WP_ELECTRON_TRANSPORT_CHAIN_OXPHOS_SYSTEM_IN_MITOCHONDRIA;WP_MITOCHONDRIAL_COMPLEX_III_ASSEMBLY;WP_NONALCOHOLIC_FATTY_LIVER_DISEASE	aerobic respiration;cellular metabolic process;cellular process;cellular respiration;electron transport chain;energy derivation by oxidation of organic compounds;generation of precursor metabolites and energy;metabolic process;mitochondrial electron transport, ubiquinol to cytochrome c;oxidation-reduction process;oxidative phosphorylation;phosphate-containing compound metabolic process;phosphorus…	catalytic activity;cation transmembrane transporter activity;hydrogen ion transmembrane transporter activity;inorganic cation transmembrane transporter activity;ion transmembrane transporter activity;monovalent inorganic cation transmembrane transporter activity;oxidoreductase activity;oxidoreductase activity, acting on diphenols and related substances as donors;oxidoreductase activity, acting on…	cell part;cytoplasmic part;intracellular membrane-bounded organelle;intracellular organelle;intracellular organelle part;intracellular part;membrane;membrane part;membrane-bounded organelle;mitochondrial inner membrane;mitochondrial membrane;mitochondrial membrane part;mitochondrial part;mitochondrial respiratory chain;mitochondrion;organelle;organelle inner membrane;organelle membrane;organelle …	+	P99028	P99028	QCR6_MOUSE	Uqcrh	Cytochrome b-c1 complex subunit 6, mitochondrial	ENSG00000173660	ENST00000311672;ENST00000489056;ENST00000496387	ENSP00000309565;ENSP00000477826;ENSP00000484857
	12.4718	11.9573	12.418	12.4108	12.5487	12.3101	13.2743	13.225	12.8487	12.8681	12.3836	11.9691	13.0387	12.7311	13.4633	13.2072	13.0858	13.7349	HALLMARK_ESTROGEN_RESPONSE_EARLY;HALLMARK_ESTROGEN_RESPONSE_LATE;HALLMARK_IL6_JAK_STAT3_SIGNALING;HALLMARK_TNFA_SIGNALING_VIA_NFKB;HALLMARK_UV_RESPONSE_UP	IL-6-type cytokine receptor ligand interactions;Interleukin-27 signaling;Interleukin-35 Signalling;Interleukin-6 signaling	WP_ADIPOGENESIS;WP_ANGIOTENSIN_II_RECEPTOR_TYPE_1_PATHWAY;WP_EMBRYONIC_STEM_CELL_PLURIPOTENCY_PATHWAYS;WP_FOXP3_IN_COVID19;WP_GENES_ASSOCIATED_WITH_THE_DEVELOPMENT_OF_RHEUMATOID_ARTHRITIS;WP_IL6_SIGNALING_PATHWAY;WP_INTERLEUKIN11_SIGNALING_PATHWAY;WP_MAMMARY_GLAND_DEVELOPMENT_PATHWAY_INVOLUTION_STAGE_4_OF_4;WP_MICRORNAS_IN_CARDIOMYOCYTE_HYPERTROPHY;WP_NCRNAS_INVOLVED_IN_STAT3_SIGNALING_IN_HEPATOC…	biological regulation;carbohydrate metabolic process;cell surface receptor linked signaling pathway;cellular carbohydrate metabolic process;cellular glucan metabolic process;cellular macromolecule metabolic process;cellular metabolic process;cellular polysaccharide metabolic process;cellular process;cellular response to chemical stimulus;cellular response to cytokine stimulus;cellular response to…	binding;ciliary neurotrophic factor receptor activity;ciliary neurotrophic factor receptor binding;cytokine binding;cytokine receptor activity;cytokine receptor binding;growth factor binding;identical protein binding;interleukin-11 binding;interleukin-11 receptor activity;interleukin-27 binding;interleukin-27 receptor activity;molecular transducer activity;protein binding;protein dimerization act…	cell body;cell part;cell projection;ciliary neurotrophic factor receptor complex;dendrite;external side of plasma membrane;extracellular membrane-bounded organelle;extracellular organelle;extracellular region;extracellular region part;extracellular space;extracellular vesicular exosome;interleukin-6 receptor complex;macromolecular complex;membrane;membrane part;membrane-bounded organelle;membrane…	+	Q00560	Q00560	IL6RB_MOUSE	Il6st	Interleukin-6 receptor subunit beta	ENSG00000134352	ENST00000336909;ENST00000381286;ENST00000381287;ENST00000381293;ENST00000381294;ENST00000381298;ENST00000396816;ENST00000502326;ENST00000503773;ENST00000522633	ENSP00000338799;ENSP00000370686;ENSP00000370687;ENSP00000370693;ENSP00000370694;ENSP00000370698;ENSP00000426224;ENSP00000435399;ENSP00000462158;ENSP00000463896
	12.7597	13.6098	11.8231	12.168	NaN	11.0789	12.1955	NaN	11.978	14.6681	13.6202	NaN	12.1317	NaN	11.4948	11.4115	11.8731	NaN	HALLMARK_INFLAMMATORY_RESPONSE	VEGFA-VEGFR2 Pathway	WP_COMPLEMENT_SYSTEM_IN_NEURONAL_DEVELOPMENT_AND_PLASTICITY;WP_EBOLA_VIRUS_INFECTION_IN_HOST;WP_EGFR_TYROSINE_KINASE_INHIBITOR_RESISTANCE	anatomical structure development;anatomical structure morphogenesis;apoptotic cell clearance;biological adhesion;biological regulation;blood vessel remodeling;cell activation;cell adhesion;cell communication;cell differentiation;cell maturation;cell migration;cell morphogenesis;cell morphogenesis involved in differentiation;cell motility;cell surface receptor linked signaling pathway;cell-substra…	adenyl nucleotide binding;adenyl ribonucleotide binding;ATP binding;binding;catalytic activity;kinase activity;lipid binding;molecular transducer activity;nucleotide binding;phosphatidylserine binding;phospholipid binding;phosphotransferase activity, alcohol group as acceptor;protein kinase activity;protein tyrosine kinase activity;purine nucleotide binding;purine ribonucleoside triphosphate bind…	cell part;cell surface;extracellular membrane-bounded organelle;extracellular organelle;extracellular region part;extracellular space;extracellular vesicular exosome;host cell part;host cell surface;integral to membrane;integral to plasma membrane;intrinsic to membrane;intrinsic to plasma membrane;membrane;membrane part;membrane-bounded organelle;membrane-bounded vesicle;organelle;other organism …	+	Q00993	Q00993	UFO_MOUSE	Axl	Tyrosine-protein kinase receptor UFO	ENSG00000167601	ENST00000301178;ENST00000359092;ENST00000593513	ENSP00000301178;ENSP00000351995;ENSP00000471497
	NaN	10.5273	9.94821	10.9263	11.131	10.8803	12.2789	NaN	11.6361	10.6852	11.4104	11.499	12.0085	10.1113	10.5313	11.4805	10.7941	12.6497		Adrenaline,noradrenaline inhibits insulin secretion;NCAM1 interactions;Phase 0 - rapid depolarisation;Phase 2 - plateau phase;Regulation of insulin secretion	WP_ALZHEIMERS_DISEASE;WP_ALZHEIMERS_DISEASE_AND_MIRNA_EFFECTS;WP_ARRHYTHMOGENIC_RIGHT_VENTRICULAR_CARDIOMYOPATHY;WP_CALCIUM_REGULATION_IN_CARDIAC_CELLS;WP_MAPK_SIGNALING_PATHWAY;WP_NICOTINE_EFFECT_ON_CHROMAFFIN_CELLS;WP_SYNAPTIC_SIGNALING_PATHWAYS_ASSOCIATED_WITH_AUTISM_SPECTRUM_DISORDER;WP_VITAMIN_DSENSITIVE_CALCIUM_SIGNALING_IN_DEPRESSION	adult behavior;adult locomotory behavior;adult walking behavior;associative learning;axon guidance;behavior;biological regulation;calcium ion homeostasis;calcium ion import;calcium ion transmembrane transport;calcium ion transport;calcium ion transport into cytosol;calcium ion-dependent exocytosis;calcium-mediated signaling;calcium-mediated signaling using extracellular calcium source;carbohydrat…	actinin binding;alpha-actinin binding;binding;calcium channel activity;calmodulin binding;cation binding;cation channel activity;cation transmembrane transporter activity;channel activity;cytoskeletal protein binding;gated channel activity;high voltage-gated calcium channel activity;ion binding;ion channel activity;ion transmembrane transporter activity;metal ion binding;passive transmembrane tra…	calcium channel complex;cation channel complex;caveolar macromolecular signaling complex;cell body;cell part;cell projection part;contractile fiber part;cytoplasm;cytoplasmic part;cytoskeletal part;dendritic shaft;integral to membrane;intracellular organelle part;intracellular part;intrinsic to membrane;ion channel complex;macromolecular complex;membrane;membrane part;neuronal cell body;organelle…	+	Q01815	Q01815	CAC1C_MOUSE	Cacna1c	Voltage-dependent L-type calcium channel subunit alpha-1C	ENSG00000151067	ENST00000327702;ENST00000335762;ENST00000344100;ENST00000347598;ENST00000399591;ENST00000399595;ENST00000399597;ENST00000399601;ENST00000399603;ENST00000399606;ENST00000399617;ENST00000399621;ENST00000399629;ENST00000399634;ENST00000399637;ENST00000399638;ENST00000399641;ENST00000399644;ENST00000399649;ENST00000399655;ENST00000402845;ENST00000406454;ENST00000465278;ENST00000480911;ENST00000496818…	ENSP00000266376;ENSP00000329877;ENSP00000336982;ENSP00000341092;ENSP00000382500;ENSP00000382504;ENSP00000382506;ENSP00000382510;ENSP00000382512;ENSP00000382515;ENSP00000382526;ENSP00000382530;ENSP00000382537;ENSP00000382542;ENSP00000382546;ENSP00000382547;ENSP00000382549;ENSP00000382552;ENSP00000382557;ENSP00000382563;ENSP00000385724;ENSP00000385896;ENSP00000437936;ENSP00000445849;ENSP00000478996…
	13.1674	14.4351	13.88	14.5707	14.2912	13.0546	16.6836	15.9753	16.3674	15.5221	17.116	15.9364	16.4505	16.0968	16.2205	15.7702	16.7403	16.2488		Erythrocytes take up carbon dioxide and release oxygen;Erythrocytes take up oxygen and release carbon dioxide;Passive transport by Aquaporins;Vasopressin regulates renal water homeostasis via Aquaporins	WP_PROXIMAL_TUBULE_TRANSPORT;WP_SPINAL_CORD_INJURY	actin cytoskeleton organization;actin filament-based process;ammonium transmembrane transport;ammonium transport;anatomical structure development;anatomical structure morphogenesis;anion transport;bicarbonate transport;biological regulation;biosynthetic process;blood vessel development;body fluid secretion;camera-type eye morphogenesis;carbohydrate transport;carbon dioxide transmembrane transport…	alcohol transmembrane transporter activity;ammonium transmembrane transporter activity;carbon dioxide transmembrane transporter activity;cation channel activity;cation transmembrane transporter activity;channel activity;cyclic nucleotide-gated ion channel activity;gated channel activity;glycerol channel activity;glycerol transmembrane transporter activity;inorganic cation transmembrane transporte…	apical part of cell;apical plasma membrane;axon part;axon terminus;basal plasma membrane;basolateral plasma membrane;brush border;brush border membrane;cell part;cell projection;cell projection membrane;cell projection part;cytoplasm;extracellular membrane-bounded organelle;extracellular organelle;extracellular region part;extracellular vesicular exosome;host cell cytoplasm part;host cell part;ho…	+	Q02013	Q02013	AQP1_MOUSE	Aqp1	Aquaporin-1	ENSG00000240583	ENST00000311813;ENST00000409611;ENST00000409899;ENST00000441328	ENSP00000311165;ENSP00000386712;ENSP00000387178;ENSP00000405698
	10.3656	10.7187	11.6236	10.6598	10.736	11.1964	11.5009	11.087	11.8805	12.2851	11.0026	11.8732	10.8752	NaN	11.6458	10.7732	NaN	11.1462		Glucagon-like Peptide-1 (GLP1) regulates insulin secretion;Voltage gated Potassium channels	WP_CALCIUM_REGULATION_IN_CARDIAC_CELLS	biological regulation;cation transport;cell communication;cell-cell signaling;cellular component assembly;cellular component organization;cellular component organization or biogenesis;cellular metabolic process;cellular potassium ion transport;cellular process;energy derivation by oxidation of organic compounds;energy reserve metabolic process;establishment of localization;generation of precursor…	cation channel activity;cation transmembrane transporter activity;channel activity;delayed rectifier potassium channel activity;gated channel activity;ion channel activity;ion transmembrane transporter activity;outward rectifier potassium channel activity;passive transmembrane transporter activity;potassium channel activity;substrate-specific channel activity;substrate-specific transmembrane tran…	cation channel complex;cell body membrane;cell part;cell projection;cell projection membrane;cell projection part;dendrite;dendrite membrane;integral to membrane;intrinsic to membrane;ion channel complex;leading edge membrane;macromolecular complex;membrane;membrane part;neuron projection;neuron projection membrane;neuronal cell body membrane;plasma membrane;plasma membrane part;postsynaptic memb…	+	Q03717	Q03717	KCNB1_MOUSE	Kcnb1	Potassium voltage-gated channel subfamily B member 1	ENSG00000158445	ENST00000371741	ENSP00000360806
	13.2949	13.8338	13.7596	13.4171	13.881	13.4318	13.4601	13.1505	13.4095	13.264	12.8693	12.743	13.4513	13.1809	12.6691	13.2298	13.2216	13.0184	HALLMARK_KRAS_SIGNALING_DN	Phase 1 - inactivation of fast Na+ channels;Voltage gated Potassium channels		cation transport;cell communication;cell-cell signaling;cellular component assembly;cellular component organization;cellular component organization or biogenesis;cellular potassium ion transport;cellular process;establishment of localization;ion transmembrane transport;ion transport;macromolecular complex assembly;macromolecular complex subunit organization;metal ion transport;monovalent inorgani…	binding;cation binding;cation channel activity;cation transmembrane transporter activity;channel activity;delayed rectifier potassium channel activity;gated channel activity;ion binding;ion channel activity;ion transmembrane transporter activity;metal ion binding;passive transmembrane transporter activity;potassium channel activity;substrate-specific channel activity;substrate-specific transmembr…	cation channel complex;cell body;cell part;cell projection;dendrite;integral to membrane;intrinsic to membrane;ion channel complex;macromolecular complex;membrane;membrane part;neuron projection;neuronal cell body;plasma membrane;plasma membrane part;potassium channel complex;protein complex;voltage-gated potassium channel complex	+	Q03719	Q03719	KCND1_MOUSE	Kcnd1	Potassium voltage-gated channel subfamily D member 1	ENSG00000102057	ENST00000218176;ENST00000376477;ENST00000419374	ENSP00000218176;ENSP00000365660;ENSP00000413989
	10.5833	10.6958	9.49977	10.3697	9.63614	9.22595	9.0714	10.7672	8.14114	9.63517	9.4642	9.27695	12.7483	12.1556	12.0512	12.7207	11.9391	12.4239		Ion homeostasis;Ion transport by P-type ATPases	WP_CALCIUM_REGULATION_IN_CARDIAC_CELLS;WP_PROXIMAL_TUBULE_TRANSPORT	biological regulation;cellular process;establishment of localization;ion transmembrane transport;ion transport;regulation of biological process;regulation of cell growth;regulation of cell proliferation;regulation of cellular component organization;regulation of cellular process;regulation of growth;regulation of ion transmembrane transport;regulation of ion transmembrane transporter activity;reg…	active transmembrane transporter activity;ATPase activity;ATPase activity, coupled;ATPase activity, coupled to movement of substances;ATPase activity, coupled to transmembrane movement of ions;ATPase activity, coupled to transmembrane movement of ions, phosphorylative mechanism;ATPase activity, coupled to transmembrane movement of substances;catalytic activity;cation transmembrane transporter act…	basolateral plasma membrane;cell part;extracellular membrane-bounded organelle;extracellular organelle;extracellular region part;extracellular vesicular exosome;intracellular membrane-bounded organelle;intracellular organelle;intracellular part;macromolecular complex;membrane;membrane part;membrane-bounded organelle;membrane-bounded vesicle;organelle;plasma membrane;plasma membrane part;protein c…	+	Q04646	Q04646	ATNG_MOUSE	Fxyd2	Sodium/potassium-transporting ATPase subunit gamma	ENSG00000137731	ENST00000260287;ENST00000292079;ENST00000528014;ENST00000532119	ENSP00000260287;ENSP00000292079;ENSP00000432430;ENSP00000436414
	NaN	NaN	NaN	10.6793	9.41946	NaN	NaN	NaN	NaN	11.309	11.5304	10.8401	NaN	NaN	NaN	NaN	NaN	13.7762	HALLMARK_ALLOGRAFT_REJECTION;HALLMARK_EPITHELIAL_MESENCHYMAL_TRANSITION;HALLMARK_INFLAMMATORY_RESPONSE;HALLMARK_KRAS_SIGNALING_UP;HALLMARK_TNFA_SIGNALING_VIA_NFKB	Antagonism of Activin by Follistatin;Glycoprotein hormones;Signaling by Activin	WP_BURN_WOUND_HEALING;WP_CARDIAC_PROGENITOR_DIFFERENTIATION;WP_HAIR_FOLLICLE_DEVELOPMENT_ORGANOGENESIS_PART_2_OF_3;WP_MESODERMAL_COMMITMENT_PATHWAY;WP_PLURIPOTENT_STEM_CELL_DIFFERENTIATION_PATHWAY;WP_TGFBETA_RECEPTOR_SIGNALING;WP_TGFBETA_RECEPTOR_SIGNALING_IN_SKELETAL_DYSPLASIAS	activin receptor signaling pathway;anatomical structure development;anatomical structure morphogenesis;biological regulation;biosynthetic process;cell communication;cell cycle arrest;cell cycle process;cell development;cell differentiation;cell surface receptor linked signaling pathway;cell-cell signaling;cellular biosynthetic process;cellular developmental process;cellular macromolecule biosynth…	activin receptor binding;binding;cytokine activity;cytokine receptor binding;growth factor activity;hormone activity;hormone binding;identical protein binding;peptide binding;peptide hormone binding;protein binding;receptor binding;receptor serine/threonine kinase binding;transforming growth factor beta receptor binding;transmembrane receptor protein serine/threonine kinase binding;type II activi…	activin A complex;activin complex;extracellular region;extracellular region part;inhibin A complex;inhibin complex;macromolecular complex;protein complex	+	Q04998	Q04998	INHBA_MOUSE	Inhba	Inhibin beta A chain	ENSG00000122641	ENST00000242208;ENST00000442711	ENSP00000242208;ENSP00000397197
	12.5965	12.4928	12.6732	11.9006	12.5412	11.8962	12.5714	13.0547	12.8206	12.3635	12.8452	12.4624	11.3104	NaN	10.6746	11.4025	11.4962	NaN	HALLMARK_APOPTOSIS;HALLMARK_IL2_STAT5_SIGNALING;HALLMARK_PROTEIN_SECRETION	Cargo recognition for clathrin-mediated endocytosis;Clathrin-mediated endocytosis;Golgi Associated Vesicle Biogenesis;Neutrophil degranulation;Retrograde transport at the Trans-Golgi-Network	WP_TROP2_REGULATORY_SIGNALING	anatomical structure development;anatomical structure morphogenesis;biological regulation;cell surface receptor linked signaling pathway;cellular component organization;cellular component organization or biogenesis;cellular membrane organization;cellular process;cellular response to stimulus;developmental process;endocytosis;enzyme linked receptor protein signaling pathway;establishment of locali…	binding;carbohydrate binding;carboxylic acid binding;catalytic activity;glycoprotein binding;G-protein coupled receptor activity;identical protein binding;insulin-like growth factor-activated receptor activity;isoprenoid binding;kinase activity;lipid binding;mannose binding;molecular transducer activity;monocarboxylic acid binding;monosaccharide binding;phosphoprotein binding;phosphotransferase a…	adherens junction;anchoring junction;cell junction;cell part;cell surface;cell-substrate adherens junction;cell-substrate junction;clathrin coat;clathrin-coated vesicle;coated vesicle;cytoplasm;cytoplasmic membrane-bounded vesicle;cytoplasmic part;cytoplasmic vesicle;early endosome;endocytic vesicle;endosome;extracellular membrane-bounded organelle;extracellular organelle;extracellular region par…	+	Q07113	Q07113	MPRI_MOUSE	Igf2r	Cation-independent mannose-6-phosphate receptor	ENSG00000197081	ENST00000356956;ENST00000475834	ENSP00000349437;ENSP00000473880
	11.7416	11.9476	11.6286	11.8932	11.6421	12.1216	NaN	NaN	11.4186	NaN	11.5295	11.043	12.7247	12.4208	12.6983	12.393	12.5515	13.2292	HALLMARK_UV_RESPONSE_DN	Ca2+ activated K+ channels;cGMP effects	WP_CIRCADIAN_RHYTHM_GENES;WP_SPLICING_FACTOR_NOVA_REGULATED_SYNAPTIC_PROTEINS	biological regulation;blood coagulation;cation homeostasis;cation transport;cell communication;cell volume homeostasis;cell-cell signaling;cellular cation homeostasis;cellular chemical homeostasis;cellular homeostasis;cellular ion homeostasis;cellular metal ion homeostasis;cellular monovalent inorganic cation homeostasis;cellular potassium ion homeostasis;cellular potassium ion transport;cellular…	actin binding;binding;calcium activated cation channel activity;calcium-activated potassium channel activity;cation binding;cation channel activity;cation transmembrane transporter activity;channel activity;cytoskeletal protein binding;gated channel activity;ion binding;ion channel activity;ion gated channel activity;ion transmembrane transporter activity;large conductance calcium-activated potas…	apical plasma membrane;cation channel complex;caveola;cell part;extracellular membrane-bounded organelle;extracellular organelle;extracellular region part;extracellular vesicular exosome;integral to membrane;intrinsic to membrane;ion channel complex;macromolecular complex;membrane;membrane part;membrane raft;membrane-bounded organelle;membrane-bounded vesicle;organelle;plasma membrane;plasma memb…	+	Q08460	Q08460	KCMA1_MOUSE	Kcnma1	Calcium-activated potassium channel subunit alpha-1	ENSG00000156113	ENST00000286627;ENST00000286628;ENST00000354353;ENST00000372403;ENST00000372408;ENST00000372421;ENST00000372437;ENST00000372440;ENST00000372443;ENST00000404771;ENST00000404857;ENST00000406533;ENST00000428546;ENST00000434208;ENST00000450795;ENST00000457953;ENST00000480683;ENST00000481070;ENST00000604624;ENST00000618048;ENST00000626620	ENSP00000286627;ENSP00000286628;ENSP00000346321;ENSP00000361480;ENSP00000361485;ENSP00000361498;ENSP00000361514;ENSP00000361517;ENSP00000361520;ENSP00000385552;ENSP00000385717;ENSP00000385806;ENSP00000388370;ENSP00000396608;ENSP00000402150;ENSP00000402254;ENSP00000473714;ENSP00000474686;ENSP00000475086;ENSP00000482747;ENSP00000485867
	13.3754	12.7266	13.1353	12.1839	12.871	12.9116	12.9188	11.9374	12.8714	11.5563	12.4567	12.3756	13.561	12.5629	12.9377	12.9249	12.7573	13.0865	HALLMARK_G2M_CHECKPOINT;HALLMARK_INFLAMMATORY_RESPONSE;HALLMARK_UV_RESPONSE_DN	Amino acid transport across the plasma membrane	WP_VEGFAVEGFR2_SIGNALING	amine transport;amino acid transport;carboxylic acid transport;cellular process;establishment of localization;ion transport;nitrogen compound transport;organic acid transport;organic substance transport;transmembrane transport;transport	active transmembrane transporter activity;amine transmembrane transporter activity;amino acid transmembrane transporter activity;antiporter activity;arginine transmembrane transporter activity;basic amino acid transmembrane transporter activity;carboxylic acid transmembrane transporter activity;L-amino acid transmembrane transporter activity;L-lysine transmembrane transporter activity;L-ornithine…	cell part;integral to membrane;integral to plasma membrane;intrinsic to membrane;intrinsic to plasma membrane;membrane;membrane part;plasma membrane;plasma membrane part	+	Q09143	Q09143	CTR1_MOUSE	Slc7a1	High affinity cationic amino acid transporter 1	ENSG00000139514	ENST00000380752;ENST00000450494	ENSP00000370128;ENSP00000390092
	14.7851	14.7319	14.4078	14.4675	14.1195	14.1034	13.6489	14.5567	13.9517	13.3484	13.9346	13.0587	NaN	13.7072	12.4114	13.1795	NaN	NaN		Ion homeostasis;Ion transport by P-type ATPases;Reduction of cytosolic Ca++ levels	WP_CALCIUM_REGULATION_IN_CARDIAC_CELLS;WP_VITAMIN_DSENSITIVE_CALCIUM_SIGNALING_IN_DEPRESSION	biological regulation;blood coagulation;cellular process;coagulation;establishment of localization;hemostasis;ion transmembrane transport;ion transport;multicellular organismal process;regulation of biological quality;regulation of body fluid levels;transmembrane transport;transport	active transmembrane transporter activity;adenyl nucleotide binding;adenyl ribonucleotide binding;ATP binding;ATPase activity;ATPase activity, coupled;ATPase activity, coupled to movement of substances;ATPase activity, coupled to transmembrane movement of ions;ATPase activity, coupled to transmembrane movement of ions, phosphorylative mechanism;ATPase activity, coupled to transmembrane movement o…	cell part;cytoplasmic part;Golgi apparatus;integral to membrane;intracellular membrane-bounded organelle;intracellular organelle;intracellular part;intrinsic to membrane;membrane;membrane part;membrane-bounded organelle;organelle;plasma membrane;vesicle	+	Q0VF55	Q0VF55	Q0VF55_MOUSE	Atp2b3	Calcium-transporting ATPase	ENSG00000067842	ENST00000263519;ENST00000349466;ENST00000359149;ENST00000370186;ENST00000393842	ENSP00000263519;ENSP00000343886;ENSP00000352062;ENSP00000359205;ENSP00000377425
	13.3247	13.8343	12.7965	13.2372	12.9227	12.9255	12.34	13.1881	12.7575	12.5183	13.1427	12.474	12.3519	12.8125	12.3766	12.4768	12.4124	NaN		Zinc influx into cells by the SLC39 gene family	WP_NRF2_PATHWAY;WP_NUCLEAR_RECEPTORS_METAPATHWAY;WP_ZINC_HOMEOSTASIS	cation transport;cellular process;divalent inorganic cation transport;divalent metal ion transport;establishment of localization;ion transport;metal ion transport;transition metal ion transport;transmembrane transport;transport;zinc ion transport	cation transmembrane transporter activity;ion transmembrane transporter activity;metal ion transmembrane transporter activity;substrate-specific transmembrane transporter activity;substrate-specific transporter activity;transmembrane transporter activity;transporter activity	cell part;cytoplasmic part;endoplasmic reticulum;endoplasmic reticulum membrane;endoplasmic reticulum part;Golgi apparatus;integral to membrane;intracellular membrane-bounded organelle;intracellular organelle;intracellular organelle part;intracellular part;intrinsic to membrane;membrane;membrane part;membrane-bounded organelle;nuclear part;nucleoplasm;organelle;organelle membrane;organelle part	+	Q31125	Q31125	S39A7_MOUSE	Slc39a7	Zinc transporter SLC39A7	ENSG00000112473;ENSG00000206288;ENSG00000224399;ENSG00000226614;ENSG00000227402;ENSG00000229802;ENSG00000112473	ENST00000374675;ENST00000374677;ENST00000383213;ENST00000383214;ENST00000416369;ENST00000418477;ENST00000423043;ENST00000431735;ENST00000441854;ENST00000441953;ENST00000443773;ENST00000456261;ENST00000444757;ENST00000617885	ENSP00000363807;ENSP00000363809;ENSP00000372700;ENSP00000372701;ENSP00000389623;ENSP00000391735;ENSP00000403583;ENSP00000407093;ENSP00000410656;ENSP00000413027;ENSP00000414145;ENSP00000416439;ENSP00000400978;ENSP00000478192
	12.8018	12.9965	12.5895	12.6123	13.0521	13.002	12.1346	12.2058	12.0963	12.0487	12.2588	12.0444	12.3422	12.3815	12.0067	12.1699	12.5444	12.5945		COPII (Coat Protein 2) Mediated Vesicle Transport;RAB GEFs exchange GTP for GDP on RABs		cation transport;cellular process;early endosome to Golgi transport;endosome transport;establishment of localization;establishment of localization in cell;Golgi vesicle transport;intracellular transport;intra-Golgi vesicle-mediated transport;ion transmembrane transport;ion transport;metal ion transport;monovalent inorganic cation transport;retrograde transport, endosome to Golgi;sodium ion transm…	cation transmembrane transporter activity;inorganic cation transmembrane transporter activity;ion transmembrane transporter activity;metal ion transmembrane transporter activity;monovalent inorganic cation transmembrane transporter activity;sodium ion transmembrane transporter activity;substrate-specific transmembrane transporter activity;substrate-specific transporter activity;transmembrane tran…	cell part;integral to membrane;intrinsic to membrane;membrane part	+	Q3TLI0	Q3TLI0	TPC10_MOUSE	Trappc10	Trafficking protein particle complex subunit 10	ENSG00000160218	ENST00000291574;ENST00000380221;ENST00000422875	ENSP00000291574;ENSP00000369570;ENSP00000402221
	11.9551	11.8743	12.5612	11.7905	10.9649	11.6607	NaN	NaN	NaN	NaN	NaN	NaN	13.8072	13.2349	NaN	12.1354	11.3857	NaN				cation transport;establishment of localization;ion transport;monovalent inorganic cation transport;transport	cation channel activity;cation transmembrane transporter activity;channel activity;ion channel activity;ion transmembrane transporter activity;passive transmembrane transporter activity;potassium channel activity;substrate-specific channel activity;substrate-specific transmembrane transporter activity;substrate-specific transporter activity;transmembrane transporter activity;transporter activity	cell part;cytoplasmic part;endoplasmic reticulum membrane;endoplasmic reticulum part;extracellular membrane-bounded organelle;extracellular organelle;extracellular region part;extracellular vesicular exosome;integral to membrane;intracellular organelle part;intracellular part;intrinsic to membrane;membrane;membrane part;membrane-bounded organelle;membrane-bounded vesicle;nuclear membrane;nuclear …	+	Q3TMP8	Q3TMP8	TM38A_MOUSE	Tmem38a	Trimeric intracellular cation channel type A	ENSG00000072954	ENST00000187762;ENST00000599479	ENSP00000187762;ENSP00000469721
	13.1617	11.5974	12.0847	12.9423	12.5501	13.0107	NaN	NaN	10.7596	NaN	NaN	10.4946	NaN	NaN	NaN	NaN	NaN	NaN		Glutamate Neurotransmitter Release Cycle;Organic anion transporters	WP_NEUROINFLAMMATION_AND_GLUTAMATERGIC_SIGNALING;WP_SYNAPTIC_VESICLE_PATHWAY	acidic amino acid transport;amine transport;amino acid import;amino acid transport;anion transport;behavior;biological regulation;carboxylic acid transport;cation transport;cell communication;cell-cell signaling;cellular chemical homeostasis;cellular homeostasis;cellular ion homeostasis;cellular process;chemical homeostasis;cognition;establishment of localization;establishment of localization in …	acidic amino acid transmembrane transporter activity;active transmembrane transporter activity;amine transmembrane transporter activity;amino acid transmembrane transporter activity;anion transmembrane transporter activity;anion:cation symporter activity;carboxylic acid transmembrane transporter activity;cation transmembrane transporter activity;inorganic anion transmembrane transporter activity;…	axon;cell junction;cell part;cell projection;cerebellar mossy fiber;clathrin coated vesicle membrane;clathrin sculpted glutamate transport vesicle membrane;coated vesicle membrane;cytoplasmic part;cytoplasmic vesicle membrane;cytoplasmic vesicle part;excitatory synapse;integral to membrane;intracellular organelle part;intracellular part;intrinsic to membrane;membrane;membrane part;neuron projecti…	+	Q3TXX4	Q3TXX4	VGLU1_MOUSE	Slc17a7	Vesicular glutamate transporter 1	ENSG00000104888	ENST00000221485;ENST00000596689;ENST00000600601	ENSP00000221485;ENSP00000470338;ENSP00000472086
	14.2516	13.942	13.8562	13.7299	13.6911	13.9315	13.3617	12.6915	13.6507	12.972	13.7944	13.6365	13.0655	11.8977	13.1267	13.0393	12.685	14.7621				biological regulation;biosynthetic process;cellular biosynthetic process;cellular chemical homeostasis;cellular component assembly;cellular component assembly at cellular level;cellular component biogenesis;cellular component organization;cellular component organization at cellular level;cellular component organization or biogenesis;cellular component organization or biogenesis at cellular level;…	nucleobase-containing compound transmembrane transporter activity;nucleotide transmembrane transporter activity;pyrimidine nucleotide transmembrane transporter activity;substrate-specific transmembrane transporter activity;substrate-specific transporter activity;transmembrane transporter activity;transporter activity	cell part;cytoplasmic part;integral to membrane;intracellular organelle part;intracellular part;intrinsic to membrane;membrane;membrane part;mitochondrial inner membrane;mitochondrial membrane;mitochondrial part;organelle inner membrane;organelle membrane;organelle part	+	Q3TZX3	Q3TZX3	S2533_MOUSE	Slc25a33	Solute carrier family 25 member 33	ENSG00000171612	ENST00000302692	ENSP00000306328
	11.1178	10.6891	11.0656	11.0911	11.1869	10.8586	10.3989	NaN	10.3476	10.2481	10.3159	NaN	10.6985	10.9365	11.0174	10.1632	10.4752	NaN	HALLMARK_TNFA_SIGNALING_VIA_NFKB	Cellular hexose transport	WP_NRF2_PATHWAY;WP_NUCLEAR_RECEPTORS_METAPATHWAY	carbohydrate transmembrane transport;carbohydrate transport;cation transport;cellular process;establishment of localization;glucose import;glucose transport;hexose transmembrane transport;hexose transport;hydrogen transport;ion transport;monosaccharide transport;monovalent inorganic cation transport;organic substance transport;proton transport;transmembrane transport;transport	active transmembrane transporter activity;carbohydrate transmembrane transporter activity;cation transmembrane transporter activity;cation:sugar symporter activity;glucose transmembrane transporter activity;hexose transmembrane transporter activity;ion transmembrane transporter activity;monosaccharide transmembrane transporter activity;secondary active transmembrane transporter activity;solute:ca…	cell part;integral to membrane;integral to plasma membrane;intrinsic to membrane;intrinsic to plasma membrane;membrane;membrane part;plasma membrane;plasma membrane part	+	Q3UDF0	Q3UDF0	GTR6_MOUSE	Slc2a6	Solute carrier family 2, facilitated glucose transporter member 6	ENSG00000160326;ENSG00000281165;ENSG00000160326	ENST00000371897;ENST00000371899;ENST00000625425;ENST00000626271;ENST00000414172;ENST00000432868	ENSP00000360964;ENSP00000360966;ENSP00000486637;ENSP00000487067;ENSP00000398004;ENSP00000405124
	12.6707	13.7983	12.8986	13.0307	13.4834	13.1199	15.651	15.4051	15.3962	14.3961	15.3773	14.4742	12.1496	11.66	11.0692	11.6643	11.7735	11.2208		ARMS-mediated activation;COPII (Coat Protein 2) Mediated Vesicle Transport;Defective TPR may confer susceptibility towards thyroid papillary carcinoma (TPC);Frs2-mediated activation;ISG15 antiviral mechanism;NEP/NS2 Interacts with the Cellular Export Machinery;NGF-independant TRKA activation;NS1 Mediated Effects on Host Pathways;Nuclear import of Rev protein;Nuclear Pore Complex (NPC) Disassembly…	WP_BRAINDERIVED_NEUROTROPHIC_FACTOR_BDNF_SIGNALING_PATHWAY;WP_CIRCADIAN_RHYTHM_GENES;WP_HIPPO_SIGNALING_REGULATION_PATHWAYS;WP_HIPPOMERLIN_SIGNALING_DYSREGULATION;WP_MALIGNANT_PLEURAL_MESOTHELIOMA;WP_MAPK_SIGNALING_PATHWAY;WP_NETWORK_MAP_OF_SARSCOV2_SIGNALING_PATHWAY;WP_NEUROGENESIS_REGULATION_IN_THE_OLFACTORY_EPITHELIUM;WP_PI3KAKT_SIGNALING_PATHWAY;WP_RAS_SIGNALING	activation of adenylate cyclase activity;activation of MAPKK activity;activation of phospholipase C activity;activation of protein kinase activity;aging;anatomical structure development;anatomical structure morphogenesis;axon guidance;axonogenesis;axonogenesis involved in innervation;B cell activation;B cell differentiation;behavior;biological regulation;cell activation;cell death;cell developmen…	adenyl nucleotide binding;adenyl ribonucleotide binding;ATP binding;binding;catalytic activity;growth factor binding;identical protein binding;kinase activity;molecular transducer activity;nerve growth factor binding;nerve growth factor receptor activity;neurotrophin binding;neurotrophin receptor activity;nucleotide binding;phosphotransferase activity, alcohol group as acceptor;protein binding;pr…	axon;cell body;cell part;cell projection;cell surface;cytoplasmic part;cytoplasmic vesicle;dendrite;early endosome;early endosome membrane;endosomal part;endosome;endosome membrane;integral to membrane;integral to plasma membrane;intracellular membrane-bounded organelle;intracellular organelle;intracellular organelle part;intracellular part;intrinsic to membrane;intrinsic to plasma membrane;late …	+	Q3UFB7	Q3UFB7	NTRK1_MOUSE	Ntrk1	High affinity nerve growth factor receptor	ENSG00000198400	ENST00000358660;ENST00000368196;ENST00000392302;ENST00000497019;ENST00000524377	ENSP00000351486;ENSP00000357179;ENSP00000376120;ENSP00000431418;ENSP00000436804
	15.0464	15.7923	15.2991	15.2062	15.7723	15.1699	15.1219	15.2621	15.229	14.6485	15.2724	15.1805	15.6217	15.4859	15.015	15.4158	15.2987	15.0392		Mitochondrial calcium ion transport;Processing of SMDT1	WP_ALZHEIMERS_DISEASE;WP_ALZHEIMERS_DISEASE_AND_MIRNA_EFFECTS;WP_MALIGNANT_PLEURAL_MESOTHELIOMA;WP_REGUCALCIN_IN_PROXIMAL_TUBULE_EPITHELIAL_KIDNEY_CELLS	biological regulation;calcium ion homeostasis;calcium ion transport;calcium-mediated signaling;carbohydrate homeostasis;cation homeostasis;cation transport;cellular calcium ion homeostasis;cellular cation homeostasis;cellular chemical homeostasis;cellular component assembly;cellular component organization;cellular component organization or biogenesis;cellular divalent inorganic cation homeostasis…	active transmembrane transporter activity;calcium channel activity;cation channel activity;cation transmembrane transporter activity;channel activity;ion channel activity;ion transmembrane transporter activity;passive transmembrane transporter activity;secondary active transmembrane transporter activity;substrate-specific channel activity;substrate-specific transmembrane transporter activity;subs…	calcium channel complex;cation channel complex;cell part;cytoplasmic part;integral to membrane;integral to mitochondrial inner membrane;integral to mitochondrial membrane;integral to organelle membrane;intracellular membrane-bounded organelle;intracellular organelle;intracellular organelle part;intracellular part;intrinsic to membrane;intrinsic to mitochondrial inner membrane;intrinsic to organel…	+	Q3UMR5	Q3UMR5	MCU_MOUSE	Mcu	Calcium uniporter protein, mitochondrial	ENSG00000156026	ENST00000357157;ENST00000373053;ENST00000536019;ENST00000603649;ENST00000604152;ENST00000604372;ENST00000604679;ENST00000605597	ENSP00000349680;ENSP00000362144;ENSP00000440913;ENSP00000473857;ENSP00000473892;ENSP00000474265;ENSP00000474820;ENSP00000475141
	11.7905	12.4255	12.0998	12.4407	12.9339	11.742	12.9907	13.1809	12.9652	12.757	12.6653	12.9028	14.6405	13.9125	14.5292	14.7737	14.4745	14.304		Elevation of cytosolic Ca2+ levels;Platelet homeostasis	WP_PURINERGIC_SIGNALING	behavior;behavioral response to pain;biological regulation;cell communication;cell surface receptor linked signaling pathway;cell-cell signaling;cellular chemical homeostasis;cellular component assembly;cellular component organization;cellular component organization or biogenesis;cellular homeostasis;cellular ion homeostasis;cellular process;cellular response to stimulus;chemical homeostasis;esta…	adenyl nucleotide binding;adenyl ribonucleotide binding;ATP binding;ATP-gated ion channel activity;binding;cation channel activity;cation transmembrane transporter activity;channel activity;excitatory extracellular ligand-gated ion channel activity;extracellular ATP-gated cation channel activity;extracellular ligand-gated ion channel activity;gated channel activity;ion channel activity;ion transm…	axon part;cell body;cell part;cell projection;cell projection part;cytoplasmic part;dendritic spine;endoplasmic reticulum;Golgi apparatus;integral to membrane;integral to nuclear inner membrane;integral to organelle membrane;integral to plasma membrane;intracellular membrane-bounded organelle;intracellular organelle;intracellular organelle part;intracellular part;intrinsic to membrane;intrinsic t…	+	Q3UR32	Q3UR32	P2RX3_MOUSE	P2rx3	P2X purinoceptor 3	ENSG00000109991	ENST00000263314;ENST00000534820;ENST00000616487	ENSP00000263314;ENSP00000434166;ENSP00000484614
	10.5176	10.0347	NaN	10.4221	10.7848	11.0483	10.9555	NaN	10.7904	NaN	11.0244	10.7228	10.9235	10.8327	NaN	NaN	10.3679	NaN				antral ovarian follicle growth;biological regulation;cell communication;cell surface receptor linked signaling pathway;cell-cell signaling;cellular process;cellular response to stimulus;cyclic-nucleotide-mediated signaling;developmental growth;developmental process;developmental process involved in reproduction;G-protein coupled receptor protein signaling pathway;G-protein signaling, coupled to c…	binding;G-protein coupled receptor activity;molecular transducer activity;neuropeptide binding;peptide binding;receptor activity;signal transducer activity;signaling receptor activity;transmembrane signaling receptor activity	cell part;cell projection;integral to membrane;integral to plasma membrane;intrinsic to membrane;intrinsic to plasma membrane;membrane part;neuron projection;plasma membrane part	+	Q3UVY1	Q3UVY1	GP149_MOUSE	Gpr149	Probable G-protein coupled receptor 149	ENSG00000174948	ENST00000389740	ENSP00000374390
	12.5339	12.5659	12.2612	12.5664	12.3146	12.2297	11.9118	12.6855	12.2266	12.3134	12.2502	12.2466	12.5951	NaN	12.3074	12.3269	12.2486	12.9036			WP_CILIOPATHIES	anatomical structure development;biological regulation;cell surface receptor linked signaling pathway;cellular process;cellular response to stimulus;chordate embryonic development;developmental process;embryo development;embryo development ending in birth or egg hatching;embryonic skeletal system development;G-protein coupled receptor protein signaling pathway;in utero embryonic development;post-…	G-protein coupled receptor activity;growth hormone-releasing hormone receptor activity;molecular transducer activity;receptor activity;signal transducer activity;signaling receptor activity;transmembrane signaling receptor activity	cell part;integral to membrane;intrinsic to membrane;membrane part	+	Q4VBD2	Q4VBD2	TAPT1_MOUSE	Tapt1	Transmembrane anterior posterior transformation protein 1	ENSG00000169762	ENST00000405303;ENST00000505603;ENST00000513782;ENST00000513833	ENSP00000385347;ENSP00000422652;ENSP00000422752;ENSP00000423359
	11.9721	11.9382	12.4004	12.0774	11.0251	12.3739	11.9583	12.2536	11.9831	12.2592	11.4923	12.1938	11.9263	11.5621	11.9413	11.9168	NaN	12.7847				amine transport;amino acid transmembrane transport;amino acid transport;anatomical structure development;bone development;carboxylic acid transport;cation transport;cellular process;developmental process;establishment of localization;ion transport;metal ion transport;monovalent inorganic cation transport;nitrogen compound transport;organic acid transport;organic substance transport;sodium ion tra…	active transmembrane transporter activity;amine transmembrane transporter activity;amino acid transmembrane transporter activity;carboxylic acid transmembrane transporter activity;organic acid transmembrane transporter activity;substrate-specific transmembrane transporter activity;substrate-specific transporter activity;transmembrane transporter activity;transporter activity	cell part;cytoplasmic part;Golgi apparatus;integral to membrane;intracellular membrane-bounded organelle;intracellular organelle;intracellular part;intrinsic to membrane;membrane part;membrane-bounded organelle;organelle	+	Q5I012	Q5I012	S38AA_MOUSE	Slc38a10	Putative sodium-coupled neutral amino acid transporter 10	ENSG00000157637	ENST00000288439;ENST00000374759;ENST00000539748;ENST00000540966;ENST00000543204;ENST00000576151	ENSP00000288439;ENSP00000363891;ENSP00000437601;ENSP00000439115;ENSP00000444523;ENSP00000458273
	13.9543	14.7482	13.8572	13.9862	14.0226	13.8545	13.5391	14.4114	13.9472	14.0025	14.1013	13.6905	13.6686	13.7318	13.2529	13.8286	13.1764	13.3804			WP_ZINC_HOMEOSTASIS	biological regulation;biosynthetic process;cation transport;cellular biosynthetic process;cellular macromolecule biosynthetic process;cellular macromolecule metabolic process;cellular metabolic process;cellular nitrogen compound metabolic process;cellular process;cellular response to stimulus;cellular response to stress;divalent inorganic cation transport;divalent metal ion transport;DNA metaboli…	binding;cation transmembrane transporter activity;chromatin binding;ion transmembrane transporter activity;ligand-dependent nuclear receptor transcription coactivator activity;nucleic acid binding transcription factor activity;protein binding transcription factor activity;sequence-specific DNA binding transcription factor activity;substrate-specific transmembrane transporter activity;substrate-sp…	cell part;cytoskeleton;integral to membrane;intracellular membrane-bounded organelle;intracellular non-membrane-bounded organelle;intracellular organelle;intracellular part;intrinsic to membrane;membrane part;membrane-bounded organelle;non-membrane-bounded organelle;nucleus;organelle	+	Q5IRJ6	Q5IRJ6	ZNT9_MOUSE	Slc30a9	Proton-coupled zinc antiporter SLC30A9, mitochondrial	ENSG00000014824	ENST00000264451;ENST00000513699	ENSP00000264451;ENSP00000423529
	13.5381	13.5745	12.8796	12.9633	12.9589	12.6604	11.9883	12.313	11.9128	11.9157	12.2181	11.7668	12.2555	12.3055	11.9845	11.9693	12.1722	13.1215		Miscellaneous transport and binding events		cellular process;establishment of localization;transmembrane transport;transport	cation transmembrane transporter activity;divalent inorganic cation transmembrane transporter activity;inorganic cation transmembrane transporter activity;ion transmembrane transporter activity;magnesium ion transmembrane transporter activity;metal ion transmembrane transporter activity;substrate-specific transmembrane transporter activity;substrate-specific transporter activity;transmembrane tra…	cell part;cytoplasmic part;integral to membrane;intracellular organelle part;intracellular part;intrinsic to membrane;membrane;membrane part;mitochondrial inner membrane;mitochondrial membrane;mitochondrial part;organelle inner membrane;organelle membrane;organelle part	+	Q5NCE8	Q5NCE8	MRS2_MOUSE	Mrs2	Magnesium transporter MRS2 homolog, mitochondrial	ENSG00000124532	ENST00000274747;ENST00000378353;ENST00000378386;ENST00000443868;ENST00000446191	ENSP00000274747;ENSP00000367604;ENSP00000367637;ENSP00000387441;ENSP00000399585
	11.0809	11.2908	10.6413	10.7547	10.8285	10.8816	10.9685	NaN	10.9976	10.9637	10.9592	NaN	10.2297	NaN	11.2297	11.1546	NaN	NaN	HALLMARK_HEME_METABOLISM	Zinc efflux and compartmentalization by the SLC30 family	WP_ZINC_HOMEOSTASIS	biological regulation;cadmium ion transmembrane transport;cadmium ion transport;calcium ion homeostasis;calcium ion import;calcium ion transmembrane transport;calcium ion transport;cation homeostasis;cation transport;cellular calcium ion homeostasis;cellular cation homeostasis;cellular chemical homeostasis;cellular divalent inorganic cation homeostasis;cellular homeostasis;cellular ion homeostasi…	calcium channel inhibitor activity;calcium channel regulator activity;cation transmembrane transporter activity;channel inhibitor activity;channel regulator activity;divalent inorganic cation transmembrane transporter activity;inorganic cation transmembrane transporter activity;ion channel inhibitor activity;ion transmembrane transporter activity;metal ion transmembrane transporter activity;subst…	cell part;cytoplasm;cytoplasmic part;endoplasmic reticulum;Golgi apparatus;integral to membrane;intracellular membrane-bounded organelle;intracellular organelle;intracellular organelle part;intracellular part;intrinsic to membrane;membrane;membrane part;membrane-bounded organelle;nuclear membrane;nuclear part;organelle;organelle membrane;organelle part;plasma membrane;plasma membrane part;T-tubule	+	Q60738	Q60738	ZNT1_MOUSE	Slc30a1	Proton-coupled zinc antiporter SLC30A1	ENSG00000170385	ENST00000367001	ENSP00000355968
	13.4047	13.1417	12.3454	13.2604	11.8331	12.7745	12.5832	12.6634	12.0599	12.1599	12.3955	11.8318	12.614	12.5535	11.5316	12.7008	11.7486	12.6527		Regulation of RAS by GAPs;Signaling by RAS mutants	WP_IL18_SIGNALING_PATHWAY;WP_MAPK_CASCADE;WP_RAS_SIGNALING	biological regulation;calcium ion transmembrane transport;calcium ion transport;cation transport;cellular process;cellular response to stimulus;divalent inorganic cation transport;divalent metal ion transport;establishment of localization;intracellular signal transduction;ion transmembrane transport;ion transport;metal ion transport;negative regulation of biological process;negative regulation of…	binding;calcium channel activity;calcium-release channel activity;cation binding;cation channel activity;cation transmembrane transporter activity;channel activity;enzyme activator activity;enzyme regulator activity;gated channel activity;GTPase activator activity;GTPase regulator activity;ion binding;ion channel activity;ion transmembrane transporter activity;ligand-gated channel activity;ligand…	cell part;cytoplasm;intracellular part;intrinsic to internal side of plasma membrane;intrinsic to membrane;intrinsic to plasma membrane;membrane part;plasma membrane part	+	Q60790	Q60790	RASA3_MOUSE	Rasa3	Ras GTPase-activating protein 3	ENSG00000185989;ENSG00000280477	ENST00000334062;ENST00000630618	ENSP00000335029;ENSP00000486064
	18.478	19.0372	18.3547	18.3599	18.5182	18.3666	18.3141	18.4457	18.2931	17.4089	18.4165	17.9897	18.6007	18.4601	18.5366	18.2138	18.4465	17.8933	HALLMARK_APOPTOSIS;HALLMARK_OXIDATIVE_PHOSPHORYLATION	Mitochondrial calcium ion transport;Ub-specific processing proteases	WP_ALZHEIMERS_DISEASE;WP_ALZHEIMERS_DISEASE_AND_MIRNA_EFFECTS;WP_FERROPTOSIS	anion transport;biological regulation;establishment of localization;ion transport;negative regulation of biological process;negative regulation of cellular component organization;negative regulation of cellular process;negative regulation of protein complex assembly;negative regulation of protein polymerization;regulation of biological process;regulation of cellular component biogenesis;regulatio…	anion channel activity;anion transmembrane transporter activity;binding;channel activity;gated channel activity;ion channel activity;ion transmembrane transporter activity;nucleotide binding;passive transmembrane transporter activity;porin activity;substrate-specific channel activity;substrate-specific transmembrane transporter activity;substrate-specific transporter activity;transmembrane transp…	cell part;cytoplasmic part;extracellular membrane-bounded organelle;extracellular organelle;extracellular region part;extracellular vesicular exosome;integral to membrane;intracellular membrane-bounded organelle;intracellular non-membrane-bounded organelle;intracellular organelle;intracellular organelle part;intracellular part;intrinsic to membrane;macromolecular complex;membrane;membrane part;me…	+	Q60930	Q60930	VDAC2_MOUSE	Vdac2	Voltage-dependent anion-selective channel protein 2	ENSG00000165637	ENST00000298468;ENST00000313132;ENST00000332211;ENST00000344036;ENST00000413289;ENST00000447677;ENST00000543351	ENSP00000298468;ENSP00000344876;ENSP00000361635;ENSP00000361686;ENSP00000389551;ENSP00000401492;ENSP00000443092
	16.9479	17.461	16.7586	16.8261	17.1407	16.7178	17.2227	17.179	17.1929	16.108	17.2357	16.7978	17.522	17.4042	17.3766	17.1785	17.3601	16.9545	HALLMARK_MYC_TARGETS_V1;HALLMARK_OXIDATIVE_PHOSPHORYLATION;HALLMARK_SPERMATOGENESIS	Mitochondrial calcium ion transport;Ub-specific processing proteases	WP_ALZHEIMERS_DISEASE;WP_ALZHEIMERS_DISEASE_AND_MIRNA_EFFECTS;WP_FERROPTOSIS;WP_HEPATITIS_B_INFECTION	adenine transport;cellular process;establishment of localization;nitrogen compound transport;nucleobase transport;nucleobase-containing compound transport;purine base transport;purine-containing compound transmembrane transport;transmembrane transport;transport	anion channel activity;anion transmembrane transporter activity;binding;channel activity;gated channel activity;ion channel activity;ion transmembrane transporter activity;nucleotide binding;passive transmembrane transporter activity;porin activity;substrate-specific channel activity;substrate-specific transmembrane transporter activity;substrate-specific transporter activity;transmembrane transp…	cell part;cytoplasmic part;extracellular membrane-bounded organelle;extracellular organelle;extracellular region part;extracellular vesicular exosome;intracellular membrane-bounded organelle;intracellular organelle;intracellular organelle part;intracellular part;macromolecular complex;membrane;membrane part;membrane-bounded organelle;membrane-bounded vesicle;mitochondrial membrane;mitochondrial o…	+	Q60931	Q60931	VDAC3_MOUSE	Vdac3	Voltage-dependent anion-selective channel protein 3	ENSG00000078668	ENST00000022615;ENST00000518495;ENST00000518563;ENST00000520115;ENST00000521158;ENST00000522010;ENST00000522069;ENST00000522572	ENSP00000022615;ENSP00000428029;ENSP00000428519;ENSP00000428845;ENSP00000428977;ENSP00000429006;ENSP00000430373;ENSP00000430908
	17.8406	18.1466	17.7033	17.6604	17.907	17.6747	17.5714	17.5908	17.6144	16.6635	17.6997	17.4345	18.0294	17.8774	17.9867	17.509	17.7795	17.1407	HALLMARK_MYC_TARGETS_V1;HALLMARK_OXIDATIVE_PHOSPHORYLATION	Mitochondrial calcium ion transport;Mitochondrial protein import;Pink/Parkin Mediated Mitophagy;Ub-specific processing proteases	WP_ALZHEIMERS_DISEASE;WP_ALZHEIMERS_DISEASE_AND_MIRNA_EFFECTS;WP_ARSENIC_METABOLISM_AND_REACTIVE_OXYGEN_SPECIES_GENERATION;WP_CHOLESTEROL_METABOLISM	anion transport;apoptosis;behavior;behavioral defense response;behavioral fear response;cell communication;cell death;cell differentiation;cell-cell signaling;cellular developmental process;cellular process;cognition;death;defense response;developmental process;epithelial cell differentiation;establishment of localization;fear response;ion transport;learning;learning or memory;multicellular organ…	anion channel activity;anion transmembrane transporter activity;binding;channel activity;enzyme binding;gated channel activity;ion channel activity;ion transmembrane transporter activity;kinase binding;passive transmembrane transporter activity;porin activity;protein binding;protein kinase binding;substrate-specific channel activity;substrate-specific transmembrane transporter activity;substrate-…	cell part;cytoplasmic part;extracellular membrane-bounded organelle;extracellular organelle;extracellular region part;extracellular vesicular exosome;integral to membrane;intracellular membrane-bounded organelle;intracellular non-membrane-bounded organelle;intracellular organelle;intracellular organelle part;intracellular part;intrinsic to membrane;macromolecular complex;membrane;membrane part;me…	+	Q60932	Q60932	VDAC1_MOUSE	Vdac1	Voltage-dependent anion-selective channel protein 1	ENSG00000213585	ENST00000265333;ENST00000395044;ENST00000395047;ENST00000425992	ENSP00000265333;ENSP00000378484;ENSP00000378487;ENSP00000390129
	NaN	NaN	NaN	10.8731	NaN	NaN	NaN	NaN	NaN	NaN	NaN	NaN	13.7953	12.7606	11.5753	13.7384	12.6925	12.581		Activation of Ca-permeable Kainate Receptor;Activation of Na-permeable kainate receptors	WP_NEUROINFLAMMATION_AND_GLUTAMATERGIC_SIGNALING	adult behavior;anatomical structure development;behavior;behavioral response to pain;biological regulation;cell communication;cell surface receptor linked signaling pathway;cell-cell signaling;cellular chemical homeostasis;cellular homeostasis;cellular ion homeostasis;cellular process;cellular response to stimulus;central nervous system development;chemical homeostasis;developmental process;estab…	channel activity;excitatory extracellular ligand-gated ion channel activity;extracellular ligand-gated ion channel activity;extracellular-glutamate-gated ion channel activity;gated channel activity;glutamate receptor activity;ion channel activity;ion transmembrane transporter activity;ionotropic glutamate receptor activity;kainate selective glutamate receptor activity;ligand-gated channel activit…	cell junction;cell part;cell projection;dendrite;integral to membrane;integral to plasma membrane;intrinsic to membrane;intrinsic to plasma membrane;ionotropic glutamate receptor complex;kainate selective glutamate receptor complex;macromolecular complex;membrane;membrane part;neuron projection;plasma membrane;plasma membrane part;postsynaptic membrane;presynaptic membrane;protein complex;recepto…	+	Q60934	Q60934	GRIK1_MOUSE	Grik1	Glutamate receptor ionotropic, kainate 1	ENSG00000171189	ENST00000309434;ENST00000327783;ENST00000389124;ENST00000389125;ENST00000399907;ENST00000399909;ENST00000399913;ENST00000399914;ENST00000535441	ENSP00000311646;ENSP00000327687;ENSP00000373776;ENSP00000373777;ENSP00000382791;ENSP00000382793;ENSP00000382797;ENSP00000382798;ENSP00000446326
	13.0217	13.5699	12.7514	12.9781	12.5631	12.8785	12.7873	13.0718	12.9895	12.3838	13.0335	12.8442	12.6984	12.5958	12.229	12.6029	11.9193	12.3286	HALLMARK_OXIDATIVE_PHOSPHORYLATION	Cytosolic iron-sulfur cluster assembly;Mitochondrial ABC transporters		biological regulation;cation homeostasis;cellular cation homeostasis;cellular chemical homeostasis;cellular homeostasis;cellular ion homeostasis;cellular iron ion homeostasis;cellular metal ion homeostasis;cellular process;chemical homeostasis;cofactor transport;establishment of localization;heme transport;homeostatic process;ion homeostasis;iron ion homeostasis;metabolic process;metal ion homeos…	active transmembrane transporter activity;adenyl nucleotide binding;adenyl ribonucleotide binding;ATP binding;ATPase activity;ATPase activity, coupled;ATPase activity, coupled to movement of substances;ATPase activity, coupled to transmembrane movement of substances;binding;catalytic activity;cofactor transporter activity;heme transporter activity;hydrolase activity;hydrolase activity, acting on …	cell part;cytoplasmic part;integral to membrane;intracellular membrane-bounded organelle;intracellular organelle;intracellular organelle part;intracellular part;intrinsic to membrane;membrane;membrane part;membrane-bounded organelle;mitochondrial inner membrane;mitochondrial membrane;mitochondrial part;mitochondrion;organelle;organelle inner membrane;organelle membrane;organelle part	+	Q61102	Q61102	ABCB7_MOUSE	Abcb7	Iron-sulfur clusters transporter ABCB7, mitochondrial	ENSG00000131269	ENST00000253577;ENST00000339447;ENST00000373394;ENST00000526404;ENST00000529949;ENST00000534524;ENST00000620875	ENSP00000253577;ENSP00000343849;ENSP00000362492;ENSP00000432813;ENSP00000435521;ENSP00000436586;ENSP00000479985
	11.0692	10.8247	10.8387	11.2422	10.7862	10.401	10.8059	NaN	10.7045	10.5681	10.4589	NaN	NaN	NaN	9.89743	NaN	9.70219	NaN		Hyaluronan uptake and degradation;Sodium/Proton exchangers	WP_G_PROTEIN_SIGNALING_PATHWAYS;WP_GASTRIN_SIGNALING_PATHWAY;WP_OSTEOCLAST_SIGNALING;WP_REGULATION_OF_ACTIN_CYTOSKELETON	amine metabolic process;aminoglycan catabolic process;aminoglycan metabolic process;biological regulation;calcium-mediated signaling;carbohydrate catabolic process;carbohydrate metabolic process;cardiac cell differentiation;cardiac muscle cell differentiation;catabolic process;cation homeostasis;cation transport;cell death;cell differentiation;cell growth;cell migration;cell motility;cellular cat…	active transmembrane transporter activity;antiporter activity;binding;binding, bridging;calcium-dependent protein binding;cation transmembrane transporter activity;cation:cation antiporter activity;enzyme binding;hydrogen ion transmembrane transporter activity;inorganic cation transmembrane transporter activity;ion transmembrane transporter activity;lipid binding;metal ion transmembrane transport…	adherens junction;anchoring junction;apical plasma membrane;basolateral plasma membrane;cell junction;cell part;cell projection;cell surface;cell-cell contact zone;cell-cell junction;cell-substrate adherens junction;cell-substrate junction;cytoplasm;cytoplasmic part;endoplasmic reticulum;endoplasmic reticulum membrane;endoplasmic reticulum part;extracellular membrane-bounded organelle;extracellul…	+	Q61165	Q61165	SL9A1_MOUSE	Slc9a1	Sodium/hydrogen exchanger 1	ENSG00000090020	ENST00000263980;ENST00000374084;ENST00000374086	ENSP00000263980;ENSP00000363197;ENSP00000363199
	13.6114	14.1191	13.255	13.4364	13.0499	13.0829	12.33	13.0508	12.3946	12.1223	12.7528	12.3973	11.9165	12.0386	11.343	11.8295	11.6057	NaN	HALLMARK_BILE_ACID_METABOLISM;HALLMARK_PEROXISOME;HALLMARK_XENOBIOTIC_METABOLISM	ABC transporters in lipid homeostasis	WP_NUCLEAR_RECEPTORS_IN_LIPID_METABOLISM_AND_TOXICITY	biological regulation;carboxylic acid catabolic process;carboxylic acid metabolic process;catabolic process;cellular catabolic process;cellular ketone metabolic process;cellular lipid catabolic process;cellular lipid metabolic process;cellular metabolic process;cellular process;establishment of localization;fatty acid beta-oxidation;fatty acid catabolic process;fatty acid metabolic process;fatty …	active transmembrane transporter activity;adenyl nucleotide binding;adenyl ribonucleotide binding;ATP binding;ATPase activity;ATPase activity, coupled;ATPase activity, coupled to movement of substances;ATPase activity, coupled to transmembrane movement of substances;binding;catalytic activity;hydrolase activity;hydrolase activity, acting on acid anhydrides;hydrolase activity, acting on acid anhyd…	cell part;cytoplasmic part;cytosol;integral to membrane;intracellular membrane-bounded organelle;intracellular organelle;intracellular organelle part;intracellular part;intrinsic to membrane;membrane;membrane part;membrane-bounded organelle;microbody;microbody membrane;microbody part;mitochondrion;organelle;organelle membrane;organelle part;peroxisomal membrane;peroxisomal part;peroxisome	+	Q61285	Q61285	ABCD2_MOUSE	Abcd2	ATP-binding cassette sub-family D member 2	ENSG00000173208	ENST00000308666	ENSP00000310688
	13.611	13.6312	12.9974	13.3685	13.1448	13.1346	12.4269	12.5719	12.3159	12.3877	12.9145	12.6966	12.3178	12.2488	12.2338	12.3251	11.5591	12.0997	HALLMARK_OXIDATIVE_PHOSPHORYLATION	Respiratory electron transport;TP53 Regulates Metabolic Genes	WP_ELECTRON_TRANSPORT_CHAIN_OXPHOS_SYSTEM_IN_MITOCHONDRIA;WP_NONALCOHOLIC_FATTY_LIVER_DISEASE	biosynthetic process;cellular biosynthetic process;cellular macromolecule metabolic process;cellular metabolic process;cellular nitrogen compound metabolic process;cellular process;electron transport chain;gene expression;generation of precursor metabolites and energy;macromolecule metabolic process;metabolic process;nitrogen compound metabolic process;nucleic acid metabolic process;nucleobase-co…	catalytic activity;cation transmembrane transporter activity;cytochrome-c oxidase activity;heme-copper terminal oxidase activity;hydrogen ion transmembrane transporter activity;inorganic cation transmembrane transporter activity;ion transmembrane transporter activity;monovalent inorganic cation transmembrane transporter activity;oxidoreductase activity;oxidoreductase activity, acting on a heme gr…	cell part;cytoplasmic part;intracellular organelle part;intracellular part;membrane;membrane part;mitochondrial inner membrane;mitochondrial membrane;mitochondrial membrane part;mitochondrial part;mitochondrial respiratory chain;organelle inner membrane;organelle membrane;organelle part;respiratory chain	+	Q61387	Q61387	COX7R_MOUSE	Cox7a2l	Cytochrome c oxidase subunit 7A-related protein, mitochondrial	ENSG00000115944	ENST00000234301;ENST00000378669;ENST00000463055;ENST00000464443;ENST00000468711	ENSP00000234301;ENSP00000367938;ENSP00000428873;ENSP00000429237;ENSP00000431039
	11.05	11.7015	11.0153	10.5904	11.174	10.7068	10.2951	13.356	11.2588	11.3696	11.0037	11.0541	11.3629	11.3274	11.5177	11.8696	NaN	NaN		Stimuli-sensing channels		anion transport;cellular process;chloride transport;establishment of localization;inorganic anion transport;ion transmembrane transport;ion transport;transmembrane transport;transport	active transmembrane transporter activity;adenyl nucleotide binding;adenyl ribonucleotide binding;anion channel activity;anion transmembrane transporter activity;antiporter activity;ATP binding;binding;channel activity;chloride channel activity;gated channel activity;ion channel activity;ion transmembrane transporter activity;nucleotide binding;passive transmembrane transporter activity;purine nu…	cell part;cytoplasmic part;early endosome membrane;endosomal part;endosome membrane;integral to membrane;intracellular organelle part;intracellular part;intrinsic to membrane;late endosome membrane;membrane;membrane part;organelle membrane;organelle part	+	Q61418	Q61418	CLCN4_MOUSE	Clcn4	H(+)/Cl(-) exchange transporter 4	ENSG00000073464	ENST00000380829;ENST00000380833;ENST00000421085;ENST00000454850	ENSP00000370209;ENSP00000370213;ENSP00000403064;ENSP00000405754
	11.3612	11.1922	11.4459	11.6558	11.1799	10.9506	10.2665	NaN	10.7006	10.9217	10.8528	10.9662	11.038	10.6723	10.4795	10.9441	11.0804	12.3111		Defective SLC35A1 causes congenital disorder of glycosylation 2F (CDG2F);Sialic acid metabolism;Transport of nucleotide sugars		biosynthetic process;carbohydrate biosynthetic process;carbohydrate metabolic process;carbohydrate transport;cellular carbohydrate metabolic process;cellular macromolecule metabolic process;cellular metabolic process;cellular process;cellular protein metabolic process;CMP-N-acetylneuraminate transport;dolichol-linked oligosaccharide biosynthetic process;establishment of localization;glycosylation…	active transmembrane transporter activity;carbohydrate transmembrane transporter activity;cation transmembrane transporter activity;cation:sugar symporter activity;CMP-N-acetylneuraminate transmembrane transporter activity;ion transmembrane transporter activity;nucleotide-sugar transmembrane transporter activity;pyrimidine nucleotide sugar transmembrane transporter activity;secondary active trans…	cell part;cytoplasmic part;Golgi apparatus;Golgi apparatus part;Golgi membrane;integral to membrane;integral to plasma membrane;intracellular membrane-bounded organelle;intracellular organelle;intracellular organelle part;intracellular part;intrinsic to membrane;intrinsic to plasma membrane;membrane;membrane part;membrane-bounded organelle;organelle;organelle membrane;organelle part;plasma membra…	+	Q61420	Q61420	S35A1_MOUSE	Slc35a1	CMP-sialic acid transporter	ENSG00000164414	ENST00000369552;ENST00000369556;ENST00000369557;ENST00000544441;ENST00000622775	ENSP00000358565;ENSP00000358569;ENSP00000358570;ENSP00000438603;ENSP00000479535
	11.2535	10.8997	10.4892	11.5461	10.0932	10.6404	9.67832	NaN	NaN	10.4664	10.5398	9.75777	NaN	NaN	NaN	NaN	NaN	NaN		Cell surface interactions at the vascular wall;Gamma-carboxylation of protein precursors;Platelet degranulation;Post-translational protein phosphorylation;Regulation of Insulin-like Growth Factor (IGF) transport and uptake by Insulin-like Growth Factor Binding Proteins (IGFBPs);Removal of aminoterminal propeptides from gamma-carboxylated proteins;Transport of gamma-carboxylated protein precursors…	WP_2Q13_COPY_NUMBER_VARIATION_SYNDROME;WP_COMPLEMENT_SYSTEM_IN_NEURONAL_DEVELOPMENT_AND_PLASTICITY;WP_EBOLA_VIRUS_INFECTION_IN_HOST;WP_EGFR_TYROSINE_KINASE_INHIBITOR_RESISTANCE	activation of protein kinase activity;activation of protein kinase B activity;anatomical structure morphogenesis;apoptotic cell clearance;B cell chemotaxis;biological adhesion;biological regulation;blood coagulation;calcium ion transmembrane transport;calcium ion transport;carbohydrate homeostasis;cation transport;cell activation;cell adhesion;cell chemotaxis;cell communication;cell cycle arrest;…	binding;binding, bridging;calcium channel activity;calcium ion binding;caspase inhibitor activity;caspase regulator activity;cation binding;cation channel activity;cation transmembrane transporter activity;channel activity;cysteine-type endopeptidase inhibitor activity;endopeptidase inhibitor activity;endopeptidase regulator activity;enzyme activator activity;enzyme inhibitor activity;enzyme regu…	cell part;cytoplasm;cytoplasmic membrane-bounded vesicle lumen;cytoplasmic part;cytoplasmic vesicle part;endoplasmic reticulum lumen;endoplasmic reticulum part;extracellular membrane-bounded organelle;extracellular organelle;extracellular region;extracellular region part;extracellular space;extracellular vesicular exosome;Golgi apparatus part;Golgi lumen;intracellular organelle lumen;intracellula…	+	Q61592	Q61592	GAS6_MOUSE	Gas6	Growth arrest-specific protein 6	ENSG00000183087	ENST00000327773	ENSP00000331831
	10.652	10.2497	10.5497	10.4917	10.2235	10.5087	9.07433	NaN	9.60264	NaN	9.66078	9.9927	9.6134	NaN	10.7328	NaN	NaN	10.4475	HALLMARK_IL2_STAT5_SIGNALING;HALLMARK_MYC_TARGETS_V2	Transport of nucleosides and free purine and pyrimidine bases across the plasma membrane		cell proliferation;cellular metabolic process;cellular nitrogen compound metabolic process;cellular process;establishment of localization;metabolic process;nitrogen compound metabolic process;nucleobase-containing compound metabolic process;nucleobase-containing compound transport;nucleoside transport;primary metabolic process;transmembrane transport;transport	nucleobase-containing compound transmembrane transporter activity;nucleoside transmembrane transporter activity;substrate-specific transmembrane transporter activity;substrate-specific transporter activity;transmembrane transporter activity;transporter activity	basolateral plasma membrane;cell part;integral to membrane;integral to plasma membrane;intracellular non-membrane-bounded organelle;intracellular organelle;intracellular organelle part;intracellular part;intrinsic to membrane;intrinsic to plasma membrane;membrane;membrane part;non-membrane-bounded organelle;nuclear membrane;nuclear part;nucleolus;organelle;organelle membrane;organelle part;plasma…	+	Q61672	Q61672	S29A2_MOUSE	Slc29a2	Equilibrative nucleoside transporter 2	ENSG00000174669	ENST00000311161;ENST00000357440;ENST00000540386;ENST00000541567;ENST00000544554;ENST00000546034;ENST00000619145	ENSP00000311250;ENSP00000350024;ENSP00000439456;ENSP00000440329;ENSP00000442116;ENSP00000444870;ENSP00000481944
	12.4985	11.9061	10.7259	12.0602	11.0958	10.9738	12.479	11.5661	10.5775	10.9366	11.4317	10.4835	12.3874	9.06661	10.9131	12.1345	11.8791	NaN			WP_2Q13_COPY_NUMBER_VARIATION_SYNDROME;WP_IL1_SIGNALING_PATHWAY;WP_INTERLEUKIN1_IL1_STRUCTURAL_PATHWAY;WP_SIGNAL_TRANSDUCTION_THROUGH_IL1R	cellular component assembly;cellular component organization;cellular component organization or biogenesis;cytokine biosynthetic process;cytokine metabolic process;defense response;immune response;immune system process;inflammatory response;innate immune response;interleukin-2 biosynthetic process;macromolecular complex assembly;macromolecular complex subunit organization;macromolecule metabolic p…	binding;cytokine binding;cytokine receptor activity;growth factor binding;interleukin-1 binding;interleukin-1 receptor activity;molecular transducer activity;protein binding;receptor activity;signal transducer activity;signaling receptor activity;transmembrane signaling receptor activity	cell part;extracellular region;integral to membrane;integral to plasma membrane;intrinsic to membrane;intrinsic to plasma membrane;membrane;membrane part;plasma membrane;plasma membrane part	+	Q61730	Q61730	IL1AP_MOUSE	Il1rap	Interleukin-1 receptor accessory protein	ENSG00000196083	ENST00000072516;ENST00000317757;ENST00000342550;ENST00000412080;ENST00000412504;ENST00000413869;ENST00000422485;ENST00000422625;ENST00000422940;ENST00000434491;ENST00000439062;ENST00000443369;ENST00000447382;ENST00000453359	ENSP00000072516;ENSP00000314807;ENSP00000345829;ENSP00000387371;ENSP00000389149;ENSP00000390541;ENSP00000391899;ENSP00000401132;ENSP00000408893;ENSP00000409352;ENSP00000412008;ENSP00000412053;ENSP00000414102;ENSP00000416296
	10.8234	11.6939	10.8174	10.5072	10.4654	9.92857	NaN	12.5904	NaN	11.3354	11.9975	NaN	12.6808	12.7168	11.6089	12.636	12.6203	11.6144		Voltage gated Potassium channels		biological regulation;calcium ion homeostasis;cation homeostasis;cation transport;cell communication;cell-cell signaling;cellular calcium ion homeostasis;cellular cation homeostasis;cellular chemical homeostasis;cellular component assembly;cellular component organization;cellular component organization or biogenesis;cellular divalent inorganic cation homeostasis;cellular homeostasis;cellular ion …	actinin binding;alpha-actinin binding;binding;cation channel activity;cation transmembrane transporter activity;channel activity;channel inhibitor activity;channel regulator activity;cytoskeletal protein binding;delayed rectifier potassium channel activity;enzyme binding;gated channel activity;ion channel activity;ion channel inhibitor activity;ion transmembrane transporter activity;kinase bindin…	cation channel complex;cell junction;cell part;cell-cell contact zone;cell-cell junction;contractile fiber part;cytoplasmic part;endoplasmic reticulum;Golgi apparatus;integral to membrane;integral to plasma membrane;intercalated disc;intracellular canaliculus;intracellular membrane-bounded organelle;intracellular organelle;intracellular part;intrinsic to membrane;intrinsic to plasma membrane;ion …	+	Q61762	Q61762	KCNA5_MOUSE	Kcna5	Potassium voltage-gated channel subfamily A member 5	ENSG00000130037	ENST00000252321	ENSP00000252321
	15.3595	14.4047	15.1139	15.5687	14.1173	15.2156	15.4044	14.3736	15.309	15.218	14.4182	15.0338	15.4	14.7817	15.4871	15.4666	14.5473	14.9524			WP_17Q12_COPY_NUMBER_VARIATION_SYNDROME	biological regulation;establishment of localization;ion transport;positive regulation of biological process;positive regulation of cell communication;positive regulation of cellular process;positive regulation of response to stimulus;positive regulation of signal transduction;positive regulation of signaling;regulation of biological process;regulation of cell communication;regulation of cellular …	binding;binding, bridging;cation binding;ion binding;ion transmembrane transporter activity;metal ion binding;protein binding;protein binding, bridging;SH3/SH2 adaptor activity;signaling adaptor activity;substrate-specific transmembrane transporter activity;substrate-specific transporter activity;transition metal ion binding;transmembrane transporter activity;transporter activity;zinc ion binding	adherens junction;anchoring junction;cell cortex part;cell junction;cell part;cell-substrate adherens junction;cell-substrate junction;cortical actin cytoskeleton;cortical cytoskeleton;cytoplasmic part;cytoskeletal part;cytoskeleton;extracellular membrane-bounded organelle;extracellular organelle;extracellular region part;extracellular vesicular exosome;focal adhesion;intracellular non-membrane-b…	+	Q61792	Q61792	LASP1_MOUSE	Lasp1	LIM and SH3 domain protein 1	ENSG00000002834	ENST00000318008;ENST00000419929;ENST00000433206;ENST00000435347;ENST00000443937;ENST00000579123;ENST00000585841	ENSP00000325240;ENSP00000391897;ENSP00000392853;ENSP00000401048;ENSP00000414803;ENSP00000462564;ENSP00000468664
	11.456	11.8626	11.9634	11.8205	11.7089	NaN	12.9436	NaN	12.3973	12.4236	12.2322	12.0259	13.0508	12.7713	11.8789	12.3904	12.2144	NaN		Voltage gated Potassium channels		cation transport;cell communication;cell-cell signaling;cellular component assembly;cellular component organization;cellular component organization or biogenesis;cellular potassium ion transport;cellular process;establishment of localization;ion transmembrane transport;ion transport;macromolecular complex assembly;macromolecular complex subunit organization;metal ion transport;monovalent inorgani…	cation channel activity;cation transmembrane transporter activity;channel activity;delayed rectifier potassium channel activity;gated channel activity;ion channel activity;ion transmembrane transporter activity;passive transmembrane transporter activity;potassium channel activity;substrate-specific channel activity;substrate-specific transmembrane transporter activity;substrate-specific transport…	cation channel complex;cell part;integral to membrane;integral to plasma membrane;intrinsic to membrane;intrinsic to plasma membrane;ion channel complex;macromolecular complex;membrane;membrane part;plasma membrane;plasma membrane part;potassium channel complex;protein complex;voltage-gated potassium channel complex	+	Q61923	Q61923	KCNA6_MOUSE	Kcna6	Potassium voltage-gated channel subfamily A member 6	ENSG00000151079	ENST00000280684	ENSP00000280684
	14.4699	14.6607	14.0105	14.4683	13.8362	14.1556	13.5067	13.6896	13.5717	13.567	13.753	13.2057	13.9416	13.725	13.4946	13.8043	13.221	13.5388	HALLMARK_HEME_METABOLISM;HALLMARK_OXIDATIVE_PHOSPHORYLATION	Citric acid cycle (TCA cycle)		acetyl-CoA catabolic process;acetyl-CoA metabolic process;biological regulation;catabolic process;cation transport;cell redox homeostasis;cellular catabolic process;cellular homeostasis;cellular metabolic process;cellular process;coenzyme catabolic process;coenzyme metabolic process;cofactor catabolic process;cofactor metabolic process;establishment of localization;homeostatic process;hydrogen tr…	binding;catalytic activity;cation transmembrane transporter activity;coenzyme binding;cofactor binding;hydrogen ion transmembrane transporter activity;inorganic cation transmembrane transporter activity;ion transmembrane transporter activity;monovalent inorganic cation transmembrane transporter activity;NAD binding;NAD(P)+ transhydrogenase (AB-specific) activity;NAD(P)+ transhydrogenase (B-specif…	cell part;cytoplasmic part;integral to membrane;intracellular membrane-bounded organelle;intracellular organelle;intracellular organelle part;intracellular part;intrinsic to membrane;membrane;membrane part;membrane-bounded organelle;mitochondrial inner membrane;mitochondrial membrane;mitochondrial membrane part;mitochondrial part;mitochondrial respiratory chain;mitochondrion;organelle;organelle i…	+	Q61941	Q61941	NNTM_MOUSE	Nnt	NAD(P) transhydrogenase, mitochondrial	ENSG00000112992	ENST00000264663;ENST00000344920;ENST00000503059;ENST00000503651;ENST00000505678;ENST00000512422;ENST00000512996;ENST00000515208	ENSP00000264663;ENSP00000343873;ENSP00000421674;ENSP00000421886;ENSP00000424782;ENSP00000425542;ENSP00000426343;ENSP00000427670
	NaN	NaN	NaN	NaN	9.79672	NaN	7.97227	NaN	NaN	NaN	NaN	NaN	10.3395	NaN	11.0899	10.7441	11.6382	11.2766	HALLMARK_KRAS_SIGNALING_UP		WP_EGFEGFR_SIGNALING_PATHWAY;WP_MAPK_SIGNALING_PATHWAY	biological regulation;cellular macromolecule metabolic process;cellular metabolic process;cellular process;cellular protein metabolic process;chordate embryonic development;dephosphorylation;developmental process;embryo development;embryo development ending in birth or egg hatching;in utero embryonic development;macromolecule metabolic process;macromolecule modification;metabolic process;negative…	binding;catalytic activity;enzyme binding;hydrolase activity;hydrolase activity, acting on ester bonds;kinase binding;molecular transducer activity;phosphatase activity;phosphoprotein phosphatase activity;phosphoric ester hydrolase activity;protein binding;protein kinase binding;protein tyrosine phosphatase activity;receptor activity;signal transducer activity;signaling receptor activity;transmem…	cell part;cytoplasmic part;extracellular region part;extracellular space;integral to membrane;intracellular part;intrinsic to membrane;membrane;membrane part;perinuclear region of cytoplasm;plasma membrane	+	Q62132	Q62132	PTPRR_MOUSE	Ptprr	Receptor-type tyrosine-protein phosphatase R	ENSG00000153233	ENST00000283228;ENST00000342084;ENST00000378778;ENST00000440835;ENST00000549308;ENST00000550661;ENST00000551219	ENSP00000283228;ENSP00000339605;ENSP00000368054;ENSP00000391750;ENSP00000446943;ENSP00000448049;ENSP00000449616
	11.9156	12.029	12.2424	11.6804	12.4042	12.0016	12.6944	12.4722	12.8063	12.0695	11.9932	12.1332	12.5509	12.6839	12.7328	12.5512	12.5685	12.8571	HALLMARK_IL2_STAT5_SIGNALING	Interaction between L1 and Ankyrins;Phase 0 - rapid depolarisation	WP_CHRONIC_HYPERGLYCEMIA_IMPAIRMENT_OF_NEURON_FUNCTION	behavior;behavioral response to pain;biological regulation;cation transport;cellular chemical homeostasis;cellular homeostasis;cellular ion homeostasis;cellular process;chemical homeostasis;defense response;developmental process;establishment of localization;homeostatic process;inflammatory response;ion homeostasis;ion transmembrane transport;ion transport;metal ion transport;monovalent inorganic…	alkali metal ion binding;binding;cation binding;cation channel activity;cation transmembrane transporter activity;channel activity;gated channel activity;ion binding;ion channel activity;ion transmembrane transporter activity;metal ion binding;passive transmembrane transporter activity;sodium channel activity;sodium ion binding;substrate-specific channel activity;substrate-specific transmembrane …	cation channel complex;cell part;ion channel complex;macromolecular complex;membrane;membrane part;plasma membrane;plasma membrane part;protein complex;sodium channel complex;voltage-gated sodium channel complex	+	Q62205	Q62205	SCN9A_MOUSE	Scn9a	Sodium channel protein type 9 subunit alpha	ENSG00000169432	ENST00000303354;ENST00000409435;ENST00000409672;ENST00000452182;ENST00000454569	ENSP00000304748;ENSP00000386306;ENSP00000386330;ENSP00000393141;ENSP00000413212
	NaN	11.8293	11.1086	10.492	10.1671	10.0128	NaN	NaN	11.0166	NaN	10.6226	10.3003	NaN	NaN	NaN	NaN	NaN	NaN		Defective B3GALTL causes Peters-plus syndrome (PpS);O-glycosylation of TSR domain-containing proteins;Other semaphorin interactions		anatomical structure development;anatomical structure morphogenesis;axon guidance;axonal fasciculation;biological adhesion;biological regulation;blood vessel endothelial cell proliferation involved in sprouting angiogenesis;branching morphogenesis of a tube;cell adhesion;cell chemotaxis;cell communication;cell migration;cell motility;cell proliferation;cell recognition;cell-cell signaling;cellula…	axon guidance receptor activity;binding;chondroitin sulfate proteoglycan binding;glycoprotein binding;heparan sulfate proteoglycan binding;molecular transducer activity;protein binding;proteoglycan binding;receptor activity;receptor binding;semaphorin receptor binding;signal transducer activity;signaling receptor activity;syndecan binding;transmembrane signaling receptor activity	cell part;extracellular membrane-bounded organelle;extracellular organelle;extracellular region part;extracellular vesicular exosome;integral to membrane;intrinsic to membrane;membrane;membrane part;membrane-bounded organelle;membrane-bounded vesicle;organelle;plasma membrane;vesicle	+	Q62217	Q62217	SEM5A_MOUSE	Sema5a	Semaphorin-5A	ENSG00000112902	ENST00000382496;ENST00000513968	ENSP00000371936;ENSP00000421961
	12.7434	12.0245	12.2731	12.2439	11.7877	12.2585	NaN	NaN	10.6368	NaN	NaN	10.6773	NaN	NaN	NaN	NaN	NaN	NaN		Voltage gated Potassium channels	WP_VEGFAVEGFR2_SIGNALING	biological regulation;cation transport;cell communication;cell-cell signaling;cellular component assembly;cellular component organization;cellular component organization or biogenesis;cellular potassium ion transport;cellular process;establishment of localization;ion transmembrane transport;ion transport;macromolecular complex assembly;macromolecular complex subunit organization;metal ion transpo…	cation channel activity;cation transmembrane transporter activity;channel activity;delayed rectifier potassium channel activity;gated channel activity;ion channel activity;ion transmembrane transporter activity;passive transmembrane transporter activity;potassium channel activity;substrate-specific channel activity;substrate-specific transmembrane transporter activity;substrate-specific transport…	axolemma;axon part;axon terminus;cation channel complex;cell body membrane;cell part;cell projection membrane;cell projection part;dendrite membrane;integral to membrane;intrinsic to membrane;ion channel complex;leading edge membrane;macromolecular complex;membrane;membrane part;neuromuscular junction;neuron projection membrane;neuron projection terminus;neuronal cell body membrane;plasma membran…	+	Q63959	Q63959	KCNC3_MOUSE	Kcnc3	Potassium voltage-gated channel subfamily C member 3	ENSG00000131398	ENST00000376959;ENST00000474951;ENST00000477616	ENSP00000366158;ENSP00000432438;ENSP00000434241
	12.9551	13.4673	12.6703	13.0872	13.1938	12.8038	12.8509	13.3877	12.543	12.6855	12.8969	12.392	12.9667	13.0334	12.4615	12.8485	12.704	11.9309	HALLMARK_HYPOXIA;HALLMARK_PROTEIN_SECRETION	Detoxification of Reactive Oxygen Species;Ion influx/efflux at host-pathogen interface;Ion transport by P-type ATPases	WP_COPPER_HOMEOSTASIS	alcohol biosynthetic process;alcohol metabolic process;alpha-beta T cell activation;alpha-beta T cell activation involved in immune response;alpha-beta T cell differentiation;alpha-beta T cell differentiation involved in immune response;amine biosynthetic process;amine metabolic process;anatomical structure development;anatomical structure morphogenesis;apoptotic mitochondrial changes;aromatic am…	active transmembrane transporter activity;adenyl nucleotide binding;adenyl ribonucleotide binding;ATP binding;ATPase activity;ATPase activity, coupled;ATPase activity, coupled to movement of substances;ATPase activity, coupled to transmembrane movement of ions;ATPase activity, coupled to transmembrane movement of ions, phosphorylative mechanism;ATPase activity, coupled to transmembrane movement o…	basolateral plasma membrane;brush border membrane;cell body;cell part;cell projection;cell projection membrane;cell projection part;clathrin-coated vesicle;coated vesicle;cytoplasmic membrane-bounded vesicle;cytoplasmic part;cytoplasmic vesicle;cytosol;endoplasmic reticulum;endosome;Golgi apparatus;Golgi apparatus part;Golgi-associated vesicle;integral to membrane;intracellular membrane-bounded o…	+	Q64430	Q64430	ATP7A_MOUSE	Atp7a	Copper-transporting ATPase 1	ENSG00000165240	ENST00000341514;ENST00000343533;ENST00000350425	ENSP00000343026;ENSP00000343678;ENSP00000345728
	11.0215	11.228	10.7058	10.9945	10.9775	10.0342	11.6249	10.9322	11.3347	11.2417	11.1583	10.5781	12.2844	11.2798	11.5	11.3127	12.1413	NaN		Class C/3 (Metabotropic glutamate/pheromone receptors);G alpha (i) signalling events	WP_GPCRS_CLASS_C_METABOTROPIC_GLUTAMATE_PHEROMONE;WP_IL18_SIGNALING_PATHWAY;WP_NEUROINFLAMMATION_AND_GLUTAMATERGIC_SIGNALING	adult behavior;associative learning;behavior;biological regulation;cAMP-mediated signaling;cell communication;cell surface receptor linked signaling pathway;cell-cell signaling;cellular process;cellular response to stimulus;cognition;conditioned taste aversion;cyclic-nucleotide-mediated signaling;feeding behavior;glutamate signaling pathway;G-protein coupled receptor protein signaling pathway;G-p…	adenylate cyclase inhibiting metabotropic glutamate receptor activity;adenylate cyclase inhibitor activity;adenylate cyclase regulator activity;amine binding;amino acid binding;binding;calcium channel activity;calcium channel regulator activity;calcium ion binding;carboxylic acid binding;cation binding;cation channel activity;cation transmembrane transporter activity;channel activity;channel regu…	asymmetric synapse;axon;cell cortex;cell part;cell projection;cell projection part;cytoplasmic part;dendrite;dendritic shaft;integral to membrane;integral to plasma membrane;intracellular part;intrinsic to membrane;intrinsic to plasma membrane;macromolecular complex;membrane;membrane part;neuron projection;plasma membrane;plasma membrane part;postsynaptic membrane;presynaptic active zone;presynap…	+	Q68ED2	Q68ED2	GRM7_MOUSE	Grm7	Metabotropic glutamate receptor 7	ENSG00000196277	ENST00000357716;ENST00000389335;ENST00000389336;ENST00000402647;ENST00000435689;ENST00000440923;ENST00000443259;ENST00000445087;ENST00000448328;ENST00000467425;ENST00000486284	ENSP00000350348;ENSP00000373986;ENSP00000373987;ENSP00000384585;ENSP00000393799;ENSP00000395035;ENSP00000404161;ENSP00000405194;ENSP00000412329;ENSP00000417536;ENSP00000419835
	13.6125	12.5413	13.7957	13.8652	13.7984	13.6283	13.86	12.9845	13.8811	13.8169	12.8923	12.9656	13.8736	13.2651	14.1206	14.0828	13.7639	13.294		Toxicity of botulinum toxin type A (BoNT/A);Toxicity of botulinum toxin type D (BoNT/D);Toxicity of botulinum toxin type F (BoNT/F)		establishment of localization;neurotransmitter transport;transport	transmembrane transporter activity;transporter activity	cell junction;cell part;clathrin coated vesicle membrane;clathrin-coated vesicle;coated vesicle;coated vesicle membrane;cytoplasmic membrane-bounded vesicle;cytoplasmic part;cytoplasmic vesicle;cytoplasmic vesicle membrane;cytoplasmic vesicle part;integral to membrane;intracellular membrane-bounded organelle;intracellular organelle;intracellular organelle part;intracellular part;intrinsic to memb…	+	Q69ZS6	Q69ZS6	SV2C_MOUSE	Sv2c	Synaptic vesicle glycoprotein 2C	ENSG00000122012	ENST00000322285;ENST00000502798	ENSP00000316983;ENSP00000423541
	10.3553	8.10797	10.5475	10.6955	8.57403	10.1223	9.75717	NaN	NaN	NaN	9.90546	9.01878	9.76033	NaN	NaN	NaN	NaN	10.0261			WP_ECTODERM_DIFFERENTIATION;WP_IL18_SIGNALING_PATHWAY	biological regulation;biosynthetic process;cellular biosynthetic process;cellular macromolecule biosynthetic process;cellular macromolecule metabolic process;cellular metabolic process;cellular nitrogen compound metabolic process;cellular process;macromolecule biosynthetic process;macromolecule metabolic process;metabolic process;negative regulation of biological process;negative regulation of bi…	binding;cation binding;core promoter proximal region DNA binding;core promoter proximal region sequence-specific DNA binding;DNA binding;G-protein coupled amine receptor activity;G-protein coupled receptor activity;histamine receptor activity;ion binding;metal ion binding;molecular transducer activity;nucleic acid binding;nucleic acid binding transcription factor activity;receptor activity;regula…	cell part;integral to membrane;intracellular membrane-bounded organelle;intracellular organelle;intracellular part;intrinsic to membrane;membrane part;membrane-bounded organelle;nucleus;organelle	+	Q6IQX8	Q6IQX8	ZN219_MOUSE	Znf219	Zinc finger protein 219	ENSG00000165804	ENST00000360947;ENST00000421093;ENST00000451119;ENST00000553296;ENST00000553980;ENST00000554478;ENST00000554923;ENST00000555270;ENST00000555697;ENST00000556174	ENSP00000354206;ENSP00000388558;ENSP00000392401;ENSP00000450609;ENSP00000450803;ENSP00000450900;ENSP00000451212;ENSP00000451595;ENSP00000451890;ENSP00000451969
	12.3531	12.2698	12.0506	12.3147	11.8624	11.9109	12.1549	11.9451	11.7908	11.6421	11.9613	11.7159	12.286	12.262	12.1586	12.3629	12.432	NaN		Neutrophil degranulation;Stimuli-sensing channels	WP_COVID19_AND_ENDOTHELIAL_CELL_SENESCENCE	activation of blood coagulation via clotting cascade;anatomical structure development;anion transport;biological regulation;biomineral tissue development;blood coagulation;bone mineralization;bone mineralization involved in bone maturation;cation transport;cell chemotaxis;cell migration;cell motility;cellular component movement;cellular component organization;cellular component organization or bi…	anion channel activity;anion transmembrane transporter activity;calcium activated cation channel activity;cation channel activity;cation transmembrane transporter activity;channel activity;chloride channel activity;gated channel activity;intracellular calcium activated chloride channel activity;ion channel activity;ion gated channel activity;ion transmembrane transporter activity;lipid transporte…	cell part;cell surface;chloride channel complex;extracellular membrane-bounded organelle;extracellular organelle;extracellular region part;extracellular vesicular exosome;intracellular;ion channel complex;macromolecular complex;membrane;membrane part;membrane-bounded organelle;membrane-bounded vesicle;organelle;plasma membrane;protein complex;vesicle	+	Q6P9J9	Q6P9J9	ANO6_MOUSE	Ano6	Anoctamin-6	ENSG00000177119	ENST00000320560;ENST00000423947;ENST00000425752;ENST00000441606;ENST00000550630	ENSP00000320087;ENSP00000391417;ENSP00000409126;ENSP00000413137;ENSP00000449423
	12.82	13.2241	12.6463	12.6999	12.8825	12.6669	11.9545	12.6618	12.2175	12.2309	12.4483	12.1337	12.7553	12.5631	12.357	12.6321	12.6694	12.9935		Post-translational protein phosphorylation;Regulation of Insulin-like Growth Factor (IGF) transport and uptake by Insulin-like Growth Factor Binding Proteins (IGFBPs);Stimuli-sensing channels		anion transport;cellular process;chloride transport;establishment of localization;inorganic anion transport;ion transmembrane transport;ion transport;transmembrane transport;transport	anion channel activity;anion transmembrane transporter activity;channel activity;chloride channel activity;gated channel activity;intracellular calcium activated chloride channel activity;ion channel activity;ion gated channel activity;ion transmembrane transporter activity;passive transmembrane transporter activity;substrate-specific channel activity;substrate-specific transmembrane transporter …	cell part;integral to membrane;intracellular;intrinsic to membrane;membrane;membrane part;plasma membrane	+	Q6PB70	Q6PB70	ANO8_MOUSE	Ano8	Anoctamin-8	ENSG00000074855	ENST00000159087;ENST00000597643;ENST00000630631	ENSP00000159087;ENSP00000469751;ENSP00000486865
	11.2281	10.7043	10.9909	10.8093	10.9406	11.2726	11.7073	12.2515	11.3904	11.4624	11.2434	11.3411	11.6238	12.5063	11.6455	11.8556	12.0985	NaN		RNA polymerase II transcribes snRNA genes		biological regulation;cellular macromolecule metabolic process;cellular metabolic process;cellular nitrogen compound metabolic process;cellular process;cellular response to stimulus;macromolecule metabolic process;metabolic process;ncRNA metabolic process;ncRNA processing;nitrogen compound metabolic process;nucleic acid metabolic process;nucleobase-containing compound metabolic process;primary me…	molecular transducer activity;receptor activity;signal transducer activity;signaling receptor activity;transmembrane signaling receptor activity	actin cytoskeleton;cell part;cytoskeleton;integrator complex;intracellular non-membrane-bounded organelle;intracellular organelle;intracellular organelle part;intracellular part;macromolecular complex;non-membrane-bounded organelle;nuclear part;nucleoplasm;nucleoplasm part;organelle;organelle part;protein complex	+	Q6PCM2	Q6PCM2	INT6_MOUSE	Ints6	Integrator complex subunit 6	ENSG00000102786	ENST00000311234;ENST00000398119;ENST00000442263;ENST00000469430;ENST00000483288;ENST00000483746;ENST00000485178;ENST00000488009;ENST00000490542;ENST00000491189;ENST00000497989	ENSP00000310260;ENSP00000381187;ENSP00000411245;ENSP00000417442;ENSP00000417707;ENSP00000418026;ENSP00000419144;ENSP00000419287;ENSP00000419569;ENSP00000419871;ENSP00000419984
	15.5603	14.5078	14.5198	14.8133	14.4117	14.0888	13.1327	13.2701	12.9669	13.3805	13.7296	12.7279	14.8039	14.7467	14.9844	14.7584	14.9971	14.1285	HALLMARK_APICAL_JUNCTION	Ion homeostasis;Ion transport by P-type ATPases	WP_SUDDEN_INFANT_DEATH_SYNDROME_SIDS_SUSCEPTIBILITY_PATHWAYS	adult behavior;adult locomotory behavior;associative learning;behavior;biological regulation;cation homeostasis;cation transport;cell surface receptor linked signaling pathway;cellular cation homeostasis;cellular chemical homeostasis;cellular homeostasis;cellular ion homeostasis;cellular metal ion homeostasis;cellular monovalent inorganic cation homeostasis;cellular potassium ion homeostasis;cell…	active transmembrane transporter activity;adenyl nucleotide binding;adenyl ribonucleotide binding;ATP binding;ATPase activity;ATPase activity, coupled;ATPase activity, coupled to movement of substances;ATPase activity, coupled to transmembrane movement of ions;ATPase activity, coupled to transmembrane movement of ions, phosphorylative mechanism;ATPase activity, coupled to transmembrane movement o…	axon;cell part;cell projection;cell projection part;cytoplasmic part;dendritic spine head;dendritic spine neck;endoplasmic reticulum;Golgi apparatus;integral to membrane;intracellular membrane-bounded organelle;intracellular organelle;intracellular part;intrinsic to membrane;macromolecular complex;membrane;membrane part;membrane-bounded organelle;myelin sheath;neuron projection;nucleus;organelle;…	+	Q6PIC6	Q6PIC6	AT1A3_MOUSE	Atp1a3	Sodium/potassium-transporting ATPase subunit alpha-3	ENSG00000105409	ENST00000302102;ENST00000441343;ENST00000473086;ENST00000543770;ENST00000545399;ENST00000602133	ENSP00000302397;ENSP00000411503;ENSP00000437577;ENSP00000444688;ENSP00000469129;ENSP00000471581
	16.3311	16.2686	15.5141	16.5418	14.8223	16.0686	15.4893	15.6659	15.4249	15.5079	15.271	14.6801	15.6609	15.3574	15.1162	15.5358	14.1692	15.0355		Ion homeostasis;Ion transport by P-type ATPases	WP_SYNAPTIC_VESICLE_PATHWAY	adult behavior;adult locomotory behavior;associative learning;ATP hydrolysis coupled proton transport;behavior;biological regulation;calcium ion homeostasis;calcium-mediated signaling;cardiac muscle contraction;cation homeostasis;cation transport;cellular calcium ion homeostasis;cellular cation homeostasis;cellular chemical homeostasis;cellular divalent inorganic cation homeostasis;cellular homeo…	active transmembrane transporter activity;adenyl nucleotide binding;adenyl ribonucleotide binding;ATP binding;ATPase activity;ATPase activity, coupled;ATPase activity, coupled to movement of substances;ATPase activity, coupled to transmembrane movement of ions;ATPase activity, coupled to transmembrane movement of ions, phosphorylative mechanism;ATPase activity, coupled to transmembrane movement o…	caveola;cell part;cell projection;cell projection part;cytoplasm;cytoplasmic part;dendritic spine;endosome;integral to membrane;intracellular membrane-bounded organelle;intracellular organelle;intracellular part;intrinsic to membrane;macromolecular complex;membrane;membrane part;membrane raft;membrane-bounded organelle;neuron projection;neuron spine;organelle;plasma membrane;plasma membrane part;…	+	Q6PIE5	Q6PIE5	AT1A2_MOUSE	Atp1a2	Sodium/potassium-transporting ATPase subunit alpha-2	ENSG00000018625	ENST00000361216;ENST00000392233;ENST00000447527	ENSP00000354490;ENSP00000376066;ENSP00000411705
	NaN	11.7409	11.3038	11.2188	11.5942	10.6809	12.915	12.8352	13.0652	12.466	12.634	12.1063	NaN	NaN	NaN	NaN	NaN	NaN	HALLMARK_ESTROGEN_RESPONSE_LATE;HALLMARK_UV_RESPONSE_DN	Ion homeostasis;Ion transport by P-type ATPases;Reduction of cytosolic Ca++ levels	WP_VITAMIN_DSENSITIVE_CALCIUM_SIGNALING_IN_DEPRESSION	biological regulation;blood coagulation;calcium ion homeostasis;calcium ion transmembrane transport;calcium ion transport;cation homeostasis;cation transport;cellular calcium ion homeostasis;cellular cation homeostasis;cellular chemical homeostasis;cellular divalent inorganic cation homeostasis;cellular homeostasis;cellular ion homeostasis;cellular metal ion homeostasis;cellular process;cellular …	active transmembrane transporter activity;adenyl nucleotide binding;adenyl ribonucleotide binding;ATP binding;ATPase activity;ATPase activity, coupled;ATPase activity, coupled to movement of substances;ATPase activity, coupled to transmembrane movement of ions;ATPase activity, coupled to transmembrane movement of ions, phosphorylative mechanism;ATPase activity, coupled to transmembrane movement o…	caveola;cell part;contractile fiber part;cytoplasmic part;integral to membrane;integral to plasma membrane;intracellular part;intrinsic to membrane;intrinsic to plasma membrane;macromolecular complex;membrane;membrane part;membrane raft;organelle part;plasma membrane;plasma membrane part;protein complex;T-tubule;Z disc	+	Q6Q477	Q6Q477	AT2B4_MOUSE	Atp2b4	Plasma membrane calcium-transporting ATPase 4	ENSG00000058668	ENST00000341360;ENST00000356729;ENST00000357681;ENST00000367218;ENST00000458092;ENST00000484746	ENSP00000340930;ENSP00000349165;ENSP00000350310;ENSP00000356187;ENSP00000391150;ENSP00000433577
	12.1612	13.3879	12.3147	12.8688	12.8779	12.1892	14.335	14.2003	14.2978	13.9346	14.115	13.8642	14.5522	14.41	14.3984	14.4598	14.4337	14.0059	HALLMARK_KRAS_SIGNALING_DN	Interaction between L1 and Ankyrins;Phase 0 - rapid depolarisation	WP_CHRONIC_HYPERGLYCEMIA_IMPAIRMENT_OF_NEURON_FUNCTION	biological regulation;cation transport;cellular chemical homeostasis;cellular homeostasis;cellular ion homeostasis;cellular process;chemical homeostasis;establishment of localization;homeostatic process;ion homeostasis;ion transmembrane transport;ion transport;metal ion transport;monovalent inorganic cation transport;multicellular organismal process;neurological system process;regulation of actio…	binding;cation channel activity;cation transmembrane transporter activity;channel activity;gated channel activity;ion channel activity;ion channel binding;ion transmembrane transporter activity;passive transmembrane transporter activity;protein binding;sodium channel activity;substrate-specific channel activity;substrate-specific transmembrane transporter activity;substrate-specific transporter a…	axon;cation channel complex;cell part;cell projection;C-fiber;extracellular membrane-bounded organelle;extracellular organelle;extracellular region part;extracellular vesicular exosome;ion channel complex;macromolecular complex;membrane part;membrane-bounded organelle;membrane-bounded vesicle;neuron projection;organelle;plasma membrane part;protein complex;sodium channel complex;vesicle;voltage-g…	+	Q6QIY3	Q6QIY3	SCNAA_MOUSE	Scn10a	Sodium channel protein type 10 subunit alpha	ENSG00000185313	ENST00000449082	ENSP00000390600
	13.4309	13.1566	13.8563	13.0516	14.0601	13.2639	10.3268	NaN	10.5889	11.187	10.2087	11.0959	NaN	10.7392	10.1006	NaN	10.9199	10.7874	HALLMARK_UV_RESPONSE_UP	Receptor-type tyrosine-protein phosphatases	WP_BRAINDERIVED_NEUROTROPHIC_FACTOR_BDNF_SIGNALING_PATHWAY;WP_CIRCADIAN_RHYTHM_GENES;WP_NEUROGENESIS_REGULATION_IN_THE_OLFACTORY_EPITHELIUM	activation of MAPK activity;activation of protein kinase activity;activation of protein kinase B activity;anatomical structure development;biological regulation;cell communication;cell differentiation;cell fate specification;cell migration;cell motility;cell surface receptor linked signaling pathway;cellular component movement;cellular developmental process;cellular macromolecule metabolic proces…	adenyl nucleotide binding;adenyl ribonucleotide binding;ATP binding;binding;catalytic activity;growth factor binding;kinase activity;molecular transducer activity;neurotrophin binding;neurotrophin receptor activity;nucleotide binding;p53 binding;phosphotransferase activity, alcohol group as acceptor;protein binding;protein kinase activity;protein tyrosine kinase activity;purine nucleotide binding…	cell part;cytoplasm;integral to membrane;integral to plasma membrane;intracellular part;intrinsic to membrane;intrinsic to plasma membrane;macromolecular complex;membrane;membrane part;plasma membrane part;protein complex;receptor complex	+	Q6VNS1	Q6VNS1	NTRK3_MOUSE	Ntrk3	NT-3 growth factor receptor	ENSG00000140538	ENST00000317501;ENST00000355254;ENST00000357724;ENST00000360948;ENST00000394480;ENST00000540489;ENST00000542733;ENST00000557856;ENST00000558306;ENST00000558576;ENST00000558676;ENST00000559188;ENST00000560017;ENST00000626019;ENST00000629765	ENSP00000318328;ENSP00000347397;ENSP00000350356;ENSP00000354207;ENSP00000377990;ENSP00000437773;ENSP00000444673;ENSP00000453511;ENSP00000453959;ENSP00000473315;ENSP00000473475;ENSP00000473656;ENSP00000480693;ENSP00000485864;ENSP00000486784
	11.6064	11.3983	11.0885	11.3704	11.4842	10.7551	11.4436	11.4512	11.665	11.8457	11.0839	10.4596	12.0022	11.4807	12.033	11.9565	11.7668	12.216	HALLMARK_DNA_REPAIR	Physiological factors	WP_FGFR3_SIGNALING_IN_CHONDROCYTE_PROLIFERATION_AND_TERMINAL_DIFFERENTIATION	anatomical structure development;biological regulation;biosynthetic process;bone development;cell surface receptor linked signaling pathway;cellular biosynthetic process;cellular metabolic process;cellular nitrogen compound biosynthetic process;cellular nitrogen compound metabolic process;cellular process;cellular response to chemical stimulus;cellular response to cytokine stimulus;cellular respo…	adenyl nucleotide binding;adenyl ribonucleotide binding;ATP binding;binding;catalytic activity;cyclase activity;GTP binding;guanyl nucleotide binding;guanyl ribonucleotide binding;guanylate cyclase activity;hormone binding;kinase activity;lyase activity;molecular transducer activity;natriuretic peptide receptor activity;nucleotide binding;peptide binding;peptide hormone binding;peptide receptor a…	cell part;integral to membrane;intrinsic to membrane;membrane;membrane part;plasma membrane	+	Q6VVW5	Q6VVW5	ANPRB_MOUSE	Npr2	Atrial natriuretic peptide receptor 2	ENSG00000159899	ENST00000342694;ENST00000421267;ENST00000447210;ENST00000448821	ENSP00000341083;ENSP00000393029;ENSP00000399204;ENSP00000402902
	10.481	12.0519	11.6856	11.5417	11.2103	12.235	12.136	12.159	12.7081	11.6516	12.8746	11.8974	NaN	NaN	NaN	NaN	NaN	NaN		Stimuli-sensing channels		biological regulation;cation transport;cellular process;cellular response to stimulus;detection of abiotic stimulus;detection of chemical stimulus;detection of chemical stimulus involved in sensory perception;detection of chemical stimulus involved in sensory perception of pain;detection of external stimulus;detection of mechanical stimulus;detection of mechanical stimulus involved in sensory per…	cation channel activity;cation transmembrane transporter activity;channel activity;enterobactin transporter activity;gated channel activity;ion channel activity;ion transmembrane transporter activity;ligand-gated channel activity;ligand-gated ion channel activity;ligand-gated sodium channel activity;passive transmembrane transporter activity;siderophore transporter activity;sodium channel activit…	cell part;cytoplasm;integral to membrane;integral to plasma membrane;intracellular part;intrinsic to membrane;intrinsic to plasma membrane;membrane;membrane part;plasma membrane;plasma membrane part	+	Q6X1Y6	Q6X1Y6	ASIC3_MOUSE	Asic3	Acid-sensing ion channel 3	ENSG00000213199	ENST00000297512;ENST00000349064;ENST00000357922;ENST00000377904;ENST00000468325;ENST00000485929;ENST00000490540	ENSP00000297512;ENSP00000344838;ENSP00000350600;ENSP00000367136;ENSP00000418361;ENSP00000418605;ENSP00000420371
	11.796	11.8408	11.1034	12.0388	11.3834	11.017	11.4898	NaN	11.1086	11.6681	11.3412	11.1989	11.2345	11.3567	10.3866	11.8752	9.72337	NaN		Choline catabolism;Synthesis of PC;Transport of bile salts and organic acids, metal ions and amine compounds		alcohol metabolic process;amine metabolic process;amine transport;biosynthetic process;cation transport;cellular amine metabolic process;cellular biogenic amine metabolic process;cellular biosynthetic process;cellular lipid metabolic process;cellular metabolic process;cellular nitrogen compound metabolic process;cellular process;choline transport;establishment of localization;ethanolamine-contain…	active transmembrane transporter activity;amine transmembrane transporter activity;choline transmembrane transporter activity;substrate-specific transmembrane transporter activity;substrate-specific transporter activity;transmembrane transporter activity;transporter activity	cell part;cytoplasmic part;extracellular membrane-bounded organelle;extracellular organelle;extracellular region part;extracellular vesicular exosome;integral to membrane;intracellular organelle part;intracellular part;intrinsic to membrane;membrane;membrane part;membrane-bounded organelle;membrane-bounded vesicle;mitochondrial membrane;mitochondrial outer membrane;mitochondrial part;organelle;or…	+	Q6X893	Q6X893	CTL1_MOUSE	Slc44a1	Choline transporter-like protein 1	ENSG00000070214	ENST00000374720;ENST00000374723;ENST00000374724;ENST00000470972	ENSP00000363852;ENSP00000363855;ENSP00000363856;ENSP00000433072
	11.5102	12.3006	12.1083	11.6695	12.0796	11.3769	12.0894	NaN	12.0177	11.8735	11.696	11.3176	13.616	13.3202	13.5879	13.7225	13.5235	13.3862				cation transport;cellular potassium ion transport;cellular process;establishment of localization;ion transmembrane transport;ion transport;metal ion transport;monovalent inorganic cation transport;potassium ion transmembrane transport;potassium ion transport;transmembrane transport;transport	calcium activated cation channel activity;calcium-activated potassium channel activity;cation channel activity;cation transmembrane transporter activity;channel activity;gated channel activity;ion channel activity;ion gated channel activity;ion transmembrane transporter activity;passive transmembrane transporter activity;potassium channel activity;substrate-specific channel activity;substrate-spe…	cation channel complex;cell part;ion channel complex;macromolecular complex;membrane;membrane part;plasma membrane part;potassium channel complex;protein complex;voltage-gated potassium channel complex	+	Q6ZPR4	Q6ZPR4;D3Z649	KCNT1_MOUSE	Kcnt1	Potassium channel subfamily T member 1	ENSG00000107147	ENST00000371757;ENST00000460750;ENST00000473941;ENST00000486577;ENST00000487664;ENST00000488444;ENST00000490355;ENST00000491806;ENST00000628528;ENST00000630792;ENST00000631073;ENST00000631193	ENSP00000360822;ENSP00000417578;ENSP00000417851;ENSP00000418003;ENSP00000418777;ENSP00000419007;ENSP00000419086;ENSP00000420764;ENSP00000486130;ENSP00000486374;ENSP00000486486;ENSP00000486830
	NaN	11.8059	11.6484	10.8331	12.0452	11.9313	13.576	13.1799	12.8668	12.8431	13.7612	12.3697	12.023	11.1385	11.2303	12.4109	11.6891	12.4083		TRP channels	WP_CHRONIC_HYPERGLYCEMIA_IMPAIRMENT_OF_NEURON_FUNCTION;WP_EICOSANOID_METABOLISM_VIA_LIPOOXYGENASES_LOX;WP_SEROTONIN_AND_ANXIETY	behavior;biological regulation;calcium ion transmembrane transport;calcium ion transport;carbohydrate metabolic process;cation transport;cell surface receptor linked signaling pathway;cellular process;cellular response to alkaloid;cellular response to ATP;cellular response to chemical stimulus;cellular response to organic substance;cellular response to stimulus;chemosensory behavior;divalent inor…	adenyl nucleotide binding;adenyl ribonucleotide binding;ATP binding;binding;calcium channel activity;calcium-release channel activity;catalytic activity;cation channel activity;cation transmembrane transporter activity;channel activity;excitatory extracellular ligand-gated ion channel activity;extracellular ligand-gated ion channel activity;gated channel activity;ion channel activity;ion transmem…	cell junction;cell part;cell projection membrane;cell projection part;dendritic spine membrane;integral to membrane;integral to plasma membrane;intrinsic to membrane;intrinsic to plasma membrane;leading edge membrane;membrane;membrane part;neuron projection membrane;plasma membrane;plasma membrane part;postsynaptic membrane;synapse part;synaptic membrane	+	Q704Y3	Q704Y3	TRPV1_MOUSE	Trpv1	Transient receptor potential cation channel subfamily V member 1	ENSG00000196689;ENSG00000262304;ENSG00000196689;ENSG00000262304	ENST00000399756;ENST00000399759;ENST00000571088;ENST00000572705;ENST00000310522;ENST00000425167;ENST00000576351;ENST00000572919	ENSP00000382659;ENSP00000382661;ENSP00000459962;ENSP00000461007;ENSP00000311692;ENSP00000409627;ENSP00000459042;ENSP00000461416
	12.1392	12.84	12.1777	12.1737	12.7059	12.4876	10.5152	NaN	10.9178	10.2301	10.9337	10.2578	13.5478	13.4119	13.4217	13.4766	13.2399	12.8592	HALLMARK_BILE_ACID_METABOLISM;HALLMARK_UV_RESPONSE_DN	Defective SLC22A18 causes lung cancer (LNCR) and embryonal rhabdomyosarcoma 1 (RMSE1);Organic cation transport		cation transport;cellular process;drug transmembrane transport;drug transport;establishment of localization;excretion;ion transport;multicellular organismal process;organic cation transport;secretion;system process;transmembrane transport;transport	active transmembrane transporter activity;binding;drug transmembrane transporter activity;enzyme binding;protein binding;secondary active transmembrane transporter activity;symporter activity;transmembrane transporter activity;transporter activity;ubiquitin protein ligase binding	apical plasma membrane;cell part;cytoplasm;envelope;integral to membrane;intracellular organelle part;intracellular part;intrinsic to membrane;membrane;membrane part;nuclear envelope;nuclear part;organelle envelope;organelle part;plasma membrane;plasma membrane part	+	Q78KK3	Q78KK3	S22AI_MOUSE	Slc22a18	Solute carrier family 22 member 18	ENSG00000110628	ENST00000312221;ENST00000347936;ENST00000380574;ENST00000449793;ENST00000485423	ENSP00000307859;ENSP00000311139;ENSP00000369948;ENSP00000392072;ENSP00000433019
	13.1149	13.1387	12.9329	12.7286	13.4962	12.7969	12.3583	11.7104	12.1319	11.9004	11.6914	11.9008	NaN	NaN	NaN	NaN	12.4648	NaN		Interaction between L1 and Ankyrins;Phase 0 - rapid depolarisation	WP_DRAVET_SYNDROME;WP_SUDDEN_INFANT_DEATH_SYNDROME_SIDS_SUSCEPTIBILITY_PATHWAYS	biological regulation;cardiac muscle contraction;cation transport;cellular chemical homeostasis;cellular homeostasis;cellular ion homeostasis;cellular process;chemical homeostasis;establishment of localization;homeostatic process;ion homeostasis;ion transmembrane transport;ion transport;metal ion transport;monovalent inorganic cation transport;multicellular organismal process;muscle contraction;m…	binding;cation channel activity;cation transmembrane transporter activity;channel activity;channel regulator activity;gated channel activity;ion channel activity;ion channel binding;ion transmembrane transporter activity;passive transmembrane transporter activity;protein binding;sodium channel activity;sodium channel regulator activity;substrate-specific channel activity;substrate-specific transm…	cation channel complex;cell junction;cell part;cell-cell contact zone;cell-cell junction;intercalated disc;intrinsic to membrane;intrinsic to plasma membrane;ion channel complex;macromolecular complex;membrane part;plasma membrane part;protein complex;sodium channel complex;voltage-gated sodium channel complex	+	Q7M729	Q7M729	SCN4B_MOUSE	Scn4b	Sodium channel subunit beta-4	ENSG00000177098	ENST00000324727;ENST00000529878	ENSP00000322460;ENSP00000436343
	12.8436	12.3231	12.2381	12.9835	12.7954	12.5845	14.1	14.4047	14.0534	13.1932	13.6409	13.404	NaN	NaN	12.6697	12.476	11.9236	NaN	HALLMARK_HEME_METABOLISM	Abacavir transmembrane transport;Iron uptake and transport	WP_FLUOROPYRIMIDINE_ACTIVITY;WP_IMATINIB_AND_CHRONIC_MYELOID_LEUKEMIA;WP_IRINOTECAN_PATHWAY;WP_PHOTODYNAMIC_THERAPYINDUCED_NFE2L2_NRF2_SURVIVAL_SIGNALING;WP_PROXIMAL_TUBULE_TRANSPORT	biological regulation;cation homeostasis;cellular cation homeostasis;cellular chemical homeostasis;cellular homeostasis;cellular ion homeostasis;cellular iron ion homeostasis;cellular metabolic process;cellular metal ion homeostasis;cellular nitrogen compound metabolic process;cellular process;chemical homeostasis;cofactor transport;drug transmembrane transport;drug transport;establishment of loc…	active transmembrane transporter activity;adenyl nucleotide binding;adenyl ribonucleotide binding;ATP binding;ATPase activity;ATPase activity, coupled;ATPase activity, coupled to movement of substances;ATPase activity, coupled to transmembrane movement of substances;binding;catalytic activity;cofactor transporter activity;drug transmembrane transporter activity;heme transporter activity;hydrolase…	cell part;cytoplasmic part;integral to membrane;intracellular membrane-bounded organelle;intracellular organelle;intracellular organelle part;intracellular part;intrinsic to membrane;membrane;membrane part;membrane-bounded organelle;mitochondrial membrane;mitochondrial part;nuclear part;nucleoplasm;nucleus;organelle;organelle membrane;organelle part;plasma membrane	+	Q7TMS5	Q99P81;Q7TMS5	ABCG2_MOUSE	Abcg2	Broad substrate specificity ATP-binding cassette transporter ABCG2	ENSG00000118777	ENST00000237612;ENST00000503830;ENST00000505480;ENST00000515655	ENSP00000237612;ENSP00000426916;ENSP00000426917;ENSP00000426934
	11.279	11.5291	11.2078	11.4022	11.6609	11.2589	11.5159	11.6711	11.8968	NaN	10.9686	11.588	12.2334	12.196	12.383	12.1684	12.3904	12.546		Regulation of commissural axon pathfinding by SLIT and ROBO;Regulation of cortical dendrite branching;Regulation of expression of SLITs and ROBOs;ROBO receptors bind AKAP5;Signaling by ROBO receptors	WP_DEVELOPMENT_OF_URETERIC_COLLECTION_SYSTEM;WP_GDNFRET_SIGNALING_AXIS;WP_GENES_CONTROLLING_NEPHROGENESIS	anatomical structure development;apoptosis;apoptosis involved in luteolysis;axon choice point recognition;axon guidance;axon midline choice point recognition;biological adhesion;biological regulation;brain development;cell adhesion;cell death;cell development;cell recognition;cell-cell adhesion;cellular developmental process;cellular process;cellular process involved in reproduction;cellular resp…	axon guidance receptor activity;binding;identical protein binding;molecular transducer activity;protein binding;receptor activity;signal transducer activity;signaling receptor activity;transmembrane signaling receptor activity	axolemma;axon part;cell part;cell projection membrane;cell projection part;cell surface;extracellular membrane-bounded organelle;extracellular organelle;extracellular region part;extracellular vesicular exosome;integral to membrane;intrinsic to membrane;leading edge membrane;membrane;membrane part;membrane-bounded organelle;membrane-bounded vesicle;neuron projection membrane;organelle;plasma memb…	+	Q7TPD3	Q7TPD3	ROBO2_MOUSE	Robo2	Roundabout homolog 2	ENSG00000185008	ENST00000332191;ENST00000461745;ENST00000471893;ENST00000473767;ENST00000475334;ENST00000487694;ENST00000490534;ENST00000490991;ENST00000602589;ENST00000614793	ENSP00000327536;ENSP00000417164;ENSP00000417335;ENSP00000417471;ENSP00000418117;ENSP00000418190;ENSP00000418344;ENSP00000418446;ENSP00000473268;ENSP00000480344
	15.2805	13.6393	12.9091	14.0421	NaN	12.7171	14.6859	NaN	13.8393	13.5374	13.3859	12.7149	15.6662	13.5043	12.9284	14.3187	NaN	NaN		Olfactory Signaling Pathway			G-protein coupled receptor activity;molecular transducer activity;olfactory receptor activity;receptor activity;signal transducer activity;signaling receptor activity;transmembrane signaling receptor activity	cell part;integral to membrane;intrinsic to membrane;membrane;membrane part;plasma membrane	+	Q7TRH8;Q7TRH9;Q8VGI8	Q7TRH8;Q7TRH9;Q8VGI8	Q7TRH8_MOUSE;Q7TRH9_MOUSE;Q8VGI8_MOUSE	Or6c65;Or6c66;Or6c66b	Olfactory receptor	ENSG00000205328	ENST00000379665	ENSP00000368986
	11.7285	11.4051	11.4801	11.6502	11.8393	11.4533	11.4921	NaN	11.5546	11.1445	11.3376	11.0534	11.8384	11.5362	11.762	11.8533	11.606	11.871		Activation of G protein gated Potassium channels;Class C/3 (Metabotropic glutamate/pheromone receptors);G alpha (i) signalling events;GABA B receptor activation;Inhibition of voltage gated Ca2+ channels via Gbeta/gamma subunits	WP_GABA_RECEPTOR_SIGNALING;WP_GPCRS_CLASS_C_METABOTROPIC_GLUTAMATE_PHEROMONE;WP_RETT_SYNDROME_CAUSING_GENES;WP_SPLICING_FACTOR_NOVA_REGULATED_SYNAPTIC_PROTEINS	biological regulation;cell communication;cell surface receptor linked signaling pathway;cell-cell signaling;cellular process;cellular response to stimulus;gamma-aminobutyric acid signaling pathway;G-protein coupled receptor protein signaling pathway;negative regulation of adenylate cyclase activity;negative regulation of catalytic activity;negative regulation of cyclase activity;negative regulati…	GABA receptor activity;GABA-B receptor activity;glutamate receptor activity;molecular transducer activity;receptor activity;signal transducer activity;signaling receptor activity;transmembrane signaling receptor activity	cell junction;cell part;cell projection;cytoplasm;integral to membrane;integral to plasma membrane;intracellular part;intrinsic to membrane;intrinsic to plasma membrane;membrane;membrane part;neuron projection;plasma membrane;plasma membrane part;postsynaptic membrane;synapse part;synaptic membrane	+	Q80T41	Q80T41	GABR2_MOUSE	Gabbr2	Gamma-aminobutyric acid type B receptor subunit 2	ENSG00000136928	ENST00000259455	ENSP00000259455
	12.9008	12.9243	13.2007	13.0025	13.36	13.0701	13.5856	13.3675	13.4708	13.5175	13.4222	13.394	13.716	13.3416	13.7374	13.7267	13.7767	13.9784				actin cytoskeleton organization;actin filament-based process;alcohol metabolic process;amine transport;apoptosis;biological regulation;carbohydrate metabolic process;catecholamine secretion;catecholamine transport;cell death;cellular carbohydrate metabolic process;cellular component organization;cellular component organization at cellular level;cellular component organization or biogenesis;cellul…	binding;G-protein coupled amine receptor activity;G-protein coupled receptor activity;identical protein binding;lipid binding;molecular transducer activity;phosphatidylinositol binding;phospholipid binding;protein binding;receptor activity;signal transducer activity;signaling receptor activity;transmembrane signaling receptor activity	cell part;cytoplasmic part;cytosol;early endosome;endosome;intracellular membrane-bounded organelle;intracellular organelle;intracellular part;membrane;membrane-bounded organelle;organelle;plasma membrane;recycling endosome	+	Q80TM9	Q80TM9	NISCH_MOUSE	Nisch	Nischarin	ENSG00000010322	ENST00000345716;ENST00000420808;ENST00000479054;ENST00000488380	ENSP00000339958;ENSP00000392484;ENSP00000417812;ENSP00000418232
	15.1312	16.1304	14.9111	15.1389	15.1253	15.0181	14.3278	14.7638	14.5991	14.6241	14.7114	14.8831	14.6373	14.7957	14.3937	14.4961	14.3452	13.0402				biological regulation;cation transport;cellular macromolecule metabolic process;cellular metabolic process;cellular process;cellular protein metabolic process;cellular response to stimulus;divalent inorganic cation transport;divalent metal ion transport;establishment of localization;establishment of protein localization;ion transport;lipoprotein transport;macromolecule metabolic process;macromole…	binding;catalytic activity;cation binding;cation transmembrane transporter activity;divalent inorganic cation transmembrane transporter activity;identical protein binding;inorganic cation transmembrane transporter activity;ion binding;ion transmembrane transporter activity;magnesium ion transmembrane transporter activity;metal ion binding;metal ion transmembrane transporter activity;molecular tra…	cell part;cytoplasm;cytoplasmic part;cytoplasmic vesicle membrane;cytoplasmic vesicle part;Golgi apparatus;Golgi apparatus part;Golgi membrane;Golgi-associated vesicle membrane;integral to membrane;intracellular membrane-bounded organelle;intracellular organelle;intracellular organelle part;intracellular part;intrinsic to membrane;membrane;membrane part;membrane-bounded organelle;organelle;organe…	+	Q80TN5	Q80TN5	ZDH17_MOUSE	Zdhhc17	Palmitoyltransferase ZDHHC17	ENSG00000186908	ENST00000426126;ENST00000546778;ENST00000547604;ENST00000547620;ENST00000549682;ENST00000549944;ENST00000550163;ENST00000550876;ENST00000551407;ENST00000552453	ENSP00000403397;ENSP00000446954;ENSP00000447871;ENSP00000447934;ENSP00000448757;ENSP00000449551;ENSP00000449728;ENSP00000449734;ENSP00000449836;ENSP00000450295
	12.8618	13.0147	13.1649	12.8453	13.3231	13.1455	14.1739	13.4818	14.0113	13.3151	13.3644	13.3654	12.5215	12.7012	12.442	12.7323	12.972	12.691		CRMPs in Sema3A signaling;Other semaphorin interactions;Sema3A PAK dependent Axon repulsion;SEMA3A-Plexin repulsion signaling by inhibiting Integrin adhesion	WP_NRP1TRIGGERED_SIGNALING_PATHWAYS_IN_PANCREATIC_CANCER	anatomical structure arrangement;anatomical structure development;anatomical structure morphogenesis;anterior commissure morphogenesis;axon guidance;axonogenesis;biological regulation;cell part morphogenesis;cell projection morphogenesis;cell projection organization;cell surface receptor linked signaling pathway;cellular component morphogenesis;cellular component organization;cellular component o…	molecular transducer activity;receptor activity;semaphorin receptor activity;signal transducer activity;signaling receptor activity;transmembrane signaling receptor activity	cell part;integral to membrane;intracellular;intrinsic to membrane;macromolecular complex;membrane;membrane part;plasma membrane;protein complex;receptor complex;semaphorin receptor complex	+	Q80UG2	P70207;Q80UG2	PLXA4_MOUSE	Plxna4	Plexin-A4	ENSG00000221866	ENST00000321063;ENST00000359827;ENST00000378539;ENST00000423507	ENSP00000323194;ENSP00000352882;ENSP00000367800;ENSP00000392772
	13.5225	14.2848	13.4626	13.5783	13.6588	13.3241	13.4932	13.9661	13.7447	13.421	13.902	13.7581	13.8846	13.7824	13.7799	13.9492	13.648	12.7837	HALLMARK_INFLAMMATORY_RESPONSE;HALLMARK_UV_RESPONSE_DN	Ion transport by P-type ATPases		actin cytoskeleton organization;actin cytoskeleton reorganization;actin filament-based process;anatomical structure development;biological adhesion;biological regulation;calcium ion homeostasis;calcium ion transmembrane transport;calcium ion transport;calcium-dependent cell-cell adhesion;cation homeostasis;cation transport;cell adhesion;cell-cell adhesion;cellular calcium ion homeostasis;cellular…	active transmembrane transporter activity;adenyl nucleotide binding;adenyl ribonucleotide binding;ATP binding;ATPase activity;ATPase activity, coupled;ATPase activity, coupled to movement of substances;ATPase activity, coupled to transmembrane movement of ions;ATPase activity, coupled to transmembrane movement of ions, phosphorylative mechanism;ATPase activity, coupled to transmembrane movement o…	cell part;cytoplasmic part;Golgi apparatus;Golgi apparatus part;Golgi membrane;integral to membrane;intracellular membrane-bounded organelle;intracellular organelle;intracellular organelle part;intracellular part;intrinsic to membrane;membrane;membrane part;membrane-bounded organelle;organelle;organelle membrane;organelle part;trans-Golgi network	+	Q80XR2	Q80XR2	AT2C1_MOUSE	Atp2c1	Calcium-transporting ATPase type 2C member 1	ENSG00000017260	ENST00000328560;ENST00000359644;ENST00000422190;ENST00000428331;ENST00000504381;ENST00000504571;ENST00000504612;ENST00000504948;ENST00000505072;ENST00000505330;ENST00000507194;ENST00000507488;ENST00000508297;ENST00000508532;ENST00000508660;ENST00000509662;ENST00000510168;ENST00000513801;ENST00000515854;ENST00000533801	ENSP00000329664;ENSP00000352665;ENSP00000395809;ENSP00000402677;ENSP00000421261;ENSP00000421326;ENSP00000422489;ENSP00000422872;ENSP00000422890;ENSP00000423330;ENSP00000423774;ENSP00000424783;ENSP00000424930;ENSP00000425228;ENSP00000425320;ENSP00000426849;ENSP00000427087;ENSP00000427461;ENSP00000427625;ENSP00000432956
	9.82328	9.60013	8.78441	9.91336	8.03055	9.06411	9.47853	NaN	NaN	NaN	8.27421	NaN	9.194	NaN	NaN	9.46196	NaN	NaN				biological regulation;cell surface receptor linked signaling pathway;cellular process;cellular response to stimulus;G-protein coupled receptor protein signaling pathway;negative regulation of angiogenesis;negative regulation of biological process;negative regulation of developmental process;regulation of anatomical structure morphogenesis;regulation of angiogenesis;regulation of biological proces…	G-protein coupled receptor activity;molecular transducer activity;receptor activity;signal transducer activity;signaling receptor activity;transmembrane signaling receptor activity	cell part;integral to membrane;intrinsic to membrane;membrane;membrane part;plasma membrane	+	Q80ZF8	Q80ZF8	AGRB3_MOUSE	Adgrb3	Adhesion G protein-coupled receptor B3	ENSG00000135298	ENST00000238918;ENST00000370598;ENST00000546190;ENST00000603207;ENST00000604969	ENSP00000238918;ENSP00000359630;ENSP00000441821;ENSP00000473827;ENSP00000474165
	13.4572	13.3687	13.6246	13.5625	13.7549	13.6168	13.0046	13.6642	13.4729	13.6749	13.5299	13.8795	11.9649	12.3487	11.5336	12.1919	11.5691	NaN		Amino acid transport across the plasma membrane;Na+/Cl- dependent neurotransmitter transporters	WP_NRF2_PATHWAY;WP_NUCLEAR_RECEPTORS_METAPATHWAY	amine transport;amino acid transport;branched-chain aliphatic amino acid transport;carboxylic acid transport;cellular process;establishment of localization;ion transport;leucine transport;neurotransmitter transport;neutral amino acid transport;nitrogen compound transport;organic acid transport;organic substance transport;proline transport;transmembrane transport;transport	active transmembrane transporter activity;amine transmembrane transporter activity;amino acid transmembrane transporter activity;carboxylic acid transmembrane transporter activity;cation transmembrane transporter activity;cation:amino acid symporter activity;inorganic cation transmembrane transporter activity;ion transmembrane transporter activity;L-amino acid transmembrane transporter activity;L…	cell part;integral to membrane;integral to plasma membrane;intrinsic to membrane;intrinsic to plasma membrane;membrane;membrane part;plasma membrane;plasma membrane part	+	Q8BG16	Q8BG16	S6A15_MOUSE	Slc6a15	Sodium-dependent neutral amino acid transporter B(0)AT2	ENSG00000072041	ENST00000266682;ENST00000309283;ENST00000450363;ENST00000549540;ENST00000551010;ENST00000551612;ENST00000552192	ENSP00000266682;ENSP00000311645;ENSP00000390706;ENSP00000448308;ENSP00000449263;ENSP00000450145;ENSP00000475035
	13.0966	12.7144	12.8964	13.0273	13.087	12.9599	12.044	NaN	12.7677	12.0855	12.2737	11.9948	NaN	NaN	11.3121	NaN	NaN	NaN		Toxicity of botulinum toxin type A (BoNT/A);Toxicity of botulinum toxin type D (BoNT/D);Toxicity of botulinum toxin type E (BoNT/E);Toxicity of botulinum toxin type F (BoNT/F)		establishment of localization;neurotransmitter transport;transport	transmembrane transporter activity;transporter activity	acrosomal vesicle;cell junction;cell part;clathrin coated vesicle membrane;clathrin-coated vesicle;coated vesicle;coated vesicle membrane;cytoplasmic membrane-bounded vesicle;cytoplasmic part;cytoplasmic vesicle;cytoplasmic vesicle membrane;cytoplasmic vesicle part;integral to membrane;intracellular membrane-bounded organelle;intracellular organelle;intracellular organelle part;intracellular part…	+	Q8BG39	Q8BG39	SV2B_MOUSE	Sv2b	Synaptic vesicle glycoprotein 2B	ENSG00000185518	ENST00000330276;ENST00000394232;ENST00000545111;ENST00000557410	ENSP00000332818;ENSP00000377779;ENSP00000443243;ENSP00000450992
	11.7765	11.765	12.7402	12.0821	11.6857	NaN	11.7966	12.0108	12.6562	12.3917	NaN	NaN	12.282	12.676	12.5967	12.2995	12.9187	13.3224		Energy dependent regulation of mTOR by LKB1-AMPK;Macroautophagy;mTOR signalling;mTORC1-mediated signalling;Regulation of PTEN gene transcription;TP53 Regulates Metabolic Genes		amine transport;amino acid transmembrane transport;amino acid transport;biological regulation;carboxylic acid transport;cellular process;cellular response to acid;cellular response to amine stimulus;cellular response to amino acid stimulus;cellular response to chemical stimulus;cellular response to endogenous stimulus;cellular response to organic nitrogen;cellular response to organic substance;ce…	active transmembrane transporter activity;amine transmembrane transporter activity;amino acid transmembrane transporter activity;carboxylic acid transmembrane transporter activity;organic acid transmembrane transporter activity;substrate-specific transmembrane transporter activity;substrate-specific transporter activity;transmembrane transporter activity;transporter activity	cell part;cytoplasmic part;endosomal part;endosome;endosome membrane;integral to membrane;intracellular membrane-bounded organelle;intracellular organelle;intracellular organelle part;intracellular part;intrinsic to membrane;late endosome;late endosome membrane;lysosomal membrane;lysosome;lytic vacuole;membrane;membrane part;membrane-bounded organelle;organelle;organelle membrane;organelle part;v…	+	Q8BGD6	Q8BGD6	S38A9_MOUSE	Slc38a9	Neutral amino acid transporter 9	ENSG00000177058	ENST00000318672;ENST00000396865;ENST00000416547;ENST00000502247;ENST00000503817;ENST00000503891;ENST00000505563;ENST00000505708;ENST00000506624;ENST00000507109;ENST00000508124;ENST00000511233;ENST00000512208;ENST00000512595;ENST00000513275;ENST00000513993;ENST00000515629	ENSP00000316596;ENSP00000380074;ENSP00000397429;ENSP00000420934;ENSP00000420950;ENSP00000422843;ENSP00000423219;ENSP00000424271;ENSP00000424918;ENSP00000425055;ENSP00000425259;ENSP00000425842;ENSP00000426413;ENSP00000426925;ENSP00000427335;ENSP00000427624;ENSP00000427707
	9.10579	9.79093	9.13778	9.95524	8.87918	NaN	NaN	NaN	NaN	NaN	NaN	NaN	NaN	NaN	NaN	NaN	NaN	NaN		Mitochondrial protein import	WP_MITOCHONDRIAL_COMPLEX_IV_ASSEMBLY		catalytic activity;cation transmembrane transporter activity;cytochrome-c oxidase activity;heme-copper terminal oxidase activity;hydrogen ion transmembrane transporter activity;inorganic cation transmembrane transporter activity;ion transmembrane transporter activity;monovalent inorganic cation transmembrane transporter activity;oxidoreductase activity;oxidoreductase activity, acting on a heme gr…	cell part;cytoplasmic part;intracellular membrane-bounded organelle;intracellular organelle;intracellular part;membrane-bounded organelle;mitochondrion;organelle	+	Q8BGD8	Q8BGD8	COA6_MOUSE	Coa6	Cytochrome c oxidase assembly factor 6 homolog	ENSG00000168275	ENST00000366612;ENST00000366613;ENST00000366615;ENST00000619305	ENSP00000355571;ENSP00000355572;ENSP00000355574;ENSP00000479686
	NaN	12.2848	11.9596	11.6196	12.0571	11.9363	NaN	12.289	11.7635	12.0912	11.6955	10.8623	12.5923	11.7795	11.7282	12.392	11.6017	12.3448		Miscellaneous transport and binding events			cation transmembrane transporter activity;divalent inorganic cation transmembrane transporter activity;inorganic cation transmembrane transporter activity;ion transmembrane transporter activity;magnesium ion transmembrane transporter activity;metal ion transmembrane transporter activity;substrate-specific transmembrane transporter activity;substrate-specific transporter activity;transmembrane tra…	cell part;integral to membrane;intrinsic to membrane;membrane part	+	Q8BGN5	Q8BGN5	NPAL3_MOUSE	Nipal3	NIPA-like protein 3	ENSG00000001461	ENST00000003912;ENST00000339255;ENST00000358028;ENST00000374399;ENST00000432012	ENSP00000003912;ENSP00000343549;ENSP00000350722;ENSP00000363520;ENSP00000392170
	12.3053	12.4749	12.2845	12.2799	12.1594	12.3216	11.7457	11.6763	11.2537	11.7076	11.6727	11.2897	11.5009	12.0976	10.957	11.5767	12.0019	11.5945					active transmembrane transporter activity;antiporter activity;cation transmembrane transporter activity;hydrogen ion transmembrane transporter activity;inorganic cation transmembrane transporter activity;ion transmembrane transporter activity;monovalent inorganic cation transmembrane transporter activity;secondary active transmembrane transporter activity;solute:cation antiporter activity;solute:…	cell part;integral to membrane;intrinsic to membrane;membrane part	+	Q8BH01	Q8BH01	TMCO3_MOUSE	Tmco3	Transmembrane and coiled-coil domain-containing protein 3	ENSG00000150403	ENST00000375391;ENST00000434316;ENST00000462877;ENST00000473287;ENST00000474393;ENST00000619336;ENST00000620021;ENST00000622371	ENSP00000364540;ENSP00000389399;ENSP00000478818;ENSP00000479613;ENSP00000481060;ENSP00000482311;ENSP00000484053;ENSP00000484911
	17.3016	17.6445	16.8634	17.1982	17.3677	17.0154	17.0315	17.2571	17.0112	16.5434	17.4593	16.7886	16.7402	16.4602	16.4312	16.7003	16.4819	15.827	HALLMARK_OXIDATIVE_PHOSPHORYLATION	Gluconeogenesis;Mitochondrial protein import	WP_UREA_CYCLE_AND_ASSOCIATED_PATHWAYS	acidic amino acid transport;alcohol biosynthetic process;alcohol metabolic process;amine transport;amino acid transport;anion transport;aspartate transport;biosynthetic process;carbohydrate biosynthetic process;carbohydrate metabolic process;carboxylic acid transport;cellular biosynthetic process;cellular carbohydrate biosynthetic process;cellular carbohydrate metabolic process;cellular metabolic…	acidic amino acid transmembrane transporter activity;active transmembrane transporter activity;amine transmembrane transporter activity;amino acid transmembrane transporter activity;binding;calcium ion binding;carboxylic acid transmembrane transporter activity;cation binding;ion binding;L-amino acid transmembrane transporter activity;L-aspartate transmembrane transporter activity;L-glutamate tran…	cell part;cytoplasmic part;integral to membrane;intracellular membrane-bounded organelle;intracellular organelle;intracellular organelle part;intracellular part;intrinsic to membrane;membrane;membrane part;membrane-bounded organelle;mitochondrial inner membrane;mitochondrial membrane;mitochondrial part;mitochondrion;organelle;organelle inner membrane;organelle membrane;organelle part	+	Q8BH59	Q8BH59	S2512_MOUSE	Slc25a12	Electrogenic aspartate/glutamate antiporter SLC25A12, mitochondrial	ENSG00000115840	ENST00000263812;ENST00000422440;ENST00000426896;ENST00000475360	ENSP00000263812;ENSP00000388658;ENSP00000413968;ENSP00000437845
[truncated: 153 more rows]
