# Supplementary material for: Deep visual proteomics uncovers nociceptor diversity and pain targets
Source: Nat Commun. 2026 Apr 11;17:3437. doi: 10.1038/s41467-026-71418-8 (PMC13076600; doi:10.1038/s41467-026-71418-8)
Supplement: Supplementary file 5 — Supplementary Data 3 [file 41467_2026_71418_MOESM5_ESM.xlsx]

## Sheet: TissuePooledNoci
FileName	Olive_20240605_AnM_AnM03002_mouse1_green_bulk_A1_1_7061.d	Olive_20240605_AnM_AnM03002_mouse1_red_bulk_A7_1_7065.d	Olive_20240605_AnM_AnM03002_mouse3_green_bulk_A2_1_7062.d	Olive_20240605_AnM_AnM03002_mouse3_red_bulk_A8_1_7066.d	Olive_20240605_AnM_AnM03002_mouse5_green_bulk_A3_1_7063.d	Olive_20240605_AnM_AnM03002_mouse5_red_bulk_A9_1_7067.d	Protein.Group	Protein.Ids	Protein.Names	Genes	First.Protein.Description
ExactCellType	CGRP	CGRP	CGRP	P2X3	P2X3	P2X3
	-1.09948	-0.920584	-1.06235	-1.05368	-0.604174	NaN	A0A075B5U4;A0A075B5U7;A0A075B5V0;A0A075B5V1;A0A075B5V2;A0A075B5Y4;A0A0A6YVW3;A0A0A6YXA5	A0A0A6YVW3;A0A075B5U4;A0A075B5V0;A0A075B5V1;A0A0A6YXA5;A0A075B5V2;A0A075B5Y4;A0A075B5U7	A0A075B5U4_MOUSE;A0A075B5U7_MOUSE;A0A075B5V0_MOUSE;A0A075B5V1_MOUSE;A0A075B5V2_MOUSE;A0A075B5Y4_MOUSE;A0A0A6YVW3_MOUSE;A0A0A6YXA5_MOUSE	Ighv1-15;Ighv1-18;Ighv1-22;Ighv1-23;Ighv1-26;Ighv1-31;Ighv1-34;Ighv1-81	Immunoglobulin heavy variable V1-18
	NaN	1.25561	-1.2201	NaN	0.0221329	-1.19926	A0A087WQY2	A0A087WQY2	A0A087WQY2_MOUSE	2410004P03Rik	RIKEN cDNA 2410004P03 gene
	1.33307	1.82562	1.16229	1.00899	1.66574	1.16858	A0A0A6YXW6	A0A0A6YXW6	A0A0A6YXW6_MOUSE	Igha	Immunoglobulin heavy constant alpha (Fragment)
	-1.16681	-1.34741	-0.926261	-0.690418	-1.19403	-0.968868	A0A0J9YTR2	A0A0J9YTR2	A0A0J9YTR2_MOUSE	Ncbp2as2	RIKEN cDNA 0610012G03 gene
	NaN	NaN	NaN	-1.4885	-1.03254	NaN	A0A140LIW3	A0A140LIW3	A0A140LIW3_MOUSE	Frmpd3	FERM and PDZ domain containing 3
	-2.13512	-1.1613	-1.92538	-1.02434	-1.3108	-1.51085	A0A140T8N1	A0A140T8N1	A0A140T8N1_MOUSE	Igkv1-88	Immunoglobulin kappa chain variable 1-88 (Fragment)
	-1.17075	-0.824941	-1.22589	-0.797679	-0.964496	-1.07142	A0A286YCV9	A0A286YCV9	A0A286YCV9_MOUSE	Kif13b	Kinesin family member 13B
	1.45964	1.5113	1.15236	1.3584	1.2233	1.35962	A0A286YCX6	A0A286YCX6	A0A286YCX6_MOUSE	Trappc8	Trafficking protein particle complex 8
	-1.56698	-1.39915	-2.04591	-1.94392	-1.40909	-1.69039	A0A2R8VHP3	Q6IFZ8;A0A2R8VHP3	A0A2R8VHP3_MOUSE	Gm5478	Predicted pseudogene 5478
	-1.46841	-1.05789	-1.28426	-0.717512	-0.735082	-0.777905	A0A571BF58	A0A571BF58	A0A571BF58_MOUSE	Neb	Nebulin
	2.95341	2.94684	2.32286	1.79552	2.87297	2.43249	A0A7N9VR94	A0A7N9VR94	A0A7N9VR94_MOUSE	Ahnak2	AHNAK nucleoprotein 2
	-0.239508	-0.301777	-1.00508	-1.33572	0.113755	-0.611692	A0A7N9VSG0	A0A7N9VSG0	AFG2B_MOUSE	Afg2b	ATPase family gene 2 protein homolog B
	0.256317	0.477338	0.269461	-0.222281	0.00318718	0.0212946	A0JNT9	A0JNT9	BICL1_MOUSE	Bicdl1	BICD family-like cargo adapter 1
	-0.290447	-0.229418	-0.632677	-0.11681	-0.110175	0.114728	A2A432	A2A432	CUL4B_MOUSE	Cul4b	Cullin-4B
	-0.00412846	-0.148042	-0.223407	0.220352	0.372158	0.22195	A2A5R2	A2A5R2	BIG2_MOUSE	Arfgef2	Brefeldin A-inhibited guanine nucleotide-exchange protein 2
	0.411481	0.18309	0.519302	-0.294985	-0.376233	-0.253633	A2A6T1	A2A6T1	CDR2L_MOUSE	Cdr2l	Cerebellar degeneration-related protein 2-like
	-3.52381	NaN	NaN	-2.55094	-2.70167	-2.72904	A2A7S8	A2A7S8	K1522_MOUSE	Kiaa1522	Uncharacterized protein KIAA1522
	-0.156826	0.307435	-0.0426927	-0.127346	0.409019	-0.677176	A2A863	A2A863	ITB4_MOUSE	Itgb4	Integrin beta-4
	-0.485321	-0.526607	-0.332641	-0.0373755	-0.0957899	-0.262178	A2A8R0	A2A8R0	A2A8R0_MOUSE	Zfyve9	Zinc finger FYVE domain-containing protein
	-0.333606	-0.489024	-0.30684	-0.323783	-0.549846	-0.207564	A2A8Z1	A2A8Z1	OSBL9_MOUSE	Osbpl9	Oxysterol-binding protein-related protein 9
	-1.4077	-1.42088	-1.42597	-1.40862	-1.47635	-1.39218	A2AAY5	A2AAY5;O89032	SPD2B_MOUSE	Sh3pxd2b	SH3 and PX domain-containing protein 2B
	0.387734	0.123605	0.217536	-0.0434055	0.582414	0.0713911	A2ADY9	A2ADY9	DDI2_MOUSE	Ddi2	Protein DDI1 homolog 2
	-0.164957	-0.0972733	-2.38419e-06	0.820449	0.581991	0.81092	A2AF47	A2AF47	DOC11_MOUSE	Dock11	Dedicator of cytokinesis protein 11
	1.32222	0.988948	1.28551	-0.468426	-0.342442	-0.328281	A2AG50	A2AG50	MA7D2_MOUSE	Map7d2	MAP7 domain-containing protein 2
	-0.14255	-0.299093	-0.366381	0.643444	0.528119	0.59435	A2AGT5	A2AGT5	CKAP5_MOUSE	Ckap5	Cytoskeleton-associated protein 5
	-0.712148	-0.907173	-0.887909	-0.463193	-0.48277	-0.398549	A2AJ15	A2AJ15	MA1B1_MOUSE	Man1b1	Endoplasmic reticulum mannosyl-oligosaccharide 1,2-alpha-mannosidase
	0.802184	0.797842	0.970254	1.41524	1.20849	1.32703	A2AJ72	A2AJ72	A2AJ72_MOUSE	Fubp3	Far upstream element (FUSE) binding protein 3
	-0.344479	0.00183725	-0.596456	-1.48097	-0.77282	-0.656027	A2AJI0	A2AJI0	MA7D1_MOUSE	Map7d1	MAP7 domain-containing protein 1
	0.431538	0.182639	0.319503	0.0732164	0.122108	0.325441	A2AN08	A2AN08	UBR4_MOUSE	Ubr4	E3 ubiquitin-protein ligase UBR4
	-1.15546	-1.78393	-1.65218	-1.45754	-1.37584	-1.68606	A2APV2	A2APV2	FMNL2_MOUSE	Fmnl2	Formin-like protein 2
	-0.860645	-1.64284	-1.42626	-0.668531	-0.531037	-0.850613	A2AR02	A2AR02	PPIG_MOUSE	Ppig	Peptidyl-prolyl cis-trans isomerase G
	-0.0151567	-0.260377	0.389049	-0.0592527	-0.640368	-0.467835	A2ASZ8	A2ASZ8	SCMC2_MOUSE	Slc25a25	Mitochondrial adenyl nucleotide antiporter SLC25A25
	-1.41644	-0.629768	-1.02811	-1.35143	-0.924913	-1.09206	A2AT37	A2AT37	RENT2_MOUSE	Upf2	Regulator of nonsense transcripts 2
	0.998205	0.78364	1.01424	0.936902	0.910224	0.376714	A2AWA9	A2AWA9;A6H6A9	RBGP1_MOUSE	Rabgap1	Rab GTPase-activating protein 1
	-0.846378	-0.906662	-1.53829	-0.785474	-0.56227	-0.674632	A2BH40	A2BH40	ARI1A_MOUSE	Arid1a	AT-rich interactive domain-containing protein 1A
	-1.06971	-0.968646	-0.857789	-0.754882	-0.905984	-0.745292	A2RT62	A2RT62	FXL16_MOUSE	Fbxl16	F-box/LRR-repeat protein 16
	-3.25073	-1.7735	-2.24161	-1.79656	-2.16901	-2.07031	A2RTL5	A2RTL5	RSRC2_MOUSE	Rsrc2	Arginine/serine-rich coiled-coil protein 2
	-0.191684	-0.345794	-0.275623	-0.899988	-0.419463	-0.739678	A3KMP2	A3KMP2	TTC38_MOUSE	Ttc38	Tetratricopeptide repeat protein 38
	-0.179049	-0.191403	-0.120787	-0.168297	-0.261852	-0.245364	A4Q9F0	A4Q9F0	TTLL7_MOUSE	Ttll7	Tubulin polyglutamylase TTLL7
	NaN	-0.671769	NaN	-0.487887	NaN	-0.279808	A6H6A4	A6H6A4	LRIQ4_MOUSE	Lrriq4	Leucine-rich repeat and IQ domain-containing protein 4
	-0.434779	-0.442865	-0.579403	-0.124522	-0.0693293	-0.169276	A6H6A9	A6H6A9	RBG1L_MOUSE	Rabgap1l	Rab GTPase-activating protein 1-like
	0.265104	0.04845	-0.605278	-0.398227	0.342714	0.706207	A6H6E9	A6H6E9	TT23L_MOUSE	Ttc23l	Tetratricopeptide repeat protein 23-like
	-1.17762	-0.365992	NaN	-2.34967	-0.834183	-0.576462	A6X935	A6X935	ITIH4_MOUSE	Itih4	Inter alpha-trypsin inhibitor, heavy chain 4
	4.94968	5.30413	3.93313	4.45973	6.0363	4.52291	A8DUK4	P02088;A8DUK4	A8DUK4_MOUSE	Hbb-bs	Beta-globin
	-1.44959	-2.21433	-2.08844	-1.07062	-1.25751	-2.1593	B1AR13	B1AR13	CISD3_MOUSE	Cisd3	CDGSH iron-sulfur domain-containing protein 3, mitochondrial
	-1.91909	-2.2193	-2.3881	-1.92926	-2.33164	NaN	B1ART2	B1ART2	B1ART2_MOUSE	Vps13d	Vacuolar protein sorting 13D
	-2.37535	NaN	-2.40118	-1.55972	-1.87487	-2.49571	B1ARW8	B1ARW8	CA122_MOUSE		Uncharacterized protein C1orf122 homolog
	0.303948	0.237445	0.190183	0.405728	0.350069	0.668618	B1AUN2	B1AUN2	B1AUN2_MOUSE	Eif2b3	Eukaryotic translation initiation factor 2B, subunit 3
	-0.31451	0.015964	-0.134774	-1.91914	-1.67341	-1.48567	B1AVP0	B1AVP0	B1AVP0_MOUSE	Phactr2	Phosphatase and actin regulator
	-1.00316	NaN	-1.38235	-0.820875	-0.78824	-0.273117	B1AVZ0	B1AVZ0	UPP_MOUSE	Uprt	Uracil phosphoribosyltransferase homolog
	-2.03057	-1.49457	-1.99714	-2.18658	-1.98378	-1.68713	B1AYL1	B1AYL1	B1AYL1_MOUSE	Scn7a	Sodium channel protein
	0.0481377	-0.08816	-0.0420671	-0.12012	-0.305902	-0.0286074	B1AZA5	B1AZA5	TM245_MOUSE	Tmem245	Transmembrane protein 245
	0.383585	-0.168422	0.34118	0.27344	0.179612	0.387734	B2B9E1	B2B9E1	TRIQK_MOUSE	Triqk	Triple QxxK/R motif-containing protein
	-0.972822	-1.23839	-0.688444	NaN	NaN	-1.21117	B2RPU2	B2RPU2	PLHD1_MOUSE	Plekhd1	Pleckstrin homology domain-containing family D member 1
	-0.378195	-0.609497	-1.05524	-0.487526	-0.433648	-0.466695	B2RQC6	B2RQC6	PYR1_MOUSE	Cad	CAD protein
	-0.937389	-1.10773	-1.08102	-1.08464	-1.28416	-1.35829	B2RRE7	B2RRE7	OTUD4_MOUSE	Otud4	OTU domain-containing protein 4
	-0.722271	-0.946342	-1.30027	-1.51996	-0.459777	-0.950466	B2RSH2	B2RSH2	GNAI1_MOUSE	Gnai1	Guanine nucleotide-binding protein G(i) subunit alpha-1
	-0.0397301	-0.150661	-0.368504	1.27465	1.10554	1.14739	B2RUJ5	B2RUJ5	APBA1_MOUSE	Apba1	Amyloid-beta A4 precursor protein-binding family A member 1
	-1.33963	-1.0114	-1.04297	-1.02938	-1.0617	-0.869074	B2RXQ2	B2RXQ2	B2RXQ2_MOUSE	Ppfia1	Ppfia1 protein
	0.307656	0.335021	0.307711	0.359344	0.0316935	0.142895	B2RXS3	B2RXS3	B2RXS3_MOUSE	Scaper	S phase cyclin A-associated protein in the ER
	-0.196535	-0.419406	0.152243	-0.832334	-0.762289	-0.94769	B2RXT3	B2RXT3	B2RXT3_MOUSE	Ogdhl	oxoglutarate dehydrogenase (succinyl-transferring)
	-0.573219	-0.74213	-0.597401	-0.466604	-0.273994	-0.0941305	B2RY56	B2RY56	RBM25_MOUSE	Rbm25	RNA-binding protein 25
	-1.86991	NaN	-1.90107	-1.55219	-1.94473	-2.0033	B9EHT4	B9EHT4	CLIP3_MOUSE	Clip3	CAP-Gly domain-containing linker protein 3
	-1.36179	-1.31216	-0.505358	-0.602959	-1.109	-1.0476	B9EJ54	B9EJ54	B9EJ54_MOUSE	Nup205	Nucleoporin 205
	-0.251779	-0.507364	-0.225318	-0.328464	-0.585049	-0.12615	B9EJ80	B9EJ80	PDZD8_MOUSE	Pdzd8	PDZ domain-containing protein 8
	-0.442869	-0.321918	0.178329	-0.021821	-0.00466442	0.327569	B9EJ86	B9EJ86	OSBL8_MOUSE	Osbpl8	Oxysterol-binding protein-related protein 8
	-1.19041	-0.944341	-0.885841	NaN	-1.42773	-1.49285	B9EJI9	B9EJI9	T229A_MOUSE	Tmem229a	Transmembrane protein 229A
	-0.00420856	-0.585569	-0.775881	-0.631721	-0.475772	-0.555339	B9EKI3	B9EKI3	TMF1_MOUSE	Tmf1	TATA element modulatory factor
	-0.537295	-0.637962	-0.779159	-0.656581	-0.0961103	-0.381642	C0HKD8;C0HKD9	C0HKD9;C0HKD8	MFA1A_MOUSE;MFA1B_MOUSE	Mfap1a;Mfap1b	Microfibrillar-associated protein 1A
	-1.34128	NaN	-1.43226	NaN	-1.61866	NaN	D3YWJ0	D3YWJ0	SLIP_MOUSE	Nuggc	Nuclear GTPase SLIP-GC
	-0.733138	-0.654651	-0.735652	1.20163	0.581329	0.932818	D3YWQ0	D3YWQ0	DGKI_MOUSE	Dgki	Diacylglycerol kinase iota
	-0.193223	0.00381231	-0.282736	1.10756	0.843903	1.04266	D3YXJ0	D3YXJ0	DGKH_MOUSE	Dgkh	Diacylglycerol kinase eta
	0.472459	0.645438	0.093945	0.3199	0.72132	0.872945	D3YXK2	D3YXK2	SAFB1_MOUSE	Safb	Scaffold attachment factor B1
	-0.462879	-0.768772	-0.702313	-1.20829	-0.827458	-0.805481	D3YZP9	D3YZP9	CCDC6_MOUSE	Ccdc6	Coiled-coil domain-containing protein 6
	1.31657	0.853995	1.01987	0.866496	0.826803	1.04695	D3YZZ5	D3YZZ5	D3YZZ5_MOUSE	Tmed7	Transmembrane p24 trafficking protein 7
	0.105168	0.158128	0.0177579	0.424882	0.490462	0.348269	D3Z0M9	D3Z0M9	D3Z0M9_MOUSE	Ddx23	RNA helicase
	-2.5804	-2.29207	-2.19891	-1.80325	-2.252	-2.46776	D3Z286	D3Z286	D3Z286_MOUSE	Tmppe	Transmembrane protein with metallophosphoesterase domain
	1.73977	2.11091	1.65344	1.87675	1.61928	1.54015	D3Z2H9	D3Z2H9	D3Z2H9_MOUSE	Tpm3-rs7	Tropomyosin 3, related sequence 7
	0.875979	0.66467	0.851062	0.892527	0.828737	0.657784	D3Z3N4	D3Z3N4	D3Z3N4_MOUSE	Hnrnph3	Heterogeneous nuclear ribonucleoprotein H3
	3.19453	3.26929	3.25036	3.47612	3.36157	3.65194	D3Z7P3	D3Z7P3	GLSK_MOUSE	Gls	Glutaminase kidney isoform, mitochondrial
	-0.891023	-0.954811	-0.621657	-0.535573	-0.333957	-0.55149	D3Z7X0	D3Z7X0	D3Z7X0_MOUSE	Acad12	Acyl-Coenzyme A dehydrogenase family, member 12
	-0.39032	-0.39855	-0.484111	-0.102863	-0.291791	-0.0609531	D4AFX7	D4AFX7	D4AFX7_MOUSE	Dnajc13	DnaJ heat shock protein family (Hsp40) member C13
	NaN	0.49968	0.368685	0.11373	0.207486	0.0108786	E1U8D0	E1U8D0	SOGA1_MOUSE	Soga1	Protein SOGA1
	1.40895	0.24508	-0.663972	-0.621305	2.11004	-0.371073	E9PV24	E9PV24	FIBA_MOUSE	Fga	Fibrinogen alpha chain
	-0.0444479	-0.0200992	0.00679636	0.0449705	-0.0381575	0.164471	E9PVA8	E9PVA8	GCN1_MOUSE	Gcn1	Stalled ribosome sensor GCN1
	-0.0609179	-0.219473	-0.124078	0.047451	-0.149907	-0.0347681	E9PVZ8	E9PVZ8	E9PVZ8_MOUSE	Golgb1	Golgi autoantigen, golgin subfamily b, macrogolgin 1
	-2.46065	-1.97714	-2.66446	-3.00444	NaN	NaN	E9PW37	F6SEU4;Q3UHC7;E9PW37	E9PW37_MOUSE	Rasal2	RAS protein activator like 2
	-0.0317574	-0.175832	-0.79073	-0.139509	-0.143005	-0.162248	E9PWP9	E9PWP9	E9PWP9_MOUSE	4931408C20Rik	RIKEN cDNA 4931408C20 gene
	2.16557	2.8756	2.24777	2.08969	2.52818	2.15518	E9PWQ3	E9PWQ3	E9PWQ3_MOUSE	Col6a3	Collagen, type VI, alpha 3
	-0.0825214	-0.219098	-0.306943	0.267706	0.278146	0.126897	E9PWR4	E9PWR4	E9PWR4_MOUSE	Dip2c	Disco interacting protein 2 homolog C
	-1.68517	-2.33166	-1.29428	-0.674616	-0.94728	-1.15705	E9PYF7	E9PYF7	E9PYF7_MOUSE	Ap1ar	AP1AR
	-1.34692	-1.18243	-1.1865	-0.940336	-0.906314	-1.12049	E9PYK3	E9PYK3	PARP4_MOUSE	Parp4	Protein mono-ADP-ribosyltransferase PARP4
	-1.36144	-1.49132	-1.47958	-2.06899	-1.54448	-1.46475	E9PZP8	E9PZP8	E9PZP8_MOUSE	Herc1	HECT and RLD domain containing E3 ubiquitin protein ligase family member 1
	0.165273	7.11208	3.98478	0.388953	4.84049	3.7844	E9Q0F0	E9Q0F0	E9Q0F0_MOUSE	Krt78	Keratin 78
	-0.415743	-0.298891	-0.20728	0.615862	0.588303	0.385374	E9Q0S6	E9Q0S6	TENS1_MOUSE	Tns1	Tensin-1
	0.657625	0.46928	0.0563931	0.330825	0.20905	0.583515	E9Q137	E9Q137	TX264_MOUSE	Tex264	Testis-expressed protein 264 homolog
	-1.59031	-1.74167	-1.33801	-1.75805	-1.64598	-1.55881	E9Q2E4	E9Q2E4	E9Q2E4_MOUSE	Hectd4	HECT domain E3 ubiquitin protein ligase 4
	-2.48835	NaN	-2.07282	-1.97981	-2.39771	-1.42367	E9Q3A7	E9Q3A7	E9Q3A7_MOUSE	Cdh19	Cadherin 19, type 2
	-0.747576	-0.572484	-0.574439	-0.388282	-0.433666	-0.798164	E9Q3G8	E9Q3G8	E9Q3G8_MOUSE	Nup153	Nucleoporin 153
	-1.53841	-1.67483	-1.34215	NaN	-2.92174	NaN	E9Q401	E9Q401	RYR2_MOUSE	Ryr2	Ryanodine receptor 2
	-0.817748	-1.10692	-0.807714	-1.06	-1.08178	-0.855364	E9Q411	E9Q411	E9Q411_MOUSE	Nbas	Neuroblastoma amplified sequence
	0.26846	0.0883069	0.518986	0.396824	0.135635	0.0106211	E9Q4P1	E9Q4P1	WDFY1_MOUSE	Wdfy1	WD repeat and FYVE domain-containing protein 1
	-1.36513	-1.45644	-1.44589	-1.52895	-1.49269	-1.25132	E9Q512	E9Q512	E9Q512_MOUSE	Trip11	Thyroid hormone receptor interactor 11
	0.0145149	1.12077	-0.429086	-0.244007	-1.03585	0.325168	E9Q557	E9Q557	DESP_MOUSE	Dsp	Desmoplakin
	0.292928	0.19578	0.402148	0.181787	0.193871	0.43626	E9Q5C9	E9Q5C9	NOLC1_MOUSE	Nolc1	Nucleolar and coiled-body phosphoprotein 1
	3.29597	3.5679	2.79166	3.89697	4.314	4.19505	E9Q616	E9Q616	E9Q616_MOUSE	Ahnak	AHNAK nucleoprotein (desmoyokin)
	-0.579156	-0.592408	-0.401593	0.265042	0.135322	0.162102	E9Q634	E9Q634	MYO1E_MOUSE	Myo1e	Unconventional myosin-Ie
	0.338367	0.404128	0.157407	0.119887	0.445204	0.140524	E9Q6R7	E9Q6R7	E9Q6R7_MOUSE	Utrn	Utrophin
	-0.20033	-0.595938	-0.269267	-0.516857	-0.140018	-0.513654	E9Q735	E9Q735	UBE4A_MOUSE	Ube4a	Ubiquitin conjugation factor E4 A
	0.107441	0.39041	0.249794	0.677215	0.660667	0.59259	E9Q7G0	E9Q7G0	NUMA1_MOUSE	Numa1	Nuclear mitotic apparatus protein 1
	NaN	-0.930265	-1.15802	NaN	-1.03995	-0.77204	E9Q7P1	E9Q7P1	E9Q7P1_MOUSE	Col22a1	Collagen, type XXII, alpha 1
	-0.293355	-0.119174	-0.155434	0.0860653	-0.137969	-0.0893469	E9Q8I9	E9Q8I9	FRY_MOUSE	Fry	Protein furry homolog
	-1.69956	NaN	NaN	-1.02689	-1.23061	-1.71687	E9Q8Q6	E9Q8Q6	E9Q8Q6_MOUSE	Ccdc141	Coiled-coil domain containing 141
	1.69541	1.04178	1.50554	1.67985	1.86175	1.33295	E9Q912	E9Q912	GDS1_MOUSE	Rap1gds1	Rap1 GTPase-GDP dissociation stimulator 1
	-0.0610933	0.438962	0.0435576	-0.486674	-0.080514	-0.180591	E9QA15	E9QA15	E9QA15_MOUSE	Cald1	Caldesmon 1
	-0.669553	-0.754879	-1.62117	-1.75023	-0.989488	-0.671041	E9QAT4	E9QAT4	SC16A_MOUSE	Sec16a	Protein transport protein Sec16A
	0.286254	0.756989	1.37155	1.17987	0.812716	0.35119	F2YMG0	F2YMG0	PRS56_MOUSE	Prss56	Serine protease 56
	-2.05897	NaN	-1.92408	-1.88898	-1.38621	-1.11482	F2Z3U3	F2Z3U3	F2Z3U3_MOUSE	Raph1	Ras association (RalGDS/AF-6) and pleckstrin homology domains 1
	-0.380733	0.274926	-0.843061	-0.552584	-0.229444	0.0582438	F6TQW2	F6TQW2	F6TQW2_MOUSE	Ighg2c	Immunoglobulin heavy constant gamma 2C (Fragment)
	-1.59515	-2.05441	NaN	NaN	-2.46254	-1.82284	F6V035	F6V035	F6V035_MOUSE	Ccdc149	Coiled-coil domain containing 149
	0.097023	0.243268	0.308785	0.433452	0.431837	0.404602	F6ZDS4	F6ZDS4	TPR_MOUSE	Tpr	Nucleoprotein TPR
	-0.0706558	-0.0176425	0.059423	-0.712866	-0.344892	-0.225442	F8VPN4	F8VPN4	F8VPN4_MOUSE	Agl	Glycogen debranching enzyme
	-0.576078	-0.659738	-0.856465	-0.469507	-0.233962	-0.184651	F8VQ05	F8VQ05	F8VQ05_MOUSE	Fryl	FRY like transcription coactivator
	-0.273142	-0.472147	-0.28611	0.11141	0.0913992	0.219572	F8VQC1	F8VQC1	F8VQC1_MOUSE	Srp72	Signal recognition particle subunit SRP72
	-0.121829	0.103429	0.154522	-0.344371	-0.447659	-0.228557	G3X972	G3X972	G3X972_MOUSE	Sec24c	Sec24 related gene family, member C (S. cerevisiae)
	0.579967	0.50704	0.962821	0.130814	-0.0905132	-0.264256	G3X9G9	G3X9G9	G3X9G9_MOUSE	Mettl7a3	Methyltransferase like 7A3
	-0.635375	-0.709631	-0.802103	-0.570159	-0.858546	-0.605579	G3X9K3	G3X9K3	BIG1_MOUSE	Arfgef1	Brefeldin A-inhibited guanine nucleotide-exchange protein 1
	1.36255	1.33366	1.25953	0.663067	0.812485	1.04574	G5E829	G5E829	AT2B1_MOUSE	Atp2b1	Plasma membrane calcium-transporting ATPase 1
	-0.403512	-0.0864997	-0.526258	-0.0307875	-0.505979	-0.0747366	G5E870	G5E870	TRIPC_MOUSE	Trip12	E3 ubiquitin-protein ligase TRIP12
	-1.81213	-2.0496	-2.13371	-1.47528	-1.39578	-1.21946	G5E897	G5E897	PLGT3_MOUSE	Poglut3	Protein O-glucosyltransferase 3
	-2.83359	NaN	-2.63901	-2.04525	-2.15918	-1.74045	G5E8K5	G5E8K5	ANK3_MOUSE	Ank3	Ankyrin-3
	-1.293	-1.45502	-1.68694	-0.294666	-0.524045	-0.720191	G5E8V9	G5E8V9	ARFP1_MOUSE	Arfip1	Arfaptin-1
	1.31263	1.22081	1.14679	1.09226	1.56199	0.800873	H3BKP8	H3BKP8	H3BKP8_MOUSE	9930021J03Rik	RIKEN cDNA 9930021J03 gene
	0.372866	0.453219	0.574165	1.20502	0.994694	1.01048	H3BKQ3	H3BKQ3	H3BKQ3_MOUSE	Evi5l	Ecotropic viral integration site 5 like
	-2.3708	NaN	-2.0357	-3.53971	NaN	NaN	I7HJI5;Q9DAV6	I7HJI5;Q9DAV6	I7HJI5_MOUSE;Q9DAV6_MOUSE	Serpinb9b;Serpinb9c	Serine (or cysteine) peptidase inhibitor, clade B, member 9c
	-1.01144	-1.23634	-0.568167	-0.64908	-0.747662	-0.586235	M0QWN7	M0QWN7	M0QWN7_MOUSE	Usp35	ubiquitinyl hydrolase 1
	1.95149	1.69754	2.21227	1.27646	1.49471	1.23711	O08529	O08529	CAN2_MOUSE	Capn2	Calpain-2 catalytic subunit
	-0.050827	-0.262653	-0.455209	-0.455256	-0.331843	-0.242904	O08532	O08532	CA2D1_MOUSE	Cacna2d1	Voltage-dependent calcium channel subunit alpha-2/delta-1
	0.12442	0.0123401	-0.0163522	-0.0803251	0.0174551	-0.281942	O08539	O08539	BIN1_MOUSE	Bin1	Myc box-dependent-interacting protein 1
	1.91792	1.58672	1.85554	1.56021	1.64614	1.5612	O08547	O08547	SC22B_MOUSE	Sec22b	Vesicle-trafficking protein SEC22b
	4.31492	3.82258	4.15629	4.28228	4.44485	4.23556	O08553	O08553	DPYL2_MOUSE	Dpysl2	Dihydropyrimidinase-related protein 2
	0.713891	0.616401	1.07245	0.918096	0.801902	1.30316	O08573	O08573	LEG9_MOUSE	Lgals9	Galectin-9
	-0.894093	-1.07873	-0.765495	-1.22047	-1.06804	-0.860835	O08576	O08576	RUN3A_MOUSE	Rundc3a	RUN domain-containing protein 3A
	-0.481049	-0.606794	-0.71947	-0.613218	-0.516391	-0.394014	O08579	O08579	EMD_MOUSE	Emd	Emerin
	-1.95983	-1.71794	-2.11284	-1.39342	-1.60791	-1.84727	O08582	O08582	GTPB1_MOUSE	Gtpbp1	GTP-binding protein 1
	0.661091	0.666971	0.96644	1.09945	0.995963	0.768821	O08583	O08583	THOC4_MOUSE	Alyref	THO complex subunit 4
	0.960203	0.992129	0.724292	0.757905	1.01513	0.839392	O08585	O08585	CLCA_MOUSE	Clta	Clathrin light chain A
	-0.670207	-0.570656	-0.473384	0.630332	0.289661	0.269663	O08586	O08586	PTEN_MOUSE	Pten	Phosphatidylinositol 3,4,5-trisphosphate 3-phosphatase and dual-specificity protein phosphatase PTEN
	3.37432	3.05903	3.25051	3.32646	3.4506	3.34945	O08599	O08599	STXB1_MOUSE	Stxbp1	Syntaxin-binding protein 1
	-1.75146	0.125675	NaN	NaN	-2.16979	-1.59381	O08638	O08638	MYH11_MOUSE	Myh11	Myosin-11
	1.54752	1.32458	1.489	1.76141	1.58474	1.71215	O08663	O08663	MAP2_MOUSE	Metap2	Methionine aminopeptidase 2
	-0.491886	-0.137013	-1.07721	-0.599687	0.0618238	-0.0978718	O08677	O08677	KNG1_MOUSE	Kng1	Kininogen-1
	0.121161	0.0930181	0.238222	-1.03666	-0.891353	-0.683893	O08688	O08688	CAN5_MOUSE	Capn5	Calpain-5
	NaN	1.03093	NaN	0.24437	-0.772261	NaN	O08692	O08692	NGP_MOUSE	Ngp	Neutrophilic granule protein
	2.11164	2.09132	1.78371	1.76418	1.86551	1.85862	O08709	O08709	PRDX6_MOUSE	Prdx6	Peroxiredoxin-6
	-0.123525	-0.395653	0.0186038	-0.264653	-0.308534	-0.397239	O08739	O08739;Q3V1D3	AMPD3_MOUSE	Ampd3	AMP deaminase 3
	-0.381954	-0.497097	-0.982805	-1.00837	-0.479161	-0.850534	O08746	O08746	MATN2_MOUSE	Matn2	Matrilin-2
	2.06994	1.8045	2.18167	1.57499	1.62517	1.48794	O08749	O08749	DLDH_MOUSE	Dld	Dihydrolipoyl dehydrogenase, mitochondrial
	1.50219	1.22187	1.47146	1.13001	1.39419	1.27787	O08756	O08756	HCD2_MOUSE	Hsd17b10	3-hydroxyacyl-CoA dehydrogenase type-2
	-0.344266	-0.296674	-0.584521	0.20557	0.0472116	0.166121	O08759	O08759	UBE3A_MOUSE	Ube3a	Ubiquitin-protein ligase E3A
	0.119214	0.0410714	-0.261622	0.244337	0.538979	0.776865	O08784	O08784	TCOF_MOUSE	Tcof1	Treacle protein
	0.558979	0.462424	0.74612	1.02548	0.914389	0.921078	O08788	O08788	DCTN1_MOUSE	Dctn1	Dynactin subunit 1
	2.37791	1.98926	1.66999	1.63473	2.1783	2.07171	O08795	O08795	GLU2B_MOUSE	Prkcsh	Glucosidase 2 subunit beta
	3.16714	2.84136	2.50577	2.25219	1.41456	2.46666	O08807	O08807	PRDX4_MOUSE	Prdx4	Peroxiredoxin-4
	-0.709577	-0.662209	-0.521604	-0.412995	-0.457229	-0.475386	O08810	O08810	U5S1_MOUSE	Eftud2	116 kDa U5 small nuclear ribonucleoprotein component
	0.541533	0.454316	0.445354	0.67373	0.621913	0.681193	O08915	O08915	AIP_MOUSE	Aip	AH receptor-interacting protein
	2.14738	2.43487	2.27441	1.66823	1.80687	1.75605	O08917	O08917	FLOT1_MOUSE	Flot1	Flotillin-1
	0.414602	0.334197	0.570206	-0.0442772	0.268744	0.0593033	O08919	O08919	NUMBL_MOUSE	Numbl	Numb-like protein
	-0.256012	-0.318889	-0.621336	-0.822996	-1.01552	-0.483321	O08967	O08967	CYH3_MOUSE	Cyth3	Cytohesin-3
	-0.309496	-0.636518	-0.291048	0.732955	0.383658	-0.0560293	O08992	O08992	SDCB1_MOUSE	Sdcbp	Syntenin-1
	-0.310593	-0.47248	-0.870359	-0.302006	-0.109434	-0.360975	O08997	O08997	ATOX1_MOUSE	Atox1	Copper transport protein ATOX1
	-0.483995	-0.701264	-1.0551	-1.4292	-0.6024	-0.508374	O09005	O09005	DEGS1_MOUSE	Degs1	Sphingolipid delta(4)-desaturase DES1
	-0.984145	-1.04256	-1.0034	-0.801439	-0.722692	-0.872753	O09012	O09012	PEX5_MOUSE	Pex5	Peroxisomal targeting signal 1 receptor
	0.655853	0.548352	0.748217	0.937946	0.790822	0.712228	O09061	O09061	PSB1_MOUSE	Psmb1	Proteasome subunit beta type-1
	1.97959	1.91502	2.10808	1.807	1.45263	1.86887	O09111	O09111	NDUBB_MOUSE	Ndufb11	NADH dehydrogenase [ubiquinone] 1 beta subcomplex subunit 11, mitochondrial
	-1.08237	-1.22624	-1.73309	NaN	-1.21152	-1.46377	O09159	O09159	MA2B1_MOUSE	Man2b1	Lysosomal alpha-mannosidase
	NaN	NaN	NaN	NaN	-0.00155449	0.0344896	O09160	O09160	FUT1_MOUSE	Fut1	Galactoside alpha-(1,2)-fucosyltransferase 1
	2.69457	2.4222	2.65032	2.52751	2.04719	2.17316	O09167	O09167	RL21_MOUSE	Rpl21	Large ribosomal subunit protein eL21
	0.918268	0.555606	1.07707	-0.213238	0.0697041	-0.182411	O09172	O09172	GSH0_MOUSE	Gclm	Glutamate--cysteine ligase regulatory subunit
	-0.869179	-1.00704	-1.17081	-0.925784	-0.769459	-0.642309	O09174	O09174	AMACR_MOUSE	Amacr	Alpha-methylacyl-CoA racemase
	-0.857788	-0.718387	-0.624236	-0.658389	-0.457818	-0.349267	O35075	O35075	VP26C_MOUSE	Vps26c	Vacuolar protein sorting-associated protein 26C
	-0.400869	-0.0878081	-0.164178	-0.265089	-0.430308	-0.708166	O35083	O35083	PLCA_MOUSE	Agpat1	1-acyl-sn-glycerol-3-phosphate acyltransferase alpha
	0.623917	0.704931	0.845759	0.0150089	0.109244	0.129339	O35098	O35098	DPYL4_MOUSE	Dpysl4	Dihydropyrimidinase-related protein 4
	-0.0664921	-0.0984159	-0.422783	-0.402131	-0.388358	-0.399058	O35114	O35114	SCRB2_MOUSE	Scarb2	Lysosome membrane protein 2
	1.23965	1.01636	1.41984	1.31279	1.23688	1.17828	O35129	O35129	PHB2_MOUSE	Phb2	Prohibitin-2
	0.503929	0.338364	NaN	NaN	NaN	NaN	O35136	O35136	NCAM2_MOUSE	Ncam2	Neural cell adhesion molecule 2
	4.24787	4.11811	4.63088	4.41588	4.00685	4.13716	O35143	O35143	ATIF1_MOUSE	Atp5if1	ATPase inhibitor, mitochondrial
	1.54996	1.46469	1.15568	1.26327	1.57676	1.24738	O35206	O35206	COFA1_MOUSE	Col15a1	Collagen alpha-1(XV) chain
	1.06439	0.837915	0.566578	0.331405	0.856606	0.595391	O35215	O35215	DOPD_MOUSE	Ddt	D-dopachrome decarboxylase
	0.411489	0.408156	0.083097	0.225519	0.467447	0.473696	O35226	O35226	PSMD4_MOUSE	Psmd4	26S proteasome non-ATPase regulatory subunit 4
	-0.739163	-0.663427	-0.783466	-0.956536	-0.896657	-0.813266	O35250	O35250	EXOC7_MOUSE	Exoc7	Exocyst complex component 7
	1.06117	0.74333	0.997793	1.35964	1.29842	1.22179	O35286	O35286	DHX15_MOUSE	Dhx15	ATP-dependent RNA helicase DHX15
	1.69458	1.55179	1.6278	1.73495	1.6319	1.50696	O35295	O35295	PURB_MOUSE	Purb	Transcriptional activator protein Pur-beta
	1.49068	1.22907	1.39166	1.88321	1.75047	1.80662	O35326	O35326	SRSF5_MOUSE	Srsf5	Serine/arginine-rich splicing factor 5
	-0.640263	-0.696952	-0.309049	-0.410681	-0.56432	-0.68879	O35343	O35343	IMA3_MOUSE	Kpna4	Importin subunit alpha-3
	-0.0427094	-0.319104	-0.0963988	0.0719967	-0.014142	0.161516	O35344	O35344	IMA4_MOUSE	Kpna3	Importin subunit alpha-4
	0.307873	0.169411	0.188505	0.788854	0.7839	0.60591	O35350	O35350	CAN1_MOUSE	Capn1	Calpain-1 catalytic subunit
	2.48947	2.44792	2.48633	2.14539	2.26444	1.99626	O35381	O35381	AN32A_MOUSE	Anp32a	Acidic leucine-rich nuclear phosphoprotein 32 family member A
	-0.134482	-0.331003	-0.069097	-0.255326	-0.48101	-0.208442	O35382	O35382	EXOC4_MOUSE	Exoc4	Exocyst complex component 4
	-0.126236	-0.435647	-1.57915	-1.6594	-0.289526	-0.104187	O35387	O35387	HAX1_MOUSE	Hax1	HCLS1-associated protein X-1
	0.580483	0.442197	0.365022	0.199189	0.493067	0.632607	O35405	O35405	PLD3_MOUSE	Pld3	5'-3' exonuclease PLD3
	0.354772	-0.0343518	0.324858	0.25395	0.12253	0.42487	O35454	O35454	CLCN6_MOUSE	Clcn6	H(+)/Cl(-) exchange transporter 6
	0.329962	0.106878	0.323706	-0.247601	-0.126115	-0.0495424	O35459	O35459	ECH1_MOUSE	Ech1	Delta(3,5)-Delta(2,4)-dienoyl-CoA isomerase, mitochondrial
	1.37139	1.32298	1.60695	1.4719	1.23953	1.44732	O35465	O35465	FKBP8_MOUSE	Fkbp8	Peptidyl-prolyl cis-trans isomerase FKBP8
	0.398362	0.381566	0.517925	0.51188	0.25482	0.232546	O35551	O35551	RABE1_MOUSE	Rabep1	Rab GTPase-binding effector protein 1
	0.659946	0.866947	1.0218	1.14496	0.73933	1.07209	O35593	O35593	PSDE_MOUSE	Psmd14	26S proteasome non-ATPase regulatory subunit 14
	-0.75402	NaN	-0.999953	-0.555463	-0.786665	-0.359722	O35598	O35598	ADA10_MOUSE	Adam10	Disintegrin and metalloproteinase domain-containing protein 10
	-0.876159	-1.06414	-1.14436	-0.779499	-0.682996	-0.529597	O35609	O35609	SCAM3_MOUSE	Scamp3	Secretory carrier-associated membrane protein 3
	-0.732169	-1.11409	-0.815764	-0.379247	-0.51457	-0.932631	O35621	O35621	PMM1_MOUSE	Pmm1	Phosphomannomutase 1
	-0.561328	0.381267	-0.0778012	-0.519014	0.424105	-0.528021	O35639	O35639	ANXA3_MOUSE	Anxa3	Annexin A3
	1.17809	0.84595	1.38484	1.23817	1.10697	1.01076	O35643	O35643	AP1B1_MOUSE	Ap1b1	AP-1 complex subunit beta-1
	-1.65533	NaN	-1.68764	-1.09896	-1.27957	-1.4374	O35655	O35655	PPE1_MOUSE	Ppef1	Serine/threonine-protein phosphatase with EF-hands 1
	-0.330847	-0.245265	-0.634736	-1.03848	-0.232512	-0.373145	O35658	O35658	C1QBP_MOUSE	C1qbp	Complement component 1 Q subcomponent-binding protein, mitochondrial
	0.0456877	0.121801	0.0117631	NaN	-0.840086	-0.450093	O35678	O35678	MGLL_MOUSE	Mgll	Monoglyceride lipase
	-1.54434	-1.41939	-2.1011	-1.92813	-1.45478	-1.78932	O35682	O35682	MYADM_MOUSE	Myadm	Myeloid-associated differentiation marker
	-0.835684	-0.902366	-1.35294	-1.32925	-1.37503	-1.71254	O35683	O35683	NDUA1_MOUSE	Ndufa1	NADH dehydrogenase [ubiquinone] 1 alpha subcomplex subunit 1
	1.86795	1.51958	1.6943	1.7626	1.79546	1.59571	O35685	O35685	NUDC_MOUSE	Nudc	Nuclear migration protein nudC
	0.417682	0.237923	0.427361	0.636923	0.874763	0.694126	O35691	O35691	PININ_MOUSE	Pnn	Pinin
	-1.00109	-0.629836	-0.483478	-0.632587	-0.982638	-0.798527	O35704	O35704	SPTC1_MOUSE	Sptlc1	Serine palmitoyltransferase 1
	2.82994	2.54798	2.65982	3.0492	3.15849	3.07292	O35737	O35737	HNRH1_MOUSE	Hnrnph1	Heterogeneous nuclear ribonucleoprotein H
	NaN	1.20186	-1.1983	-0.430662	-0.108915	NaN	O35744	O35744	CHIL3_MOUSE	Chil3	Chitinase-like protein 3
	1.44328	1.32278	1.35153	1.64851	1.69134	1.72351	O35841	O35841	API5_MOUSE	Api5	Apoptosis inhibitor 5
	0.440598	0.344447	0.280911	0.722373	0.526998	0.748553	O35855	O35855	BCAT2_MOUSE	Bcat2	Branched-chain-amino-acid aminotransferase, mitochondrial
	-0.145859	-0.115341	0.222878	0.262914	-0.135135	-0.0813513	O35857	O35857	TIM44_MOUSE	Timm44	Mitochondrial import inner membrane translocase subunit TIM44
	1.16968	0.847298	1.19241	1.4386	1.26743	1.05412	O35864	O35864	CSN5_MOUSE	Cops5	COP9 signalosome complex subunit 5
	-1.0771	-0.443923	-1.47291	NaN	-1.30102	-0.604853	O35874	O35874	SATT_MOUSE	Slc1a4	Neutral amino acid transporter A
	1.94369	1.58335	1.36543	1.06214	1.2723	1.10573	O35887	O35887	CALU_MOUSE	Calu	Calumenin
	-0.34785	-1.19086	-0.785153	-0.790251	-0.412428	-0.18242	O35900	O35900	LSM2_MOUSE	Lsm2	U6 snRNA-associated Sm-like protein LSm2
	-0.644176	-0.363846	-0.868933	-1.11871	-1.07154	-0.91147	O35926	O35926	CD5R2_MOUSE	Cdk5r2	Cyclin-dependent kinase 5 activator 2
	-2.23263	-2.03411	-2.94156	-2.90374	NaN	NaN	O35927	O35927	CTND2_MOUSE	Ctnnd2	Catenin delta-2
	-1.44524	-1.34269	-1.4289	-0.879354	-0.80333	-0.712748	O35954	O35954	PITM1_MOUSE	Pitpnm1	Membrane-associated phosphatidylinositol transfer protein 1
	-0.48917	-0.635476	-1.11267	-0.737984	-0.479319	-0.44984	O35955	O35955	PSB10_MOUSE	Psmb10	Proteasome subunit beta type-10
	0.307754	0.0881362	0.265256	-0.442465	-0.320992	-0.279293	O35969	O35969	GAMT_MOUSE	Gamt	Guanidinoacetate N-methyltransferase
	0.0100527	1.38491	0.544802	0.509938	0.886525	0.395523	O54724	O54724	CAVN1_MOUSE	Cavin1	Caveolae-associated protein 1
	3.79149	3.64619	3.58506	3.89889	3.93908	3.99665	O54734	O54734	OST48_MOUSE	Ddost	Dolichyl-diphosphooligosaccharide--protein glycosyltransferase 48 kDa subunit
	-0.0933666	-0.347034	-0.0637383	-0.398067	-0.296507	-0.71723	O54754	O54754	AOXA_MOUSE	Aox1	Aldehyde oxidase 1
	1.14753	0.726726	1.17368	1.172	0.769916	0.787601	O54774	O54774	AP3D1_MOUSE	Ap3d1	AP-3 complex subunit delta-1
	-0.0140409	-0.13169	-0.298745	-0.314224	-0.308864	-0.276475	O54781	O54781;O70551	SRPK2_MOUSE	Srpk2	SRSF protein kinase 2
	0.165256	0.119778	-0.000239849	-0.153986	0.281935	0.0886545	O54786	O54786	DFFA_MOUSE	Dffa	DNA fragmentation factor subunit alpha
	NaN	NaN	-1.84396	-1.30006	NaN	-1.40922	O54804	O54804	CHKA_MOUSE	Chka	Choline kinase alpha
	-2.11538	-1.25665	NaN	0.203326	0.126622	-0.027566	O54829	O54829	RGS7_MOUSE	Rgs7	Regulator of G-protein signaling 7
	NaN	NaN	NaN	-1.51083	-1.16532	NaN	O54865	O54865	GCYB1_MOUSE	Gucy1b1	Guanylate cyclase soluble subunit beta-1
	-0.387459	-0.55373	-1.01105	-0.388398	-0.438282	-0.89891	O54879	O54879	HMGB3_MOUSE	Hmgb3	High mobility group protein B3
	-0.40218	-0.798388	-0.602382	-0.999379	-0.337342	-1.14333	O54890	O54890	ITB3_MOUSE	Itgb3	Integrin beta-3
	-0.62923	-0.571424	-0.645765	-0.778872	-0.848877	-0.938259	O54901	O54901	OX2G_MOUSE	Cd200	OX-2 membrane glycoprotein
	-3.52381	-3.40091	-4.35865	-3.81522	-3.35344	-3.82285	O54931	O54931	AKAP2_MOUSE	Akap2	A-kinase anchor protein 2
	-1.68858	-1.20502	-1.21659	-1.15833	-0.811754	-1.10654	O54941	O54941	SMCE1_MOUSE	Smarce1	SWI/SNF-related matrix-associated actin-dependent regulator of chromatin subfamily E member 1
	-2.33054	-1.81863	-1.65742	-2.3767	-2.48356	-1.80157	O54946	O54946	DNJB6_MOUSE	Dnajb6	DnaJ homolog subfamily B member 6
	0.252972	0.0514922	-0.436991	0.209649	0.361978	-0.0619097	O54962	O54962	BAF_MOUSE	Banf1	Barrier-to-autointegration factor
	-0.833759	-0.572549	-0.809689	-1.10002	-0.802472	-0.817442	O54983	O54983	CRYM_MOUSE	Crym	Ketimine reductase mu-crystallin
	1.55136	1.39987	1.02415	0.959956	1.29523	1.20845	O54984	O54984	GET3_MOUSE	Get3	ATPase GET3
	-0.544874	-0.525616	-0.458874	-0.979946	-1.06217	-0.653551	O54988	O54988	SLK_MOUSE	Slk	STE20-like serine/threonine-protein kinase
	0.247598	-0.275822	0.0551791	-1.05696	-0.752002	NaN	O54991	O54991	CNTP1_MOUSE	Cntnap1	Contactin-associated protein 1
	-3.06604	-2.6484	-2.3523	-2.19269	-2.24886	-2.54867	O55003	O55003	BNIP3_MOUSE	Bnip3	BCL2/adenovirus E1B 19 kDa protein-interacting protein 3
	0.313606	0.32459	0.632131	0.608471	0.529632	0.720643	O55013	O55013	TPPC3_MOUSE	Trappc3	Trafficking protein particle complex subunit 3
	2.47081	2.23365	2.02078	2.02749	2.41589	2.20912	O55022	O55022	PGRC1_MOUSE	Pgrmc1	Membrane-associated progesterone receptor component 1
	0.710058	0.686182	0.690259	0.400402	0.57451	0.354147	O55023	O55023	IMPA1_MOUSE	Impa1	Inositol monophosphatase 1
	-0.396148	-0.108276	-0.579381	-0.421681	-0.0470734	-0.306429	O55026	O55026	ENTP2_MOUSE	Entpd2	Ectonucleoside triphosphate diphosphohydrolase 2
	-1.9626	-2.36634	-1.24984	-2.10282	NaN	NaN	O55028	O55028	BCKD_MOUSE	Bckdk	[3-methyl-2-oxobutanoate dehydrogenase [lipoamide]] kinase, mitochondrial
	2.81011	2.46042	2.74552	2.69568	2.49306	2.56116	O55029	O55029	COPB2_MOUSE	Copb2	Coatomer subunit beta'
	-1.76006	-1.93074	-1.9319	-1.52367	-1.21334	-1.15635	O55057	O55057	PDE6D_MOUSE	Pde6d	Retinal rod rhodopsin-sensitive cGMP 3',5'-cyclic phosphodiesterase subunit delta
	0.81273	1.02809	0.710797	1.81024	1.43464	1.66295	O55091	O55091	IMPCT_MOUSE	Impact	Protein IMPACT
	-0.596761	-1.0925	-1.3966	-1.26268	-0.643209	-0.910756	O55100	O55100	SNG1_MOUSE	Syngr1	Synaptogyrin-1
	NaN	-2.07683	-1.57692	-1.24385	NaN	-2.18663	O55102	O55102	BL1S1_MOUSE	Bloc1s1	Biogenesis of lysosome-related organelles complex 1 subunit 1
	4.00795	3.10003	2.20688	1.73675	4.03183	1.83645	O55103	O55103	PRAX_MOUSE	Prx	Periaxin
	0.199744	0.157793	-0.226603	-0.23135	-0.222488	-0.174667	O55106	O55106	STRN_MOUSE	Strn	Striatin
	3.27307	3.01444	3.52586	3.7551	3.45142	3.52792	O55125	O55125	NIPS1_MOUSE	Nipsnap1	Protein NipSnap homolog 1
	0.867371	0.812603	1.17607	0.786753	0.423427	0.401055	O55126	O55126	NIPS2_MOUSE	Nipsnap2	Protein NipSnap homolog 2
	-0.0700226	-0.171712	0.267344	0.144245	0.0478191	-0.181857	O55128	O55128	SAP18_MOUSE	Sap18	Histone deacetylase complex subunit SAP18
	0.987652	1.19448	1.21732	1.04707	0.9175	0.891108	O55131	O55131	SEPT7_MOUSE	Septin7	Septin-7
	0.586132	0.32172	0.52674	0.428104	0.703124	0.287664	O55135	O55135	IF6_MOUSE	Eif6	Eukaryotic translation initiation factor 6
	3.65899	3.08981	3.54912	3.40605	3.55334	3.3397	O55142	O55142	RL35A_MOUSE	Rpl35a	Large ribosomal subunit protein eL33
	2.81341	2.54444	2.87753	2.25736	2.17708	2.08255	O55143	O55143	AT2A2_MOUSE	Atp2a2	Sarcoplasmic/endoplasmic reticulum calcium ATPase 2
	-0.5485	-0.803432	-0.35105	-0.56509	-0.961608	-0.811243	O55176	O55176	PJA1_MOUSE	Pja1	E3 ubiquitin-protein ligase Praja-1
	2.3302	1.97721	2.25966	2.18382	2.45082	2.27599	O55196	O55196	ENAM_MOUSE	Enam	Enamelin
	-1.27444	-1.68991	-1.25124	-1.58843	-0.719814	-1.19838	O55201	O55201	SPT5H_MOUSE	Supt5h	Transcription elongation factor SPT5
	-2.52739	NaN	NaN	0.207203	-0.162252	0.0679579	O55203	O55203	LDB2_MOUSE	Ldb2	LIM domain-binding protein 2
	0.592068	0.439729	0.49444	0.124609	0.532188	0.160625	O55222	O55222	ILK_MOUSE	Ilk	Integrin-linked protein kinase
	0.896553	0.605073	0.99676	1.09708	0.939263	0.867839	O55234	O55234	PSB5_MOUSE	Psmb5	Proteasome subunit beta type-5
	-0.318255	-0.822578	-0.854043	-0.866431	-0.623636	-0.900708	O55242	O55242	SGMR1_MOUSE	Sigmar1	Sigma non-opioid intracellular receptor 1
	1.46918	1.37312	1.53108	1.81886	1.87536	1.77522	O70133	O70133	DHX9_MOUSE	Dhx9	ATP-dependent RNA helicase A
	0.229921	0.0791955	-0.219591	0.0170069	0.0806904	-0.195848	O70152	O70152	DPM1_MOUSE	Dpm1	Dolichol-phosphate mannosyltransferase subunit 1
	-0.880689	-0.909287	-0.301342	-0.266366	-0.55742	-0.485404	O70166	O70166	STMN3_MOUSE	Stmn3	Stathmin-3
	0.881593	1.1329	0.884436	0.621756	0.893411	0.600196	O70167	O70167	P3C2G_MOUSE	Pik3c2g	Phosphatidylinositol 3-kinase C2 domain-containing subunit gamma
	-0.731304	-1.24533	-1.45849	-1.88868	-1.16111	-1.41376	O70172	O70172	PI42A_MOUSE	Pip4k2a	Phosphatidylinositol 5-phosphate 4-kinase type-2 alpha
	1.09458	0.860809	1.10663	1.01527	0.773817	0.949202	O70194	O70194	EIF3D_MOUSE	Eif3d	Eukaryotic translation initiation factor 3 subunit D
	1.18792	0.960242	1.34007	0.908892	0.90565	0.852504	O70228	O70228	ATP9A_MOUSE	Atp9a	Probable phospholipid-transporting ATPase IIA
	3.24134	2.85879	2.94582	2.7659	2.54327	2.54013	O70251	O70251	EF1B_MOUSE	Eef1b	Elongation factor 1-beta
	1.39964	1.37481	1.54588	1.84748	1.57477	1.66613	O70252	O70252	HMOX2_MOUSE	Hmox2	Heme oxygenase 2
	-0.522816	-0.412729	-0.929076	-0.614897	-0.543452	-0.962176	O70258	O70258	SGCE_MOUSE	Sgce	Epsilon-sarcoglycan
	0.922235	0.785873	0.753745	0.713851	0.758881	0.791216	O70305	O70305	ATX2_MOUSE	Atxn2	Ataxin-2
	2.31628	1.94661	1.87575	1.74567	2.02501	1.8848	O70310	O70310	NMT1_MOUSE	Nmt1	Glycylpeptide N-tetradecanoyltransferase 1
	2.21848	2.15076	2.01594	1.6663	2.14597	1.63789	O70318	Q9WV92;O70318	E41L2_MOUSE	Epb41l2	Band 4.1-like protein 2
	-0.705202	-0.879122	-0.303943	-0.916575	-0.524376	-0.889163	O70325	O70325	GPX4_MOUSE	Gpx4	Phospholipid hydroperoxide glutathione peroxidase
	1.3668	0.98675	1.31594	1.32078	1.25175	1.1528	O70378	O70378	EMC8_MOUSE	Emc8	ER membrane protein complex subunit 8
	-2.38708	-1.01008	NaN	-0.00266743	-0.263435	-0.744163	O70400	O70400	PDLI1_MOUSE	Pdlim1	PDZ and LIM domain protein 1
	1.56712	1.46546	1.84562	1.96209	1.66775	1.73392	O70435	O70435	PSA3_MOUSE	Psma3	Proteasome subunit alpha type-3
	0.748309	0.719976	0.340683	0.449471	0.702209	0.828991	O70439	O70439	STX7_MOUSE	Stx7	Syntaxin-7
	5.47024	4.84432	5.43932	5.37084	-0.874349	5.31011	O70456	O70456	1433S_MOUSE	Sfn	14-3-3 protein sigma
	-0.374225	-2.26488	-2.01255	-2.2586	-1.60944	NaN	O70475	O70475	UGDH_MOUSE	Ugdh	UDP-glucose 6-dehydrogenase
	-1.59907	-1.25022	-0.801606	-1.15466	-0.80533	-0.591245	O70480	O70480	VAMP4_MOUSE	Vamp4	Vesicle-associated membrane protein 4
	0.7912	0.699077	0.586538	0.196751	0.366363	0.276726	O70492	O70492	SNX3_MOUSE	Snx3	Sorting nexin-3
	0.275073	0.133797	-0.0828032	0.248169	-0.0104771	0.378693	O70493	O70493	SNX12_MOUSE	Snx12	Sorting nexin-12
	1.02869	0.82391	0.74477	0.720835	1.03047	0.743464	O70503	O70503	DHB12_MOUSE	Hsd17b12	Very-long-chain 3-oxoacyl-CoA reductase
	-2.0823	-1.56236	-1.96248	-2.10925	-2.56983	NaN	O70589	O70589	CSKP_MOUSE	Cask	Peripheral plasma membrane protein CASK
	1.09355	0.901306	1.16605	0.923823	0.892657	0.741437	O70591	O70591	PFD2_MOUSE	Pfdn2	Prefoldin subunit 2
	-1.66243	-1.44532	-2.14426	-2.05767	-1.78824	-2.26548	O88207	O88207	CO5A1_MOUSE	Col5a1	Collagen alpha-1(V) chain
	-0.551592	-0.282736	-0.763009	-0.582664	-0.216278	-0.0310221	O88271	O88271	CFDP1_MOUSE	Cfdp1	Craniofacial development protein 1
	-0.310639	-0.5875	-0.44591	-0.45478	-0.298444	-0.035821	O88291	O88291	ZN326_MOUSE	Znf326	DBIRD complex subunit ZNF326
	1.7104	1.05895	1.6986	1.02882	0.972054	0.905996	O88307	O88307	SORL_MOUSE	Sorl1	Sortilin-related receptor
	1.10891	1.63633	1.20026	1.24446	1.3989	1.11293	O88322	O88322	NID2_MOUSE	Nid2	Nidogen-2
	-0.0626278	-0.344936	-0.421822	-0.399472	-0.247406	-0.767796	O88327	O88327	CTNL1_MOUSE	Ctnnal1	Alpha-catulin
	1.92981	1.53495	1.85514	2.18191	2.05359	1.82854	O88342	O88342	WDR1_MOUSE	Wdr1	WD repeat-containing protein 1
	1.7664	1.87496	1.58791	0.713272	1.0827	1.28041	O88343	O88343	S4A4_MOUSE	Slc4a4	Electrogenic sodium bicarbonate cotransporter 1
	1.67376	1.21048	1.42353	1.70286	1.63496	1.60548	O88384	O88384	VTI1B_MOUSE	Vti1b	Vesicle transport through interaction with t-SNAREs homolog 1B
	3.25383	2.93088	3.26981	4.0963	3.89991	3.85858	O88398	O88398	AVIL_MOUSE	Avil	Advillin
	-1.84828	NaN	-1.95477	-1.84637	-2.22561	-2.35835	O88441	O88441	MTX2_MOUSE	Mtx2	Metaxin-2
	0.994419	1.0074	1.26462	1.60057	1.24743	1.35015	O88447	O88447	KLC1_MOUSE	Klc1	Kinesin light chain 1
	1.29304	0.941284	1.56275	1.97179	1.76874	1.67431	O88448	O88448	KLC2_MOUSE	Klc2	Kinesin light chain 2
	1.61859	1.21534	1.49396	1.34875	1.61574	1.53032	O88455	O88455	DHCR7_MOUSE	Dhcr7	7-dehydrocholesterol reductase
	0.872956	0.740905	1.13583	0.897837	0.805459	0.814455	O88456	O88456	CPNS1_MOUSE	Capns1	Calpain small subunit 1
	1.96283	1.8342	2.39666	2.20193	1.91266	1.87809	O88485	O88485	DC1I1_MOUSE	Dync1i1	Cytoplasmic dynein 1 intermediate chain 1
	0.937202	0.994405	0.908818	1.20748	1.34134	1.20205	O88487	O88487	DC1I2_MOUSE	Dync1i2	Cytoplasmic dynein 1 intermediate chain 2
	-0.986379	-1.23638	-0.770732	-1.80923	-1.78314	-1.19264	O88507	O88507	CNTFR_MOUSE	Cntfr	Ciliary neurotrophic factor receptor subunit alpha
	-1.41511	-1.4341	-1.08361	-1.58351	-1.39739	-1.79618	O88520	O88520	SHOC2_MOUSE	Shoc2	Leucine-rich repeat protein SHOC-2
	-0.59226	-0.644361	NaN	-1.10706	0.151962	-0.130872	O88531	O88531	PPT1_MOUSE	Ppt1	Palmitoyl-protein thioesterase 1
	-1.08246	-1.30238	-0.926351	-0.998057	-0.713653	-1.27315	O88532	O88532	ZFR_MOUSE	Zfr	Zinc finger RNA-binding protein
	0.76777	0.781732	0.955524	0.999264	0.770313	0.987941	O88543	O88543	CSN3_MOUSE	Cops3	COP9 signalosome complex subunit 3
	0.441704	0.240727	0.299125	0.425104	0.378659	0.352209	O88544	O88544	CSN4_MOUSE	Cops4	COP9 signalosome complex subunit 4
	0.223846	0.0277305	0.433777	0.739156	0.718935	0.415503	O88545	O88545	CSN6_MOUSE	Cops6	COP9 signalosome complex subunit 6
	5.63996	5.49089	5.4233	5.70255	5.9036	5.90635	O88569	O88569	ROA2_MOUSE	Hnrnpa2b1	Heterogeneous nuclear ribonucleoproteins A2/B1
	-0.301761	-0.643036	-0.723273	-0.655717	-0.210904	-0.285338	O88587	O88587	COMT_MOUSE	Comt	Catechol O-methyltransferase
	0.0612965	-0.311791	0.053679	0.0503101	0.0429764	0.16862	O88630	O88630	GOSR1_MOUSE	Gosr1	Golgi SNAP receptor complex member 1
	0.19012	0.0528417	-0.133313	-0.412853	-0.293877	-0.563495	O88643	O88643	PAK1_MOUSE	Pak1	Serine/threonine-protein kinase PAK 1
	1.20623	1.0682	1.57225	1.60346	1.56414	1.52189	O88685	O88685	PRS6A_MOUSE	Psmc3	26S proteasome regulatory subunit 6A
	-0.792675	-0.473011	-0.457599	-0.5077	-0.416422	-0.95365	O88696	O88696	CLPP_MOUSE	Clpp	ATP-dependent Clp protease proteolytic subunit, mitochondrial
	0.846162	0.719908	0.858721	0.77876	0.875279	0.826609	O88712	P56546;O88712	CTBP1_MOUSE	Ctbp1	C-terminal-binding protein 1
	-0.432031	-0.49977	-0.245062	-0.90132	-0.889732	-0.913524	O88735	O88735	MAP7_MOUSE	Map7	Ensconsin
	0.397607	0.260715	0.350516	-0.372238	-0.41119	-0.215431	O88736	O88736	DHB7_MOUSE	Hsd17b7	3-keto-steroid reductase/17-beta-hydroxysteroid dehydrogenase 7
	-1.01493	-1.00634	-1.01098	-1.23344	-1.38382	-1.13973	O88738	O88738	BIRC6_MOUSE	Birc6	Baculoviral IAP repeat-containing protein 6
	0.363042	0.26354	0.418506	0.64753	0.354398	0.642571	O88741	O88741	GDAP1_MOUSE	Gdap1	Ganglioside-induced differentiation-associated protein 1
	0.343908	0.569196	0.103337	0.424661	0.743073	0.814698	O88746	O88746	TOM1_MOUSE	Tom1	Target of Myb1 membrane trafficking protein
	NaN	NaN	NaN	-1.13809	-1.3948	-1.37395	O88809	O88809	DCX_MOUSE	Dcx	Neuronal migration protein doublecortin
	-2.55337	-1.73229	-1.73939	-1.72281	-1.72432	-1.64014	O88811	O88811	STAM2_MOUSE	Stam2	Signal transducing adapter molecule 2
	2.66911	2.56567	2.60207	3.00798	2.97041	2.71838	O88844	O88844	IDHC_MOUSE	Idh1	Isocitrate dehydrogenase [NADP] cytoplasmic
	-0.960891	-1.42193	-1.04591	-1.78917	-1.60043	NaN	O88845	O88845	AKA10_MOUSE	Akap10	A-kinase anchor protein 10, mitochondrial
	-0.087677	0.0354972	-0.203294	-0.0823536	-0.451146	-0.215503	O88851	O88851	RBBP9_MOUSE	Rbbp9	Putative hydrolase RBBP9
	-0.580435	-0.450071	-0.400368	-0.352729	-0.448654	-0.400179	O88935	O88935	SYN1_MOUSE	Syn1	Synapsin-1
	-1.21352	-1.50363	-1.29806	-2.34388	-1.61104	NaN	O88951	O88951;Q8JZS0	LIN7B_MOUSE	Lin7b	Protein lin-7 homolog B
	0.0650244	0.0370164	0.19748	-0.15054	0.0114651	-0.2986	O88952	O88952	LIN7C_MOUSE	Lin7c	Protein lin-7 homolog C
	-1.0484	-1.35026	-1.11118	-0.771911	-1.26983	-1.0934	O88967	O88967	YMEL1_MOUSE	Yme1l1	ATP-dependent zinc metalloprotease YME1L1
	0.383899	0.196559	0.0559125	0.404522	0.288908	0.650296	O88983	O88983	STX8_MOUSE	Stx8	Syntaxin-8
	0.612393	0.445504	0.684859	0.353989	0.298277	0.347844	O89001	O89001	CBPD_MOUSE	Cpd	Carboxypeptidase D
	-1.94897	-2.29581	-2.50558	NaN	-2.33838	NaN	O89017	O89017	LGMN_MOUSE	Lgmn	Legumain
	-0.752381	-0.617994	-1.06755	-1.34059	-0.630948	-0.969908	O89023	O89023	TPP1_MOUSE	Tpp1	Tripeptidyl-peptidase 1
	-0.22009	-0.206719	-0.387655	-0.688989	-0.264115	-0.187212	O89051	O89051	ITM2B_MOUSE	Itm2b	Integral membrane protein 2B
	1.39353	1.0022	1.29842	1.36387	1.4379	1.30429	O89053	O89053	COR1A_MOUSE	Coro1a	Coronin-1A
	-0.218987	-0.650388	-0.353121	-0.467739	-0.359285	-0.329803	O89079	O89079	COPE_MOUSE	Cope	Coatomer subunit epsilon
	1.13862	1.5609	1.22983	1.64602	1.78137	2.09187	O89086	O89086	RBM3_MOUSE	Rbm3	RNA-binding protein 3
	-0.68906	-0.719645	-0.627667	-1.26782	-0.750941	NaN	O89106	O89106	FHIT_MOUSE	Fhit	Bis(5'-adenosyl)-triphosphatase
	0.924639	0.375205	0.932266	0.547657	0.407903	0.390388	O89112	O89112	LANC1_MOUSE	Lancl1	Glutathione S-transferase LANCL1
	5.53733	5.24777	5.20488	4.67022	5.07269	5.11069	P00405	P00405	COX2_MOUSE	Mtco2	Cytochrome c oxidase subunit 2
	2.07658	1.91513	2.18103	1.90612	1.85996	1.93243	P00493	P00493	HPRT_MOUSE	Hprt1	Hypoxanthine-guanine phosphoribosyltransferase
	0.0436077	0.418271	-0.277687	-0.125357	0.612871	0.276401	P00920	P00920	CAH2_MOUSE	Ca2	Carbonic anhydrase 2
	-0.0144339	-0.0466027	-0.565454	-0.347035	0.250647	-0.267504	P01027	P01027	CO3_MOUSE	C3	Complement C3
	0.952684	0.193315	0.747069	-1.12092	-0.341266	-1.18583	P01831	P01831	THY1_MOUSE	Thy1	Thy-1 membrane glycoprotein
	0.202459	0.409224	0.138718	0.22219	0.636278	0.0200901	P01837	P01837	IGKC_MOUSE	Igkc	Immunoglobulin kappa constant
	1.0213	0.733628	0.863374	0.908946	1.48459	0.602618	P01867	P01867	IGG2B_MOUSE	Ighg2b	Immunoglobulin heavy constant gamma 2B
	0.650369	0.606997	0.680795	0.441512	0.660268	0.283591	P01887	P01887	B2MG_MOUSE	B2m	Beta-2-microglobulin
	-0.841969	-1.05178	-0.908018	-0.871536	-0.608932	-0.811716	P01897	P01897	HA1L_MOUSE	H2-L	H-2 class I histocompatibility antigen, L-D alpha chain
	-1.28728	-0.958252	-1.33927	-1.35527	-1.04411	-1.09326	P01901	P01901;Q8HWB2	HA1B_MOUSE	H2-K1	H-2 class I histocompatibility antigen, K-B alpha chain
	2.8555	3.41123	2.15096	2.62863	3.9074	2.75182	P01942	P01942	HBA_MOUSE	Hba	Hemoglobin subunit alpha
	6.60982	6.99115	6.77681	6.80843	6.87494	6.73767	P02301;P68433;P84228;P84244	P84244;P02301;P84228;P68433	H31_MOUSE;H32_MOUSE;H33_MOUSE;H3C_MOUSE	H3-3b;H3-5;H3c11;H3c15	Histone H3.3C
	1.19553	1.29406	1.27881	1.16441	1.38752	1.09278	P02463	Q63ZW6;P02463	CO4A1_MOUSE	Col4a1	Collagen alpha-1(IV) chain
	2.84068	3.07932	2.75884	2.66138	3.05261	2.52366	P02468	P02468	LAMC1_MOUSE	Lamc1	Laminin subunit gamma-1
	1.55675	1.44484	1.38702	1.29711	1.70542	1.09738	P02469	P02469	LAMB1_MOUSE	Lamb1	Laminin subunit beta-1
	1.39386	8.82243	5.75302	1.75276	6.30528	5.224	P02535	P02535	K1C10_MOUSE	Krt10	Keratin, type I cytoskeletal 10
	-0.998752	-1.71132	-1.68111	-1.52802	-1.21495	-1.15982	P03888	P03888	NU1M_MOUSE	Mtnd1	NADH-ubiquinone oxidoreductase chain 1
	0.391117	0.233447	0.863374	0.429221	0.322473	0.0329456	P03930	P03930	ATP8_MOUSE	Mtatp8	ATP synthase protein 8
	0.000835419	0.840543	0.632332	1.53615	1.11481	1.81888	P03975	P03975	IGEB_MOUSE	Iap	IgE-binding protein
	0.108817	5.27743	4.35545	0.774765	4.82028	3.04465	P04104	P04104	K2C1_MOUSE	Krt1	Keratin, type II cytoskeletal 1
	5.87212	5.28274	4.60034	4.17331	5.88988	3.62551	P04370	P04370	MBP_MOUSE	Mbp	Myelin basic protein
	-1.63602	-1.43014	-1.50207	-0.818233	-0.83648	-0.699649	P04627	P04627	ARAF_MOUSE	Araf	Serine/threonine-protein kinase A-Raf
	-1.47839	-0.631842	-1.28504	-1.27135	0.0297108	NaN	P04919	P04919	B3AT_MOUSE	Slc4a1	Band 3 anion transport protein
	-2.51376	-1.87453	-2.10858	-3.05677	-1.98648	-2.29232	P04925	P04925	PRIO_MOUSE	Prnp	Major prion protein
	2.29473	1.8652	1.61008	1.82	1.91696	1.76557	P05063	P05063	ALDOC_MOUSE	Aldoc	Fructose-bisphosphate aldolase C
	5.38305	5.23397	5.56053	5.45032	5.28668	4.98036	P05064	P05064;A6ZI47	ALDOA_MOUSE	Aldoa	Fructose-bisphosphate aldolase A
	-0.255972	-0.606697	-0.0858169	-0.983191	-1.1854	-1.26867	P05132	P05132	KAPCA_MOUSE	Prkaca	cAMP-dependent protein kinase catalytic subunit alpha
	1.83037	1.73236	1.40233	1.86059	2.15808	1.90643	P05201	P05201	AATC_MOUSE	Got1	Aspartate aminotransferase, cytoplasmic
	4.18905	3.96699	4.18736	4.20921	4.2783	4.2192	P05202	P05202	AATM_MOUSE	Got2	Aspartate aminotransferase, mitochondrial
	-1.61384	NaN	-1.74934	-1.90673	-1.05354	-1.43748	P05480	Q04736;P06240;P39688;P05480	SRC_MOUSE	Src	Proto-oncogene tyrosine-protein kinase Src
	2.08718	2.04544	2.35535	2.58804	2.31115	2.18232	P05977	P05977	MYL1_MOUSE	Myl1	Myosin light chain 1/3, skeletal muscle isoform
	3.94869	3.73907	3.83961	4.3136	4.10851	4.10643	P06151	P06151	LDHA_MOUSE	Ldha	L-lactate dehydrogenase A chain
	0.261375	0.0704999	-0.226637	-0.389783	0.35286	0.103193	P06728	P06728	APOA4_MOUSE	Apoa4	Apolipoprotein A-IV
	3.21658	2.9602	2.96629	2.83495	2.97829	2.69942	P06745	P06745	G6PI_MOUSE	Gpi	Glucose-6-phosphate isomerase
	0.51229	0.234944	-0.144374	0.499855	0.813784	0.851418	P06797	P06797	CATL1_MOUSE	Ctsl	Procathepsin L
	2.36494	2.38398	2.42249	2.05241	2.02706	2.07875	P06801	P06801	MAOX_MOUSE	Me1	NADP-dependent malic enzyme
	-3.29137	-3.58435	-4.39988	NaN	NaN	NaN	P06837	P06837	NEUM_MOUSE	Gap43	Neuromodulin
	-0.91453	-0.452988	-1.24104	-1.18248	-0.408295	-0.906811	P06909	P06909	CFAH_MOUSE	Cfh	Complement factor H
	0.650867	0.833496	-0.0284753	0.0639477	0.643295	0.635516	P07091	P07091	S10A4_MOUSE	S100a4	Protein S100-A4
	-1.05216	-0.461726	-1.61207	-1.6594	-1.57521	-1.45038	P07214	P07214	SPRC_MOUSE	Sparc	SPARC
	-0.0423784	1.1324	0.192421	0.201013	0.359126	1.45364	P07309	P07309	TTHY_MOUSE	Ttr	Transthyretin
	-0.344056	0.396658	-1.83298	NaN	0.636916	-0.811343	P07310	P07310	KCRM_MOUSE	Ckm	Creatine kinase M-type
	4.18712	4.18278	3.88533	4.6233	4.80894	4.66596	P07356	P07356	ANXA2_MOUSE	Anxa2	Annexin A2
	2.99521	3.83287	2.92046	3.04367	3.44646	3.73125	P07724	P07724	ALBU_MOUSE	Alb	Albumin
	NaN	3.94096	0.435357	NaN	NaN	NaN	P07744	P07744	K2C4_MOUSE	Krt4	Keratin, type II cytoskeletal 4
	-0.413649	-0.0729709	-0.882866	-0.845009	0.00458145	-0.681648	P07758;Q00896	P07758;Q00896	A1AT1_MOUSE;A1AT3_MOUSE	Serpina1a;Serpina1c	Alpha-1-antitrypsin 1-1
	0.968003	0.726999	0.608235	0.753767	1.26714	1.00371	P07759	P07759	SPA3K_MOUSE	Serpina3k	Serine protease inhibitor A3K
	4.69277	4.09215	4.37794	4.61135	4.705	4.25716	P07901	P07901	HS90A_MOUSE	Hsp90aa1	Heat shock protein HSP 90-alpha
	1.55829	1.19439	1.39171	0.853673	0.863523	0.585408	P08003	P08003	PDIA4_MOUSE	Pdia4	Protein disulfide-isomerase A4
	0.30052	-0.0159001	-0.666475	NaN	-0.287793	-0.612754	P08030	P08030	APT_MOUSE	Aprt	Adenine phosphoribosyltransferase
	NaN	-1.27718	NaN	-2.38227	NaN	-5.66415	P08071	P08071	TRFL_MOUSE	Ltf	Lactotransferrin
	5.16526	4.56678	4.75022	4.30823	4.5059	4.37172	P08113	P08113	ENPL_MOUSE	Hsp90b1	Endoplasmin
	1.88279	2.59229	2.08986	1.84805	2.06505	1.90361	P08121	P08121	CO3A1_MOUSE	Col3a1	Collagen alpha-1(III) chain
	2.34908	2.8308	2.32841	2.31052	2.76952	2.30493	P08122	P08122	CO4A2_MOUSE	Col4a2	Collagen alpha-2(IV) chain
	2.7646	2.59568	2.52015	3.31928	3.11285	3.26368	P08207	P08207	S10AA_MOUSE	S100a10	Protein S100-A10
	2.5929	2.50734	2.32913	1.899	2.39518	2.23771	P08226	P08226	APOE_MOUSE	Apoe	Apolipoprotein E
	2.79718	2.45782	2.22104	2.16769	2.61276	2.28349	P08228	P08228	SODC_MOUSE	Sod1	Superoxide dismutase [Cu-Zn]
	4.29595	4.35534	4.6283	4.1625	4.32573	4.19631	P08249	P08249	MDHM_MOUSE	Mdh2	Malate dehydrogenase, mitochondrial
	7.00878	6.33272	6.77921	4.8108	6.1626	4.84641	P08551	P08551	NFL_MOUSE	Nefl	Neurofilament light polypeptide
	6.24823	5.67124	6.02822	4.59217	5.62038	4.51175	P08553	P08553	NFM_MOUSE	Nefm	Neurofilament medium polypeptide
	-0.87485	-1.04962	-1.64785	-1.6997	-1.15493	-1.28391	P08556	P08556;Q61411	RASN_MOUSE	Nras	GTPase NRas
	0.377603	0.523458	0.0648465	-0.300016	0.489634	0.312866	P08752	P08752	GNAI2_MOUSE	Gnai2	Guanine nucleotide-binding protein G(i) subunit alpha-2
	-0.877316	NaN	-0.851983	-0.837954	-0.786541	-1.01391	P08775	P08775	RPB1_MOUSE	Polr2a	DNA-directed RNA polymerase II subunit RPB1
	-1.92977	NaN	-1.47513	-2.49277	-1.84357	-2.11942	P09041	P09041	PGK2_MOUSE	Pgk2	Phosphoglycerate kinase 2
	0.477935	0.474782	0.25055	0.160718	0.484163	0.446677	P09055	P09055	ITB1_MOUSE	Itgb1	Integrin beta-1
	1.48573	1.08007	1.11946	1.1578	1.18681	1.01028	P09103	P09103	PDIA1_MOUSE	P4hb	Protein disulfide-isomerase
	-0.207855	0.148428	-0.52244	-1.13232	-0.749794	-1.31508	P09242	P09242	PPBT_MOUSE	Alpl	Alkaline phosphatase, tissue-nonspecific isozyme
	3.24964	3.05359	3.18066	3.2327	3.38224	3.33086	P09405	P09405	NUCL_MOUSE	Ncl	Nucleolin
	2.8039	2.4618	2.52373	2.40855	2.49422	2.11745	P09411	P09411	PGK1_MOUSE	Pgk1	Phosphoglycerate kinase 1
	2.1981	2.45846	2.47302	2.00941	1.74309	1.94512	P09528	P09528	FRIH_MOUSE	Fth1	Ferritin heavy chain
	NaN	-0.718382	0.455761	-0.787679	0.545801	0.810687	P09541	P09541	MYL4_MOUSE	Myl4	Myosin light chain 4
	-0.36516	0.250034	0.0730309	-0.467973	-0.563498	-0.119838	P09602	P09602	HMGN2_MOUSE	Hmgn2	Non-histone chromosomal protein HMG-17
	0.891407	1.00122	1.06843	1.26754	1.19726	1.20192	P09671	P09671	SODM_MOUSE	Sod2	Superoxide dismutase [Mn], mitochondrial
	-1.42422	-1.66264	-1.57495	-1.05689	-0.869369	-1.58363	P09803	P09803	CADH1_MOUSE	Cdh1	Cadherin-1
	-2.10587	-0.861756	NaN	-2.2415	-1.45139	NaN	P09813	P09813	APOA2_MOUSE	Apoa2	Apolipoprotein A-II
	-1.7231	-1.61992	NaN	-2.08911	-1.7573	-1.67168	P09925	P09925	SURF1_MOUSE	Surf1	Surfeit locus protein 1
	-0.532178	-1.10945	-0.825412	-0.903142	-1.26342	-1.48536	P0C027;P0C028	P0C027;P0C028	NUD10_MOUSE;NUD11_MOUSE	Nudt10;Nudt11	Diphosphoinositol polyphosphate phosphohydrolase 3-alpha
	-0.214	-0.133212	-0.545884	-0.126391	-0.375143	-0.612983	P0C0S6	Q3THW5;P0C0S6	H2AZ_MOUSE	H2az1	Histone H2A.Z
	-0.833321	-0.853102	-0.930241	-0.345685	-0.552291	-0.677229	P0C1Q2	P0C1Q2	PDE11_MOUSE	Pde11a	Dual 3',5'-cyclic-AMP and -GMP phosphodiesterase 11A
	-0.270493	-0.612733	-0.411341	-0.391681	-0.32999	-0.392132	P0C605	P0C605	KGP1_MOUSE	Prkg1	cGMP-dependent protein kinase 1
	-1.85316	-1.23941	NaN	0.352801	0.590024	0.448104	P0C7L0	P0C7L0	WIPF3_MOUSE	Wipf3	WAS/WASL-interacting protein family member 3
	7.17064	6.96235	7.29784	7.32578	7.16801	7.11241	P0CG49;P0CG50;P62983;P62984	P0CG49;P62984;P62983;A0A0A6YW67;P0CG50	RL40_MOUSE;RS27A_MOUSE;UBB_MOUSE;UBC_MOUSE	Rps27a;Uba52;Ubb;Ubc	Polyubiquitin-B
	6.64425	6.58532	6.74442	6.50753	6.38143	6.4753	P0DP26;P0DP27;P0DP28	P0DP26;P0DP28;Q9D6P8;P0DP27	CALM1_MOUSE;CALM2_MOUSE;CALM3_MOUSE	Calm1;Calm2;Calm3	Calmodulin-1
	-1.70236	-0.307522	NaN	-2.19286	-2.24231	-1.60524	P10107	P10107	ANXA1_MOUSE	Anxa1	Annexin A1
	7.33562	6.97509	7.22872	7.25713	7.04367	6.88891	P10126	P10126	EF1A1_MOUSE	Eef1a1	Elongation factor 1-alpha 1
	2.00592	2.15115	1.87765	1.86314	2.17606	1.69311	P10493	P10493	NID1_MOUSE	Nid1	Nidogen-1
	0.52514	0.318749	2.38419e-06	0.390871	1.2817	0.713723	P10605	P10605	CATB_MOUSE	Ctsb	Cathepsin B
	4.12565	3.70378	4.05909	3.95286	3.98177	3.96492	P10630	P10630;P60843	IF4A2_MOUSE	Eif4a2	Eukaryotic initiation factor 4A-II
	2.16724	2.06975	2.10083	1.37116	1.18461	1.15997	P10637	P10637	TAU_MOUSE	Mapt	Microtubule-associated protein tau
	3.68804	3.5386	3.40075	5.66529	5.63171	5.14734	P10639	P10639	THIO_MOUSE	Txn	Thioredoxin
	2.34751	2.41659	2.37753	1.9681	1.96027	1.76976	P10649	P10649	GSTM1_MOUSE	Gstm1	Glutathione S-transferase Mu 1
	0.353266	0.477361	0.0284352	0.529675	0.557582	0.396765	P10711	P10711	TCEA1_MOUSE	Tcea1	Transcription elongation factor A protein 1
	-0.441718	-0.300118	-0.266556	-0.567034	-0.0239677	-0.526149	P10833	P10833;P62071	RRAS_MOUSE	Rras	Ras-related protein R-Ras
	0.474777	0.592836	-0.170699	0.268338	0.615179	0.477646	P10852	P10852	4F2_MOUSE	Slc3a2	4F2 cell-surface antigen heavy chain
	5.82438	5.44925	6.16592	6.07042	5.93079	5.26561	P10854;Q64478;Q64525;Q6ZWY9	P10854;Q6ZWY9;Q64525;Q64475;P70696;Q64478;P10853;Q8CGP2;Q8CGP1	H2B1C_MOUSE;H2B1H_MOUSE;H2B1M_MOUSE;H2B2B_MOUSE	H2bc14;H2bc8;H2bc9;Hist2h2bb	Histone H2B type 1-M
	3.5436	3.86827	3.50199	3.36058	3.78283	3.42451	P10922	P10922	H10_MOUSE	H1-0	Histone H1.0
	2.51558	2.22509	2.01776	2.77058	2.58249	2.63399	P11031	P11031	TCP4_MOUSE	Sub1	Activated RNA polymerase II transcriptional coactivator p15
	4.31126	6.11983	4.23925	4.05579	4.40273	4.42315	P11087	P11087	CO1A1_MOUSE	Col1a1	Collagen alpha-1(I) chain
	-0.34849	-0.521264	-0.346024	0.127016	0.159033	0.161778	P11103	P11103	PARP1_MOUSE	Parp1	Poly [ADP-ribose] polymerase 1
	NaN	-0.816837	NaN	-2.83793	NaN	-2.08141	P11247	P11247	PERM_MOUSE	Mpo	Myeloperoxidase
	-0.137411	0.722888	-0.287872	-0.440518	0.477147	0.358644	P11276	P11276	FINC_MOUSE	Fn1	Fibronectin
	-0.0750008	-0.0288587	-0.520022	-0.531515	-0.143599	-0.742169	P11352	P11352	GPX1_MOUSE	Gpx1	Glutathione peroxidase 1
	1.11574	0.989603	0.761302	-0.334105	0.898363	0.401727	P11404	P11404	FABPH_MOUSE	Fabp3	Fatty acid-binding protein, heart
	-0.728429	-0.619627	-1.15063	-1.42887	-0.697338	-1.05699	P11438	P11438	LAMP1_MOUSE	Lamp1	Lysosome-associated membrane glycoprotein 1
	6.74959	6.18797	6.51606	6.8917	6.87069	6.62441	P11499	P07901;P11499	HS90B_MOUSE	Hsp90ab1	Heat shock protein HSP 90-beta
	0.343991	0.432483	0.421453	0.19518	0.359119	0.164628	P11531	P11531	DMD_MOUSE	Dmd	Dystrophin
	0.744807	0.737043	0.766978	1.51844	1.18168	1.08593	P11627	P11627	L1CAM_MOUSE	L1cam	Neural cell adhesion molecule L1
	0.569391	-0.12787	0.873333	1.07412	0.571864	0.906933	P11798	P11798	KCC2A_MOUSE	Camk2a	Calcium/calmodulin-dependent protein kinase type II subunit alpha
	2.94032	2.5242	2.83834	3.13759	2.9417	2.83096	P11983	P11983	TCPA_MOUSE	Tcp1	T-complex protein 1 subunit alpha
	-0.346165	-0.106225	-0.404641	0.300313	0.160058	0.0781002	P12023	P12023	A4_MOUSE	App	Amyloid-beta precursor protein
	0.751698	0.408089	0.67224	0.180676	0.275393	-0.0590048	P12367	P12367	KAP2_MOUSE	Prkar2a	cAMP-dependent protein kinase type II-alpha regulatory subunit
	-0.442684	-0.57078	-1.44505	-0.0944853	0.0547333	0.251118	P12382	P12382	PFKAL_MOUSE	Pfkl	ATP-dependent 6-phosphofructokinase, liver type
	-1.44099	-0.884841	NaN	NaN	NaN	-1.46848	P12658;Q08331	P12658;Q08331	CALB1_MOUSE;CALB2_MOUSE	Calb1;Calb2	Calbindin
	3.33465	3.29356	3.32683	2.90674	2.93393	3.07241	P12787	P12787	COX5A_MOUSE	Cox5a	Cytochrome c oxidase subunit 5A, mitochondrial
	-0.963245	-1.18981	-1.25194	-0.777696	-1.22541	-0.660488	P12815	P12815	PDCD6_MOUSE	Pdcd6	Programmed cell death protein 6
	-0.320637	-0.702666	-0.609054	-1.15744	-1.06138	-0.752376	P12849	P12849	KAP1_MOUSE	Prkar1b	cAMP-dependent protein kinase type I-beta regulatory subunit
	0.23606	-0.0177341	0.275161	-1.00439	-0.803212	-1.13846	P12960	P12960	CNTN1_MOUSE	Cntn1	Contactin-1
	3.00848	2.73	2.755	2.83744	2.63382	2.69506	P12970	P12970	RL7A_MOUSE	Rpl7a	Large ribosomal subunit protein eL8
	3.25998	3.33214	3.1594	3.02117	2.98181	2.93347	P13020	P13020	GELS_MOUSE	Gsn	Gelsolin
	1.40251	1.26194	1.29892	1.14222	1.38118	1.06073	P13595	P13595	NCAM1_MOUSE	Ncam1	Neural cell adhesion molecule 1
	1.61875	1.31831	1.49247	1.33162	1.42291	1.02502	P13707	P13707	GPDA_MOUSE	Gpd1	Glycerol-3-phosphate dehydrogenase [NAD(+)], cytoplasmic
	5.55252	5.387	5.63544	6.15432	5.42184	6.42193	P14069	P14069	S10A6_MOUSE	S100a6	Protein S100-A6
	2.90268	2.74072	2.59397	2.37569	2.76268	2.37205	P14094	P14094	AT1B1_MOUSE	Atp1b1	Sodium/potassium-transporting ATPase subunit beta-1
	5.01915	4.7185	4.94457	4.904	4.32224	4.799	P14115	P14115	RL27A_MOUSE	Rpl27a	Large ribosomal subunit protein uL15
	3.1359	2.84597	3.07422	3.03671	2.9863	2.87434	P14131	P14131	RS16_MOUSE	Rps16	Small ribosomal subunit protein uS9
	2.56735	2.28722	2.29886	2.2679	2.17994	2.23793	P14148	P14148	RL7_MOUSE	Rpl7	Large ribosomal subunit protein uL30
	3.70865	3.74044	3.61161	3.7995	3.96463	3.81834	P14152	P14152	MDHC_MOUSE	Mdh1	Malate dehydrogenase, cytoplasmic
	4.67693	4.38447	4.57921	4.43898	4.49513	4.43652	P14206	P14206	RSSA_MOUSE	Rpsa	Small ribosomal subunit protein uS2
	3.70268	3.11034	3.32306	3.13372	3.32203	3.03313	P14211	P14211	CALR_MOUSE	Calr	Calreticulin
	0.740735	0.340971	0.482834	0.24103	0.659081	0.216208	P14231	P14231	AT1B2_MOUSE	Atp1b2	Sodium/potassium-transporting ATPase subunit beta-2
	-1.32306	NaN	NaN	-2.08187	-0.763163	-1.54483	P14429;P14430;P14431	P14430;P14431;P79568;P14429	HA17_MOUSE;HA18_MOUSE;HA19_MOUSE	H2-Q7;H2-Q8;H2-Q9	H-2 class I histocompatibility antigen, Q7 alpha chain
	-0.243232	-0.668616	-0.537081	-0.143682	-0.163491	-0.147317	P14576	P14576;E9PXC0	SRP54_MOUSE	Srp54	Signal recognition particle subunit SRP54
	3.81133	3.79201	3.94771	1.88022	2.36593	1.96437	P14602	P14602	HSPB1_MOUSE	Hspb1	Heat shock protein beta-1
	0.367631	0.196076	0.490311	0.534124	0.349005	0.432105	P14685	P14685	PSMD3_MOUSE	Psmd3	26S proteasome non-ATPase regulatory subunit 3
	2.28547	2.56254	2.45259	2.46371	2.41624	2.54639	P14733	P14733	LMNB1_MOUSE	Lmnb1	Lamin-B1
	4.17498	3.8815	3.77273	4.08947	4.30793	4.14545	P14824	P14824	ANXA6_MOUSE	Anxa6	Annexin A6
	1.95873	1.64732	1.49903	1.52652	1.59875	1.59923	P14869	P14869	RLA0_MOUSE	Rplp0	Large ribosomal subunit protein uL10
	3.14789	2.95003	3.0906	2.67582	2.82057	2.58208	P14873	P14873	MAP1B_MOUSE	Map1b	Microtubule-associated protein 1B
	-2.36309	NaN	NaN	-0.718445	-0.76897	-0.890665	P14901	P14901	HMOX1_MOUSE	Hmox1	Heme oxygenase 1
	-0.439829	1.29182	0.282942	0.669847	0.470657	0.640909	P15089	P15089	CBPA3_MOUSE	Cpa3	Mast cell carboxypeptidase A
	1.60313	1.54895	1.78321	1.2072	1.11588	0.752341	P15105	P15105	GLNA_MOUSE	Glul	Glutamine synthetase
	-2.77681	NaN	-2.52399	-4.14092	-3.49652	-3.66751	P15116	P15116	CADH2_MOUSE	Cdh2	Cadherin-2
	6.42288	6.23723	6.53943	6.81999	6.68927	6.54519	P15331	P15331	PERI_MOUSE	Prph	Peripherin
	0.821607	0.0188994	0.302227	1.01212	1.53089	1.66745	P15379	P15379	CD44_MOUSE	Cd44	CD44 antigen
	-2.72951	-2.18856	NaN	-2.31804	-2.15723	-2.71169	P15508	P15508	SPTB1_MOUSE	Sptb	Spectrin beta chain, erythrocytic
	0.633876	0.453679	0.36666	0.769102	0.316429	0.134876	P15532	P15532	NDKA_MOUSE	Nme1	Nucleoside diphosphate kinase A
	-2.74589	-2.29207	-2.77709	-2.82126	-2.13468	-1.85967	P15626	P15626	GSTM2_MOUSE	Gstm2	Glutathione S-transferase Mu 2
	2.08175	2.83496	2.21446	2.14015	2.59704	2.35433	P15864	P15864	H12_MOUSE	H1-2	Histone H1.2
	-1.43436	-1.75706	NaN	NaN	-0.584568	-1.92021	P16015	P16015	CAH3_MOUSE	Ca3	Carbonic anhydrase 3
	2.02208	1.61814	1.66364	0.656333	0.850256	0.490723	P16045	P16045	LEG1_MOUSE	Lgals1	Galectin-1
	-0.557942	-0.962752	-0.593919	-0.53192	-0.601163	-0.702312	P16054	P16054	KPCE_MOUSE	Prkce	Protein kinase C epsilon type
	-2.33318	-1.8881	-2.32116	-0.901108	-0.934619	-0.456775	P16110	P16110	LEG3_MOUSE	Lgals3	Galectin-3
	3.5772	3.49699	3.49511	2.82163	2.97985	2.93558	P16125	P16125	LDHB_MOUSE	Ldhb	L-lactate dehydrogenase B chain
	-0.261083	-0.189637	-0.238529	0.185677	-0.0185795	0.117925	P16254	P16254	SRP14_MOUSE	Srp14	Signal recognition particle 14 kDa protein
	2.44484	1.70491	1.80234	1.53612	2.51269	1.36021	P16330	P16330	CN37_MOUSE	Cnp	2',3'-cyclic-nucleotide 3'-phosphodiesterase
	-0.595498	-0.594314	-0.399093	-0.59546	-0.269343	-0.209378	P16332	P16332	MUTA_MOUSE	Mmut	Methylmalonyl-CoA mutase, mitochondrial
	0.00119686	-0.000571728	0.117686	-1.0817	-0.195272	-0.572517	P16388	P63141;Q61762;P16388;P16390	KCNA1_MOUSE	Kcna1	Potassium voltage-gated channel subfamily A member 1
	0.764894	0.991932	0.638799	1.49108	1.4449	1.62116	P16460	P16460	ASSY_MOUSE	Ass1	Argininosuccinate synthase
	2.83917	2.80451	2.88647	2.74507	2.94199	2.49879	P16546	P16546	SPTN1_MOUSE	Sptan1	Spectrin alpha chain, non-erythrocytic 1
	0.96126	0.541975	0.824765	1.07667	0.78151	0.839986	P16627	P16627	HS71L_MOUSE	Hspa1l	Heat shock 70 kDa protein 1-like
	-1.86352	-2.36109	-2.45313	-2.35908	-1.64091	-1.93322	P16675	P16675	PPGB_MOUSE	Ctsa	Lysosomal protective protein
	5.56935	5.28996	5.18779	5.43983	5.46573	4.90555	P16858	A0A1D5RLD8;S4R1W1;P16858	G3P_MOUSE	Gapdh	Glyceraldehyde-3-phosphate dehydrogenase
	2.12104	1.91611	1.7109	1.49926	1.8505	1.71783	P17047	P17047	LAMP2_MOUSE	Lamp2	Lysosome-associated membrane glycoprotein 2
	0.6112	0.988233	0.551578	0.806454	0.581467	0.587176	P17095	P17095	HMGA1_MOUSE	Hmga1	High mobility group protein HMG-I/HMG-Y
	0.727098	0.86236	0.853918	0.970147	0.84141	0.815661	P17156	Q61696;P17156;P16627;P17879	HSP72_MOUSE	Hspa2	Heat shock-related 70 kDa protein 2
	3.66211	3.34315	2.95218	3.25346	3.53875	3.34909	P17182	P17182	ENOA_MOUSE	Eno1	Alpha-enolase
	2.2851	1.82126	1.72711	0.380741	0.599842	0.652831	P17183	P17183	ENOG_MOUSE	Eno2	Gamma-enolase
	0	0.0577846	0.268848	0.0317249	0.092617	-0.130472	P17225	P17225	PTBP1_MOUSE	Ptbp1	Polypyrimidine tract-binding protein 1
	0.1834	0.348407	0.177487	0.377949	0.472105	0.269148	P17426	P17426	AP2A1_MOUSE	Ap2a1	AP-2 complex subunit alpha-1
	2.15942	1.93408	2.12525	2.09841	2.13702	1.99098	P17427	P17427	AP2A2_MOUSE	Ap2a2	AP-2 complex subunit alpha-2
	0.235611	0.0745416	-0.0648446	-0.387637	0.110178	-0.155408	P17439	P17439	GBA1_MOUSE	Gba1	Lysosomal acid glucosylceramidase
	-1.06845	-0.213972	-1.07277	-0.984924	-0.969564	-0.836626	P17563	P17563;Q63836	SBP1_MOUSE	Selenbp1	Methanethiol oxidase
	-0.709862	-0.461025	-0.821029	-0.81975	-1.33175	-1.09262	P17665	P17665	COX7C_MOUSE	Cox7c	Cytochrome c oxidase subunit 7C, mitochondrial
	3.0569	3.11856	3.32198	2.88694	2.73067	2.87444	P17710	P17710	HXK1_MOUSE	Hk1	Hexokinase-1
	5.37251	5.17849	5.57862	5.42174	5.34731	4.99495	P17742	P17742	PPIA_MOUSE	Ppia	Peptidyl-prolyl cis-trans isomerase A
	2.76446	2.42064	2.51607	1.73708	1.96106	1.61197	P17751	P17751	TPIS_MOUSE	Tpi1	Triosephosphate isomerase
	-0.283218	0.212142	-0.494271	-0.896948	0.0474348	-0.263541	P17809	P17809	GTR1_MOUSE	Slc2a1	Solute carrier family 2, facilitated glucose transporter member 1
	0.723152	0.512984	0.561049	0.66046	0.764302	0.573188	P17879;Q61696	Q61696;P17879	HS71A_MOUSE;HS71B_MOUSE	Hspa1a;Hspa1b	Heat shock 70 kDa protein 1B
	-1.13142	1.51571	0.47871	0.284507	0.134665	0.971776	P17897	P08905;P17897	LYZ1_MOUSE	Lyz1	Lysozyme C-1
	2.01754	1.68982	1.32455	1.13976	1.71918	1.23414	P18242	P18242	CATD_MOUSE	Ctsd	Cathepsin D
	0.767652	0.869469	0.566186	0.302975	0.529922	0.519118	P18572	P18572	BASI_MOUSE	Bsg	Basigin
	-0.423645	-0.397288	-0.773301	-1.93007	-0.923016	-1.24126	P18581	P18581	CTR2_MOUSE	Slc7a2	Cationic amino acid transporter 2
	-0.553069	-1.0729	-0.540256	-0.266665	-0.498407	-0.442124	P18654	P18654;P18653;Q9WUT3	KS6A3_MOUSE	Rps6ka3	Ribosomal protein S6 kinase alpha-3
	4.87458	4.59539	4.47427	4.48311	4.76478	4.52765	P18760	P18760;P45591	COF1_MOUSE	Cfl1	Cofilin-1
	1.05593	1.08519	0.922412	1.3407	0.490053	1.28842	P18872	P18872	GNAO_MOUSE	Gnao1	Guanine nucleotide-binding protein G(o) subunit alpha
	2.77835	2.4324	2.85349	2.72488	2.53692	2.36886	P19096	P19096	FAS_MOUSE	Fasn	Fatty acid synthase
	1.09912	0.901542	0.711714	0.683968	1.07181	0.686316	P19157	P19157	GSTP1_MOUSE	Gstp1	Glutathione S-transferase P 1
	-0.906654	1.18384	-1.21306	-1.35287	-0.755689	-0.563935	P19221	P19221	THRB_MOUSE	F2	Prothrombin
	6.06351	5.51643	5.9345	3.45396	5.02295	3.46751	P19246	P19246	NFH_MOUSE	Nefh	Neurofilament heavy polypeptide
	1.69605	1.2388	1.66172	1.69766	1.29704	1.22342	P19253	P19253	RL13A_MOUSE	Rpl13a	Large ribosomal subunit protein uL13
	0.19749	-0.215523	-0.701343	-0.790932	0.0937119	-0.763844	P19324	P19324	SERPH_MOUSE	Serpinh1	Serpin H1
	3.28092	3.36545	3.21046	2.8921	3.12032	3.07444	P19536	P19536	COX5B_MOUSE	Cox5b	Cytochrome c oxidase subunit 5B, mitochondrial
	3.28901	3.04087	3.13719	2.63772	2.80002	2.82497	P19783	P19783	COX41_MOUSE	Cox4i1	Cytochrome c oxidase subunit 4 isoform 1, mitochondrial
	5.08085	4.7125	4.92765	4.71298	4.72451	4.67496	P20029	P20029	BIP_MOUSE	Hspa5	Endoplasmic reticulum chaperone BiP
	-1.15912	-0.640549	-0.847938	0.102326	0.0980082	-0.0173063	P20060	P20060	HEXB_MOUSE	Hexb	Beta-hexosaminidase subunit beta
	2.43168	2.40303	2.64632	2.03968	2.20126	2.22603	P20108	P20108	PRDX3_MOUSE	Prdx3	Thioredoxin-dependent peroxide reductase, mitochondrial
	6.21709	6.18506	6.09807	5.68517	6.16762	5.6647	P20152	P20152	VIME_MOUSE	Vim	Vimentin
	0.933954	0.879703	0.543834	-1.06305	-0.754115	-0.532678	P20357	P20357	MTAP2_MOUSE	Map2	Microtubule-associated protein 2
	0.631181	0.624564	0.631929	2.09238	1.93181	1.9502	P20444	P20444	KPCA_MOUSE	Prkca	Protein kinase C alpha type
	0.0802174	-0.157349	-0.0491586	-0.683843	0.00600147	-0.547951	P20917	P20917	MAG_MOUSE	Mag	Myelin-associated glycoprotein
	2.03007	1.53884	1.57276	1.57042	2.02012	1.11055	P20918	P20918	PLMN_MOUSE	Plg	Plasminogen
	0.252902	0.547159	0.204051	0.0988979	0.553966	0.39227	P21107	P21107	TPM3_MOUSE	Tpm3	Tropomyosin alpha-3 chain
	0.840096	0.865872	0.8279	0.864923	0.840451	0.857416	P21126	P21126	UBL4A_MOUSE	Ubl4a	Ubiquitin-like protein 4A
	-0.0891495	0.0788293	-0.373119	-0.464492	-0.346694	-0.0778961	P21278	P21278	GNA11_MOUSE	Gna11	Guanine nucleotide-binding protein subunit alpha-11
	1.09672	1.08911	0.804822	1.29578	1.52727	1.43075	P21279	P21279	GNAQ_MOUSE	Gnaq	Guanine nucleotide-binding protein G(q) subunit alpha
	NaN	NaN	NaN	-1.98657	-2.14482	-2.42046	P21300	G5E895;P21300	ALD1_MOUSE	Akr1b7	Aldo-keto reductase family 1 member B7
	-0.350576	0.144147	-0.347871	-0.364919	0.295617	-0.200849	P21447	P06795;P21447	MDR1A_MOUSE	Abcb1a	ATP-dependent translocase ABCB1
	1.38815	1.1246	1.39156	0.962814	1.14079	0.78586	P21460	P21460	CYTC_MOUSE	Cst3	Cystatin-C
	-0.225629	-0.0395312	-0.244478	0.371141	-0.260153	-0.466127	P21614	P21614	VTDB_MOUSE	Gc	Vitamin D-binding protein
	1.26035	1.27059	1.38901	1.50788	1.51084	1.25848	P21619	P21619	LMNB2_MOUSE	Lmnb2	Lamin-B2
	NaN	-1.39587	-2.8959	-2.25642	-3.24838	-2.57912	P21812	P21812	MCPT4_MOUSE	Mcpt4	Mast cell protease 4
	-1.11463	-0.476128	-1.36196	-1.387	-0.298477	-1.0998	P21981	P21981	TGM2_MOUSE	Tgm2	Protein-glutamine gamma-glutamyltransferase 2
	-0.378703	-0.616909	-0.864421	-1.92905	-1.4434	-1.52045	P21995	P21995	EMB_MOUSE	Emb	Embigin
	-1.57667	-1.63409	-0.986277	-1.54086	-1.85688	-1.44016	P22315	P22315	HEMH_MOUSE	Fech	Ferrochelatase, mitochondrial
	-0.0280294	-0.436472	-0.124624	-0.451164	-0.386069	-0.443757	P22892	P22892	AP1G1_MOUSE	Ap1g1	AP-1 complex subunit gamma-1
	1.7319	1.6034	1.89881	1.92704	1.61627	1.71748	P23116	P23116	EIF3A_MOUSE	Eif3a	Eukaryotic translation initiation factor 3 subunit A
	-0.717957	-0.692069	-0.671133	-0.619967	-0.566672	-0.52899	P23198	P23198	CBX3_MOUSE	Cbx3	Chromobox protein homolog 3
	-1.05508	-1.07096	-1.93318	-1.27499	-0.985797	-1.3347	P23492	P23492	PNPH_MOUSE	Pnp	Purine nucleoside phosphorylase
	0.789804	0.200214	0.811939	0.523766	0.50623	0.0917759	P23506	P23506	PIMT_MOUSE	Pcmt1	Protein-L-isoaspartate(D-aspartate) O-methyltransferase
	0.0861759	-0.0927577	-0.0982814	-0.029664	0.315904	0.137707	P23591	P23591	FCL_MOUSE	Gfus	GDP-L-fucose synthase
	1.19079	0.997893	1.19717	0.664694	1.5459	0.383284	P23927	P23927	CRYAB_MOUSE	Cryab	Alpha-crystallin B chain
	2.47554	2.51008	2.87301	2.35552	2.08873	2.21211	P24270	P24270	CATA_MOUSE	Cat	Catalase
	3.369	2.89837	3.00058	2.64115	2.79524	2.66254	P24369	P24369	PPIB_MOUSE	Ppib	Peptidyl-prolyl cis-trans isomerase B
	0.454169	0.512052	0.350714	0.146704	0.350731	0.0558062	P24452	P24452	CAPG_MOUSE	Capg	Macrophage-capping protein
	1.34798	1.23791	0.90437	0.832227	0.965083	0.918227	P24472	P24472	GSTA4_MOUSE	Gsta4	Glutathione S-transferase A4
	1.32545	0.813202	-0.11631	-0.480887	0.85082	-0.225869	P24526	O08716;P24526;P04117	MYP2_MOUSE	Pmp2	Myelin P2 protein
	-0.646391	-0.759225	-0.526246	-0.702922	-0.662222	-0.769959	P24527	P24527	LKHA4_MOUSE	Lta4h	Leukotriene A-4 hydrolase
	-0.065938	-0.137967	-0.177261	-0.27737	0.00615406	-0.146216	P24547	P24547	IMDH2_MOUSE	Impdh2	Inosine-5'-monophosphate dehydrogenase 2
	2.44498	2.09831	2.26279	1.91885	2.14896	1.94219	P24668	P24668	MPRD_MOUSE	M6pr	Cation-dependent mannose-6-phosphate receptor
	-1.25945	-1.32905	-1.21211	-0.826534	-1.06891	-0.830025	P24788	P24788	CD11B_MOUSE	Cdk11b	Cyclin-dependent kinase 11B
	-0.257466	-0.195618	0.0244002	-0.219396	-0.235543	-0.267127	P25233	P25233	NECD_MOUSE	Ndn	Necdin
	3.41037	3.14058	3.64528	3.45907	3.19084	3.03196	P25444	P25444	RS2_MOUSE	Rps2	Small ribosomal subunit protein uS5
	-0.838597	-0.84508	-0.901362	-0.92517	-2.50979	-1.08743	P25785	P25785	TIMP2_MOUSE	Timp2	Metalloproteinase inhibitor 2
	-1.77681	NaN	-1.72704	-2.35143	-1.70222	NaN	P25799	P25799	NFKB1_MOUSE	Nfkb1	Nuclear factor NF-kappa-B p105 subunit
	-1.77959	-1.06421	-1.75639	-1.83982	-1.44069	-1.19004	P25976	P25976	UBF1_MOUSE	Ubtf	Nucleolar transcription factor 1
	1.03051	1.16984	1.1312	1.12249	1.15975	0.988218	P26039	P26039	TLN1_MOUSE	Tln1	Talin-1
	0.280958	0.346377	0.0179973	-0.281667	0.197288	-0.0424309	P26040	P26040	EZRI_MOUSE	Ezr	Ezrin
	3.57367	3.24976	3.45751	2.59315	2.67405	2.46585	P26041	P26040;P26043;P26041	MOES_MOUSE	Msn	Moesin
	-0.269022	-0.307813	-0.790401	-0.464734	-0.4028	-0.369183	P26043	P26043	RADI_MOUSE	Rdx	Radixin
	0.55421	0.466207	0.359175	0.202243	0.40513	0.334007	P26231	Q61301;P26231	CTNA1_MOUSE	Ctnna1	Catenin alpha-1
	-0.0359364	-0.736217	-1.41105	0	0.652861	0.148826	P26350	P26350	PTMA_MOUSE	Ptma	Prothymosin alpha
	0.880925	0.714846	0.987055	1.11406	0.723073	1.18939	P26369	P26369	U2AF2_MOUSE	U2af2	Splicing factor U2AF 65 kDa subunit
	2.13492	1.99994	2.26441	1.89815	2.01948	1.89194	P26443	P26443	DHE3_MOUSE	Glud1	Glutamate dehydrogenase 1, mitochondrial
	2.28067	2.01207	2.6321	2.85824	2.30969	2.4596	P26516	P26516	PSMD7_MOUSE	Psmd7	26S proteasome non-ATPase regulatory subunit 7
	1.34892	1.03898	1.08286	0.721885	0.910584	0.893924	P26638	P26638	SYSC_MOUSE	Sars1	Serine--tRNA ligase, cytoplasmic
	0.902327	0.97587	0.146406	-0.0293674	0.536418	0.4706	P26645	P26645	MARCS_MOUSE	Marcks	Myristoylated alanine-rich C-kinase substrate
	2.8072	2.25904	3.06934	2.95665	2.69429	2.19272	P26883	P26883	FKB1A_MOUSE	Fkbp1a	Peptidyl-prolyl cis-trans isomerase FKBP1A
	-0.409628	-0.690416	-0.662982	-0.275105	-0.272526	-0.495904	P27048	P27048;P63163	RSMB_MOUSE	Snrpb	Small nuclear ribonucleoprotein-associated protein B
	0.898747	0.999205	0.504931	0.52167	0.823821	0.740276	P27546	P27546	MAP4_MOUSE	Map4	Microtubule-associated protein 4
	7.75154	6.57911	5.86972	5.20675	7.66591	5.10588	P27573	P27573	MYP0_MOUSE	Mpz	Myelin protein P0
	2.60747	2.49829	2.3312	2.23594	2.67331	2.32475	P27601	P27601	GNA13_MOUSE	Gna13	Guanine nucleotide-binding protein subunit alpha-13
	0.430159	0.202355	0.387992	0.412186	0.436497	0.341537	P27612	P27612	PLAP_MOUSE	Plaa	Phospholipase A-2-activating protein
	3.01122	2.72081	3.09995	3.05369	2.67215	2.55171	P27659	P27659;E9PWZ3	RL3_MOUSE	Rpl3	Large ribosomal subunit protein uL3
	4.82581	4.24383	4.47395	4.9179	5.03502	4.784	P27773	P27773	PDIA3_MOUSE	Pdia3	Protein disulfide-isomerase A3
	0.919048	1.43219	0.391861	0.833557	1.82162	0.633859	P28063	P28063	PSB8_MOUSE	Psmb8	Proteasome subunit beta type-8
	-0.530725	-0.712563	-0.75163	-1.2765	-1.03672	-1.23029	P28271	P28271	ACOHC_MOUSE	Aco1	Cytoplasmic aconitate hydratase
	0.355659	0.268998	0.35011	0.321022	0.244666	0.198322	P28352	P28352	APEX1_MOUSE	Apex1	DNA-(apurinic or apyrimidinic site) endonuclease
	-0.27084	-0.418489	-0.528856	-0.585567	-0.253654	-0.357028	P28474	P28474	ADHX_MOUSE	Adh5	Alcohol dehydrogenase class-3
	1.41018	1.30471	1.18735	1.00886	1.46708	1.42262	P28481	P28481	CO2A1_MOUSE	Col2a1	Collagen alpha-1(II) chain
	-1.42692	-2.07221	-1.68417	NaN	NaN	NaN	P28652	P28652	KCC2B_MOUSE	Camk2b	Calcium/calmodulin-dependent protein kinase type II subunit beta
	-0.739719	0.315794	-0.272991	-0.483417	-0.633486	-0.665831	P28653	P28653	PGS1_MOUSE	Bgn	Biglycan
	2.1328	2.86109	2.12198	2.12548	2.41539	1.81876	P28654	P28654	PGS2_MOUSE	Dcn	Decorin
	0.237363	-0.173982	-0.789068	0.157525	0.714827	0.712053	P28656	P28656	NP1L1_MOUSE	Nap1l1	Nucleosome assembly protein 1-like 1
	0.56911	0.0667186	0.309646	0.234284	0.296875	0.219069	P28658	P28658	ATX10_MOUSE	Atxn10	Ataxin-10
	-0.0892134	0.0280023	0.153322	0.876109	0.389985	0.366678	P28659	P28659	CELF1_MOUSE	Celf1	CUGBP Elav-like family member 1
	0.693298	0.769642	0.947108	0.951975	0.859434	0.742621	P28660	P28660	NCKP1_MOUSE	Nckap1	Nck-associated protein 1
	1.7385	1.47226	1.98176	1.59481	1.16232	1.21858	P28663	P28663	SNAB_MOUSE	Napb	Beta-soluble NSF attachment protein
	-0.28203	-0.591041	-0.883631	-0.670272	0.396155	-0.338086	P28665	P28665;A0A0N4SVU1;P28666	MUG1_MOUSE	Mug1	Murinoglobulin-1
	-1.15581	-1.08743	-1.41236	-2.50781	-1.60602	-1.43036	P28667	P28667	MRP_MOUSE	Marcksl1	MARCKS-related protein
	1.03738	0.898261	1.42339	0.911097	0.851909	0.485532	P28738	P28738	KIF5C_MOUSE	Kif5c	Kinesin heavy chain isoform 5C
	0.669544	0.53834	0.712699	0.646081	0.517269	0.489717	P28740	P28740	KIF2A_MOUSE	Kif2a	Kinesin-like protein KIF2A
	-0.667927	-0.627801	-0.34746	-0.449685	-0.780473	-0.672452	P28741	P28741	KIF3A_MOUSE	Kif3a	Kinesin-like protein KIF3A
	1.78243	1.28134	1.74666	3.18285	2.9127	2.71006	P28867	P28867	KPCD_MOUSE	Prkcd	Protein kinase C delta type
	3.46425	3.20277	3.3526	3.1624	3.16432	3.18175	P29341	A2A5N3;P29341	PABP1_MOUSE	Pabpc1	Polyadenylate-binding protein 1
	-1.19707	-0.336112	-1.41678	-0.00589752	-0.200562	-0.470739	P29387	P29387	GBB4_MOUSE	Gnb4	Guanine nucleotide-binding protein subunit beta-4
	0.994532	1.46447	1.27429	1.0318	1.11518	1.19102	P29391	P29391	FRIL1_MOUSE	Ftl1	Ferritin light chain 1
	-2.55636	NaN	NaN	-2.42032	-2.06364	NaN	P29416	P29416	HEXA_MOUSE	Hexa	Beta-hexosaminidase subunit alpha
	1.92986	1.67429	1.89603	1.74606	1.61384	1.81629	P29595	P29595	NEDD8_MOUSE	Nedd8	NEDD8
	-1.15634	2.81809	-1.07025	-1.3079	-0.625589	-1.24933	P29699	P29699	FETUA_MOUSE	Ahsg	Alpha-2-HS-glycoprotein
	2.42112	2.25337	2.26374	1.54358	1.84249	1.7281	P29758	P29758	OAT_MOUSE	Oat	Ornithine aminotransferase, mitochondrial
	NaN	-0.446021	-1.36757	-2.02254	NaN	-1.68349	P29788	P29788	VTNC_MOUSE	Vtn	Vitronectin
	3.06534	2.76633	3.09327	1.27494	1.10417	1.35244	P30275	P30275	KCRU_MOUSE	Ckmt1	Creatine kinase U-type, mitochondrial
	2.02883	1.69792	2.07514	1.8113	1.73231	1.5247	P30416	P30416	FKBP4_MOUSE	Fkbp4	Peptidyl-prolyl cis-trans isomerase FKBP4
	-0.287292	-0.192404	-0.696072	0.584447	0.924585	0.947423	P30677	P30677	GNA14_MOUSE	Gna14	Guanine nucleotide-binding protein subunit alpha-14
	0.120507	0.0058341	-0.566785	-0.612442	-0.0256634	-0.491315	P30999	P30999	CTND1_MOUSE	Ctnnd1	Catenin delta-1
	1.12097	1.11873	1.32384	1.27255	1.04115	1.26214	P31230	P31230	AIMP1_MOUSE	Aimp1	Aminoacyl tRNA synthase complex-interacting multifunctional protein 1
	-0.492634	-1.12067	-1.06762	-0.146234	-0.144123	-0.231681	P31324	P31324	KAP3_MOUSE	Prkar2b	cAMP-dependent protein kinase type II-beta regulatory subunit
	-1.69297	1.05189	-2.09255	-0.886608	-0.500674	-1.67967	P31725	P31725	S10A9_MOUSE	S100a9	Protein S100-A9
	-1.72338	-1.32112	-1.92806	-2.36069	-1.74172	-1.92341	P31750	P31750	AKT1_MOUSE	Akt1	RAC-alpha serine/threonine-protein kinase
	4.03063	3.43081	3.12549	2.84863	3.40929	2.85921	P31786	P31786	ACBP_MOUSE	Dbi	Acyl-CoA-binding protein
	0.754693	0.349158	0.77541	0.708827	0.570939	0.516722	P31938	P31938	MP2K1_MOUSE	Map2k1	Dual specificity mitogen-activated protein kinase kinase 1
	1.40531	1.36035	1.36301	0.97896	0.778486	0.812223	P32020	P32020	SCP2_MOUSE	Scp2	Sterol carrier protein 2
	0.0468578	-0.110046	-0.123967	0.295072	0.187516	0.285521	P32067	P32067	LA_MOUSE	Ssb	Lupus La protein homolog
	0.0950727	0.030767	0.0318532	0.0732679	0.188466	0.348851	P32233	P32233	DRG1_MOUSE	Drg1	Developmentally-regulated GTP-binding protein 1
	-0.752675	1.39985	-1.09379	-0.914751	-0.617632	0.850761	P32261	P32261	ANT3_MOUSE	Serpinc1	Antithrombin-III
	-0.438445	-0.249912	-2.20366	-2.05707	0.271329	-0.728394	P32848	P32848	PRVA_MOUSE	Pvalb	Parvalbumin alpha
	0.661147	0.573433	0.366934	0.0928135	0.653435	0.348	P32883	P08556;P32883	RASK_MOUSE	Kras	GTPase KRas
	1.02198	0.710506	0.647625	0.558701	0.790666	0.576835	P32921	P32921	SYWC_MOUSE	Wars1	Tryptophan--tRNA ligase, cytoplasmic
	1.30463	1.04672	1.38303	1.41256	1.39117	1.27277	P33173	P33173	KIF1A_MOUSE	Kif1a	Kinesin-like protein KIF1A
	1.58568	1.45711	1.85631	2.60571	2.25149	2.27711	P33175	P33175;P28738;Q61768	KIF5A_MOUSE	Kif5a	Kinesin heavy chain isoform 5A
	0.636092	0.15574	0.310577	0.384766	0.42417	0.315238	P34022	P34022	RANG_MOUSE	Ranbp1	Ran-specific GTPase-activating protein
	-1.79739	-1.59355	-2.16521	-1.90914	-1.69261	-1.06314	P34152	P34152	FAK1_MOUSE	Ptk2	Focal adhesion kinase 1
	3.03085	2.50893	2.50726	2.38166	2.69573	1.92562	P34884	P34884	MIF_MOUSE	Mif	Macrophage migration inhibitory factor
	-0.154738	-0.407525	-0.166054	-0.153569	-0.202234	-0.251245	P35235	P35235	PTN11_MOUSE	Ptpn11	Tyrosine-protein phosphatase non-receptor type 11
	1.41527	1.30633	0.930044	0.937914	1.35369	1.17328	P35278	P35278	RAB5C_MOUSE	Rab5c	Ras-related protein Rab-5C
	0.334158	0.201186	0.0241075	-0.0387287	0.153049	0.210385	P35279	P35279	RAB6A_MOUSE	Rab6a	Ras-related protein Rab-6A
	-1.62516	NaN	-1.43225	-1.38115	-1.80653	-0.976098	P35282	P35282	RAB21_MOUSE	Rab21	Ras-related protein Rab-21
	-2.07708	NaN	-2.5112	-2.58511	-1.42628	NaN	P35288	P35288	RAB23_MOUSE	Rab23	Ras-related protein Rab-23
	-0.497184	-0.637646	-0.286601	-0.76032	-1.04885	-0.886926	P35290	P35290	RAB24_MOUSE	Rab24	Ras-related protein Rab-24
	0.827624	0.426984	0.686071	0.400054	0.655056	0.514035	P35293	P35293	RAB18_MOUSE	Rab18	Ras-related protein Rab-18
	NaN	-0.522488	-2.04753	-1.64039	-1.1856	NaN	P35441	P35441	TSP1_MOUSE	Thbs1	Thrombospondin-1
	3.88797	3.68693	4.04043	3.60386	3.58386	3.51974	P35486	P35486	ODPA_MOUSE	Pdha1	Pyruvate dehydrogenase E1 component subunit alpha, somatic form, mitochondrial
	NaN	-1.15383	NaN	NaN	-2.19116	1.05648	P35492	P35492	HUTH_MOUSE	Hal	Histidine ammonia-lyase
	0.754614	0.498277	0.335672	0.192337	0.338879	0.30206	P35505	P35505	FAAA_MOUSE	Fah	Fumarylacetoacetase
	-0.590167	NaN	-2.46169	0.516679	0.173984	0.251986	P35546	P35546	RET_MOUSE	Ret	Proto-oncogene tyrosine-protein kinase receptor Ret
	1.23264	1.27329	1.81253	1.22412	1.15991	1.36434	P35550	P35550	FBRL_MOUSE	Fbl	rRNA 2'-O-methyltransferase fibrillarin
	2.65148	2.27407	2.41586	2.47747	2.60808	2.23774	P35564	P35564	CALX_MOUSE	Canx	Calnexin
	1.35843	1.00697	1.48912	1.0897	1.09361	1.09281	P35585	P35585	AP1M1_MOUSE	Ap1m1	AP-1 complex subunit mu-1
	3.93784	3.86352	3.82055	3.69398	3.87015	3.63604	P35700	P35700	PRDX1_MOUSE	Prdx1	Peroxiredoxin-1
	-1.17979	-1.0867	-1.07984	-1.28437	-1.2276	-1.18742	P35821	P35821	PTN1_MOUSE	Ptpn1	Tyrosine-protein phosphatase non-receptor type 1
	1.55022	1.30374	1.60674	1.28717	1.25734	1.31467	P35922	P35922	FMR1_MOUSE	Fmr1	Fragile X messenger ribonucleoprotein 1
	0.66967	0.684512	0.964443	0.474713	0.576871	0.563865	P35951	P35951	LDLR_MOUSE	Ldlr	Low-density lipoprotein receptor
	2.98075	2.92076	2.62283	2.57343	2.62412	2.69887	P35979	P35979	RL12_MOUSE	Rpl12	Large ribosomal subunit protein uL11
	4.71297	4.36456	4.50195	4.42649	4.39776	4.31991	P35980	P35980	RL18_MOUSE	Rpl18	Large ribosomal subunit protein eL18
	-2.19583	NaN	NaN	-2.87661	-2.88029	-2.23662	P36371	P36371	TAP2_MOUSE	Tap2	Antigen peptide transporter 2
	0.365605	0.114649	0.26702	0.322927	0.300405	0.355482	P36536	Q9CQC9;P36536	SAR1A_MOUSE	Sar1a	GTP-binding protein SAR1a
	-1.04043	-1.25915	-0.855155	-0.422759	-1.01088	-0.917191	P36552	P36552	HEM6_MOUSE	Cpox	Oxygen-dependent coproporphyrinogen-III oxidase, mitochondrial
	-0.860503	-2.22595	-1.31555	-1.32244	-1.09082	-1.56287	P36916	P36916	GNL1_MOUSE	Gnl1	Guanine nucleotide-binding protein-like 1
	1.47801	1.33426	1.38096	0.655587	0.87812	0.820863	P37040	P37040	NCPR_MOUSE	Por	NADPH--cytochrome P450 reductase
	-2.64359	-1.17981	NaN	-3.47929	-3.29051	NaN	P37804	P37804	TAGL_MOUSE	Tagln	Transgelin
	1.28483	1.06688	1.30648	0.707123	0.862183	0.566046	P38585	P38585	TTL_MOUSE	Ttl	Tubulin--tyrosine ligase
	3.41908	3.24612	3.47302	3.29152	3.21271	3.22599	P38647	P38647	GRP75_MOUSE	Hspa9	Stress-70 protein, mitochondrial
	1.77187	1.67265	1.79424	2.10529	2.06564	2.07917	P39053	P39053	DYN1_MOUSE	Dnm1	Dynamin-1
	-0.923139	-1.47547	-1.59551	NaN	-1.49837	-1.0648	P39054	P39054	DYN2_MOUSE	Dnm2	Dynamin-2
	0.806151	0.982889	0.47437	0.586467	1.02474	0.667165	P39061	P39061	COIA1_MOUSE	Col18a1	Collagen alpha-1(XVIII) chain
	NaN	NaN	NaN	-1.65064	-1.62304	-1.73692	P39087	P39087	GRIK2_MOUSE	Grik2	Glutamate receptor ionotropic, kainate 2
	0.510262	0.106548	0.621527	-0.0441532	-0.332747	0.390507	P39098	P39098	MA1A2_MOUSE	Man1a2	Mannosyl-oligosaccharide 1,2-alpha-mannosidase IB
	-1.14515	-0.683798	-1.40198	-1.1487	-1.09665	-1.76653	P39447	P39447	ZO1_MOUSE	Tjp1	Tight junction protein ZO-1
	0.528912	0.39034	0.531476	0.575136	0.572619	0.443046	P40124	Q9CYT6;P40124	CAP1_MOUSE	Cap1	Adenylyl cyclase-associated protein 1
	4.07691	3.98135	3.95885	3.76947	3.73944	3.52955	P40142	P40142	TKT_MOUSE	Tkt	Transketolase
	3.39743	2.64784	2.16166	1.56471	3.44635	1.807	P40240	P40240	CD9_MOUSE	Cd9	CD9 antigen
	1.19544	1.23212	1.06409	0.294595	0.664862	0.830634	P40336	P40336	VP26A_MOUSE	Vps26a	Vacuolar protein sorting-associated protein 26A
	-1.36039	-2.04071	-1.45921	-2.45413	-2.12599	-1.80893	P40630	P40630	TFAM_MOUSE	Tfam	Transcription factor A, mitochondrial
	3.07813	2.87179	2.67464	2.54829	2.83215	2.68676	P41105	P41105	RL28_MOUSE	Rpl28	Large ribosomal subunit protein eL28
	-0.937183	-1.02665	-0.786881	-0.705313	-1.02314	-1.36852	P41209;Q9R1K9	Q9R1K9;P41209	CETN1_MOUSE;CETN2_MOUSE	Cetn1;Cetn2	Centrin-1
	-0.00169182	0.155703	0.114987	0.120769	0.187527	0.274863	P41216	P41216	ACSL1_MOUSE	Acsl1	Long-chain-fatty-acid--CoA ligase 1
	-2.59304	NaN	NaN	NaN	-2.57863	-3.25413	P41233	P41233	ABCA1_MOUSE	Abca1	Phospholipid-transporting ATPase ABCA1
	-0.999582	-1.21213	-1.04365	-1.01856	-1.03049	-0.971862	P41234	P41234;P41233	ABCA2_MOUSE	Abca2	ATP-binding cassette sub-family A member 2
	-0.92522	-1.25884	-1.64135	-1.49934	-1.5363	-1.6576	P41241	P41241	CSK_MOUSE	Csk	Tyrosine-protein kinase CSK
	1.06353	0.774348	0.0442576	NaN	-1.36014	NaN	P41539	P41539	TKN1_MOUSE	Tac1	Protachykinin-1
	-0.798982	-0.914555	-1.02145	-0.909084	-0.649115	-0.845986	P42125	P42125	ECI1_MOUSE	Eci1	Enoyl-CoA delta isomerase 1, mitochondrial
	0.289514	0.235655	0.057014	0.17997	0.112833	0.0465593	P42208	P42208	SEPT2_MOUSE	Septin2	Septin-2
	0.255508	-0.0354009	-0.390047	-0.102825	0.324404	0.225189	P42225	P42225	STAT1_MOUSE	Stat1	Signal transducer and activator of transcription 1
	1.12266	0.699791	0.905758	1.44019	1.25748	1.22134	P42227	P42227	STAT3_MOUSE	Stat3	Signal transducer and activator of transcription 3
	0.332504	0.0268073	-0.126502	-0.317272	-0.105169	-0.0554819	P42567	P42567	EPS15_MOUSE	Eps15	Epidermal growth factor receptor substrate 15
	2.75785	2.66637	2.76695	3.04463	2.5663	2.91936	P42669	P42669	PURA_MOUSE	Pura	Transcriptional activator protein Pur-alpha
	-0.335542	-0.57416	-0.563151	0.106947	0.184462	0.506939	P42703	P42703	LIFR_MOUSE	Lifr	Leukemia inhibitory factor receptor
	-0.450598	-0.614345	-0.458369	-0.338809	-0.772465	-0.517826	P42859	P42859	HD_MOUSE	Htt	Huntingtin
	2.65241	2.41719	2.64049	2.86405	2.77621	2.6819	P42932	P42932	TCPQ_MOUSE	Cct8	T-complex protein 1 subunit theta
	4.88476	5.54888	4.99982	4.99522	5.15058	4.7428	P43274	P43274	H14_MOUSE	H1-4	Histone H1.4
	-0.122495	1.08683	0.13164	0.107515	0.495562	0.464807	P43276	P43276	H15_MOUSE	H1-5	Histone H1.5
	0.344114	0.168302	0.0127053	-0.344803	-0.0918369	-0.242841	P43406	P43406	ITAV_MOUSE	Itgav	Integrin alpha-V
	1.15614	1.11697	0.84622	0.774367	1.24749	0.877009	P45376	P45376	ALDR_MOUSE	Akr1b1	Aldo-keto reductase family 1 member B1
	1.51598	1.09123	0.968275	0.549588	0.948421	0.896987	P45591	P45591	COF2_MOUSE	Cfl2	Cofilin-2
	3.19553	2.6497	2.81429	2.34659	2.67422	2.48789	P45878	P45878	FKBP2_MOUSE	Fkbp2	Peptidyl-prolyl cis-trans isomerase FKBP2
	2.06056	2.17137	2.47604	2.06295	1.97475	2.03326	P45952	P45952	ACADM_MOUSE	Acadm	Medium-chain specific acyl-CoA dehydrogenase, mitochondrial
	0.243225	0.09691	0.224403	0.345212	0.459718	0.544518	P46061	P46061	RAGP1_MOUSE	Rangap1	Ran GTPase-activating protein 1
	NaN	NaN	NaN	-1.73273	-2.78995	NaN	P46096	P46096	SYT1_MOUSE	Syt1	Synaptotagmin-1
	-1.48339	-0.987968	-2.33499	NaN	-1.20478	-1.28836	P46412	P46412	GPX3_MOUSE	Gpx3	Glutathione peroxidase 3
	-1.36491	-1.0465	-1.76693	-0.743047	-0.637826	-1.10275	P46414	P46414	CDN1B_MOUSE	Cdkn1b	Cyclin-dependent kinase inhibitor 1B
	2.39849	2.1672	2.36137	3.02953	2.98686	2.8656	P46460	P46460	NSF_MOUSE	Nsf	Vesicle-fusing ATPase
	0.0645075	-0.0171065	-0.0174613	0.420549	0.381848	0.377421	P46467	P46467	VPS4B_MOUSE	Vps4b	Vacuolar protein sorting-associated protein 4B
	1.08393	0.789661	1.0513	1.17331	1.15122	1.14457	P46471	P46471	PRS7_MOUSE	Psmc2	26S proteasome regulatory subunit 7
	3.02596	2.68174	2.72419	1.99918	2.30991	2.27958	P46638	P46638;P62492	RB11B_MOUSE	Rab11b	Ras-related protein Rab-11B
	0.488627	0.53967	-0.396934	0.616346	0.881018	0.618988	P46660	P46660	AINX_MOUSE	Ina	Alpha-internexin
	-0.375473	-1.20612	-0.494612	-1.31089	-0.322832	-1.615	P46664	P28650;P46664	PURA2_MOUSE	Adss2	Adenylosuccinate synthetase isozyme 2
	-0.876339	NaN	-1.24513	-1.70253	-1.44723	-1.71515	P46735	O88329;P46735	MYO1B_MOUSE	Myo1b	Unconventional myosin-Ib
	0.244936	-0.0152984	0.183389	-0.732051	-0.714234	-0.948222	P46935	P46935	NEDD4_MOUSE	Nedd4	E3 ubiquitin-protein ligase NEDD4
	0.897764	0.905052	0.957014	1.0908	0.906988	1.0468	P46978	P46978	STT3A_MOUSE	Stt3a	Dolichyl-diphosphooligosaccharide--protein glycosyltransferase subunit STT3A
	-0.793243	-0.894964	-0.621153	-0.718632	-1.27511	-0.75132	P47708	P47708	RP3A_MOUSE	Rph3a	Rabphilin-3A
	2.45037	2.63971	2.18758	2.09688	2.54302	2.23607	P47738	P47738	ALDH2_MOUSE	Aldh2	Aldehyde dehydrogenase, mitochondrial
	0.551624	0.427995	0.627085	0.619476	0.62403	0.408341	P47740	P47740	AL3A2_MOUSE	Aldh3a2	Aldehyde dehydrogenase family 3 member A2
	-0.447981	-0.381773	-0.293414	-0.375396	-0.240885	-0.317402	P47753	P47753	CAZA1_MOUSE	Capza1	F-actin-capping protein subunit alpha-1
	2.26597	1.928	2.11399	2.01906	2.1019	2.06786	P47754	P47754	CAZA2_MOUSE	Capza2	F-actin-capping protein subunit alpha-2
	1.36133	1.17196	1.54876	1.35189	1.32298	1.20921	P47757	P47757	CAPZB_MOUSE	Capzb	F-actin-capping protein subunit beta
	-0.104948	-0.363597	-0.140391	-0.241592	-0.402934	-0.204984	P47758	P47758	SRPRB_MOUSE	Srprb	Signal recognition particle receptor subunit beta
	0.926615	0.731047	0.855814	1.26078	0.837472	0.916497	P47791	P47791	GSHR_MOUSE	Gsr	Glutathione reductase, mitochondrial
	-1.04464	-0.989252	-0.731013	-0.911288	-0.666442	-0.680498	P47802	P47802	MTX1_MOUSE	Mtx1	Metaxin-1
	-0.567228	-0.893775	-0.798795	-0.413742	-0.594484	-0.609566	P47809	P47809	MP2K4_MOUSE	Map2k4	Dual specificity mitogen-activated protein kinase kinase 4
	-1.83917	-2.18925	-1.85918	-1.98483	-1.915	-1.94376	P47856	P47856	GFPT1_MOUSE	Gfpt1	Glutamine--fructose-6-phosphate aminotransferase [isomerizing] 1
	2.20489	1.75317	2.25463	2.74585	2.5527	2.38082	P47857	P12382;P47857	PFKAM_MOUSE	Pfkm	ATP-dependent 6-phosphofructokinase, muscle type
	-1.05443	-1.36053	-1.66108	0.683763	0.68419	0.625278	P47867	P47867	SCG3_MOUSE	Scg3	Secretogranin-3
	4.66658	4.26361	4.34756	4.23927	4.21483	4.27401	P47911	P47911	RL6_MOUSE	Rpl6	Large ribosomal subunit protein eL6
	2.23565	2.31363	1.46951	1.444	2.19135	2.2599	P47915	P47915;W4VSN7	RL29_MOUSE	Rpl29	Large ribosomal subunit protein eL29
	-0.534024	-0.446198	-0.444616	-0.254426	-0.32885	-0.236881	P47934	P47934	CACP_MOUSE	Crat	Carnitine O-acetyltransferase
	-0.374894	-0.256931	-0.267903	-0.450063	-0.465507	-0.662484	P47941	P47941	CRKL_MOUSE	Crkl	Crk-like protein
	1.3101	1.29239	0.525565	-0.0501223	0.097723	1.24364	P47955	P47955	RLA1_MOUSE	Rplp1	Large ribosomal subunit protein P1
	2.52154	2.22618	2.509	2.49738	2.22897	2.23713	P47962	P47962	RL5_MOUSE	Rpl5	Large ribosomal subunit protein uL18
	4.22914	4.49302	4.02204	3.9641	4.33697	4.53223	P47963	P47963	RL13_MOUSE	Rpl13	Large ribosomal subunit protein eL13
	2.31409	1.92112	2.27868	2.04032	2.14784	1.68963	P47964	P47964	RL36_MOUSE	Rpl36	Large ribosomal subunit protein eL36
	-0.263717	-0.541268	-0.879328	-0.535941	-0.317996	-0.470137	P48024	Q9CXU9;P48024	EIF1_MOUSE	Eif1	Eukaryotic translation initiation factor 1
	5.22581	4.97775	4.47904	5.26436	5.77867	5.39254	P48036	P48036	ANXA5_MOUSE	Anxa5	Annexin A5
	1.38176	1.13215	1.32919	1.31409	1.51622	1.48641	P48428	P48428	TBCA_MOUSE	Tbca	Tubulin-specific chaperone A
	3.64662	3.75409	3.77829	4.2	4.13251	4.05485	P48678	P48678	LMNA_MOUSE	Lmna	Prelamin-A/C
	1.1567	0.92197	0.798302	0.76213	1.17923	0.898883	P48722	P48722	HS74L_MOUSE	Hspa4l	Heat shock 70 kDa protein 4L
	1.26973	1.21017	1.23744	1.56143	1.5208	1.24368	P48758	P48758	CBR1_MOUSE	Cbr1	Carbonyl reductase [NADPH] 1
	0.0499496	-0.638072	-0.229378	-0.749857	0.0406704	-0.736493	P48771	P48771	CX7A2_MOUSE	Cox7a2	Cytochrome c oxidase subunit 7A2, mitochondrial
	0.754866	0.529232	0.252073	-0.353674	0.178872	-0.00516224	P48774	P48774	GSTM5_MOUSE	Gstm5	Glutathione S-transferase Mu 5
	5.2284	5.08405	5.61623	5.18795	4.77909	5.14378	P48962	Q3V132;P51881;P48962	ADT1_MOUSE	Slc25a4	ADP/ATP translocase 1
	-0.00848198	-0.42371	0.0886388	-0.178519	-0.134621	-0.423244	P49070	P49070	CAMLG_MOUSE	Camlg	Guided entry of tail-anchored proteins factor CAMLG
	3.1571	2.97991	3.30034	3.6575	3.56611	3.50845	P49312	P49312	ROA1_MOUSE	Hnrnpa1	Heterogeneous nuclear ribonucleoprotein A1
	-0.757956	-0.349182	-0.409358	-0.958558	-0.685388	-1.03521	P49442	P49442	INPP_MOUSE	Inpp1	Inositol polyphosphate 1-phosphatase
	0.015707	-0.184628	-0.0378795	0.26936	0.300667	0.194894	P49443	P36993;P49443	PPM1A_MOUSE	Ppm1a	Protein phosphatase 1A
	0.404784	0.416831	0.0654702	0.0761662	0.157723	0.181203	P49586	P49586	PCY1A_MOUSE	Pcyt1a	Choline-phosphate cytidylyltransferase A
	-1.1099	-1.25658	-0.969491	-0.988564	-1.12611	-1.00673	P49615	P49615	CDK5_MOUSE	Cdk5	Cyclin-dependent kinase 5
	-0.139071	-0.066236	-0.146552	0.0232744	-0.0774412	0.0115738	P49722	P49722	PSA2_MOUSE	Psma2	Proteasome subunit alpha type-2
	0.028677	-0.154077	-0.0971065	0.39759	0.538362	0.264672	P49813	P49813	TMOD1_MOUSE	Tmod1	Tropomodulin-1
	-1.84617	-0.805375	-0.967286	-0.943854	-1.381	-1.58101	P49817	P49817	CAV1_MOUSE	Cav1	Caveolin-1
	-1.25972	1.01194	1.1622	1.60249	1.16043	1.3592	P50096	P50096	IMDH1_MOUSE	Impdh1	Inosine-5'-monophosphate dehydrogenase 1
	0.142572	-0.260718	-0.387761	-1.19984	-1.4124	-1.25134	P50114	P50114	S100B_MOUSE	S100b	Protein S100-B
	0.39243	0.450861	0.353761	-0.0571356	0.592212	0.175376	P50136	P50136	ODBA_MOUSE	Bckdha	2-oxoisovalerate dehydrogenase subunit alpha, mitochondrial
	-0.225161	-0.206027	0.0246854	-0.167021	0.0682611	-0.10559	P50171	P50171	DHB8_MOUSE	Hsd17b8	(3R)-3-hydroxyacyl-CoA dehydrogenase
	2.22861	2.00731	2.20886	2.16565	2.1906	1.9889	P50247	P50247	SAHH_MOUSE	Ahcy	Adenosylhomocysteinase
	-0.657647	-0.553547	-0.673326	-1.02052	-1.01434	-1.02655	P50285	P50285	FMO1_MOUSE	Fmo1	Flavin-containing monooxygenase 1
	1.70873	1.47898	1.73747	1.74415	1.84274	1.87542	P50396	P50396	GDIA_MOUSE	Gdi1	Rab GDP dissociation inhibitor alpha
	-0.310277	-0.501346	-0.477761	-0.311975	-0.337339	-0.200368	P50427	P50427	STS_MOUSE	Sts	Steryl-sulfatase
	-0.628962	-0.640458	-0.959109	-0.793603	-0.019804	-0.310856	P50428	P50428	ARSA_MOUSE	Arsa	Arylsulfatase A
	-1.11674	-1.18177	-1.57694	-0.976478	-0.170901	-0.738819	P50429	P50429	ARSB_MOUSE	Arsb	Arylsulfatase B
	-0.208573	0.95752	-0.136658	NaN	0.728085	-1.11622	P50446	P50446;Q9Z331;Q8BGZ7;Q6IFZ8;A0A2R8VHP3	K2C6A_MOUSE	Krt6a	Keratin, type II cytoskeletal 6A
	2.76353	2.45769	2.64853	2.81993	2.70291	2.68833	P50516	P50516	VATA_MOUSE	Atp6v1a	V-type proton ATPase catalytic subunit A
	2.47401	2.22685	2.46464	2.36433	2.38101	2.27998	P50518	P50518	VATE1_MOUSE	Atp6v1e1	V-type proton ATPase subunit E 1
	-0.949636	0.11611	-1.08684	-1.72986	-2.8233	-1.3856	P50543	P50543	S10AB_MOUSE	S100a11	Protein S100-A11
	1.83029	1.65271	1.8939	1.40799	1.35528	1.45816	P50544	P50544	ACADV_MOUSE	Acadvl	Very long-chain specific acyl-CoA dehydrogenase, mitochondrial
	1.70757	1.43714	1.2229	1.27911	1.53573	1.58503	P50580	P50580	PA2G4_MOUSE	Pa2g4	Proliferation-associated protein 2G4
	-0.627597	-0.288263	-0.464734	-0.853455	-1.15682	-0.4562	P51125	P51125	ICAL_MOUSE	Cast	Calpastatin
	2.47846	2.16347	1.94864	2.04734	2.51013	2.43901	P51150	P51150	RAB7A_MOUSE	Rab7a	Ras-related protein Rab-7a
	2.56142	2.47589	2.5657	2.09556	2.15369	2.0299	P51174	P51174	ACADL_MOUSE	Acadl	Long-chain specific acyl-CoA dehydrogenase, mitochondrial
	2.00009	1.77556	1.72952	1.50377	1.64273	1.73233	P51410	A0A140T8T4;P51410	RL9_MOUSE	Rpl9	Large ribosomal subunit protein uL6
	1.68047	1.52516	1.47008	2.83188	2.67611	2.7107	P51432	P51432	PLCB3_MOUSE	Plcb3	1-phosphatidylinositol 4,5-bisphosphate phosphodiesterase beta-3
	NaN	-2.12048	NaN	-2.63597	-2.32926	NaN	P51569	P51569	AGAL_MOUSE	Gla	Alpha-galactosidase A
	1.4929	1.41821	1.70938	1.84466	1.66908	1.74345	P51660	P51660	DHB4_MOUSE	Hsd17b4	Peroxisomal multifunctional enzyme type 2
	-0.638811	-0.48701	-0.867019	-1.08885	-0.264528	-0.488383	P51855	P51855	GSHB_MOUSE	Gss	Glutathione synthetase
	0.519502	0.49632	0.074861	0.202429	0.646392	0.609302	P51859	P51859	HDGF_MOUSE	Hdgf	Hepatoma-derived growth factor
	0.369626	-0.0910287	0.262706	0.407708	0.253244	0.129816	P51863	P51863	VA0D1_MOUSE	Atp6v0d1	V-type proton ATPase subunit d 1
	6.11233	5.61768	5.73157	5.12514	5.35773	5.09456	P51880	P51880	FABP7_MOUSE	Fabp7	Fatty acid-binding protein, brain
	3.04249	2.99016	3.06932	2.68731	2.60231	2.72635	P51881	P51881	ADT2_MOUSE	Slc25a5	ADP/ATP translocase 2
	1.09679	1.76536	1.02786	0.781341	1.34722	1.10575	P51885	P51885	LUM_MOUSE	Lum	Lumican
	-1.24036	-0.935067	-1.2996	-1.23385	-0.87045	-0.888441	P51954	P51954	NEK1_MOUSE	Nek1	Serine/threonine-protein kinase Nek1
	-1.66989	-1.76083	-1.71226	-2.0954	-1.99751	-1.64056	P52019	P52019	ERG1_MOUSE	Sqle	Squalene monooxygenase
	1.33512	1.4671	1.48441	2.14463	2.07643	2.15057	P52194	P52194	CLGN_MOUSE	Clgn	Calmegin
	-0.744102	-0.306483	-0.964401	-1.14232	NaN	NaN	P52196	P52196	THTR_MOUSE	Tst	Thiosulfate sulfurtransferase
	-1.49031	-1.78394	-1.50611	-1.63888	-1.50956	-1.48913	P52293	P52293	IMA1_MOUSE	Kpna2	Importin subunit alpha-1
	-1.33268	-1.1603	-1.23557	-1.42485	-0.734334	-0.0639534	P52332	P52332	JAK1_MOUSE	Jak1	Tyrosine-protein kinase JAK1
	-0.480051	-0.74998	-0.758117	-0.615169	-0.480037	-0.226885	P52432	P52432	RPAC1_MOUSE	Polr1c	DNA-directed RNA polymerases I and III subunit RPAC1
	-0.655527	-0.425466	-0.806695	-0.751262	-0.480216	-0.511113	P52479	P52479	UBP10_MOUSE	Usp10	Ubiquitin carboxyl-terminal hydrolase 10
	4.89066	4.49238	4.8561	4.35325	4.51219	4.2631	P52480	P52480	KPYM_MOUSE	Pkm	Pyruvate kinase PKM
	-0.388076	-0.849779	-0.513348	-0.506379	-0.417273	-0.703631	P52503	P52503	NDUS6_MOUSE	Ndufs6	NADH dehydrogenase [ubiquinone] iron-sulfur protein 6, mitochondrial
	-1.9483	-1.49616	-1.58062	-1.41264	-1.68148	NaN	P52633	P52633	STAT6_MOUSE	Stat6	Signal transducer and transcription activator 6
	0.968791	0.637075	0.651798	0.0392666	0.393271	0.134858	P52760	P52760	RIDA_MOUSE	Rida	2-iminobutanoate/2-iminopropanoate deaminase
	0.648475	0.62454	0.893949	0.859332	0.773025	0.668811	P52825	P52825	CPT2_MOUSE	Cpt2	Carnitine O-palmitoyltransferase 2, mitochondrial
	3.32185	3.16139	3.40163	3.38819	3.19539	3.11375	P53026	P53026	RL10A_MOUSE	Rpl10a	Large ribosomal subunit protein uL1
	-0.842182	-0.494652	-1.51018	-1.90382	-1.28306	-1.4839	P53395	P53395	ODB2_MOUSE	Dbt	Lipoamide acyltransferase component of branched-chain alpha-keto acid dehydrogenase complex, mitochondrial
	-0.806532	-0.685523	-0.716678	-0.458324	-0.750832	-0.543097	P53564	P53564	CUX1_MOUSE	Cux1	Homeobox protein cut-like 1
	-1.23826	-2.45297	-1.92814	-1.4098	-1.11208	-1.655	P53612	P53612	PGTB2_MOUSE	Rabggtb	Geranylgeranyl transferase type-2 subunit beta
	-0.266275	0.0333133	-0.534884	0.0917072	-0.206716	0.20822	P53798	P53798	FDFT_MOUSE	Fdft1	Squalene synthase
	-0.536816	-0.402753	-0.749319	-0.820154	-0.788806	-0.862925	P53810	P53810	PIPNA_MOUSE	Pitpna	Phosphatidylinositol transfer protein alpha isoform
	1.96735	1.72622	1.83903	1.98393	2.01691	1.81473	P53994	P59279;P53994	RAB2A_MOUSE	Rab2a	Ras-related protein Rab-2A
	0.435186	0.212907	0.675823	-0.0875931	-0.175463	-0.116077	P53996	P53996	CNBP_MOUSE	Cnbp	CCHC-type zinc finger nucleic acid binding protein
	0.959434	0.989307	1.13961	0.550025	0.810863	0.219903	P54071	P54071	IDHP_MOUSE	Idh2	Isocitrate dehydrogenase [NADP], mitochondrial
	-0.899872	-0.963559	-0.876334	-0.949202	-1.18428	-0.602314	P54103	P54103	DNJC2_MOUSE	Dnajc2	DnaJ homolog subfamily C member 2
	-3.2524	-2.06825	-2.58655	-2.13153	-1.33756	-1.93524	P54116	P54116	STOM_MOUSE	Stom	Stomatin
	2.34033	2.90038	3.04731	2.27111	2.51552	1.59918	P54227	P54227	STMN1_MOUSE	Stmn1	Stathmin
	-1.39067	-1.49151	-0.9656	-1.1564	-1.41716	-1.36702	P54285	Q8R3Z5;Q8R0S4;P54285;Q8CC27	CACB3_MOUSE	Cacnb3	Voltage-dependent L-type calcium channel subunit beta-3
	-0.323975	-0.314731	-0.905328	-0.727159	0.0142269	-0.222404	P54726	P54726	RD23A_MOUSE	Rad23a	UV excision repair protein RAD23 homolog A
	1.73658	1.51974	1.18174	1.41635	1.7106	1.89593	P54728	P54728;P54726	RD23B_MOUSE	Rad23b	UV excision repair protein RAD23 homolog B
	-2.20314	-2.08289	-2.64538	-2.0943	-1.99352	-2.18828	P54729	P54729	NUB1_MOUSE	Nub1	NEDD8 ultimate buster 1
	0.478241	0.277401	0.189399	0.196105	0.322994	0.229672	P54731	P54731	FAF1_MOUSE	Faf1	FAS-associated factor 1
	0.905324	0.837244	0.780691	1.00094	0.802769	1.00145	P54775	P54775	PRS6B_MOUSE	Psmc4	26S proteasome regulatory subunit 6B
	-0.398355	-0.380319	-0.681395	-0.451793	-0.437162	-0.559155	P54822	P54822	PUR8_MOUSE	Adsl	Adenylosuccinate lyase
	0.941164	0.921272	0.843599	0.736733	0.484544	0.851599	P54823	P54823	DDX6_MOUSE	Ddx6	Probable ATP-dependent RNA helicase DDX6
	2.54289	2.61461	2.53886	2.0533	2.23489	2.18613	P54869	P54869	HMCS2_MOUSE	Hmgcs2	Hydroxymethylglutaryl-CoA synthase, mitochondrial
	-0.950003	-1.27594	-1.61206	-2.45298	-1.42056	-1.48831	P54923	P54923	ADPRH_MOUSE	Adprh	ADP-ribosylhydrolase ARH1
	1.02659	1.1358	0.872255	0.478468	0.791501	1.07039	P55012	P55012	S12A2_MOUSE	Slc12a2	Solute carrier family 12 member 2
	0.545749	0.252403	0.697368	0.588099	0.497324	0.476226	P55096	P55096	ABCD3_MOUSE	Abcd3	ATP-binding cassette sub-family D member 3
	0.887861	0.668877	0.635331	2.19308	2.1853	2.09771	P55264	P55264	ADK_MOUSE	Adk	Adenosine kinase
	2.13645	1.51495	2.26314	1.35758	1.22817	1.09587	P55302	P55302	AMRP_MOUSE	Lrpap1	Alpha-2-macroglobulin receptor-associated protein
	1.99184	1.90284	2.01999	1.74281	1.55796	1.57527	P55821	P55821	STMN2_MOUSE	Stmn2	Stathmin-2
	-0.000374794	0.0473218	0.137496	0.159122	0.0639982	-0.00630283	P55937	P55937	GOGA3_MOUSE	Golga3	Golgin subfamily A member 3
	3.96908	3.47094	3.22131	2.77299	3.70224	3.36374	P56135	P56135	ATPK_MOUSE	Atp5mf	ATP synthase subunit f, mitochondrial
	0.786945	0.506224	0.489605	0.384846	0.425141	0.538807	P56212	P60840;P56212	ARP19_MOUSE	Arpp19	cAMP-regulated phosphoprotein 19
	-0.723502	-0.997326	-1.11667	-1.51248	-0.927716	-1.10835	P56371	P56371	RAB4A_MOUSE	Rab4a	Ras-related protein Rab-4A
	0.269144	0.260424	0.0645576	-0.653355	-0.1315	-0.764238	P56375	P56375	ACYP2_MOUSE	Acyp2	Acylphosphatase-2
	-1.12414	-1.43827	-1.96854	-1.54139	-1.20101	-1.22667	P56376	P56376	ACYP1_MOUSE	Acyp1	Acylphosphatase-1
	2.1756	2.01164	2.18883	1.7112	1.82796	1.87457	P56382	P56382	ATP5E_MOUSE	Atp5f1e	ATP synthase subunit epsilon, mitochondrial
	-0.926137	-1.12937	-0.505934	-0.769375	-0.948848	-1.54329	P56387	P56387	DYLT3_MOUSE	Dynlt3	Dynein light chain Tctex-type 3
	0.0981741	0.0107703	-0.177322	0.238603	0.940076	0.626919	P56389	P56389	CDD_MOUSE	Cda	Cytidine deaminase
	1.64976	1.43348	1.02255	0.491857	1.07471	0.914321	P56391	P56391	CX6B1_MOUSE	Cox6b1	Cytochrome c oxidase subunit 6B1
	-0.640932	-0.443767	0.434043	0.447112	-0.744313	-0.708013	P56393	P56393	COX7B_MOUSE	Cox7b	Cytochrome c oxidase subunit 7B, mitochondrial
	-0.079565	-0.0579486	-0.792566	-0.73865	-0.396409	-0.934503	P56395	P56395	CYB5_MOUSE	Cyb5a	Cytochrome b5
	2.49817	2.1013	2.38504	1.81845	1.9536	1.71978	P56399	P56399	UBP5_MOUSE	Usp5	Ubiquitin carboxyl-terminal hydrolase 5
	5.79225	5.58731	5.86447	5.5547	5.55089	5.54128	P56480	P56480	ATPB_MOUSE	Atp5f1b	ATP synthase subunit beta, mitochondrial
	-3.16643	-2.65644	NaN	NaN	NaN	-2.26297	P56546	P56546	CTBP2_MOUSE	Ctbp2	C-terminal-binding protein 2
	1.16391	1.37169	1.26912	0.699246	0.742412	0.855825	P56695	P56695	WFS1_MOUSE	Wfs1	Wolframin
	1.21363	1.09884	0.873197	1.04438	1.21907	1.16871	P56812	P56812	PDCD5_MOUSE	Pdcd5	Programmed cell death protein 5
	-0.580094	-0.425976	-0.754256	-0.460268	-0.500163	-0.246546	P56873	P56873	ZNRD2_MOUSE	Znrd2	Protein ZNRD2
	2.83422	2.55938	2.61046	2.83672	2.98718	2.86389	P56959	P56959	FUS_MOUSE	Fus	RNA-binding protein FUS
	-0.0372581	0.120269	0.0350356	0.27605	0.0109787	0.501359	P57716	P57716	NICA_MOUSE	Ncstn	Nicastrin
	3.04892	2.8314	3.12542	2.90229	3.17994	2.90819	P57722	P57722	PCBP3_MOUSE	Pcbp3	Poly(rC)-binding protein 3
	-0.313739	-0.663147	0.113417	0.304727	0.165051	-0.00711727	P57724	P57724	PCBP4_MOUSE	Pcbp4	Poly(rC)-binding protein 4
	-0.555879	-0.971241	-0.88481	-0.660171	-0.459898	-0.701352	P57746	P57746	VATD_MOUSE	Atp6v1d	V-type proton ATPase subunit D
	1.69114	1.26453	1.1757	1.23045	1.4361	1.6031	P57759	P57759	ERP29_MOUSE	Erp29	Endoplasmic reticulum resident protein 29
	3.68121	3.32412	3.69527	3.46512	3.43135	3.3309	P57776	P57776;O70251	EF1D_MOUSE	Eef1d	Elongation factor 1-delta
	1.29171	1.22559	1.19383	1.52652	1.45301	1.27827	P57780	P57780	ACTN4_MOUSE	Actn4	Alpha-actinin-4
	0.867628	0.908253	0.875911	1.01013	1.19205	1.14975	P57784	P57784	RU2A_MOUSE	Snrpa1	U2 small nuclear ribonucleoprotein A'
	1.46934	1.21708	1.24334	1.11382	1.29293	0.957891	P58021	P58021	TM9S2_MOUSE	Tm9sf2	Transmembrane 9 superfamily member 2
	-0.146005	-0.458087	-0.402926	-0.409117	-0.305072	-0.343596	P58044	P58044	IDI1_MOUSE	Idi1	Isopentenyl-diphosphate Delta-isomerase 1
	-0.411124	-0.239392	-0.365839	-0.167882	-0.179096	-0.16747	P58064	P58064	RT06_MOUSE	Mrps6	Small ribosomal subunit protein bS6m
	0.365741	0.173098	0.317843	0.457604	0.484726	0.366923	P58158	P58158	B3GA3_MOUSE	B3gat3	Galactosylgalactosylxylosylprotein 3-beta-glucuronosyltransferase 3
	4.73149	4.24442	4.63678	4.7138	4.62378	4.41513	P58252	P58252	EF2_MOUSE	Eef2	Elongation factor 2
	0.874444	0.712938	1.15232	1.21342	0.960738	1.07369	P58281	P58281	OPA1_MOUSE	Opa1	Dynamin-like 120 kDa protein, mitochondrial
	-2.00403	-1.91283	-1.8326	-2.12178	-1.48219	-1.55462	P58389	P58389	PTPA_MOUSE	Ptpa	Serine/threonine-protein phosphatase 2A activator
	-1.85207	-1.86801	-1.83419	-1.71789	-1.67305	-1.49199	P58544	P58544;E9PY28	BTBD1_MOUSE	Btbd1	BTB/POZ domain-containing protein 1
	1.84603	2.33187	2.05215	2.69419	2.3966	2.35781	P58771	P58771;P21107	TPM1_MOUSE	Tpm1	Tropomyosin alpha-1 chain
	0.817137	1.15904	0.758482	1.61473	1.72992	1.23416	P58774	P58774	TPM2_MOUSE	Tpm2	Tropomyosin beta chain
	-0.339455	-0.661298	-0.434099	-0.539799	-0.619775	-0.427392	P58871	P58871	TB182_MOUSE	Tnks1bp1	182 kDa tankyrase-1-binding protein
	-2.29132	NaN	-2.40851	-1.84214	-2.23097	NaN	P59016	P59016	VP33B_MOUSE	Vps33b	Vacuolar protein sorting-associated protein 33B
	0.0997381	0.269328	0.128904	0.833951	0.798127	0.71738	P59017	P59017	B2L13_MOUSE	Bcl2l13	Bcl-2-like protein 13
	-1.67174	-1.83865	-2.02785	-1.54491	-1.64305	-1.63941	P59108	P59108	CPNE2_MOUSE	Cpne2	Copine-2
	-1.05442	-1.58705	-2.32935	-1.03196	-0.391788	-0.797635	P59281	P59281	RHG39_MOUSE	Arhgap39	Rho GTPase-activating protein 39
	0.194869	0.118248	0.275132	0.568062	0.28118	0.310335	P59325	P59325	IF5_MOUSE	Eif5	Eukaryotic translation initiation factor 5
	-1.11352	-1.25726	-0.487203	-1.16498	-1.43421	-0.843657	P59326	P59326	YTHD1_MOUSE	Ythdf1	YTH domain-containing family protein 1
	0.0694513	-0.100137	0.0111823	-0.760341	-1.03349	-0.354448	P59481	P59481	LMA2L_MOUSE	Lman2l	VIP36-like protein
	1.01092	1.01757	1.09464	-0.72777	-0.53891	-0.520449	P59648	P59648	FXYD7_MOUSE	Fxyd7	FXYD domain-containing ion transport regulator 7
	1.72253	1.5254	1.56874	1.73595	1.90246	1.74669	P59999	P59999	ARPC4_MOUSE	Arpc4	Actin-related protein 2/3 complex subunit 4
	0.00638294	-0.0658898	-0.269104	-0.182367	0.13185	0.0408669	P60122	P60122	RUVB1_MOUSE	Ruvbl1	RuvB-like 1
	0.732703	0.18541	0.17901	-0.509105	0.824688	-0.410818	P60202	P60202	MYPR_MOUSE	Plp1	Myelin proteolipid protein
	1.56341	1.33039	1.64951	1.59575	1.50111	1.42576	P60229	P60229	EIF3E_MOUSE	Eif3e	Eukaryotic translation initiation factor 3 subunit E
	2.53002	2.38925	2.51025	2.58385	2.71664	2.53711	P60335	P60335	PCBP1_MOUSE	Pcbp1	Poly(rC)-binding protein 1
	-0.192917	-0.364824	-0.242949	0.0183973	0.0312691	-0.0107689	P60469	P60469	LIPA3_MOUSE	Ppfia3	Liprin-alpha-3
	-0.630385	-1.22637	-1.19953	-1.36203	-0.972641	-1.78534	P60487	P60487	PLPP_MOUSE	Pdxp	Chronophin
	-0.571831	-0.513103	-0.409032	0.0329351	-0.413619	-0.364594	P60521	P60521	GBRL2_MOUSE	Gabarapl2	Gamma-aminobutyric acid receptor-associated protein-like 2
	0.0962877	0.0117793	0.171787	0.352491	0.0528421	0.27834	P60670	P60670	NPL4_MOUSE	Nploc4	Nuclear protein localization protein 4 homolog
	0.235312	0.266697	-0.0642476	0.224535	0.382816	0.461703	P60766	P60766	CDC42_MOUSE	Cdc42	Cell division control protein 42 homolog
	0.416631	0.521638	0.132703	0.344757	0.54258	0.878199	P60824	P60824	CIRBP_MOUSE	Cirbp	Cold-inducible RNA-binding protein
	-1.54469	-1.30244	-1.65149	-1.3918	-1.44614	NaN	P60840	P60840	ENSA_MOUSE	Ensa	Alpha-endosulfine
	1.73936	1.32151	1.41894	1.58974	1.60257	1.33454	P60843	P60843	IF4A1_MOUSE	Eif4a1	Eukaryotic initiation factor 4A-I
	2.31827	2.14457	2.64136	2.5619	2.13052	2.18287	P60867	P60867	RS20_MOUSE	Rps20	Small ribosomal subunit protein uS10
	-0.379322	-0.645468	-0.336754	-0.742212	-0.797678	-0.61111	P60879	P60879	SNP25_MOUSE	Snap25	Synaptosomal-associated protein 25
	-1.70242	-1.8811	-2.07795	NaN	-1.78881	-2.34358	P60904	P60904	DNJC5_MOUSE	Dnajc5	DnaJ homolog subfamily C member 5
	2.0947	2.03955	2.18059	2.34451	2.28427	2.27277	P61021	P35278;P61021;Q9CQD1	RAB5B_MOUSE	Rab5b	Ras-related protein Rab-5B
	-1.06919	-0.767909	-1.32494	-1.04571	-1.00353	-1.28119	P61022	P61022	CHP1_MOUSE	Chp1	Calcineurin B homologous protein 1
	-0.210546	-0.138384	0.0480552	-0.235735	-0.664257	-0.4423	P61027	P61027	RAB10_MOUSE	Rab10	Ras-related protein Rab-10
	-1.11738	-0.872013	-1.06918	-1.17795	-1.56913	-1.18896	P61028	P61028	RAB8B_MOUSE	Rab8b	Ras-related protein Rab-8B
	0.0450726	-0.758338	-1.20519	-0.561607	-0.192139	-0.57866	P61079;P62838;Q6ZWY6	P62838;Q6ZWY6;P61079	U2D2B_MOUSE;UB2D2_MOUSE;UB2D3_MOUSE	Ube2d2;Ube2d2b;Ube2d3	Ubiquitin-conjugating enzyme E2 D3
	2.20009	1.78887	1.92579	1.78888	1.8657	1.86709	P61082	P61082	UBC12_MOUSE	Ube2m	NEDD8-conjugating enzyme Ubc12
	0.631786	0.265369	-0.0683265	0.209345	0.0053215	0.7181	P61087	P61087	UBE2K_MOUSE	Ube2k	Ubiquitin-conjugating enzyme E2 K
	2.8675	2.40488	2.5624	2.38389	2.55005	2.2599	P61089	P61089	UBE2N_MOUSE	Ube2n	Ubiquitin-conjugating enzyme E2 N
	1.46064	0.600139	0.635578	-0.753811	0.0570421	-0.232167	P61148	P61148	FGF1_MOUSE	Fgf1	Fibroblast growth factor 1
	1.79362	1.57671	1.77329	1.86496	2.02314	1.93273	P61161	P61161	ARP2_MOUSE	Actr2	Actin-related protein 2
	2.90802	2.6378	2.94315	3.44687	3.18107	3.0095	P61164	P61164	ACTZ_MOUSE	Actr1a	Alpha-centractin
	-0.332432	-0.493925	-0.27822	-0.105247	-0.551589	-0.06493	P61202	P61202	CSN2_MOUSE	Cops2	COP9 signalosome complex subunit 2
	1.68241	1.32488	1.54048	1.41385	1.59	1.351	P61205;P84078	P61205;P84078	ARF1_MOUSE;ARF3_MOUSE	Arf1;Arf3	ADP-ribosylation factor 3
	0.719059	0.68645	0.705102	0.701341	0.80308	1.10381	P61211	P61211	ARL1_MOUSE	Arl1	ADP-ribosylation factor-like protein 1
	-3.26079	NaN	-2.45585	-1.38953	-1.71783	NaN	P61219	P61219	RPAB2_MOUSE	Polr2f	DNA-directed RNA polymerases I, II, and III subunit RPABC2
	-0.167447	-0.371641	-0.168949	0.051795	-0.296673	-0.0717754	P61222	P61222	ABCE1_MOUSE	Abce1	ATP-binding cassette sub-family E member 1
	3.4814	3.1735	3.16228	3.11606	3.11242	3.11359	P61255	P61255	RL26_MOUSE	Rpl26	Large ribosomal subunit protein uL24
	0.435687	0.247734	0.186579	-0.737612	-0.335968	-0.156728	P61264	P61264;O35526;Q00262	STX1B_MOUSE	Stx1b	Syntaxin-1B
	-0.459435	-0.386995	-0.724987	-0.540771	-0.270555	-0.169229	P61290	P61290	PSME3_MOUSE	Psme3	Proteasome activator complex subunit 3
	1.18489	1.1571	1.25625	1.09816	1.31833	1.30401	P61294	P61294	RAB6B_MOUSE	Rab6b	Ras-related protein Rab-6B
	-0.28268	-0.0999722	0.0601068	-0.156343	0.133033	0.14506	P61327	P61327;Q9CQL1	MGN_MOUSE	Magoh	Protein mago nashi homolog
	-0.924817	NaN	-1.49439	NaN	-2.2126	NaN	P61329;P70379	P70379;P61329	FGF12_MOUSE;FGF14_MOUSE	Fgf12;Fgf14	Fibroblast growth factor 12
	3.48648	3.14167	3.07299	3.05947	3.20213	3.01131	P61358	P61358	RL27_MOUSE	Rpl27	Large ribosomal subunit protein eL27
	-1.4626	-1.47619	-0.967308	-0.963065	-1.75288	-1.16343	P61458	P61458	PHS_MOUSE	Pcbd1	Pterin-4-alpha-carbinolamine dehydratase
	0.248662	0.0268388	0.110407	-0.260835	-0.151321	-0.42673	P61514	P61514	RL37A_MOUSE	Rpl37a	Large ribosomal subunit protein eL43
	0.0675812	-0.189888	0.135446	0.115528	0.0248728	-0.129095	P61620	Q9JLR1;P61620	S61A1_MOUSE	Sec61a1	Protein transport protein Sec61 subunit alpha isoform 1
	1.56882	1.29716	1.38022	1.40461	1.79536	1.63161	P61750	P61750	ARF4_MOUSE	Arf4	ADP-ribosylation factor 4
	-0.464559	-0.559062	-0.539849	-0.84215	-0.614897	-0.735942	P61759	P61759	PFD3_MOUSE	Vbp1	Prefoldin subunit 3
	1.29103	0.850128	1.72671	1.79247	1.35056	1.71609	P61804	P61804	DAD1_MOUSE	Dad1	Dolichyl-diphosphooligosaccharide--protein glycosyltransferase subunit DAD1
	0.62479	0.652833	0.283464	0.678903	0.988367	0.943637	P61922	P61922	GABT_MOUSE	Abat	4-aminobutyrate aminotransferase, mitochondrial
	-0.33717	-0.38097	-0.556703	-0.596806	-0.457418	-0.571646	P61924	P61924	COPZ1_MOUSE	Copz1	Coatomer subunit zeta-1
	0.262011	0.432628	0.280656	0.0568342	0.302299	0.176831	P61961	P61961	UFM1_MOUSE	Ufm1	Ubiquitin-fold modifier 1
	-1.79313	-1.3942	-1.17246	-1.64731	-1.97999	-1.76979	P61963	P61963	DCAF7_MOUSE	Dcaf7	DDB1- and CUL4-associated factor 7
	-0.296254	-0.909904	-1.15208	-0.643454	-0.318782	-0.991661	P61971	P61971	NTF2_MOUSE	Nutf2	Nuclear transport factor 2
	3.1554	2.94953	2.94431	3.13912	3.24496	3.2856	P61979	P61979	HNRPK_MOUSE	Hnrnpk	Heterogeneous nuclear ribonucleoprotein K
	5.86478	5.52823	5.81863	5.54315	5.57509	5.40086	P61982	P61982	1433G_MOUSE	Ywhag	14-3-3 protein gamma
	-1.32658	-1.35066	-1.29287	-1.93585	-1.30103	-1.22614	P62069;Q9D9M2	Q9D9M2;P62069	UBP12_MOUSE;UBP46_MOUSE	Usp12;Usp46	Ubiquitin carboxyl-terminal hydrolase 46
	-0.617789	-0.400601	-0.292886	-0.255275	-0.61983	-0.116066	P62073	P62073	TIM10_MOUSE	Timm10	Mitochondrial import inner membrane translocase subunit Tim10
	1.12593	1.48316	1.52222	1.42604	0.955706	1.28117	P62075	P62075	TIM13_MOUSE	Timm13	Mitochondrial import inner membrane translocase subunit Tim13
	0.477818	0.0981069	0.238746	NaN	-0.409377	-0.71341	P62077	P62077	TIM8B_MOUSE	Timm8b	Mitochondrial import inner membrane translocase subunit Tim8 B
	3.19722	2.97743	3.1211	2.9744	2.88884	2.90101	P62082	P62082	RS7_MOUSE	Rps7	Small ribosomal subunit protein eS7
	1.57866	1.30539	1.35173	1.69303	1.83781	1.53384	P62137	P62137;P63087;P62141	PP1A_MOUSE	Ppp1ca	Serine/threonine-protein phosphatase PP1-alpha catalytic subunit
	0.238828	0.173776	-0.415138	0.152636	0.31578	0.263259	P62141	P62141	PP1B_MOUSE	Ppp1cb	Serine/threonine-protein phosphatase PP1-beta catalytic subunit
	1.21028	0.954957	1.2854	1.53405	1.26414	1.18412	P62192	P62192	PRS4_MOUSE	Psmc1	26S proteasome regulatory subunit 4
	0.441625	0.28164	0.570221	0.630585	0.486751	0.521197	P62196	P62196	PRS8_MOUSE	Psmc5	26S proteasome regulatory subunit 8
	3.39763	3.20802	3.34957	3.33668	3.19764	3.14517	P62242	P62242	RS8_MOUSE	Rps8	Small ribosomal subunit protein eS8
	3.77409	3.50825	3.68783	3.55159	3.49544	3.53188	P62245	P62245	RS15A_MOUSE	Rps15a	Small ribosomal subunit protein uS8
	2.64447	2.30325	2.49312	2.51336	2.52412	2.35827	P62259	P62259	1433E_MOUSE	Ywhae	14-3-3 protein epsilon
	4.27946	4.53904	4.46719	4.41822	4.2882	4.37463	P62264	P62264	RS14_MOUSE	Rps14	Small ribosomal subunit protein uS11
	2.9953	2.68005	3.16994	3.20011	2.46015	2.38633	P62267	P62267	RS23_MOUSE	Rps23	Small ribosomal subunit protein uS12
	4.04207	3.75845	3.83325	3.70044	3.86654	3.7854	P62270	F6YVP7;P62270;A0A1Y7VKY1	RS18_MOUSE	Rps18	Small ribosomal subunit protein uS13
	1.01997	1.01899	0.193898	0.208767	0.726189	0.933813	P62274	P62274	RS29_MOUSE	Rps29	Small ribosomal subunit protein uS14
	2.79689	2.63963	2.75814	2.65799	2.42551	2.54327	P62281	P62281	RS11_MOUSE	Rps11	Small ribosomal subunit protein uS17
	3.77859	3.26864	3.62215	3.61088	3.48107	3.44376	P62301	P62301	RS13_MOUSE	Rps13	Small ribosomal subunit protein uS15
	-0.32583	0.0163226	-0.37693	-0.00460243	-0.204049	0.107987	P62305	P62305	RUXE_MOUSE	Snrpe	Small nuclear ribonucleoprotein E
	0.0733919	-0.0174365	0.179801	0.333823	0.403668	0.243459	P62307	P62307	RUXF_MOUSE	Snrpf	Small nuclear ribonucleoprotein F
	2.72625	2.75782	3.12548	3.46842	2.91952	3.26544	P62309	P62309	RUXG_MOUSE	Snrpg	Small nuclear ribonucleoprotein G
	-0.0825472	-0.0597806	-0.046906	0.305452	0.76397	0.302681	P62311	P62311	LSM3_MOUSE	Lsm3	U6 snRNA-associated Sm-like protein LSm3
	-0.503394	-0.708302	-0.340952	0.00300884	-0.341578	-0.226501	P62313	P62313	LSM6_MOUSE	Lsm6	U6 snRNA-associated Sm-like protein LSm6
	-0.496392	-0.588954	-0.372085	-0.270963	-0.192663	-0.376622	P62315	P62315	SMD1_MOUSE	Snrpd1	Small nuclear ribonucleoprotein Sm D1
	1.69153	1.92309	1.86196	2.15445	2.07994	1.99195	P62317	P62317	SMD2_MOUSE	Snrpd2	Small nuclear ribonucleoprotein Sm D2
	0.875407	0.67745	0.829541	0.913069	1.16844	1.00867	P62320	P62320	SMD3_MOUSE	Snrpd3	Small nuclear ribonucleoprotein Sm D3
	0.327298	0.423215	0.495193	0.805534	0.459529	0.508634	P62334	P62334	PRS10_MOUSE	Psmc6	26S proteasome regulatory subunit 10B
	-1.35682	-1.03655	-1.11663	-1.20741	-1.08497	-1.36581	P62342	P62342	SELT_MOUSE	Selenot	Thioredoxin reductase-like selenoprotein T
	1.84711	1.29406	2.06224	0.792072	0.868727	0.654013	P62482	P62482	KCAB2_MOUSE	Kcnab2	Voltage-gated potassium channel subunit beta-2
	-2.67135	-2.40496	-2.95189	NaN	-1.98259	-2.42894	P62484	P62484	ABI2_MOUSE	Abi2	Abl interactor 2
	-1.17867	-1.57293	-1.82015	-2.026	-1.66312	-1.72469	P62500	P62500	T22D1_MOUSE	Tsc22d1	TSC22 domain family protein 1
	3.5542	3.47133	3.40119	3.44122	3.66854	3.54339	P62627	P62627	DLRB1_MOUSE	Dynlrb1	Dynein light chain roadblock-type 1
	2.46262	2.08427	1.90803	1.69061	2.09019	2.03227	P62631	P62631	EF1A2_MOUSE	Eef1a2	Elongation factor 1-alpha 2
	3.28509	2.9614	3.37167	3.3946	3.00995	2.71442	P62702	P62702	RS4X_MOUSE	Rps4x	Small ribosomal subunit protein eS4
	2.43532	1.7958	2.03436	1.98595	2.35486	2.00401	P62715	P63330;P62715	PP2AB_MOUSE	Ppp2cb	Serine/threonine-protein phosphatase 2A catalytic subunit beta isoform
	1.87816	1.54214	1.97734	2.05745	1.60501	1.3841	P62717	P62717	RL18A_MOUSE	Rpl18a	Large ribosomal subunit protein eL20
	1.73509	1.61017	1.89737	1.81756	1.75691	1.75134	P62743	P62743	AP2S1_MOUSE	Ap2s1	AP-2 complex subunit sigma
	1.40014	1.05137	1.21765	0.459586	0.489254	0.738123	P62748	P62748;P84075	HPCL1_MOUSE	Hpcal1	Hippocalcin-like protein 1
	4.41949	4.19297	3.76973	3.76472	4.22954	4.21404	P62751	P62751	RL23A_MOUSE	Rpl23a	Large ribosomal subunit protein uL23
	3.91317	3.47564	3.7661	3.72238	3.46057	3.68417	P62754	P62754	RS6_MOUSE	Rps6	Small ribosomal subunit protein eS6
	-0.517804	-0.991013	-0.363812	-1.90606	-1.30361	-1.40501	P62761	P62761	VISL1_MOUSE	Vsnl1	Visinin-like protein 1
	0.272951	-0.186142	0.0629592	0.167583	-0.190416	-0.511518	P62774	P62774	MTPN_MOUSE	Mtpn	Myotrophin
	5.26831	5.75507	5.56235	5.59207	5.47353	5.40056	P62806	P62806	H4_MOUSE	H4c16	Histone H4
	3.24093	2.97106	3.24231	3.16854	3.04478	3.07142	P62814	P62814	VATB2_MOUSE	Atp6v1b2	V-type proton ATPase subunit B, brain isoform
	2.5595	2.27196	2.51675	2.23335	2.21511	2.17447	P62821	Q9D1G1;P62821	RAB1A_MOUSE	Rab1A	Ras-related protein Rab-1A
	2.20994	1.94216	2.04101	2.20819	2.11743	1.9927	P62827	P62827	RAN_MOUSE	Ran	GTP-binding nuclear protein Ran
	2.88394	2.74872	2.76028	2.69571	2.52723	2.58499	P62830	P62830	RL23_MOUSE	Rpl23	Large ribosomal subunit protein uL14
	1.74172	1.39959	1.88678	1.89333	1.57843	1.22991	P62843	P62843	RS15_MOUSE	Rps15	Small ribosomal subunit protein uS19
	2.72787	2.62796	2.44422	2.57361	2.46821	2.62888	P62849	P62849	RS24_MOUSE	Rps24	Small ribosomal subunit protein eS24
	3.86615	3.56197	3.46194	3.41031	3.50107	3.51455	P62852	P62852	RS25_MOUSE	Rps25	Small ribosomal subunit protein eS25
	3.21555	2.96033	3.28024	3.24814	3.21484	2.79981	P62855	P62855	RS26_MOUSE	Rps26	Small ribosomal subunit protein eS26
	3.19519	3.17019	2.77485	2.59948	2.64551	2.9578	P62858	P62858	RS28_MOUSE	Rps28	Small ribosomal subunit protein eS28
	1.98101	1.66401	0.780847	0.742375	1.70208	1.02646	P62862	P62862	RS30_MOUSE	Fau	Ubiquitin-like FUBI-ribosomal protein eS30 fusion protein
	0.560742	0.00384665	0.434277	0.419111	0.252521	0.149038	P62869	P62869	ELOB_MOUSE	Elob	Elongin-B
	0.250131	0.482397	0.194889	-0.0940037	0.487721	0.211288	P62874	P62874	GBB1_MOUSE	Gnb1	Guanine nucleotide-binding protein G(I)/G(S)/G(T) subunit beta-1
	0.992265	1.29491	0.835633	0.878275	1.07597	1.33593	P62878	P62878	RBX1_MOUSE	Rbx1	E3 ubiquitin-protein ligase RBX1
	3.50639	3.35182	3.33481	3.22135	3.40904	3.15711	P62880	P62880	GBB2_MOUSE	Gnb2	Guanine nucleotide-binding protein G(I)/G(S)/G(T) subunit beta-2
	3.53238	3.40493	3.6522	3.45461	3.27907	3.148	P62889	P62889	RL30_MOUSE	Rpl30	Large ribosomal subunit protein eL30
	-0.458494	-0.791932	-1.45992	-1.83567	-0.844743	-0.981302	P62892	P62892	RL39_MOUSE	Rpl39	Large ribosomal subunit protein eL39
	1.18101	0.929771	1.03722	1.1194	0.886745	0.845156	P62897	P62897	CYC_MOUSE	Cycs	Cytochrome c, somatic
	4.27655	3.97138	3.72637	3.64147	3.86536	3.95863	P62900	P62900	RL31_MOUSE	Rpl31	Large ribosomal subunit protein eL31
	3.65029	3.31096	3.7316	3.60446	3.39435	3.40304	P62908	P62908	RS3_MOUSE	Rps3	Small ribosomal subunit protein uS3
	0.400154	0.193059	0.318993	0.348249	0.0740309	-0.447991	P62911	P62911	RL32_MOUSE	Rpl32	Large ribosomal subunit protein eL32
	-1.47569	-0.997345	-1.74766	-1.2802	-0.803946	-1.16814	P62915	P62915	TF2B_MOUSE	Gtf2b	Transcription initiation factor IIB
	4.46052	4.15865	4.36259	4.31782	4.08502	4.11484	P62918	P62918	RL8_MOUSE	Rpl8	Large ribosomal subunit protein uL2
	-0.302047	-0.432057	-1.02584	-0.879157	-0.171565	-0.17411	P62960	Q9Z2C8;P62960;Q9JKB3	YBOX1_MOUSE	Ybx1	Y-box-binding protein 1
	1.92927	1.77629	1.55783	1.84367	1.67572	1.9443	P62962	P62962	PROF1_MOUSE	Pfn1	Profilin-1
	1.11693	0.797631	0.963282	1.29501	1.40841	1.32049	P62996	P62996	TRA2B_MOUSE	Tra2b	Transformer-2 protein homolog beta
	2.47399	2.70702	2.79869	2.91259	2.97385	2.28463	P63001	P63001;P60764;Q05144	RAC1_MOUSE	Rac1	Ras-related C3 botulinum toxin substrate 1
	-1.63547	-1.45369	-1.69046	-0.965168	-1.04168	-1.21685	P63002	P63002	TLE5_MOUSE	Tle5	TLE family member 5
	1.22314	0.766219	1.1387	0.971063	0.757706	0.436498	P63005	P63005	LIS1_MOUSE	Pafah1b1	Platelet-activating factor acetylhydrolase IB subunit beta
	-1.21289	-0.855644	-0.639145	-1.56116	-1.62535	-1.2813	P63011	P63011	RAB3A_MOUSE	Rab3a	Ras-related protein Rab-3A
	7.10738	6.74996	6.99114	7.14064	7.09076	7.00049	P63017	P63017	HSP7C_MOUSE	Hspa8	Heat shock cognate 71 kDa protein
	1.29391	0.79276	0.96785	0.86558	0.857029	0.863793	P63028	P63028	TCTP_MOUSE	Tpt1	Translationally-controlled tumor protein
	0.056344	-0.123862	-0.276475	-0.505545	0.0285749	-0.0384007	P63030	P63030	MPC1_MOUSE	Mpc1	Mitochondrial pyruvate carrier 1
	0.488753	-0.137991	0.819706	0.908705	0.230033	0.0967121	P63037	P63037	DNJA1_MOUSE	Dnaja1	DnaJ homolog subfamily A member 1
	3.35898	3.13152	3.34553	3.07143	3.18873	3.07751	P63038	P63038	CH60_MOUSE	Hspd1	60 kDa heat shock protein, mitochondrial
	3.13797	2.61267	3.08341	2.26209	2.47853	2.03244	P63040	P84086;P63040	CPLX1_MOUSE	Cplx1	Complexin-1
	-0.519385	-0.564648	-1.08781	-0.561316	-0.770309	-0.562044	P63044	P63044	VAMP2_MOUSE	Vamp2	Vesicle-associated membrane protein 2
	0.515467	-0.272437	0.0800014	0.238917	0.100068	-0.248954	P63046	P63046	ST4A1_MOUSE	Sult4a1	Sulfotransferase 4A1
	0.434631	1.15015	-0.006598	0.056531	0.726557	1.396	P63054	P63054	PCP4_MOUSE	Pcp4	Calmodulin regulator protein PCP4
	0.323459	0.137977	0.301541	0.347009	-0.109364	0.213573	P63073	P63073	IF4E_MOUSE	Eif4e	Eukaryotic translation initiation factor 4E
	5.04461	4.78063	4.80329	4.71416	4.95423	4.81931	P63085	P63085	MK01_MOUSE	Mapk1	Mitogen-activated protein kinase 1
	1.38764	1.01266	1.08852	0.992825	1.28956	1.08132	P63087	P63087	PP1G_MOUSE	Ppp1cc	Serine/threonine-protein phosphatase PP1-gamma catalytic subunit
	3.78793	3.42133	3.47377	3.58182	3.78728	3.573	P63101	P63101	1433Z_MOUSE	Ywhaz	14-3-3 protein zeta/delta
	1.59982	1.70586	1.46642	1.60286	1.48839	1.19386	P63158	P63158	HMGB1_MOUSE	Hmgb1	High mobility group protein B1
	0.126762	0.357978	0.524701	0.643074	0.435184	0.0274591	P63166	P63166	SUMO1_MOUSE	Sumo1	Small ubiquitin-related modifier 1
	0.995921	1.1507	0.72875	1.54562	1.49123	1.67319	P63213	P63213	GBG2_MOUSE	Gng2	Guanine nucleotide-binding protein G(I)/G(S)/G(O) subunit gamma-2
	0.520451	0.372022	0.184999	0.248742	0.296064	0.375153	P63242	Q8BGY2;P63242	IF5A1_MOUSE	Eif5a	Eukaryotic translation initiation factor 5A-1
	1.49658	1.84431	0.793939	0.365836	0.981944	1.11549	P63254	P63254	CRIP1_MOUSE	Crip1	Cysteine-rich protein 1
	7.68946	7.43132	7.38537	7.52682	7.72033	7.54784	P63260	P60710;P63260	ACTG_MOUSE	Actg1	Actin, cytoplasmic 2
	2.11626	1.70979	1.78005	1.96068	2.46585	0.984765	P63268	P63268;P62737;P68134;P68033	ACTH_MOUSE	Actg2	Actin, gamma-enteric smooth muscle
	0.238335	0.442872	0.836537	0.392168	0.210025	0.166556	P63276	P63276	RS17_MOUSE	Rps17	Small ribosomal subunit protein eS17
	-1.82662	-1.60627	-1.13512	-0.827474	-1.40454	-1.63901	P63280	P63280	UBC9_MOUSE	Ube2i	SUMO-conjugating enzyme UBC9
	0.234038	0.290583	-0.0391507	-0.596008	0.455772	0.183506	P63321	P63321	RALA_MOUSE	Rala	Ras-related protein Ral-A
	3.83805	3.76843	4.0155	3.85701	3.47281	3.81339	P63323	P63323	RS12_MOUSE	Rps12	Small ribosomal subunit protein eS12
	2.63768	2.23541	2.51061	2.46662	2.41454	2.30724	P63325	P63325	RS10_MOUSE	Rps10	Small ribosomal subunit protein eS10
	2.22906	1.89035	1.96746	1.52655	1.67192	1.58101	P63328	P48453;P63328;P48455	PP2BA_MOUSE	Ppp3ca	Protein phosphatase 3 catalytic subunit alpha
	2.55404	2.47028	2.70235	2.60993	2.36166	2.5906	P67778	P67778	PHB1_MOUSE	Phb1	Prohibitin 1
	-0.531103	-0.688385	-0.170946	-0.109204	-0.25771	-0.296696	P67871	P67871	CSK2B_MOUSE	Csnk2b	Casein kinase II subunit beta
	3.16506	2.70774	2.43057	2.608	2.84546	2.7572	P67984	P67984	RL22_MOUSE	Rpl22	Large ribosomal subunit protein eL22
	1.70963	1.48655	1.78039	1.77504	1.39183	1.3253	P68037	P68037	UB2L3_MOUSE	Ube2l3	Ubiquitin-conjugating enzyme E2 L3
	3.43074	3.38369	3.61293	3.45253	3.34031	3.42739	P68040	P68040	RACK1_MOUSE	Rack1	Small ribosomal subunit protein RACK1
	0.756069	0.390961	0.369518	0.422686	0.621469	0.477533	P68181	P68181;P05132	KAPCB_MOUSE	Prkacb	cAMP-dependent protein kinase catalytic subunit beta
	2.38673	2.15014	2.24135	2.25564	2.27967	2.11454	P68254	P68254	1433T_MOUSE	Ywhaq	14-3-3 protein theta
	3.98963	3.5604	3.83289	3.12456	3.52594	3.17124	P68368	Q3UX10;P68373;P05213;P68368;P68369	TBA4A_MOUSE	Tuba4a	Tubulin alpha-4A chain
	6.42986	6.14366	6.42439	6.22236	6.35937	6.03817	P68369	P68373;P05213;Q9JJZ2;P68368;P05214;P68369	TBA1A_MOUSE	Tuba1a	Tubulin alpha-1A chain
	3.83009	2.96202	3.27639	3.2555	3.38692	2.61554	P68372	P68372	TBB4B_MOUSE	Tubb4b	Tubulin beta-4B chain
	-1.56906	-2.17573	-2.0234	-0.932029	-1.30454	-1.81078	P68404	P68404	KPCB_MOUSE	Prkcb	Protein kinase C beta type
	3.50739	3.31702	3.44453	3.69601	3.54063	3.66014	P68510	P68510	1433F_MOUSE	Ywhah	14-3-3 protein eta
	0.625957	0.28537	0.191885	0.0615587	0.370466	0.125389	P70122	P70122	SBDS_MOUSE	Sbds	Ribosome maturation protein SBDS
	2.21232	1.9369	1.81811	-1.94978	-0.996945	-1.12844	P70160	P70160	CALC_MOUSE	Calca	Calcitonin
	1.53568	1.27171	1.1784	1.1094	1.4309	1.36442	P70168	P70168	IMB1_MOUSE	Kpnb1	Importin subunit beta-1
	-1.0541	-0.878644	-0.702481	-0.647233	-0.807855	-0.988873	P70188	P70188	KIFA3_MOUSE	Kifap3	Kinesin-associated protein 3
	2.40257	2.29402	2.65475	2.99621	2.5693	2.71342	P70195	P70195	PSB7_MOUSE	Psmb7	Proteasome subunit beta type-7
	0.604888	0.233318	0.0774674	1.74917	1.90003	1.37171	P70202	P70202	LXN_MOUSE	Lxn	Latexin
	-2.23119	-2.21457	-2.27845	-2.31302	-2.32314	-1.98598	P70227	P70227	ITPR3_MOUSE	Itpr3	Inositol 1,4,5-trisphosphate receptor type 3
	-0.87957	-0.874081	-0.675912	-0.699758	-1.09232	-1.08143	P70232	P70232	NCHL1_MOUSE	Chl1	Neural cell adhesion molecule L1-like protein
	-0.343066	-0.28698	-0.275474	-0.520801	-0.494225	-0.200821	P70271	P70271	PDLI4_MOUSE	Pdlim4	PDZ and LIM domain protein 4
	0.413309	0.271194	0.321465	0.123238	0.519735	0.250341	P70280	P70280	VAMP7_MOUSE	Vamp7	Vesicle-associated membrane protein 7
	-0.455719	-0.498879	-0.126644	0.320005	-0.0278311	-0.159211	P70288	P70288	HDAC2_MOUSE	Hdac2	Histone deacetylase 2
	-1.40311	-1.22042	-1.41039	-1.4072	-1.11279	-1.24903	P70290	P70290	EM55_MOUSE	Mpp1	55 kDa erythrocyte membrane protein
	-1.79783	-2.51317	-1.84332	-1.88258	-1.86235	-2.08953	P70295	P70295	AUP1_MOUSE	Aup1	Lipid droplet-regulating VLDL assembly factor AUP1
	2.23496	1.84869	1.39121	1.45556	2.01344	1.65687	P70296	P70296	PEBP1_MOUSE	Pebp1	Phosphatidylethanolamine-binding protein 1
	-0.0687284	-0.379764	-0.23764	-0.232697	-0.17035	-0.197627	P70297	P70297	STAM1_MOUSE	Stam	Signal transducing adapter molecule 1
	-0.542354	-0.516368	-0.43491	-0.084199	-0.160556	-0.176974	P70302	P70302	STIM1_MOUSE	Stim1	Stromal interaction molecule 1
	-1.5305	-1.46247	-1.90428	-2.18554	-2.05833	-3.37338	P70303	P70303	PYRG2_MOUSE	Ctps2	CTP synthase 2
	1.27446	0.921569	1.21167	0.997664	1.35032	1.4142	P70318	P70318;P52912	TIAR_MOUSE	Tial1	Nucleolysin TIAR
	0.00667667	-0.0862393	0.241794	0.195209	0.186723	-0.0439587	P70333	P70333	HNRH2_MOUSE	Hnrnph2	Heterogeneous nuclear ribonucleoprotein H2
	-0.116274	-0.145168	-0.47916	-0.797976	-0.606112	-0.198161	P70336	P70336	ROCK2_MOUSE	Rock2	Rho-associated protein kinase 2
	-2.25074	-2.18622	-1.62959	-1.40358	-2.65431	-2.11071	P70340;P97454	P70340;P97454	SMAD1_MOUSE;SMAD5_MOUSE	Smad1;Smad5	Mothers against decapentaplegic homolog 1
	-1.93551	-1.38819	-1.03673	-1.00616	-1.22139	-1.14468	P70345	P70345	B2CL2_MOUSE	Bcl2l2	Bcl-2-like protein 2
	2.58382	2.97147	2.35747	2.8676	2.20143	2.64741	P70349	P70349	HINT1_MOUSE	Hint1	Adenosine 5'-monophosphoramidase HINT1
	0.732891	0.782402	0.920459	1.09391	1.19155	1.15102	P70362	P70362	UFD1_MOUSE	Ufd1	Ubiquitin recognition factor in ER-associated degradation protein 1
	1.39926	1.3606	1.46302	1.52422	1.65794	1.67634	P70372	P70372	ELAV1_MOUSE	Elavl1	ELAV-like protein 1
	-0.361998	-0.634901	-0.640354	0.0692472	0.163809	0.339798	P70377	P70377	FGF13_MOUSE	Fgf13	Fibroblast growth factor 13
	-0.876187	-0.499568	-0.394766	-0.0748949	-0.410737	-0.13697	P70388	P70388	RAD50_MOUSE	Rad50	DNA repair protein RAD50
	0.522611	0.411843	0.781265	0.664134	0.550532	0.371169	P70398	F8VPU6;P70398	USP9X_MOUSE	Usp9x	Probable ubiquitin carboxyl-terminal hydrolase FAF-X
	-0.332485	-0.272919	-0.539894	0.52527	0.708123	0.64414	P70399	P70399	TP53B_MOUSE	Tp53bp1	TP53-binding protein 1
	0.679023	0.580719	0.886863	0.614327	0.205112	0.587204	P70404	P70404	IDHG1_MOUSE	Idh3g	Isocitrate dehydrogenase [NAD] subunit gamma 1, mitochondrial
	1.57861	1.53388	1.39568	0.758881	1.17014	0.968721	P70441	P70441	NHRF1_MOUSE	Nherf1	Na(+)/H(+) exchange regulatory cofactor NHE-RF1
	-0.621001	-0.303161	-0.482363	-0.357753	-0.623816	-0.509313	P70460	P70460	VASP_MOUSE	Vasp	Vasodilator-stimulated phosphoprotein
	2.22149	1.87325	1.51637	1.56177	1.97759	1.828	P70670	P70670	NACAM_MOUSE	Naca	Nascent polypeptide-associated complex subunit alpha, muscle-specific form
	-0.461106	-0.607436	-0.900667	-0.197058	-0.525445	-0.466088	P70699	P70699	LYAG_MOUSE	Gaa	Lysosomal alpha-glucosidase
	-0.437497	-0.597216	-0.601086	0.0441113	0.0283384	-0.0020237	P70704	P70704;P98200	AT8A1_MOUSE	Atp8a1	Phospholipid-transporting ATPase IA
	2.70852	2.28577	2.80272	2.92792	2.63585	2.5516	P80313	P80313	TCPH_MOUSE	Cct7	T-complex protein 1 subunit eta
	2.55368	2.11859	2.54069	2.76605	2.62281	2.52438	P80314	P80314	TCPB_MOUSE	Cct2	T-complex protein 1 subunit beta
	3.40205	3.03301	3.50923	3.71948	3.49712	3.45984	P80315	P80315	TCPD_MOUSE	Cct4	T-complex protein 1 subunit delta
	1.8396	1.54614	1.88088	2.0954	1.96112	1.89482	P80316	P80316	TCPE_MOUSE	Cct5	T-complex protein 1 subunit epsilon
	2.9783	2.60783	2.99588	3.225	3.0657	2.97278	P80317	P80317	TCPZ_MOUSE	Cct6a	T-complex protein 1 subunit zeta
	3.6291	3.24418	3.60731	3.8243	3.71777	3.48417	P80318	P80318	TCPG_MOUSE	Cct3	T-complex protein 1 subunit gamma
	-0.59406	NaN	-0.883214	-1.08193	-1.51575	-0.936342	P81122	P81122	IRS2_MOUSE	Irs2	Insulin receptor substrate 2
	2.4018	2.78275	2.14738	1.97057	2.74918	2.40642	P82198	P82198	BGH3_MOUSE	Tgfbi	Transforming growth factor-beta-induced protein ig-h3
	0.835835	0.753356	0.730304	0.678967	1.05433	0.92043	P82347	P82347	SGCD_MOUSE	Sgcd	Delta-sarcoglycan
	1.75505	2.10794	1.50272	1.20563	1.85634	1.72621	P82349	P82349	SGCB_MOUSE	Sgcb	Beta-sarcoglycan
	-1.69854	NaN	-1.45517	-1.12653	-1.22108	-1.0109	P83510	P83510	TNIK_MOUSE	Tnik	Traf2 and NCK-interacting protein kinase
	-0.976537	-0.945233	-1.31348	-0.817212	-0.581871	-0.790927	P83741	Q80XP9;Q3UH66;P83741	WNK1_MOUSE	Wnk1	Serine/threonine-protein kinase WNK1
	-0.751238	-0.700539	-0.600457	-0.613855	-0.537024	-0.383512	P83870	P83870	PHF5A_MOUSE	Phf5a	PHD finger-like domain-containing protein 5A
	1.73918	1.52363	1.38777	1.40002	1.25725	1.35676	P83882	P83882;A0A2I3BPG9	RL36A_MOUSE	Rpl36a	Large ribosomal subunit protein eL42
	-0.691765	-1.02203	-0.783081	-0.327095	-0.520999	-0.474824	P83917	P83917	CBX1_MOUSE	Cbx1	Chromobox protein homolog 1
	0.00142288	-0.284322	0.0344052	0.00121021	-0.0274277	-0.402852	P83940	P83940	ELOC_MOUSE	Eloc	Elongin-C
	2.09037	1.65251	1.80224	1.75985	1.8816	1.77226	P84084	P84084	ARF5_MOUSE	Arf5	ADP-ribosylation factor 5
	-0.408165	-0.782037	0.00787306	-2.61222	-2.17217	NaN	P84086	P84086	CPLX2_MOUSE	Cplx2	Complexin-2
	1.44151	1.14677	1.59117	1.66107	1.46951	1.21618	P84089	P84089	ERH_MOUSE	Erh	Enhancer of rudimentary homolog
	1.97661	1.75815	1.84279	1.88435	1.86513	1.8076	P84091	P84091	AP2M1_MOUSE	Ap2m1	AP-2 complex subunit mu
	-0.689222	-0.433188	-0.517994	-0.815023	-0.49509	-0.29787	P84096	P84096	RHOG_MOUSE	Rhog	Rho-related GTP-binding protein RhoG
	4.08039	4.02407	4.11707	4.05756	3.7925	3.8717	P84099	P84099	RL19_MOUSE	Rpl19	Large ribosomal subunit protein eL19
	3.54775	2.28607	3.12927	3.23415	3.64276	3.40844	P84104	P84104	SRSF3_MOUSE	Srsf3	Serine/arginine-rich splicing factor 3
	-0.708846	-0.887509	-1.01874	-0.567367	-0.708433	-0.616488	P85094	P85094	ISC2A_MOUSE	Isoc2a	Isochorismatase domain-containing protein 2A
	-3.39863	-1.01451	NaN	-2.95901	-2.33107	-2.62804	P97298	P97298	PEDF_MOUSE	Serpinf1	Pigment epithelium-derived factor
	1.77101	1.73811	1.80669	0.7319	1.13811	1.06073	P97300	P97300	NPTN_MOUSE	Nptn	Neuroplastin
	-0.487071	0.222546	-0.555151	-0.432156	-0.342539	-0.24122	P97315	P97315	CSRP1_MOUSE	Csrp1	Cysteine and glycine-rich protein 1
	5.80896	4.9841	3.55823	3.52048	5.92634	3.50583	P97346	P97346	NXN_MOUSE	Nxn	Nucleoredoxin
	4.07086	3.62702	3.94604	3.79361	3.79817	3.64232	P97351	P97351	RS3A_MOUSE	Rps3a	Small ribosomal subunit protein eS1
	2.37575	1.74835	2.16342	0.599696	0.76413	0.54327	P97352	P97352	S10AD_MOUSE	S100a13	Protein S100-A13
	0.236214	0.566362	0.457064	0.577763	0.730442	0.374195	P97370	P97370	AT1B3_MOUSE	Atp1b3	Sodium/potassium-transporting ATPase subunit beta-3
	1.14807	1.18357	0.639404	1.11658	1.30794	1.32883	P97371	P97371;P97372	PSME1_MOUSE	Psme1	Proteasome activator complex subunit 1
	-0.462709	-0.654859	-0.985749	-0.544121	-0.496532	-0.158462	P97372	P97372	PSME2_MOUSE	Psme2	Proteasome activator complex subunit 2
	3.83213	3.53891	3.74838	3.83355	3.52778	3.6281	P97379	P97379	G3BP2_MOUSE	G3bp2	Ras GTPase-activating protein-binding protein 2
	-0.148528	-0.175528	-0.383914	0.420337	0.493984	0.241185	P97384	P97384	ANX11_MOUSE	Anxa11	Annexin A11
	-0.995358	-1.16432	-0.749691	-0.824784	-1.14115	-0.896646	P97390	P97390	VPS45_MOUSE	Vps45	Vacuolar protein sorting-associated protein 45
	-1.35333	-2.05827	-1.80696	-1.18908	-1.44533	NaN	P97412	P97412	LYST_MOUSE	Lyst	Lysosomal-trafficking regulator
	1.46322	1.18495	1.65898	1.91458	1.01911	1.44175	P97427	P97427	DPYL1_MOUSE	Crmp1	Dihydropyrimidinase-related protein 1
	-1.21916	-0.812377	-1.45405	-1.71282	-1.21776	-1.21964	P97429	P97429	ANXA4_MOUSE	Anxa4	Annexin A4
	-0.684669	-0.478515	-0.113784	0.107089	-0.316437	-0.091073	P97434	P97434	MPRIP_MOUSE	Mprip	Myosin phosphatase Rho-interacting protein
	-1.82757	-1.3332	NaN	-1.99164	-1.81056	-3.29233	P97447	P97447	FHL1_MOUSE	Fhl1	Four and a half LIM domains protein 1
	2.14028	2.17504	2.39924	2.32872	1.99888	2.11774	P97450	P97450	ATP5J_MOUSE	Atp5pf	ATP synthase-coupling factor 6, mitochondrial
	-3.26921	-2.53625	-3.20005	-2.53476	-2.56787	-3.63767	P97452	P97452	BOP1_MOUSE	Bop1	Ribosome biogenesis protein BOP1
	3.17291	3.05981	3.18516	2.99599	2.93969	2.96922	P97461	P97461	RS5_MOUSE	Rps5	Small ribosomal subunit protein uS7
	-1.21366	-1.00553	-1.90016	-0.993358	-1.5601	-1.22	P97467	P97467	AMD_MOUSE	Pam	Peptidyl-glycine alpha-amidating monooxygenase
	-0.336102	-0.0661311	-0.563498	-0.765143	-0.50862	-0.0257187	P97470	P97470	PP4C_MOUSE	Ppp4c	Serine/threonine-protein phosphatase 4 catalytic subunit
	-1.99998	-1.59278	NaN	-2.72493	-1.82915	NaN	P97473	P97473	TRBP2_MOUSE	Tarbp2	RISC-loading complex subunit TARBP2
	-2.21936	NaN	NaN	-2.71509	-1.02147	-1.83315	P97493	P97493	THIOM_MOUSE	Txn2	Thioredoxin, mitochondrial
	-1.6575	-1.63941	-1.42773	-0.952677	-1.52407	-1.08022	P97496	P97496	SMRC1_MOUSE	Smarcc1	SWI/SNF complex subunit SMARCC1
	0.536307	0.700546	1.18665	-0.00340366	-0.0233917	0.045249	P97742	P97742	CPT1A_MOUSE	Cpt1a	Carnitine O-palmitoyltransferase 1, liver isoform
	1.99022	1.88501	1.89214	1.9287	2.05624	1.94316	P97765	P97765	WBP2_MOUSE	Wbp2	WW domain-binding protein 2
	-1.97014	-2.15979	-1.55857	-1.49631	-1.88033	-1.71082	P97770	P97770	THUM3_MOUSE	Thumpd3	tRNA (guanine(6)-N2)-methyltransferase THUMP3
	-0.0267181	-0.190564	-0.7686	-0.698699	-0.417903	0.212601	P97783	P97783	AF1Q_MOUSE	Mllt11	Protein AF1q
	1.85372	1.77999	1.83996	1.56582	1.72605	1.60488	P97807	P97807	FUMH_MOUSE	Fh	Fumarate hydratase, mitochondrial
	-0.264686	-0.675054	-0.543078	-0.307549	-0.868515	-0.0536213	P97822	P97822	AN32E_MOUSE	Anp32e	Acidic leucine-rich nuclear phosphoprotein 32 family member E
	-1.85622	-2.03245	-2.69819	-2.65287	-2.32683	-1.89382	P97825	P97825	JUPI1_MOUSE	Jpt1	Jupiter microtubule associated homolog 1
	2.5948	2.48482	2.41067	2.05156	2.3072	2.25263	P97855	P97855	G3BP1_MOUSE	G3bp1	Ras GTPase-activating protein-binding protein 1
	0.386109	0.798969	0.544792	0.634574	0.542782	0.144441	P97927	P97927	LAMA4_MOUSE	Lama4	Laminin subunit alpha-4
	7.13426	6.84061	6.89708	6.91101	7.03202	6.76416	P99024	P99024;Q9D6F9;P68372	TBB5_MOUSE	Tubb5	Tubulin beta-5 chain
	1.75134	1.62155	1.98019	1.99248	1.95227	1.93068	P99026	P99026	PSB4_MOUSE	Psmb4	Proteasome subunit beta type-4
	4.10623	3.59224	3.48186	3.54563	3.99558	3.56269	P99027	A0A5F8MPY2;P99027	RLA2_MOUSE	Rplp2	Large ribosomal subunit protein P2
	1.56744	1.4248	2.20934	1.31776	1.32954	1.35958	P99028	P99028	QCR6_MOUSE	Uqcrh	Cytochrome b-c1 complex subunit 6, mitochondrial
	3.17349	2.93224	2.72236	2.45739	2.6665	2.59838	P99029	P99029	PRDX5_MOUSE	Prdx5	Peroxiredoxin-5, mitochondrial
	0.414391	0.231712	0.279264	1.33749	1.15037	1.1238	Q00493	Q00493	CBPE_MOUSE	Cpe	Carboxypeptidase E
	-1.45142	-0.904727	-0.994672	-1.19279	-1.04133	-0.762221	Q00560	Q00560	IL6RB_MOUSE	Il6st	Interleukin-6 receptor subunit beta
	1.89962	1.96777	1.90377	1.77197	1.56348	1.72331	Q00612	Q00612	G6PD1_MOUSE	G6pdx	Glucose-6-phosphate 1-dehydrogenase X
	0.878959	1.42077	0.681801	0.738216	0.881214	0.775792	Q00623	Q00623	APOA1_MOUSE	Apoa1	Apolipoprotein A-I
	0.373034	0.300016	0.0154424	0.225011	0.934982	0.629812	Q00897	P07758;P22599;Q00898;Q00897;Q00896	A1AT4_MOUSE	Serpina1d	Alpha-1-antitrypsin 1-4
	-0.521715	-0.355116	-0.718506	-0.867002	-0.495065	-0.453521	Q00915	Q00915	RET1_MOUSE	Rbp1	Retinol-binding protein 1
	1.2525	1.01182	1.13013	1.33109	1.76239	1.63485	Q00PI9	Q00PI9	HNRL2_MOUSE	Hnrnpul2	Heterogeneous nuclear ribonucleoprotein U-like protein 2
	5.66766	7.12146	5.70332	5.47188	5.92153	5.93226	Q01149	Q01149	CO1A2_MOUSE	Col1a2	Collagen alpha-2(I) chain
	0.406574	0.314398	0.642451	-0.00382042	-0.0678959	-0.116283	Q01237	Q01237	HMDH_MOUSE	Hmgcr	3-hydroxy-3-methylglutaryl-coenzyme A reductase
	2.23982	2.56176	2.50353	2.0501	1.81306	2.28539	Q01405	Q01405	SC23A_MOUSE	Sec23a	Protein transport protein Sec23A
	0.813479	0.87275	0.656513	1.03319	0.63777	0.948704	Q01730	Q01730	RSU1_MOUSE	Rsu1	Ras suppressor protein 1
	2.04864	1.82268	1.9443	1.94512	1.83366	1.58018	Q01768	P15532;Q01768	NDKB_MOUSE	Nme2	Nucleoside diphosphate kinase B
	3.5027	3.36984	3.37442	3.6164	3.65903	3.6522	Q01853	Q01853	TERA_MOUSE	Vcp	Transitional endoplasmic reticulum ATPase
	1.65775	1.41365	1.61658	1.58743	1.78889	1.10031	Q02013	Q02013	AQP1_MOUSE	Aqp1	Aquaporin-1
	2.42828	2.26015	2.2059	2.62637	2.73439	2.62364	Q02053	Q02053	UBA1_MOUSE	Uba1	Ubiquitin-like modifier-activating enzyme 1
	-1.53293	0.358953	1.42455	1.43112	NaN	-0.249753	Q02105	Q02105	C1QC_MOUSE	C1qc	Complement C1q subcomponent subunit C
	-1.56162	NaN	-1.55079	-0.162079	-0.394763	-0.639523	Q02111	Q02111	KPCT_MOUSE	Prkcq	Protein kinase C theta type
	0.18742	0.0720878	0.206139	0.107772	0.402705	0.308072	Q02248	Q02248	CTNB1_MOUSE	Ctnnb1	Catenin beta-1
	-1.04218	0.333496	-0.616348	-2.17949	-1.53956	-1.94955	Q02257	Q02257	PLAK_MOUSE	Jup	Junction plakoglobin
	0.087678	0.012073	0.173282	0.0632887	0.0724773	-0.110715	Q02357	Q02357	ANK1_MOUSE	Ank1	Ankyrin-1
	2.0841	2.90953	2.18348	1.96831	2.50239	2.20267	Q02788	Q02788	CO6A2_MOUSE	Col6a2	Collagen alpha-2(VI) chain
	2.09975	1.68329	1.8035	1.94968	2.09285	1.71809	Q02819	Q02819	NUCB1_MOUSE	Nucb1	Nucleobindin-1
	-0.607274	-0.614311	-0.964479	-1.16392	-1.27279	-1.2864	Q03173	Q03173	ENAH_MOUSE	Enah	Protein enabled homolog
	6.50512	6.38085	6.56887	6.30315	6.43181	6.37826	Q03265	Q03265	ATPA_MOUSE	Atp5f1a	ATP synthase subunit alpha, mitochondrial
	0.51873	0.299009	0.120377	-1.3848	-1.38796	-1.12205	Q03517	Q03517	SCG2_MOUSE	Scg2	Secretogranin-2
	-1.13334	-0.998887	-1.23461	-0.439612	-1.38662	-1.51292	Q03719	Q03719	KCND1_MOUSE	Kcnd1	Potassium voltage-gated channel subfamily D member 1
	-2.18943	-1.96614	-1.83596	-1.84789	-2.50675	-1.51665	Q03734	Q03734	SPA3M_MOUSE	Serpina3m	Serine protease inhibitor A3M
	0.290155	0.213244	0.0589538	-0.138154	0	-0.0112934	Q03958	Q03958	PFD6_MOUSE	Pfdn6	Prefoldin subunit 6
	4.40226	4.02129	3.92561	3.42185	4.00328	3.65172	Q04447	Q04447	KCRB_MOUSE	Ckb	Creatine kinase B-type
	-1.63455	-1.49991	NaN	NaN	-1.4096	NaN	Q04519	Q04519	ASM_MOUSE	Smpd1	Sphingomyelin phosphodiesterase
	NaN	NaN	NaN	0.665837	0.229769	0.484695	Q04646	Q04646	ATNG_MOUSE	Fxyd2	Sodium/potassium-transporting ATPase subunit gamma
	-1.22281	-1.42852	-1.25661	-1.70005	-1.12338	-1.45561	Q04750	Q04750	TOP1_MOUSE	Top1	DNA topoisomerase 1
	1.79227	2.47446	1.92442	1.70339	2.24779	1.74129	Q04857	Q04857	CO6A1_MOUSE	Col6a1	Collagen alpha-1(VI) chain
	-0.0506535	0.00452566	-0.400022	-1.10773	-0.84843	NaN	Q05186	Q05186	RCN1_MOUSE	Rcn1	Reticulocalbin-1
	-0.97864	-0.29592	-0.921049	-0.47065	-0.673903	-0.842243	Q05512	Q05512	MARK2_MOUSE	Mark2	Serine/threonine-protein kinase MARK2
	2.16325	2.56828	2.39784	2.30374	2.36867	2.16204	Q05793	Q05793	PGBM_MOUSE	Hspg2	Basement membrane-specific heparan sulfate proteoglycan core protein
	3.03354	2.53374	2.63761	2.4837	2.71686	2.47764	Q05816	Q05816	FABP5_MOUSE	Fabp5	Fatty acid-binding protein 5
	1.73295	1.44718	1.88781	1.03535	1.10413	0.962059	Q05920	Q05920	PYC_MOUSE	Pc	Pyruvate carboxylase, mitochondrial
	0.849663	3.22395	1.86059	0.590566	2.56754	0.526325	Q05AA6	Q05AA6	DRP2_MOUSE	Drp2	Dystrophin-related protein 2
	1.76483	2.01808	1.98757	3.0676	2.70571	2.89498	Q05BC3	Q05BC3	EMAL1_MOUSE	Eml1	Echinoderm microtubule-associated protein-like 1
	-0.588305	-0.200212	-0.473948	-0.58097	-0.439853	-0.0900917	Q05CL8	Q05CL8;A2AMD0	LARP7_MOUSE	Larp7	La-related protein 7
	-0.257926	-0.526501	-0.603404	-0.466875	-0.586187	-0.266832	Q05D44	Q05D44	IF2P_MOUSE	Eif5b	Eukaryotic translation initiation factor 5B
	0.570394	-0.00626326	0.449092	0.241086	0.295718	0.172202	Q06138	Q06138	CAB39_MOUSE	Cab39	Calcium-binding protein 39
	2.43281	1.95556	2.16172	2.00204	2.42347	1.96638	Q06185	Q06185	ATP5I_MOUSE	Atp5me	ATP synthase subunit e, mitochondrial
	-0.542432	-1.13573	-1.59562	0.0530767	0.395043	0.29821	Q06335	Q06335	APLP2_MOUSE	Aplp2	Amyloid beta precursor like protein 2
	-0.45936	-0.354558	-0.427756	-0.885831	-0.516511	-0.652411	Q06890	Q06890	CLUS_MOUSE	Clu	Clusterin
	1.84599	1.52455	1.70388	2.08624	2.17872	2.02475	Q07076	Q07076	ANXA7_MOUSE	Anxa7	Annexin A7
	NaN	NaN	-2.61815	NaN	-3.70383	-3.40783	Q07105	Q07105	GDF9_MOUSE	Gdf9	Growth/differentiation factor 9
	-0.265606	-0.570296	-0.318002	-2.61129	NaN	NaN	Q07113	Q07113	MPRI_MOUSE	Igf2r	Cation-independent mannose-6-phosphate receptor
	-0.210332	-0.433129	-0.102485	-0.469008	-0.510922	-0.339373	Q07417	Q07417	ACADS_MOUSE	Acads	Short-chain specific acyl-CoA dehydrogenase, mitochondrial
	-1.90562	-2.17008	-1.56442	-0.724234	-1.23797	-1.03318	Q07646	Q07646	MEST_MOUSE	Mest	Mesoderm-specific transcript protein
	-0.576558	-0.792458	-1.7295	-1.39751	-0.482944	-0.579859	Q07797	Q07797	LG3BP_MOUSE	Lgals3bp	Galectin-3-binding protein
	-0.3517	-0.263628	-0.688324	-0.357652	-0.0938234	0	Q07813	Q07813	BAX_MOUSE	Bax	Apoptosis regulator BAX
	0.239143	0.14456	-0.189977	-0.665654	-0.559475	-0.656008	Q08024	Q08024	PEBB_MOUSE	Cbfb	Core-binding factor subunit beta
	-0.488396	-0.793269	-0.927532	-0.745637	-0.667984	-0.672137	Q08943	Q08943	SSRP1_MOUSE	Ssrp1	FACT complex subunit SSRP1
	-0.928504	-0.629745	-0.76227	-1.52253	-1.05663	-1.24408	Q0GNC1	Q0GNC1	INF2_MOUSE	Inf2	Inverted formin-2
	-1.20833	-1.20871	-1.14421	NaN	-1.4191	-1.71251	Q0KL01	Q0KL01	UBX2B_MOUSE	Ubxn2b	UBX domain-containing protein 2B
	0.631369	0.912775	0.600116	0.261851	0.00523853	0.866103	Q0KL02	Q0KL02	TRIO_MOUSE	Trio	Triple functional domain protein
	-2.04395	-2.81298	-1.94287	-2.09668	-1.77548	-1.90325	Q0P678	Q0P678	ZCH18_MOUSE	Zc3h18	Zinc finger CCCH domain-containing protein 18
	NaN	0.440011	-1.26754	NaN	NaN	NaN	Q0VBK2	Q0VBK2	K2C80_MOUSE	Krt80	Keratin, type II cytoskeletal 80
	-1.87141	-2.21666	-1.70181	-1.57131	-1.32853	-1.44633	Q0VBL3	Q0VBL3	RBM15_MOUSE	Rbm15	RNA-binding protein 15
	-0.883769	-0.990248	-0.576553	-1.31697	-1.30264	-1.05381	Q0VF55	Q0VF55	Q0VF55_MOUSE	Atp2b3	Calcium-transporting ATPase
	-0.606682	-1.39063	-0.779713	-0.77599	-1.47188	-0.989482	Q0VGU4	Q0VGU4	VGF_MOUSE	Vgf	Neurosecretory protein VGF
	-1.10595	-0.112594	-1.15278	NaN	-1.05019	0.441459	Q0VGY8	Q0VGY8	TANC1_MOUSE	Tanc1	Protein TANC1
	0.681784	0.479477	0.496832	0.522274	0.613113	0.567907	Q11011	Q11011	PSA_MOUSE	Npepps	Puromycin-sensitive aminopeptidase
	-0.754807	-0.991933	-0.905262	-1.49747	-0.803772	-0.734561	Q11136	Q11136	PEPD_MOUSE	Pepd	Xaa-Pro dipeptidase
	-0.871903	-0.972957	-0.798043	-0.952063	-1.07352	-0.701594	Q148V7	Q148V7	RELCH_MOUSE	Relch	RAB11-binding protein RELCH
	-1.3422	-1.52404	-1.0466	-1.08475	-1.35047	-1.39981	Q149L6	Q149L6	DJB14_MOUSE	Dnajb14	DnaJ homolog subfamily B member 14
	-0.973927	-0.991271	-0.907105	-1.00145	-0.917763	-1.25415	Q14C51	Q14C51	PTCD3_MOUSE	Ptcd3	Small ribosomal subunit protein mS39
	-0.987761	-0.623064	-1.32103	-1.87505	-1.16606	-1.13248	Q1HFZ0	Q1HFZ0	NSUN2_MOUSE	Nsun2	RNA cytosine C(5)-methyltransferase NSUN2
	-2.84308	NaN	-2.84457	-3.29697	-2.97597	NaN	Q2KN98	Q2KN98	CYTSA_MOUSE	Specc1l	Cytospin-A
	-2.20554	-2.89147	-2.0572	-2.13342	-1.86587	NaN	Q2M3X8;Q501J7	Q501J7;Q2M3X8	PHAR1_MOUSE;PHAR4_MOUSE	Phactr1;Phactr4	Phosphatase and actin regulator 1
	-1.44951	-1.21305	-1.4035	-1.85162	-1.38405	-1.51699	Q2NL51	Q2NL51	GSK3A_MOUSE	Gsk3a	Glycogen synthase kinase-3 alpha
	-0.496815	-0.971611	-0.62685	-0.791796	-0.923122	-0.667253	Q2TBE6	Q2TBE6	P4K2A_MOUSE	Pi4k2a	Phosphatidylinositol 4-kinase type 2-alpha
	1.15407	1.28092	1.42135	0.948101	0.957009	0.909338	Q2TPA8	Q2TPA8	HSDL2_MOUSE	Hsdl2	Hydroxysteroid dehydrogenase-like protein 2
	3.19491	3.5381	3.5417	3.23041	3.15596	3.31347	Q2UY11	Q2UY11	COSA1_MOUSE	Col28a1	Collagen alpha-1(XXVIII) chain
	NaN	-2.54208	NaN	NaN	-3.79313	-3.92632	Q2VIS4	Q2VIS4	FILA2_MOUSE	Flg2	Filaggrin-2
	-0.880775	-0.688919	-0.861811	-0.584345	-0.470033	-0.44291	Q2YDW2	Q2YDW2	MSTO1_MOUSE	Msto1	Protein misato homolog 1
	-1.0458	-1.02439	-0.810133	-1.17949	-0.778278	-0.684107	Q3B7Z2	Q3B7Z2	OSBP1_MOUSE	Osbp	Oxysterol-binding protein 1
	-1.42347	-1.48685	-1.597	-0.928501	-1.29535	-0.987022	Q3TAA7	Q3TAA7	S11IP_MOUSE	Stk11ip	Serine/threonine-protein kinase 11-interacting protein
	-0.974275	-0.759213	-1.1038	-1.41208	-0.894938	-1.0915	Q3TB48	Q3TB48	TM104_MOUSE	Tmem104	Transmembrane protein 104
	-0.602082	NaN	-0.474293	-0.21507	-0.684396	-0.39045	Q3TC33	Q3TC33	CC127_MOUSE	Ccdc127	Coiled-coil domain-containing protein 127
	0.309143	0.424139	0.114071	-0.318501	-0.381855	-0.470391	Q3TC72	Q3TC72	FAHD2_MOUSE	Fahd2	Fumarylacetoacetate hydrolase domain-containing protein 2A
	-1.43059	-1.50216	-1.20694	-1.45644	-1.67552	-0.975828	Q3TCH7	Q3TCH7	CUL4A_MOUSE	Cul4a	Cullin-4A
	-0.790837	-0.548773	-0.609933	-0.32893	-0.347953	-0.156857	Q3TCJ1	Q3TCJ1	ABRX2_MOUSE	Abraxas2	BRISC complex subunit Abraxas 2
	-0.752257	-0.840332	-1.34391	-1.55832	-0.640668	-0.680292	Q3TCN2	Q3TCN2	PLBL2_MOUSE	Plbd2	Putative phospholipase B-like 2
	1.08416	1.36671	1.15956	1.21866	1.04931	1.14698	Q3TDD9	Q3TDD9	PPR21_MOUSE	Ppp1r21	Protein phosphatase 1 regulatory subunit 21
	1.53189	1.75416	2.03758	1.65989	1.40465	1.44448	Q3TDK6	Q3TDK6	ROGDI_MOUSE	Rogdi	Protein rogdi homolog
	0.497757	0.720815	0.617793	0.739699	0.747572	0.948757	Q3TDN2	Q3TDN2	FAF2_MOUSE	Faf2	FAS-associated factor 2
	0.194896	0.249212	0.118464	0.689527	0.534665	0.429933	Q3TDQ1	Q3TDQ1	STT3B_MOUSE	Stt3b	Dolichyl-diphosphooligosaccharide--protein glycosyltransferase subunit STT3B
	NaN	-0.832193	NaN	-1.033	NaN	-0.995406	Q3TDX8	Q3TDX8	NB5R4_MOUSE	Cyb5r4	Cytochrome b5 reductase 4
	-0.111951	0.0173125	-0.115821	-0.739487	-1.86948	-0.592506	Q3TE80	Q3TE80	Q3TE80_MOUSE	2410002F23Rik	RIKEN cDNA 2410002F23 gene
	0.719791	0.741744	0.755804	1.05402	0.943708	0.914527	Q3TEA8	Q3TEA8	HP1B3_MOUSE	Hp1bp3	Heterochromatin protein 1-binding protein 3
	-0.161612	-0.286765	0.0600276	0.191662	-0.00290489	-0.134611	Q3TFQ1	Q3TFQ1	SPRY7_MOUSE	Spryd7	SPRY domain-containing protein 7
	0.722163	1.61636	NaN	0.949841	0.103643	1.25615	Q3TGF2	Q3TGF2	F107B_MOUSE	Fam107b	Protein FAM107B
	0.0393744	-0.466091	-0.552131	-0.442248	-0.311986	-0.324435	Q3TGW2	Q3TGW2	EEPD1_MOUSE	Eepd1	Endonuclease/exonuclease/phosphatase family domain-containing protein 1
	1.14581	1.1165	1.11056	1.51166	1.45429	1.17374	Q3THE2	Q3THE2;Q9CQ19	ML12B_MOUSE	Myl12b	Myosin regulatory light chain 12B
	-0.33006	-0.201313	-0.372213	-0.378295	-0.44016	-0.370143	Q3THG9	Q3THG9	AASD1_MOUSE	Aarsd1	Alanyl-tRNA editing protein Aarsd1
	0.503166	0.27723	0.437353	0.775908	0.527325	0.588427	Q3THK7	Q3THK7	GUAA_MOUSE	Gmps	GMP synthase [glutamine-hydrolyzing]
	1.37163	1.05823	1.35223	1.16725	1.44876	1.25109	Q3THS6	Q3THS6	METK2_MOUSE	Mat2a	S-adenosylmethionine synthase isoform type-2
	-0.560853	-0.236122	0.173682	0.187177	0.12184	0.32534	Q3TIR3	Q3TIR3	RIC8A_MOUSE	Ric8a	Synembryn-A
	-1.31824	NaN	-1.94998	-2.03473	-1.2646	-0.806163	Q3TIU4	Q3TIU4	PDE12_MOUSE	Pde12	2',5'-phosphodiesterase 12
	-0.82908	-0.986807	-1.06461	-1.40685	-0.95144	-0.563411	Q3TIV5	Q3TIV5	ZC3HF_MOUSE	Zc3h15	Zinc finger CCCH domain-containing protein 15
	-0.980133	-0.578631	-1.09742	-1.62804	-1.6512	-0.873109	Q3TIW9;Q8BTJ4	Q8BTJ4;Q3TIW9	ENPP4_MOUSE;ENPP7_MOUSE	Enpp4;Enpp7	Ectonucleotide pyrophosphatase/phosphodiesterase family member 7
	-0.650755	-1.61042	-0.747883	-0.874879	-0.835214	-1.31981	Q3TJZ6	Q3TJZ6	FA98A_MOUSE	Fam98a	Protein FAM98A
	-1.12729	-0.80342	-1.09295	-1.01126	-0.976466	-1.00408	Q3TKT4	Q3TKT4	SMCA4_MOUSE	Smarca4	Transcription activator BRG1
	0.677599	0.518494	0.51387	0.680987	0.627742	0.704303	Q3TLH4	Q3TLH4	PRC2C_MOUSE	Prrc2c	Protein PRRC2C
	-2.45007	-2.11937	-2.3161	-2.14091	-2.38662	-1.97092	Q3TMH2	Q3TMH2	SCRN3_MOUSE	Scrn3	Secernin-3
	-0.291597	0.183148	NaN	0.250502	0.00631428	0.350581	Q3TRJ4	Q3TRJ4	K1C26_MOUSE	Krt26	Keratin, type I cytoskeletal 26
	-0.393493	-0.508653	-0.320461	-0.948756	-1.11056	-0.689976	Q3TRM4	Q3TRM4	PLPL6_MOUSE	Pnpla6	Patatin-like phospholipase domain-containing protein 6
	-0.307531	6.22729	3.51299	0.471591	5.1159	3.29548	Q3TTY5	Q3TTY5	K22E_MOUSE	Krt2	Keratin, type II cytoskeletal 2 epidermal
	0.310658	0.036983	0.478145	-0.0572023	-0.568667	-0.385855	Q3TUH1	Q3TUH1	TAM41_MOUSE	Tamm41	Phosphatidate cytidylyltransferase, mitochondrial
	0.0579844	-0.11025	-0.293002	0.0270691	0.219345	0.120332	Q3TW96	Q3TW96;Q91YN5	UAP1L_MOUSE	Uap1l1	UDP-N-acetylhexosamine pyrophosphorylase-like protein 1
	2.99025	2.88659	3.27305	3.6154	3.4686	3.47373	Q3TWW8	Q8VE97;Q3TWW8	SRSF6_MOUSE	Srsf6	Serine/arginine-rich splicing factor 6
	0.663731	0.540702	0.856012	1.03747	0.784648	0.867604	Q3TXS7	Q3TXS7	PSMD1_MOUSE	Psmd1	26S proteasome non-ATPase regulatory subunit 1
	-0.0771847	0.0553098	0.000724316	-0.190294	-0.366368	-0.132485	Q3TZZ7	Q3TZZ7	ESYT2_MOUSE	Esyt2	Extended synaptotagmin-2
	1.63568	1.61155	1.61046	1.8596	1.99646	1.96386	Q3U0V1	Q3U0V1	FUBP2_MOUSE	Khsrp	Far upstream element-binding protein 2
	-1.67024	-1.78489	-1.56663	-1.56794	-1.27652	-1.47875	Q3U186	Q3U186	SYRM_MOUSE	Rars2	Probable arginine--tRNA ligase, mitochondrial
	0.78789	0.76704	0.849271	1.28869	1.21064	1.18644	Q3U1J4	Q3U1J4	DDB1_MOUSE	Ddb1	DNA damage-binding protein 1
	-2.66214	NaN	-2.54816	-2.38657	-2.69515	-2.47178	Q3U2A8	Q3U2A8	SYVM_MOUSE	Vars2	Valine--tRNA ligase, mitochondrial
	-0.0544138	-0.451725	-0.99323	-1.00347	-0.589935	-0.698874	Q3U2P1	Q3U2P1	SC24A_MOUSE	Sec24a	Protein transport protein Sec24A
	-2.00181	-2.57993	-2.06183	-1.82969	-1.92165	-1.463	Q3U319	Q3U319	BRE1B_MOUSE	Rnf40	E3 ubiquitin-protein ligase BRE1B
	3.54462	-0.885801	0.304772	-0.299007	-1.48358	-1.32894	Q3U3R4	Q3U3R4	LMF1_MOUSE	Lmf1	Lipase maturation factor 1
	-0.997529	-1.2716	-1.39464	-1.02122	-1.2567	-1.10049	Q3U466	Q3U466	Q3U466_MOUSE	Cln6	Ceroid-lipofuscinosis, neuronal 6
	-0.249479	-0.371188	-0.239298	-0.0729418	-0.127604	-0.0768576	Q3U487	Q3U487	HECD3_MOUSE	Hectd3	E3 ubiquitin-protein ligase HECTD3
	0.259212	0.26974	0.253084	-0.125898	0.263691	0.076519	Q3U5Q7	Q3U5Q7	CMPK2_MOUSE	Cmpk2	UMP-CMP kinase 2, mitochondrial
	1.98372	1.66101	1.99401	1.36136	1.36724	1.2618	Q3U7R1	Q3U7R1	ESYT1_MOUSE	Esyt1	Extended synaptotagmin-1
	-3.03169	-3.42961	-2.60197	-2.25339	-2.08091	-2.8672	Q3U829	Q3U829	AP5Z1_MOUSE	Ap5z1	AP-5 complex subunit zeta-1
	0.744647	1.18762	NaN	NaN	0.921202	NaN	Q3U962	Q3U962	CO5A2_MOUSE	Col5a2	Collagen alpha-2(V) chain
	1.27942	1.4913	1.24723	1.30082	1.59234	1.47289	Q3UBX0	Q3UBX0	TM109_MOUSE	Tmem109	Transmembrane protein 109
	-1.89978	-1.80961	-2.85948	-1.47887	-1.92478	-2.06152	Q3UDE2	Q3UDE2	TTL12_MOUSE	Ttll12	Tubulin--tyrosine ligase-like protein 12
	-0.299564	-0.425003	-0.969733	-1.36402	-0.692085	-0.441772	Q3UDR8	Q3UDR8	YIPF3_MOUSE	Yipf3	Protein YIPF3
	-1.60525	-2.33651	-2.85207	-1.69724	-1.9261	-1.98869	Q3UE17	Q69Z36;Q05A36;G3UYU0;Q3UE17	MEX3D_MOUSE	Mex3d	RNA-binding protein MEX3D
	-0.596231	-0.60089	-0.341052	-0.463529	-0.50707	-0.763174	Q3UE37	Q3UE37	UBE2Z_MOUSE	Ube2z	Ubiquitin-conjugating enzyme E2 Z
	0.334579	0.224431	0.0257907	-0.0162039	0.291085	0.315324	Q3UEB3	Q3UEB3	PUF60_MOUSE	Puf60	Poly(U)-binding-splicing factor PUF60
	0.523631	0.482498	0.717874	NaN	-1.9691	NaN	Q3UFB7	Q3UFB7	NTRK1_MOUSE	Ntrk1	High affinity nerve growth factor receptor
	0.91505	0.506031	0.372097	0.587399	0.90641	0.705994	Q3UGC7;Q66JS6	Q66JS6;Q3UGC7	EI3JA_MOUSE;EI3JB_MOUSE	Eif3j1;Eif3j2	Eukaryotic translation initiation factor 3 subunit J-A
	-1.6547	-1.51208	-1.33474	-1.36513	-1.24654	-1.16994	Q3UGR5	Q3UGR5	HDHD2_MOUSE	Hdhd2	Haloacid dehalogenase-like hydrolase domain-containing protein 2
	-1.81498	-2.09986	-2.0233	-1.88468	-2.18427	-1.65249	Q3UGS4	Q3UGS4	MCRI1_MOUSE	Mcrip1	Mapk-regulated corepressor-interacting protein 1
	-0.115372	-0.482234	0.125262	-1.44485	-1.4175	-0.83222	Q3UGX3	Q3UGX3	NAT8L_MOUSE	Nat8l	N-acetylaspartate synthetase
	-0.0249329	-0.302279	-0.0828633	-0.188735	-0.23315	-0.188284	Q3UGY8	Q3UGY8	BIG3_MOUSE	Arfgef3	Brefeldin A-inhibited guanine nucleotide-exchange protein 3
	-0.859235	-1.24375	-1.69695	-1.10213	-0.737486	-1.14294	Q3UH60	Q3UH60	DIP2B_MOUSE	Dip2b	Disco-interacting protein 2 homolog B
	1.47919	1.07981	1.19207	-0.377023	-0.136074	-0.114844	Q3UHB1	Q3UHB1	NT5D3_MOUSE	Nt5dc3	5'-nucleotidase domain-containing protein 3
	0.49581	0.495352	0.797387	0.452617	0.361285	0.464394	Q3UHD6	Q3UHD6	SNX27_MOUSE	Snx27	Sorting nexin-27
	-2.39372	NaN	-2.30388	-2.46477	-2.04486	-1.78904	Q3UHI0	Q3UHI0	CCSE2_MOUSE	Ccser2	Serine-rich coiled-coil domain-containing protein 2
	-0.286839	-0.332258	-0.699024	-0.793534	-0.648269	-0.821298	Q3UHJ0	Q3UHJ0	AAK1_MOUSE	Aak1	AP2-associated protein kinase 1
	-1.31231	-1.12023	-1.02966	-1.64627	-1.5578	-1.51461	Q3UHQ6	Q3UHQ6	DOP2_MOUSE	Dop1b	Protein dopey-2
	-0.181565	-0.335527	-0.31869	0.0677271	-0.0944767	0.0606823	Q3UHU5	Q3UHU5	MTCL1_MOUSE	Mtcl1	Microtubule cross-linking factor 1
	0.699751	0.608	-0.0616879	-0.185559	0.405269	0.424703	Q3UHX2	Q3UHX2	HAP28_MOUSE	Pdap1	28 kDa heat- and acid-stable phosphoprotein
	0.0264149	-0.0127015	-0.154434	-0.045949	-0.00983047	-0.0321131	Q3UI43	Q3UI43	BABA1_MOUSE	Babam1	BRISC and BRCA1-A complex member 1
	-0.632172	-0.353594	-0.736205	-0.382192	-0.0589218	0.137095	Q3UIA2	Q3UIA2	RHG17_MOUSE	Arhgap17	Rho GTPase-activating protein 17
	-0.0699148	0.410277	0.775253	0.56313	-0.1363	0.678809	Q3UIU2	Q3UIU2	NDUB6_MOUSE	Ndufb6	NADH dehydrogenase [ubiquinone] 1 beta subcomplex subunit 6
	-0.516707	-0.553662	-1.00269	-0.647094	-0.265339	0.186986	Q3UIX4	Q3UIX4	Q3UIX4_MOUSE	Srsf11	Serine and arginine-rich splicing factor 11
	-0.363264	-0.46142	-0.837142	-0.503085	-0.170129	0.024519	Q3UJB0	Q3UJB0	Q3UJB0_MOUSE	Sf3b2	Splicing factor 3b, subunit 2
	0.400112	0.334467	0.130796	-0.052557	-0.0821915	0.0322466	Q3UJB9	Q3UJB9	EDC4_MOUSE	Edc4	Enhancer of mRNA-decapping protein 4
	-0.973853	-0.786269	-0.75982	-0.604346	-0.679276	-0.418051	Q3UJD6	Q3UJD6	UBP19_MOUSE	Usp19	Ubiquitin carboxyl-terminal hydrolase 19
	-0.717053	-0.847921	-0.557304	-0.936722	-0.575075	-0.409293	Q3UJU9	Q3UJU9	RMD3_MOUSE	Rmdn3	Regulator of microtubule dynamics protein 3
	0.13985	0.483037	0.54879	0.52663	0.346725	0.617937	Q3UKJ7	Q3UKJ7	SMU1_MOUSE	Smu1	WD40 repeat-containing protein SMU1
	0.120976	0.0692706	0.235372	0.52919	0.517088	0.454314	Q3UL36	Q3UL36	ARGL1_MOUSE	Arglu1	Arginine and glutamate-rich protein 1
	-0.907643	-0.860292	-0.642102	-0.0397577	-0.571091	-0.195649	Q3ULD5	Q3ULD5	MCCB_MOUSE	Mccc2	Methylcrotonoyl-CoA carboxylase beta chain, mitochondrial
	0.442568	0.20251	0.207221	1.76188	1.58468	1.40322	Q3ULJ0	Q6NXY9;Q3ULJ0	GPD1L_MOUSE	Gpd1l	Glycerol-3-phosphate dehydrogenase 1-like protein
	0.681227	0.307538	0.750084	0.835673	0.761614	0.925709	Q3UM29	Q3UM29	COG7_MOUSE	Cog7	Conserved oligomeric Golgi complex subunit 7
	0.36494	0.115791	-0.0327363	0.0878115	0.208402	0.24186	Q3UM45	Q3UM45	PP1R7_MOUSE	Ppp1r7	Protein phosphatase 1 regulatory subunit 7
	-0.261752	-0.354624	-0.541139	0.0292425	-0.1615	0.100491	Q3UMB9	Q3UMB9	WASC4_MOUSE	Washc4	WASH complex subunit 4
	-1.81148	-1.83038	-0.999621	-1.77302	-1.83033	-1.32563	Q3UMC0	Q3UMC0	AFG2A_MOUSE	Afg2a	ATPase family gene 2 protein homolog A
	0.349559	-0.0146251	0.63733	0.873343	0.483763	0.611175	Q3UMR5	Q3UMR5	MCU_MOUSE	Mcu	Calcium uniporter protein, mitochondrial
	-0.694011	-0.415079	-0.57493	-0.284916	-0.306853	-0.279791	Q3UMT1	Q3UMT1	PP12C_MOUSE	Ppp1r12c	Protein phosphatase 1 regulatory subunit 12C
	0.523831	0.583977	0.408549	0.772981	0.707557	0.689511	Q3UMU9	Q3UMU9	HDGR2_MOUSE	Hdgfl2	Hepatoma-derived growth factor-related protein 2
	-1.87585	-2.47142	-1.61961	-0.979182	-1.78517	-1.61538	Q3UMY5	Q3UMY5	EMAL4_MOUSE	Eml4	Echinoderm microtubule-associated protein-like 4
	0.300103	0.0765014	0.381261	1.55326	1.18669	1.2273	Q3UN02	Q3UN02	LCLT1_MOUSE	Lclat1	Lysocardiolipin acyltransferase 1
	-0.574364	-0.673354	-0.990035	-0.625443	-0.548032	-0.640197	Q3UPH1	Q3UPH1	PRRC1_MOUSE	Prrc1	Protein PRRC1
	-1.06422	-1.65479	-1.13943	-2.03146	-2.33583	NaN	Q3UPH7	Q3UPH7	ARH40_MOUSE	Arhgef40	Rho guanine nucleotide exchange factor 40
	1.48568	1.33406	1.32647	0.979451	1.00799	1.02227	Q3UPL0	Q3UPL0	SC31A_MOUSE	Sec31a	Protein transport protein Sec31A
	-1.67304	-1.43634	-1.43964	-1.5416	-1.42057	-1.73869	Q3UPR9	Q3UPR9	SBSPO_MOUSE	Sbspon	Somatomedin-B and thrombospondin type-1 domain-containing protein
	-0.152437	0.444104	-0.0872951	0.0141497	-0.657665	-0.196744	Q3UQ84	Q3UQ84	SYTM_MOUSE	Tars2	Threonine--tRNA ligase, mitochondrial
	-0.966718	-0.24149	NaN	NaN	-0.603439	NaN	Q3UQS2	Q3UQS2	LSME1_MOUSE	Lsmem1	Leucine-rich single-pass membrane protein 1
	-1.20399	NaN	-1.41049	0.882542	0.740871	0.815302	Q3UR32	Q3UR32	P2RX3_MOUSE	P2rx3	P2X purinoceptor 3
	-0.482868	-0.203309	-0.601362	-0.31937	-0.563798	-0.525828	Q3URD3	Q3URD3	SLMAP_MOUSE	Slmap	Sarcolemmal membrane-associated protein
	-0.574264	-0.795809	-0.713705	-1.80747	-1.2892	-0.992709	Q3URE1	Q3URE1	ACSF3_MOUSE	Acsf3	Malonate--CoA ligase ACSF3, mitochondrial
	-0.659114	NaN	0.389812	0.0149107	-0.607944	-0.58379	Q3URQ4	Q3URQ4	Q3URQ4_MOUSE	Fam8a1	Family with sequence similarity 8, member A1
	-1.72617	-1.39417	-1.69442	-1.537	-1.65884	-2.60641	Q3URS9	Q3URS9	MITOK_MOUSE	Ccdc51	Mitochondrial potassium channel
	-0.933458	0.132325	-0.93608	-0.902721	-0.660593	-0.447103	Q3UTJ2	Q3UTJ2	SRBS2_MOUSE	Sorbs2	Sorbin and SH3 domain-containing protein 2
	-1.1398	-1.35353	-1.40854	-1.12032	-1.13208	-0.887647	Q3UU96	Q3UU96	MRCKA_MOUSE	Cdc42bpa	Serine/threonine-protein kinase MRCK alpha
	-0.214013	-0.378652	-0.275311	-0.965458	-0.572894	-0.40029	Q3UUI3	Q3UUI3	THEM4_MOUSE	Them4	Acyl-coenzyme A thioesterase THEM4
	-0.281726	-0.502393	-0.359336	-0.581646	-0.442275	-0.300584	Q3UUQ7	Q3UUQ7	PGAP1_MOUSE	Pgap1	GPI inositol-deacylase
	0.277314	7.66846	4.81327	0.912356	5.36395	3.92619	Q3UV17	Q9R0H5;Q3UV17;Q9DCV7	K22O_MOUSE	Krt76	Keratin, type II cytoskeletal 2 oral
	-1.64422	NaN	-1.31611	-1.4861	NaN	-1.12558	Q3UV70	Q3UV70	PDP1_MOUSE	Pdp1	[Pyruvate dehydrogenase [acetyl-transferring]]-phosphatase 1, mitochondrial
	-0.765741	-1.32478	-0.669221	-0.401989	-0.909776	-0.51708	Q3UVG3	Q3UVG3	F91A1_MOUSE	Fam91a1	Protein FAM91A1
	1.03245	0.705048	0.658531	0.383214	0.671272	0.53965	Q3UVK0	Q3UVK0	ERMP1_MOUSE	Ermp1	Endoplasmic reticulum metallopeptidase 1
	0.206426	-0.123429	-0.0339665	-0.0320644	-0.054719	-0.0008564	Q3UVL4	Q3UVL4	VPS51_MOUSE	Vps51	Vacuolar protein sorting-associated protein 51 homolog
	-0.853034	-0.501585	-0.910363	NaN	-0.890975	-0.942307	Q3UVX5	Q3UVX5	GRM5_MOUSE	Grm5	Metabotropic glutamate receptor 5
	-0.366369	-0.369348	-0.451177	-1.02127	-0.877026	-0.649227	Q3UW53	Q3UW53	NIBA1_MOUSE	Niban1	Protein Niban 1
	0.910766	0.792365	1.03733	0.783211	0.694624	0.713536	Q3UWL8	Q3UWL8	Q3UWL8_MOUSE	Pfdn4	Prefoldin subunit 4
	-1.24405	-1.56611	-2.44364	NaN	-1.56347	-1.70649	Q3UX10	Q3UX10	TBAL3_MOUSE	Tubal3	Tubulin alpha chain-like 3
	-0.880562	-1.40509	-0.956101	-0.459038	-0.942657	-1.05505	Q3UX61;Q9QY36	Q9QY36;Q3UX61;Q9CQX6	NAA10_MOUSE;NAA11_MOUSE	Naa10;Naa11	N-alpha-acetyltransferase 11
	-1.38632	-1.81954	-2.57914	-2.95228	-1.18764	-2.75015	Q3UZP4	Q3UZP4	SVIP_MOUSE	Svip	Small VCP/p97-interacting protein
	-0.721379	-0.803287	-0.870113	-0.204318	-0.435366	-0.643693	Q3UZV7	Q3UZV7	ELAP2_MOUSE	Elapor2	Endosome/lysosome-associated apoptosis and autophagy regulator family member 2
	-0.609781	-0.668269	-0.472025	0.228945	0.102987	-0.0873508	Q3V038	Q3V038	TTC9A_MOUSE	Ttc9	Tetratricopeptide repeat protein 9A
	-0.493911	-1.19693	-1.33252	-1.48898	-0.762427	-1.13378	Q3V0G7	Q3V0G7	GARL3_MOUSE	Garnl3	GTPase-activating Rap/Ran-GAP domain-like protein 3
	0.80518	0.528857	0.585014	0.718519	0.824344	0.866877	Q3V3R1	Q3V3R1	C1TM_MOUSE	Mthfd1l	Monofunctional C1-tetrahydrofolate synthase, mitochondrial
	-1.73066	NaN	NaN	-1.87114	-1.7189	-1.67168	Q3V3V9	Q3V3V9	CARL2_MOUSE	Carmil2	Capping protein, Arp2/3 and myosin-I linker protein 2
	-0.978764	NaN	-0.763575	NaN	NaN	NaN	Q4KL14	Q4KL14	TPC3L_MOUSE	Trappc3l	Trafficking protein particle complex subunit 3-like protein
	-0.49838	-0.313118	-0.576807	0.0181026	0.150079	0.0338192	Q4KMM3	Q4KMM3	OXR1_MOUSE	Oxr1	Oxidation resistance protein 1
	-0.334533	-0.130217	-0.982397	-1.13341	-1.23024	-0.835492	Q4KWH5	Q4KWH5	PLCH1_MOUSE	Plch1	1-phosphatidylinositol 4,5-bisphosphate phosphodiesterase eta-1
	-0.000464439	-0.419285	0.270375	0.136106	-0.264915	-0.0841503	Q4PJX1	Q4PJX1	ODR4_MOUSE	Odr4	Protein odr-4 homolog
	0.182193	-0.35934	0.249666	-0.715768	-0.917485	-0.97773	Q4V9Z5	Q4V9Z5	SE6L2_MOUSE	Sez6l2	Seizure 6-like protein 2
	1.2681	1.28684	0.482873	0.470473	1.01399	1.19088	Q4VAA2	Q4VAA2	CDV3_MOUSE	Cdv3	Protein CDV3
	-1.12892	-1.15584	-0.949679	-0.730938	-0.995324	-0.788502	Q4VAE3	Q4VAE3	TMM65_MOUSE	Tmem65	Transmembrane protein 65
	-0.749051	-0.613487	-0.881362	-0.86056	-0.557539	-0.611019	Q4VBE8	Q4VBE8	WDR18_MOUSE	Wdr18	WD repeat-containing protein 18
	0.844558	0.823772	0.934449	1.13826	1.25689	1.10619	Q501J6	Q501J6	DDX17_MOUSE	Ddx17	Probable ATP-dependent RNA helicase DDX17
	-0.633405	-1.06762	-0.519957	-0.916766	-0.667048	-0.711496	Q505D7	Q505D7	OPA3_MOUSE	Opa3	Optic atrophy 3 protein homolog
	0.0626173	-0.00826979	0.123057	0.398134	0.101712	0.290779	Q505F5	Q505F5	LRC47_MOUSE	Lrrc47	Leucine-rich repeat-containing protein 47
	-1.69048	-1.72217	NaN	-1.42177	-1.45759	-1.37945	Q50H33	Q50H33	KCTD8_MOUSE	Kctd8	BTB/POZ domain-containing protein KCTD8
	-1.08457	-1.06528	-0.732174	-0.644455	-0.593993	-0.433982	Q52KI8	Q52KI8	SRRM1_MOUSE	Srrm1	Serine/arginine repetitive matrix protein 1
	1.18231	0.969903	0.993025	1.28641	1.27707	1.3584	Q52KR3	Q52KR3	PRUN2_MOUSE	Prune2	Protein prune homolog 2
	-0.34038	-0.487636	-0.349073	0.00302792	-0.111265	-0.099308	Q569Z5	Q569Z5	DDX46_MOUSE	Ddx46	Probable ATP-dependent RNA helicase DDX46
	0.48746	0.526205	0.269898	0.577321	0.895549	0.91974	Q569Z6	Q569Z6	TR150_MOUSE	Thrap3	Thyroid hormone receptor-associated protein 3
	-0.172731	-0.209609	-0.308114	-0.266276	0.280149	0.110387	Q570Y9	Q570Y9	DPTOR_MOUSE	Deptor	DEP domain-containing mTOR-interacting protein
	-0.312536	-0.270875	-0.28592	0.247073	0.0187016	0.0649366	Q58A65	Q58A65;Q9ESN9	JIP4_MOUSE	Spag9	C-Jun-amino-terminal kinase-interacting protein 4
	0.0374231	-0.140268	-0.350403	-0.397632	-0.606662	-0.454688	Q59J78	Q59J78	NDUF2_MOUSE	Ndufaf2	NADH dehydrogenase [ubiquinone] 1 alpha subcomplex assembly factor 2
	-0.398997	-0.755767	-0.415653	-0.88017	-0.417709	-0.394608	Q5BKP2	Q5BKP2	UBP13_MOUSE	Usp13	Ubiquitin carboxyl-terminal hydrolase 13
	NaN	NaN	NaN	-3.001	-2.76177	NaN	Q5DTM8	Q5DTM8	BRE1A_MOUSE	Rnf20	E3 ubiquitin-protein ligase BRE1A
	-2.06099	-2.12758	-1.82605	-1.1091	-1.33354	-1.68607	Q5DTY9	Q5DTY9	KCD16_MOUSE	Kctd16	BTB/POZ domain-containing protein KCTD16
	-2.30693	-2.16895	-2.58806	NaN	-3.48542	NaN	Q5DU25	Q5DU25;Q8R0S2	IQEC2_MOUSE	Iqsec2	IQ motif and SEC7 domain-containing protein 2
	0.222123	-0.0094161	-0.241107	0.000276566	-0.00866032	0.229643	Q5F2E7	Q5F2E7	NUFP2_MOUSE	Nufip2	FMR1-interacting protein NUFIP2
	-1.07093	-1.13738	-1.11841	-1.04093	-1.11861	-1.13562	Q5F2E8	Q5F2E8	TAOK1_MOUSE	Taok1	Serine/threonine-protein kinase TAO1
	NaN	0.287473	3.74794	NaN	NaN	-1.387	Q5F4S8	Q5F4S8	Q5F4S8_MOUSE	Trpm3	Transient receptor potential cation channel, subfamily M, member 3
	-0.528032	-0.321762	-0.423892	0.0934553	-0.0803137	0.170683	Q5FWK3	Q5FWK3	RHG01_MOUSE	Arhgap1	Rho GTPase-activating protein 1
	-0.991674	-1.01291	-1.06932	-0.439858	-0.746202	-0.607865	Q5H8C4	Q5H8C4	VP13A_MOUSE	Vps13a	Intermembrane lipid transfer protein VPS13A
	-3.06751	NaN	-1.49368	-1.42119	-1.82915	-1.94331	Q5HZJ5	Q5HZJ5	EREP3_MOUSE	Entrep3	Protein ENTREP3
	-1.94221	-2.87452	-2.57175	NaN	-2.06691	-2.45613	Q5I2A0;Q91WP6	Q5I2A0;Q91WP6	SPA3G_MOUSE;SPA3N_MOUSE	Serpina3g;Serpina3n	Serine protease inhibitor A3G
	-0.151245	-0.4031	-0.00996447	-0.413172	-0.259093	0.035018	Q5IRJ6	Q5IRJ6	ZNT9_MOUSE	Slc30a9	Proton-coupled zinc antiporter SLC30A9, mitochondrial
	-2.00772	-2.90665	-2.15083	-2.20147	-2.10038	-2.22058	Q5M8N0	Q5M8N0	CNRP1_MOUSE	Cnrip1	CB1 cannabinoid receptor-interacting protein 1
	-0.407495	-0.320693	-0.273771	-0.614799	-0.693272	-0.432661	Q5M8N4	Q5M8N4	D39U1_MOUSE	Sdr39u1	Epimerase family protein SDR39U1
	-0.082304	-0.386521	-0.339108	-0.138805	-0.0728016	-0.189334	Q5NCF2	Q5NCF2	TPPC1_MOUSE	Trappc1	Trafficking protein particle complex subunit 1
	-2.37627	NaN	-2.28803	-1.51694	-1.83854	NaN	Q5ND34	Q5ND34	WDR81_MOUSE	Wdr81	WD repeat-containing protein 81
	-2.86095	-3.74247	NaN	-4.10372	-3.28931	-2.94127	Q5SFM8	Q5SFM8	RBM27_MOUSE	Rbm27	RNA-binding protein 27
	NaN	NaN	0.934402	0.867762	1.0108	NaN	Q5SQM0	Q5SQM0	EMAL6_MOUSE	Eml6	Echinoderm microtubule-associated protein-like 6
	0.0828295	-0.234332	-0.110985	-0.165464	0.0481081	-0.292342	Q5SQX6	Q5SQX6	CYFP2_MOUSE	Cyfip2	Cytoplasmic FMR1-interacting protein 2
	1.55566	1.54826	1.73655	1.64192	1.41919	1.50021	Q5SRX1	Q5SRX1	TM1L2_MOUSE	Tom1l2	TOM1-like protein 2
	-0.92106	-1.05645	-0.903721	-0.771605	-0.595985	-0.764728	Q5SSH7	Q5SSH7	ZZEF1_MOUSE	Zzef1	Zinc finger ZZ-type and EF-hand domain-containing protein 1
	-0.869718	-0.994659	-1.14501	-0.257001	-0.569036	-0.537144	Q5SSL4	Q5SSL4	ABR_MOUSE	Abr	Active breakpoint cluster region-related protein
	-2.16719	-1.42298	-1.52674	-1.8972	-1.97525	-1.74107	Q5SSW2	Q5SSW2	PSME4_MOUSE	Psme4	Proteasome activator complex subunit 4
	-2.32475	-1.65282	-1.92256	-1.90185	-1.68826	-1.0867	Q5SU73	Q5SU73	COIL_MOUSE	Coil	Coilin
	-1.16945	-1.14172	-0.761298	-0.991213	-1.14349	-0.946343	Q5SUF2	Q5SUF2	LC7L3_MOUSE	Luc7l3	Luc7-like protein 3
	-0.706161	-0.759146	-0.934494	-0.801073	-0.585516	-0.533757	Q5SUR0	Q5SUR0	PUR4_MOUSE	Pfas	Phosphoribosylformylglycinamidine synthase
	-2.0178	NaN	NaN	-1.98298	-2.34008	NaN	Q5SV85	Q5SV85	SYNRG_MOUSE	Synrg	Synergin gamma
	-1.78104	NaN	-1.58783	-1.61479	-1.30892	-1.6835	Q5SVL6	Q5SVL6	RPGP2_MOUSE	Rap1gap2	Rap1 GTPase-activating protein 2
	-0.36507	-0.135148	-0.536398	-0.85201	-0.942276	-0.49963	Q5SVR0	Q5SVR0	TBC9B_MOUSE	Tbc1d9b	TBC1 domain family member 9B
	0.516174	0.423441	0.656612	-0.0560274	0.0780029	0.0577421	Q5SW19	Q5SW19	CLU_MOUSE	Cluh	Clustered mitochondria protein homolog
	3.35567	3.23972	3.20818	3.26627	3.4218	3.52116	Q5SWP3	Q5SWP3	NACAD_MOUSE	Nacad	NAC-alpha domain-containing protein 1
	0.870393	0.737219	0.959782	0.986794	0.997841	0.915588	Q5SWU9	Q5SWU9	ACACA_MOUSE	Acaca	Acetyl-CoA carboxylase 1
	-0.459455	-0.291455	-0.448049	-0.988683	-0.296379	NaN	Q5SYD0	Q5SYD0	MYO1D_MOUSE	Myo1d	Unconventional myosin-Id
	0.029789	0.0259252	-0.219147	-0.466969	-0.418292	-0.441883	Q5SZV5	Q5SZV5	K0319_MOUSE	Kiaa0319	Dyslexia-associated protein KIAA0319 homolog
	-0.586512	-0.339368	-1.23224	NaN	-0.721638	-0.864985	Q5U3K5	Q5U3K5	RABL6_MOUSE	Rabl6	Rab-like protein 6
	-1.38017	-1.03828	-0.879089	-0.92825	-1.41483	-1.12131	Q5U430	Q5U430	UBR3_MOUSE	Ubr3	E3 ubiquitin-protein ligase UBR3
	-0.571004	-0.497261	-1.27539	-1.4431	-0.305499	-1.49499	Q5U458	Q5U458	DJC11_MOUSE	Dnajc11	DnaJ homolog subfamily C member 11
	-0.399584	-0.352568	-0.497135	-0.00353527	-0.0473299	0.159561	Q5XG69	Q5XG69	F169A_MOUSE	Fam169a	Soluble lamin-associated protein of 75 kDa
	-1.21983	-0.968856	-0.753107	-0.744956	-1.21478	-0.60322	Q5XG73	Q5XG73	ACBD5_MOUSE	Acbd5	Acyl-CoA-binding domain-containing protein 5
	-2.61762	-3.07684	NaN	-2.67228	-1.86527	NaN	Q5XJE5	Q5XJE5	LEO1_MOUSE	Leo1	RNA polymerase-associated protein LEO1
	1.39464	1.12516	1.32023	1.29544	1.24697	1.18746	Q5XJY5	Q5XJY5	COPD_MOUSE	Arcn1	Coatomer subunit delta
	-1.56382	-1.88012	-1.07759	-1.12496	-1.88329	-2.12619	Q5XKN4	Q5XKN4	JAGN1_MOUSE	Jagn1	Protein jagunal homolog 1
	-1.65469	-1.91722	-1.7873	-1.62014	-1.26263	NaN	Q60520	Q60520	SIN3A_MOUSE	Sin3a	Paired amphipathic helix protein Sin3a
	3.44634	3.15351	3.70377	3.45124	3.28599	3.27683	Q60597	Q60597	ODO1_MOUSE	Ogdh	2-oxoglutarate dehydrogenase complex component E1
	0.76576	0.633047	0.36644	0.617099	0.786272	0.702497	Q60598	Q60598	SRC8_MOUSE	Cttn	Src substrate cortactin
	2.93557	3.07342	2.96385	3.2968	3.15266	3.09971	Q60605	Q60605	MYL6_MOUSE	Myl6	Myosin light polypeptide 6
	1.37441	1.35165	1.29067	1.70983	1.59875	1.57343	Q60631	Q60631	GRB2_MOUSE	Grb2	Growth factor receptor-bound protein 2
	1.22717	1.99278	2.01363	1.30885	1.21379	1.32233	Q60634	Q60634	FLOT2_MOUSE	Flot2	Flotillin-2
	-0.776544	-0.553749	-0.333661	-0.173382	-0.550315	-0.578337	Q60649	Q60649	CLPB_MOUSE	Clpb	Mitochondrial disaggregase
	0.687164	0.938054	0.935281	0.991975	1.11525	1.05494	Q60668	Q60668	HNRPD_MOUSE	Hnrnpd	Heterogeneous nuclear ribonucleoprotein D0
	2.55431	2.55874	2.42485	2.33636	2.7292	2.21202	Q60675	Q60675	LAMA2_MOUSE	Lama2	Laminin subunit alpha-2
	-0.182813	-0.480547	-0.391817	-0.614859	-0.443853	-0.684041	Q60676	Q60676	PPP5_MOUSE	Ppp5c	Serine/threonine-protein phosphatase 5
	2.54631	2.42085	2.62663	2.82052	2.7061	2.59085	Q60692	Q60692	PSB6_MOUSE	Psmb6	Proteasome subunit beta type-6
	-0.233622	-0.425105	-0.435507	-0.413026	-0.38465	-0.478919	Q60710	Q60710	SAMH1_MOUSE	Samhd1	Deoxynucleoside triphosphate triphosphohydrolase SAMHD1
	0.942095	1.13687	0.789562	0.347811	0.730809	0.583978	Q60714	Q60714	S27A1_MOUSE	Slc27a1	Long-chain fatty acid transport protein 1
	0.612345	0.185111	0.274705	0.495666	0.822123	0.652143	Q60737	Q60737	CSK21_MOUSE	Csnk2a1	Casein kinase II subunit alpha
	1.55709	1.15844	1.63559	2.05629	2.06294	1.8003	Q60749	Q9R226;Q60749;Q9WU01	KHDR1_MOUSE	Khdrbs1	KH domain-containing, RNA-binding, signal transduction-associated protein 1
	-0.197122	-0.22286	-0.747733	-0.509082	-0.169474	-0.293658	Q60759	Q60759	GCDH_MOUSE	Gcdh	Glutaryl-CoA dehydrogenase, mitochondrial
	-1.29257	-1.46137	-1.14767	NaN	-1.21832	NaN	Q60780	Q60780	GAS7_MOUSE	Gas7	Growth arrest-specific protein 7
	0.361574	1.22777	0.751589	0.151307	0.521281	0.405479	Q60847	Q60847	COCA1_MOUSE	Col12a1	Collagen alpha-1(XII) chain
	3.23509	2.92666	3.1078	3.50982	3.5036	3.349	Q60854	Q60854	SPB6_MOUSE	Serpinb6	Serpin B6
	2.9493	2.52334	2.83169	3.16743	3.19486	2.88057	Q60864	Q60864	STIP1_MOUSE	Stip1	Stress-induced-phosphoprotein 1
	1.63996	1.46974	1.65041	1.74416	1.52705	1.45755	Q60865	Q60865	CAPR1_MOUSE	Caprin1	Caprin-1
	0.972007	0.719217	1.40259	1.32976	0.883725	0.723973	Q60870	Q60870	REEP5_MOUSE	Reep5	Receptor expression-enhancing protein 5
	1.2881	0.63103	0.898093	1.17882	1.10123	0.896735	Q60872;Q8BMJ3	Q60872;Q8BMJ3	IF1AX_MOUSE;IF1A_MOUSE	Eif1a;Eif1ax	Eukaryotic translation initiation factor 1A
	3.17029	2.73356	3.07908	3.11129	3.1694	3.06266	Q60899	Q60899	ELAV2_MOUSE	Elavl2	ELAV-like protein 2
	1.17735	0.980382	1.26256	1.28356	1.33287	1.33526	Q60900	Q60900	ELAV3_MOUSE	Elavl3	ELAV-like protein 3
	0.568211	0.557387	0.401297	0.802441	0.803391	0.670569	Q60902	Q60902	EP15R_MOUSE	Eps15l1	Epidermal growth factor receptor substrate 15-like 1
	3.54426	3.17983	3.59239	3.74411	3.63975	3.40636	Q60930	Q60930	VDAC2_MOUSE	Vdac2	Voltage-dependent anion-selective channel protein 2
	1.14181	1.31737	0.947433	1.16729	1.13104	1.25788	Q60931	Q60931	VDAC3_MOUSE	Vdac3	Voltage-dependent anion-selective channel protein 3
	1.61021	1.41938	1.32409	1.82073	1.8187	1.49703	Q60932	Q60932	VDAC1_MOUSE	Vdac1	Voltage-dependent anion-selective channel protein 1
	NaN	-1.33331	NaN	-0.065424	-0.527953	-0.186254	Q60934	Q60934	GRIK1_MOUSE	Grik1	Glutamate receptor ionotropic, kainate 1
	-0.388438	-0.641298	-0.362921	-0.106996	-0.3282	-0.292947	Q60960	Q60960	IMA5_MOUSE	Kpna1	Importin subunit alpha-5
	-1.3204	-1.54281	-1.36596	-1.46857	-1.268	-1.71452	Q60967	Q60967	PAPS1_MOUSE	Papss1	Bifunctional 3'-phosphoadenosine 5'-phosphosulfate synthase 1
	0.24001	0.115368	-0.0183196	0.223963	0.494562	0.394658	Q60972	Q60973;Q60972	RBBP4_MOUSE	Rbbp4	Histone-binding protein RBBP4
	-0.792814	-0.171227	-0.614713	-0.500222	-0.105695	-0.000130653	Q60973	Q60973	RBBP7_MOUSE	Rbbp7	Histone-binding protein RBBP7
	-1.02724	-0.238675	-1.19782	-0.941457	-0.555324	-0.751654	Q61001	Q61001	LAMA5_MOUSE	Lama5	Laminin subunit alpha-5
	-0.492794	-1.37163	-0.884732	-1.1108	-0.9557	-0.748253	Q61024	Q61024	ASNS_MOUSE	Asns	Asparagine synthetase [glutamine-hydrolyzing]
	-0.120861	-0.0249982	-0.511302	-0.538439	-0.129869	-0.447362	Q61033	Q61033	LAP2A_MOUSE	Tmpo	Lamina-associated polypeptide 2, isoforms alpha/zeta
	1.72035	1.41761	1.48916	1.4547	1.55598	1.61491	Q61035	Q99KK9;Q61035	HARS1_MOUSE	Hars1	Histidine--tRNA ligase, cytoplasmic
	NaN	NaN	NaN	-2.76501	-1.9165	-2.07141	Q61037	Q61037	TSC2_MOUSE	Tsc2	Tuberin
	-0.265966	-0.0482402	-0.308397	0.0926247	0.239969	0.190913	Q61074	Q61074	PPM1G_MOUSE	Ppm1g	Protein phosphatase 1G
	0.468314	0.0687385	0.231819	0.794	0.706796	0.68328	Q61081	Q61081	CDC37_MOUSE	Cdc37	Hsp90 co-chaperone Cdc37
	2.53031	2.24169	2.24981	2.45003	2.30058	2.3351	Q61084	Q61084	M3K3_MOUSE	Map3k3	Mitogen-activated protein kinase kinase kinase 3
	-2.76126	-3.65965	-2.24631	-2.44134	NaN	NaN	Q61102	Q61102	ABCB7_MOUSE	Abcb7	Iron-sulfur clusters transporter ABCB7, mitochondrial
	-0.764944	-1.21902	-0.980459	-0.704329	-0.390213	-0.728881	Q61112	Q61112	CAB45_MOUSE	Sdf4	45 kDa calcium-binding protein
	-0.964117	-0.829669	-0.479882	-0.500018	-0.598151	-0.441653	Q61136	Q61136	PRP4B_MOUSE	Prpf4b	Serine/threonine-protein kinase PRP4 homolog
	-0.878021	-0.581282	-1.08979	-1.12648	-0.986943	-0.402761	Q61137	Q61137	ASTN1_MOUSE	Astn1	Astrotactin-1
	-0.0063343	0.377073	-0.279443	-0.414864	0.164262	0.0923223	Q61147	Q61147	CERU_MOUSE	Cp	Ceruloplasmin
	-0.0299292	-0.209557	-0.0334611	-0.11941	-0.286679	-0.149484	Q61151	Q61151	2A5E_MOUSE	Ppp2r5e	Serine/threonine-protein phosphatase 2A 56 kDa regulatory subunit epsilon isoform
	0.759109	0.418392	0.858758	1.0357	0.406442	0.959677	Q61166	Q61166	MARE1_MOUSE	Mapre1	Microtubule-associated protein RP/EB family member 1
	3.23693	3.0792	3.15232	3.17229	3.3742	3.20706	Q61171	Q61171	PRDX2_MOUSE	Prdx2	Peroxiredoxin-2
	1.04739	0.92405	1.17342	1.11289	0.996019	0.976226	Q61187	Q61187	TS101_MOUSE	Tsg101	Tumor susceptibility gene 101 protein
	-1.18423	-1.2821	-2.11714	NaN	-1.97867	-1.4641	Q61188	Q61188	EZH2_MOUSE	Ezh2	Histone-lysine N-methyltransferase EZH2
	-0.316535	-0.387949	-0.388731	0.0220547	-0.116757	0.00504589	Q61191	Q61191	HCFC1_MOUSE	Hcfc1	Host cell factor 1
	-0.0461893	-0.00612783	0.254291	0.912653	0.490189	0.758367	Q61205	Q61205	PA1B3_MOUSE	Pafah1b3	Platelet-activating factor acetylhydrolase IB subunit alpha1
	0.971152	0.668705	0.309905	0.333232	0.907554	0.217739	Q61206	Q61206	PA1B2_MOUSE	Pafah1b2	Platelet-activating factor acetylhydrolase IB subunit alpha2
	2.17055	1.90572	1.6719	1.87085	2.30728	2.17972	Q61207	Q61207	SAP_MOUSE	Psap	Prosaposin
	-0.882867	-0.685992	-1.31239	-0.715077	-0.75198	-0.774183	Q61210	Q61210	ARHG1_MOUSE	Arhgef1	Rho guanine nucleotide exchange factor 1
	-1.84205	-1.76345	-1.84459	-1.37863	-1.75556	-1.30015	Q61216	Q61216	MRE11_MOUSE	Mre11	Double-strand break repair protein MRE11
	0.508594	0.546701	0.644475	0.654147	0.907241	0.597229	Q61233	Q61233	PLSL_MOUSE	Lcp1	Plastin-2
	-0.256393	-0.0261397	-0.372062	-0.63865	-0.00421429	-0.240704	Q61234	Q61234	SNTA1_MOUSE	Snta1	Alpha-1-syntrophin
	0.369207	0.478896	0.374145	0.178275	0.544887	0.529258	Q61235	Q61235	SNTB2_MOUSE	Sntb2	Beta-2-syntrophin
	0.97576	2.2472	0.982922	0.736844	1.14464	0.863872	Q61245	Q61245	COBA1_MOUSE	Col11a1	Collagen alpha-1(XI) chain
	-0.452089	-0.453666	-0.565382	-0.386613	-0.530229	-0.538581	Q61249	Q61249	IGBP1_MOUSE	Igbp1	Immunoglobulin-binding protein 1
	2.54106	3.09363	2.5931	2.55796	2.8644	2.49824	Q61292	Q61292	LAMB2_MOUSE	Lamb2	Laminin subunit beta-2
	-2.1183	-2.61741	-1.64932	-1.65695	-2.18955	-3.49303	Q61301	Q61301	CTNA2_MOUSE	Ctnna2	Catenin alpha-2
	0.866451	0.514577	0.550731	0.642784	0.806067	0.719378	Q61316	Q61316	HSP74_MOUSE	Hspa4	Heat shock 70 kDa protein 4
	2.37101	2.17124	2.49791	1.92964	1.86195	1.71874	Q61335	Q61335	BAP31_MOUSE	Bcap31	B-cell receptor-associated protein 31
	NaN	NaN	-3.90157	NaN	-0.250173	-1.81628	Q61414	Q61414	K1C15_MOUSE	Krt15	Keratin, type I cytoskeletal 15
	1.89814	1.83142	2.05622	1.53712	1.74847	1.65102	Q61425	Q61425	HCDH_MOUSE	Hadh	Hydroxyacyl-coenzyme A dehydrogenase, mitochondrial
	-0.787471	-1.21537	-1.81651	-0.528963	-0.528387	-0.694461	Q61458	Q61458	CCNH_MOUSE	Ccnh	Cyclin-H
	-1.31895	-1.23809	-0.775179	-1.52351	-1.0105	-0.941075	Q61464	Q61464	ZN638_MOUSE	Znf638	Zinc finger protein 638
	-0.655013	-1.16318	-1.25335	-0.971808	-0.533154	-0.38418	Q61466	Q61466	SMRD1_MOUSE	Smarcd1	SWI/SNF-related matrix-associated actin-dependent regulator of chromatin subfamily D member 1
	-0.71381	-0.506988	-1.17024	-1.15759	-0.352925	-0.71479	Q61490	Q61490	CD166_MOUSE	Alcam	CD166 antigen
	-1.2803	-0.92661	-0.912783	-0.00882149	-0.179109	-0.35622	Q61510	Q61510	TRI25_MOUSE	Trim25	E3 ubiquitin/ISG15 ligase TRIM25
	1.41343	0.935763	1.5969	1.53069	1.40026	1.2946	Q61543	Q61543	GSLG1_MOUSE	Glg1	Golgi apparatus protein 1
	0.874505	0.836928	1.21823	1.4804	1.58568	1.12695	Q61545	Q61545	EWS_MOUSE	Ewsr1	RNA-binding protein EWS
	1.0219	0.737663	0.838933	0.229485	0.51016	0.230867	Q61548	Q61548	AP180_MOUSE	Snap91	Clathrin coat assembly protein AP180
	-0.802325	-1.01478	-1.10213	-1.57552	-1.00617	-1.57421	Q61553	Q61553	FSCN1_MOUSE	Fscn1	Fascin
	-0.430052	0.6204	0.284228	0.115911	0.548241	-0.0664406	Q61554	Q61554	FBN1_MOUSE	Fbn1	Fibrillin-1
	0.372712	0.459559	0.516975	0.163892	0.208888	0.289649	Q61578	Q61578	ADRO_MOUSE	Fdxr	NADPH:adrenodoxin oxidoreductase, mitochondrial
	3.67122	3.13058	3.6266	3.93171	3.82865	3.90652	Q61584	Q61584	FXR1_MOUSE	Fxr1	RNA-binding protein FXR1
	1.82659	1.56594	2.10117	1.81766	1.49745	1.49234	Q61595	Q61595	KTN1_MOUSE	Ktn1	Kinectin
	2.73469	2.1557	2.46267	2.82834	2.92228	2.50161	Q61598	Q61598	GDIB_MOUSE	Gdi2	Rab GDP dissociation inhibitor beta
	0.753912	0.845773	0.749578	2.23487	1.89687	2.01193	Q61644	Q61644	PACN1_MOUSE	Pacsin1	Protein kinase C and casein kinase substrate in neurons protein 1
	0.963289	3.19127	0.563939	0.688337	1.59202	2.15772	Q61646	Q61646	HPT_MOUSE	Hp	Haptoglobin
	-1.74175	-1.1507	-1.52183	-1.56728	-1.59842	-1.44964	Q61655	Q61655;Q8R3C7	DD19A_MOUSE	Ddx19a	ATP-dependent RNA helicase DDX19A
	3.1695	3.01588	3.16228	3.46497	3.57105	3.53926	Q61656	Q61656	DDX5_MOUSE	Ddx5	Probable ATP-dependent RNA helicase DDX5
	1.69732	1.09247	1.41462	1.47207	1.70786	1.36044	Q61699	Q61699	HS105_MOUSE	Hsph1	Heat shock protein 105 kDa
	3.42102	3.10378	3.26164	3.25563	3.33481	3.32857	Q61701	Q61701	ELAV4_MOUSE	Elavl4	ELAV-like protein 4
	-1.48814	-0.417164	-1.04715	-1.41487	-1.03193	-0.545283	Q61704	Q61704	ITIH3_MOUSE	Itih3	Inter-alpha-trypsin inhibitor heavy chain H3
	-1.50363	-1.51359	-1.40978	-1.52047	-1.07086	-1.09928	Q61735	Q61735	CD47_MOUSE	Cd47	Leukocyte surface antigen CD47
	1.14855	1.08151	1.27067	0.908167	1.01156	1.03535	Q61738	Q61738	ITA7_MOUSE	Itga7	Integrin alpha-7
	-0.186009	0.000887394	-0.357911	-0.401684	0.0193481	-0.51613	Q61739	Q61739	ITA6_MOUSE	Itga6	Integrin alpha-6
	-0.609465	-0.684802	-0.712822	-0.31053	-0.452385	-0.379885	Q61749	Q61749	EI2BD_MOUSE	Eif2b4	Translation initiation factor eIF-2B subunit delta
	3.03029	2.82078	2.93112	2.22287	2.33529	2.36075	Q61753	Q61753	SERA_MOUSE	Phgdh	D-3-phosphoglycerate dehydrogenase
	0.873896	0.592212	1.06513	1.63522	1.47888	1.45519	Q61768	Q61768	KINH_MOUSE	Kif5b	Kinesin-1 heavy chain
	-0.366285	-0.460425	-0.231498	0.129049	-0.405199	-0.309585	Q61771	Q61771	KIF3B_MOUSE	Kif3b	Kinesin-like protein KIF3B
	NaN	-0.376612	-1.35046	NaN	0.258995	NaN	Q61781	Q61781	K1C14_MOUSE	Krt14	Keratin, type I cytoskeletal 14
	1.41221	1.32989	0.976853	1.20835	1.45135	1.34371	Q61792	Q61792	LASP1_MOUSE	Lasp1	LIM and SH3 domain protein 1
	0.110376	0.0423713	0.293356	0.0793371	-0.0190372	-0.147482	Q61809	Q61809	LRRN1_MOUSE	Lrrn1	Leucine-rich repeat neuronal protein 1
	-0.845045	-0.574897	-1.1764	-1.14851	-0.621692	-0.802083	Q61823	Q61823	PDCD4_MOUSE	Pdcd4	Programmed cell death protein 4
	-1.88084	0.921699	3.56867	NaN	3.21316	-0.39369	Q61838	Q6GQT1;Q61838	PZP_MOUSE	Pzp	Pregnancy zone protein
	-0.779959	-0.729326	-0.630843	-0.996616	-0.975338	-1.23639	Q61879	Q61879	MYH10_MOUSE	Myh10	Myosin-10
	-0.752371	-0.926391	-1.40906	-1.07422	-3.47075	NaN	Q61923	Q61923	KCNA6_MOUSE	Kcna6	Potassium voltage-gated channel subfamily A member 6
	2.12006	1.5625	2.0182	2.19195	2.33958	2.01821	Q61937	Q61937	NPM_MOUSE	Npm1	Nucleophosmin
	-0.618746	-0.651754	-0.438549	-0.660923	-0.230956	-0.62316	Q61941	Q61941	NNTM_MOUSE	Nnt	NAD(P) transhydrogenase, mitochondrial
	2.35229	2.15609	2.17865	2.31056	2.46247	2.30415	Q61990	Q61990	PCBP2_MOUSE	Pcbp2	Poly(rC)-binding protein 2
	1.17028	1.24776	0.91386	0.728557	1.39571	1.11175	Q62000	Q62000	MIME_MOUSE	Ogn	Mimecan
	-0.234389	0.374311	-0.533693	-0.301972	-0.0538483	-0.140037	Q62009	Q62009	POSTN_MOUSE	Postn	Periostin
	0.501966	0.437334	0.0983491	0.30759	1.05029	0.475685	Q62048	Q62048	PEA15_MOUSE	Pea15	Astrocytic phosphoprotein PEA-15
	2.36437	2.21488	2.55957	2.83262	2.69789	2.56808	Q62093	Q62093	SRSF2_MOUSE	Srsf2	Serine/arginine-rich splicing factor 2
	-0.994253	-0.63449	-1.12193	-1.32007	-0.833608	-1.0874	Q62095	Q62095	DDX3Y_MOUSE	Ddx3y	ATP-dependent RNA helicase DDX3Y
	-2.29942	-1.53669	NaN	-1.04698	-1.4427	-1.97844	Q62101;Q8K1Y2	Q8K1Y2;Q62101	KPCD1_MOUSE;KPCD3_MOUSE	Prkd1;Prkd3	Serine/threonine-protein kinase D1
	-2.9355	NaN	NaN	-2.28437	-2.11102	-2.39252	Q62147	Q62147	SSPN_MOUSE	Sspn	Sarcospan
	-3.07921	-2.61668	-2.36739	-1.8252	-2.02723	-1.8279	Q62159	Q62159	RHOC_MOUSE	Rhoc	Rho-related GTP-binding protein RhoC
	2.56993	2.57976	2.47018	2.34277	2.52195	2.08679	Q62165	Q62165	DAG1_MOUSE	Dag1	Dystroglycan 1
	2.99963	2.81075	2.96422	2.93694	2.87685	2.87783	Q62167	P16381;Q62095;Q62167	DDX3X_MOUSE	Ddx3x	ATP-dependent RNA helicase DDX3X
	-0.56297	-0.52328	-0.363342	-0.550698	-0.402871	-0.380416	Q62172	Q62172	RBP1_MOUSE	Ralbp1	RalA-binding protein 1
	1.02513	0.669246	1.18617	0.951271	0.673837	0.516951	Q62186	Q62186	SSRD_MOUSE	Ssr4	Translocon-associated protein subunit delta
	4.18985	3.92902	4.17705	4.12668	3.99889	3.94793	Q62188	Q62188	DPYL3_MOUSE	Dpysl3	Dihydropyrimidinase-related protein 3
	-0.0225744	0.183101	0.125868	0.0647297	0.241096	0.180509	Q62189	Q62189	SNRPA_MOUSE	Snrpa	U1 small nuclear ribonucleoprotein A
	-1.59517	NaN	-1.50742	-1.21071	-1.41673	-1.3198	Q62193	Q62193	RFA2_MOUSE	Rpa2	Replication protein A 32 kDa subunit
	0.154788	0.087131	0.26762	0.645923	0.541617	0.187427	Q62203	Q62203	SF3A2_MOUSE	Sf3a2	Splicing factor 3A subunit 2
	-0.841377	0.257188	0.312628	NaN	-0.036787	0.510083	Q62209	Q62209	SYCP1_MOUSE	Sycp1	Synaptonemal complex protein 1
	0.37348	0.741533	0.304371	0.682877	0.689703	0.649892	Q62241	Q62241	RU1C_MOUSE	Snrpc	U1 small nuclear ribonucleoprotein C
	2.69801	2.52677	2.59703	2.51344	2.80788	2.40031	Q62261	Q62261	SPTB2_MOUSE	Sptbn1	Spectrin beta chain, non-erythrocytic 1
	NaN	-0.0465169	NaN	-0.762122	0.214168	NaN	Q62266	Q62266	SPR1A_MOUSE	Sprr1a	Cornifin-A
	-0.0300589	-0.358683	-0.158475	0.599084	0.613718	0.445485	Q62313	Q62313;Q62314	TGON1_MOUSE	Tgoln1	Trans-Golgi network integral membrane protein 1
	1.67326	1.19673	1.55867	1.7423	1.91874	2.00102	Q62318	Q62318	TIF1B_MOUSE	Trim28	Transcription intermediary factor 1-beta
	0.866991	0.486016	0.337116	0.325001	0.409563	0.469899	Q62351	Q62351	TFR1_MOUSE	Tfrc	Transferrin receptor protein 1
	0.752374	0.784665	0.841787	0.840781	0.850969	1.04432	Q62356	Q62356	FSTL1_MOUSE	Fstl1	Follistatin-related protein 1
	1.00083	1.11082	1.30375	1.39633	1.32619	1.34894	Q62376	Q62376	RU17_MOUSE	Snrnp70	U1 small nuclear ribonucleoprotein 70 kDa
	-1.78279	-1.43567	-1.60115	-1.1937	-1.39796	-1.35556	Q62383	Q62383	SPT6H_MOUSE	Supt6h	Transcription elongation factor SPT6
	-0.500325	-1.06024	-0.594904	-0.629321	-0.261952	-0.645091	Q62384	Q62384	ZPR1_MOUSE	Zpr1	Zinc finger protein ZPR1
	-0.328567	-0.837019	-0.901379	-0.622507	-0.359942	-0.417459	Q62393	Q62393	TPD52_MOUSE	Tpd52	Tumor protein D52
	0.124005	0.466409	0.0252728	-0.0134792	0.477675	0.167351	Q62417	Q62417	SRBS1_MOUSE	Sorbs1	Sorbin and SH3 domain-containing protein 1
	1.887	1.71897	1.58884	1.70849	1.90798	1.82801	Q62418	Q62418	DBNL_MOUSE	Dbnl	Drebrin-like protein
	0.459789	0.158987	0.429018	-0.525959	-0.442027	-0.601731	Q62420	Q62420;Q62419	SH3G2_MOUSE	Sh3gl2	Endophilin-A1
	0.607592	0.390703	-0.164998	0.113369	0.294069	0.151555	Q62422	Q62422	OSTF1_MOUSE	Ostf1	Osteoclast-stimulating factor 1
	1.9931	1.80747	1.64818	1.25152	1.70854	1.60793	Q62425	Q62425	NDUA4_MOUSE	Ndufa4	Cytochrome c oxidase subunit NDUFA4
	-0.933889	-1.42101	-1.43671	-1.41702	-1.252	-1.30261	Q62426	Q62426	CYTB_MOUSE	Cstb	Cystatin-B
	-0.472864	-0.486795	-0.431185	-0.27572	-0.290316	-0.0885668	Q62432	Q62432	SMAD2_MOUSE	Smad2	Mothers against decapentaplegic homolog 2
	1.55075	1.40401	1.40436	0.68073	1.31292	0.849685	Q62433	Q62433	NDRG1_MOUSE	Ndrg1	Protein NDRG1
	-1.67353	-2.61653	-2.33226	NaN	-2.02142	-1.81348	Q62442	Q62442	VAMP1_MOUSE	Vamp1	Vesicle-associated membrane protein 1
	0.930899	0.0940509	1.30803	-3.31473	-1.98751	-1.82597	Q62443	Q62443	NPTX1_MOUSE	Nptx1	Neuronal pentraxin-1
	2.21823	2.17958	2.01227	1.75958	1.75665	1.82642	Q62446	Q62446	FKBP3_MOUSE	Fkbp3	Peptidyl-prolyl cis-trans isomerase FKBP3
	0.722569	0.544648	0.687005	0.771737	0.684218	0.71513	Q62448	Q62448	IF4G2_MOUSE	Eif4g2	Eukaryotic translation initiation factor 4 gamma 2
	1.62637	1.68315	1.24528	1.04523	0.908084	0.837131	Q62465	Q62465	VAT1_MOUSE	Vat1	Synaptic vesicle membrane protein VAT-1 homolog
	-0.943899	-0.947838	-1.16465	-0.799518	-0.762323	-0.715998	Q62470	Q62470	ITA3_MOUSE	Itga3	Integrin alpha-3
	-0.377576	-0.343834	-0.935059	-1.26721	-0.731537	-1.12363	Q62523	Q62523	ZYX_MOUSE	Zyx	Zyxin
	1.93443	1.46459	1.71939	1.28967	1.39127	1.19222	Q63810	Q63810	CANB1_MOUSE	Ppp3r1	Calcineurin subunit B type 1
	0.0287123	-0.280602	-0.0904393	0.131189	-0.114387	0.193633	Q63829	Q63829	COMD3_MOUSE	Commd3	COMM domain-containing protein 3
	5.42524	5.23819	5.27166	5.33726	5.46517	5.32456	Q63844	Q63844	MK03_MOUSE	Mapk3	Mitogen-activated protein kinase 3
	-1.07059	-0.995044	-0.725869	-0.450564	-0.799643	-0.80461	Q63850	Q63850	NUP62_MOUSE	Nup62	Nuclear pore glycoprotein p62
	-1.82303	NaN	NaN	-0.45396	-0.399755	-0.246187	Q63ZW7	Q63ZW7	INADL_MOUSE	Patj	InaD-like protein
	0.525449	0.289	0.134569	0.373055	0.436794	0.337999	Q64010	Q64010	CRK_MOUSE	Crk	Adapter molecule crk
	0.982075	0.796546	0.667012	0.559903	0.827656	0.843689	Q64012	Q64012	RALY_MOUSE	Raly	RNA-binding protein Raly
	-0.44033	-0.116283	-0.215806	-0.603901	-0.875422	-0.533405	Q640L3	Q640L3	CCPG1_MOUSE	Ccpg1	Cell cycle progression protein 1
	-0.450788	-0.316722	-1.10917	-1.79229	-0.958111	-0.750045	Q640R3	Q640R3	HECAM_MOUSE	Hepacam	Hepatic and glial cell adhesion molecule
	0.898076	0.736612	0.636969	0.648068	0.96736	0.704315	Q64105	Q64105	SPRE_MOUSE	Spr	Sepiapterin reductase
	-0.474471	-0.515209	-0.523179	0.0275097	-0.230029	0.0919657	Q64133	Q64133	AOFA_MOUSE	Maoa	Amine oxidase [flavin-containing] A
	0.141594	-0.0295634	-0.0366883	0.36316	0.104973	-0.151912	Q64152	Q64152	BTF3_MOUSE	Btf3	Transcription factor BTF3
	1.50577	1.63933	1.56117	1.81956	1.7403	1.91116	Q64213	Q64213	SF01_MOUSE	Sf1	Splicing factor 1
	-1.53247	-2.83375	NaN	-1.38343	-0.639302	-1.23997	Q64282	Q64282	IFIT1_MOUSE	Ifit1	Interferon-induced protein with tetratricopeptide repeats 1
	2.21195	2.01055	2.15561	1.83724	1.84398	1.76671	Q64310	Q64310	SURF4_MOUSE	Surf4	Surfeit locus protein 4
	-1.32229	-0.796669	-1.78221	-2.22338	-1.43246	-0.64747	Q64332	Q64332	SYN2_MOUSE	Syn2	Synapsin-2
	1.77505	1.26846	1.75826	1.49679	1.21582	1.15757	Q64337	Q64337	SQSTM_MOUSE	Sqstm1	Sequestosome-1
	-0.444984	-1.28747	-0.906551	NaN	-2.07644	NaN	Q64338	Q64338	PDE1C_MOUSE	Pde1c	Dual specificity calcium/calmodulin-dependent 3',5'-cyclic nucleotide phosphodiesterase 1C
	-0.880857	-0.931241	-0.83025	-1.51388	-0.800508	-0.917213	Q64373	Q64373	B2CL1_MOUSE	Bcl2l1	Bcl-2-like protein 1
	0.97827	0.836023	0.867766	0.551531	0.746926	0.453973	Q64378	Q64378	FKBP5_MOUSE	Fkbp5	Peptidyl-prolyl cis-trans isomerase FKBP5
	3.65492	3.41353	3.73909	3.63061	3.64624	3.42875	Q64433	Q64433;Q9JI95	CH10_MOUSE	Hspe1	10 kDa heat shock protein, mitochondrial
	0.060215	-0.34235	-0.159612	-0.498595	-0.643935	-0.486746	Q64435	B2RT14;P70691;Q62452;Q6ZQM8;Q63886;Q64435;K9J7B2;D3Z748	UD16_MOUSE	Ugt1a6	UDP-glucuronosyltransferase 1-6
	2.33836	1.99339	1.89628	2.43005	2.69082	2.12562	Q64436	Q64436	ATP4A_MOUSE	Atp4a	Potassium-transporting ATPase alpha chain 1
	1.09621	0.804954	1.14823	0.2911	0.271821	0.138592	Q64442	Q64442	DHSO_MOUSE	Sord	Sorbitol dehydrogenase
	0.212032	-1.20843	-1.75101	-2.125	-1.68148	-1.68688	Q64467	Q64467	G3PT_MOUSE	Gapdhs	Glyceraldehyde-3-phosphate dehydrogenase, testis-specific
	-0.706127	-0.368968	-0.245721	-0.619482	-0.906606	-0.893034	Q64471	Q64471	GSTT1_MOUSE	Gstt1	Glutathione S-transferase theta-1
	-0.0806704	-0.180039	-0.0586057	-0.0490961	-0.11936	-0.084444	Q64511	Q64511	TOP2B_MOUSE	Top2b	DNA topoisomerase 2-beta
	1.859	1.53035	1.98807	1.81625	1.6207	1.73449	Q64514	Q64514	TPP2_MOUSE	Tpp2	Tripeptidyl-peptidase 2
	-0.489911	-0.613726	-0.463812	-0.86844	-1.04021	-1.0949	Q64516	Q64516	GLPK_MOUSE	Gk	Glycerol kinase
	-0.321097	-1.0624	-0.882243	-1.27711	-0.614728	NaN	Q64520	Q64520	KGUA_MOUSE	Guk1	Guanylate kinase
	1.02081	1.15431	1.23338	0.686173	0.891806	0.942512	Q64521	Q64521	GPDM_MOUSE	Gpd2	Glycerol-3-phosphate dehydrogenase, mitochondrial
	-0.849209	-0.338791	-0.344096	-0.115576	-0.520856	-0.268666	Q64522	Q64522;P27661	H2A2B_MOUSE	H2ac21	Histone H2A type 2-B
	6.18011	6.72716	7.65252	7.66591	6.35658	7.63127	Q64523;Q6GSS7	C0HKE3;Q8CGP7;Q8CGP6;Q64523;Q8CGP5;C0HKE6;C0HKE8;C0HKE5;C0HKE9;C0HKE1;Q8R1M2;Q8BFU2;C0HKE2;C0HKE7;Q8CGP4;C0HKE4;Q6GSS7	H2A2A_MOUSE;H2A2C_MOUSE	H2ac20;Hist2h2aa2	Histone H2A type 2-C
	0.11099	-0.578605	-0.158561	0.299894	-0.568255	-0.588838	Q64524	Q64524;Q9D2U9;Q8CGP0	H2B2E_MOUSE	H2bc21	Histone H2B type 2-E
	2.04277	1.3807	1.56676	1.22538	1.51678	1.38849	Q64674	Q64674	SPEE_MOUSE	Srm	Spermidine synthase
	-1.11663	-1.36038	-0.792418	NaN	-4.14881	NaN	Q64687	Q64687	SIA8A_MOUSE	St8sia1	Alpha-N-acetylneuraminide alpha-2,8-sialyltransferase
	1.91809	1.99742	1.80999	1.89521	2.04841	1.62679	Q64727	Q64727	VINC_MOUSE	Vcl	Vinculin
	0.446798	-0.0104613	0.438329	0.344002	0.502325	0.347504	Q64737	Q64737	PUR2_MOUSE	Gart	Trifunctional purine biosynthetic protein adenosine-3
	3.06877	2.78241	3.00388	2.99817	2.95516	2.99762	Q68FD5	Q68FD5	CLH1_MOUSE	Cltc	Clathrin heavy chain 1
	-0.501046	-1.07682	-0.889549	-0.0145321	-0.0154581	-0.149621	Q68FE2	Q68FE2	ATG9A_MOUSE	Atg9a	Autophagy-related protein 9A
	-0.502545	-0.238885	-0.449811	-0.836307	-0.753197	-0.696799	Q68FF6	Q68FF6	GIT1_MOUSE	Git1	ARF GTPase-activating protein GIT1
	0.899107	1.02026	1.01279	1.239	1.17908	1.58598	Q68FG2	Q68FG2	Q68FG2_MOUSE	Sptbn2	Spectrin beta chain
	-2.32843	-1.17227	-1.40924	NaN	-2.75165	-1.61146	Q68FL4	Q68FL4	SAHH3_MOUSE	Ahcyl2	Putative adenosylhomocysteinase 3
	2.28463	2.14506	2.59937	2.50086	2.20205	2.43801	Q68FL6	Q68FL6	SYMC_MOUSE	Mars1	Methionine--tRNA ligase, cytoplasmic
	-0.779303	-0.761158	-1.04572	-0.286507	-0.143781	-0.0688276	Q68FM7	Q68FM7	Q68FM7_MOUSE	Arhgef11	Rho guanine nucleotide exchange factor (GEF) 11
	-1.99918	-2.07081	-2.73531	-2.54579	NaN	-2.15821	Q69Z98	Q69Z98	BRSK2_MOUSE	Brsk2	Serine/threonine-protein kinase BRSK2
	-0.715636	-0.743593	-0.199452	-0.695654	-0.756757	NaN	Q69ZP3	Q69ZP3	PNKD_MOUSE	Pnkd	Probable hydrolase PNKD
	-0.0144978	0.034472	0.0202804	0.211586	0.0210381	0.191764	Q69ZR2	Q69ZR2	HECD1_MOUSE	Hectd1	E3 ubiquitin-protein ligase HECTD1
	-0.731249	-1.32746	-0.406101	-0.291408	-0.349043	-0.119843	Q69ZS6	Q69ZS6	SV2C_MOUSE	Sv2c	Synaptic vesicle glycoprotein 2C
	-2.05725	-2.14731	-2.45854	NaN	-2.23021	-2.05053	Q69ZS7	Q69ZS7	HBS1L_MOUSE	Hbs1l	HBS1-like protein
	-0.986707	-1.58128	NaN	-2.79878	-1.76288	-1.35227	Q6A009	Q6A009	LTN1_MOUSE	Ltn1	E3 ubiquitin-protein ligase listerin
	-1.12908	-1.46839	-0.938741	-0.633604	-1.03673	-0.838268	Q6A051	Q6A051	ATRN1_MOUSE	Atrnl1	Attractin-like protein 1
	-1.92974	-2.1018	NaN	NaN	-1.56958	-1.18786	Q6A058	Q6A058	ARMX2_MOUSE	Armcx2	Armadillo repeat-containing X-linked protein 2
	-0.331397	-0.268383	-0.519459	-0.375083	-0.256088	-0.100342	Q6A065	Q6A065	CE170_MOUSE	Cep170	Centrosomal protein of 170 kDa
	-0.242811	-0.439426	-0.304007	-0.195088	-0.010231	-0.194267	Q6A068	A0A1W2P6Q8;A0A1W2P7S8;A0A1W2P7H4;Q6A068;A0A1W2P7Z8;A0A1W2P855	CDC5L_MOUSE	Cdc5l	Cell division cycle 5-like protein
	0.502755	0.529046	0.402478	0.535377	0.55091	0.572158	Q6A0A2	Q6A0A2	LAR4B_MOUSE	Larp4b	La-related protein 4B
	1.02655	0.807391	0.877718	1.12099	0.829093	0.811071	Q6A0A9	Q6A0A9	F120A_MOUSE	FAM120A	Constitutive coactivator of PPAR-gamma-like protein 1
	-0.231642	-0.376688	0.067183	-0.963294	-1.02542	-0.477381	Q6A152	Q6A152	CP4X1_MOUSE	Cyp4x1	Cytochrome P450 4X1
	0.622275	0.687797	0.89343	1.52732	1.04118	1.37878	Q6A4J8	Q6A4J8	UBP7_MOUSE	Usp7	Ubiquitin carboxyl-terminal hydrolase 7
	-2.26758	-2.15375	-2.57838	-2.28839	-2.37557	-2.89065	Q6DFV7	Q6DFV7	NCOA7_MOUSE	Ncoa7	Nuclear receptor coactivator 7
	0.918446	0.178061	1.0874	0.582025	0.917417	0.76719	Q6DFW4	Q6DFW4	NOP58_MOUSE	Nop58	Nucleolar protein 58
	0.149567	0.0106006	0.393513	0.301311	0.189997	0.0745831	Q6DFZ1	Q6DFZ1	Q6DFZ1_MOUSE	Gbf1	Golgi-specific brefeldin A-resistance factor 1
	-0.908214	-1.20064	-0.944402	-0.151992	0.0417461	0.147497	Q6DIB4	Q6DIB4	NOL4L_MOUSE	Nol4l	Nucleolar protein 4-like
	-1.62895	-1.14281	NaN	NaN	-1.03961	-0.942801	Q6DIC0	Q6DIC0	SMCA2_MOUSE	Smarca2	Probable global transcription activator SNF2L2
	-1.74881	-1.4465	-1.9513	-1.72911	-1.27032	-0.800449	Q6DIC6	Q6DIC6	Q6DIC6_MOUSE	Tro	Tro protein
	-1.86013	-2.37619	-1.68649	-1.95503	-2.12776	-2.44084	Q6DVA0	Q6DVA0	LEMD2_MOUSE	Lemd2	LEM domain-containing protein 2
	-0.316972	-0.472096	-0.301949	0.101789	-0.615897	0.142782	Q6EDY6	Q6EDY6	CARL1_MOUSE	Carmil1	F-actin-uncapping protein LRRC16A
	2.65421	2.38119	2.79761	2.56157	2.40922	2.35697	Q6GQT9	Q6GQT9	NOMO1_MOUSE	Nomo1	BOS complex subunit NOMO1
	-1.47998	-0.496818	-1.41572	-1.78405	-1.03042	-1.31679	Q6GU68	Q6GU68	ISLR_MOUSE	Islr	Immunoglobulin superfamily containing leucine-rich repeat protein
	-1.08081	-1.88862	-1.30322	-0.532603	-1.14555	-0.800204	Q6GV12	Q6GV12	KDSR_MOUSE	Kdsr	3-ketodihydrosphingosine reductase
	-0.44309	-0.657596	-0.826663	-1.23064	-0.651134	-0.612074	Q6GYP7	Q6GYP7	RGPA1_MOUSE	Ralgapa1	Ral GTPase-activating protein subunit alpha-1
	-0.946695	2.39781	1.49575	-0.514528	3.08803	0.536711	Q6IFX2	Q6IFX2	K1C42_MOUSE	Krt42	Keratin, type I cytoskeletal 42
	NaN	2.9436	-0.0671325	-0.806056	-2.09128	-0.547975	Q6IFZ6	Q6IFZ6	K2C1B_MOUSE	Krt77	Keratin, type II cytoskeletal 1b
	NaN	2.77561	-0.920535	NaN	-0.135303	-1.33547	Q6IME9	Q6IME9	K2C72_MOUSE	Krt72	Keratin, type II cytoskeletal 72
	0.700233	1.12902	0.71816	1.21032	1.20346	1.15538	Q6IRU2	Q6IRU2	TPM4_MOUSE	Tpm4	Tropomyosin alpha-4 chain
	1.39894	1.31554	1.16875	0.998501	1.28614	1.10582	Q6IRU5	Q6IRU5	CLCB_MOUSE	Cltb	Clathrin light chain B
	-0.187131	-0.291395	-0.209847	-0.243341	-0.518105	-0.629424	Q6KAR6	Q6KAR6	EXOC3_MOUSE	Exoc3	Exocyst complex component 3
	-1.47667	-1.31915	-1.04333	-0.865691	-1.16717	NaN	Q6NSR8	Q6NSR8	PEPL1_MOUSE	Npepl1	Probable aminopeptidase NPEPL1
	-0.772424	-1.24092	-0.612388	-0.480663	-0.545118	-0.665659	Q6NV83	Q6NV83	SR140_MOUSE	U2surp	U2 snRNP-associated SURP motif-containing protein
	-1.1098	-1.73594	-1.10982	-1.38602	-1.33021	-1.55137	Q6NVE8	Q6NVE8	WDR44_MOUSE	Wdr44	WD repeat-containing protein 44
	0.943722	1.07639	1.11265	1.44318	1.44114	1.48289	Q6NVF9	Q6NVF9	CPSF6_MOUSE	Cpsf6	Cleavage and polyadenylation specificity factor subunit 6
	-1.09223	-0.722208	-0.746638	-1.09289	-1.12193	-0.653577	Q6NVG1	Q6NVG1	LPCT4_MOUSE	Lpcat4	Lysophospholipid acyltransferase LPCAT4
	-0.882405	-1.16988	-1.21209	-0.813457	-1.09585	-0.50838	Q6NVG7	Q6NVG7	GT252_MOUSE	Colgalt2	Procollagen galactosyltransferase 2
	NaN	1.93809	-0.895521	NaN	0.238096	NaN	Q6NWV3	Q6NWV3	IF122_MOUSE	Ift122	Intraflagellar transport protein 122 homolog
	0.383122	6.82368	3.73124	0.710415	4.99208	3.56887	Q6NXH9	P07744;Q6NXH9	K2C73_MOUSE	Krt73	Keratin, type II cytoskeletal 73
	-0.459013	-0.466934	-0.401525	-0.436177	-0.60975	-0.60799	Q6NZB0	Q6NZB0	DNJC8_MOUSE	Dnajc8	DnaJ homolog subfamily C member 8
	-0.505956	-0.786796	-0.523981	-0.761242	-0.758826	-0.654149	Q6NZC7	Q6NZC7	S23IP_MOUSE	Sec23ip	SEC23-interacting protein
	-1.44924	-1.21189	-1.81218	-1.08532	-0.637924	-0.883158	Q6NZF1	Q6NZF1	ZC11A_MOUSE	Zc3h11a	Zinc finger CCCH domain-containing protein 11A
	2.06177	1.94821	2.09639	2.07687	1.8645	1.89283	Q6NZJ6	Q6NZJ6	IF4G1_MOUSE	Eif4g1	Eukaryotic translation initiation factor 4 gamma 1
	1.1361	0.884434	1.28559	1.05185	0.818567	0.744817	Q6NZL0	Q6NZL0	SOGA3_MOUSE	Soga3	Protein SOGA3
	-1.31971	-1.32092	-1.36743	-1.3432	-1.16857	-1.35841	Q6NZM9	Q6NZM9	HDAC4_MOUSE	Hdac4	Histone deacetylase 4
	-1.55394	-2.38118	-1.78634	-2.4246	-1.54959	-1.62088	Q6NZN0	Q6NZN0	RBM26_MOUSE	Rbm26	RNA-binding protein 26
	1.92173	1.61774	1.91989	2.19477	2.19013	2.0626	Q6P069	Q6P069	SORCN_MOUSE	Sri	Sorcin
	-2.84323	NaN	-3.07168	NaN	-3.20801	NaN	Q6P1B1	Q6P1B1	XPP1_MOUSE	Xpnpep1	Xaa-Pro aminopeptidase 1
	0.410897	0.163309	0.00375223	0.0225363	0.299434	0.0280104	Q6P1F6	Q6P1F6	2ABA_MOUSE	Ppp2r2a	Serine/threonine-protein phosphatase 2A 55 kDa regulatory subunit B alpha isoform
	-3.07635	-3.57824	-3.6288	-2.65872	-2.99762	-3.64096	Q6P2B1	Q6P2B1	TNPO3_MOUSE	Tnpo3	Transportin-3
	-0.575742	-0.536048	-0.20817	-1.44934	-1.47874	-1.65716	Q6P2L7	Q6P2L7	GOLM2_MOUSE	Golm2	Protein GOLM2
	-1.86928	-1.77788	-1.74603	-0.816736	-1.41486	-1.79152	Q6P3D0	Q6P3D0	NUD16_MOUSE	Nudt16	U8 snoRNA-decapping enzyme
	-3.14087	NaN	NaN	-2.73923	-2.49674	-2.77654	Q6P4S8	Q6P4S8	INT1_MOUSE	Ints1	Integrator complex subunit 1
	0.0507307	-0.0642447	0.0671725	0.314802	0.297275	0.216996	Q6P4T2	Q6P4T2	U520_MOUSE	Snrnp200	U5 small nuclear ribonucleoprotein 200 kDa helicase
	0.590991	0.53862	0.463218	0.506359	0.737015	0.648095	Q6P542	Q6P542	ABCF1_MOUSE	Abcf1	ATP-binding cassette sub-family F member 1
	-0.567864	-0.347106	-0.158828	-0.141207	-0.360209	-0.162719	Q6P5D3	Q6P5D3	DHX57_MOUSE	Dhx57	Putative ATP-dependent RNA helicase DHX57
	NaN	0.605629	0.635453	1.29076	1.32055	1.35666	Q6P5D8	Q6P5D8	SMHD1_MOUSE	Smchd1	Structural maintenance of chromosomes flexible hinge domain-containing protein 1
	0.479272	0.0963235	0.177598	1.19691	1.27163	1.00878	Q6P5E4	Q6P5E4	UGGG1_MOUSE	Uggt1	UDP-glucose:glycoprotein glucosyltransferase 1
	-0.23365	-0.37509	0.0536704	0.0387745	-0.368958	-0.240832	Q6P5E6	Q6P5E6	GGA2_MOUSE	Gga2	ADP-ribosylation factor-binding protein GGA2
	-0.412929	-0.44979	-0.367867	-0.274295	-0.266985	-0.218517	Q6P5F9	Q6P5F9	XPO1_MOUSE	Xpo1	Exportin-1
	-0.211597	-1.13002	-0.905798	NaN	0.0531778	-1.21547	Q6P5H2	Q6P5H2	NEST_MOUSE	Nes	Nestin
	0.210596	0.124881	-0.194944	0.0106277	0.134449	0.200222	Q6P8I4	Q6P8I4	PCNP_MOUSE	Pcnp	PEST proteolytic signal-containing nuclear protein
	0.586121	0.414029	0.464172	0.662624	0.578268	0.334687	Q6P8X1	Q6P8X1	SNX6_MOUSE	Snx6	Sorting nexin-6
	0.159015	0.0579591	0.0843844	0.394737	0.447401	0.452681	Q6P9K8	Q6P9K8	CSKI1_MOUSE	Caskin1	Caskin-1
	-0.517916	-0.268773	-0.367899	-0.0670643	0.160953	-0.0126343	Q6P9Q6	Q6P9Q6	FKB15_MOUSE	Fkbp15	FK506-binding protein 15
	0.758634	0.335849	0.274275	0.291676	0.771584	0.673069	Q6P9R2	Q6P9R2	OXSR1_MOUSE	Oxsr1	Serine/threonine-protein kinase OSR1
	-0.379723	-0.302478	-0.156108	-0.398754	-0.687637	-0.363406	Q6PA06	Q6PA06	ATLA2_MOUSE	Atl2	Atlastin-2
	-1.43495	-1.22493	-0.944454	-1.6656	-1.45335	-1.83134	Q6PAJ1	Q6PAJ1	BCR_MOUSE	Bcr	Breakpoint cluster region protein
	0.458794	-0.355671	-0.191763	-0.566482	-0.189775	-0.669042	Q6PAM0	Q6PAM0	AAKB2_MOUSE	Prkab2	5'-AMP-activated protein kinase subunit beta-2
	-0.864172	-1.07117	-0.943677	-0.256853	-0.52716	-0.446505	Q6PAM1	Q6PAM1	TXLNA_MOUSE	Txlna	Alpha-taxilin
	-0.302585	-0.69621	-0.651677	-0.648731	-0.430019	-0.384023	Q6PAR5	Q6PAR5	GAPD1_MOUSE	Gapvd1	GTPase-activating protein and VPS9 domain-containing protein 1
	-0.136928	-0.173604	-0.122116	0.0446787	0.0275717	-0.10175	Q6PB44	Q6PB44	PTN23_MOUSE	Ptpn23	Tyrosine-protein phosphatase non-receptor type 23
	0.6817	0.533121	0.823461	0.82284	0.568117	0.63658	Q6PB66	Q6PB66	LPPRC_MOUSE	Lrpprc	Leucine-rich PPR motif-containing protein, mitochondrial
	-1.4684	-1.01609	-1.00084	-1.30072	-0.762829	-0.780348	Q6PB70	Q6PB70	ANO8_MOUSE	Ano8	Anoctamin-8
	0.0449772	-0.193356	-0.127794	0.0696383	0.103246	-0.13633	Q6PCP5	Q6PCP5	MFF_MOUSE	Mff	Mitochondrial fission factor
	-0.549229	-0.588575	-0.856793	-0.928889	-1.07898	-1.05165	Q6PCZ4	Q6PCZ4	MAGE1_MOUSE	Magee1	Melanoma-associated antigen E1
	-0.235088	-0.301403	-0.43027	0.990523	0.727635	0.694038	Q6PD24	Q6PD24	AN13D_MOUSE	Ankrd13d	Ankyrin repeat domain-containing protein 13D
	0.447935	0.189323	0.556266	0.710025	0.412943	0.673786	Q6PD26	Q6PD26	PIGS_MOUSE	Pigs	GPI transamidase component PIG-S
	0.139728	-0.149649	0.129258	-0.390732	0.105114	0.165895	Q6PD28	Q6PD28	2A5B_MOUSE	Ppp2r5b	Serine/threonine-protein phosphatase 2A 56 kDa regulatory subunit beta isoform
	-0.19717	-0.248435	-0.192235	0.0881691	0.070405	-0.0660925	Q6PDG5	Q6PDG5	SMRC2_MOUSE	Smarcc2	SWI/SNF complex subunit SMARCC2
	-1.50924	-1.46286	-2.01068	-1.41773	-1.17879	-0.908347	Q6PDH0	Q6PDH0	PHLB1_MOUSE	Phldb1	Pleckstrin homology-like domain family B member 1
	-0.0230217	-0.131614	-0.0207124	-0.211275	-0.335329	-0.121955	Q6PDI5	Q6PDI5	ECM29_MOUSE	Ecpas	Proteasome adapter and scaffold protein ECM29
	-1.86312	-1.33939	-1.62417	-1.88648	-1.54601	-1.33146	Q6PDI6	Q6PDI6	MINY2_MOUSE	Mindy2	Ubiquitin carboxyl-terminal hydrolase MINDY-2
	0.263306	0.264285	-0.100482	0.219039	0.513819	0.644089	Q6PDL0	Q6PDL0	DC1L2_MOUSE	Dync1li2	Cytoplasmic dynein 1 light intermediate chain 2
	1.80534	1.58792	2.01194	2.20285	2.09299	1.91269	Q6PDM2	Q6PDM2	SRSF1_MOUSE	Srsf1	Serine/arginine-rich splicing factor 1
	-0.584171	-0.750199	-0.589059	-0.2768	-0.404075	-0.226883	Q6PDQ2	Q6PDQ2;A2A8L1	CHD4_MOUSE	Chd4	Chromodomain-helicase-DNA-binding protein 4
	-0.0619183	-0.471162	0.114941	0.238195	0.00264168	0.204106	Q6PDS3	Q6PDS3	SARM1_MOUSE	Sarm1	NAD(+) hydrolase SARM1
	-1.55493	-1.61525	-1.76947	-1.08822	-0.931812	-0.840673	Q6PDX6	Q6PDX6	RN220_MOUSE	Rnf220	E3 ubiquitin-protein ligase Rnf220
	-0.0700769	-0.445927	-0.035378	-0.613351	-0.447145	-0.478108	Q6PE15	Q6PE15	ABHDA_MOUSE	Abhd10	Palmitoyl-protein thioesterase ABHD10, mitochondrial
	-0.705293	-0.791623	-0.534283	-0.240499	-0.473706	-0.487604	Q6PEE2	Q6PEE2	CTIF_MOUSE	Ctif	CBP80/20-dependent translation initiation factor
	1.64323	1.43611	1.57508	1.69926	1.52738	1.67567	Q6PER3	Q6PER3	MARE3_MOUSE	Mapre3	Microtubule-associated protein RP/EB family member 3
	-1.80533	-1.65161	-1.69221	-1.50112	-1.99041	-2.3001	Q6PF93	Q6PF93	PK3C3_MOUSE	Pik3c3	Phosphatidylinositol 3-kinase catalytic subunit type 3
	-0.828702	-0.758529	-0.568449	-0.532615	-0.496851	-0.525608	Q6PFD9	Q6PFD9	NUP98_MOUSE	Nup98	Nuclear pore complex protein Nup98-Nup96
	-2.07	NaN	NaN	-0.817779	-0.407492	-0.829184	Q6PFE1	Q9JI74;Q6PFE1;B1AZR0	Q6PFE1_MOUSE	Klhl5	Kelch-like 5
	-2.42403	-1.81479	-1.68664	-1.20027	-1.3429	-1.27922	Q6PFQ7	Q6PFQ7	RASL2_MOUSE	Rasa4	Ras GTPase-activating protein 4
	-0.691707	-0.859039	-0.679567	-0.743592	-0.26739	-0.327194	Q6PFR5	Q6PFR5	TRA2A_MOUSE	Tra2a	Transformer-2 protein homolog alpha
	-0.0835295	0.0679736	-0.14864	-1.91772	-1.40635	-1.80537	Q6PFX8	Q6PFX8	RIMKA_MOUSE	Rimkla	N-acetylaspartylglutamate synthase A
	0.0332756	-0.456675	-0.346933	-0.391616	-0.407843	-0.336108	Q6PGB6	Q6PGB6	NAA50_MOUSE	Naa50	N-alpha-acetyltransferase 50
	-0.537929	-0.842737	-0.693177	-0.732133	-0.67734	-0.87639	Q6PGC1	Q6PGC1	DHX29_MOUSE	Dhx29	ATP-dependent RNA helicase DHX29
	-1.19776	-0.657913	-0.645625	-1.43454	-1.23966	-1.49252	Q6PGF7	Q6PGF7	EXOC8_MOUSE	Exoc8	Exocyst complex component 8
	-0.851981	-1.13497	-1.65596	-1.19205	-0.743557	-0.667332	Q6PGL7	Q6PGL7	WASC2_MOUSE	Washc2	WASH complex subunit 2
	0.503627	-0.000724316	0.279602	-1.82892	-0.805934	-0.910399	Q6PGN3	Q6PGN3	DCLK2_MOUSE	Dclk2	Serine/threonine-protein kinase DCLK2
	3.045	2.82615	3.14661	2.65385	2.73904	2.63441	Q6PHN9	Q6PHN9	RAB35_MOUSE	Rab35	Ras-related protein Rab-35
	-0.0327168	-0.51735	-0.750261	-0.315389	-0.571466	-0.268057	Q6PHQ8	Q6PHQ8	NAA35_MOUSE	Naa35	N-alpha-acetyltransferase 35, NatC auxiliary subunit
	0.632133	0.524415	0.307765	0.734331	0.611349	0.703175	Q6PHQ9	Q6PHQ9	Q6PHQ9_MOUSE	Pabpc4	Polyadenylate-binding protein
	-0.831324	-1.03969	-0.920153	-1.91638	-1.10747	-1.38907	Q6PHU5	Q6PHU5	SORT_MOUSE	Sort1	Sortilin
	1.39662	0.976504	1.20764	1.78654	1.54799	1.45306	Q6PHZ2	Q6PHZ2	KCC2D_MOUSE	Camk2d	Calcium/calmodulin-dependent protein kinase type II subunit delta
	0.767599	0.963274	0.532697	1.50956	1.63243	1.56104	Q6PIC6	Q6PIC6	AT1A3_MOUSE	Atp1a3	Sodium/potassium-transporting ATPase subunit alpha-3
	2.80985	2.9248	2.54327	2.52106	2.96227	2.6285	Q6PIE5	Q6PIE5	AT1A2_MOUSE	Atp1a2	Sodium/potassium-transporting ATPase subunit alpha-2
	-0.652665	-0.665403	-0.411622	-0.787095	-1.65413	-0.33257	Q6PIP5	Q6PIP5	NUDC1_MOUSE	Nudcd1	NudC domain-containing protein 1
	-1.70825	-1.80179	-1.33169	-2.56255	-2.36144	-2.02295	Q6Q899	Q6Q899	RIGI_MOUSE	Rigi	Antiviral innate immune response receptor RIG-I
	0.531553	0.0364385	0.747176	0.281151	0.236205	0.453206	Q6QD59	Q6QD59	SEC20_MOUSE	Bnip1	Vesicle transport protein SEC20
	0.816008	0.690411	0.855021	1.24208	0.923752	0.876842	Q6QIY3	Q6QIY3	SCNAA_MOUSE	Scn10a	Sodium channel protein type 10 subunit alpha
	0.0140457	0.146095	-0.218221	-0.629407	-0.121892	-0.0732279	Q6R0H7	Q6R0H7	GNAS1_MOUSE	Gnas	Guanine nucleotide-binding protein G(s) subunit alpha isoforms XLas
	-0.646374	-1.23542	-0.604217	-1.04546	-1.01894	-1.49841	Q6R891	Q6R891	NEB2_MOUSE	Ppp1r9b	Neurabin-2
	-0.631178	-1.20202	-0.638879	-0.0857077	-0.152759	-0.0476589	Q6RHR9	Q6RHR9	MAGI1_MOUSE	Magi1	Membrane-associated guanylate kinase, WW and PDZ domain-containing protein 1
	-1.69899	-1.91241	-1.53542	-1.91316	-2.16607	-2.21814	Q6SP97	Q6SP97	ENKUR_MOUSE	Enkur	Enkurin
	1.12661	0.390748	1.14887	0.42603	-0.0934019	0.550749	Q6URW6	Q6URW6	MYH14_MOUSE	Myh14	Myosin-14
	0.431883	1.92396	0.601966	0.126486	0.492963	0.484713	Q6VN19	Q6VN19	RBP10_MOUSE	Ranbp10	Ran-binding protein 10
	-1.86089	-1.34253	-1.96005	-1.78211	-1.35014	-1.32978	Q6VNB8	Q6VNB8	WDFY3_MOUSE	Wdfy3	WD repeat and FYVE domain-containing protein 3
	1.20673	1.76092	1.49723	-1.36951	-0.606671	-1.27757	Q6W8Q3	Q6W8Q3	PC4L1_MOUSE	Pcp4l1	Purkinje cell protein 4-like protein 1
	-1.02869	-1.00499	-0.729908	NaN	NaN	NaN	Q6X1Y6	Q6X1Y6	ASIC3_MOUSE	Asic3	Acid-sensing ion channel 3
	NaN	-1.30966	-0.738982	-0.758863	NaN	-1.27886	Q6X893	Q6X893	CTL1_MOUSE	Slc44a1	Choline transporter-like protein 1
	-0.885899	-0.497741	-0.478837	-0.598294	-0.993583	-1.58376	Q6Y7W8	Q6Y7W8	GGYF2_MOUSE	Gigyf2	GRB10-interacting GYF protein 2
	-0.619579	-0.783445	-0.329018	-0.310814	-0.231224	-0.234324	Q6ZPE2	Q6ZPE2	MTMR5_MOUSE	Sbf1	Myotubularin-related protein 5
	-2.9791	-1.7631	NaN	NaN	-2.97158	-2.42612	Q6ZPJ0	Q6ZPJ0	TEX2_MOUSE	Tex2	Testis-expressed protein 2
	0.884089	0.687726	0.935797	0.505439	0.635675	0.649046	Q6ZPJ3	Q6ZPJ3	UBE2O_MOUSE	Ube2o	(E3-independent) E2 ubiquitin-conjugating enzyme UBE2O
	0.749267	0.599583	-0.881483	0.865885	0.814797	0.83271	Q6ZPQ6	Q6ZPQ6	PITM2_MOUSE	Pitpnm2	Membrane-associated phosphatidylinositol transfer protein 2
	-2.22263	NaN	-1.91161	-0.819539	-1.12704	-0.835496	Q6ZPR4	Q6ZPR4;D3Z649	KCNT1_MOUSE	Kcnt1	Potassium channel subfamily T member 1
	-0.933522	-0.999891	-1.03671	-0.877535	-1.11517	-0.781621	Q6ZQ08	Q6ZQ08	CNOT1_MOUSE	Cnot1	CCR4-NOT transcription complex subunit 1
	1.68203	1.47091	1.53559	1.9004	1.66278	1.76834	Q6ZQ38	Q6ZQ38	CAND1_MOUSE	Cand1	Cullin-associated NEDD8-dissociated protein 1
	1.01111	0.836036	0.65157	0.687697	0.83708	0.882869	Q6ZQ58	Q6ZQ58	LARP1_MOUSE	Larp1	La-related protein 1
	-1.60636	-1.72891	-0.911753	-0.827682	-1.3384	-1.27312	Q6ZQ73	Q6ZQ73	CAND2_MOUSE	Cand2	Cullin-associated NEDD8-dissociated protein 2
	-1.37221	-1.28472	-1.77435	-0.471973	-0.143539	-0.126862	Q6ZQ82	Q6ZQ82	RHG26_MOUSE	Arhgap26	Rho GTPase-activating protein 26
	-2.85841	-2.44047	NaN	-2.22725	-1.80022	-2.01496	Q6ZQA6	Q6ZQA6	IGSF3_MOUSE	Igsf3	Immunoglobulin superfamily member 3
	3.43277	3.02479	3.40574	3.4489	3.40859	3.23169	Q6ZQI3	Q6ZQI3	MLEC_MOUSE	Mlec	Malectin
	0.884912	0.946136	1.0717	1.15043	1.14804	1.21965	Q6ZWM4	Q6ZWM4	LSM8_MOUSE	Lsm8	U6 snRNA-associated Sm-like protein LSm8
	3.81544	3.64049	3.81376	3.67273	3.59941	3.4907	Q6ZWN5	Q6ZWN5	RS9_MOUSE	Rps9	Small ribosomal subunit protein uS4
	-0.966713	-1.03029	-1.2826	-0.75634	-0.268959	-0.294284	Q6ZWQ7	Q6ZWQ7	SPCS3_MOUSE	Spcs3	Signal peptidase complex subunit 3
	-1.15475	-0.788014	-0.50157	-1.08728	-1.34741	-1.26964	Q6ZWR6	Q6ZWR6	SYNE1_MOUSE	Syne1	Nesprin-1
	1.00023	0.503929	1.39313	1.15526	0.598689	0.229398	Q6ZWU9	Q6ZWU9	RS27_MOUSE	Rps27	Small ribosomal subunit protein eS27
	1.79508	1.50123	1.9747	1.90969	1.65188	1.56609	Q6ZWV3	Q6ZWV3	RL10_MOUSE	Rpl10	Large ribosomal subunit protein uL16
	2.7733	2.63473	2.2963	2.26548	2.45347	2.62295	Q6ZWV7	Q6ZWV7	RL35_MOUSE	Rpl35	Large ribosomal subunit protein uL29
	1.13443	0.825155	1.11954	1.30287	1.19135	1.28796	Q6ZWX6	Q6ZWX6	IF2A_MOUSE	Eif2s1	Eukaryotic translation initiation factor 2 subunit 1
	2.96353	2.73133	3.33886	3.03961	2.85056	2.58221	Q6ZWY3	Q6ZWY3;Q6ZWU9	RS27L_MOUSE	Rps27l	Small ribosomal subunit protein eS27-like
	2.76655	2.17645	1.8549	1.63449	2.3453	1.78777	Q6ZWY8	Q6ZWY8;P20065;A2AEH9	TYB10_MOUSE	Tmsb10	Thymosin beta-10
	-0.813787	-1.46856	-1.40952	-1.23201	-0.708418	-1.09021	Q6ZWZ2	Q6ZWZ2	UB2R2_MOUSE	Ube2r2	Ubiquitin-conjugating enzyme E2 R2
	-1.34496	-1.64111	-1.45955	-1.01698	-0.924583	-1.44739	Q70FJ1	Q70FJ1	AKAP9_MOUSE	Akap9	A-kinase anchor protein 9
	1.61211	1.57648	1.8508	2.55076	2.3153	2.17055	Q70IV5	Q70IV5	SYNEM_MOUSE	Synm	Synemin
	0.583704	0.559313	0.735376	0.626237	0.642886	0.566419	Q71LX4	Q71LX4	TLN2_MOUSE	Tln2	Talin-2
	0.226054	0.408184	0.184443	-1.58192	-0.984532	-0.967834	Q71RI9	Q71RI9	KAT3_MOUSE	Kyat3	Kynurenine--oxoglutarate transaminase 3
	-1.13248	-0.595232	-1.79304	-0.171588	-0.229052	-0.137667	Q76LS9	Q76LS9	MINY1_MOUSE	Mindy1	Ubiquitin carboxyl-terminal hydrolase MINDY-1
	2.46261	2.14968	2.3788	2.28453	2.2505	2.12628	Q76MZ3	Q76MZ3	2AAA_MOUSE	Ppp2r1a	Serine/threonine-protein phosphatase 2A 65 kDa regulatory subunit A alpha isoform
	-0.747264	-0.988464	-0.756325	-1.06285	-1.02806	-1.13221	Q78IK2	Q78IK2	ATPMK_MOUSE	Atp5mk	ATP synthase membrane subunit K, mitochondrial
	-1.20726	-1.92283	-1.26503	-1.12728	-1.37693	-1.68018	Q78IS1	Q78IS1	TMED3_MOUSE	Tmed3	Transmembrane emp24 domain-containing protein 3
	-1.59888	-1.35781	-1.20519	-1.6413	-2.36951	-2.65749	Q78J03	Q78J03	MSRB2_MOUSE	Msrb2	Methionine-R-sulfoxide reductase B2, mitochondrial
	-0.96732	-1.25378	-1.34785	-0.345133	-0.347605	-0.479603	Q78JE5	Q78JE5	FBX22_MOUSE	Fbxo22	F-box only protein 22
	-1.94428	NaN	-2.65183	-0.287233	-0.662071	-0.202136	Q78KK3	Q78KK3	S22AI_MOUSE	Slc22a18	Solute carrier family 22 member 18
	2.07857	1.95918	2.15762	2.28461	1.98864	2.07344	Q78PY7	Q78PY7	SND1_MOUSE	Snd1	Staphylococcal nuclease domain-containing protein 1
	0.294018	-0.119403	0.24003	0.823842	0.624967	0.847223	Q78ZA7	Q78ZA7	NP1L4_MOUSE	Nap1l4	Nucleosome assembly protein 1-like 4
	1.82403	1.77606	2.01122	2.39943	2.30254	2.29648	Q791T5	Q791T5	MTCH1_MOUSE	Mtch1	Mitochondrial carrier homolog 1
	1.3414	1.22488	1.53296	1.36862	1.28938	1.28455	Q791V5	Q791V5	MTCH2_MOUSE	Mtch2	Mitochondrial carrier homolog 2
	NaN	-1.86336	-2.09266	NaN	NaN	NaN	Q792Z1	Q792Z1	Q792Z1_MOUSE	Try10	Trypsin 10
	0.727112	0.703641	0.581799	0.317206	0.337894	0.32522	Q7M6Y3	Q7M6Y3	PICAL_MOUSE	Picalm	Phosphatidylinositol-binding clathrin assembly protein
	-2.14999	NaN	-2.10966	NaN	-2.78881	NaN	Q7M729	Q7M729	SCN4B_MOUSE	Scn4b	Sodium channel subunit beta-4
	-1.90299	NaN	NaN	NaN	-1.2801	-1.83597	Q7M753;Q8K4K6;Q8R2W9	Q7M753;Q8K4K6;Q8R2W9	PANK1_MOUSE;PANK2_MOUSE;PANK3_MOUSE	Pank1;Pank2;Pank3	Pantothenate kinase 2, mitochondrial
	0.405579	0.746898	0.203641	0.443258	0.932275	0.806816	Q7TMB8	Q7TMB8	CYFP1_MOUSE	Cyfip1	Cytoplasmic FMR1-interacting protein 1
	0.0995464	0.224989	0.827243	0.688362	0.234952	0.287197	Q7TMF3	Q7TMF3	NDUAC_MOUSE	Ndufa12	NADH dehydrogenase [ubiquinone] 1 alpha subcomplex subunit 12
	2.84267	2.53186	2.58113	2.42177	2.6299	2.57075	Q7TMK9	Q7TMK9	HNRPQ_MOUSE	Syncrip	Heterogeneous nuclear ribonucleoprotein Q
	4.45005	3.96383	3.96517	4.08883	4.38336	4.21703	Q7TMM9	Q7TMM9;Q9CWF2	TBB2A_MOUSE	Tubb2a	Tubulin beta-2A chain
	-0.739854	-0.660888	-0.959697	-0.701872	-0.672062	-0.305066	Q7TMQ7	Q7TMQ7	WDR91_MOUSE	Wdr91	WD repeat-containing protein 91
	-1.2774	-1.08192	-0.643554	-1.74418	-1.82133	NaN	Q7TMS5	Q7TMS5	ABCG2_MOUSE	Abcg2	Broad substrate specificity ATP-binding cassette transporter ABCG2
	0.527143	0.317673	0.499817	0.734009	0.683895	0.742817	Q7TMY8	Q7TMY8	HUWE1_MOUSE	Huwe1	E3 ubiquitin-protein ligase HUWE1
	-0.187961	-0.208247	-0.00373697	-0.313445	-0.530525	-0.0453701	Q7TN29	Q7TN29	SMAP2_MOUSE	Smap2	Stromal membrane-associated protein 2
	-0.131092	-0.345424	-0.497451	1.25492	1.02213	1.20747	Q7TN33	Q7TN33	CELF6_MOUSE	Celf6	CUGBP Elav-like family member 6
	0.164567	0.170604	0.514983	0.389726	-0.0783072	0.139912	Q7TN98	Q7TN98;Q7TN99;Q812E0	CPEB4_MOUSE	Cpeb4	Cytoplasmic polyadenylation element-binding protein 4
	-0.360778	-0.20811	-0.171304	0.079669	-0.167971	-0.21561	Q7TNC4	Q7TNC4;Q9CYI4	LC7L2_MOUSE	Luc7l2	Putative RNA-binding protein Luc7-like 2
	0.823362	0.932969	1.20574	0.411797	0.458572	0.522606	Q7TNG5	Q7TNG5	EMAL2_MOUSE	Eml2	Echinoderm microtubule-associated protein-like 2
	-0.848316	-0.719766	-1.03168	-1.02157	-0.669398	-1.08605	Q7TNL5	Q7TNL5	Q7TNL5_MOUSE	Ppp2r5d	Serine/threonine-protein phosphatase 2A 56 kDa regulatory subunit
	-0.92938	-0.679578	-1.02681	-1.02301	-0.563644	-0.622091	Q7TNM2	Q7TNM2	TRI46_MOUSE	Trim46	Tripartite motif-containing protein 46
	0.382741	0.43746	0.305181	0.305839	0.349729	0.574382	Q7TPM1	Q7TPM1	PRC2B_MOUSE	Prrc2b	Protein PRRC2B
	-0.0491838	-0.438861	-0.226726	-0.00592422	-0.163494	-0.362681	Q7TPM6	Q7TPM6	FSD1_MOUSE	Fsd1	Fibronectin type III and SPRY domain-containing protein 1
	-0.671153	-0.516284	-0.501603	0.938592	0.530558	0.3489	Q7TPR4	Q7TPR4	ACTN1_MOUSE	Actn1	Alpha-actinin-1
	-0.624455	-1.05399	-0.659314	-0.673987	-0.443387	-0.563414	Q7TPV4	Q7TPV4	MBB1A_MOUSE	Mybbp1a	Myb-binding protein 1A
	NaN	-1.93532	NaN	-0.610364	-1.17972	-1.0687	Q7TPW1	Q7TPW1	NEXN_MOUSE	Nexn	Nexilin
	1.63894	1.37906	1.80054	1.58533	1.32995	1.36644	Q7TQ95	Q7TQ95	LNP_MOUSE	Lnpk	Endoplasmic reticulum junction formation protein lunapark
	0.49989	0.0545173	0.0750098	0.457764	0.49401	0.465519	Q7TQF7	Q7TQF7	AMPH_MOUSE	Amph	Amphiphysin
	-0.924092	-1.06605	-0.765098	-0.180243	-0.62971	-0.565649	Q7TQG1	Q7TQG1	PKHA6_MOUSE	Plekha6	Pleckstrin homology domain-containing family A member 6
	1.25292	1.26279	1.258	1.2981	1.2714	1.38347	Q7TQH0	Q7TQH0	ATX2L_MOUSE	Atxn2l	Ataxin-2-like protein
	1.76385	1.59551	1.61459	1.83208	1.91221	1.78927	Q7TQI3	Q7TQI3	OTUB1_MOUSE	Otub1	Ubiquitin thioesterase OTUB1
	-1.89644	-1.21551	-1.34475	-1.17041	NaN	-1.3053	Q7TQK5	Q7TQK5	CCD93_MOUSE	Ccdc93	Coiled-coil domain-containing protein 93
	-1.87377	NaN	NaN	-1.15321	-1.68783	-1.1406	Q7TR14	Q7TR14	Q7TR14_MOUSE	Or4a66	Olfactory receptor
	-0.377295	-0.354349	-0.276828	-0.158561	-0.376084	-0.0344524	Q7TSC1	Q7TSC1	PRC2A_MOUSE	Prrc2a	Protein PRRC2A
	NaN	1.94509	-0.477027	0.794915	-0.390219	-1.18428	Q7TSF1	Q61495;Q7TSF0;Q7TSF1	DSG1B_MOUSE	Dsg1b	Desmoglein-1-beta
	NaN	NaN	NaN	-2.36348	-1.55914	-1.36988	Q7TSG2	Q7TSG2	CTDP1_MOUSE	Ctdp1	RNA polymerase II subunit A C-terminal domain phosphatase
	-0.245527	-0.342228	-0.772003	-0.397931	-0.35892	-0.291694	Q7TSI3	Q7TSI3	PP6R1_MOUSE	Ppp6r1	Serine/threonine-protein phosphatase 6 regulatory subunit 1
	0.753063	0.710306	0.525614	0.289884	0.743127	0.431963	Q7TSJ2	Q7TSJ2	MAP6_MOUSE	Map6	Microtubule-associated protein 6
	-0.284657	-0.179712	-0.206416	-0.957561	-0.4452	-0.844995	Q7TSQ8	Q7TSQ8	PDPR_MOUSE	Pdpr	Pyruvate dehydrogenase phosphatase regulatory subunit, mitochondrial
	-0.711009	-1.40024	-1.58805	-1.92042	-1.77579	-1.777	Q7TSY6	Q7TSY6	CELF4_MOUSE	Celf4	CUGBP Elav-like family member 4
	0.786971	0.382632	0.907229	1.50308	1.1896	1.27237	Q7TT15	Q7TT15	GLT17_MOUSE	Galnt17	Polypeptide N-acetylgalactosaminyltransferase 17
	-0.601472	-0.738668	-0.716755	-0.716639	-0.664776	-0.675379	Q7TT37	Q7TT37	ELP1_MOUSE	Elp1	Elongator complex protein 1
	-1.23723	-1.12662	-1.04844	-0.897766	-0.825488	-0.888671	Q7TT50	Q7TT50	MRCKB_MOUSE	Cdc42bpb	Serine/threonine-protein kinase MRCK beta
	0.0717659	0.0242229	0.189827	-0.275712	-0.318851	-0.118942	Q80SW1	Q80SW1	SAHH2_MOUSE	Ahcyl1	S-adenosylhomocysteine hydrolase-like protein 1
	-1.31782	-2.62623	-1.05309	-0.583535	-1.23915	-1.7117	Q80SY5	Q80SY5	PR38B_MOUSE	Prpf38b	Pre-mRNA-splicing factor 38B
	-1.02585	-1.39554	-1.20349	-0.957665	-1.04301	-0.807564	Q80T85	Q80T85	DCAF5_MOUSE	Dcaf5	DDB1- and CUL4-associated factor 5
	0.24759	-0.101411	-0.0760751	-1.55271	-0.320061	-1.40839	Q80TB8	Q80TB8	VAT1L_MOUSE	Vat1l	Synaptic vesicle membrane protein VAT-1 homolog-like
	-1.83757	-0.96516	NaN	-2.63731	-1.84384	-1.34624	Q80TI0	Q80TI0	ASTRB_MOUSE	Gramd1b	Protein Aster-B
	1.88987	1.59513	1.88661	1.65627	1.62362	1.70914	Q80TJ1	Q80TJ1	CAPS1_MOUSE	Cadps	Calcium-dependent secretion activator 1
	-1.17314	-1.33515	NaN	-1.59478	-1.90477	NaN	Q80TJ7;Q9WTU0	Q9WTU0;Q80TJ7	PHF2_MOUSE;PHF8_MOUSE	Phf2;Phf8	Histone lysine demethylase PHF8
	1.5609	1.2378	1.58457	3.565	3.33174	3.19799	Q80TL4	Q80TL4	PHF24_MOUSE	Phf24	PHD finger protein 24
	-0.774234	-0.716518	-0.678627	-0.765175	-0.986938	-0.43415	Q80TL7	Q80TL7	MON2_MOUSE	Mon2	Protein MON2 homolog
	-0.0168324	-0.138403	-0.286182	-0.216097	-0.0124826	-0.166993	Q80TM9	Q80TM9	NISCH_MOUSE	Nisch	Nischarin
	0.692123	0.334378	0.728682	0.893792	0.484728	0.570274	Q80TN5	Q80TN5	ZDH17_MOUSE	Zdhhc17	Palmitoyltransferase ZDHHC17
	0.81503	0.889322	0.950301	0.642137	0.63937	0.723058	Q80TV8	Q80TV8	CLAP1_MOUSE	Clasp1	CLIP-associating protein 1
	-0.146076	-0.146569	0.0208898	0.522187	0.184936	0.316728	Q80TY0	Q80TY0	FNBP1_MOUSE	Fnbp1	Formin-binding protein 1
	-0.451227	-0.362684	-0.607893	-0.326312	-0.361709	-0.379855	Q80TZ3	Q80TZ3	AUXI_MOUSE	Dnajc6	Putative tyrosine-protein phosphatase auxilin
	-1.68065	-1.50388	-1.91021	-2.32184	-1.7766	-1.61823	Q80U04	Q80U04	PJA2_MOUSE	Pja2	E3 ubiquitin-protein ligase Praja-2
	-1.11232	-1.43637	-1.35428	-1.21983	-1.15857	-1.10641	Q80U49	Q80U49	C170B_MOUSE	Cep170b	Centrosomal protein of 170 kDa protein B
	0.00361347	-0.332215	-0.140891	-0.925784	-0.751006	-0.545984	Q80U57	Q80U57	RIMS3_MOUSE	Rims3	Regulating synaptic membrane exocytosis protein 3
	-0.165674	-0.0986333	0.0134921	0.0135126	-0.0551739	-0.00439644	Q80U63	Q80U63	MFN2_MOUSE	Mfn2	Mitofusin-2
	-0.417998	-0.524181	-0.878174	-0.929792	-0.827819	-0.733552	Q80U78	Q80U78	PUM1_MOUSE	Pum1	Pumilio homolog 1
	-0.328538	-0.243976	-0.508021	-0.286368	-0.0101519	0.0206347	Q80U87	Q80U87	UBP8_MOUSE	Usp8	Ubiquitin carboxyl-terminal hydrolase 8
	-0.260973	-0.164798	-0.427032	-0.523886	-0.155737	0.000794411	Q80U93	Q80U93	NU214_MOUSE	Nup214	Nuclear pore complex protein Nup214
	-0.855271	-1.04465	-0.814227	-0.992705	-0.699152	-0.920774	Q80U95	Q80U95	UBE3C_MOUSE	Ube3c	Ubiquitin-protein ligase E3C
	-0.395231	-0.299758	-0.0612903	-1.56611	-1.55053	-2.00199	Q80UG2	P70207;Q80UG2	PLXA4_MOUSE	Plxna4	Plexin-A4
	0.246525	0.137959	-0.0184712	-0.467665	-0.247609	-0.429541	Q80UG5	Q80UG5	SEPT9_MOUSE	Septin9	Septin-9
	-0.795495	-0.804155	-0.542738	-0.75087	-1.2402	-1.08522	Q80UJ7	Q80UJ7	RB3GP_MOUSE	Rab3gap1	Rab3 GTPase-activating protein catalytic subunit
	0.798836	0.4587	0.822548	0.84138	0.719099	0.787719	Q80UM3	Q80UM3	NAA15_MOUSE	Naa15	N-alpha-acetyltransferase 15, NatA auxiliary subunit
	1.0636	0.939216	1.17409	1.01308	0.850481	0.898916	Q80UM7	Q80UM7	MOGS_MOUSE	Mogs	Mannosyl-oligosaccharide glucosidase
	0.582932	0.525129	0.476307	1.61256	1.3827	1.58139	Q80UP3	Q80UP3	DGKZ_MOUSE	Dgkz	Diacylglycerol kinase zeta
	1.01639	0.72008	0.631726	0.122103	0.501472	0.233434	Q80UU9	Q80UU9	PGRC2_MOUSE	Pgrmc2	Membrane-associated progesterone receptor component 2
	2.65798	2.09397	2.39779	0.39885	1.03999	0.868153	Q80UW2	Q80UW2	FBX2_MOUSE	Fbxo2	F-box only protein 2
	-0.712916	-0.82089	-0.49798	-0.407117	-0.485553	-0.381485	Q80UW8	Q80UW8	RPAB1_MOUSE	Polr2e	DNA-directed RNA polymerases I, II, and III subunit RPABC1
	0.249227	0.299148	0.0606017	-0.118747	-0.120988	-0.331043	Q80UY2	Q80UY2	KCMF1_MOUSE	Kcmf1	E3 ubiquitin-protein ligase KCMF1
	-0.661699	-0.752995	-0.68546	-0.159463	-0.315071	-0.22939	Q80V26	Q80V26	IMPA3_MOUSE	Bpnt2	Golgi-resident adenosine 3',5'-bisphosphate 3'-phosphatase
	-1.10815	-0.996339	-1.30689	-1.22077	-1.39698	-1.44821	Q80VC9	Q80VC9	CAMP3_MOUSE	Camsap3	Calmodulin-regulated spectrin-associated protein 3
	-0.410578	-0.235842	-0.391214	0.326587	0.380162	0.187917	Q80VD1	Q80VD1	FA98B_MOUSE	Fam98b	Protein FAM98B
	-1.65868	-1.31463	-1.91261	-1.46967	-1.53279	-1.26808	Q80VI1	Q80VI1	TRI56_MOUSE	Trim56	E3 ubiquitin-protein ligase TRIM56
	-0.974634	-0.998833	-0.999513	-0.742367	-1.34477	-1.0449	Q80VL1	Q80VL1	TDRKH_MOUSE	Tdrkh	Tudor and KH domain-containing protein
	-1.67135	-1.65964	NaN	NaN	-1.18839	-1.3092	Q80VP1	Q80VP1	EPN1_MOUSE	Epn1	Epsin-1
	-0.0465517	-0.480442	-1.01608	-1.43741	-1.34621	-1.0218	Q80W54	Q80W54	FACE1_MOUSE	Zmpste24	CAAX prenyl protease 1 homolog
	NaN	NaN	-0.247192	-2.45183	NaN	-0.76307	Q80WC3	Q80WC3	TNC18_MOUSE	Tnrc18	Trinucleotide repeat-containing gene 18 protein
	-1.70358	-1.67524	-1.78425	-1.26491	-1.05128	-1.06044	Q80WC7	Q80WC7	AGFG2_MOUSE	Agfg2	Arf-GAP domain and FG repeat-containing protein 2
	-2.21315	-1.29474	-2.17513	-2.09269	-2.17096	-1.8992	Q80WG5	Q80WG5	LRC8A_MOUSE	Lrrc8a	Volume-regulated anion channel subunit LRRC8A
	1.77042	1.1965	1.46482	1.6101	1.66902	1.76836	Q80WG7	Q80WG7	TRI36_MOUSE	Trim36	E3 ubiquitin-protein ligase Trim36
	1.8599	1.9247	1.70712	1.51379	1.54264	1.6971	Q80WJ7	Q80WJ7	LYRIC_MOUSE	Mtdh	Protein LYRIC
	-1.33468	-1.11724	-0.730645	-0.975934	-1.58924	-1.32884	Q80WQ2	Q80WQ2	VAC14_MOUSE	Vac14	Protein VAC14 homolog
	-1.90889	NaN	NaN	-1.98232	-1.82272	-1.82004	Q80WT0	Q80WT0	JPH4_MOUSE	Jph4	Junctophilin-4
	1.06828	1.29974	1.52167	1.50918	1.16447	1.55752	Q80WW9	Q80WW9	DDRGK_MOUSE	Ddrgk1	DDRGK domain-containing protein 1
	0.920737	0.913178	0.997692	0.596345	0.890831	0.41772	Q80X19	Q80X19	COEA1_MOUSE	Col14a1	Collagen alpha-1(XIV) chain
	0.95325	0.773573	0.684217	0.580054	0.709616	0.643867	Q80X50	Q80X50	UBP2L_MOUSE	Ubap2l	Ubiquitin-associated protein 2-like
	-2.59092	-2.37689	-3.48325	-3.09093	-2.63781	-3.21447	Q80X73	Q80X73	PELO_MOUSE	Pelo	Protein pelota homolog
	-0.0427952	-0.447303	-0.0517812	-0.126522	-0.211956	-0.0385618	Q80X80	Q80X80	C2C2L_MOUSE	C2cd2l	Phospholipid transfer protein C2CD2L
	-2.05067	-1.60356	-2.22183	-2.13619	-1.77915	-1.68346	Q80X82	Q80X82	SYMPK_MOUSE	Sympk	Symplekin
	0.571513	0.689622	0.557042	0.109652	0.46069	0.0685196	Q80X90	Q80X90	FLNB_MOUSE	Flnb	Filamin-B
	0.0898714	-0.206047	-0.560398	-0.154975	0.416222	0.302512	Q80X95	Q6NTA4;Q80X95	RRAGA_MOUSE	Rraga	Ras-related GTP-binding protein A
	-0.39959	-0.633072	-0.396164	-0.313825	-0.131104	-0.0687485	Q80XA6	Q80XA6	REPS2_MOUSE	Reps2	RalBP1-associated Eps domain-containing protein 2
	1.21842	1.27435	1.13545	0.875547	1.05165	1.14662	Q80XI3	Q80XI3	IF4G3_MOUSE	Eif4g3	Eukaryotic translation initiation factor 4 gamma 3
	0.156693	0.0789781	0.00388193	-0.381724	-0.0301466	-0.0301914	Q80XI4	Q80XI4	PI42B_MOUSE	Pip4k2b	Phosphatidylinositol 5-phosphate 4-kinase type-2 beta
	-1.52332	NaN	-1.7427	-1.72564	-1.40305	NaN	Q80XL6	Q80XL6	ACD11_MOUSE	Acad11	Acyl-CoA dehydrogenase family member 11
	0.197372	0.15991	-0.217499	-0.0969181	-0.440858	0.229758	Q80XN0	Q80XN0	BDH_MOUSE	Bdh1	D-beta-hydroxybutyrate dehydrogenase, mitochondrial
	-1.71905	-1.83036	NaN	-2.32549	-2.0457	-2.05272	Q80XQ2	Q80XQ2	TBCD5_MOUSE	Tbc1d5	TBC1 domain family member 5
	-0.0753307	-0.342797	-0.213527	-0.10281	-0.17113	-0.346964	Q80XR2	Q80XR2	AT2C1_MOUSE	Atp2c1	Calcium-transporting ATPase type 2C member 1
	0.815246	1.15149	-0.308738	0.25121	0.788928	1.19704	Q80XU3	Q80XU3	NUCKS_MOUSE	Nucks1	Nuclear ubiquitous casein and cyclin-dependent kinase substrate 1
	-0.287711	-0.313111	-1.58357	-1.13245	-0.34025	-0.0285902	Q80Y14	Q80Y14	GLRX5_MOUSE	Glrx5	Glutaredoxin-related protein 5, mitochondrial
	-1.6398	-1.36399	-1.34234	-2.01808	-1.71623	-2.11894	Q80Y17	Q80Y17	L2GL1_MOUSE	Llgl1	Lethal(2) giant larvae protein homolog 1
	-2.93148	NaN	NaN	-2.65334	-3.51707	-2.87988	Q80Y81	Q80Y81	RNZ2_MOUSE	Elac2	Zinc phosphodiesterase ELAC protein 2
	1.33645	1.20984	1.85757	1.50699	NaN	1.35233	Q80Y86	Q80Y86	MK15_MOUSE	Mapk15	Mitogen-activated protein kinase 15
	-1.33317	-1.19668	-1.77367	-1.801	-2.12169	-1.84633	Q80YD1	Q80YD1	SUV3_MOUSE	Supv3l1	ATP-dependent RNA helicase SUPV3L1, mitochondrial
	1.24485	0.701584	0.219323	-0.0543699	1.22275	0.0448475	Q80YN3	Q80YN3	BCAS1_MOUSE	Bcas1	Breast carcinoma-amplified sequence 1 homolog
	-2.03911	NaN	-2.18986	-2.1222	-2.26855	-1.5564	Q80YQ2	Q80YQ2	MED23_MOUSE	Med23	Mediator of RNA polymerase II transcription subunit 23
	-1.69047	-1.96218	-1.52113	-2.72494	-2.49188	-1.76889	Q80YT7	Q80YT7	MYOME_MOUSE	Pde4dip	Myomegalin
	-3.10928	NaN	-2.17971	-2.40696	-3.05798	-2.16755	Q80YV2	Q80YV2	ZC3C1_MOUSE	Zc3hc1	Zinc finger C3HC-type protein 1
	0.468602	0.280266	0.679186	0.510302	0.362411	0.441568	Q80ZI6	Q80ZI6	LRSM1_MOUSE	Lrsam1	E3 ubiquitin-protein ligase LRSAM1
	1.10588	0.682729	1.3365	-0.272078	-0.372352	-0.421532	Q80ZW2	Q80ZW2	THEM6_MOUSE	Them6	Protein THEM6
	0.76563	0.543192	0.550468	0.275205	0.348062	0.359632	Q80ZX0	Q80ZX0	Q80ZX0_MOUSE	Sec24b	Sec24 related gene family, member B (S. cerevisiae)
	-1.78283	-2.39151	-2.10326	-2.28125	-1.68836	-2.4634	Q810A3	Q810A3	TTC9C_MOUSE	Ttc9c	Tetratricopeptide repeat protein 9C
	0.205034	0.0770144	0.13132	0.391509	0.404905	0.215127	Q810A7	Q810A7	DDX42_MOUSE	Ddx42	ATP-dependent RNA helicase DDX42
	-0.84639	-0.896171	-0.488338	-0.256321	-0.263777	-0.454453	Q810B6	Q810B6	ANFY1_MOUSE	Ankfy1	Rabankyrin-5
	-1.32387	-1.34023	-1.56286	-2.5698	-1.59296	-2.60199	Q810U3	Q810U3	NFASC_MOUSE	Nfasc	Neurofascin
	-2.10324	-1.93075	NaN	-1.95145	-1.72378	-1.75904	Q810U5	Q810U5	CCD50_MOUSE	Ccdc50	Coiled-coil domain-containing protein 50
	-2.3992	-2.67258	NaN	-2.65199	NaN	NaN	Q810Y8	Q810Y8	PRAL7_MOUSE	Pramel7	Preferentially expressed antigen in melanoma-like protein 7
	-0.301557	-0.678594	-0.776865	-0.447674	-0.323926	-0.600657	Q812A2	Q812A2	SRGP3_MOUSE	Srgap3	SLIT-ROBO Rho GTPase-activating protein 3
	0.142282	-0.11915	-0.583606	-0.00932503	0.0198317	-0.202648	Q812E0	Q812E0	CPEB2_MOUSE	Cpeb2	Cytoplasmic polyadenylation element-binding protein 2
	0.565315	0.655337	0.321058	0.739502	0.588327	0.761996	Q8BFQ8	Q8BFQ8	GALD1_MOUSE	Gatd1	Glutamine amidotransferase-like class 1 domain-containing protein 1
	-1.30135	-1.39485	NaN	-2.29166	-1.23095	-1.0235	Q8BFR4	Q8BFR4	GNS_MOUSE	Gns	N-acetylglucosamine-6-sulfatase
	2.85157	2.65785	2.91596	2.61634	2.58346	2.504	Q8BFR5	Q8BFR5	EFTU_MOUSE	Tufm	Elongation factor Tu, mitochondrial
	-1.12671	-0.917059	-0.736288	-0.995741	-1.27133	-0.873113	Q8BFU3	Q8BFU3	RN214_MOUSE	Rnf214	RING finger protein 214
	-0.587797	-0.555641	-0.627306	-0.177328	-0.505696	-0.176418	Q8BFY0	Q8BFY0	PIRT_MOUSE	Pirt	Phosphoinositide-interacting protein
	0.8323	0.33007	0.533464	0.734381	0.881214	0.859905	Q8BFY6	Q8BFY6	PEF1_MOUSE	Pef1	Peflin
	0.646121	0.478187	0.453061	0.715133	0.814721	0.880208	Q8BFY9	Q99LG2;Q8BFY9	TNPO1_MOUSE	Tnpo1	Transportin-1
	4.91105	4.20718	4.63437	4.74695	5.2775	4.53983	Q8BFZ3	Q8BFZ3	ACTBL_MOUSE	Actbl2	Beta-actin-like protein 2
	0.686942	0.549328	0.786005	1.29074	0.889357	1.27045	Q8BFZ9	Q8BFZ9	ERLN2_MOUSE	Erlin2	Erlin-2
	3.06779	3.10026	3.2142	3.41074	3.30752	3.42967	Q8BG05	Q8BG05	ROA3_MOUSE	Hnrnpa3	Heterogeneous nuclear ribonucleoprotein A3
	-0.759986	-0.921985	-0.794477	-1.82434	-1.50215	-1.13558	Q8BG16	Q8BG16	S6A15_MOUSE	Slc6a15	Sodium-dependent neutral amino acid transporter B(0)AT2
	-1.15138	-1.01658	-1.20621	-1.18216	-0.96428	-0.327615	Q8BG18	Q8BG18	NECA1_MOUSE	Necab1	N-terminal EF-hand calcium-binding protein 1
	4.46042	4.49513	4.42975	4.42349	4.39185	4.65961	Q8BG32	Q8BG32	PSD11_MOUSE	Psmd11	26S proteasome non-ATPase regulatory subunit 11
	0.204809	0.342618	0.338839	0.177471	0.454694	0.417976	Q8BG51	Q8BG51	MIRO1_MOUSE	Rhot1	Mitochondrial Rho GTPase 1
	0.927167	0.259613	0.294448	0.339712	1.06813	0.769684	Q8BG73	Q8BG73	SH3L2_MOUSE	Sh3bgrl2	SH3 domain-binding glutamic acid-rich-like protein 2
	-0.9889	-0.838412	-1.13701	-1.30332	-0.639348	-0.730133	Q8BG81	Q8BG81	PDIP3_MOUSE	Poldip3	Polymerase delta-interacting protein 3
	-0.209144	-0.332248	-0.655121	-1.0671	-1.01113	-1.18487	Q8BGB5	Q9ERG0;Q8BGB5	LIMD2_MOUSE	Limd2	LIM domain-containing protein 2
	-1.09722	-1.4009	-3.21607	-1.76501	-0.873972	-1.18242	Q8BGB7	Q8BGB7	ENOPH_MOUSE	Enoph1	Enolase-phosphatase E1
	-2.00562	NaN	-1.97215	NaN	-1.32886	-1.08198	Q8BGC0	Q8BGC0	HTSF1_MOUSE	Htatsf1	HIV Tat-specific factor 1 homolog
	-0.767642	-0.690665	-0.749981	0.574403	0.621414	0.502462	Q8BGC4	Q8BGC4	PTGR3_MOUSE	Ptgr3	Prostaglandin reductase-3
	-1.29398	-1.42008	-1.20182	-1.75356	-1.48778	-1.50026	Q8BGD5	Q8BGD5	CPT1C_MOUSE	Cpt1c	Carnitine O-palmitoyltransferase 1, brain isoform
	1.80911	1.75167	1.76481	1.87224	1.69777	1.80883	Q8BGD9	Q8BGD9	IF4B_MOUSE	Eif4b	Eukaryotic translation initiation factor 4B
	-0.0803699	-0.715387	-0.43829	-0.606479	-0.188385	-0.254469	Q8BGE6	Q8BGE6	ATG4B_MOUSE	Atg4b	Cysteine protease ATG4B
	-0.139657	-0.346367	-0.104686	0.0897541	-0.0615425	-0.132573	Q8BGG7	Q8BGG7	UBS3B_MOUSE	Ubash3b	Ubiquitin-associated and SH3 domain-containing protein B
	0.695687	0.423254	0.819389	0.521254	0.45598	0.354749	Q8BGH2	Q8BGH2	SAM50_MOUSE	Samm50	Sorting and assembly machinery component 50 homolog
	1.94799	1.51351	1.81531	1.61029	1.46605	1.40456	Q8BGH4	Q8BGH4	REEP1_MOUSE	Reep1	Receptor expression-enhancing protein 1
	-0.822221	-1.37397	-0.973866	-0.950373	-1.10708	-0.866067	Q8BGQ1	Q8BGQ1	SPE39_MOUSE	Vipas39	Spermatogenesis-defective protein 39 homolog
	1.10243	0.739751	0.980311	0.592659	0.610398	0.477941	Q8BGQ7	Q8BGQ7	SYAC_MOUSE	Aars1	Alanine--tRNA ligase, cytoplasmic
	-0.575958	-1.52742	-1.16632	-1.11849	-0.836779	-1.12672	Q8BGR8	Q8BGR8	GSKIP_MOUSE	Gskip	GSK3B-interacting protein
	-0.372404	-0.102047	-0.0675397	-0.213585	-0.0396166	-0.158131	Q8BGR9	Q8BGR9	UBCP1_MOUSE	Ublcp1	Ubiquitin-like domain-containing CTD phosphatase 1
	0.492479	0.140801	0.0476298	-0.568562	-0.703279	-0.363417	Q8BGS2	Q8BGS2	BOLA2_MOUSE	Bola2	BolA-like protein 2
	0.382127	0.161227	0.49178	0.146708	0.151873	0.13387	Q8BGS7	Q8BGS7	CEPT1_MOUSE	Cept1	Choline/ethanolaminephosphotransferase 1
	-0.311058	-0.600522	-0.477952	-0.257605	-0.33088	-0.502975	Q8BGT5	Q8BGT5;Q8QZR5	ALAT2_MOUSE	Gpt2	Alanine aminotransferase 2
	0.652886	-0.169405	0.61017	-1.06824	-0.319824	NaN	Q8BGT8	Q8BGT8	PHIPL_MOUSE	Phyhipl	Phytanoyl-CoA hydroxylase-interacting protein-like
	NaN	NaN	NaN	-0.717174	-0.792983	-0.717921	Q8BGU0	Q99N17;G3UW78;Q8BGU0;Q3V1F1	Q8BGU0_MOUSE	Cyp4f39	Cytochrome P450, family 4, subfamily f, polypeptide 39
	0.0491428	-0.242706	-0.0233388	0.259616	-0.0421629	-0.00887108	Q8BGY2	Q8BGY2	IF5A2_MOUSE	Eif5a2	Eukaryotic translation initiation factor 5A-2
	1.03466	0.783868	0.558756	0.277656	0.640944	0.770941	Q8BGZ2	Q8BGZ2	F168A_MOUSE	Fam168a	Protein FAM168A
	1.55976	1.41776	1.52001	1.68449	1.53516	1.68527	Q8BH04	Q8BH04	PCKGM_MOUSE	Pck2	Phosphoenolpyruvate carboxykinase [GTP], mitochondrial
	-0.298693	-0.538188	-0.729094	-0.0555048	0.125546	-0.0106449	Q8BH24	Q8BH24	TM9S4_MOUSE	Tm9sf4	Transmembrane 9 superfamily member 4
	0.109227	0.360566	0.205381	0.109328	0.556086	0.639481	Q8BH43	Q8BH43	WASF2_MOUSE	Wasf2	Actin-binding protein WASF2
	-0.310526	-0.406748	-0.797591	-0.643969	-0.201834	-0.50481	Q8BH44	Q8BH44	COR2B_MOUSE	Coro2b	Coronin-2B
	-0.602577	-0.597265	-1.29764	-1.18121	-0.692906	-0.686511	Q8BH58	Q8BH58	TIPRL_MOUSE	Tiprl	TIP41-like protein
	1.75446	1.75778	1.9968	1.65952	1.40462	1.85928	Q8BH59	Q8BH59	S2512_MOUSE	Slc25a12	Electrogenic aspartate/glutamate antiporter SLC25A12, mitochondrial
	-0.0457964	-0.392328	0.220641	0.563563	0.0991344	0.0574007	Q8BH60	Q8BH60	GOPC_MOUSE	Gopc	Golgi-associated PDZ and coiled-coil motif-containing protein
	-2.04707	NaN	NaN	-2.03737	-1.75621	-1.76979	Q8BH61	Q8BH61	F13A_MOUSE	F13a1	Coagulation factor XIII A chain
	-0.92835	-0.193146	-0.598453	-0.806586	-0.781171	-1.37315	Q8BH64	Q8BH64	EHD2_MOUSE	Ehd2	EH domain-containing protein 2
	1.66321	1.35587	1.55545	1.42498	1.20812	1.39335	Q8BH66	Q8BH66	ATLA1_MOUSE	Atl1	Atlastin-1
	-0.347921	-0.0594201	-0.0102172	0.0943985	0.170442	0.140681	Q8BH69	Q8BH69	SPS1_MOUSE	Sephs1	Selenide, water dikinase 1
	-1.29632	-1.24258	-1.74178	-1.77149	-1.77858	-1.95293	Q8BH79	Q8BH79	ANO10_MOUSE	Ano10	Anoctamin-10
	-0.453416	-0.215307	0.22298	-1.24141	-0.851132	-1.02705	Q8BH86	Q8BH86	GLUCM_MOUSE	Dglucy	D-glutamate cyclase, mitochondrial
	1.07962	0.906868	1.114	0.838362	0.630887	0.676882	Q8BH95	Q8BH95	ECHM_MOUSE	Echs1	Enoyl-CoA hydratase, mitochondrial
	-0.85142	-0.99226	-1.50276	NaN	-0.964474	-0.740425	Q8BHC1	Q8BHC1	RB39B_MOUSE	Rab39b	Ras-related protein Rab-39B
	-0.553646	-0.961692	-1.07118	-1.1292	-0.632981	-0.482048	Q8BHC4	Q8BHC4	DCAKD_MOUSE	Dcakd	Dephospho-CoA kinase domain-containing protein
	1.85788	2.05794	1.95642	3.11652	2.89612	2.9852	Q8BHD7	Q8BHD7	PTBP3_MOUSE	Ptbp3	Polypyrimidine tract-binding protein 3
	0.634322	0.340834	0.989778	0.454351	0.42436	0.563684	Q8BHF7	Q8BHF7	PGPS1_MOUSE	Pgs1	CDP-diacylglycerol--glycerol-3-phosphate 3-phosphatidyltransferase, mitochondrial
	-1.21094	-0.937255	-1.2827	-0.883011	-0.846459	-0.973669	Q8BHG1	Q8BHG1	NRDC_MOUSE	Nrdc	Nardilysin
	-0.724544	-0.848111	-0.603465	-1.036	-0.809238	-1.04902	Q8BHG2	Q8BHG2	CZIB_MOUSE	Czib	CXXC motif containing zinc binding protein
	-0.296526	-0.559722	-0.807518	-0.971816	-0.353848	-0.130456	Q8BHH2	Q8BHH2	RAB9B_MOUSE	Rab9b	Ras-related protein Rab-9B
	-1.41131	-1.06541	-1.99072	-1.6825	-1.21799	-1.14431	Q8BHL3	Q8BHL3	TB10B_MOUSE	Tbc1d10b	TBC1 domain family member 10B
	-0.978996	-1.01694	-1.01514	-0.850742	-0.900602	-0.675294	Q8BHL5	Q8BHL5	ELMO2_MOUSE	Elmo2	Engulfment and cell motility protein 2
	-0.569624	-0.858675	-0.750087	0.360549	0.00129509	-0.0182123	Q8BHL8	Q8BHL8	PSMF1_MOUSE	Psmf1	Proteasome inhibitor PI31 subunit
	-0.663995	-0.74052	-0.654464	-0.269976	-0.424298	-0.552398	Q8BHN0	Q8BHN0	PPM1L_MOUSE	Ppm1l	Protein phosphatase 1L
	2.65602	2.30452	2.26838	2.18544	2.47794	2.31813	Q8BHN3	Q8BHN3	GANAB_MOUSE	Ganab	Neutral alpha-glucosidase AB
	-1.10708	-1.02879	-0.753579	-0.521866	-0.478762	-0.467573	Q8BHS3	Q8BHS3	RBM22_MOUSE	Rbm22	Pre-mRNA-splicing factor RBM22
	-1.31454	-1.23327	-1.19892	-0.787355	-0.754713	-1.03606	Q8BHS6	Q8BHS6	ARMX3_MOUSE	Armcx3	Armadillo repeat-containing X-linked protein 3
	-1.17532	-1.74749	-1.77246	-2.31484	-1.58181	NaN	Q8BHS8	Q8BHS8;Q80U23	SYBU_MOUSE	Sybu	Syntabulin
	-0.566947	-0.172844	-1.45395	0.975976	1.2353	1.46834	Q8BI08	Q8BI08	MAL2_MOUSE	Mal2	Protein MAL2
	0.808424	0.540763	0.609361	-0.320685	-0.112754	-0.20742	Q8BI84	Q8BI84	TGO1_MOUSE	Mia3	Transport and Golgi organization protein 1 homolog
	0.0481253	-0.403475	-0.226708	-0.90879	-0.499534	NaN	Q8BIE6	Q8BIE6	FRM4A_MOUSE	Frmd4a	FERM domain-containing protein 4A
	2.92268	2.56119	3.00139	2.85182	2.64044	2.60964	Q8BIF2	Q8BIF2	RFOX3_MOUSE	Rbfox3	RNA binding protein fox-1 homolog 3
	-0.40177	-0.33129	-0.607919	-0.187333	-0.260262	-0.3496	Q8BIG7	Q8BIG7	CMTD1_MOUSE	Comtd1	Catechol O-methyltransferase domain-containing protein 1
	1.50034	1.34417	1.72968	1.53039	1.38525	1.62947	Q8BIJ6	Q8BIJ6	SYIM_MOUSE	Iars2	Isoleucine--tRNA ligase, mitochondrial
	-0.964993	-1.26059	-1.13119	-0.53445	-0.754541	-1.17112	Q8BIK4	Q8BIK4	DOCK9_MOUSE	Dock9	Dedicator of cytokinesis protein 9
	0.649273	0.802666	0.244299	0.799459	0.936694	0.811991	Q8BIQ5	Q8C7E9;Q8BIQ5	CSTF2_MOUSE	Cstf2	Cleavage stimulation factor subunit 2
	-1.12065	-1.05237	-1.63545	-1.04072	-0.840693	-0.786031	Q8BIW1	Q8BIW1	PRUN1_MOUSE	Prune1	Exopolyphosphatase PRUNE1
	0.680264	0.528184	0.776954	0.970536	0.75824	0.804842	Q8BJ71	Q8BJ71	NUP93_MOUSE	Nup93	Nuclear pore complex protein Nup93
	-0.159345	0.0261073	-0.268944	0.10597	0.233324	0.678847	Q8BJA3	Q8BJA3;P22361;P27889	HMBX1_MOUSE	Hmbox1	Homeobox-containing protein 1
	-0.45731	-0.213894	-0.751706	-0.864017	-0.526788	-0.565866	Q8BJD1	Q8BJD1	ITIH5_MOUSE	Itih5	Inter-alpha-trypsin inhibitor heavy chain H5
	-0.357233	-0.284842	-0.939369	-0.623491	-0.330474	-0.104644	Q8BJF9	Q8BJF9	CHM2B_MOUSE	Chmp2b	Charged multivesicular body protein 2b
	0.0320921	-0.0623555	0.0271525	0.00264931	-0.137666	-0.106936	Q8BJH1	Q8BJH1	ZC21A_MOUSE	Zc2hc1a	Zinc finger C2HC domain-containing protein 1A
	-2.3557	-1.81449	-1.68435	-1.50934	-1.95872	-2.09639	Q8BJS4	Q8BJS4	SUN2_MOUSE	Sun2	SUN domain-containing protein 2
	0.167451	-0.0199695	0.345848	0.386024	0.343263	-0.127936	Q8BJU0	Q8BJU0	SGTA_MOUSE	Sgta	Small glutamine-rich tetratricopeptide repeat-containing protein alpha
	-0.40829	-0.318982	-0.640493	-0.22864	-0.354651	-0.182446	Q8BJW6	Q8BJW6	EIF2A_MOUSE	Eif2a	Eukaryotic translation initiation factor 2A
	2.07716	1.99478	2.20224	2.10707	1.65716	1.95844	Q8BJY1	Q8BJY1	PSMD5_MOUSE	Psmd5	26S proteasome non-ATPase regulatory subunit 5
	-0.743526	-1.08383	-1.18704	-1.82276	-0.70489	-1.03588	Q8BK03	Q8BK03	MIGA2_MOUSE	Miga2	Mitoguardin 2
	-0.981333	-0.852859	-0.649572	-0.418179	-0.311496	-0.603388	Q8BK08	Q8BK08	TMM11_MOUSE	Tmem11	Transmembrane protein 11, mitochondrial
	0.761286	0.281577	0.45818	0.118674	0.455439	0.413957	Q8BK30	Q8BK30	NDUV3_MOUSE	Ndufv3	NADH dehydrogenase [ubiquinone] flavoprotein 3, mitochondrial
	-1.73591	-2.30084	-2.28683	-1.65536	-1.61851	-1.95246	Q8BK63	Q8BK63	KC1A_MOUSE	Csnk1a1	Casein kinase I isoform alpha
	0.932082	0.33548	0.711564	0.585766	0.685258	0.598875	Q8BK64	Q8BK64	AHSA1_MOUSE	Ahsa1	Activator of 90 kDa heat shock protein ATPase homolog 1
	-0.146778	0.0642562	-0.102198	0.808833	0.432476	0.599589	Q8BK67	Q8BK67	RCC2_MOUSE	Rcc2	Protein RCC2
	-0.33144	-0.2105	-0.105132	-0.376442	-0.388778	-0.530691	Q8BK72	Q8BK72	RT27_MOUSE	Mrps27	Small ribosomal subunit protein mS27
	-0.136377	-0.164579	0.116705	0.0675459	-0.287286	-0.0089283	Q8BKC5	Q8BKC5	IPO5_MOUSE	Ipo5	Importin-5
	-2.74221	-2.97965	NaN	-2.03989	-1.77361	-1.91452	Q8BKG3	Q8BKG3	PTK7_MOUSE	Ptk7	Inactive tyrosine-protein kinase 7
	-2.12988	-2.13384	-2.20462	-2.5635	-1.79165	-2.29752	Q8BKI2	Q8BKI2	TNR6B_MOUSE	Tnrc6b	Trinucleotide repeat-containing gene 6B protein
	0.133425	0.00299597	-0.337932	-0.53679	0.365482	0.350642	Q8BKK4	Q8BKK4	PPR1C_MOUSE	Ppp1r1c	Protein phosphatase 1 regulatory subunit 1C
	-0.556482	-0.531864	-0.388118	-0.317167	-0.59136	-0.493722	Q8BKY8	Q8BKY8	MTEF2_MOUSE	Mterf2	Transcription termination factor 2, mitochondrial
	1.43864	1.33476	1.51524	1.34181	1.28584	1.34831	Q8BKZ9	Q8BKZ9	ODPX_MOUSE	Pdhx	Pyruvate dehydrogenase protein X component, mitochondrial
	0.541368	0.297243	0.875606	0.526316	0.138952	0.170255	Q8BL66	Q8BL66	EEA1_MOUSE	Eea1	Early endosome antigen 1
	-0.517772	-1.11053	-1.30382	-1.12638	-0.572259	-0.791037	Q8BL86	Q8BL86	MBLC2_MOUSE	Mblac2	Acyl-coenzyme A thioesterase MBLAC2
	1.90525	1.95592	2.12472	2.2541	2.02404	2.26149	Q8BL97	Q8BL97	SRSF7_MOUSE	Srsf7	Serine/arginine-rich splicing factor 7
	0.270295	0.283172	0.263218	-0.099844	-0.0678864	0.00763416	Q8BLF1	Q8BLF1	NCEH1_MOUSE	Nceh1	Neutral cholesterol ester hydrolase 1
	NaN	NaN	NaN	-1.74054	-1.30183	-0.961142	Q8BLJ3	Q8BLJ3	PLCX3_MOUSE	Plcxd3	PI-PLC X domain-containing protein 3
[truncated: 1,530 more rows]
