# Supplementary material for: Deep visual proteomics uncovers nociceptor diversity and pain targets
Source: Nat Commun. 2026 Apr 11;17:3437. doi: 10.1038/s41467-026-71418-8 (PMC13076600; doi:10.1038/s41467-026-71418-8)
Supplement: Supplementary file 6 — Supplementary Data 4 [file 41467_2026_71418_MOESM6_ESM.xlsx]

## Sheet: MechanoPooled
File name	D:\Proteomics\Anuar\Sam_NFcells_AnM03003\raw files 2\Bluto_20240815_AnM_mouse1_NF200_bulk_A1_1_8503.d	D:\Proteomics\Anuar\Sam_NFcells_AnM03003\raw files 2\Bluto_20240815_AnM_mouse2_NF200_bulk_A2_1_8502.d	D:\Proteomics\Anuar\Sam_NFcells_AnM03003\raw files 2\Bluto_20240815_AnM_mouse3_NF200_bulk_A3_1_8504.d	Protein.Group	Protein.Names	Genes	First.Protein.Description
Type	NF200Mechano	NF200Mechano	NF200Mechano
Mouse	mouse 1	mouse 2	mouse 3
	0.196307	-0.371497	-0.323326	A0A075B5J9;A0A075B5K3	A0A075B5J9_MOUSE;A0A075B5K3_MOUSE	Igkv17-121;Igkv17-127	Immunoglobulin kappa variable 17-127
	0.167121	-0.677495	0.138589	A0A075B5K8;A0A075B5N0;A0A0B4J1I0;A0A140T8M0;A0A140T8M9;A0A140T8N1	A0A075B5K8_MOUSE;A0A075B5N0_MOUSE;A0A0B4J1I0_MOUSE;A0A140T8M0_MOUSE;A0A140T8M9_MOUSE;A0A140T8N1_MOUSE	Igkv1-110;Igkv1-117;Igkv1-122;Igkv1-35;Igkv1-88;Igkv1-99	Immunoglobulin kappa variable 1-99
	-0.773736	-1.09474	-1.18607	A0A075B5L2;A0A075B5M2;A0A075B5M3	A0A075B5L2_MOUSE;A0A075B5M2_MOUSE;A0A075B5M3_MOUSE	Igkv4-58;Igkv4-61;Igkv4-91	Immunoglobulin kappa chain variable 4-91 (Fragment)
	0.464534	-0.0550542	-0.747529	A0A075B5M7	A0A075B5M7_MOUSE	Igkv5-39	Immunoglobulin kappa variable 5-39
	NaN	NaN	NaN	A0A075B5N3	A0A075B5N3_MOUSE	Igkv8-28	Immunoglobulin kappa variable 8-28
	-1.57527	NaN	-2.17407	A0A075B5P0	A0A075B5P0_MOUSE	Igkv3-2	Immunoglobulin kappa variable 3-2 (Fragment)
	-1.06012	-1.68641	-2.23146	A0A075B5Q4	A0A075B5Q4_MOUSE	Ighv5-12	Immunoglobulin heavy variable 5-12 (Fragment)
	-3.09328	NaN	-2.61006	A0A075B5R0	A0A075B5R0_MOUSE	Ighv5-16	Immunoglobulin heavy variable 5-16
	-2.09215	-3.15029	-2.3935	A0A075B5R5	A0A075B5R5_MOUSE	Ighv4-1	Immunoglobulin heavy variable 4-1 (Fragment)
	0.119442	-0.854682	-0.573246	A0A075B5V1;A0A075B5V6	A0A075B5V1_MOUSE;A0A075B5V6_MOUSE	Ighv1-31;Ighv1-42	Immunoglobulin heavy variable 1-31
	-1.22377	-2.78822	-1.58575	A0A075B5Y1	A0A075B5Y1_MOUSE	Ighv1-74	Immunoglobulin heavy variable V1-74
	0.713442	0.0610604	0.181278	A0A075B5Y4	A0A075B5Y4_MOUSE	Ighv1-81	Immunoglobulin heavy variable 1-81 (Fragment)
	0.356813	-0.244345	0.319046	A0A075B663	A0A075B663_MOUSE	Iglv1	Immunoglobulin lambda variable 1 (Fragment)
	-0.490931	-1.17269	-2.36454	A0A075B666;A0A140T8N3	A0A075B666_MOUSE;A0A140T8N3_MOUSE	Igkv13-84;Igkv13-85	Immunoglobulin kappa chain variable 13-85 (Fragment)
	-1.56803	-1.6341	NaN	A0A075B680	A0A075B680_MOUSE	Ighv1-62-2	Immunoglobulin heavy variable 1-62-2
	3.78766	1.91642	2.88619	A0A0A6YXW6	A0A0A6YXW6_MOUSE	Igha	Immunoglobulin heavy constant alpha (Fragment)
	-1.75448	-2.59186	-2.56597	A0A0B4J1I4	A0A0B4J1I4_MOUSE	Igkv4-72	Immunoglobulin kappa chain variable 4-72 (Fragment)
	-0.892275	-1.85821	-1.55164	A0A0G2JDE1	A0A0G2JDE1_MOUSE	Ighv8-12	Immunoglobulin heavy variable V8-12 (Fragment)
	-1.1907	-1.72152	NaN	A0A0G2JDV3	GBP6_MOUSE	Gbp6	Guanylate-binding protein 6
	-1.56182	-2.49149	-1.5576	A0A0G2JE99	A0A0G2JE99_MOUSE	Iglc1	Immunoglobulin lambda constant 1 (Fragment)
	-0.162628	-0.0532174	-0.519269	A0A0J9YTR2	A0A0J9YTR2_MOUSE	Ncbp2as2	RIKEN cDNA 0610012G03 gene
	0.534033	-0.307546	0.388936	A0A140T8M1	A0A140T8M1_MOUSE	Igkv10-96	Immunoglobulin kappa variable 10-96 (Fragment)
	-1.39513	-1.81637	-1.5496	A0A140T8M2	A0A140T8M2_MOUSE	Igkv12-44	Immunoglobulin kappa variable 12-44 (Fragment)
	0.355003	-0.347203	0.780944	A0A140T8M3	A0A140T8M3_MOUSE	Igkv8-30	Immunoglobulin kappa chain variable 8-30 (Fragment)
	-0.695894	-1.26989	-1.86566	A0A140T8N9	A0A140T8N9_MOUSE	Igkv6-32	Immunoglobulin kappa variable 6-32 (Fragment)
	-2.07994	-2.60113	-2.86236	A0A140T8P6	A0A140T8P6_MOUSE	Igkv12-46	Immunoglobulin kappa variable 12-46 (Fragment)
	-0.895967	-0.754664	-1.29845	A0A1L1SSC7	A0A1L1SSC7_MOUSE	Ttc13	Tetratricopeptide repeat domain 13
	-0.346069	-0.268851	-0.645329	A0A1W2P7J1	A0A1W2P7J1_MOUSE	Coq10a	Coenzyme Q10A
	-0.267388	-0.788341	-0.762697	A0A1Y7VJN6	A0A1Y7VJN6_MOUSE	Ighg3	Immunoglobulin heavy constant gamma 3 (Fragment)
	-0.644852	-0.683069	-1.39241	A0A1Y7VLT7;J3QP87	A0A1Y7VLT7_MOUSE;J3QP87_MOUSE	Eif1ad14;Eif1ad4	Eukaryotic translation initiation factor 4C
	-1.25558	-1.25744	-0.999003	A0A286YCV9	A0A286YCV9_MOUSE	Kif13b	Kinesin family member 13B
	0.587533	0.394195	0.725317	A0A286YCX6	A0A286YCX6_MOUSE	Trappc8	Trafficking protein particle complex 8
	-1.36431	-1.55606	-1.21033	A0A2I3BQS8	A0A2I3BQS8_MOUSE	Gm55359	Predicted gene, 55359
	-1.88326	-2.36899	-1.9834	A0A2R8VHF7	TM249_MOUSE	Tmem249	Cation channel sperm-associated auxiliary subunit TMEM249
	-2.52639	NaN	NaN	A0A2R8VHP3	A0A2R8VHP3_MOUSE	Gm5478	Predicted pseudogene 5478
	0.125309	-0.379329	-0.146764	A0A338P6I9	A0A338P6I9_MOUSE	Gm56451	Predicted gene, 56451
	-1.61931	-1.47119	-2.21178	A0A338P6S8	A0A338P6S8_MOUSE	Abi3bp	ABI family member 3 binding protein
	-0.714414	-0.0351138	-0.761014	A0A571BF58	A0A571BF58_MOUSE	Neb	Nebulin
	-0.41529	-0.583833	-1.15516	A0A5F8MPH8	A0A5F8MPH8_MOUSE	Tnxb	Tenascin XB
	-1.11253	-1.2884	-1.48033	A0A5F8MPI9	A0A5F8MPI9_MOUSE	Rapgef1	Rap guanine nucleotide exchange factor (GEF) 1
	NaN	-1.99029	-1.38227	A0A5F8MPP0	A0A5F8MPP0_MOUSE	Plekhg1	Pleckstrin homology domain containing, family G (with RhoGef domain) member 1
	-2.49206	-2.8691	-2.66131	A0A668KLU9	A0A668KLU9_MOUSE	Cfhr2	Complement factor H-related 2
	3.38204	3.33523	3.45655	A0A7N9VR94	A0A7N9VR94_MOUSE	Ahnak2	AHNAK nucleoprotein 2
	NaN	NaN	NaN	A0A7N9VSG0	AFG2B_MOUSE	Afg2b	ATPase family gene 2 protein homolog B
	-1.65139	-2.29204	-1.72631	A0A991ENW0	A0A991ENW0_MOUSE	H1f10	H1.10 linker histone
	0.480917	0.790562	0.755774	A1L3P4	SL9A6_MOUSE	Slc9a6	Sodium/hydrogen exchanger 6
	0.603095	0.620141	1.13254	A2A432	CUL4B_MOUSE	Cul4b	Cullin-4B
	NaN	NaN	NaN	A2A4P0	DHX8_MOUSE	Dhx8	ATP-dependent RNA helicase DHX8
	0.574743	0.782563	1.04109	A2A5R2	BIG2_MOUSE	Arfgef2	Brefeldin A-inhibited guanine nucleotide-exchange protein 2
	-0.906776	-1.03254	-1.10922	A2A690	TANC2_MOUSE	Tanc2	Protein TANC2
	-1.92095	-1.66718	-1.87264	A2A6A1	GPTC8_MOUSE	Gpatch8	G patch domain-containing protein 8
	1.8216	1.89254	1.65219	A2A6T1	CDR2L_MOUSE	Cdr2l	Cerebellar degeneration-related protein 2-like
	-0.956249	-0.936939	-0.970583	A2A7S8	K1522_MOUSE	Kiaa1522	Uncharacterized protein KIAA1522
	0.59399	0.647179	0.0796752	A2A863	ITB4_MOUSE	Itgb4	Integrin beta-4
	-1.99724	-2.36126	-2.20361	A2A891	CMTA1_MOUSE	Camta1	Calmodulin-binding transcription activator 1
	-0.971711	-0.764706	-0.70198	A2A8L5	PTPRF_MOUSE	Ptprf	Receptor-type tyrosine-protein phosphatase F
	0.971051	0.923975	1.01354	A2A8R0	A2A8R0_MOUSE	Zfyve9	Zinc finger FYVE domain-containing protein
	0.628771	0.123768	0.0827365	A2A8U2	TM201_MOUSE	Tmem201	Transmembrane protein 201
	0.495631	0.522729	0.748061	A2A8Z1	OSBL9_MOUSE	Osbpl9	Oxysterol-binding protein-related protein 9
	-1.45247	-1.49528	-1.86063	A2A9C3	SZT2_MOUSE	Szt2	KICSTOR complex protein SZT2
	-0.196993	-0.21635	-0.656416	A2AAY5	SPD2B_MOUSE	Sh3pxd2b	SH3 and PX domain-containing protein 2B
	-0.606631	-0.635104	-1.18509	A2AB59	RHG27_MOUSE	Arhgap27	Rho GTPase-activating protein 27
	1.21176	1.36381	1.21033	A2ADY9	DDI2_MOUSE	Ddi2	Protein DDI1 homolog 2
	-1.8838	-1.67536	-1.90531	A2AF31;A2AF33	A2AF31_MOUSE;A2AF33_MOUSE	Tmsb15b1;Tmsb15b2	Thymosin beta
	0.19974	0.47865	0.908301	A2AF47	DOC11_MOUSE	Dock11	Dedicator of cytokinesis protein 11
	-1.01163	-1.29737	-1.66405	A2AFR3	FRPD4_MOUSE	Frmpd4	FERM and PDZ domain-containing protein 4
	-1.35307	-1.22703	-0.887424	A2AFS3	ELAP1_MOUSE	Elapor1	Endosome/lysosome-associated apoptosis and autophagy regulator 1
	2.49381	2.24415	2.40803	A2AG50	MA7D2_MOUSE	Map7d2	MAP7 domain-containing protein 2
	0.258021	0.12313	0.597332	A2AGT5	CKAP5_MOUSE	Ckap5	Cytoskeleton-associated protein 5
	-1.24022	-1.34673	-1.28373	A2AH22	AMRA1_MOUSE	Ambra1	Activating molecule in BECN1-regulated autophagy protein 1
	-0.758939	-0.778495	-0.717022	A2AHC3	CAMP1_MOUSE	Camsap1	Calmodulin-regulated spectrin-associated protein 1
	-0.540435	-0.61175	-0.35176	A2AJ15	MA1B1_MOUSE	Man1b1	Endoplasmic reticulum mannosyl-oligosaccharide 1,2-alpha-mannosidase
	1.0625	1.22916	1.28729	A2AJ72	A2AJ72_MOUSE	Fubp3	Far upstream element (FUSE) binding protein 3
	-1.16632	-1.18276	-0.893471	A2AJ88	PLPL7_MOUSE	Pnpla7	Patatin-like phospholipase domain-containing protein 7
	2.0487	2.1541	1.25949	A2AJI0	MA7D1_MOUSE	Map7d1	MAP7 domain-containing protein 1
	-0.769748	-0.761763	-0.891106	A2AKG8	FOCAD_MOUSE	Focad	Focadhesin
	-1.21301	-2.31013	-2.16427	A2ALK8	PTN3_MOUSE	Ptpn3	Tyrosine-protein phosphatase non-receptor type 3
	1.61091	1.52581	1.37839	A2ALS5	RPGP1_MOUSE	Rap1gap	Rap1 GTPase-activating protein 1
	-1.75274	-2.04275	-1.87083	A2ALU4	SHRM2_MOUSE	Shroom2	Protein Shroom2
	NaN	NaN	NaN	A2AMM0	CAVN4_MOUSE	Cavin4	Caveolae-associated protein 4
	0.842755	0.764813	0.823037	A2AN08	UBR4_MOUSE	Ubr4	E3 ubiquitin-protein ligase UBR4
	0.246973	0.216207	0.0947185	A2APV2	FMNL2_MOUSE	Fmnl2	Formin-like protein 2
	-0.150297	-0.163586	-0.014545	A2APY7	NDUF5_MOUSE	Ndufaf5	Arginine-hydroxylase NDUFAF5, mitochondrial
	-0.547988	-0.579854	-0.549676	A2AQ19	RTF1_MOUSE	Rtf1	RNA polymerase-associated protein RTF1 homolog
	-0.306585	-0.167543	-0.626	A2AQ25	SKT_MOUSE	Skt	Sickle tail protein
	0.307077	-0.296586	0.148394	A2AQX6	A2AQX6_MOUSE	Gm14151	Predicted gene 14147
	-0.698809	-1.38594	-0.743936	A2AR02	PPIG_MOUSE	Ppig	Peptidyl-prolyl cis-trans isomerase G
	-0.5793	-0.935293	-0.820491	A2ARP1	VIP1_MOUSE	Ppip5k1	Inositol hexakisphosphate and diphosphoinositol-pentakisphosphate kinase 1
	0.0868092	-0.146798	-0.414995	A2ASQ1	AGRIN_MOUSE	Agrn	Agrin
	-2.53984	-2.50495	-2.84406	A2ASS6	TITIN_MOUSE	Ttn	Titin
	2.44984	2.41947	2.33165	A2ASZ8	SCMC2_MOUSE	Slc25a25	Mitochondrial adenyl nucleotide antiporter SLC25A25
	-2.03733	-1.74194	-1.94928	A2AT37	RENT2_MOUSE	Upf2	Regulator of nonsense transcripts 2
	-1.81456	-2.19563	-2.32362	A2ATK9	A2ATK9_MOUSE	Fam171a1	Family with sequence similarity 171, member A1
	-1.52194	-1.28961	-1.63465	A2AUM9	CE152_MOUSE	Cep152	Centrosomal protein of 152 kDa
	-1.3295	-1.0735	-1.13317	A2AVZ9	S43A3_MOUSE	Slc43a3	Equilibrative nucleobase transporter 1
	0.388848	0.570506	0.62989	A2AWA9	RBGP1_MOUSE	Rabgap1	Rab GTPase-activating protein 1
	-1.01996	-1.28564	-1.16375	A2AWP8	ARGAL_MOUSE	Arhgef10l	Rho guanine nucleotide exchange factor 10-like protein
	-2.68815	-2.79829	-3.38762	A2BDX3	MOCS3_MOUSE	Mocs3	Adenylyltransferase and sulfurtransferase MOCS3
	-1.31717	-1.30558	-1.19433	A2BE28	LAS1L_MOUSE	Las1l	Ribosomal biogenesis protein LAS1L
	-0.564516	-0.601345	-0.543931	A2BH40	ARI1A_MOUSE	Arid1a	AT-rich interactive domain-containing protein 1A
	-0.242674	-1.11027	0.0377212	A2BIM8;B5X0G2;P02762;P04938	MUP11_MOUSE;MUP17_MOUSE;MUP18_MOUSE;MUP6_MOUSE	Mup11;Mup17;Mup18;Mup6	Major urinary protein 18
	-1.11598	-0.932392	-0.578277	A2RS43	A2RS43_MOUSE	Pcdh7	Protocadherin 7
	-1.55147	-1.55376	-1.33675	A2RSJ4	BLT3B_MOUSE	Bltp3b	Bridge-like lipid transfer protein family member 3B
	-1.12149	-1.35834	-1.06123	A2RSY6	TRM1L_MOUSE	Trmt1l	TRMT1-like protein
	-0.91989	-0.615434	-0.613392	A2RT62	FXL16_MOUSE	Fbxl16	F-box/LRR-repeat protein 16
	-0.867113	-1.0293	-0.810157	A2RTH5	A2RTH5_MOUSE	Lcmt1	Leucine carboxyl methyltransferase 1
	-1.62121	-1.50384	-1.79615	A2RTL5	RSRC2_MOUSE	Rsrc2	Arginine/serine-rich coiled-coil protein 2
	-1.82994	-2.25318	-3.48209	A2TJV2	PALM3_MOUSE	Palm3	Paralemmin-3
	-2.00444	-1.73366	-1.91432	A3KFU9	DISP3_MOUSE	Disp3	Protein dispatched homolog 3
	0.760906	0.848669	0.837084	A3KMP2	TTC38_MOUSE	Ttc38	Tetratricopeptide repeat protein 38
	0.934577	1.12698	1.11067	A4Q9F0	TTLL7_MOUSE	Ttll7	Tubulin polyglutamylase TTLL7
	0.00160313	0.15002	-0.681356	A6H584	CO6A5_MOUSE	Col6a5	Collagen alpha-5(VI) chain
	-0.984409	-0.564531	-0.887681	A6H5Y3	METH_MOUSE	Mtr	Methionine synthase
	0.134984	0.12511	-0.0483975	A6H5Z3	EXC6B_MOUSE	Exoc6b	Exocyst complex component 6B
	-0.653029	-0.641215	-1.01085	A6H611	MIPEP_MOUSE	Mipep	Mitochondrial intermediate peptidase
	-1.31223	-1.30667	-1.55139	A6H630	ARMT1_MOUSE	Armt1	Damage-control phosphatase ARMT1
	-0.75901	-0.48434	-0.587114	A6H6A9	RBG1L_MOUSE	Rabgap1l	Rab GTPase-activating protein 1-like
	NaN	NaN	NaN	A6H6E9	TT23L_MOUSE	Ttc23l	Tetratricopeptide repeat protein 23-like
	-0.811772	-0.861459	-0.808477	A6H6J9	A6H6J9_MOUSE	Ankrd50	Ankyrin repeat domain 50
	-1.92237	-2.60901	-2.30448	A6H6S0	A6H6S0_MOUSE	Herc3	Hect domain and RLD 3
	0.851686	0.733368	0.698703	A6H8H5	KCNB2_MOUSE	Kcnb2	Potassium voltage-gated channel subfamily B member 2
	-1.99006	-2.25089	-2.04527	A6X8Z5	RHG31_MOUSE	Arhgap31	Rho GTPase-activating protein 31
	-0.565116	-0.559568	-0.601573	A6X919	D19L1_MOUSE	Dpy19l1	Probable C-mannosyltransferase DPY19L1
	1.55819	1.04082	0.623402	A6X935	ITIH4_MOUSE	Itih4	Inter alpha-trypsin inhibitor, heavy chain 4
	3.09666	3.00601	3.32032	A8DUK4	A8DUK4_MOUSE	Hbb-bs	Beta-globin
	-1.94468	-2.73579	-2.44622	A8Y5H7	S14L1_MOUSE	Sec14l1	SEC14-like protein 1
	-0.42763	-0.425347	-0.427034	B0V2N1	PTPRS_MOUSE	Ptprs	Receptor-type tyrosine-protein phosphatase S
	-1.11434	-1.20465	-1.04159	B1AR13	CISD3_MOUSE	Cisd3	CDGSH iron-sulfur domain-containing protein 3, mitochondrial
	-0.747722	-0.69926	-0.585191	B1ART2	B1ART2_MOUSE	Vps13d	Vacuolar protein sorting 13D
	0.0731745	0.520613	0.000219822	B1ARW8	CA122_MOUSE		Uncharacterized protein C1orf122 homolog
	-0.278266	-0.085526	-0.229704	B1AUE5	PEX10_MOUSE	Pex10	Peroxisome biogenesis factor 10
	0.678477	0.55903	0.183938	B1AUN2	B1AUN2_MOUSE	Eif2b3	Eukaryotic translation initiation factor 2B, subunit 3
	-0.0817289	-2.64443	NaN	B1AUS6	B1AUS6_MOUSE	Slc25a54	Solute carrier family 25, member 54
	1.40364	1.6175	1.11648	B1AVP0	B1AVP0_MOUSE	Phactr2	Phosphatase and actin regulator
	-0.845832	-0.695407	-1.06851	B1AVY7	KI16B_MOUSE	Kif16b	Kinesin-like protein KIF16B
	0.378036	0.453104	0.36798	B1AVZ0	UPP_MOUSE	Uprt	Uracil phosphoribosyltransferase homolog
	-0.842236	-0.915073	-0.699558	B1AY10	NFX1_MOUSE	Nfx1	Transcriptional repressor NF-X1
	-1.41969	-1.78034	-1.3283	B1AY13	UBP24_MOUSE	Usp24	Ubiquitin carboxyl-terminal hydrolase 24
	-0.0810022	0.302746	0.395884	B1AYL1	B1AYL1_MOUSE	Scn7a	Sodium channel protein
	0.564266	0.805232	0.690343	B1AZA5	TM245_MOUSE	Tmem245	Transmembrane protein 245
	-1.00983	-0.790829	-0.775767	B1AZI6	THOC2_MOUSE	Thoc2	THO complex subunit 2
	0.573353	0.818116	0.851787	B2B9E1	TRIQK_MOUSE	Triqk	Triple QxxK/R motif-containing protein
	-0.236714	-0.113656	-0.468011	B2RPU2	PLHD1_MOUSE	Plekhd1	Pleckstrin homology domain-containing family D member 1
	0.541237	0.528576	0.344801	B2RQC6	PYR1_MOUSE	Cad	CAD protein
	-1.80413	-1.92826	-2.01376	B2RQG2	B2RQG2_MOUSE	Phf3	PHD finger protein 3
	-0.555918	-0.300105	-0.289213	B2RR83	YTDC2_MOUSE	Ythdc2	3'-5' RNA helicase YTHDC2
	0.613099	0.706148	0.575908	B2RRE7	OTUD4_MOUSE	Otud4	OTU domain-containing protein 4
	0.824317	0.517577	0.63342	B2RSH2	GNAI1_MOUSE	Gnai1	Guanine nucleotide-binding protein G(i) subunit alpha-1
	1.01713	1.3135	1.07383	B2RUJ5	APBA1_MOUSE	Apba1	Amyloid-beta A4 precursor protein-binding family A member 1
	-1.03616	-0.146992	-0.711345	B2RUR8	OTU7B_MOUSE	Otud7b	OTU domain-containing protein 7B
	-0.920067	-1.05657	-0.851455	B2RXC1	TPC11_MOUSE	Trappc11	Trafficking protein particle complex subunit 11
	-1.30457	-0.941765	-1.0662	B2RXC2	B2RXC2_MOUSE	Itpkb	Kinase
	-0.527197	-0.65993	-0.56685	B2RXC6	B2RXC6_MOUSE	Polr3a	DNA-directed RNA polymerase subunit
	-1.25099	-0.878159	-1.38947	B2RXQ2	B2RXQ2_MOUSE	Ppfia1	Ppfia1 protein
	0.84962	1.12366	1.25081	B2RXS3	B2RXS3_MOUSE	Scaper	S phase cyclin A-associated protein in the ER
	-0.114456	-0.145772	-0.496559	B2RXS4	PLXB2_MOUSE	Plxnb2	Plexin-B2
	2.63417	2.20677	2.27008	B2RXT3	B2RXT3_MOUSE	Ogdhl	oxoglutarate dehydrogenase (succinyl-transferring)
	-0.220037	-0.0773339	0.235888	B2RY04	DOCK5_MOUSE	Dock5	Dedicator of cytokinesis protein 5
	0.70536	1.09938	1.07361	B2RY56	RBM25_MOUSE	Rbm25	RNA-binding protein 25
	-0.491587	-0.369366	-0.603574	B7ZMP1	XPP3_MOUSE	Xpnpep3	Xaa-Pro aminopeptidase 3
	-1.42866	-1.09286	-1.2736	B8JJ69	B8JJ69_MOUSE	2310061I04Rik	RIKEN cDNA 2310061I04 gene
	-1.53193	-1.08789	-1.23807	B8JKV0	AMN1_MOUSE	Amn1	Protein AMN1 homolog
	-1.21849	-1.47593	-1.60921	B8QI36	B8QI36_MOUSE	Ppfia4	Liprin-alpha 4
	NaN	-2.83724	-2.32942	B8ZXI1	QTRT2_MOUSE	Qtrt2	Queuine tRNA-ribosyltransferase accessory subunit 2
	-0.52909	-0.35744	-0.439397	B9EHT4	CLIP3_MOUSE	Clip3	CAP-Gly domain-containing linker protein 3
	0.126681	0.326847	0.274146	B9EJ54	B9EJ54_MOUSE	Nup205	Nucleoporin 205
	-0.532335	-0.879139	-0.600311	B9EJ80	PDZD8_MOUSE	Pdzd8	PDZ domain-containing protein 8
	0.444432	1.15799	0.771341	B9EJ86	OSBL8_MOUSE	Osbpl8	Oxysterol-binding protein-related protein 8
	-0.323142	-0.17523	-0.6124	B9EJI9	T229A_MOUSE	Tmem229a	Transmembrane protein 229A
	-0.636927	-0.647616	-0.560509	B9EKI3	TMF1_MOUSE	Tmf1	TATA element modulatory factor
	-0.239208	-0.276985	-0.64033	B9EKR1	PTPRZ_MOUSE	Ptprz1	Receptor-type tyrosine-protein phosphatase zeta
	-1.71648	-1.85412	-0.822821	C0HK79;C0HK80	ARXS1_MOUSE;ARXS2_MOUSE	Arxes1;Arxes2	Adipocyte-related X-chromosome expressed sequence 1
	-0.0914011	-0.265686	-0.0917335	C0HKD8;C0HKD9	MFA1A_MOUSE;MFA1B_MOUSE	Mfap1a;Mfap1b	Microfibrillar-associated protein 1A
	7.63188	5.63671	4.43461	C0HKE1;C0HKE2;C0HKE3;C0HKE4;C0HKE5;C0HKE6;C0HKE7;C0HKE8;C0HKE9;Q8BFU2;Q8CGP5;Q8CGP6;Q8CGP7;Q8R1M2	H2A1B_MOUSE;H2A1C_MOUSE;H2A1D_MOUSE;H2A1E_MOUSE;H2A1F_MOUSE;H2A1G_MOUSE;H2A1H_MOUSE;H2A1I_MOUSE;H2A1K_MOUSE;H2A1N_MOUSE;H2A1O_MOUSE;H2A1P_MOUSE;H2A3_MOUSE;H2AJ_MOUSE	H2ac11;H2ac12;H2ac13;H2ac15;H2ac25;H2ac4;H2ac6;H2ac7;H2ac8;H2aj;Hist1h2af;Hist1h2an;Hist1h2ao;Hist1h2ap	Histone H2A type 1-B
	-2.13156	-2.41837	-2.43646	C0HKG5;C0HKG6	RNT2A_MOUSE;RNT2B_MOUSE	Rnaset2a;Rnaset2b	Ribonuclease T2-A
	3.57786	2.72164	2.576	Cont_O43790	KRT86_HUMAN	KRT86	Keratin, type II cuticular Hb6
	3.83532	3.57536	0.181915	Cont_P02533	K1C14_HUMAN	KRT14	Keratin, type I cytoskeletal 14
	-3.49546	NaN	NaN	Cont_P02535;P02535	K1C10_MOUSE	Krt10	Keratin, type I cytoskeletal 10
	-0.334848	0.666678	NaN	Cont_P02538	K2C6A_HUMAN	KRT6A	Keratin, type II cytoskeletal 6A
	-2.41683	NaN	NaN	Cont_P04104;P04104	K2C1_MOUSE	Krt1	Keratin, type II cytoskeletal 1
	NaN	NaN	NaN	Cont_P08729	K2C7_HUMAN	KRT7	Keratin, type II cytoskeletal 7
	NaN	NaN	NaN	Cont_P13646	K1C13_HUMAN	KRT13	Keratin, type I cytoskeletal 13
	5.02991	3.41159	0.26424	Cont_P13647	K2C5_HUMAN	KRT5	Keratin, type II cytoskeletal 5
	NaN	NaN	NaN	Cont_P19001;P19001	K1C19_MOUSE	Krt19	Keratin, type I cytoskeletal 19
	NaN	NaN	NaN	Cont_P19012	K1C15_HUMAN	KRT15	Keratin, type I cytoskeletal 15
	NaN	NaN	NaN	Cont_P19013	K2C4_HUMAN	KRT4	Keratin, type II cytoskeletal 4
	NaN	NaN	NaN	Cont_P78386	KRT85_HUMAN	KRT85	Keratin, type II cuticular Hb5
	0.75971	-0.418449	NaN	Cont_Q04695	K1C17_HUMAN	KRT17	Keratin, type I cytoskeletal 17
	NaN	NaN	NaN	Cont_Q14532	K1H2_HUMAN	KRT32	Keratin, type I cuticular Ha2
	NaN	NaN	NaN	Cont_Q3TRJ4;Q3TRJ4	K1C26_MOUSE	Krt26	Keratin, type I cytoskeletal 26
	-1.90299	-2.3765	-0.923592	Cont_Q5RL79;Q5RL79	KTAP2_MOUSE	Krtcap2	Keratinocyte-associated protein 2
	NaN	NaN	NaN	Cont_Q61765;Q61765	K1H1_MOUSE	Krt31	Keratin, type I cuticular Ha1
	1.61072	-0.467288	NaN	Cont_Q7RTS7	K2C74_HUMAN	KRT74	Keratin, type II cytoskeletal 74
	NaN	NaN	NaN	Cont_Q8BGZ7;Q8BGZ7	K2C75_MOUSE	Krt75	Keratin, type II cytoskeletal 75
	-1.22698	-1.28934	-1.45889	Cont_Q8CCX5;Q8CCX5	KT222_MOUSE	Krt222	Keratin-like protein KRT222
	0.154165	0.359918	0.364879	Cont_Q8VCW2;Q8VCW2	K1C25_MOUSE	Krt25	Keratin, type I cytoskeletal 25
	NaN	NaN	NaN	Cont_Q922U2;Q922U2	K2C5_MOUSE	Krt5	Keratin, type II cytoskeletal 5
	NaN	NaN	NaN	Cont_Q9Z331;Q9Z331	K2C6B_MOUSE	Krt6b	Keratin, type II cytoskeletal 6B
	0.977736	0.823431	0.722415	D3YTP3	D3YTP3_MOUSE	Mtx3	Metaxin
	-0.0607119	0.249485	0.26631	D3YWQ0	DGKI_MOUSE	Dgki	Diacylglycerol kinase iota
	0.615573	0.975239	1.24227	D3YXJ0	DGKH_MOUSE	Dgkh	Diacylglycerol kinase eta
	0.837831	1.14321	0.898407	D3YXK2	SAFB1_MOUSE	Safb	Scaffold attachment factor B1
	-1.45408	-1.35028	-1.3917	D3YZI9	PGBD5_MOUSE	Pgbd5	PiggyBac transposable element-derived protein 5
	0.178282	0.0371804	0.308994	D3YZP9	CCDC6_MOUSE	Ccdc6	Coiled-coil domain-containing protein 6
	3.16553	3.18262	3.12868	D3YZZ5	D3YZZ5_MOUSE	Tmed7	Transmembrane p24 trafficking protein 7
	0.830592	1.02877	1.1082	D3Z0M9	D3Z0M9_MOUSE	Ddx23	RNA helicase
	-0.862582	-0.451905	-0.648752	D3Z286	D3Z286_MOUSE	Tmppe	Transmembrane protein with metallophosphoesterase domain
	2.30932	1.98778	1.54339	D3Z2H9	D3Z2H9_MOUSE	Tpm3-rs7	Tropomyosin 3, related sequence 7
	1.98722	2.14543	1.90071	D3Z3N4	D3Z3N4_MOUSE	Hnrnph3	Heterogeneous nuclear ribonucleoprotein H3
	-0.434161	-0.340996	-0.312471	D3Z3Y1	D3Z3Y1_MOUSE	Pigg	GPI ethanolamine phosphate transferase 2
	-0.73029	-0.569634	-0.494843	D3Z4S3	PTRD1_MOUSE	Ptrhd1	Putative peptidyl-tRNA hydrolase PTRHD1
	3.75596	3.97089	4.01189	D3Z7P3	GLSK_MOUSE	Gls	Glutaminase kidney isoform, mitochondrial
	0.533102	0.457986	0.686626	D3Z7Q2	SIM20_MOUSE	Smim20	Small integral membrane protein 20
	-0.105254	0.00802565	-0.0654302	D3Z7X0	D3Z7X0_MOUSE	Acad12	Acyl-Coenzyme A dehydrogenase family, member 12
	0.104239	0.326965	0.380205	D4AFX7	D4AFX7_MOUSE	Dnajc13	DnaJ heat shock protein family (Hsp40) member C13
	-0.819401	-0.66502	-0.78423	E0CYQ0	E0CYQ0_MOUSE	Kctd17	Potassium channel tetramerisation domain containing 17
	-1.0963	-0.0131545	-0.320433	E0CZ22	E0CZ22_MOUSE	Mroh1	Maestro heat-like repeat family member 1
	0.0100079	0.503156	0.0764337	E9PUQ8	DGKD_MOUSE	Dgkd	Diacylglycerol kinase delta
	-0.14803	-0.269286	0.0173221	E9PUR0	E9PUR0_MOUSE	Ankhd1	Ankyrin repeat and KH domain containing 1
	1.56328	1.04211	1.37184	E9PV24	FIBA_MOUSE	Fga	Fibrinogen alpha chain
	-2.52676	NaN	NaN	E9PV66	E9PV66_MOUSE	Myo18b	Myosin XVIIIb
	-0.881388	-0.867614	-0.623278	E9PV86	MCTP1_MOUSE	Mctp1	Multiple C2 and transmembrane domain-containing protein 1
	NaN	NaN	NaN	E9PV87	TALD3_MOUSE	Talpid3	Protein TALPID3
	1.44715	1.48461	1.62039	E9PVA8	GCN1_MOUSE	Gcn1	Stalled ribosome sensor GCN1
	1.24139	1.38754	1.22256	E9PVZ8	E9PVZ8_MOUSE	Golgb1	Golgi autoantigen, golgin subfamily b, macrogolgin 1
	-0.757527	-0.872309	-0.829788	E9PW37	E9PW37_MOUSE	Rasal2	RAS protein activator like 2
	-2.7066	-2.71603	-2.51319	E9PWM3	E9PWM3_MOUSE	Armcx4	Armadillo repeat containing, X-linked 4
	1.36871	NaN	NaN	E9PWP9	E9PWP9_MOUSE	4931408C20Rik	RIKEN cDNA 4931408C20 gene
	3.74603	3.51869	3.05194	E9PWQ3	E9PWQ3_MOUSE	Col6a3	Collagen, type VI, alpha 3
	-0.243018	0.189495	0.236619	E9PWR4	E9PWR4_MOUSE	Dip2c	Disco interacting protein 2 homolog C
	-1.81194	-1.77437	-1.48852	E9PWW9	E9PWW9_MOUSE	Rsf1	Remodeling and spacing factor 1
	-1.06029	-1.07273	-1.61633	E9PX28	E9PX28_MOUSE	Pcdh10	Protocadherin 10
	-1.24533	-1.00442	-0.981215	E9PX68	E9PX68_MOUSE	Slc4a1ap	Solute carrier family 4 (anion exchanger), member 1, adaptor protein
	NaN	NaN	NaN	E9PX95	ABCAH_MOUSE	Abca17	ATP-binding cassette sub-family A member 17
	1.26955	1.26534	1.23759	E9PY16	E9PY16_MOUSE	Adap1	ArfGAP with dual PH domains 1
	-0.815006	-0.990555	-1.1527	E9PY28	E9PY28_MOUSE	Btbd2	BTB (POZ) domain containing 2
	-0.516799	-0.480381	-0.729877	E9PY46	IF140_MOUSE	Ift140	Intraflagellar transport protein 140 homolog
	-0.378134	-0.965007	-0.893654	E9PYD1	E9PYD1_MOUSE	Fam98c	Family with sequence similarity 98, member C
	-1.26024	-0.881548	-1.3442	E9PYF7	E9PYF7_MOUSE	Ap1ar	AP1AR
	-1.02492	-0.835813	-1.00051	E9PYG6	E9PYG6_MOUSE	Rasa1	RAS p21 protein activator 1
	NaN	-1.90814	-2.48445	E9PYH6	SET1A_MOUSE	Setd1a	Histone-lysine N-methyltransferase SETD1A
	-0.890231	-0.354158	-0.94595	E9PYK3	PARP4_MOUSE	Parp4	Protein mono-ADP-ribosyltransferase PARP4
	-2.80567	-2.87086	-2.05656	E9PYP2	E9PYP2_MOUSE	Nbeal1	Neurobeachin like 1
	-0.755525	-0.692021	-0.668121	E9PZJ8	ASCC3_MOUSE	Ascc3	Activating signal cointegrator 1 complex subunit 3
	-0.0257301	-0.0983958	-0.531991	E9PZM4	CHD2_MOUSE	Chd2	Chromodomain-helicase-DNA-binding protein 2
	-0.788744	-0.84228	-0.857377	E9PZM7	E9PZM7_MOUSE	Scaf11	SR-related CTD-associated factor 11
	0.667455	0.731858	0.678612	E9PZP8	E9PZP8_MOUSE	Herc1	HECT and RLD domain containing E3 ubiquitin protein ligase family member 1
	2.06697	2.12586	1.99708	E9Q0S6	TENS1_MOUSE	Tns1	Tensin-1
	1.83697	2.01076	1.89337	E9Q137	TX264_MOUSE	Tex264	Testis-expressed protein 264 homolog
	-1.18063	-1.24602	-1.31761	E9Q1P8	I2BP2_MOUSE	Irf2bp2	Interferon regulatory factor 2-binding protein 2
	-2.09848	-2.05022	-2.28923	E9Q286	ICE1_MOUSE	Ice1	Little elongation complex subunit 1
	-0.210098	-0.144165	-0.329049	E9Q2E4	E9Q2E4_MOUSE	Hectd4	HECT domain E3 ubiquitin protein ligase 4
	-1.86729	NaN	-1.47347	E9Q2Y0	E9Q2Y0_MOUSE	Eid2b	EP300 interacting inhibitor of differentiation 2B
	-0.0199041	0.0690179	-0.170874	E9Q394	AKP13_MOUSE	Akap13	A-kinase anchor protein 13
	-0.802482	-0.613945	-0.972237	E9Q3A7	E9Q3A7_MOUSE	Cdh19	Cadherin 19, type 2
	-0.271275	-0.406837	-0.209404	E9Q3C1	C2CD2_MOUSE	C2cd2	C2 domain-containing protein 2
	-0.240248	-0.0390477	-0.147696	E9Q3G8	E9Q3G8_MOUSE	Nup153	Nucleoporin 153
	0.155336	0.251532	-0.104255	E9Q3L2	PI4KA_MOUSE	Pi4ka	Phosphatidylinositol 4-kinase alpha
	NaN	NaN	NaN	E9Q3P4	E9Q3P4_MOUSE	Cenpf	Centromere protein F
	-0.101516	-0.00498152	0.115116	E9Q401	RYR2_MOUSE	Ryr2	Ryanodine receptor 2
	0.578471	0.589229	0.604762	E9Q411	E9Q411_MOUSE	Nbas	Neuroblastoma amplified sequence
	-1.64155	-1.40536	-1.23501	E9Q414	APOB_MOUSE	Apob	Apolipoprotein B-100
	-0.825421	-0.747471	-0.720623	E9Q4N7	ARI1B_MOUSE	Arid1b	AT-rich interactive domain-containing protein 1B
	0.441639	0.528224	0.27104	E9Q4P1	WDFY1_MOUSE	Wdfy1	WD repeat and FYVE domain-containing protein 1
	0.423809	0.436681	0.586303	E9Q512	E9Q512_MOUSE	Trip11	Thyroid hormone receptor interactor 11
	2.14761	1.37259	1.23209	E9Q555	RN213_MOUSE	Rnf213	E3 ubiquitin-protein ligase RNF213
	0.307611	1.47691	-2.41742	E9Q557	DESP_MOUSE	Dsp	Desmoplakin
	0.684574	0.725521	1.22246	E9Q5C9	NOLC1_MOUSE	Nolc1	Nucleolar and coiled-body phosphoprotein 1
	NaN	NaN	NaN	E9Q5I3	E9Q5I3_MOUSE	Muc5b	Mucin 5, subtype B, tracheobronchial
	-1.03463	-0.813819	-0.983933	E9Q5K9	YTDC1_MOUSE	Ythdc1	YTH domain-containing protein 1
	-0.336104	-0.320821	-0.259881	E9Q5M4	E9Q5M4_MOUSE	Zfr2	Zinc finger RNA binding protein 2
	3.35976	3.23484	3.15843	E9Q616	E9Q616_MOUSE	Ahnak	AHNAK nucleoprotein (desmoyokin)
	0.800132	1.12242	1.26288	E9Q634	MYO1E_MOUSE	Myo1e	Unconventional myosin-Ie
	-0.771567	-0.778576	-0.805751	E9Q6H8	E9Q6H8_MOUSE	Plekha5	Pleckstrin homology domain containing, family A member 5
	-0.672918	-0.760559	-0.797995	E9Q6J5	BD1L1_MOUSE	Bod1l	Biorientation of chromosomes in cell division protein 1-like 1
	-1.24661	-0.998223	-1.09716	E9Q6P5	TTC7B_MOUSE	Ttc7b	Tetratricopeptide repeat protein 7B
	0.450021	0.466785	0.276254	E9Q6R7	E9Q6R7_MOUSE	Utrn	Utrophin
	-0.0313187	0.198408	0.249849	E9Q6Y8	E9Q6Y8_MOUSE	Usp31	ubiquitinyl hydrolase 1
	1.15851	1.01045	1.07143	E9Q735	UBE4A_MOUSE	Ube4a	Ubiquitin conjugation factor E4 A
	-1.3417	-1.59885	-1.32158	E9Q777	E9Q777_MOUSE	Akap11	A kinase (PRKA) anchor protein 11
	-2.83398	-3.1219	-2.99768	E9Q784	ZC3HD_MOUSE	Zc3h13	Zinc finger CCCH domain-containing protein 13
	0.547795	0.562226	0.318987	E9Q7G0	NUMA1_MOUSE	Numa1	Nuclear mitotic apparatus protein 1
	-1.28645	NaN	-1.70725	E9Q7M2	T22D2_MOUSE	Tsc22d2	TSC22 domain family protein 2
	NaN	NaN	NaN	E9Q7P1	E9Q7P1_MOUSE	Col22a1	Collagen, type XXII, alpha 1
	-0.894024	-1.18724	-1.44084	E9Q7X7	NRX2A_MOUSE	Nrxn2	Neurexin-2
	-1.44757	-1.49495	-1.40697	E9Q8D0	DJC21_MOUSE	Dnajc21	DnaJ homolog subfamily C member 21
	0.692145	0.740913	0.58032	E9Q8I9	FRY_MOUSE	Fry	Protein furry homolog
	-1.13272	-0.839331	-0.827979	E9Q8Q6	E9Q8Q6_MOUSE	Ccdc141	Coiled-coil domain containing 141
	-1.24381	-1.09695	-1.56625	E9Q8V6	E9Q8V6_MOUSE	Dennd4a	DENN/MADD domain containing 4A
	2.31971	2.42381	2.29424	E9Q912	GDS1_MOUSE	Rap1gds1	Rap1 GTPase-GDP dissociation stimulator 1
	-0.941249	-0.938525	-0.564724	E9Q9B3	E9Q9B3_MOUSE	Spryd3	SPRY domain containing 3
	-0.692759	-0.702283	-0.771164	E9Q9B7	E9Q9B7_MOUSE	Kidins220	Kinase D-interacting substrate 220
	0.320684	0.249999	0.270154	E9Q9K8	E9Q9K8_MOUSE	Akap6	A kinase (PRKA) anchor protein 6
	-0.778061	-0.943507	-1.12122	E9Q9Q2	E9Q9Q2_MOUSE	R3hdm1	R3H domain containing 1
	NaN	NaN	NaN	E9Q9U2;W4VSP1	E9Q9U2_MOUSE;W4VSP1_MOUSE	Speer2;Speer3	Spermatogenesis associated glutamate (E)-rich protein 2
	-1.84582	-2.01423	-1.73539	E9Q9U8	E9Q9U8_MOUSE	Ccdc74a	Coiled-coil domain containing 74A
	0.823511	0.615754	0.43804	E9QA15	E9QA15_MOUSE	Cald1	Caldesmon 1
	-2.2976	-1.83117	-1.7286	E9QAE3	E9QAE3_MOUSE	Btaf1	B-TFIID TATA-box binding protein associated factor 1
	1.27111	1.32568	1.26709	E9QAT4	SC16A_MOUSE	Sec16a	Protein transport protein Sec16A
	-0.74657	-0.412385	-0.308444	F2Z3U3	F2Z3U3_MOUSE	Raph1	Ras association (RalGDS/AF-6) and pleckstrin homology domains 1
	3.07698	2.47899	2.35845	F6TQW2	F6TQW2_MOUSE	Ighg2c	Immunoglobulin heavy constant gamma 2C (Fragment)
	-1.26028	-1.51201	-1.50063	F6U5V1	F6U5V1_MOUSE	Larp1b	La ribonucleoprotein 1B
	-1.4801	-1.15131	-0.900587	F6V035	F6V035_MOUSE	Ccdc149	Coiled-coil domain containing 149
	1.03461	1.14669	1.14463	F6ZDS4	TPR_MOUSE	Tpr	Nucleoprotein TPR
	-0.943806	-1.09722	-0.846133	F6ZE64	F6ZE64_MOUSE	Lonrf2	LON peptidase N-terminal domain and ring finger 2
	-2.26317	-2.01358	-2.8872	F7BWT7	TSN15_MOUSE	Tspan15	Tetraspanin-15
	-0.760688	-0.652833	-0.639318	F8VPK0	SKI3_MOUSE	Skic3	Superkiller complex protein 3
	1.86867	1.92496	1.89085	F8VPN4	F8VPN4_MOUSE	Agl	Glycogen debranching enzyme
	-0.809221	-0.578582	-0.816837	F8VPP8	F8VPP8_MOUSE	Zc3h7b	Zinc finger CCCH type containing 7B
	0.179915	0.173653	0.0074811	F8VPU2	FARP1_MOUSE	Farp1	FERM, ARHGEF and pleckstrin domain-containing protein 1
	NaN	-3.15103	-2.85983	F8VPX2	F8VPX2_MOUSE	Fbxw9	F-box and WD-40 domain protein 9
	-1.0921	-1.15806	-1.11056	F8VPZ3	F8VPZ3_MOUSE	Usp32	ubiquitinyl hydrolase 1
	0.626183	NaN	1.54711	F8VQ03	ADAM3_MOUSE	Adam3	A disintegrin and metallopeptidase domain 3
	-0.16186	-0.0641456	-0.163069	F8VQ05	F8VQ05_MOUSE	Fryl	FRY like transcription coactivator
	-1.761	-1.45828	-1.94085	F8VQB6	MYO10_MOUSE	Myo10	Unconventional myosin-X
	0.741495	0.8711	1.11508	F8VQC1	F8VQC1_MOUSE	Srp72	Signal recognition particle subunit SRP72
	-0.534554	-0.841877	-1.05278	F8VQK3	F8VQK3_MOUSE	Gucy1a2	guanylate cyclase
	2.30977	3.60178	2.88721	G3UZ78	ADGB_MOUSE	Adgb	Androglobin
	-1.06526	-1.06552	-1.32251	G3X8U3	QNG1_MOUSE	QNG1	Queuosine 5'-phosphate N-glycosylase/hydrolase
	-1.79317	-1.42965	-1.54116	G3X8X0	G3X8X0_MOUSE	Dhx16	RNA helicase
	-2.28729	-2.38758	-2.75028	G3X942	G3X942_MOUSE	Galnt9	Polypeptide N-acetylgalactosaminyltransferase
	1.51865	1.31949	1.61805	G3X972	G3X972_MOUSE	Sec24c	Sec24 related gene family, member C (S. cerevisiae)
	-1.37775	-1.21167	-0.944147	G3X9B1	G3X9B1_MOUSE	Heatr1	HEAT repeat-containing protein 1
	0.0780315	-1.21979	NaN	G3X9C2	FBX50_MOUSE	Nccrp1	F-box only protein 50
	1.87835	1.43073	2.11459	G3X9G9	G3X9G9_MOUSE	Mettl7a3	Methyltransferase like 7A3
	NaN	1.53591	1.44674	G3X9J0	SI1L3_MOUSE	Sipa1l3	Signal-induced proliferation-associated 1-like protein 3
	0.649322	0.63116	0.577595	G3X9K3	BIG1_MOUSE	Arfgef1	Brefeldin A-inhibited guanine nucleotide-exchange protein 1
	-0.0395069	-0.122772	0.0170417	G3X9X1	KBTB2_MOUSE	Kbtbd2	Kelch repeat and BTB domain-containing protein 2
	-1.71726	-1.67818	-1.33596	G3XA57	RFIP2_MOUSE	Rab11fip2	Rab11 family-interacting protein 2
	2.92042	2.97297	2.83371	G5E829	AT2B1_MOUSE	Atp2b1	Plasma membrane calcium-transporting ATPase 1
	-0.980887	-0.794451	-1.02134	G5E870	TRIPC_MOUSE	Trip12	E3 ubiquitin-protein ligase TRIP12
	0.118346	-0.0960183	-0.442489	G5E895	G5E895_MOUSE	Akr1b10	Aldo-keto reductase family 1, member B10 (aldose reductase)
	-0.296781	-0.364851	-0.228986	G5E897	PLGT3_MOUSE	Poglut3	Protein O-glucosyltransferase 3
	-0.0582151	0.0944476	-0.176921	G5E8G3	G5E8G3_MOUSE	Opcml	Opioid binding protein/cell adhesion molecule-like
	-0.5967	-0.334734	-0.669533	G5E8K5	ANK3_MOUSE	Ank3	Ankyrin-3
	-0.396291	-0.446784	-0.492872	G5E8P0	GCP6_MOUSE	Tubgcp6	Gamma-tubulin complex component 6
	-0.316314	-0.204862	-0.421854	G5E8V9	ARFP1_MOUSE	Arfip1	Arfaptin-1
	4.47783	1.51191	NaN	G5E8Z3	G5E8Z3_MOUSE	2310050C09Rik	RIKEN cDNA 2310050C09 gene
	0.190221	0.398417	0.247316	H3BKQ3	H3BKQ3_MOUSE	Evi5l	Ecotropic viral integration site 5 like
	NaN	-2.48537	NaN	J3KML8	GFY_MOUSE	Gfy	Golgi-associated olfactory signaling regulator
	-1.10437	-1.01992	-1.13891	J3QMC5	J3QMC5_MOUSE	Mdn1	Midasin
	0.306529	0.500808	0.413827	M0QWN7	M0QWN7_MOUSE	Usp35	ubiquitinyl hydrolase 1
	NaN	-1.70859	-1.61354	O08528	HXK2_MOUSE	Hk2	Hexokinase-2
	3.58968	3.45091	3.43866	O08529	CAN2_MOUSE	Capn2	Calpain-2 catalytic subunit
	-0.109211	0.203539	0.103915	O08532	CA2D1_MOUSE	Cacna2d1	Voltage-dependent calcium channel subunit alpha-2/delta-1
	0.553221	0.170769	0.163526	O08539	BIN1_MOUSE	Bin1	Myc box-dependent-interacting protein 1
	3.19095	2.92147	3.37032	O08547	SC22B_MOUSE	Sec22b	Vesicle-trafficking protein SEC22b
	4.84207	4.66434	4.55639	O08553	DPYL2_MOUSE	Dpysl2	Dihydropyrimidinase-related protein 2
	0.949118	0.38294	-0.137447	O08573	LEG9_MOUSE	Lgals9	Galectin-9
	NaN	NaN	NaN	O08574	MESP2_MOUSE	Mesp2	Mesoderm posterior protein 2
	0.613185	0.509441	0.864926	O08576	RUN3A_MOUSE	Rundc3a	RUN domain-containing protein 3A
	1.08177	1.30931	1.25374	O08579	EMD_MOUSE	Emd	Emerin
	-0.997605	-1.58364	-1.1498	O08582	GTPB1_MOUSE	Gtpbp1	GTP-binding protein 1
	1.29972	1.36969	0.458994	O08583	THOC4_MOUSE	Alyref	THO complex subunit 4
	2.60998	2.87791	3.04266	O08585	CLCA_MOUSE	Clta	Clathrin light chain A
	-0.135329	0.349329	0.321742	O08586	PTEN_MOUSE	Pten	Phosphatidylinositol 3,4,5-trisphosphate 3-phosphatase and dual-specificity protein phosphatase PTEN
	4.46462	4.55075	4.67728	O08599	STXB1_MOUSE	Stxbp1	Syntaxin-binding protein 1
	0.385615	0.0498939	0.257308	O08600	NUCG_MOUSE	Endog	Endonuclease G, mitochondrial
	1.01754	-0.95841	-1.64717	O08638	MYH11_MOUSE	Myh11	Myosin-11
	-0.588132	-0.406297	-0.525708	O08648	M3K4_MOUSE	Map3k4	Mitogen-activated protein kinase kinase kinase 4
	2.95549	3.12634	3.32144	O08663	MAP2_MOUSE	Metap2	Methionine aminopeptidase 2
	NaN	-0.681772	-0.471799	O08664;Q921K9;Q9CXE2	BCL7A_MOUSE;BCL7B_MOUSE;BCL7C_MOUSE	Bcl7a;Bcl7b;Bcl7c	B-cell CLL/lymphoma 7 protein family member C
	2.22344	1.20247	1.29992	O08677	KNG1_MOUSE	Kng1	Kininogen-1
	0.139853	0.228692	0.527655	O08688	CAN5_MOUSE	Capn5	Calpain-5
	-0.504838	-0.356622	-1.04487	O08691	ARGI2_MOUSE	Arg2	Arginase-2, mitochondrial
	3.58553	3.6072	3.44651	O08709	PRDX6_MOUSE	Prdx6	Peroxiredoxin-6
	-1.48144	-1.26575	-1.44362	O08715	AKAP1_MOUSE	Akap1	A-kinase anchor protein 1, mitochondrial
	1.22372	1.30576	1.28616	O08739	AMPD3_MOUSE	Ampd3	AMP deaminase 3
	-1.25619	-1.27672	-1.21823	O08740	RPB11_MOUSE	Polr2j	DNA-directed RNA polymerase II subunit RPB11
	-0.467623	-0.381849	-0.530365	O08746	MATN2_MOUSE	Matn2	Matrilin-2
	4.80285	4.73402	4.92072	O08749	DLDH_MOUSE	Dld	Dihydrolipoyl dehydrogenase, mitochondrial
	2.47021	2.39311	2.80655	O08756	HCD2_MOUSE	Hsd17b10	3-hydroxyacyl-CoA dehydrogenase type-2
	0.413185	0.492493	0.758653	O08759	UBE3A_MOUSE	Ube3a	Ubiquitin-protein ligase E3A
	0.750865	1.06607	1.10437	O08784	TCOF_MOUSE	Tcof1	Treacle protein
	2.11601	2.31812	2.28404	O08788	DCTN1_MOUSE	Dctn1	Dynactin subunit 1
	NaN	NaN	-1.83271	O08791;O08792;Q07802	COE1_MOUSE;COE2_MOUSE;COE3_MOUSE	Ebf1;Ebf2;Ebf3	Transcription factor COE3
	3.44135	3.61218	3.58357	O08795	GLU2B_MOUSE	Prkcsh	Glucosidase 2 subunit beta
	-1.11354	-1.53759	-1.68113	O08797	O08797_MOUSE	Serpinb9	SPI6
	4.71564	4.64757	4.40364	O08807	PRDX4_MOUSE	Prdx4	Peroxiredoxin-4
	-1.6114	-2.18559	-1.88301	O08808	DIAP1_MOUSE	Diaph1	Protein diaphanous homolog 1
	0.53624	0.638871	0.895598	O08810	U5S1_MOUSE	Eftud2	116 kDa U5 small nuclear ribonucleoprotein component
	-1.72651	-1.72572	-1.71899	O08811	ERCC2_MOUSE	Ercc2	General transcription and DNA repair factor IIH helicase subunit XPD
	-1.49992	-1.03761	-0.86252	O08842	GFRA2_MOUSE	Gfra2	GDNF family receptor alpha-2
	-0.743505	-0.409885	-1.87187	O08899	RGS4_MOUSE	Rgs4	Regulator of G-protein signaling 4
	-1.37419	NaN	-1.61371	O08908	P85B_MOUSE	Pik3r2	Phosphatidylinositol 3-kinase regulatory subunit beta
	-0.404896	-0.422638	-0.655048	O08912	GALT1_MOUSE	Galnt1	Polypeptide N-acetylgalactosaminyltransferase 1
	-0.299597	-0.814705	-0.240244	O08914	FAAH1_MOUSE	Faah	Fatty-acid amide hydrolase 1
	0.705685	0.50041	0.667172	O08915	AIP_MOUSE	Aip	AH receptor-interacting protein
	2.15233	2.42847	2.44036	O08917	FLOT1_MOUSE	Flot1	Flotillin-1
	1.01976	1.19022	1.50319	O08919	NUMBL_MOUSE	Numbl	Numb-like protein
	-0.890177	NaN	-1.32746	O08967	CYH3_MOUSE	Cyth3	Cytohesin-3
	-1.55621	-2.10409	NaN	O08983	HPS1_MOUSE	Hps1	BLOC-3 complex member HPS1
	-0.79223	-0.757093	-0.730513	O08989	RASM_MOUSE	Mras	Ras-related protein M-Ras
	0.151352	1.24888	0.889468	O08992	SDCB1_MOUSE	Sdcbp	Syntenin-1
	0.316361	0.915579	0.259151	O08997	ATOX1_MOUSE	Atox1	Copper transport protein ATOX1
	1.36083	1.29283	1.29275	O09005	DEGS1_MOUSE	Degs1	Sphingolipid delta(4)-desaturase DES1
	0.240486	0.616243	0.403801	O09012	PEX5_MOUSE	Pex5	Peroxisomal targeting signal 1 receptor
	-1.13823	-0.977992	-0.994033	O09043	NAPSA_MOUSE	Napsa	Napsin-A
	0.0911741	-0.0908217	-1.01183	O09044	SNP23_MOUSE	Snap23	Synaptosomal-associated protein 23
	1.71813	3.141	2.57182	O09061	PSB1_MOUSE	Psmb1	Proteasome subunit beta type-1
	1.57656	1.72825	1.81904	O09106	HDAC1_MOUSE	Hdac1	Histone deacetylase 1
	2.90636	2.26038	1.80135	O09111	NDUBB_MOUSE	Ndufb11	NADH dehydrogenase [ubiquinone] 1 beta subcomplex subunit 11, mitochondrial
	1.43968	1.53358	1.48625	O09131	GSTO1_MOUSE	Gsto1	Glutathione S-transferase omega-1
	-0.939602	-1.14423	-1.01543	O09159	MA2B1_MOUSE	Man2b1	Lysosomal alpha-mannosidase
	-1.48118	-1.19	-1.58975	O09164	SODE_MOUSE	Sod3	Extracellular superoxide dismutase [Cu-Zn]
	2.82123	3.58216	2.21625	O09167	RL21_MOUSE	Rpl21	Large ribosomal subunit protein eL21
	2.66118	2.41838	2.71878	O09172	GSH0_MOUSE	Gclm	Glutamate--cysteine ligase regulatory subunit
	-0.381503	-0.636413	-0.481294	O09174	AMACR_MOUSE	Amacr	Alpha-methylacyl-CoA racemase
	1.28167	1.4979	1.50631	O35066	KIF3C_MOUSE	Kif3c	Kinesin-like protein KIF3C
	0.743954	0.668119	0.86124	O35075	VP26C_MOUSE	Vps26c	Vacuolar protein sorting-associated protein 26C
	0.669511	0.983075	0.911543	O35083	PLCA_MOUSE	Agpat1	1-acyl-sn-glycerol-3-phosphate acyltransferase alpha
	1.9992	1.81173	1.90206	O35098	DPYL4_MOUSE	Dpysl4	Dihydropyrimidinase-related protein 4
	-0.555154	-0.300811	-0.707274	O35099	M3K5_MOUSE	Map3k5	Mitogen-activated protein kinase kinase kinase 5
	-0.196125	0.138044	-0.360601	O35114	SCRB2_MOUSE	Scarb2	Lysosome membrane protein 2
	-1.11446	-1.04858	-0.820079	O35127	C10_MOUSE	Grcc10	Protein C10
	3.33249	3.21153	3.53301	O35129	PHB2_MOUSE	Phb2	Prohibitin-2
	0.205878	0.400516	0.137275	O35136	NCAM2_MOUSE	Ncam2	Neural cell adhesion molecule 2
	2.92549	2.91987	2.66881	O35143	ATIF1_MOUSE	Atp5if1	ATPase inhibitor, mitochondrial
	1.28241	1.11758	0.831163	O35153	BET1L_MOUSE	Bet1l	BET1-like protein
	0.263998	-0.239516	0.282751	O35166	GOSR2_MOUSE	Gosr2	Golgi SNAP receptor complex member 2
	-0.3973	-0.432303	-0.384213	O35173	KCNS1_MOUSE	Kcns1	Potassium voltage-gated channel subfamily S member 1
	2.7164	2.68072	2.49747	O35206	COFA1_MOUSE	Col15a1	Collagen alpha-1(XV) chain
	1.68005	1.53208	1.15439	O35215	DOPD_MOUSE	Ddt	D-dopachrome decarboxylase
	0.267917	0.322536	0.487825	O35218	CPSF2_MOUSE	Cpsf2	Cleavage and polyadenylation specificity factor subunit 2
	-1.17153	-1.70575	-1.59571	O35219	KCNH2_MOUSE	Kcnh2	Potassium voltage-gated channel subfamily H member 2
	1.68728	1.77484	2.17239	O35226	PSMD4_MOUSE	Psmd4	26S proteasome non-ATPase regulatory subunit 4
	-1.68171	-1.68543	-1.30867	O35239	PTN9_MOUSE	Ptpn9	Tyrosine-protein phosphatase non-receptor type 9
	-2.05595	-1.47379	-1.7258	O35245	PKD2_MOUSE	Pkd2	Polycystin-2
	0.219001	0.0975146	0.31444	O35250	EXOC7_MOUSE	Exoc7	Exocyst complex component 7
	1.36981	1.73024	1.86924	O35286	DHX15_MOUSE	Dhx15	ATP-dependent RNA helicase DHX15
	2.82763	2.96217	3.17359	O35295	PURB_MOUSE	Purb	Transcriptional activator protein Pur-beta
	2.29162	2.20639	2.70009	O35326	SRSF5_MOUSE	Srsf5	Serine/arginine-rich splicing factor 5
	0.641487	0.925331	1.03923	O35343	IMA3_MOUSE	Kpna4	Importin subunit alpha-3
	1.67563	1.67461	1.99013	O35344	IMA4_MOUSE	Kpna3	Importin subunit alpha-4
	-0.139108	-0.0456662	0.139743	O35345	IMA7_MOUSE	Kpna6	Importin subunit alpha-7
	2.0183	2.28582	2.30247	O35350	CAN1_MOUSE	Capn1	Calpain-1 catalytic subunit
	-2.76126	-2.69099	-2.74218	O35375	NRP2_MOUSE	Nrp2	Neuropilin-2
	2.02558	2.00988	2.13067	O35381	AN32A_MOUSE	Anp32a	Acidic leucine-rich nuclear phosphoprotein 32 family member A
	0.639414	0.726808	0.695866	O35382	EXOC4_MOUSE	Exoc4	Exocyst complex component 4
	-0.28513	-0.525537	-1.03312	O35387	HAX1_MOUSE	Hax1	HCLS1-associated protein X-1
	2.41127	2.62603	2.83728	O35405	PLD3_MOUSE	Pld3	5'-3' exonuclease PLD3
	0.363039	0.04281	0.136984	O35409	FOLH1_MOUSE	Folh1	Glutamate carboxypeptidase 2
	-0.814232	-0.953484	-1.15822	O35435	PYRD_MOUSE	Dhodh	Dihydroorotate dehydrogenase (quinone), mitochondrial
	-2.02788	-2.1344	-2.36263	O35445	RNF5_MOUSE	Rnf5	E3 ubiquitin-protein ligase RNF5
	NaN	-2.57292	NaN	O35448	PPT2_MOUSE	Ppt2	Lysosomal thioesterase PPT2
	0.421535	0.526463	1.1397	O35454	CLCN6_MOUSE	Clcn6	H(+)/Cl(-) exchange transporter 6
	0.942794	1.80154	0.9038	O35459	ECH1_MOUSE	Ech1	Delta(3,5)-Delta(2,4)-dienoyl-CoA isomerase, mitochondrial
	2.34465	2.56942	2.63611	O35465	FKBP8_MOUSE	Fkbp8	Peptidyl-prolyl cis-trans isomerase FKBP8
	0.329852	0.207419	-0.436188	O35474	EDIL3_MOUSE	Edil3	EGF-like repeat and discoidin I-like domain-containing protein 3
	-0.2883	-0.551062	-0.428301	O35495	CDK14_MOUSE	Cdk14	Cyclin-dependent kinase 14
	0.829482	0.903867	0.629488	O35551	RABE1_MOUSE	Rabep1	Rab GTPase-binding effector protein 1
	-0.0470867	0.0144849	-0.21502	O35566	CD151_MOUSE	Cd151	CD151 antigen
	1.47373	1.62419	3.41347	O35593	PSDE_MOUSE	Psmd14	26S proteasome non-ATPase regulatory subunit 14
	-0.130451	-0.0260053	-0.359721	O35598	ADA10_MOUSE	Adam10	Disintegrin and metalloproteinase domain-containing protein 10
	-0.421718	-0.313311	-0.527526	O35604	NPC1_MOUSE	Npc1	NPC intracellular cholesterol transporter 1
	-1.17154	-0.874472	-1.42345	O35607	BMPR2_MOUSE	Bmpr2	Bone morphogenetic protein receptor type-2
	0.866948	0.830073	0.660943	O35609	SCAM3_MOUSE	Scamp3	Secretory carrier-associated membrane protein 3
	0.838156	0.998407	1.03941	O35621	PMM1_MOUSE	Pmm1	Phosphomannomutase 1
	-1.16141	-1.65988	-1.17327	O35623	BET1_MOUSE	Bet1	BET1 homolog
	0.175304	-0.172326	-0.917613	O35639	ANXA3_MOUSE	Anxa3	Annexin A3
	2.80008	2.64954	3.07696	O35643	AP1B1_MOUSE	Ap1b1	AP-1 complex subunit beta-1
	-2.34579	-2.1564	NaN	O35648	CETN3_MOUSE	Cetn3	Centrin-3
	-1.82471	-1.73737	-1.31253	O35655	PPE1_MOUSE	Ppef1	Serine/threonine-protein phosphatase with EF-hands 1
	2.73405	2.17599	2.34866	O35658	C1QBP_MOUSE	C1qbp	Complement component 1 Q subcomponent-binding protein, mitochondrial
	0.283084	0.178187	0.344643	O35678	MGLL_MOUSE	Mgll	Monoglyceride lipase
	-0.301712	-0.346613	-0.185176	O35680	RT12_MOUSE	Mrps12	Small ribosomal subunit protein uS12m
	-1.70109	-1.17834	-1.58952	O35682	MYADM_MOUSE	Myadm	Myeloid-associated differentiation marker
	1.97738	2.19104	0.888588	O35683	NDUA1_MOUSE	Ndufa1	NADH dehydrogenase [ubiquinone] 1 alpha subcomplex subunit 1
	-0.815192	-0.770482	-0.938459	O35684	NEUS_MOUSE	Serpini1	Neuroserpin
	2.5943	2.54712	2.4738	O35685	NUDC_MOUSE	Nudc	Nuclear migration protein nudC
	0.502649	0.599148	0.505028	O35691	PININ_MOUSE	Pnn	Pinin
	-0.395491	-0.485532	-0.622504	O35704	SPTC1_MOUSE	Sptlc1	Serine palmitoyltransferase 1
	-1.99484	-1.52109	-1.95826	O35730	RING1_MOUSE	Ring1	E3 ubiquitin-protein ligase RING1
	4.12203	4.42312	3.91691	O35737	HNRH1_MOUSE	Hnrnph1	Heterogeneous nuclear ribonucleoprotein H
	2.40374	2.47905	2.69738	O35841	API5_MOUSE	Api5	Apoptosis inhibitor 5
	1.1861	1.79831	1.54867	O35855	BCAT2_MOUSE	Bcat2	Branched-chain-amino-acid aminotransferase, mitochondrial
	0.401427	0.436319	0.490654	O35857	TIM44_MOUSE	Timm44	Mitochondrial import inner membrane translocase subunit TIM44
	1.81082	2.18107	2.06736	O35864	CSN5_MOUSE	Cops5	COP9 signalosome complex subunit 5
	-0.461569	-0.827948	-0.770553	O35874	SATT_MOUSE	Slc1a4	Neutral amino acid transporter A
	2.96248	2.92381	2.77765	O35887	CALU_MOUSE	Calu	Calumenin
	-0.418724	-0.844435	-0.0743499	O35892	SP100_MOUSE	Sp100	Nuclear autoantigen Sp-100
	-0.280832	-0.271888	-0.242645	O35900	LSM2_MOUSE	Lsm2	U6 snRNA-associated Sm-like protein LSm2
	0.562621	0.574255	0.100626	O35927	CTND2_MOUSE	Ctnnd2	Catenin delta-2
	-1.23536	-0.928026	-1.06189	O35943	FRDA_MOUSE	Fxn	Frataxin, mitochondrial
	-0.35349	-0.412114	-0.229373	O35945	AL1A7_MOUSE	Aldh1a7	Aldehyde dehydrogenase, cytosolic 1
	0.00386238	0.208549	0.249926	O35954	PITM1_MOUSE	Pitpnm1	Membrane-associated phosphatidylinositol transfer protein 1
	2.06544	1.51196	0.743178	O35955	PSB10_MOUSE	Psmb10	Proteasome subunit beta type-10
	2.39292	2.17116	1.98534	O35963	RB33B_MOUSE	Rab33b	Ras-related protein Rab-33B
	1.82241	1.94795	1.52135	O35969	GAMT_MOUSE	Gamt	Guanidinoacetate N-methyltransferase
	0.139374	0.289336	-0.00537062	O35972	RM23_MOUSE	Mrpl23	Large ribosomal subunit protein uL23m
	-0.498876	-0.185997	-0.587045	O54692	ZW10_MOUSE	Zw10	Centromere/kinetochore protein zw10 homolog
	2.06318	1.93932	1.64338	O54724	CAVN1_MOUSE	Cavin1	Caveolae-associated protein 1
	3.86469	3.83005	4.08078	O54734	OST48_MOUSE	Ddost	Dolichyl-diphosphooligosaccharide--protein glycosyltransferase 48 kDa subunit
	-1.28083	-0.944798	-1.3889	O54750	CP2J6_MOUSE	Cyp2j6	Cytochrome P450 2J6
	0.583987	0.808022	0.825331	O54754	AOXA_MOUSE	Aox1	Aldehyde oxidase 1
	1.73533	1.64168	2.08044	O54774	AP3D1_MOUSE	Ap3d1	AP-3 complex subunit delta-1
	0.552122	0.549279	0.703655	O54781	SRPK2_MOUSE	Srpk2	SRSF protein kinase 2
	-0.290636	-0.052382	-0.184085	O54782	MA2B2_MOUSE	Man2b2	Epididymis-specific alpha-mannosidase
	-2.49744	-2.5558	NaN	O54784	DAPK3_MOUSE	Dapk3	Death-associated protein kinase 3
	0.992271	1.17328	0.940368	O54786	DFFA_MOUSE	Dffa	DNA fragmentation factor subunit alpha
	-0.744837	-0.691395	-0.67362	O54804	CHKA_MOUSE	Chka	Choline kinase alpha
	-2.08034	-2.39968	-2.06564	O54825	BYST_MOUSE	Bysl	Bystin
	-0.43726	-0.236578	-0.148334	O54829	RGS7_MOUSE	Rgs7	Regulator of G-protein signaling 7
	0.0537863	0.464088	0.458934	O54833	CSK22_MOUSE	Csnk2a2	Casein kinase II subunit alpha'
	-2.08644	-1.66567	-1.99828	O54836	ZMAT3_MOUSE	Zmat3	Zinc finger matrin-type protein 3
	-2.5103	-2.45316	-3.03647	O54865	GCYB1_MOUSE	Gucy1b1	Guanylate cyclase soluble subunit beta-1
	0.634315	0.589819	0.904748	O54879	HMGB3_MOUSE	Hmgb3	High mobility group protein B3
	0.809098	0.964065	0.377975	O54890	ITB3_MOUSE	Itgb3	Integrin beta-3
	-0.164957	-0.351059	-0.615774	O54901	OX2G_MOUSE	Cd200	OX-2 membrane glycoprotein
	-0.345812	-0.322894	-0.277778	O54916	REPS1_MOUSE	Reps1	RalBP1-associated Eps domain-containing protein 1
	-0.291423	-0.383612	-0.628601	O54931	AKAP2_MOUSE	Akap2	A-kinase anchor protein 2
	-0.368287	-0.447528	-0.00615072	O54941	SMCE1_MOUSE	Smarce1	SWI/SNF-related matrix-associated actin-dependent regulator of chromatin subfamily E member 1
	0.424715	0.332756	0.342033	O54946	DNJB6_MOUSE	Dnajb6	DnaJ homolog subfamily B member 6
	-1.05883	-1.9623	-1.26477	O54950	AAKG1_MOUSE	Prkag1	5'-AMP-activated protein kinase subunit gamma-1
	1.2373	1.02032	1.39063	O54962	BAF_MOUSE	Banf1	Barrier-to-autointegration factor
	-0.476444	-0.621263	-0.711887	O54965	RNF13_MOUSE	Rnf13	E3 ubiquitin-protein ligase RNF13
	NaN	-2.21574	-2.89294	O54967	ACK1_MOUSE	Tnk2	Activated CDC42 kinase 1
	0.17118	0.159669	-0.260779	O54983	CRYM_MOUSE	Crym	Ketimine reductase mu-crystallin
	2.19178	1.94071	2.3836	O54984	GET3_MOUSE	Get3	ATPase GET3
	0.308643	0.208237	0.12834	O54988	SLK_MOUSE	Slk	STE20-like serine/threonine-protein kinase
	0.848163	0.965156	1.0519	O54991	CNTP1_MOUSE	Cntnap1	Contactin-associated protein 1
	-0.33576	-0.26014	-0.217113	O54992	MAPK5_MOUSE	Mapkapk5	MAP kinase-activated protein kinase 5
	-0.0615292	0.14311	-0.135004	O55003	BNIP3_MOUSE	Bnip3	BCL2/adenovirus E1B 19 kDa protein-interacting protein 3
	1.31203	1.75828	1.25041	O55013	TPPC3_MOUSE	Trappc3	Trafficking protein particle complex subunit 3
	-2.75714	-1.93119	-1.83069	O55017	CAC1B_MOUSE	Cacna1b	Voltage-dependent N-type calcium channel subunit alpha-1B
	2.92134	2.98773	3.40529	O55022	PGRC1_MOUSE	Pgrmc1	Membrane-associated progesterone receptor component 1
	2.21616	2.268	2.31541	O55023	IMPA1_MOUSE	Impa1	Inositol monophosphatase 1
	1.32276	1.48813	1.0732	O55026	ENTP2_MOUSE	Entpd2	Ectonucleoside triphosphate diphosphohydrolase 2
	-0.543885	-0.422204	-0.586482	O55028	BCKD_MOUSE	Bckdk	[3-methyl-2-oxobutanoate dehydrogenase [lipoamide]] kinase, mitochondrial
	3.93127	3.84845	4.16887	O55029	COPB2_MOUSE	Copb2	Coatomer subunit beta'
	-0.427168	-0.623401	-0.798696	O55033	NCK2_MOUSE	Nck2	Cytoplasmic protein NCK2
	-1.87932	-1.98112	-2.15285	O55042	SYUA_MOUSE	Snca	Alpha-synuclein
	0.131305	0.13258	0.32835	O55047	TLK2_MOUSE	Tlk2	Serine/threonine-protein kinase tousled-like 2
	-0.635256	-0.42141	-0.513421	O55057	PDE6D_MOUSE	Pde6d	Retinal rod rhodopsin-sensitive cGMP 3',5'-cyclic phosphodiesterase subunit delta
	0.233557	0.389205	0.33177	O55091	IMPCT_MOUSE	Impact	Protein IMPACT
	1.01465	0.777823	1.98709	O55100	SNG1_MOUSE	Syngr1	Synaptogyrin-1
	-0.246118	-0.327418	-0.455978	O55102	BL1S1_MOUSE	Bloc1s1	Biogenesis of lysosome-related organelles complex 1 subunit 1
	1.24729	1.36345	1.22466	O55103	PRAX_MOUSE	Prx	Periaxin
	1.19786	1.24919	1.23177	O55106	STRN_MOUSE	Strn	Striatin
	4.31834	4.56545	3.69746	O55125	NIPS1_MOUSE	Nipsnap1	Protein NipSnap homolog 1
	2.89175	2.86365	3.07015	O55126	NIPS2_MOUSE	Nipsnap2	Protein NipSnap homolog 2
	0.449408	1.31786	1.78447	O55128	SAP18_MOUSE	Sap18	Histone deacetylase complex subunit SAP18
	2.24822	2.26656	2.10534	O55131	SEPT7_MOUSE	Septin7	Septin-7
	1.88567	2.00649	1.83007	O55135	IF6_MOUSE	Eif6	Eukaryotic translation initiation factor 6
	0.688433	0.280702	-0.415519	O55137	ACOT1_MOUSE	Acot1	Acyl-coenzyme A thioesterase 1
	4.34978	4.33318	4.50223	O55142	RL35A_MOUSE	Rpl35a	Large ribosomal subunit protein eL33
	4.62593	4.62839	4.71384	O55143	AT2A2_MOUSE	Atp2a2	Sarcoplasmic/endoplasmic reticulum calcium ATPase 2
	0.436688	0.499984	0.572978	O55176	PJA1_MOUSE	Pja1	E3 ubiquitin-protein ligase Praja-1
	-1.33438	-0.973069	NaN	O55187	CBX4_MOUSE	Cbx4	E3 SUMO-protein ligase CBX4
	0.568597	0.228763	0.338789	O55201	SPT5H_MOUSE	Supt5h	Transcription elongation factor SPT5
	0.823834	1.02114	0.823218	O55222	ILK_MOUSE	Ilk	Integrin-linked protein kinase
	-0.699681	-0.696261	-0.885815	O55229	CHKB_MOUSE	Chkb	Choline/ethanolamine kinase
	2.37586	2.68646	2.72964	O55234	PSB5_MOUSE	Psmb5	Proteasome subunit beta type-5
	-3.62282	-3.63689	-3.62694	O55236	MCE1_MOUSE	Rngtt	mRNA-capping enzyme
	-2.34351	-2.35552	-2.25599	O55240	RDH5_MOUSE	Rdh5	Retinol dehydrogenase 5
	-0.0448132	-0.115409	-0.642027	O55242	SGMR1_MOUSE	Sigmar1	Sigma non-opioid intracellular receptor 1
	2.41474	2.3805	2.797	O70133	DHX9_MOUSE	Dhx9	ATP-dependent RNA helicase A
	0.712351	0.749333	0.73666	O70152	DPM1_MOUSE	Dpm1	Dolichol-phosphate mannosyltransferase subunit 1
	0.994599	0.911849	1.11892	O70161	PI51C_MOUSE	Pip5k1c	Phosphatidylinositol 4-phosphate 5-kinase type-1 gamma
	0.764847	0.856234	0.636631	O70166	STMN3_MOUSE	Stmn3	Stathmin-3
	1.15359	0.979186	1.12623	O70172	PI42A_MOUSE	Pip4k2a	Phosphatidylinositol 5-phosphate 4-kinase type-2 alpha
	2.50183	2.47128	2.75171	O70194	EIF3D_MOUSE	Eif3d	Eukaryotic translation initiation factor 3 subunit D
	-1.3229	-2.22535	-2.75396	O70200	AIF1_MOUSE	Aif1	Allograft inflammatory factor 1
	2.09361	2.00467	2.25531	O70228	ATP9A_MOUSE	Atp9a	Probable phospholipid-transporting ATPase IIA
	-0.215581	-0.372168	0.491851	O70250	PGAM2_MOUSE	Pgam2	Phosphoglycerate mutase 2
	2.68536	2.28481	2.94977	O70251	EF1B_MOUSE	Eef1b	Elongation factor 1-beta
	2.47243	2.45305	2.406	O70252	HMOX2_MOUSE	Hmox2	Heme oxygenase 2
	-0.146245	-0.384833	-0.554384	O70258	SGCE_MOUSE	Sgce	Epsilon-sarcoglycan
	2.24649	2.36672	2.06763	O70305	ATX2_MOUSE	Atxn2	Ataxin-2
	-1.8661	-2.20742	-2.44976	O70309	ITB5_MOUSE	Itgb5	Integrin beta-5
	4.23919	4.33182	3.91675	O70310	NMT1_MOUSE	Nmt1	Glycylpeptide N-tetradecanoyltransferase 1
	-1.12387	-1.24769	-1.11111	O70311	NMT2_MOUSE	Nmt2	Glycylpeptide N-tetradecanoyltransferase 2
	1.65689	1.77806	1.58582	O70318	E41L2_MOUSE	Epb41l2	Band 4.1-like protein 2
	0.72183	0.639198	0.900055	O70325	GPX4_MOUSE	Gpx4	Phospholipid hydroperoxide glutathione peroxidase
	-2.99104	-1.74146	-1.43802	O70340	NPTX2_MOUSE	Nptx2	Neuronal pentraxin-2
	-0.768326	-0.930846	-0.857555	O70362	PHLD_MOUSE	Gpld1	Phosphatidylinositol-glycan-specific phospholipase D
	2.56815	2.66246	2.64602	O70378	EMC8_MOUSE	Emc8	ER membrane protein complex subunit 8
	0.0775805	1.17212	0.966519	O70400	PDLI1_MOUSE	Pdlim1	PDZ and LIM domain protein 1
	-2.49303	-2.74209	-3.07691	O70404	VAMP8_MOUSE	Vamp8	Vesicle-associated membrane protein 8
	-2.44763	-2.50769	-2.69694	O70405	ULK1_MOUSE	Ulk1	Serine/threonine-protein kinase ULK1
	-2.66667	-2.57758	-2.36165	O70422	TF2H4_MOUSE	Gtf2h4	General transcription factor IIH subunit 4
	-1.57164	-3.01901	-2.47931	O70423	AOC3_MOUSE	Aoc3	Membrane primary amine oxidase
	3.49581	3.44662	4.05475	O70435	PSA3_MOUSE	Psma3	Proteasome subunit alpha type-3
	2.59519	2.61839	2.44111	O70439	STX7_MOUSE	Stx7	Syntaxin-7
	-0.207624	-0.419502	0.0284324	O70443	GNAZ_MOUSE	Gnaz	Guanine nucleotide-binding protein G(z) subunit alpha
	3.03456	3.22499	2.74763	O70456	1433S_MOUSE	Sfn	14-3-3 protein sigma
	-1.18906	-0.875025	-0.872581	O70472	TM131_MOUSE	Tmem131	Transmembrane protein 131
	-0.29041	-0.372792	-0.936716	O70475	UGDH_MOUSE	Ugdh	UDP-glucose 6-dehydrogenase
	-0.841964	-0.930543	-0.969774	O70480	VAMP4_MOUSE	Vamp4	Vesicle-associated membrane protein 4
	-1.33166	-1.15227	-1.41497	O70481	UBR1_MOUSE	Ubr1	E3 ubiquitin-protein ligase UBR1
	1.40882	1.49144	1.62895	O70492	SNX3_MOUSE	Snx3	Sorting nexin-3
	1.24903	1.67399	1.10546	O70493	SNX12_MOUSE	Snx12	Sorting nexin-12
	1.69727	1.46724	1.61113	O70496	CLCN7_MOUSE	Clcn7	H(+)/Cl(-) exchange transporter 7
	1.10557	1.4273	1.63753	O70503	DHB12_MOUSE	Hsd17b12	Very-long-chain 3-oxoacyl-CoA reductase
	-2.73813	-2.74871	-3.25377	O70507	HCN4_MOUSE	Hcn4	Potassium/sodium hyperpolarization-activated cyclic nucleotide-gated channel 4
	-0.555154	-0.448855	-0.72909	O70551	SRPK1_MOUSE	Srpk1	SRSF protein kinase 1
	0.818805	NaN	NaN	O70554;O70555;O70558;O70559;O70562	SPR2B_MOUSE;SPR2D_MOUSE;SPR2G_MOUSE;SPR2H_MOUSE;SPR2K_MOUSE	Sprr2b;Sprr2d;Sprr2g;Sprr2h;Sprr2k	Small proline-rich protein 2B
	-1.76837	-2.25665	-2.43635	O70566	DIAP2_MOUSE	Diaph2	Protein diaphanous homolog 2
	-0.300269	-0.245718	-1.05527	O70572	NSMA_MOUSE	Smpd2	Sphingomyelin phosphodiesterase 2
	NaN	NaN	NaN	O70582	LX12B_MOUSE	Alox12b	Arachidonate 12-lipoxygenase, 12R-type
	-1.16472	-1.3342	-1.61338	O70589	CSKP_MOUSE	Cask	Peripheral plasma membrane protein CASK
	1.94561	2.09663	2.16232	O70591	PFD2_MOUSE	Pfdn2	Prefoldin subunit 2
	NaN	NaN	NaN	O88186	GPIX_MOUSE	Gp9	Platelet glycoprotein IX
	0.854899	0.543268	0.617803	O88196	TTC3_MOUSE	Ttc3	E3 ubiquitin-protein ligase TTC3
	-0.0653868	-0.53021	-0.79214	O88207	CO5A1_MOUSE	Col5a1	Collagen alpha-1(V) chain
	0.4587	0.530578	0.742156	O88271	CFDP1_MOUSE	Cfdp1	Craniofacial development protein 1
	0.875947	1.16288	1.18918	O88291	ZN326_MOUSE	Znf326	DBIRD complex subunit ZNF326
	1.91274	2.05178	2.63517	O88307	SORL_MOUSE	Sorl1	Sortilin-related receptor
	1.33957	1.10697	0.78329	O88322	NID2_MOUSE	Nid2	Nidogen-2
	-1.67193	-1.96597	-2.21091	O88325	O88325_MOUSE	Naglu	Alpha-N-acetylglucosaminidase
	0.223256	0.270166	-0.0142026	O88327	CTNL1_MOUSE	Ctnnal1	Alpha-catulin
	-3.1086	-1.50911	-2.30277	O88329	MYO1A_MOUSE	Myo1a	Unconventional myosin-Ia
	3.05483	3.17357	2.94252	O88342	WDR1_MOUSE	Wdr1	WD repeat-containing protein 1
	2.63916	2.30719	2.44422	O88343	S4A4_MOUSE	Slc4a4	Electrogenic sodium bicarbonate cotransporter 1
	2.76448	2.97114	2.28917	O88384	VTI1B_MOUSE	Vti1b	Vesicle transport through interaction with t-SNAREs homolog 1B
	4.2927	4.50124	4.73072	O88398	AVIL_MOUSE	Avil	Advillin
	-0.993224	-0.795708	-1.10605	O88413	TULP3_MOUSE	Tulp3	Tubby-related protein 3
	-1.23038	-0.369749	-0.595258	O88427	CAC1H_MOUSE	Cacna1h	Voltage-dependent T-type calcium channel subunit alpha-1H
	0.843703	1.12827	1.10602	O88441	MTX2_MOUSE	Mtx2	Metaxin-2
	2.18824	2.44064	2.98955	O88447	KLC1_MOUSE	Klc1	Kinesin light chain 1
	2.04759	2.20414	2.38887	O88448	KLC2_MOUSE	Klc2	Kinesin light chain 2
	1.38532	2.52479	1.86251	O88455	DHCR7_MOUSE	Dhcr7	7-dehydrocholesterol reductase
	3.33394	3.41356	3.51986	O88456	CPNS1_MOUSE	Capns1	Calpain small subunit 1
	3.52642	3.45565	2.96513	O88485	DC1I1_MOUSE	Dync1i1	Cytoplasmic dynein 1 intermediate chain 1
	2.22091	2.30173	2.55493	O88487	DC1I2_MOUSE	Dync1i2	Cytoplasmic dynein 1 intermediate chain 2
	-0.783702	-0.714015	-1.12482	O88507	CNTFR_MOUSE	Cntfr	Ciliary neurotrophic factor receptor subunit alpha
	-0.698265	-0.978737	-0.480248	O88520	SHOC2_MOUSE	Shoc2	Leucine-rich repeat protein SHOC-2
	1.84681	1.88759	2.00989	O88531	PPT1_MOUSE	Ppt1	Palmitoyl-protein thioesterase 1
	0.0724459	0.110054	0.364197	O88532	ZFR_MOUSE	Zfr	Zinc finger RNA-binding protein
	1.90833	2.07663	2.09688	O88543	CSN3_MOUSE	Cops3	COP9 signalosome complex subunit 3
	2.06748	2.04929	2.16599	O88544	CSN4_MOUSE	Cops4	COP9 signalosome complex subunit 4
	1.70608	1.76078	2.09188	O88545	CSN6_MOUSE	Cops6	COP9 signalosome complex subunit 6
	-1.63005	-2.77029	-1.70518	O88551	CLD1_MOUSE	Cldn1	Claudin-1
	-0.482536	-0.273768	-0.175971	O88561	S27A3_MOUSE	Slc27a3	Long-chain fatty acid transport protein 3
	5.92307	6.26735	6.05345	O88569	ROA2_MOUSE	Hnrnpa2b1	Heterogeneous nuclear ribonucleoproteins A2/B1
	1.27909	1.40479	1.2978	O88587	COMT_MOUSE	Comt	Catechol O-methyltransferase
	-0.837128	-1.07535	-1.08779	O88597	BECN1_MOUSE	Becn1	Beclin-1
	-2.32294	-2.61631	-2.16176	O88622	PARG_MOUSE	Parg	Poly(ADP-ribose) glycohydrolase
	1.30743	1.41309	1.33108	O88630	GOSR1_MOUSE	Gosr1	Golgi SNAP receptor complex member 1
	1.54661	1.31775	1.13411	O88643	PAK1_MOUSE	Pak1	Serine/threonine-protein kinase PAK 1
	-0.410224	-0.913429	-0.779202	O88653	LTOR3_MOUSE	Lamtor3	Ragulator complex protein LAMTOR3
	1.77902	1.97385	2.15331	O88685	PRS6A_MOUSE	Psmc3	26S proteasome regulatory subunit 6A
	-1.22005	-1.36781	-1.38377	O88689	PCDA4_MOUSE	Pcdha4	Protocadherin alpha-4
	-1.53436	-1.50354	-1.47499	O88693	CEGT_MOUSE	Ugcg	Ceramide glucosyltransferase
	-0.127369	-0.213555	-0.562196	O88696	CLPP_MOUSE	Clpp	ATP-dependent Clp protease proteolytic subunit, mitochondrial
	-1.19751	-1.50371	-1.51132	O88697	STK16_MOUSE	Stk16	Serine/threonine-protein kinase 16
	0.427043	0.471314	0.234987	O88703	HCN2_MOUSE	Hcn2	Potassium/sodium hyperpolarization-activated cyclic nucleotide-gated channel 2
	-1.23085	-1.3344	-1.65028	O88704	HCN1_MOUSE	Hcn1	Potassium/sodium hyperpolarization-activated cyclic nucleotide-gated channel 1
	1.25706	1.27128	1.38817	O88712	CTBP1_MOUSE	Ctbp1	C-terminal-binding protein 1
	-0.0361614	0.248924	0.392327	O88735	MAP7_MOUSE	Map7	Ensconsin
	-0.0973349	-0.445169	-0.12783	O88736	DHB7_MOUSE	Hsd17b7	3-keto-steroid reductase/17-beta-hydroxysteroid dehydrogenase 7
	0.199103	0.20583	0.380036	O88738	BIRC6_MOUSE	Birc6	Baculoviral IAP repeat-containing protein 6
	2.21585	2.18332	2.22443	O88741	GDAP1_MOUSE	Gdap1	Ganglioside-induced differentiation-associated protein 1
	1.21106	1.3672	1.19697	O88746	TOM1_MOUSE	Tom1	Target of Myb1 membrane trafficking protein
	2.15863	2.50848	1.43079	O88783	FA5_MOUSE	F5	Coagulation factor V
	-0.715174	-0.557113	-0.735367	O88792	JAM1_MOUSE	F11r	Junctional adhesion molecule A
	-1.71173	-1.76883	-1.22478	O88796	RPP30_MOUSE	Rpp30	Ribonuclease P protein subunit p30
	-0.573651	-0.304467	-0.413203	O88811	STAM2_MOUSE	Stam2	Signal transducing adapter molecule 2
	-2.11312	-2.2107	-2.21637	O88839	ADA15_MOUSE	Adam15	Disintegrin and metalloproteinase domain-containing protein 15
	3.61831	3.67772	3.82038	O88844	IDHC_MOUSE	Idh1	Isocitrate dehydrogenase [NADP] cytoplasmic
	-1.51913	-1.30244	-1.6483	O88845	AKA10_MOUSE	Akap10	A-kinase anchor protein 10, mitochondrial
	-2.23895	-2.16381	-1.67469	O88848	ARL6_MOUSE	Arl6	ADP-ribosylation factor-like protein 6
	0.557429	0.100454	-0.0385737	O88851	RBBP9_MOUSE	Rbbp9	Putative hydrolase RBBP9
	NaN	-0.516699	-2.37623	O88874	CCNK_MOUSE	Ccnk	Cyclin-K
	-1.15272	-0.954826	-0.737197	O88878	ZFAN5_MOUSE	Zfand5	AN1-type zinc finger protein 5
	-2.54978	-2.61004	-2.3916	O88895	HDAC3_MOUSE	Hdac3	Histone deacetylase 3
	-2.01405	-1.85733	-1.95059	O88907;Q8C5D8	PIAS1_MOUSE;PIAS2_MOUSE	Pias1;Pias2	E3 SUMO-protein ligase PIAS1
	0.738748	1.04713	1.10552	O88935	SYN1_MOUSE	Syn1	Synapsin-1
	-2.64826	-2.80427	-2.40243	O88939	ZBT7A_MOUSE	Zbtb7a	Zinc finger and BTB domain-containing protein 7A
	-0.124082	-0.0347533	-0.470075	O88952	LIN7C_MOUSE	Lin7c	Protein lin-7 homolog C
	-0.489569	-0.759059	-0.338548	O88958	GNPI1_MOUSE	Gnpda1	Glucosamine-6-phosphate isomerase 1
	0.215455	0.419653	0.420007	O88967	YMEL1_MOUSE	Yme1l1	ATP-dependent zinc metalloprotease YME1L1
	1.58732	1.47629	1.58512	O88983	STX8_MOUSE	Stx8	Syntaxin-8
	-1.02227	-1.60918	-0.897932	O88998	NOE1_MOUSE	Olfm1	Noelin
	0.590227	0.755934	0.943173	O89001	CBPD_MOUSE	Cpd	Carboxypeptidase D
	-1.37781	-1.35983	-2.2728	O89016	ABCD4_MOUSE	Abcd4	Lysosomal cobalamin transporter ABCD4
	1.7188	1.67116	1.31328	O89017	LGMN_MOUSE	Lgmn	Legumain
	-0.142555	-1.38044	-1.37265	O89020	AFAM_MOUSE	Afm	Afamin
	-0.605465	-0.419935	-0.432925	O89023	TPP1_MOUSE	Tpp1	Tripeptidyl-peptidase 1
	2.52152	2.25207	2.0119	O89032	SPD2A_MOUSE	Sh3pxd2a	SH3 and PX domain-containing protein 2A
	-0.797722	-3.05053	-2.06878	O89050	MKLN1_MOUSE	Mkln1	Muskelin
	0.971393	0.867221	0.564226	O89051	ITM2B_MOUSE	Itm2b	Integral membrane protein 2B
	2.63244	2.63863	2.83345	O89053	COR1A_MOUSE	Coro1a	Coronin-1A
	1.12815	1.09729	1.2981	O89079	COPE_MOUSE	Cope	Coatomer subunit epsilon
	-1.72623	-1.56768	-1.61003	O89084;Q01063	PDE4A_MOUSE;PDE4D_MOUSE	Pde4a;Pde4d	cAMP-specific 3',5'-cyclic phosphodiesterase 4A
	3.73106	3.62186	3.71587	O89086	RBM3_MOUSE	Rbm3	RNA-binding protein 3
	NaN	NaN	NaN	O89094	CASPE_MOUSE	Casp14	Caspase-14
	0.120965	0.0532804	-0.119041	O89106	FHIT_MOUSE	Fhit	Bis(5'-adenosyl)-triphosphatase
	2.34051	2.26272	2.40641	O89112	LANC1_MOUSE	Lancl1	Glutathione S-transferase LANCL1
	NaN	NaN	NaN	O89113	IER5_MOUSE	Ier5	Immediate early response gene 5 protein
	0.998996	1.17487	1.09478	O89116	VTI1A_MOUSE	Vti1a	Vesicle transport through interaction with t-SNAREs homolog 1A
	0.586589	0.0645795	0.723009	P00158	CYB_MOUSE	Mt-Cyb	Cytochrome b
	-0.796413	-1.84396	NaN	P00329	ADH1_MOUSE	Adh1	Alcohol dehydrogenase 1
	1.5291	1.66803	2.03502	P00397	COX1_MOUSE	Mtco1	Cytochrome c oxidase subunit 1
	5.68727	5.89174	5.63726	P00405	COX2_MOUSE	Mtco2	Cytochrome c oxidase subunit 2
	-1.0416	-1.52985	-0.950341	P00416	COX3_MOUSE	mt-Co3	Cytochrome c oxidase subunit 3
	2.45668	2.39108	2.76663	P00493	HPRT_MOUSE	Hprt1	Hypoxanthine-guanine phosphoribosyltransferase
	NaN	NaN	NaN	P00687	AMY1_MOUSE	Amy1	Alpha-amylase 1
	3.15014	2.54026	2.81627	P00920	CAH2_MOUSE	Ca2	Carbonic anhydrase 2
	2.00515	1.47452	1.92445	P01027	CO3_MOUSE	C3	Complement C3
	-0.864757	-1.17314	-0.570215	P01029	CO4B_MOUSE	C4b	Complement C4-B
	NaN	NaN	NaN	P01325	INS1_MOUSE	Ins1	Insulin-1
	-1.98479	-2.38029	-2.19233	P01592	IGJ_MOUSE	Jchain	Immunoglobulin J chain
	-1.10149	-1.57883	-1.35388	P01642	KV5A9_MOUSE	Gm10881	Ig kappa chain V-V region L7 (Fragment)
	-0.617984	-2.03559	NaN	P01654;P01656	KV3A1_MOUSE;KV3A3_MOUSE		Ig kappa chain V-III region PC 2880/PC 1229
	2.1529	2.18386	2.6095	P01831	THY1_MOUSE	Thy1	Thy-1 membrane glycoprotein
	2.12611	1.95122	1.8302	P01837	IGKC_MOUSE	Igkc	Immunoglobulin kappa constant
	3.93199	3.17081	3.35027	P01867	IGG2B_MOUSE	Ighg2b	Immunoglobulin heavy constant gamma 2B
	0.971739	0.765701	0.381463	P01869	IGH1M_MOUSE	Ighg1	Ig gamma-1 chain C region, membrane-bound form
	0.458014	-0.287673	0.211763	P01872	IGHM_MOUSE	Ighm	Immunoglobulin heavy constant mu
	3.3071	2.01632	1.14165	P01887	B2MG_MOUSE	B2m	Beta-2-microglobulin
	2.84025	1.41251	0.487976	P01897	HA1L_MOUSE	H2-L	H-2 class I histocompatibility antigen, L-D alpha chain
	-1.81823	-3.24356	-2.28388	P01898	HA10_MOUSE	H2-Q10	H-2 class I histocompatibility antigen, Q10 alpha chain
	2.12285	0.665785	-0.379861	P01901	HA1B_MOUSE	H2-K1	H-2 class I histocompatibility antigen, K-B alpha chain
	0.187678	-0.690355	-1.20496	P01921	HB2D_MOUSE	H2-Ab1	H-2 class II histocompatibility antigen, A-D beta chain
	5.16416	5.22406	4.11878	P01942	HBA_MOUSE	Hba	Hemoglobin subunit alpha
	NaN	3.09785	1.38326	P02089	HBB2_MOUSE	Hbb-b2	Hemoglobin subunit beta-2
	2.9102	3.23146	2.58149	P02104	HBE_MOUSE	Hbb-y	Hemoglobin subunit epsilon-Y2
	4.62933	5.12802	4.83317	P02301;P68433;P84228;P84244	H31_MOUSE;H32_MOUSE;H33_MOUSE;H3C_MOUSE	H3-3b;H3-5;H3c11;H3c15	Histone H3.3C
	2.55997	2.72948	2.19138	P02463	CO4A1_MOUSE	Col4a1	Collagen alpha-1(IV) chain
	3.9494	3.87556	3.87747	P02468	LAMC1_MOUSE	Lamc1	Laminin subunit gamma-1
	1.60841	1.77559	1.53755	P02469	LAMB1_MOUSE	Lamb1	Laminin subunit beta-1
	-0.272487	0.429348	0.358315	P03888	NU1M_MOUSE	Mtnd1	NADH-ubiquinone oxidoreductase chain 1
	1.87632	1.86325	1.18744	P03899	NU3M_MOUSE	mt-Nd3	NADH-ubiquinone oxidoreductase chain 3
	0.176326	0.179888	-0.477927	P03911	NU4M_MOUSE	Mtnd4	NADH-ubiquinone oxidoreductase chain 4
	-0.667676	-1.03222	-0.977905	P03921	NU5M_MOUSE	Mtnd5	NADH-ubiquinone oxidoreductase chain 5
	2.7355	2.39473	2.97725	P03930	ATP8_MOUSE	Mtatp8	ATP synthase protein 8
	-1.12579	NaN	-2.53216	P03953	CFAD_MOUSE	Cfd	Complement factor D
	0.135193	0.472068	0.404929	P03975	IGEB_MOUSE	Iap	IgE-binding protein
	3.53279	2.65437	3.61031	P04117	FABP4_MOUSE	Fabp4	Fatty acid-binding protein, adipocyte
	0.145782	-0.522234	-0.350967	P04186	CFAB_MOUSE	Cfb	Complement factor B
	0.467665	0.453726	1.37384	P04247	MYG_MOUSE	Mb	Myoglobin
	2.9886	2.79712	2.49604	P04370	MBP_MOUSE	Mbp	Myelin basic protein
	-0.48727	-0.309002	-0.267017	P04627	ARAF_MOUSE	Araf	Serine/threonine-protein kinase A-Raf
	1.40444	1.2413	-1.65863	P04918	SAA3_MOUSE	Saa3	Serum amyloid A-3 protein
	-1.81683	-1.20828	-0.270401	P04919	B3AT_MOUSE	Slc4a1	Band 3 anion transport protein
	-0.697651	-0.692846	-0.950852	P04925	PRIO_MOUSE	Prnp	Major prion protein
	4.0433	3.85375	3.5143	P05063	ALDOC_MOUSE	Aldoc	Fructose-bisphosphate aldolase C
	5.44228	5.48853	5.71894	P05064	ALDOA_MOUSE	Aldoa	Fructose-bisphosphate aldolase A
	0.386592	0.503502	1.14741	P05132	KAPCA_MOUSE	Prkaca	cAMP-dependent protein kinase catalytic subunit alpha
	4.12514	4.01705	4.2125	P05201	AATC_MOUSE	Got1	Aspartate aminotransferase, cytoplasmic
	5.36035	4.98593	5.12194	P05202	AATM_MOUSE	Got2	Aspartate aminotransferase, mitochondrial
	NaN	NaN	NaN	P05214	TBA3_MOUSE	Tuba3b	Tubulin alpha-3 chain
	-0.0104675	0.0116124	-0.213216	P05480	SRC_MOUSE	Src	Proto-oncogene tyrosine-protein kinase Src
	-2.60043	NaN	-3.23781	P05532	KIT_MOUSE	Kit	Mast/stem cell growth factor receptor Kit
	0.0213442	-0.863849	0.665413	P05977	MYL1_MOUSE	Myl1	Myosin light chain 1/3, skeletal muscle isoform
	4.81836	4.33764	4.22635	P06151	LDHA_MOUSE	Ldha	L-lactate dehydrogenase A chain
	-0.529433	-1.9177	-2.74718	P06344	HB2U_MOUSE		H-2 class II histocompatibility antigen, A-U beta chain
	-1.21231	-1.54238	-1.93694	P06537	GCR_MOUSE	Nr3c1	Glucocorticoid receptor
	-1.88004	-2.16687	-1.44382	P06684	CO5_MOUSE	C5	Complement C5
	3.14496	2.40725	2.5074	P06728	APOA4_MOUSE	Apoa4	Apolipoprotein A-IV
	4.27127	4.29505	4.70017	P06745	G6PI_MOUSE	Gpi	Glucose-6-phosphate isomerase
	1.78068	1.99375	2.22001	P06797	CATL1_MOUSE	Ctsl	Procathepsin L
	2.61188	2.75132	2.67425	P06801	MAOX_MOUSE	Me1	NADP-dependent malic enzyme
	-0.445693	-0.570281	-0.814908	P06802	ENPP1_MOUSE	Enpp1	Ectonucleotide pyrophosphatase/phosphodiesterase family member 1
	-1.00757	-1.6766	-0.848448	P06837	NEUM_MOUSE	Gap43	Neuromodulin
	0.583747	0.120287	0.282239	P06909	CFAH_MOUSE	Cfh	Complement factor H
	0.957198	0.174007	-0.687117	P07091	S10A4_MOUSE	S100a4	Protein S100-A4
	1.02413	0.821174	0.382081	P07214	SPRC_MOUSE	Sparc	SPARC
	3.16715	1.80111	2.28183	P07309	TTHY_MOUSE	Ttr	Transthyretin
	1.32695	1.03884	2.9344	P07310	KCRM_MOUSE	Ckm	Creatine kinase M-type
	4.93582	5.18656	5.22334	P07356	ANXA2_MOUSE	Anxa2	Annexin A2
	6.75138	6.02828	5.95946	P07724	ALBU_MOUSE	Alb	Albumin
	3.49867	2.10552	2.54071	P07758	A1AT1_MOUSE	Serpina1a	Alpha-1-antitrypsin 1-1
	0.228431	0.533998	1.46374	P07759	SPA3K_MOUSE	Serpina3k	Serine protease inhibitor A3K
	5.39432	5.2294	4.94784	P07901	HS90A_MOUSE	Hsp90aa1	Heat shock protein HSP 90-alpha
	2.98682	2.9836	3.02654	P08003	PDIA4_MOUSE	Pdia4	Protein disulfide-isomerase A4
	-1.45022	-1.69765	-0.955973	P08030	APT_MOUSE	Aprt	Adenine phosphoribosyltransferase
	-2.6003	-2.61507	-2.6005	P08032	SPTA1_MOUSE	Spta1	Spectrin alpha chain, erythrocytic 1
	-1.20294	-1.55486	-0.947772	P08074	CBR2_MOUSE	Cbr2	Carbonyl reductase [NADPH] 2
	5.96725	5.97261	6.036	P08113	ENPL_MOUSE	Hsp90b1	Endoplasmin
	1.20229	0.623324	0.957654	P08121	CO3A1_MOUSE	Col3a1	Collagen alpha-1(III) chain
	3.26998	3.44095	3.06665	P08122	CO4A2_MOUSE	Col4a2	Collagen alpha-2(IV) chain
	3.03676	3.08177	3.33911	P08207	S10AA_MOUSE	S100a10	Protein S100-A10
	3.96524	3.62621	3.41806	P08226	APOE_MOUSE	Apoe	Apolipoprotein E
	3.50391	3.33275	3.08759	P08228	SODC_MOUSE	Sod1	Superoxide dismutase [Cu-Zn]
	4.97416	5.28157	3.55591	P08249	MDHM_MOUSE	Mdh2	Malate dehydrogenase, mitochondrial
	6.83993	7.06454	6.58602	P08551	NFL_MOUSE	Nefl	Neurofilament light polypeptide
	7.17729	6.97685	6.84594	P08553	NFM_MOUSE	Nefm	Neurofilament medium polypeptide
	2.06678	1.88012	1.73681	P08752	GNAI2_MOUSE	Gnai2	Guanine nucleotide-binding protein G(i) subunit alpha-2
	1.3713	-0.386502	1.23945	P08775	RPB1_MOUSE	Polr2a	DNA-directed RNA polymerase II subunit RPB1
	-1.89519	-3.47275	-3.15826	P08905	LYZ2_MOUSE	Lyz2	Lysozyme C-2
	-1.63517	-2.26942	-2.18671	P09041	PGK2_MOUSE	Pgk2	Phosphoglycerate kinase 2
	1.32665	1.15308	1.3944	P09055	ITB1_MOUSE	Itgb1	Integrin beta-1
	3.59667	3.28972	3.59718	P09103	PDIA1_MOUSE	P4hb	Protein disulfide-isomerase
	0.936285	0.572189	0.292254	P09242	PPBT_MOUSE	Alpl	Alkaline phosphatase, tissue-nonspecific isozyme
	4.00554	3.98315	4.34648	P09405	NUCL_MOUSE	Ncl	Nucleolin
	3.6509	3.69521	3.72627	P09411	PGK1_MOUSE	Pgk1	Phosphoglycerate kinase 1
	-2.42971	-2.64394	NaN	P09470	ACE_MOUSE	Ace	Angiotensin-converting enzyme
	2.8256	2.49691	2.44282	P09528	FRIH_MOUSE	Fth1	Ferritin heavy chain
	-2.33873	-1.8759	-2.53625	P09535	IGF2_MOUSE	Igf2	Insulin-like growth factor II
	1.91491	2.0836	1.97348	P09671	SODM_MOUSE	Sod2	Superoxide dismutase [Mn], mitochondrial
	-0.364573	-0.40207	-0.625351	P09803	CADH1_MOUSE	Cdh1	Cadherin-1
	2.47441	1.93533	2.21579	P09813	APOA2_MOUSE	Apoa2	Apolipoprotein A-II
	-1.10745	-0.637147	-0.561062	P09925	SURF1_MOUSE	Surf1	Surfeit locus protein 1
	-0.0329943	-0.0682759	0.0116982	P0C027;P0C028	NUD10_MOUSE;NUD11_MOUSE	Nudt10;Nudt11	Diphosphoinositol polyphosphate phosphohydrolase 3-alpha
	-0.489297	-0.363052	-0.713927	P0C090	RC3H2_MOUSE	Rc3h2	Roquin-2
	-1.33366	-1.35098	-1.57903	P0C0A3	CHMP6_MOUSE	Chmp6	Charged multivesicular body protein 6
	1.38981	0.51369	1.47474	P0C0S6;Q3THW5	H2AV_MOUSE;H2AZ_MOUSE	H2az1;H2az2	Histone H2A.Z
	-2.67137	-2.14706	-2.15449	P0C192	LRC4B_MOUSE	Lrrc4b	Leucine-rich repeat-containing protein 4B
	-1.76895	-1.13145	-1.19196	P0C1Q2	PDE11_MOUSE	Pde11a	Dual 3',5'-cyclic-AMP and -GMP phosphodiesterase 11A
	0.912021	1.13244	0.993711	P0C605	KGP1_MOUSE	Prkg1	cGMP-dependent protein kinase 1
	-1.45051	-1.95105	-2.02554	P0C673	IGS11_MOUSE	Igsf11	Immunoglobulin superfamily member 11
	0.135641	0.556683	0.604864	P0C7L0	WIPF3_MOUSE	Wipf3	WAS/WASL-interacting protein family member 3
	-0.659819	-1.21036	-0.969574	P0C7M9	CLC2L_MOUSE	Clec2l	C-type lectin domain family 2 member L
	-0.612195	-0.591027	-0.527883	P0CG14	DERPC_MOUSE	Derpc	Decreased expression in renal and prostate cancer protein
	-2.18302	-3.09405	-3.22788	P0CW02	LY6C1_MOUSE	Ly6c1	Lymphocyte antigen 6C1
	-0.931651	-1.29863	-0.942785	P0DJE0	PT100_MOUSE	Pet100	Protein PET100 homolog, mitochondrial
	-1.95072	-2.15929	-1.64424	P0DJF2	PT117_MOUSE	Pet117	Protein PET117 homolog, mitochondrial
	0.401834	1.04841	0.138664	P0DN34	NDUB1_MOUSE	Ndufb1	NADH dehydrogenase [ubiquinone] 1 beta subcomplex subunit 1
	-1.08457	-2.21033	NaN	P0DOV1;P0DOV2;Q8CGE8	IFI4_MOUSE;IFI5A_MOUSE;IFI5B_MOUSE	Ifi204;Ifi205a;Mnda	Interferon-activable protein 205-B
	7.02739	6.49932	6.7601	P0DP26;P0DP27;P0DP28	CALM1_MOUSE;CALM2_MOUSE;CALM3_MOUSE	Calm1;Calm2;Calm3	Calmodulin-1
	NaN	-2.38927	-1.87938	P0DP60	LYNX1_MOUSE	Lynx1	Ly-6/neurotoxin-like protein 1
	-0.321314	-0.442159	0.274947	P0DW87	ZTRF1_MOUSE	Zftraf1	Zinc finger TRAF-type-containing protein 1
	-1.61325	-2.42534	-3.46956	P10107	ANXA1_MOUSE	Anxa1	Annexin A1
	3.61578	3.85264	3.89772	P10126	EF1A1_MOUSE	Eef1a1	Elongation factor 1-alpha 1
	-1.35221	-2.4773	-1.30779	P10417	BCL2_MOUSE	Bcl2	Apoptosis regulator Bcl-2
	2.95406	2.71729	2.50784	P10493	NID1_MOUSE	Nid1	Nidogen-1
	-0.418771	-0.716321	-0.792264	P10518	HEM2_MOUSE	Alad	Delta-aminolevulinic acid dehydratase
	4.17098	4.38131	4.59498	P10605	CATB_MOUSE	Ctsb	Cathepsin B
	4.18685	4.33202	4.52726	P10630	IF4A2_MOUSE	Eif4a2	Eukaryotic initiation factor 4A-II
	3.11116	3.29333	3.35573	P10637	TAU_MOUSE	Mapt	Microtubule-associated protein tau
	3.97888	4.35359	4.07799	P10639	THIO_MOUSE	Txn	Thioredoxin
	3.58275	3.25706	3.27923	P10649	GSTM1_MOUSE	Gstm1	Glutathione S-transferase Mu 1
	1.03772	1.03021	1.18962	P10711	TCEA1_MOUSE	Tcea1	Transcription elongation factor A protein 1
	0.0398178	-0.00892687	-0.0592504	P10833	RRAS_MOUSE	Rras	Ras-related protein R-Ras
	1.05525	0.594328	1.09941	P10852	4F2_MOUSE	Slc3a2	4F2 cell-surface antigen heavy chain
	1.95532	2.92191	2.65595	P10922	H10_MOUSE	H1-0	Histone H1.0
	1.81998	1.98582	2.29507	P11031	TCP4_MOUSE	Sub1	Activated RNA polymerase II transcriptional coactivator p15
	4.9082	5.10666	4.47605	P11087	CO1A1_MOUSE	Col1a1	Collagen alpha-1(I) chain
	0.778556	0.429692	1.05597	P11103	PARP1_MOUSE	Parp1	Poly [ADP-ribose] polymerase 1
	NaN	NaN	NaN	P11247	PERM_MOUSE	Mpo	Myeloperoxidase
	1.40445	1.02418	0.889092	P11276	FINC_MOUSE	Fn1	Fibronectin
	1.43777	1.38714	1.11507	P11352	GPX1_MOUSE	Gpx1	Glutathione peroxidase 1
	2.86559	3.2297	4.0479	P11404	FABPH_MOUSE	Fabp3	Fatty acid-binding protein, heart
	1.51418	1.537	1.93555	P11438	LAMP1_MOUSE	Lamp1	Lysosome-associated membrane glycoprotein 1
	7.36907	7.34008	7.29647	P11499	HS90B_MOUSE	Hsp90ab1	Heat shock protein HSP 90-beta
	1.37586	1.38454	1.12124	P11531	DMD_MOUSE	Dmd	Dystrophin
	-0.188405	0.178596	0.41345	P11627	L1CAM_MOUSE	L1cam	Neural cell adhesion molecule L1
	0.539995	1.41401	1.67062	P11798	KCC2A_MOUSE	Camk2a	Calcium/calmodulin-dependent protein kinase type II subunit alpha
	-1.93596	-1.86348	-2.73117	P11859	ANGT_MOUSE	Agt	Angiotensinogen
	-0.154752	-0.887666	-0.320342	P11930	NUD19_MOUSE	Nudt19	Acyl-coenzyme A diphosphatase NUDT19
	3.6292	3.52178	3.97677	P11983	TCPA_MOUSE	Tcp1	T-complex protein 1 subunit alpha
	0.929798	1.0777	1.05265	P12023	A4_MOUSE	App	Amyloid-beta precursor protein
	-0.365765	-0.707405	-0.943967	P12265	BGLR_MOUSE	Gusb	Beta-glucuronidase
	1.08685	1.77337	1.87125	P12367	KAP2_MOUSE	Prkar2a	cAMP-dependent protein kinase type II-alpha regulatory subunit
	-0.100874	-0.142519	-0.108016	P12382	PFKAL_MOUSE	Pfkl	ATP-dependent 6-phosphofructokinase, liver type
	0.564308	0.905203	0.799679	P12658	CALB1_MOUSE	Calb1	Calbindin
	4.41446	4.422	4.76817	P12787	COX5A_MOUSE	Cox5a	Cytochrome c oxidase subunit 5A, mitochondrial
	0.839672	1.17094	0.719213	P12815	PDCD6_MOUSE	Pdcd6	Programmed cell death protein 6
	1.07275	-0.22547	1.31189	P12849	KAP1_MOUSE	Prkar1b	cAMP-dependent protein kinase type I-beta regulatory subunit
	1.3017	1.46734	1.34552	P12960	CNTN1_MOUSE	Cntn1	Contactin-1
	4.88208	4.36058	5.2671	P12970	RL7A_MOUSE	Rpl7a	Large ribosomal subunit protein eL8
	5.05078	4.81639	4.46741	P13020	GELS_MOUSE	Gsn	Gelsolin
	-0.0776701	-0.230459	0.0974488	P13439	UMPS_MOUSE	Umps	Uridine 5'-monophosphate synthase
	NaN	NaN	NaN	P13504	IL1R1_MOUSE	Il1r1	Interleukin-1 receptor type 1
	-1.73885	-1.28462	-1.55452	P13516	ACOD1_MOUSE	Scd1	Acyl-CoA desaturase 1
	3.02693	2.70415	2.53568	P13595	NCAM1_MOUSE	Ncam1	Neural cell adhesion molecule 1
	-0.167665	-0.247882	0.0822091	P13634	CAH1_MOUSE	Ca1	Carbonic anhydrase 1
	3.11531	3.01353	2.74552	P13707	GPDA_MOUSE	Gpd1	Glycerol-3-phosphate dehydrogenase [NAD(+)], cytoplasmic
	-0.703979	-0.726753	-0.944815	P13808	B3A2_MOUSE	Slc4a2	Anion exchange protein 2
	NaN	-1.35003	-1.46035	P13864	DNMT1_MOUSE	Dnmt1	DNA (cytosine-5)-methyltransferase 1
	4.00563	3.96664	4.16247	P14069	S10A6_MOUSE	S100a6	Protein S100-A6
	5.33729	5.0969	5.34273	P14094	AT1B1_MOUSE	Atp1b1	Sodium/potassium-transporting ATPase subunit beta-1
	-1.98779	NaN	-2.73838	P14106	C1QB_MOUSE	C1qb	Complement C1q subcomponent subunit B
	5.12747	5.46634	6.1278	P14115	RL27A_MOUSE	Rpl27a	Large ribosomal subunit protein uL15
	2.26786	4.69404	5.08568	P14131	RS16_MOUSE	Rps16	Small ribosomal subunit protein uS9
	4.12254	4.22637	3.55545	P14148	RL7_MOUSE	Rpl7	Large ribosomal subunit protein uL30
	5.54173	5.45888	5.70434	P14152	MDHC_MOUSE	Mdh1	Malate dehydrogenase, cytoplasmic
	4.42461	4.74601	5.20669	P14206	RSSA_MOUSE	Rpsa	Small ribosomal subunit protein uS2
	4.37436	4.45782	4.30976	P14211	CALR_MOUSE	Calr	Calreticulin
	2.00072	1.92058	1.35986	P14231	AT1B2_MOUSE	Atp1b2	Sodium/potassium-transporting ATPase subunit beta-2
	2.99276	1.16596	0.96396	P14429;P14431	HA17_MOUSE;HA19_MOUSE	H2-Q7;H2-Q9	H-2 class I histocompatibility antigen, Q7 alpha chain
	0.502897	0.848211	0.943644	P14576	SRP54_MOUSE	Srp54	Signal recognition particle subunit SRP54
	4.84874	4.83455	5.04545	P14602	HSPB1_MOUSE	Hspb1	Heat shock protein beta-1
	2.28519	2.25643	2.53679	P14685	PSMD3_MOUSE	Psmd3	26S proteasome non-ATPase regulatory subunit 3
	2.63714	2.84952	2.62044	P14733	LMNB1_MOUSE	Lmnb1	Lamin-B1
	4.15402	4.28289	4.31659	P14824	ANXA6_MOUSE	Anxa6	Annexin A6
	3.96666	4.04568	3.93099	P14869	RLA0_MOUSE	Rplp0	Large ribosomal subunit protein uL10
	5.14311	5.00608	4.92608	P14873	MAP1B_MOUSE	Map1b	Microtubule-associated protein 1B
	-0.767341	-0.459716	-0.748112	P14901	HMOX1_MOUSE	Hmox1	Heme oxygenase 1
	1.25161	0.813807	0.899825	P15089	CBPA3_MOUSE	Cpa3	Mast cell carboxypeptidase A
	3.93402	3.97999	3.81834	P15105	GLNA_MOUSE	Glul	Glutamine synthetase
	-0.459969	-0.614541	-1.02455	P15116	CADH2_MOUSE	Cdh2	Cadherin-2
	-0.759656	-0.592241	-0.555083	P15208	INSR_MOUSE	Insr	Insulin receptor
	-0.998318	-0.803705	-0.797653	P15209	NTRK2_MOUSE	Ntrk2	BDNF/NT-3 growth factors receptor
	-1.10903	-1.10968	-0.686823	P15327	PMGE_MOUSE	Bpgm	Bisphosphoglycerate mutase
	5.4152	6.03134	5.77581	P15331	PERI_MOUSE	Prph	Peripherin
	1.88897	1.68021	1.72245	P15379	CD44_MOUSE	Cd44	CD44 antigen
	-2.29403	NaN	-2.29755	P15388	KCNC1_MOUSE	Kcnc1	Potassium voltage-gated channel subfamily C member 1
	1.77681	1.59752	1.54438	P15508	SPTB1_MOUSE	Sptb	Spectrin beta chain, erythrocytic
	2.35388	2.31098	2.84334	P15532	NDKA_MOUSE	Nme1	Nucleoside diphosphate kinase A
	0.698228	0.241626	-0.437587	P15626	GSTM2_MOUSE	Gstm2	Glutathione S-transferase Mu 2
	3.71305	3.3987	3.35293	P15864	H12_MOUSE	H1-2	Histone H1.2
	-0.621097	-0.932561	-0.643098	P15920	VPP2_MOUSE	Atp6v0a2	V-type proton ATPase 116 kDa subunit a 2
	-2.41154	-2.39474	NaN	P16014	SCG1_MOUSE	Chgb	Secretogranin-1
	4.31517	4.00478	5.17153	P16015	CAH3_MOUSE	Ca3	Carbonic anhydrase 3
	3.65696	3.20229	2.95469	P16045	LEG1_MOUSE	Lgals1	Galectin-1
	0.441023	1.01905	1.059	P16054	KPCE_MOUSE	Prkce	Protein kinase C epsilon type
	-2.00182	-1.39808	-1.7156	P16092	FGFR1_MOUSE	Fgfr1	Fibroblast growth factor receptor 1
	-1.06602	-1.12789	-1.11739	P16110	LEG3_MOUSE	Lgals3	Galectin-3
	5.08708	4.68804	4.69599	P16125	LDHB_MOUSE	Ldhb	L-lactate dehydrogenase B chain
	0.497392	0.673105	1.00844	P16254	SRP14_MOUSE	Srp14	Signal recognition particle 14 kDa protein
	2.34235	2.5503	2.3897	P16330	CN37_MOUSE	Cnp	2',3'-cyclic-nucleotide 3'-phosphodiesterase
	0.631394	0.635614	0.550414	P16332	MUTA_MOUSE	Mmut	Methylmalonyl-CoA mutase, mitochondrial
	1.57851	0.816659	1.94842	P16388	KCNA1_MOUSE	Kcna1	Potassium voltage-gated channel subfamily A member 1
	-2.25732	-1.49491	-2.59168	P16390	KCNA3_MOUSE	Kcna3	Potassium voltage-gated channel subfamily A member 3
	-0.619214	-1.50669	-1.46273	P16406	AMPE_MOUSE	Enpep	Glutamyl aminopeptidase
	1.43062	1.50625	2.01642	P16460	ASSY_MOUSE	Ass1	Argininosuccinate synthase
	3.87167	3.70294	3.63271	P16546	SPTN1_MOUSE	Sptan1	Spectrin alpha chain, non-erythrocytic 1
	-0.435352	-0.609587	0.00820971	P16627	HS71L_MOUSE	Hspa1l	Heat shock 70 kDa protein 1-like
	0.244849	0.275042	0.235461	P16675	PPGB_MOUSE	Ctsa	Lysosomal protective protein
	6.96928	6.79808	7.20916	P16858	G3P_MOUSE	Gapdh	Glyceraldehyde-3-phosphate dehydrogenase
	2.27993	2.83198	2.4543	P17047	LAMP2_MOUSE	Lamp2	Lysosome-associated membrane glycoprotein 2
	-1.41125	-1.60671	-0.687788	P17095	HMGA1_MOUSE	Hmga1	High mobility group protein HMG-I/HMG-Y
	NaN	NaN	NaN	P17141	ZFP37_MOUSE	Zfp37	Zinc finger protein 37
	1.88189	1.95717	1.96081	P17156	HSP72_MOUSE	Hspa2	Heat shock-related 70 kDa protein 2
	5.44487	5.49402	5.3701	P17182	ENOA_MOUSE	Eno1	Alpha-enolase
	5.05981	5.21132	5.06331	P17183	ENOG_MOUSE	Eno2	Gamma-enolase
	-2.51426	-3.51313	-1.92573	P17208;Q63934	PO4F1_MOUSE;PO4F2_MOUSE	Pou4f1;Pou4f2	POU domain, class 4, transcription factor 1
	1.58554	1.0362	0.939538	P17225	PTBP1_MOUSE	Ptbp1	Polypyrimidine tract-binding protein 1
	2.21368	2.35219	2.3598	P17426	AP2A1_MOUSE	Ap2a1	AP-2 complex subunit alpha-1
	2.79257	3.06153	3.26463	P17427	AP2A2_MOUSE	Ap2a2	AP-2 complex subunit alpha-2
	-0.251582	-0.577269	-0.257429	P17439	GBA1_MOUSE	Gba1	Lysosomal acid glucosylceramidase
	0.129293	-0.236545	-0.312721	P17563	SBP1_MOUSE	Selenbp1	Methanethiol oxidase
	1.27888	1.21165	1.99397	P17665	COX7C_MOUSE	Cox7c	Cytochrome c oxidase subunit 7C, mitochondrial
	4.00402	4.06053	4.31358	P17710	HXK1_MOUSE	Hk1	Hexokinase-1
	5.86798	6.27859	5.83417	P17742	PPIA_MOUSE	Ppia	Peptidyl-prolyl cis-trans isomerase A
	3.40409	3.79307	3.43832	P17751	TPIS_MOUSE	Tpi1	Triosephosphate isomerase
	2.46856	2.68595	2.27086	P17809	GTR1_MOUSE	Slc2a1	Solute carrier family 2, facilitated glucose transporter member 1
	2.05183	1.83806	1.62135	P17879;Q61696	HS71A_MOUSE;HS71B_MOUSE	Hspa1a;Hspa1b	Heat shock 70 kDa protein 1B
	0.440387	-0.614753	-0.90366	P17897	LYZ1_MOUSE	Lyz1	Lysozyme C-1
	-0.236009	-0.284331	-0.411632	P17918	PCNA_MOUSE	Pcna	Proliferating cell nuclear antigen
	-1.27605	-1.6418	-1.60713	P18052	PTPRA_MOUSE	Ptpra	Receptor-type tyrosine-protein phosphatase alpha
	0.657297	0.996988	0.775382	P18155	MTDC_MOUSE	Mthfd2	Bifunctional methylenetetrahydrofolate dehydrogenase/cyclohydrolase, mitochondrial
	4.02213	3.89324	4.57538	P18242	CATD_MOUSE	Ctsd	Cathepsin D
	-0.421954	-0.692044	-0.894023	P18531	HVM60_MOUSE	Ighv3-6	Ig heavy chain V region 3-6
	2.21543	2.34498	1.9929	P18572	BASI_MOUSE	Bsg	Basigin
	0.530835	0.492433	0.404369	P18581	CTR2_MOUSE	Slc7a2	Cationic amino acid transporter 2
	-0.927884	-0.956545	-1.13412	P18653	KS6A1_MOUSE	Rps6ka1	Ribosomal protein S6 kinase alpha-1
	1.1972	1.25079	1.31857	P18654	KS6A3_MOUSE	Rps6ka3	Ribosomal protein S6 kinase alpha-3
	5.69462	5.4004	6.0843	P18760	COF1_MOUSE	Cfl1	Cofilin-1
	-2.07356	-2.40711	-2.16767	P18826	KPB1_MOUSE	Phka1	Phosphorylase b kinase regulatory subunit alpha, skeletal muscle isoform
	3.01401	3.24451	3.31558	P18872	GNAO_MOUSE	Gnao1	Guanine nucleotide-binding protein G(o) subunit alpha
	4.0512	4.19735	4.28973	P19096	FAS_MOUSE	Fasn	Fatty acid synthase
	2.81541	3.50601	3.31222	P19137	LAMA1_MOUSE	Lama1	Laminin subunit alpha-1
	2.42725	2.47204	3.03239	P19157	GSTP1_MOUSE	Gstp1	Glutathione S-transferase P 1
	0.374004	-0.0969396	0.118869	P19221	THRB_MOUSE	F2	Prothrombin
	6.7037	6.82611	6.18091	P19246	NFH_MOUSE	Nefh	Neurofilament heavy polypeptide
	2.46121	3.39396	1.11001	P19253	RL13A_MOUSE	Rpl13a	Large ribosomal subunit protein uL13
	1.36947	1.13377	0.568106	P19324	SERPH_MOUSE	Serpinh1	Serpin H1
	-1.11743	-1.11768	-1.27123	P19426	NELFE_MOUSE	Nelfe	Negative elongation factor E
	5.09185	5.05674	5.32711	P19536	COX5B_MOUSE	Cox5b	Cytochrome c oxidase subunit 5B, mitochondrial
	6.19239	6.03329	5.51137	P19783	COX41_MOUSE	Cox4i1	Cytochrome c oxidase subunit 4 isoform 1, mitochondrial
	-1.93663	-3.6735	NaN	P19973	LSP1_MOUSE	Lsp1	Lymphocyte-specific protein 1
	5.78306	6.02115	5.87139	P20029	BIP_MOUSE	Hspa5	Endoplasmic reticulum chaperone BiP
	1.75974	1.80647	1.63394	P20060	HEXB_MOUSE	Hexb	Beta-hexosaminidase subunit beta
	-1.1405	-0.989228	-3.38242	P20065	TYB4_MOUSE	Tmsb4x	Thymosin beta-4
	4.74487	4.33095	4.65103	P20108	PRDX3_MOUSE	Prdx3	Thioredoxin-dependent peroxide reductase, mitochondrial
	7.60222	7.49321	7.06887	P20152	VIME_MOUSE	Vim	Vimentin
	-1.86919	-1.53343	-2.13611	P20352	TF_MOUSE	F3	Tissue factor
	3.13384	3.01841	3.11169	P20357	MTAP2_MOUSE	Map2	Microtubule-associated protein 2
	-0.660334	-0.576744	-0.306689	P20444	KPCA_MOUSE	Prkca	Protein kinase C alpha type
	-0.811183	-1.00321	-1.2918	P20917	MAG_MOUSE	Mag	Myelin-associated glycoprotein
	0.610823	0.462873	0.746039	P20918	PLMN_MOUSE	Plg	Plasminogen
	-0.807917	-0.958984	-1.24378	P21107	TPM3_MOUSE	Tpm3	Tropomyosin alpha-3 chain
	1.82709	2.05206	1.95691	P21126	UBL4A_MOUSE	Ubl4a	Ubiquitin-like protein 4A
	0.901208	0.736784	0.386845	P21278	GNA11_MOUSE	Gna11	Guanine nucleotide-binding protein subunit alpha-11
	1.43024	1.51929	1.80734	P21279	GNAQ_MOUSE	Gnaq	Guanine nucleotide-binding protein G(q) subunit alpha
	0.513341	0.13237	-0.0753236	P21447	MDR1A_MOUSE	Abcb1a	ATP-dependent translocase ABCB1
	2.58574	2.5577	2.36677	P21460	CYTC_MOUSE	Cst3	Cystatin-C
	0.537509	0.526803	1.92851	P21550	ENOB_MOUSE	Eno3	Beta-enolase
	1.43342	0.363335	0.468347	P21614	VTDB_MOUSE	Gc	Vitamin D-binding protein
	2.06832	2.1651	2.14371	P21619	LMNB2_MOUSE	Lmnb2	Lamin-B2
	-0.299759	-0.110733	-0.136713	P21661	NEC2_MOUSE	Pcsk2	Neuroendocrine convertase 2
	0.114877	-0.547322	-0.0937428	P21812	MCPT4_MOUSE	Mcpt4	Mast cell protease 4
	0.423731	0.526315	0.268476	P21836	ACES_MOUSE	Ache	Acetylcholinesterase
	0.930593	-0.823653	-1.87352	P21958	TAP1_MOUSE	Tap1	Antigen peptide transporter 1
	0.368379	-0.504785	-0.753854	P21981	TGM2_MOUSE	Tgm2	Protein-glutamine gamma-glutamyltransferase 2
	1.09171	1.1623	1.48192	P21995	EMB_MOUSE	Emb	Embigin
	2.3693	2.48436	2.80986	P22315	HEMH_MOUSE	Fech	Ferrochelatase, mitochondrial
	2.751	1.7531	2.19345	P22599	A1AT2_MOUSE	Serpina1b	Alpha-1-antitrypsin 1-2
	0.0458717	0.324186	0.174299	P22682	CBL_MOUSE	Cbl	E3 ubiquitin-protein ligase CBL
	1.41069	1.47086	1.86796	P22892	AP1G1_MOUSE	Ap1g1	AP-1 complex subunit gamma-1
	2.80216	2.9485	3.0357	P23116	EIF3A_MOUSE	Eif3a	Eukaryotic translation initiation factor 3 subunit A
	0.225005	0.170135	0.278111	P23198	CBX3_MOUSE	Cbx3	Chromobox protein homolog 3
	-2.98997	-3.16253	-4.05099	P23242	CXA1_MOUSE	Gja1	Gap junction alpha-1 protein
	-2.29487	-2.55295	NaN	P23249	MOV10_MOUSE	Mov10	Putative helicase MOV-10
	-1.32799	-1.2122	-1.13262	P23475	XRCC6_MOUSE	Xrcc6	X-ray repair cross-complementing protein 6
	-0.544605	-1.2219	-1.22707	P23492	PNPH_MOUSE	Pnp	Purine nucleoside phosphorylase
	1.81387	1.92242	1.90001	P23506	PIMT_MOUSE	Pcmt1	Protein-L-isoaspartate(D-aspartate) O-methyltransferase
	1.68128	2.01897	1.85334	P23591	FCL_MOUSE	Gfus	GDP-L-fucose synthase
	-0.522723	-0.909799	-0.573533	P23780	BGAL_MOUSE	Glb1	Beta-galactosidase
	-0.995378	-1.29731	-1.12353	P23819	GRIA2_MOUSE	Gria2	Glutamate receptor 2
	-0.679182	-0.35449	-0.836116	P23927	CRYAB_MOUSE	Cryab	Alpha-crystallin B chain
	1.72754	0.540869	0.0742631	P23953	EST1C_MOUSE	Ces1c	Carboxylesterase 1C
	3.58589	3.64369	3.68907	P24270	CATA_MOUSE	Cat	Catalase
	1.93557	2.23859	1.81162	P24288	BCAT1_MOUSE	Bcat1	Branched-chain-amino-acid aminotransferase, cytosolic
	4.46409	4.68686	4.65353	P24369	PPIB_MOUSE	Ppib	Peptidyl-prolyl cis-trans isomerase B
	0.935521	0.870563	0.57064	P24452	CAPG_MOUSE	Capg	Macrophage-capping protein
	0.372664	0.14713	-0.0229402	P24472	GSTA4_MOUSE	Gsta4	Glutathione S-transferase A4
	0.921479	1.02784	1.18108	P24527	LKHA4_MOUSE	Lta4h	Leukotriene A-4 hydrolase
	0.528633	0.468412	0.629759	P24547	IMDH2_MOUSE	Impdh2	Inosine-5'-monophosphate dehydrogenase 2
	1.43633	1.51995	0.883217	P24638	PPAL_MOUSE	Acp2	Lysosomal acid phosphatase
	3.01631	2.99047	3.24858	P24668	MPRD_MOUSE	M6pr	Cation-dependent mannose-6-phosphate receptor
	-0.750124	-0.362516	-0.0212226	P24788	CD11B_MOUSE	Cdk11b	Cyclin-dependent kinase 11B
	-0.472552	-0.229428	-0.085382	P25233	NECD_MOUSE	Ndn	Necdin
	5.0843	3.66412	4.59797	P25444	RS2_MOUSE	Rps2	Small ribosomal subunit protein uS5
	-0.197578	-0.252729	0.0742459	P25785	TIMP2_MOUSE	Timp2	Metalloproteinase inhibitor 2
	-0.892831	-0.391815	-1.06373	P25799	NFKB1_MOUSE	Nfkb1	Nuclear factor NF-kappa-B p105 subunit
	-0.280575	-0.365257	-0.0585456	P25976	UBF1_MOUSE	Ubtf	Nucleolar transcription factor 1
	2.27275	2.1968	2.12816	P26039	TLN1_MOUSE	Tln1	Talin-1
	0.275891	0.293468	0.0261788	P26040	EZRI_MOUSE	Ezr	Ezrin
	3.25369	3.38971	3.52922	P26041	MOES_MOUSE	Msn	Moesin
	0.949209	1.10675	1.15589	P26043	RADI_MOUSE	Rdx	Radixin
	2.24352	1.9962	1.87645	P26231	CTNA1_MOUSE	Ctnna1	Catenin alpha-1
	-1.40801	-1.80955	-1.71696	P26262	KLKB1_MOUSE	Klkb1	Plasma kallikrein
	-0.470977	-0.538915	-0.900327	P26339	CMGA_MOUSE	Chga	Chromogranin-A
	2.19132	1.92599	1.741	P26350	PTMA_MOUSE	Ptma	Prothymosin alpha
	-0.261748	0.765145	-0.352355	P26369	U2AF2_MOUSE	U2af2	Splicing factor U2AF 65 kDa subunit
	3.73819	3.58085	3.75257	P26443	DHE3_MOUSE	Glud1	Glutamate dehydrogenase 1, mitochondrial
	-0.637009	-0.893521	-0.829696	P26450	P85A_MOUSE	Pik3r1	Phosphatidylinositol 3-kinase regulatory subunit alpha
	1.08239	1.09817	1.29095	P26516	PSMD7_MOUSE	Psmd7	26S proteasome non-ATPase regulatory subunit 7
	2.86609	3.06279	3.28836	P26638	SYSC_MOUSE	Sars1	Serine--tRNA ligase, cytoplasmic
	2.87967	2.72269	2.6883	P26645	MARCS_MOUSE	Marcks	Myristoylated alanine-rich C-kinase substrate
	3.61367	3.58129	3.02461	P26883	FKB1A_MOUSE	Fkbp1a	Peptidyl-prolyl cis-trans isomerase FKBP1A
	1.35227	1.15983	2.0917	P27048	RSMB_MOUSE	Snrpb	Small nuclear ribonucleoprotein-associated protein B
	2.59371	2.45884	2.18627	P27546	MAP4_MOUSE	Map4	Microtubule-associated protein 4
	5.19095	5.3182	4.73743	P27573	MYP0_MOUSE	Mpz	Myelin protein P0
	-1.04947	-0.708427	-0.984142	P27600	GNA12_MOUSE	Gna12	Guanine nucleotide-binding protein subunit alpha-12
	-0.381389	-0.262704	-0.673995	P27601	GNA13_MOUSE	Gna13	Guanine nucleotide-binding protein subunit alpha-13
	1.99919	2.10777	2.07298	P27612	PLAP_MOUSE	Plaa	Phospholipase A-2-activating protein
	-1.11674	-1.21572	-0.821097	P27641	XRCC5_MOUSE	Xrcc5	X-ray repair cross-complementing protein 5
	4.91772	4.91637	5.21572	P27659	RL3_MOUSE	Rpl3	Large ribosomal subunit protein uL3
	5.42107	5.54009	5.78701	P27773	PDIA3_MOUSE	Pdia3	Protein disulfide-isomerase A3
	-0.406657	-1.18408	-1.36272	P28063	PSB8_MOUSE	Psmb8	Proteasome subunit beta type-8
	-0.330844	-0.597065	-2.09427	P28076	PSB9_MOUSE	Psmb9	Proteasome subunit beta type-9
	-2.19811	-2.20592	-0.0616069	P28184	MT3_MOUSE	Mt3	Metallothionein-3
	0.34704	0.34164	0.198655	P28271	ACOHC_MOUSE	Aco1	Cytoplasmic aconitate hydratase
	1.72668	1.78346	1.84914	P28352	APEX1_MOUSE	Apex1	DNA-(apurinic or apyrimidinic site) endonuclease
	1.05762	1.05191	1.33796	P28474	ADHX_MOUSE	Adh5	Alcohol dehydrogenase class-3
	-2.92393	NaN	-3.91572	P28481	CO2A1_MOUSE	Col2a1	Collagen alpha-1(II) chain
	-2.54345	-2.90625	-1.40621	P28650	PURA1_MOUSE	Adss1	Adenylosuccinate synthetase isozyme 1
	-1.14344	-1.39594	-1.36511	P28652	KCC2B_MOUSE	Camk2b	Calcium/calmodulin-dependent protein kinase type II subunit beta
	0.353763	0.295166	-0.529809	P28653	PGS1_MOUSE	Bgn	Biglycan
	2.70132	2.05941	2.67388	P28654	PGS2_MOUSE	Dcn	Decorin
	1.32555	0.756263	1.39775	P28656	NP1L1_MOUSE	Nap1l1	Nucleosome assembly protein 1-like 1
	2.3892	2.5942	2.2078	P28658	ATX10_MOUSE	Atxn10	Ataxin-10
	-0.0250483	0.219908	0.688875	P28659	CELF1_MOUSE	Celf1	CUGBP Elav-like family member 1
	0.616522	0.906538	0.837888	P28660	NCKP1_MOUSE	Nckap1	Nck-associated protein 1
	-0.26438	-0.632159	-0.891022	P28661	SEPT4_MOUSE	Septin4	Septin-4
	3.09303	3.03571	2.9556	P28663	SNAB_MOUSE	Napb	Beta-soluble NSF attachment protein
	1.54731	0.936682	2.05485	P28665	MUG1_MOUSE	Mug1	Murinoglobulin-1
	-0.321545	-0.598131	-0.488514	P28667	MRP_MOUSE	Marcksl1	MARCKS-related protein
	2.62371	2.95436	3.06642	P28738	KIF5C_MOUSE	Kif5c	Kinesin heavy chain isoform 5C
	1.23116	1.32408	1.23691	P28740	KIF2A_MOUSE	Kif2a	Kinesin-like protein KIF2A
	-0.115677	0.0686126	-0.211214	P28741	KIF3A_MOUSE	Kif3a	Kinesin-like protein KIF3A
	-1.63254	-1.52205	-1.18398	P28798	GRN_MOUSE	Grn	Progranulin
	1.32608	1.96465	1.92551	P28867	KPCD_MOUSE	Prkcd	Protein kinase C delta type
	4.05471	4.24771	4.2376	P29341	PABP1_MOUSE	Pabpc1	Polyadenylate-binding protein 1
	-1.02696	-2.03162	NaN	P29351	PTN6_MOUSE	Ptpn6	Tyrosine-protein phosphatase non-receptor type 6
	-1.6428	-1.24226	-1.0294	P29387	GBB4_MOUSE	Gnb4	Guanine nucleotide-binding protein subunit beta-4
	3.37607	2.93217	2.61717	P29391	FRIL1_MOUSE	Ftl1	Ferritin light chain 1
	0.313061	1.00321	0.177837	P29416	HEXA_MOUSE	Hexa	Beta-hexosaminidase subunit alpha
	-1.23743	-1.66253	-1.49077	P29452	CASP1_MOUSE	Casp1	Caspase-1
	2.32669	2.42228	2.35091	P29595	NEDD8_MOUSE	Nedd8	NEDD8
	2.98537	1.48188	1.65824	P29699	FETUA_MOUSE	Ahsg	Alpha-2-HS-glycoprotein
	3.25602	3.33517	3.21627	P29758	OAT_MOUSE	Oat	Ornithine aminotransferase, mitochondrial
	-1.06257	-0.935165	-0.284047	P29788	VTNC_MOUSE	Vtn	Vitronectin
	5.98057	5.81074	5.62389	P30275	KCRU_MOUSE	Ckmt1	Creatine kinase U-type, mitochondrial
	-0.235262	-0.621491	NaN	P30285	CDK4_MOUSE	Cdk4	Cyclin-dependent kinase 4
	-0.523787	-1.3582	-1.43676	P30355	AL5AP_MOUSE	Alox5ap	Arachidonate 5-lipoxygenase-activating protein
	-1.25295	-1.04008	-0.836605	P30415	NKTR_MOUSE	Nktr	NK-tumor recognition protein
	3.41108	3.54954	3.67373	P30416	FKBP4_MOUSE	Fkbp4	Peptidyl-prolyl cis-trans isomerase FKBP4
	NaN	NaN	NaN	P30561	AHR_MOUSE	Ahr	Aryl hydrocarbon receptor
	-1.23744	-0.947275	-0.673923	P30677	GNA14_MOUSE	Gna14	Guanine nucleotide-binding protein subunit alpha-14
	-0.394761	-1.48577	-1.3353	P30681	HMGB2_MOUSE	Hmgb2	High mobility group protein B2
	0.934558	0.845281	0.464653	P30999	CTND1_MOUSE	Ctnnd1	Catenin delta-1
	3.32578	2.82263	2.53441	P31001	DESM_MOUSE	Des	Desmin
	2.9037	2.90127	3.10019	P31230	AIMP1_MOUSE	Aimp1	Aminoacyl tRNA synthase complex-interacting multifunctional protein 1
	1.19252	1.30176	1.35148	P31324	KAP3_MOUSE	Prkar2b	cAMP-dependent protein kinase type II-beta regulatory subunit
	0.367799	0.434655	-0.500784	P31650	S6A11_MOUSE	Slc6a11	Sodium- and chloride-dependent GABA transporter 3
	0.310207	-2.67665	-0.955904	P31725	S10A9_MOUSE	S100a9	Protein S100-A9
	-0.557252	-0.488921	-0.3774	P31750	AKT1_MOUSE	Akt1	RAC-alpha serine/threonine-protein kinase
	4.64793	4.78089	1.81938	P31786	ACBP_MOUSE	Dbi	Acyl-CoA-binding protein
	1.84502	1.85246	1.91704	P31938	MP2K1_MOUSE	Map2k1	Dual specificity mitogen-activated protein kinase kinase 1
	2.5562	2.47222	2.21855	P32020	SCP2_MOUSE	Scp2	Sterol carrier protein 2
	1.63086	1.49278	2.09014	P32067	LA_MOUSE	Ssb	Lupus La protein homolog
	0.278319	-0.307099	0.120654	P32233	DRG1_MOUSE	Drg1	Developmentally-regulated GTP-binding protein 1
	0.953959	0.244147	0.398079	P32261	ANT3_MOUSE	Serpinc1	Antithrombin-III
	-1.04266	-0.905239	-1.09998	P32507	NECT2_MOUSE	Nectin2	Nectin-2
	5.26654	4.83153	5.58879	P32848	PRVA_MOUSE	Pvalb	Parvalbumin alpha
	0.910475	0.926004	1.10437	P32883	RASK_MOUSE	Kras	GTPase KRas
	2.65775	2.36663	2.69457	P32921	SYWC_MOUSE	Wars1	Tryptophan--tRNA ligase, cytoplasmic
	-0.960873	-1.25423	-1.69502	P33146	CAD15_MOUSE	Cdh15	Cadherin-15
	2.53271	2.5046	2.67143	P33173	KIF1A_MOUSE	Kif1a	Kinesin-like protein KIF1A
	2.17582	2.42383	2.55022	P33175	KIF5A_MOUSE	Kif5a	Kinesin heavy chain isoform 5A
	-0.857593	-3.08029	-0.616713	P33622	APOC3_MOUSE	Apoc3	Apolipoprotein C-III
	0.670557	0.782423	0.81646	P34022	RANG_MOUSE	Ranbp1	Ran-specific GTPase-activating protein
	-0.882941	-1.32377	-0.986501	P34152	FAK1_MOUSE	Ptk2	Focal adhesion kinase 1
	5.16352	5.89556	5.85189	P34884	MIF_MOUSE	Mif	Macrophage migration inhibitory factor
	-2.12793	-2.75995	-2.63875	P34914	HYES_MOUSE	Ephx2	Bifunctional epoxide hydrolase 2
	-0.475795	-0.269475	-0.600131	P35123	UBP4_MOUSE	Usp4	Ubiquitin carboxyl-terminal hydrolase 4
	0.895309	1.08692	0.854036	P35235	PTN11_MOUSE	Ptpn11	Tyrosine-protein phosphatase non-receptor type 11
	2.03056	1.07204	1.84887	P35278	RAB5C_MOUSE	Rab5c	Ras-related protein Rab-5C
	1.55042	1.32887	0.921049	P35279	RAB6A_MOUSE	Rab6a	Ras-related protein Rab-6A
	-0.460247	-0.370191	-0.0709348	P35282	RAB21_MOUSE	Rab21	Ras-related protein Rab-21
	-0.721082	-1.11734	-1.60041	P35283	RAB12_MOUSE	Rab12	Ras-related protein Rab-12
	-0.802173	-1.47981	-0.612749	P35285;Q921E2	RAB31_MOUSE;RB22A_MOUSE	Rab22a;Rab31	Ras-related protein Rab-22A
	-1.1048	-1.25839	-1.29872	P35288	RAB23_MOUSE	Rab23	Ras-related protein Rab-23
	0.860354	0.79791	0.685563	P35290	RAB24_MOUSE	Rab24	Ras-related protein Rab-24
	2.39369	2.68415	2.8392	P35293	RAB18_MOUSE	Rab18	Ras-related protein Rab-18
	-0.603362	-0.160022	NaN	P35396	PPARD_MOUSE	Ppard	Peroxisome proliferator-activated receptor delta
	-1.49972	-1.42313	-1.25919	P35438	NMDZ1_MOUSE	Grin1	Glutamate receptor ionotropic, NMDA 1
	-0.490349	0.0665975	-0.616475	P35441	TSP1_MOUSE	Thbs1	Thrombospondin-1
	5.04444	5.37189	5.43704	P35486	ODPA_MOUSE	Pdha1	Pyruvate dehydrogenase E1 component subunit alpha, somatic form, mitochondrial
	0.0558977	NaN	NaN	P35492	HUTH_MOUSE	Hal	Histidine ammonia-lyase
	1.10932	1.20946	1.08801	P35505	FAAA_MOUSE	Fah	Fumarylacetoacetase
	-0.437355	0.00850439	-0.340053	P35546	RET_MOUSE	Ret	Proto-oncogene tyrosine-protein kinase receptor Ret
	1.2376	1.28979	1.64553	P35550	FBRL_MOUSE	Fbl	rRNA 2'-O-methyltransferase fibrillarin
	4.30629	4.0407	4.22704	P35564	CALX_MOUSE	Canx	Calnexin
	2.17965	2.13202	2.33203	P35585	AP1M1_MOUSE	Ap1m1	AP-1 complex subunit mu-1
	-0.28687	-0.414778	-0.382387	P35601	RFC1_MOUSE	Rfc1	Replication factor C subunit 1
	5.49944	5.56607	5.12386	P35700	PRDX1_MOUSE	Prdx1	Peroxiredoxin-1
	-1.86172	-1.8487	-1.92795	P35802	GPM6A_MOUSE	Gpm6a	Neuronal membrane glycoprotein M6-a
	0.720751	0.788205	0.339736	P35821	PTN1_MOUSE	Ptpn1	Tyrosine-protein phosphatase non-receptor type 1
	-1.45212	-1.25858	-1.6586	P35831	PTN12_MOUSE	Ptpn12	Tyrosine-protein phosphatase non-receptor type 12
	2.04759	2.23431	2.32841	P35922	FMR1_MOUSE	Fmr1	Fragile X messenger ribonucleoprotein 1
	0.406913	0.462086	0.572424	P35951	LDLR_MOUSE	Ldlr	Low-density lipoprotein receptor
	4.27826	4.08566	4.79211	P35979	RL12_MOUSE	Rpl12	Large ribosomal subunit protein uL11
	5.12291	5.06141	5.12134	P35980	RL18_MOUSE	Rpl18	Large ribosomal subunit protein eL18
	1.98665	0.571092	-0.663667	P36371	TAP2_MOUSE	Tap2	Antigen peptide transporter 2
	1.31522	1.73593	0.721789	P36536	SAR1A_MOUSE	Sar1a	GTP-binding protein SAR1a
	-1.01983	-0.750103	-0.511164	P36552	HEM6_MOUSE	Cpox	Oxygen-dependent coproporphyrinogen-III oxidase, mitochondrial
	1.28855	0.925706	0.95963	P36916	GNL1_MOUSE	Gnl1	Guanine nucleotide-binding protein-like 1
	-0.0153475	0.0539412	-0.0368276	P36993	PPM1B_MOUSE	Ppm1b	Protein phosphatase 1B
	1.13993	1.28017	1.17895	P37040	NCPR_MOUSE	Por	NADPH--cytochrome P450 reductase
	0.750357	-1.09052	-1.22539	P37804	TAGL_MOUSE	Tagln	Transgelin
	-0.991434	-1.26566	-1.59289	P37889	FBLN2_MOUSE	Fbln2	Fibulin-2
	-1.7467	-1.92527	-1.76323	P38060	HMGCL_MOUSE	Hmgcl	Hydroxymethylglutaryl-CoA lyase, mitochondrial
	1.60115	1.53155	1.16346	P38585	TTL_MOUSE	Ttl	Tubulin--tyrosine ligase
	4.73076	4.95579	4.68789	P38647	GRP75_MOUSE	Hspa9	Stress-70 protein, mitochondrial
	4.02283	4.26561	4.43079	P39053	DYN1_MOUSE	Dnm1	Dynamin-1
	0.92666	0.827674	0.549939	P39054	DYN2_MOUSE	Dnm2	Dynamin-2
	2.0605	1.94061	1.52767	P39061	COIA1_MOUSE	Col18a1	Collagen alpha-1(XVIII) chain
	1.10435	1.12929	1.24327	P39098	MA1A2_MOUSE	Man1a2	Mannosyl-oligosaccharide 1,2-alpha-mannosidase IB
	0.402028	0.0497775	-0.22197	P39447	ZO1_MOUSE	Tjp1	Tight junction protein ZO-1
	-1.49795	-1.74155	0.0246606	P39655	LOX12_MOUSE	Alox12	Polyunsaturated fatty acid lipoxygenase ALOX12
	-1.45458	-1.76034	-1.52384	P39749	FEN1_MOUSE	Fen1	Flap endonuclease 1
	2.56981	2.46628	2.81016	P40124	CAP1_MOUSE	Cap1	Adenylyl cyclase-associated protein 1
	4.17272	4.40785	4.28779	P40142	TKT_MOUSE	Tkt	Transketolase
	NaN	-1.95697	NaN	P40237	CD82_MOUSE	Cd82	CD82 antigen
	2.75424	2.72238	2.44438	P40240	CD9_MOUSE	Cd9	CD9 antigen
	2.47123	2.36984	2.56514	P40336	VP26A_MOUSE	Vps26a	Vacuolar protein sorting-associated protein 26A
	-2.11006	-1.79995	-1.80583	P40338	VHL_MOUSE	Vhl	von Hippel-Lindau disease tumor suppressor
	0.660995	0.530552	0.613816	P40630	TFAM_MOUSE	Tfam	Transcription factor A, mitochondrial
	-1.569	-1.74019	-1.54552	P40694	SMBP2_MOUSE	Ighmbp2	DNA-binding protein SMUBP-2
	-1.55492	-1.74452	-1.15058	P40749	SYT4_MOUSE	Syt4	Synaptotagmin-4
	4.60663	4.51977	4.79618	P41105	RL28_MOUSE	Rpl28	Large ribosomal subunit protein eL28
	-0.488258	-0.764012	-0.763359	P41209;Q9R1K9	CETN1_MOUSE;CETN2_MOUSE	Cetn1;Cetn2	Centrin-1
	0.857674	1.31098	1.25266	P41216	ACSL1_MOUSE	Acsl1	Long-chain-fatty-acid--CoA ligase 1
	-2.10832	-2.22019	-2.52342	P41233	ABCA1_MOUSE	Abca1	Phospholipid-transporting ATPase ABCA1
	0.498963	0.595224	0.85661	P41234	ABCA2_MOUSE	Abca2	ATP-binding cassette sub-family A member 2
	0.599692	0.619393	0.714672	P41241	CSK_MOUSE	Csk	Tyrosine-protein kinase CSK
	-2.45764	-2.75128	-2.15136	P41317	MBL2_MOUSE	Mbl2	Mannose-binding protein C
	1.27488	1.29149	1.02613	P42125	ECI1_MOUSE	Eci1	Enoyl-CoA delta isomerase 1, mitochondrial
	0.00927258	-0.216328	-0.0260291	P42128	FOXK1_MOUSE	Foxk1	Forkhead box protein K1
	1.52876	1.33884	1.04904	P42208	SEPT2_MOUSE	Septin2	Septin-2
	2.53311	1.16032	0.48808	P42225	STAT1_MOUSE	Stat1	Signal transducer and activator of transcription 1
	2.0513	2.20025	2.11968	P42227	STAT3_MOUSE	Stat3	Signal transducer and activator of transcription 3
	-0.558173	-0.602314	-0.402245	P42232	STA5B_MOUSE	Stat5b	Signal transducer and activator of transcription 5B
	-0.796595	-1.10833	-0.991618	P42337	PK3CA_MOUSE	Pik3ca	Phosphatidylinositol 4,5-bisphosphate 3-kinase catalytic subunit alpha isoform
	0.492359	0.616913	0.484749	P42567	EPS15_MOUSE	Eps15	Epidermal growth factor receptor substrate 15
	4.84255	4.16134	5.02446	P42669	PURA_MOUSE	Pura	Transcriptional activator protein Pur-alpha
	0.28299	0.393307	0.0888648	P42703	LIFR_MOUSE	Lifr	Leukemia inhibitory factor receptor
	0.0231485	0.101922	0.130414	P42859	HD_MOUSE	Htt	Huntingtin
	3.88748	3.91884	4.13744	P42932	TCPQ_MOUSE	Cct8	T-complex protein 1 subunit theta
	1.04404	0.24255	NaN	P43024	CX6A1_MOUSE	Cox6a1	Cytochrome c oxidase subunit 6A1, mitochondrial
	-2.0925	-2.06257	-2.11954	P43247	MSH2_MOUSE	Msh2	DNA mismatch repair protein Msh2
	5.46587	5.04311	5.0659	P43274	H14_MOUSE	H1-4	Histone H1.4
	-2.22152	NaN	NaN	P43275	H11_MOUSE	H1-1	Histone H1.1
	2.78513	2.04483	1.93	P43276	H15_MOUSE	H1-5	Histone H1.5
	-1.57612	-1.81324	-1.38682	P43346	DCK_MOUSE	Dck	Deoxycytidine kinase
	0.51846	0.662238	0.188714	P43406	ITAV_MOUSE	Itgav	Integrin alpha-V
	2.31347	2.19445	2.1203	P45376	ALDR_MOUSE	Akr1b1	Aldo-keto reductase family 1 member B1
	-1.24585	-1.64992	-1.64178	P45377	ALD2_MOUSE	Akr1b8	Aldose reductase-related protein 2
	-1.6714	-1.68994	-1.69314	P45481	CBP_MOUSE	Crebbp	Histone lysine acetyltransferase CREBBP
	2.83854	2.47792	3.24799	P45591	COF2_MOUSE	Cfl2	Cofilin-2
	3.53285	3.34117	3.10597	P45878	FKBP2_MOUSE	Fkbp2	Peptidyl-prolyl cis-trans isomerase FKBP2
	2.85145	2.89877	3.20435	P45952	ACADM_MOUSE	Acadm	Medium-chain specific acyl-CoA dehydrogenase, mitochondrial
	1.39452	1.54096	1.7901	P46061	RAGP1_MOUSE	Rangap1	Ran GTPase-activating protein 1
	-2.10665	-1.04339	-0.832647	P46096	SYT1_MOUSE	Syt1	Synaptotagmin-1
	-0.325469	-0.287989	-0.0838199	P46097	SYT2_MOUSE	Syt2	Synaptotagmin-2
	-0.126868	-0.167231	-0.275275	P46412	GPX3_MOUSE	Gpx3	Glutathione peroxidase 3
	0.331764	0.636419	0.530963	P46414	CDN1B_MOUSE	Cdkn1b	Cyclin-dependent kinase inhibitor 1B
	3.85105	4.15659	4.24342	P46460	NSF_MOUSE	Nsf	Vesicle-fusing ATPase
	1.00216	0.955853	1.2383	P46467	VPS4B_MOUSE	Vps4b	Vacuolar protein sorting-associated protein 4B
	2.61467	2.70956	3.01787	P46471	PRS7_MOUSE	Psmc2	26S proteasome regulatory subunit 7
	3.97264	3.9404	3.52148	P46638	RB11B_MOUSE	Rab11b	Ras-related protein Rab-11B
	0.94458	1.05455	0.899962	P46656	ADX_MOUSE	Fdx1	Adrenodoxin, mitochondrial
	1.09912	0.458748	0.321734	P46660	AINX_MOUSE	Ina	Alpha-internexin
	1.08612	0.863988	0.889892	P46664	PURA2_MOUSE	Adss2	Adenylosuccinate synthetase isozyme 2
	-1.59348	NaN	-1.53677	P46718	PDCD2_MOUSE	Pdcd2	Programmed cell death protein 2
	-1.16464	-1.22034	-1.20278	P46735	MYO1B_MOUSE	Myo1b	Unconventional myosin-Ib
	0.341711	0.463061	0.601395	P46737	BRCC3_MOUSE	Brcc3	Lys-63-specific deubiquitinase BRCC36
	2.10491	2.08546	2.47549	P46935	NEDD4_MOUSE	Nedd4	E3 ubiquitin-protein ligase NEDD4
	-1.01209	-1.46562	-1.72219	P46938	YAP1_MOUSE	Yap1	Transcriptional coactivator YAP1
	3.09132	3.23268	3.13503	P46978	STT3A_MOUSE	Stt3a	Dolichyl-diphosphooligosaccharide--protein glycosyltransferase subunit STT3A
	-0.786534	-0.256286	-0.905758	P47199	QOR_MOUSE	Cryz	Quinone oxidoreductase
	NaN	NaN	-1.00276	P47226	TES_MOUSE	Tes	Testin
	0.402108	0.58985	0.439754	P47708	RP3A_MOUSE	Rph3a	Rabphilin-3A
	4.48913	4.35121	4.14148	P47738	ALDH2_MOUSE	Aldh2	Aldehyde dehydrogenase, mitochondrial
	1.02746	1.25492	1.47958	P47740	AL3A2_MOUSE	Aldh3a2	Aldehyde dehydrogenase family 3 member A2
	1.9061	1.95812	1.19185	P47753	CAZA1_MOUSE	Capza1	F-actin-capping protein subunit alpha-1
	3.0494	2.67972	3.05706	P47754	CAZA2_MOUSE	Capza2	F-actin-capping protein subunit alpha-2
	3.1828	3.12414	3.1526	P47757	CAPZB_MOUSE	Capzb	F-actin-capping protein subunit beta
	1.89452	1.7342	1.8925	P47758	SRPRB_MOUSE	Srprb	Signal recognition particle receptor subunit beta
	-3.84518	-2.9392	-2.53216	P47759	NSG2_MOUSE	Nsg2	Neuronal vesicle trafficking-associated protein 2
	0.870166	1.09762	1.62266	P47791	GSHR_MOUSE	Gsr	Glutathione reductase, mitochondrial
	1.16676	1.14358	1.33744	P47802	MTX1_MOUSE	Mtx1	Metaxin-1
	1.02282	1.05633	1.04651	P47809	MP2K4_MOUSE	Map2k4	Dual specificity mitogen-activated protein kinase kinase 4
	-2.27072	-2.36818	-2.98035	P47811	MK14_MOUSE	Mapk14	Mitogen-activated protein kinase 14
	-0.385353	-0.332202	-0.837389	P47856	GFPT1_MOUSE	Gfpt1	Glutamine--fructose-6-phosphate aminotransferase [isomerizing] 1
	2.61211	2.58141	2.96324	P47857	PFKAM_MOUSE	Pfkm	ATP-dependent 6-phosphofructokinase, muscle type
	-0.396858	0.216828	0.222701	P47867	SCG3_MOUSE	Scg3	Secretogranin-3
	-0.742492	-1.58555	-1.17091	P47880	IBP6_MOUSE	Igfbp6	Insulin-like growth factor-binding protein 6
	6.20126	6.31012	5.71979	P47911	RL6_MOUSE	Rpl6	Large ribosomal subunit protein eL6
	2.90157	2.92497	1.95622	P47915	RL29_MOUSE	Rpl29	Large ribosomal subunit protein eL29
	0.0611	0.0534682	0.132051	P47934	CACP_MOUSE	Crat	Carnitine O-acetyltransferase
	0.447381	0.425809	0.541667	P47941	CRKL_MOUSE	Crkl	Crk-like protein
	-1.93723	0.658201	-2.05462	P47955	RLA1_MOUSE	Rplp1	Large ribosomal subunit protein P1
	3.83306	3.85646	3.652	P47962	RL5_MOUSE	Rpl5	Large ribosomal subunit protein uL18
	6.00857	6.13642	5.30488	P47963	RL13_MOUSE	Rpl13	Large ribosomal subunit protein eL13
	4.61397	4.46172	4.77472	P47964	RL36_MOUSE	Rpl36	Large ribosomal subunit protein eL36
	-2.04898	-1.76029	-2.05217	P47968	RPIA_MOUSE	Rpia	Ribose-5-phosphate isomerase
	2.02123	1.7907	1.47005	P48024	EIF1_MOUSE	Eif1	Eukaryotic translation initiation factor 1
	4.11778	4.99334	4.57	P48036	ANXA5_MOUSE	Anxa5	Annexin A5
	-2.01266	-1.7402	-1.72743	P48193	EPB41_MOUSE	Epb41	Protein 4.1
	-0.986017	-1.41603	-1.63081	P48410	ABCD1_MOUSE	Abcd1	ATP-binding cassette sub-family D member 1
	2.18253	2.22755	2.06805	P48428	TBCA_MOUSE	Tbca	Tubulin-specific chaperone A
	-0.328088	-0.143448	-0.25953	P48453	PP2BB_MOUSE	Ppp3cb	Serine/threonine-protein phosphatase 2B catalytic subunit beta isoform
	-1.22462	-0.983781	-1.08158	P48455	PP2BC_MOUSE	Ppp3cc	Serine/threonine-protein phosphatase 2B catalytic subunit gamma isoform
	3.93059	4.06036	3.99583	P48678	LMNA_MOUSE	Lmna	Prelamin-A/C
	2.46923	2.47317	2.41503	P48722	HS74L_MOUSE	Hspa4l	Heat shock 70 kDa protein 4L
	2.51809	2.78261	2.81951	P48758	CBR1_MOUSE	Cbr1	Carbonyl reductase [NADPH] 1
	3.17574	3.03221	3.73751	P48771	CX7A2_MOUSE	Cox7a2	Cytochrome c oxidase subunit 7A2, mitochondrial
	2.07421	2.01831	2.28811	P48774	GSTM5_MOUSE	Gstm5	Glutathione S-transferase Mu 5
	6.23313	6.76717	6.56349	P48962	ADT1_MOUSE	Slc25a4	ADP/ATP translocase 1
	-0.182005	-0.212482	-0.239898	P49070	CAMLG_MOUSE	Camlg	Guided entry of tail-anchored proteins factor CAMLG
	-1.25711	-0.906149	-0.96003	P49135	ERCC3_MOUSE	Ercc3	General transcription and DNA repair factor IIH helicase subunit XPB
	-1.28084	-2.62112	-1.95853	P49138	MAPK2_MOUSE	Mapkapk2	MAP kinase-activated protein kinase 2
	0.662053	-0.235411	-0.255244	P49182	HEP2_MOUSE	Serpind1	Heparin cofactor 2
	4.75206	4.58951	4.69752	P49312	ROA1_MOUSE	Hnrnpa1	Heterogeneous nuclear ribonucleoprotein A1
	0.21882	0.189901	0.149921	P49442	INPP_MOUSE	Inpp1	Inositol polyphosphate 1-phosphatase
	1.28377	1.53843	1.59625	P49443	PPM1A_MOUSE	Ppm1a	Protein phosphatase 1A
	-1.29745	-1.06149	-1.14059	P49446	PTPRE_MOUSE	Ptpre	Receptor-type tyrosine-protein phosphatase epsilon
	2.09929	2.02862	2.17146	P49586	PCY1A_MOUSE	Pcyt1a	Choline-phosphate cytidylyltransferase A
	2.60335	2.65087	2.79852	P49615	CDK5_MOUSE	Cdk5	Cyclin-dependent kinase 5
	-2.24282	-2.96738	NaN	P49710	HCLS1_MOUSE	Hcls1	Hematopoietic lineage cell-specific protein
	1.57044	1.91303	1.79399	P49722	PSA2_MOUSE	Psma2	Proteasome subunit alpha type-2
	-3.62492	-4.2178	-4.22851	P49769	PSN1_MOUSE	Psen1	Presenilin-1
	0.144826	0.358634	0.527992	P49813	TMOD1_MOUSE	Tmod1	Tropomodulin-1
	-1.35074	-1.80187	-1.65	P49817	CAV1_MOUSE	Cav1	Caveolin-1
	-0.79778	-0.800929	-0.342626	P49962	SRP09_MOUSE	Srp9	Signal recognition particle 9 kDa protein
	0.363368	0.443242	0.589353	P50096	IMDH1_MOUSE	Impdh1	Inosine-5'-monophosphate dehydrogenase 1
	3.37039	1.72629	3.03525	P50114	S100B_MOUSE	S100b	Protein S100-B
	0.820352	0.904095	0.598746	P50136	ODBA_MOUSE	Bckdha	2-oxoisovalerate dehydrogenase subunit alpha, mitochondrial
	1.05112	1.54265	1.38769	P50171	DHB8_MOUSE	Hsd17b8	(3R)-3-hydroxyacyl-CoA dehydrogenase
	3.40503	3.20298	3.31365	P50247	SAHH_MOUSE	Ahcy	Adenosylhomocysteinase
	2.08444	1.78245	1.44149	P50285	FMO1_MOUSE	Fmo1	Flavin-containing monooxygenase 1
	4.72523	4.97039	4.96501	P50396	GDIA_MOUSE	Gdi1	Rab GDP dissociation inhibitor alpha
	0.292868	0.480729	0.851721	P50427	STS_MOUSE	Sts	Steryl-sulfatase
	-0.12836	-0.310483	-0.716851	P50428	ARSA_MOUSE	Arsa	Arylsulfatase A
	-0.0592794	-0.245399	-0.121328	P50429	ARSB_MOUSE	Arsb	Arylsulfatase B
	3.42592	3.83314	3.65054	P50516	VATA_MOUSE	Atp6v1a	V-type proton ATPase catalytic subunit A
	3.36698	3.36984	3.52767	P50518	VATE1_MOUSE	Atp6v1e1	V-type proton ATPase subunit E 1
	2.79157	2.74845	3.09076	P50544	ACADV_MOUSE	Acadvl	Very long-chain specific acyl-CoA dehydrogenase, mitochondrial
	3.06877	3.14013	3.31691	P50580	PA2G4_MOUSE	Pa2g4	Proliferation-associated protein 2G4
	-1.69433	-1.43691	-1.95717	P50608	FMOD_MOUSE	Fmod	Fibromodulin
	1.26276	1.31683	1.31955	P51125	ICAL_MOUSE	Cast	Calpastatin
	3.28404	3.20243	3.73636	P51150	RAB7A_MOUSE	Rab7a	Ras-related protein Rab-7a
	0.369013	0.48173	0.811565	P51163	HEM4_MOUSE	Uros	Uroporphyrinogen-III synthase
	3.93148	3.58755	4.13699	P51174	ACADL_MOUSE	Acadl	Long-chain specific acyl-CoA dehydrogenase, mitochondrial
	-1.12847	-1.14172	-1.43503	P51175	PPOX_MOUSE	Ppox	Protoporphyrinogen oxidase
	4.11677	4.04657	4.65142	P51410	RL9_MOUSE	Rpl9	Large ribosomal subunit protein uL6
	1.27232	1.74012	1.91526	P51432	PLCB3_MOUSE	Plcb3	1-phosphatidylinositol 4,5-bisphosphate phosphodiesterase beta-3
	-0.629194	-0.953254	-0.784192	P51569	AGAL_MOUSE	Gla	Alpha-galactosidase A
	2.80204	2.77909	2.96915	P51660	DHB4_MOUSE	Hsd17b4	Peroxisomal multifunctional enzyme type 2
	-2.49693	-2.56197	-2.34793	P51807	DYLT1_MOUSE	Dynlt1	Dynein light chain Tctex-type 1
	-1.01064	-1.49944	-1.51763	P51830	ADCY9_MOUSE	Adcy9	Adenylate cyclase type 9
	-1.17429	-1.24185	-1.00655	P51855	GSHB_MOUSE	Gss	Glutathione synthetase
	3.1283	2.98754	3.26092	P51859	HDGF_MOUSE	Hdgf	Hepatoma-derived growth factor
	2.04169	2.34947	2.39837	P51863	VA0D1_MOUSE	Atp6v0d1	V-type proton ATPase subunit d 1
	7.02455	6.01348	6.35675	P51880	FABP7_MOUSE	Fabp7	Fatty acid-binding protein, brain
	3.83444	3.71888	4.14547	P51881	ADT2_MOUSE	Slc25a5	ADP/ATP translocase 2
	2.78295	2.87784	2.63028	P51885	LUM_MOUSE	Lum	Lumican
	1.7644	1.15758	1.08533	P51910	APOD_MOUSE	Apod	Apolipoprotein D
	-0.401528	-0.260894	-0.376117	P51912	AAAT_MOUSE	Slc1a5	Neutral amino acid transporter B(0)
	-1.82868	-1.69806	-1.56211	P51949	MAT1_MOUSE	Mnat1	CDK-activating kinase assembly factor MAT1
	-0.590465	-0.210509	-0.33981	P51954	NEK1_MOUSE	Nek1	Serine/threonine-protein kinase Nek1
	-0.366003	-0.462431	-0.270975	P52019	ERG1_MOUSE	Sqle	Squalene monooxygenase
	0.816425	1.18207	1.22123	P52194	CLGN_MOUSE	Clgn	Calmegin
	0.40422	0.309047	0.00611544	P52196	THTR_MOUSE	Tst	Thiosulfate sulfurtransferase
	-0.835684	-0.149805	-0.618312	P52293	IMA1_MOUSE	Kpna2	Importin subunit alpha-1
	0.0673351	-0.122681	-0.342591	P52332	JAK1_MOUSE	Jak1	Tyrosine-protein kinase JAK1
	-1.2005	-2.42991	-1.74663	P52430	PON1_MOUSE	Pon1	Serum paraoxonase/arylesterase 1
	0.374419	0.5159	0.397503	P52432	RPAC1_MOUSE	Polr1c	DNA-directed RNA polymerases I and III subunit RPAC1
	0.891948	0.935143	1.06129	P52479	UBP10_MOUSE	Usp10	Ubiquitin carboxyl-terminal hydrolase 10
	5.31018	5.43089	4.99078	P52480	KPYM_MOUSE	Pkm	Pyruvate kinase PKM
	2.70902	2.95548	1.95839	P52503	NDUS6_MOUSE	Ndufs6	NADH dehydrogenase [ubiquinone] iron-sulfur protein 6, mitochondrial
	-0.562394	-0.102189	-0.653521	P52623	UCK1_MOUSE	Uck1	Uridine-cytidine kinase 1
	-0.424647	-0.180352	-0.360084	P52633	STAT6_MOUSE	Stat6	Signal transducer and transcription activator 6
	2.41188	2.52278	2.202	P52760	RIDA_MOUSE	Rida	2-iminobutanoate/2-iminopropanoate deaminase
	-0.852403	-1.86734	-1.19797	P52795	EFNB1_MOUSE	Efnb1	Ephrin-B1
	1.62304	1.80849	1.90994	P52825	CPT2_MOUSE	Cpt2	Carnitine O-palmitoyltransferase 2, mitochondrial
	-1.71263	-2.40318	-1.36297	P52875	TM165_MOUSE	Tmem165	Transmembrane protein 165
	NaN	-2.81239	-2.39888	P52912	TIA1_MOUSE	Tia1	Cytotoxic granule associated RNA binding protein TIA1
	6.26269	6.35481	6.29032	P53026	RL10A_MOUSE	Rpl10a	Large ribosomal subunit protein uL1
	-3.12521	-3.00251	-3.23375	P53349	M3K1_MOUSE	Map3k1	Mitogen-activated protein kinase kinase kinase 1
	0.446159	0.584283	0.724886	P53395	ODB2_MOUSE	Dbt	Lipoamide acyltransferase component of branched-chain alpha-keto acid dehydrogenase complex, mitochondrial
	-0.74861	-0.712664	-0.975367	P53564	CUX1_MOUSE	Cux1	Homeobox protein cut-like 1
	-0.732922	-0.729826	-0.779204	P53612	PGTB2_MOUSE	Rabggtb	Geranylgeranyl transferase type-2 subunit beta
	-0.478873	0.293339	-0.523221	P53657	KPYR_MOUSE	Pklr	Pyruvate kinase PKLR
	-0.0685425	0.0373788	-0.26639	P53668	LIMK1_MOUSE	Limk1	LIM domain kinase 1
	-0.365243	-0.304593	-0.513578	P53702	CCHL_MOUSE	Hccs	Holocytochrome c-type synthase
	0.429969	0.318516	0.408013	P53798	FDFT_MOUSE	Fdft1	Squalene synthase
	-0.632454	-0.584194	-0.596627	P53808	PPCT_MOUSE	Pctp	Phosphatidylcholine transfer protein
	1.7676	1.78723	1.79501	P53810	PIPNA_MOUSE	Pitpna	Phosphatidylinositol transfer protein alpha isoform
	-1.32411	-1.82191	-1.8188	P53811	PIPNB_MOUSE	Pitpnb	Phosphatidylinositol transfer protein beta isoform
	1.42937	1.33111	1.04984	P53986	MOT1_MOUSE	Slc16a1	Monocarboxylate transporter 1
	2.96428	2.97555	3.5108	P53994	RAB2A_MOUSE	Rab2a	Ras-related protein Rab-2A
	-1.55292	-1.73688	-1.45745	P53995	APC1_MOUSE	Anapc1	Anaphase-promoting complex subunit 1
	1.4706	1.92803	1.35966	P53996	CNBP_MOUSE	Cnbp	CCHC-type zinc finger nucleic acid binding protein
	2.49289	2.72143	2.43707	P54071	IDHP_MOUSE	Idh2	Isocitrate dehydrogenase [NADP], mitochondrial
	-0.160214	-0.0514989	0.023356	P54103	DNJC2_MOUSE	Dnajc2	DnaJ homolog subfamily C member 2
	0.22028	-0.160612	-0.40129	P54116	STOM_MOUSE	Stom	Stomatin
	3.53372	3.64821	3.88944	P54227	STMN1_MOUSE	Stmn1	Stathmin
	-1.42741	-1.6322	-1.9043	P54276	MSH6_MOUSE	Msh6	DNA mismatch repair protein Msh6
	0.573921	0.760566	0.633538	P54285	CACB3_MOUSE	Cacnb3	Voltage-dependent L-type calcium channel subunit beta-3
	0.263836	0.414862	0.320072	P54726	RD23A_MOUSE	Rad23a	UV excision repair protein RAD23 homolog A
	2.96283	3.08265	3.17474	P54728	RD23B_MOUSE	Rad23b	UV excision repair protein RAD23 homolog B
	-1.06379	-1.02645	-1.15564	P54729	NUB1_MOUSE	Nub1	NEDD8 ultimate buster 1
	1.08335	1.29643	1.14642	P54731	FAF1_MOUSE	Faf1	FAS-associated factor 1
	1.6684	2.12877	1.83568	P54775	PRS6B_MOUSE	Psmc4	26S proteasome regulatory subunit 6B
	1.55842	1.50679	1.75101	P54797	TNG2_MOUSE	Tango2	Transport and Golgi organization 2 homolog
	-0.67115	-0.622175	-0.808282	P54818	GALC_MOUSE	Galc	Galactocerebrosidase
	0.199894	0.137573	0.225716	P54822	PUR8_MOUSE	Adsl	Adenylosuccinate lyase
	1.34887	1.30003	1.50706	P54823	DDX6_MOUSE	Ddx6	Probable ATP-dependent RNA helicase DDX6
	3.00713	3.58317	3.28939	P54869	HMCS2_MOUSE	Hmgcs2	Hydroxymethylglutaryl-CoA synthase, mitochondrial
	0.606091	0.437352	0.395829	P54923	ADPRH_MOUSE	Adprh	ADP-ribosylhydrolase ARH1
	-1.69738	-2.27252	-2.47863	P55002	MFAP2_MOUSE	Mfap2	Microfibrillar-associated protein 2
	2.0916	2.16828	2.10601	P55012	S12A2_MOUSE	Slc12a2	Solute carrier family 12 member 2
	1.33012	1.28815	0.739528	P55096	ABCD3_MOUSE	Abcd3	ATP-binding cassette sub-family D member 3
	NaN	NaN	NaN	P55194	3BP1_MOUSE	Sh3bp1	SH3 domain-binding protein 1
	-1.56864	-1.67096	-1.61854	P55258	RAB8A_MOUSE	Rab8a	Ras-related protein Rab-8A
	2.78883	3.01751	3.37237	P55264	ADK_MOUSE	Adk	Adenosine kinase
	-0.553485	-0.73421	-0.762244	P55288	CAD11_MOUSE	Cdh11	Cadherin-11
	2.98274	2.89605	2.76725	P55302	AMRP_MOUSE	Lrpap1	Alpha-2-macroglobulin receptor-associated protein
	-0.179619	-0.86189	-0.621856	P55772	ENTP1_MOUSE	Entpd1	Ectonucleoside triphosphate diphosphohydrolase 1
	2.09555	2.45326	2.24461	P55821	STMN2_MOUSE	Stmn2	Stathmin-2
	NaN	NaN	NaN	P55849	DSC1_MOUSE	Dsc1	Desmocollin-1
	0.580853	0.561956	0.51437	P55937	GOGA3_MOUSE	Golga3	Golgin subfamily A member 3
	3.6502	4.09718	3.83684	P56135	ATPK_MOUSE	Atp5mf	ATP synthase subunit f, mitochondrial
	-1.08104	-1.15971	-0.609326	P56183	RRP1_MOUSE	Rrp1	Ribosomal RNA processing protein 1 homolog A
	1.73789	1.6933	1.72133	P56212	ARP19_MOUSE	Arpp19	cAMP-regulated phosphoprotein 19
	-0.37556	-0.683413	-0.805531	P56213	ALR_MOUSE	Gfer	FAD-linked sulfhydryl oxidase ALR
	1.02101	1.16469	1.49814	P56371	RAB4A_MOUSE	Rab4a	Ras-related protein Rab-4A
	1.88751	1.81566	2.09668	P56375	ACYP2_MOUSE	Acyp2	Acylphosphatase-2
	0.535893	0.870953	0.795126	P56376	ACYP1_MOUSE	Acyp1	Acylphosphatase-1
	-1.57346	-1.28072	-0.991538	P56380	AP4A_MOUSE	Nudt2	Bis(5'-nucleosyl)-tetraphosphatase [asymmetrical]
	3.9577	4.07483	4.98709	P56382	ATP5E_MOUSE	Atp5f1e	ATP synthase subunit epsilon, mitochondrial
	2.02191	2.07222	2.59657	P56387	DYLT3_MOUSE	Dynlt3	Dynein light chain Tctex-type 3
	1.92547	1.34117	1.46055	P56389	CDD_MOUSE	Cda	Cytidine deaminase
	3.99486	3.74574	3.60906	P56391	CX6B1_MOUSE	Cox6b1	Cytochrome c oxidase subunit 6B1
	-2.11994	-1.73967	-2.11735	P56392	CX7A1_MOUSE	Cox7a1	Cytochrome c oxidase subunit 7A1, mitochondrial
	-0.975764	-1.0663	-1.60902	P56394	COX17_MOUSE	Cox17	Cytochrome c oxidase copper chaperone
	1.93841	1.96655	1.75022	P56395	CYB5_MOUSE	Cyb5a	Cytochrome b5
	3.52273	3.51748	3.73932	P56399	UBP5_MOUSE	Usp5	Ubiquitin carboxyl-terminal hydrolase 5
	6.63218	6.86072	6.72955	P56480	ATPB_MOUSE	Atp5f1b	ATP synthase subunit beta, mitochondrial
	-0.866484	-0.938045	-1.37826	P56546	CTBP2_MOUSE	Ctbp2	C-terminal-binding protein 2
	-0.500457	-1.57507	-1.06693	P56564	EAA1_MOUSE	Slc1a3	Excitatory amino acid transporter 1
	-2.33695	-2.43951	-1.35082	P56565	S10A1_MOUSE	S100a1	Protein S100-A1
	-0.344145	-0.559376	-0.706481	P56671;Q5NBY9	MAZ_MOUSE;PATZ1_MOUSE	Maz;Patz1	Myc-associated zinc finger protein
	1.94294	1.80688	2.03482	P56695	WFS1_MOUSE	Wfs1	Wolframin
	2.28312	2.47481	2.30302	P56812	PDCD5_MOUSE	Pdcd5	Programmed cell death protein 5
	-0.139719	-0.16506	-0.301076	P56873	ZNRD2_MOUSE	Znrd2	Protein ZNRD2
	3.30651	2.71999	2.25576	P56959	FUS_MOUSE	Fus	RNA-binding protein FUS
	-1.53336	-1.84465	-1.09483	P56960	EXOSX_MOUSE	Exosc10	Exosome component 10
	-0.309715	-0.358521	-0.531303	P57080	UBP25_MOUSE	Usp25	Ubiquitin carboxyl-terminal hydrolase 25
	1.46145	1.46354	1.48828	P57716	NICA_MOUSE	Ncstn	Nicastrin
	4.29167	4.11892	4.96945	P57722	PCBP3_MOUSE	Pcbp3	Poly(rC)-binding protein 3
	1.51821	1.59744	2.19146	P57724	PCBP4_MOUSE	Pcbp4	Poly(rC)-binding protein 4
	0.176131	0.328499	0.506986	P57746	VATD_MOUSE	Atp6v1d	V-type proton ATPase subunit D
	0.426906	1.03195	1.14784	P57759	ERP29_MOUSE	Erp29	Endoplasmic reticulum resident protein 29
	4.14631	3.63345	4.27975	P57776	EF1D_MOUSE	Eef1d	Elongation factor 1-delta
	2.50068	2.45553	2.28163	P57780	ACTN4_MOUSE	Actn4	Alpha-actinin-4
	1.78641	1.82872	2.04412	P57784	RU2A_MOUSE	Snrpa1	U2 small nuclear ribonucleoprotein A'
	3.74358	3.06025	3.91835	P58021	TM9S2_MOUSE	Tm9sf2	Transmembrane 9 superfamily member 2
	0.685522	0.970242	1.11457	P58044	IDI1_MOUSE	Idi1	Isopentenyl-diphosphate Delta-isomerase 1
	-0.717813	-1.30792	-0.416887	P58059	RT21_MOUSE	Mrps21	Small ribosomal subunit protein bS21m
	-1.04046	-0.889077	-0.82315	P58064	RT06_MOUSE	Mrps6	Small ribosomal subunit protein bS6m
	-2.73962	-2.63637	-2.76698	P58069	RASA2_MOUSE	Rasa2	Ras GTPase-activating protein 2
	-1.45176	-1.34741	-1.09494	P58137	ACOT8_MOUSE	Acot8	Acyl-coenzyme A thioesterase 8
	1.58151	1.71079	1.57375	P58158	B3GA3_MOUSE	B3gat3	Galactosylgalactosylxylosylprotein 3-beta-glucuronosyltransferase 3
	6.10188	6.26351	6.30898	P58252	EF2_MOUSE	Eef2	Elongation factor 2
	2.58655	2.79407	2.68826	P58281	OPA1_MOUSE	Opa1	Dynamin-like 120 kDa protein, mitochondrial
	-0.0967226	-0.427227	-0.21258	P58389	PTPA_MOUSE	Ptpa	Serine/threonine-protein phosphatase 2A activator
	-0.102745	-0.0435834	-0.402341	P58404	STRN4_MOUSE	Strn4	Striatin-4
	-1.39125	-1.06757	NaN	P58466	CTDS1_MOUSE	Ctdsp1	Carboxy-terminal domain RNA polymerase II polypeptide A small phosphatase 1
	-0.718336	-0.572152	-0.868392	P58686	BBLN_MOUSE	Bbln	Bublin coiled-coil protein
	-0.788374	-0.559253	-0.813316	P58742	AAAS_MOUSE	Aaas	Aladin
	4.42673	4.31001	3.92493	P58771	TPM1_MOUSE	Tpm1	Tropomyosin alpha-1 chain
	2.37967	0.226153	2.03188	P58774	TPM2_MOUSE	Tpm2	Tropomyosin beta chain
	-0.625547	-0.707521	-1.2335	P58802	TB10A_MOUSE	Tbc1d10a	TBC1 domain family member 10A
	0.705993	0.635316	0.510792	P58871	TB182_MOUSE	Tnks1bp1	182 kDa tankyrase-1-binding protein
	0.0405207	0.0681882	-0.0524707	P59016	VP33B_MOUSE	Vps33b	Vacuolar protein sorting-associated protein 33B
	1.09509	1.47246	1.28651	P59017	B2L13_MOUSE	Bcl2l13	Bcl-2-like protein 13
	-0.149867	-0.230633	-0.245462	P59108	CPNE2_MOUSE	Cpne2	Copine-2
	-0.140233	-0.144923	-0.483531	P59235	NUP43_MOUSE	Nup43	Nucleoporin Nup43
	-1.49826	-1.04113	-1.82809	P59267	ZDHC2_MOUSE	Zdhhc2	Palmitoyltransferase ZDHHC2
	-0.145076	-0.27785	-0.242904	P59279	RAB2B_MOUSE	Rab2b	Ras-related protein Rab-2B
	-0.190283	0.036386	-0.158203	P59281	RHG39_MOUSE	Arhgap39	Rho GTPase-activating protein 39
	2.24414	2.42216	2.18444	P59325	IF5_MOUSE	Eif5	Eukaryotic translation initiation factor 5
	0.210393	0.0303588	0.183874	P59326	YTHD1_MOUSE	Ythdf1	YTH domain-containing family protein 1
	0.972808	0.823745	1.44239	P59481	LMA2L_MOUSE	Lman2l	VIP36-like protein
	-0.0297804	-0.0706182	-0.0661101	P59644	PI5PA_MOUSE	Inpp5j	Phosphatidylinositol 4,5-bisphosphate 5-phosphatase A
	NaN	-1.91679	-1.83875	P59672	ANS1A_MOUSE	Anks1a	Ankyrin repeat and SAM domain-containing protein 1A
	0.322009	0.379051	0.62222	P59708	SF3B6_MOUSE	Sf3b6	Splicing factor 3B subunit 6
	-2.19175	-2.15066	-2.04023	P59759	MRTFB_MOUSE	Mrtfb	Myocardin-related transcription factor B
	NaN	-1.88827	-1.74845	P59764	DOCK4_MOUSE	Dock4	Dedicator of cytokinesis protein 4
	-1.29592	-1.3666	-1.78212	P59808	SASH1_MOUSE	Sash1	SAM and SH3 domain-containing protein 1
	-1.36477	-1.54876	-1.98005	P59913	PCMD1_MOUSE	Pcmtd1	Protein-L-isoaspartate O-methyltransferase domain-containing protein 1
	2.94282	1.16223	2.97546	P59999	ARPC4_MOUSE	Arpc4	Actin-related protein 2/3 complex subunit 4
	0.842161	0.414716	0.997166	P60122	RUVB1_MOUSE	Ruvbl1	RuvB-like 1
	2.117	2.49436	2.10745	P60202	MYPR_MOUSE	Plp1	Myelin proteolipid protein
	3.05617	3.19221	3.39086	P60229	EIF3E_MOUSE	Eif3e	Eukaryotic translation initiation factor 3 subunit E
	3.39086	3.28696	3.76018	P60335	PCBP1_MOUSE	Pcbp1	Poly(rC)-binding protein 1
	0.497473	0.50829	0.554106	P60469	LIPA3_MOUSE	Ppfia3	Liprin-alpha-3
	-0.371041	0.112497	-0.442291	P60487	PLPP_MOUSE	Pdxp	Chronophin
	1.1811	1.2149	1.36036	P60521	GBRL2_MOUSE	Gabarapl2	Gamma-aminobutyric acid receptor-associated protein-like 2
	-0.476383	-0.0383058	-0.66915	P60605	UB2G2_MOUSE	Ube2g2	Ubiquitin-conjugating enzyme E2 G2
	1.41661	1.43465	1.57657	P60670	NPL4_MOUSE	Nploc4	Nuclear protein localization protein 4 homolog
	7.97447	7.68644	6.77086	P60710	ACTB_MOUSE	Actb	Actin, cytoplasmic 1
	-0.0698366	0.0799327	-0.101112	P60764	RAC3_MOUSE	Rac3	Ras-related C3 botulinum toxin substrate 3
	1.131	1.07187	1.49759	P60766	CDC42_MOUSE	Cdc42	Cell division control protein 42 homolog
	2.35063	2.53839	2.5646	P60824	CIRBP_MOUSE	Cirbp	Cold-inducible RNA-binding protein
	0.140748	-0.0823846	0.258241	P60840	ENSA_MOUSE	Ensa	Alpha-endosulfine
	2.86316	2.94917	3.19728	P60843	IF4A1_MOUSE	Eif4a1	Eukaryotic initiation factor 4A-I
	-1.96894	-1.97519	-2.20163	P60853	LZTS1_MOUSE	Lzts1	Leucine zipper putative tumor suppressor 1
	4.77008	4.86922	5.23225	P60867	RS20_MOUSE	Rps20	Small ribosomal subunit protein uS10
	2.20231	1.98275	1.74603	P60879	SNP25_MOUSE	Snap25	Synaptosomal-associated protein 25
	-0.848902	-0.880752	-0.952359	P60882	MEGF8_MOUSE	Megf8	Multiple epidermal growth factor-like domains protein 8
	-0.645996	-0.529448	-0.74661	P60898	RPB9_MOUSE	Polr2i	DNA-directed RNA polymerase II subunit RPB9
	0.507708	0.384977	0.662128	P60904	DNJC5_MOUSE	Dnajc5	DnaJ homolog subfamily C member 5
	2.92004	2.98708	3.52114	P61021	RAB5B_MOUSE	Rab5b	Ras-related protein Rab-5B
	0.631559	0.447689	0.603636	P61022	CHP1_MOUSE	Chp1	Calcineurin B homologous protein 1
	0.790141	0.930962	0.9665	P61027	RAB10_MOUSE	Rab10	Ras-related protein Rab-10
	-0.174062	-0.118222	-0.431901	P61028	RAB8B_MOUSE	Rab8b	Ras-related protein Rab-8B
	3.19151	3.15837	3.7038	P61079	UB2D3_MOUSE	Ube2d3	Ubiquitin-conjugating enzyme E2 D3
	-0.560184	-0.603482	-0.387978	P61080	UB2D1_MOUSE	Ube2d1	Ubiquitin-conjugating enzyme E2 D1
	2.84692	2.96579	3.01423	P61082	UBC12_MOUSE	Ube2m	NEDD8-conjugating enzyme Ubc12
	0.544568	0.539558	0.486043	P61087	UBE2K_MOUSE	Ube2k	Ubiquitin-conjugating enzyme E2 K
	3.07466	3.3819	3.23372	P61089	UBE2N_MOUSE	Ube2n	Ubiquitin-conjugating enzyme E2 N
	1.87376	2.00143	1.83143	P61148	FGF1_MOUSE	Fgf1	Fibroblast growth factor 1
	2.98185	2.98925	3.00698	P61161	ARP2_MOUSE	Actr2	Actin-related protein 2
	2.62713	3.57101	3.94755	P61164	ACTZ_MOUSE	Actr1a	Alpha-centractin
	1.11115	1.02529	1.06918	P61202	CSN2_MOUSE	Cops2	COP9 signalosome complex subunit 2
	3.504	1.99107	3.65355	P61205;P84078	ARF1_MOUSE;ARF3_MOUSE	Arf1;Arf3	ADP-ribosylation factor 3
	1.08585	1.0265	0.812346	P61211	ARL1_MOUSE	Arl1	ADP-ribosylation factor-like protein 1
	1.44883	1.46996	1.80276	P61222	ABCE1_MOUSE	Abce1	ATP-binding cassette sub-family E member 1
	4.13476	4.5229	4.5602	P61255	RL26_MOUSE	Rpl26	Large ribosomal subunit protein uL24
	0.931439	0.800619	0.651266	P61264	STX1B_MOUSE	Stx1b	Syntaxin-1B
	0.366726	0.48395	1.24541	P61290	PSME3_MOUSE	Psme3	Proteasome activator complex subunit 3
	1.24863	1.53684	1.79712	P61294	RAB6B_MOUSE	Rab6b	Ras-related protein Rab-6B
	0.30372	0.169641	0.628104	P61327	MGN_MOUSE	Magoh	Protein mago nashi homolog
	-0.531201	-0.401702	0.122983	P61329	FGF12_MOUSE	Fgf12	Fibroblast growth factor 12
	5.37139	4.55369	5.50137	P61358	RL27_MOUSE	Rpl27	Large ribosomal subunit protein eL27
	-1.14553	-1.41687	-1.31713	P61406	EST1A_MOUSE	Smg6	Telomerase-binding protein EST1A
	0.857206	1.07411	1.14177	P61458	PHS_MOUSE	Pcbd1	Pterin-4-alpha-carbinolamine dehydratase
	-0.735012	-0.515984	-0.710778	P61460	DEPD5_MOUSE	Depdc5	GATOR complex protein DEPDC5
	2.26035	2.51524	3.4289	P61514	RL37A_MOUSE	Rpl37a	Large ribosomal subunit protein eL43
	-0.191621	0.0297427	-0.072598	P61600	NAA20_MOUSE	Naa20	N-alpha-acetyltransferase 20
	1.061	1.18305	1.69106	P61620	S61A1_MOUSE	Sec61a1	Protein transport protein Sec61 subunit alpha isoform 1
	2.19527	2.04732	2.21727	P61750	ARF4_MOUSE	Arf4	ADP-ribosylation factor 4
	0.649905	0.563937	0.990027	P61759	PFD3_MOUSE	Vbp1	Prefoldin subunit 3
	-0.66407	-0.650381	-0.716606	P61793	LPAR1_MOUSE	Lpar1	Lysophosphatidic acid receptor 1
	2.4067	2.63116	2.92335	P61804	DAD1_MOUSE	Dad1	Dolichyl-diphosphooligosaccharide--protein glycosyltransferase subunit DAD1
	1.93508	1.85412	1.89208	P61922	GABT_MOUSE	Abat	4-aminobutyrate aminotransferase, mitochondrial
	0.404446	1.01618	1.29027	P61924	COPZ1_MOUSE	Copz1	Coatomer subunit zeta-1
	2.42239	2.41793	2.59282	P61957	SUMO2_MOUSE	Sumo2	Small ubiquitin-related modifier 2
	0.679705	0.650422	0.753079	P61961	UFM1_MOUSE	Ufm1	Ubiquitin-fold modifier 1
	-0.00721455	-0.0540347	0.151486	P61963	DCAF7_MOUSE	Dcaf7	DDB1- and CUL4-associated factor 7
	-1.0356	-1.07183	-0.933293	P61965	WDR5_MOUSE	Wdr5	WD repeat-containing protein 5
	0.20668	-0.13083	0.214659	P61967	AP1S1_MOUSE	Ap1s1	AP-1 complex subunit sigma-1A
	1.66779	1.66215	1.52685	P61971	NTF2_MOUSE	Nutf2	Nuclear transport factor 2
	4.69621	4.74252	4.89538	P61979	HNRPK_MOUSE	Hnrnpk	Heterogeneous nuclear ribonucleoprotein K
	5.78042	5.93323	5.62072	P61982	1433G_MOUSE	Ywhag	14-3-3 protein gamma
	-1.95348	-2.13318	-2.1459	P62046	LRCH1_MOUSE	Lrch1	Leucine-rich repeat and calponin homology domain-containing protein 1
	-1.77523	-1.64559	-1.03735	P62069;Q9D9M2	UBP12_MOUSE;UBP46_MOUSE	Usp12;Usp46	Ubiquitin carboxyl-terminal hydrolase 46
	0.353508	0.594973	0.525998	P62073	TIM10_MOUSE	Timm10	Mitochondrial import inner membrane translocase subunit Tim10
	2.28529	2.1873	1.99731	P62075	TIM13_MOUSE	Timm13	Mitochondrial import inner membrane translocase subunit Tim13
	0.555363	0.441367	0.102296	P62077	TIM8B_MOUSE	Timm8b	Mitochondrial import inner membrane translocase subunit Tim8 B
	3.09482	2.73159	2.70357	P62082	RS7_MOUSE	Rps7	Small ribosomal subunit protein eS7
	1.89961	1.97585	2.41827	P62137	PP1A_MOUSE	Ppp1ca	Serine/threonine-protein phosphatase PP1-alpha catalytic subunit
	1.0342	1.19264	1.37007	P62141	PP1B_MOUSE	Ppp1cb	Serine/threonine-protein phosphatase PP1-beta catalytic subunit
	3.19135	3.18963	3.7505	P62192	PRS4_MOUSE	Psmc1	26S proteasome regulatory subunit 4
	1.22159	1.57049	1.8414	P62196	PRS8_MOUSE	Psmc5	26S proteasome regulatory subunit 8
	5.60935	5.44795	5.63526	P62242	RS8_MOUSE	Rps8	Small ribosomal subunit protein eS8
	5.08685	5.23798	4.52396	P62245	RS15A_MOUSE	Rps15a	Small ribosomal subunit protein uS8
	-0.644728	-0.676231	-0.517056	P62257	UBE2H_MOUSE	Ube2h	Ubiquitin-conjugating enzyme E2 H
	3.15236	3.27693	3.11369	P62259	1433E_MOUSE	Ywhae	14-3-3 protein epsilon
	1.64303	2.01386	1.98817	P62264	RS14_MOUSE	Rps14	Small ribosomal subunit protein uS11
	2.53714	2.594	2.33287	P62267	RS23_MOUSE	Rps23	Small ribosomal subunit protein uS12
	3.35509	5.08512	4.89617	P62270	RS18_MOUSE	Rps18	Small ribosomal subunit protein uS13
	2.37305	2.76533	3.03279	P62274	RS29_MOUSE	Rps29	Small ribosomal subunit protein uS14
	4.59186	4.60646	5.19332	P62281	RS11_MOUSE	Rps11	Small ribosomal subunit protein uS17
	3.81875	3.94562	4.29381	P62301	RS13_MOUSE	Rps13	Small ribosomal subunit protein uS15
	0.285998	-0.7092	-0.348193	P62305	RUXE_MOUSE	Snrpe	Small nuclear ribonucleoprotein E
	0.285651	0.0211349	0.625253	P62307	RUXF_MOUSE	Snrpf	Small nuclear ribonucleoprotein F
	3.9824	3.6066	4.37569	P62309	RUXG_MOUSE	Snrpg	Small nuclear ribonucleoprotein G
	0.535504	0.819233	-0.201051	P62311	LSM3_MOUSE	Lsm3	U6 snRNA-associated Sm-like protein LSm3
	0.993825	1.20801	1.69509	P62313	LSM6_MOUSE	Lsm6	U6 snRNA-associated Sm-like protein LSm6
	1.25296	1.0008	1.64422	P62315	SMD1_MOUSE	Snrpd1	Small nuclear ribonucleoprotein Sm D1
	2.72239	2.88183	3.27555	P62317	SMD2_MOUSE	Snrpd2	Small nuclear ribonucleoprotein Sm D2
	2.52067	2.5261	3.05714	P62320	SMD3_MOUSE	Snrpd3	Small nuclear ribonucleoprotein Sm D3
	-0.106496	-0.28989	0.175037	P62331	ARF6_MOUSE	Arf6	ADP-ribosylation factor 6
	2.31117	2.47695	2.33985	P62334	PRS10_MOUSE	Psmc6	26S proteasome regulatory subunit 10B
	-2.2977	-1.70111	-1.40102	P62340	TBPL1_MOUSE	Tbpl1	TATA box-binding protein-like 1
	0.316509	0.420526	0.591704	P62342	SELT_MOUSE	Selenot	Thioredoxin reductase-like selenoprotein T
	2.1306	1.63709	2.12263	P62482	KCAB2_MOUSE	Kcnab2	Voltage-gated potassium channel subunit beta-2
	-0.288085	-0.506651	-0.248784	P62484	ABI2_MOUSE	Abi2	Abl interactor 2
	-0.94651	-1.24652	-1.02881	P62488	RPB7_MOUSE	Polr2g	DNA-directed RNA polymerase II subunit RPB7
	-0.188144	-0.209245	-0.122721	P62500	T22D1_MOUSE	Tsc22d1	TSC22 domain family protein 1
	2.67127	2.01373	2.94214	P62627	DLRB1_MOUSE	Dynlrb1	Dynein light chain roadblock-type 1
	7.94254	7.47818	7.16916	P62631	EF1A2_MOUSE	Eef1a2	Elongation factor 1-alpha 2
	0.450189	0.869823	0.120839	P62700	YPEL5_MOUSE	Ypel5	Protein yippee-like 5
	5.39802	5.13629	5.54819	P62702	RS4X_MOUSE	Rps4x	Small ribosomal subunit protein eS4
	3.39167	3.19645	3.93492	P62717	RL18A_MOUSE	Rpl18a	Large ribosomal subunit protein eL20
	3.70401	1.67764	1.48613	P62737	ACTA_MOUSE	Acta2	Actin, aortic smooth muscle
	3.25937	3.22269	3.75978	P62743	AP2S1_MOUSE	Ap2s1	AP-2 complex subunit sigma
	-1.17906	-1.45405	-1.50971	P62746	RHOB_MOUSE	Rhob	Rho-related GTP-binding protein RhoB
	0.98419	1.01176	1.39308	P62748	HPCL1_MOUSE	Hpcal1	Hippocalcin-like protein 1
	6.00841	5.91546	5.68292	P62751	RL23A_MOUSE	Rpl23a	Large ribosomal subunit protein uL23
	3.45754	5.26283	3.98795	P62754	RS6_MOUSE	Rps6	Small ribosomal subunit protein eS6
	2.43204	2.51367	2.37133	P62761	VISL1_MOUSE	Vsnl1	Visinin-like protein 1
	1.64092	1.48164	1.52712	P62774	MTPN_MOUSE	Mtpn	Myotrophin
	5.07969	4.86018	3.89497	P62806	H4_MOUSE	H4c16	Histone H4
	NaN	NaN	NaN	P62812	GBRA1_MOUSE	Gabra1	Gamma-aminobutyric acid receptor subunit alpha-1
	4.2248	4.39794	4.31219	P62814	VATB2_MOUSE	Atp6v1b2	V-type proton ATPase subunit B, brain isoform
	3.08732	3.28794	3.63885	P62821	RAB1A_MOUSE	Rab1A	Ras-related protein Rab-1A
	0.339952	0.438951	0.763873	P62823	RAB3C_MOUSE	Rab3c	Ras-related protein Rab-3C
	3.21711	3.63414	3.79721	P62827	RAN_MOUSE	Ran	GTP-binding nuclear protein Ran
	4.19991	4.34356	4.89117	P62830	RL23_MOUSE	Rpl23	Large ribosomal subunit protein uL14
	0.555285	0.421162	0.331167	P62835	RAP1A_MOUSE	Rap1a	Ras-related protein Rap-1A
	2.12018	2.17082	2.58716	P62843	RS15_MOUSE	Rps15	Small ribosomal subunit protein uS19
	2.39648	2.13936	2.85361	P62849	RS24_MOUSE	Rps24	Small ribosomal subunit protein eS24
	2.64013	5.22699	3.27205	P62852	RS25_MOUSE	Rps25	Small ribosomal subunit protein eS25
	1.17527	1.95492	2.03569	P62855	RS26_MOUSE	Rps26	Small ribosomal subunit protein eS26
	3.51467	4.02737	3.53319	P62858	RS28_MOUSE	Rps28	Small ribosomal subunit protein eS28
	3.61692	3.59343	3.50624	P62862	RS30_MOUSE	Fau	Ubiquitin-like FUBI-ribosomal protein eS30 fusion protein
	2.38243	2.37145	2.47886	P62869	ELOB_MOUSE	Elob	Elongin-B
	3.47231	3.49809	3.51359	P62874	GBB1_MOUSE	Gnb1	Guanine nucleotide-binding protein G(I)/G(S)/G(T) subunit beta-1
	-1.37669	-1.08443	-1.18239	P62876	RPAB5_MOUSE	Polr2l	DNA-directed RNA polymerases I, II, and III subunit RPABC5
	1.44947	1.34074	1.53943	P62878	RBX1_MOUSE	Rbx1	E3 ubiquitin-protein ligase RBX1
	1.34482	1.30674	1.23819	P62880	GBB2_MOUSE	Gnb2	Guanine nucleotide-binding protein G(I)/G(S)/G(T) subunit beta-2
	-0.172135	-0.401005	-0.44777	P62881	GNB5_MOUSE	Gnb5	Guanine nucleotide-binding protein subunit beta-5
	4.47158	4.45124	5.51784	P62889	RL30_MOUSE	Rpl30	Large ribosomal subunit protein eL30
	3.56134	3.29324	3.88131	P62892	RL39_MOUSE	Rpl39	Large ribosomal subunit protein eL39
	3.07975	3.73256	3.54126	P62897	CYC_MOUSE	Cycs	Cytochrome c, somatic
	4.49806	4.24664	4.65385	P62900	RL31_MOUSE	Rpl31	Large ribosomal subunit protein eL31
	5.11336	5.43562	5.7266	P62908	RS3_MOUSE	Rps3	Small ribosomal subunit protein uS3
	2.3935	2.22222	2.74837	P62911	RL32_MOUSE	Rpl32	Large ribosomal subunit protein eL32
	0.252737	0.0629497	0.163436	P62915	TF2B_MOUSE	Gtf2b	Transcription initiation factor IIB
	4.88111	4.93228	4.75359	P62918	RL8_MOUSE	Rpl8	Large ribosomal subunit protein uL2
	1.41006	1.53653	1.3722	P62960	YBOX1_MOUSE	Ybx1	Y-box-binding protein 1
	4.40637	4.10737	4.27122	P62962	PROF1_MOUSE	Pfn1	Profilin-1
	-0.774349	-1.62172	-1.72001	P62965	RABP1_MOUSE	Crabp1	Cellular retinoic acid-binding protein 1
	7.2291	7.35858	7.11938	P62983	RS27A_MOUSE	Rps27a	Ubiquitin-ribosomal protein eS31 fusion protein
	2.64449	1.98763	2.64065	P62996	TRA2B_MOUSE	Tra2b	Transformer-2 protein homolog beta
	4.47363	4.60646	4.35288	P63001	RAC1_MOUSE	Rac1	Ras-related C3 botulinum toxin substrate 1
	0.185418	0.0875258	0.23305	P63002	TLE5_MOUSE	Tle5	TLE family member 5
	3.21177	3.24953	3.32935	P63005	LIS1_MOUSE	Pafah1b1	Platelet-activating factor acetylhydrolase IB subunit beta
	2.08092	2.2184	2.14733	P63011	RAB3A_MOUSE	Rab3a	Ras-related protein Rab-3A
	8.00775	8.09758	8.1605	P63017	HSP7C_MOUSE	Hspa8	Heat shock cognate 71 kDa protein
	-1.62361	-1.96328	-2.77984	P63024	VAMP3_MOUSE	Vamp3	Vesicle-associated membrane protein 3
	1.614	1.53332	0.816751	P63028	TCTP_MOUSE	Tpt1	Translationally-controlled tumor protein
	1.81062	1.31193	1.48381	P63030	MPC1_MOUSE	Mpc1	Mitochondrial pyruvate carrier 1
	-0.347122	-0.923202	-0.767547	P63034	CYH2_MOUSE	Cyth2	Cytohesin-2
	2.14766	2.20412	2.46965	P63037	DNJA1_MOUSE	Dnaja1	DnaJ homolog subfamily A member 1
	4.27478	4.12146	4.08058	P63038	CH60_MOUSE	Hspd1	60 kDa heat shock protein, mitochondrial
	4.58105	4.23644	4.3864	P63040	CPLX1_MOUSE	Cplx1	Complexin-1
	0.246261	0.379883	0.149211	P63044	VAMP2_MOUSE	Vamp2	Vesicle-associated membrane protein 2
	1.52148	1.42064	1.6852	P63046	ST4A1_MOUSE	Sult4a1	Sulfotransferase 4A1
	4.10499	4.85921	3.63685	P63054	PCP4_MOUSE	Pcp4	Calmodulin regulator protein PCP4
	2.68819	2.77889	2.79137	P63073	IF4E_MOUSE	Eif4e	Eukaryotic translation initiation factor 4E
	2.9013	3.38775	2.85583	P63085	MK01_MOUSE	Mapk1	Mitogen-activated protein kinase 1
	1.78622	1.88775	2.25224	P63087	PP1G_MOUSE	Ppp1cc	Serine/threonine-protein phosphatase PP1-gamma catalytic subunit
	-2.13781	-2.26384	-1.57517	P63089	PTN_MOUSE	Ptn	Pleiotrophin
	4.35243	4.12155	4.29319	P63101	1433Z_MOUSE	Ywhaz	14-3-3 protein zeta/delta
	-0.24451	-0.745083	-0.65194	P63141	KCNA2_MOUSE	Kcna2	Potassium voltage-gated channel subfamily A member 2
	-2.56754	-1.47094	-1.89893	P63143	KCAB1_MOUSE	Kcnab1	Voltage-gated potassium channel subunit beta-1
	-0.54728	-0.220682	-1.10731	P63147	UBE2B_MOUSE	Ube2b	Ubiquitin-conjugating enzyme E2 B
	-0.205673	-0.13476	-0.421854	P63154	CRNL1_MOUSE	Crnkl1	Crooked neck-like protein 1
	2.77766	2.43447	2.72012	P63158	HMGB1_MOUSE	Hmgb1	High mobility group protein B1
	0.799504	0.819223	0.823384	P63166	SUMO1_MOUSE	Sumo1	Small ubiquitin-related modifier 1
	1.55405	1.50282	1.57375	P63213	GBG2_MOUSE	Gng2	Guanine nucleotide-binding protein G(I)/G(S)/G(O) subunit gamma-2
	0.360173	0.197318	0.454208	P63216	GBG3_MOUSE	Gng3	Guanine nucleotide-binding protein G(I)/G(S)/G(O) subunit gamma-3
	3.21043	2.49048	3.16294	P63242	IF5A1_MOUSE	Eif5a	Eukaryotic translation initiation factor 5A-1
	3.24364	3.21942	3.03407	P63254	CRIP1_MOUSE	Crip1	Cysteine-rich protein 1
	-0.208174	-0.00601339	0.593554	P63271;Q9Z199	SPT4A_MOUSE;SPT4B_MOUSE	Supt4h1a;Supt4h1b	Transcription elongation factor SPT4-A
	2.78892	3.21543	3.31084	P63276	RS17_MOUSE	Rps17	Small ribosomal subunit protein eS17
	1.22436	1.11301	0.904431	P63280	UBC9_MOUSE	Ube2i	SUMO-conjugating enzyme UBC9
	0.878699	1.01045	0.868588	P63321	RALA_MOUSE	Rala	Ras-related protein Ral-A
	4.77765	4.97505	4.98183	P63323	RS12_MOUSE	Rps12	Small ribosomal subunit protein eS12
	3.66315	3.88829	3.87219	P63325	RS10_MOUSE	Rps10	Small ribosomal subunit protein eS10
	3.07859	2.94306	3.56871	P63328	PP2BA_MOUSE	Ppp3ca	Protein phosphatase 3 catalytic subunit alpha
	3.5345	2.48868	3.76176	P63330	PP2AA_MOUSE	Ppp2ca	Serine/threonine-protein phosphatase 2A catalytic subunit alpha isoform
	3.44865	3.46761	3.5494	P67778	PHB1_MOUSE	Phb1	Prohibitin 1
	2.23978	2.37263	2.41729	P67871	CSK2B_MOUSE	Csnk2b	Casein kinase II subunit beta
	1.33797	1.28048	-2.75528	P67984	RL22_MOUSE	Rpl22	Large ribosomal subunit protein eL22
	0.803729	0.55386	1.04985	P68037	UB2L3_MOUSE	Ube2l3	Ubiquitin-conjugating enzyme E2 L3
	4.77373	4.62329	5.41397	P68040	RACK1_MOUSE	Rack1	Small ribosomal subunit protein RACK1
	-0.773663	-0.591808	-0.828093	P68181	KAPCB_MOUSE	Prkacb	cAMP-dependent protein kinase catalytic subunit beta
	3.6267	3.71527	3.56529	P68254	1433T_MOUSE	Ywhaq	14-3-3 protein theta
	6.60803	6.8624	6.55091	P68368	TBA4A_MOUSE	Tuba4a	Tubulin alpha-4A chain
	3.31028	4.8448	2.08285	P68369	TBA1A_MOUSE	Tuba1a	Tubulin alpha-1A chain
	7.00247	6.45826	6.21997	P68372	TBB4B_MOUSE	Tubb4b	Tubulin beta-4B chain
	-0.230387	-0.348971	-0.0522714	P68404	KPCB_MOUSE	Prkcb	Protein kinase C beta type
	3.86917	4.1639	3.92209	P68510	1433F_MOUSE	Ywhah	14-3-3 protein eta
	-0.510963	-0.605424	-0.488296	P69566	RANB9_MOUSE	Ranbp9	Ran-binding protein 9
	0.397588	0.845534	0.73644	P70122	SBDS_MOUSE	Sbds	Ribosome maturation protein SBDS
	-3.04213	-3.86864	-3.54321	P70158	ASM3A_MOUSE	Smpdl3a	Acid sphingomyelinase-like phosphodiesterase 3a
	0.409688	0.550089	1.30162	P70160	CALC_MOUSE	Calca	Calcitonin
	1.0911	1.11347	1.1927	P70166	CPEB1_MOUSE	Cpeb1	Cytoplasmic polyadenylation element-binding protein 1
	3.14842	3.03639	3.20244	P70168	IMB1_MOUSE	Kpnb1	Importin subunit beta-1
	-0.184835	-0.210531	0.0945039	P70188	KIFA3_MOUSE	Kifap3	Kinesin-associated protein 3
	2.90949	3.19065	3.51788	P70195	PSB7_MOUSE	Psmb7	Proteasome subunit beta type-7
	1.16845	1.98167	1.94758	P70202	LXN_MOUSE	Lxn	Latexin
	-0.52876	-0.620736	-0.533698	P70207	PLXA2_MOUSE	Plxna2	Plexin-A2
	-1.5483	-1.60082	-1.60063	P70213	FV1_MOUSE	Fv1	Friend virus susceptibility protein 1
	-0.173664	-0.19444	-0.372501	P70227	ITPR3_MOUSE	Itpr3	Inositol 1,4,5-trisphosphate receptor type 3
	-0.676223	-0.759529	-0.664178	P70232	NCHL1_MOUSE	Chl1	Neural cell adhesion molecule L1-like protein
	-0.444038	-1.19516	-1.02797	P70236	MP2K6_MOUSE	Map2k6	Dual specificity mitogen-activated protein kinase kinase 6
	0.291802	-0.248333	0.178452	P70245	EBP_MOUSE	Ebp	3-beta-hydroxysteroid-Delta(8),Delta(7)-isomerase
	0.625925	0.486688	1.10481	P70255	NFIC_MOUSE	Nfic	Nuclear factor 1 C-type
	-0.59582	-0.503418	-0.775711	P70261	PALD_MOUSE	Pald1	Paladin
	1.63522	0.245491	-1.01804	P70265	F262_MOUSE	Pfkfb2	6-phosphofructo-2-kinase/fructose-2,6-bisphosphatase 2
	0.712781	0.659192	0.152236	P70271	PDLI4_MOUSE	Pdlim4	PDZ and LIM domain protein 4
	-1.14573	-1.8178	-1.28994	P70274	SEPP1_MOUSE	Selenop	Selenoprotein P
	-1.36295	-1.38325	-1.20106	P70279	SURF6_MOUSE	Surf6	Surfeit locus protein 6
	0.975623	1.11109	0.897043	P70280	VAMP7_MOUSE	Vamp7	Vesicle-associated membrane protein 7
	0.16519	0.0390563	0.275197	P70290	EM55_MOUSE	Mpp1	55 kDa erythrocyte membrane protein
	-0.51984	-0.0949302	-0.226822	P70295	AUP1_MOUSE	Aup1	Lipid droplet-regulating VLDL assembly factor AUP1
	3.64113	2.48149	3.88404	P70296	PEBP1_MOUSE	Pebp1	Phosphatidylethanolamine-binding protein 1
	0.0620117	0.201689	0.226459	P70297	STAM1_MOUSE	Stam	Signal transducing adapter molecule 1
	1.01101	1.41951	1.19905	P70302	STIM1_MOUSE	Stim1	Stromal interaction molecule 1
	-0.152958	0.0136228	0.0377212	P70303	PYRG2_MOUSE	Ctps2	CTP synthase 2
	2.6039	2.58229	2.80006	P70318	TIAR_MOUSE	Tial1	Nucleolysin TIAR
	3.11524	3.3292	3.22963	P70333	HNRH2_MOUSE	Hnrnph2	Heterogeneous nuclear ribonucleoprotein H2
	-0.852113	-0.600179	NaN	P70335	ROCK1_MOUSE	Rock1	Rho-associated protein kinase 1
	2.94877	2.92101	2.82345	P70336	ROCK2_MOUSE	Rock2	Rho-associated protein kinase 2
	-1.59013	-1.27452	-2.25242	P70340	SMAD1_MOUSE	Smad1	Mothers against decapentaplegic homolog 1
	-1.02282	-0.720499	-1.23317	P70345	B2CL2_MOUSE	Bcl2l2	Bcl-2-like protein 2
	3.74344	3.33713	3.66908	P70349	HINT1_MOUSE	Hint1	Adenosine 5'-monophosphoramidase HINT1
	1.88515	2.04959	2.07123	P70362	UFD1_MOUSE	Ufd1	Ubiquitin recognition factor in ER-associated degradation protein 1
	-0.996636	-1.04467	-0.908269	P70365	NCOA1_MOUSE	Ncoa1	Nuclear receptor coactivator 1
	1.9566	2.0767	2.27772	P70372	ELAV1_MOUSE	Elavl1	ELAV-like protein 1
	0.0621557	0.298868	0.805088	P70377	FGF13_MOUSE	Fgf13	Fibroblast growth factor 13
	0.265567	0.575058	0.65151	P70388	RAD50_MOUSE	Rad50	DNA repair protein RAD50
	-0.455903	-0.849308	-0.868618	P70392	RGRF2_MOUSE	Rasgrf2	Ras-specific guanine nucleotide-releasing factor 2
	1.49959	1.56938	1.6072	P70398	USP9X_MOUSE	Usp9x	Probable ubiquitin carboxyl-terminal hydrolase FAF-X
	1.06456	1.19611	1.22347	P70399	TP53B_MOUSE	Tp53bp1	TP53-binding protein 1
	3.53817	3.52247	3.89749	P70404	IDHG1_MOUSE	Idh3g	Isocitrate dehydrogenase [NAD] subunit gamma 1, mitochondrial
	NaN	NaN	NaN	P70424	ERBB2_MOUSE	Erbb2	Receptor tyrosine-protein kinase erbB-2
	-0.0995426	-0.437574	0.0637736	P70425	RIT2_MOUSE	Rit2	GTP-binding protein Rit2
	-2.07004	-1.84745	-2.03751	P70426	RIT1_MOUSE	Rit1	GTP-binding protein Rit1
	-1.28869	-1.01114	-1.24114	P70428	EXT2_MOUSE	Ext2	Exostosin-2
	-0.410892	-0.478664	-0.38793	P70429	EVL_MOUSE	Evl	Ena/VASP-like protein
	3.36951	3.53016	2.95983	P70441	NHRF1_MOUSE	Nherf1	Na(+)/H(+) exchange regulatory cofactor NHE-RF1
	-0.567516	-0.595036	-1.29927	P70444	BID_MOUSE	Bid	BH3-interacting domain death agonist
	0.39716	0.531155	0.402723	P70460	VASP_MOUSE	Vasp	Vasodilator-stimulated phosphoprotein
	0.301392	0.0451455	0.106517	P70663	SPRL1_MOUSE	Sparcl1	SPARC-like protein 1
	-0.12437	-0.3985	-0.655595	P70665	SIAE_MOUSE	Siae	Sialate O-acetylesterase
	3.19018	4.16558	4.27657	P70670	NACAM_MOUSE	Naca	Nascent polypeptide-associated complex subunit alpha, muscle-specific form
	-0.199742	-0.117598	-0.20041	P70671	IRF3_MOUSE	Irf3	Interferon regulatory factor 3
	-1.32885	-0.637003	-0.687172	P70677	CASP3_MOUSE	Casp3	Caspase-3
	NaN	NaN	NaN	P70694	DHB5_MOUSE	Akr1c6	Estradiol 17 beta-dehydrogenase 5
	NaN	NaN	-1.98911	P70695	F16P2_MOUSE	Fbp2	Fructose-1,6-bisphosphatase isozyme 2
	0.750739	1.06118	0.894776	P70697	DCUP_MOUSE	Urod	Uroporphyrinogen decarboxylase
	0.0758848	0.279184	0.320687	P70698	PYRG1_MOUSE	Ctps1	CTP synthase 1
	1.29343	1.37799	1.30981	P70699	LYAG_MOUSE	Gaa	Lysosomal alpha-glucosidase
	0.137621	0.256742	0.208117	P70704	AT8A1_MOUSE	Atp8a1	Phospholipid-transporting ATPase IA
	3.47526	3.416	3.62267	P80313	TCPH_MOUSE	Cct7	T-complex protein 1 subunit eta
	4.088	4.32979	4.30712	P80314	TCPB_MOUSE	Cct2	T-complex protein 1 subunit beta
	3.96469	4.21451	4.15964	P80315	TCPD_MOUSE	Cct4	T-complex protein 1 subunit delta
	2.73579	2.73248	3.20933	P80316	TCPE_MOUSE	Cct5	T-complex protein 1 subunit epsilon
	4.17161	4.42783	4.52609	P80317	TCPZ_MOUSE	Cct6a	T-complex protein 1 subunit zeta
	4.43333	4.37672	4.63852	P80318	TCPG_MOUSE	Cct3	T-complex protein 1 subunit gamma
	0.766898	0.54964	0.817619	P81117	NUCB2_MOUSE	Nucb2	Nucleobindin-2
	-0.152009	-0.250282	-0.203724	P81122	IRS2_MOUSE	Irs2	Insulin receptor substrate 2
	2.80426	2.50042	2.25415	P82198	BGH3_MOUSE	Tgfbi	Transforming growth factor-beta-induced protein ig-h3
	0.749697	0.470827	0.769818	P82347	SGCD_MOUSE	Sgcd	Delta-sarcoglycan
	-0.654263	-0.460289	-0.983324	P82349	SGCB_MOUSE	Sgcb	Beta-sarcoglycan
	-0.142205	-0.257027	-0.590086	P83093	STIM2_MOUSE	Stim2	Stromal interaction molecule 2
	0.0217524	0.00753736	-0.247024	P83510	TNIK_MOUSE	Tnik	Traf2 and NCK-interacting protein kinase
	-0.324564	-0.369174	-0.344425	P83741	WNK1_MOUSE	Wnk1	Serine/threonine-protein kinase WNK1
	-1.04252	-0.611638	-0.112657	P83870	PHF5A_MOUSE	Phf5a	PHD finger-like domain-containing protein 5A
	2.54458	3.52226	3.91759	P83882	RL36A_MOUSE	Rpl36a	Large ribosomal subunit protein eL42
	-0.709241	-0.531963	-0.866656	P83887	TBG1_MOUSE	Tubg1	Tubulin gamma-1 chain
	-0.710595	-0.697411	-0.406689	P83917	CBX1_MOUSE	Cbx1	Chromobox protein homolog 1
	1.40863	1.44009	1.44195	P83940	ELOC_MOUSE	Eloc	Elongin-C
	2.80838	2.81986	3.07393	P84084	ARF5_MOUSE	Arf5	ADP-ribosylation factor 5
	1.91564	1.5669	2.36526	P84086	CPLX2_MOUSE	Cplx2	Complexin-2
	2.82313	2.87598	3.23527	P84089	ERH_MOUSE	Erh	Enhancer of rudimentary homolog
	2.76443	2.67932	2.80689	P84091	AP2M1_MOUSE	Ap2m1	AP-2 complex subunit mu
	0.0540667	-0.220822	-0.513826	P84096	RHOG_MOUSE	Rhog	Rho-related GTP-binding protein RhoG
	5.14954	5.5155	5.39175	P84099	RL19_MOUSE	Rpl19	Large ribosomal subunit protein eL19
	2.40569	3.51746	3.90538	P84104	SRSF3_MOUSE	Srsf3	Serine/arginine-rich splicing factor 3
	0.333541	-0.202527	0.266531	P85094	ISC2A_MOUSE	Isoc2a	Isochorismatase domain-containing protein 2A
	-0.221516	-0.794604	-0.914263	P97290	IC1_MOUSE	Serping1	Plasma protease C1 inhibitor
	-0.418524	-1.0498	-0.766383	P97298	PEDF_MOUSE	Serpinf1	Pigment epithelium-derived factor
	3.43834	3.64815	3.6316	P97300	NPTN_MOUSE	Nptn	Neuroplastin
	-1.5748	-1.78029	-1.88839	P97304	RPAC2_MOUSE	Polr1d	DNA-directed RNA polymerases I and III subunit RPAC2
	0.0604334	0.226311	0.403892	P97313	PRKDC_MOUSE	Prkdc	DNA-dependent protein kinase catalytic subunit
	-1.53492	-1.76653	-2.6964	P97314	CSRP2_MOUSE	Csrp2	Cysteine and glycine-rich protein 2
	1.71118	1.23315	1.23651	P97315	CSRP1_MOUSE	Csrp1	Cysteine and glycine-rich protein 1
	-1.14485	-1.22942	-1.88627	P97326	CADH6_MOUSE	Cdh6	Cadherin-6
	-3.17592	-3.8508	-3.01922	P97343	UHMK1_MOUSE	Uhmk1	Serine/threonine-protein kinase Kist
	-0.569946	-0.709063	-1.564	P97346	NXN_MOUSE	Nxn	Nucleoredoxin
	NaN	NaN	NaN	P97350	PKP1_MOUSE	Pkp1	Plakophilin-1
	4.85026	5.00901	5.09491	P97351	RS3A_MOUSE	Rps3a	Small ribosomal subunit protein eS1
	3.04735	2.50335	3.04531	P97352	S10AD_MOUSE	S100a13	Protein S100-A13
	-1.00263	-0.818378	-0.682184	P97355	SPSY_MOUSE	Sms	Spermine synthase
	-0.573049	-1.169	-0.742404	P97363	SPTC2_MOUSE	Sptlc2	Serine palmitoyltransferase 2
	-1.04386	-1.27861	-0.783433	P97364	SPS2_MOUSE	Sephs2	Selenide, water dikinase 2
	-0.778177	-1.19533	-0.786366	P97366	EVI5_MOUSE	Evi5	Ecotropic viral integration site 5 protein
	0.738885	1.02012	0.828605	P97370	AT1B3_MOUSE	Atp1b3	Sodium/potassium-transporting ATPase subunit beta-3
	1.91619	1.2282	0.76082	P97371	PSME1_MOUSE	Psme1	Proteasome activator complex subunit 1
	0.758112	-0.151594	-0.142093	P97372	PSME2_MOUSE	Psme2	Proteasome activator complex subunit 2
	4.61144	4.67341	4.82249	P97379	G3BP2_MOUSE	G3bp2	Ras GTPase-activating protein-binding protein 2
	1.3267	1.49987	1.31853	P97384	ANX11_MOUSE	Anxa11	Annexin A11
	-1.87282	-1.75724	-1.48588	P97386	DNLI3_MOUSE	Lig3	DNA ligase 3
	0.714844	0.644824	1.15787	P97390	VPS45_MOUSE	Vps45	Vacuolar protein sorting-associated protein 45
	-0.787277	-0.824497	-0.947934	P97393	RHG05_MOUSE	Arhgap5	Rho GTPase-activating protein 5
	-1.32025	-1.35654	-1.22153	P97402	GCNT2_MOUSE	Gcnt2	N-acetyllactosaminide beta-1,6-N-acetylglucosaminyl-transferase
	-0.971943	-1.01177	-0.882697	P97411	ICA69_MOUSE	Ica1	Islet cell autoantigen 1
	-1.53174	-1.66659	-1.47035	P97412	LYST_MOUSE	Lyst	Lysosomal-trafficking regulator
	1.70906	2.01734	2.29815	P97427	DPYL1_MOUSE	Crmp1	Dihydropyrimidinase-related protein 1
	0.115958	-0.0747962	-0.602976	P97429	ANXA4_MOUSE	Anxa4	Annexin A4
	0.29437	0.374843	0.0267901	P97434	MPRIP_MOUSE	Mprip	Myosin phosphatase Rho-interacting protein
	-1.23663	-1.76725	-1.72636	P97445	CAC1A_MOUSE	Cacna1a	Voltage-dependent P/Q-type calcium channel subunit alpha-1A
	1.51101	1.26484	1.41769	P97447	FHL1_MOUSE	Fhl1	Four and a half LIM domains protein 1
	-0.450873	-0.847497	-1.18031	P97449	AMPN_MOUSE	Anpep	Aminopeptidase N
	3.99276	4.49209	3.88969	P97450	ATP5J_MOUSE	Atp5pf	ATP synthase-coupling factor 6, mitochondrial
	-1.49929	-1.33069	-1.44574	P97452	BOP1_MOUSE	Bop1	Ribosome biogenesis protein BOP1
	2.93646	4.18191	3.93172	P97461	RS5_MOUSE	Rps5	Small ribosomal subunit protein uS7
	-1.39408	-1.0573	-1.19461	P97467	AMD_MOUSE	Pam	Peptidyl-glycine alpha-amidating monooxygenase
	0.714768	0.659327	1.18137	P97470	PP4C_MOUSE	Ppp4c	Serine/threonine-protein phosphatase 4 catalytic subunit
	-0.756277	-0.415519	-0.880823	P97471	SMAD4_MOUSE	Smad4	Mothers against decapentaplegic homolog 4
	-0.438799	-0.535663	-0.440676	P97473	TRBP2_MOUSE	Tarbp2	RISC-loading complex subunit TARBP2
	-0.492974	-0.898757	-0.756935	P97478	COQ7_MOUSE	Coq7	5-demethoxyubiquinone hydroxylase, mitochondrial
	-1.37904	-0.677463	-0.675923	P97480	EYA3_MOUSE	Eya3	Eyes absent homolog 3
	0.788438	-0.479697	0.480914	P97493	THIOM_MOUSE	Txn2	Thioredoxin, mitochondrial
	-0.503825	-0.468454	-0.613281	P97494	GSH1_MOUSE	Gclc	Glutamate--cysteine ligase catalytic subunit
	-0.95408	-0.934735	-1.02473	P97496	SMRC1_MOUSE	Smarcc1	SWI/SNF complex subunit SMARCC1
	1.551	1.56204	1.86791	P97742	CPT1A_MOUSE	Cpt1a	Carnitine O-palmitoyltransferase 1, liver isoform
	3.10634	2.9152	3.59155	P97765	WBP2_MOUSE	Wbp2	WW domain-binding protein 2
	-0.227898	0.0636945	0.145445	P97770	THUM3_MOUSE	Thumpd3	tRNA (guanine(6)-N2)-methyltransferase THUMP3
	-1.88744	-1.62386	-1.3555	P97784;Q9R194	CRY1_MOUSE;CRY2_MOUSE	Cry1;Cry2	Cryptochrome-1
	-1.37234	-1.61646	-1.7005	P97785	GFRA1_MOUSE	Gfra1	GDNF family receptor alpha-1
	-1.70806	-1.85614	-1.84331	P97801	SMN_MOUSE	Smn1	Survival motor neuron protein
	3.23294	3.54287	3.79497	P97807	FUMH_MOUSE	Fh	Fumarate hydratase, mitochondrial
	-0.197882	-0.396231	-0.638876	P97817	CDR2_MOUSE	Cdr2	Cerebellar degeneration-related protein 2
	-1.6798	-1.82796	-2.10078	P97819	PLPL9_MOUSE	Pla2g6	85/88 kDa calcium-independent phospholipase A2
	-1.39645	-1.27004	-1.28303	P97820	M4K4_MOUSE	Map4k4	Mitogen-activated protein kinase kinase kinase kinase 4
	-0.582449	-0.874708	-1.85191	P97821	CATC_MOUSE	Ctsc	Dipeptidyl peptidase 1
	0.555206	0.34251	1.45108	P97822	AN32E_MOUSE	Anp32e	Acidic leucine-rich nuclear phosphoprotein 32 family member E
	0.911192	1.03518	1.07911	P97823	LYPA1_MOUSE	Lypla1	Acyl-protein thioesterase 1
	-0.180467	-0.625057	-0.457221	P97825	JUPI1_MOUSE	Jpt1	Jupiter microtubule associated homolog 1
	3.31608	3.6212	3.67282	P97855	G3BP1_MOUSE	G3bp1	Ras GTPase-activating protein-binding protein 1
	-2.99483	-2.73346	-3.26736	P97863	NFIB_MOUSE	Nfib	Nuclear factor 1 B-type
	-1.84652	-1.68753	-1.68261	P97868	RBBP6_MOUSE	Rbbp6	E3 ubiquitin-protein ligase RBBP6
	1.84359	1.90618	1.5492	P97927	LAMA4_MOUSE	Lama4	Laminin subunit alpha-4
	NaN	-1.32503	NaN	P97929	BRCA2_MOUSE	Brca2	Breast cancer type 2 susceptibility protein homolog
	-0.995979	-1.15179	-0.938455	P97930	KTHY_MOUSE	Dtymk	Thymidylate kinase
	-0.105122	-0.21276	-0.339844	P97952	SCN1B_MOUSE	Scn1b	Sodium channel subunit beta-1
	-1.18377	-0.700474	-1.0512	P98083	SHC1_MOUSE	Shc1	SHC-transforming protein 1
	-2.38115	-2.73221	-2.89394	P98084	APBA2_MOUSE	Apba2	Amyloid-beta A4 precursor protein-binding family A member 2
	-0.215888	-0.572124	-0.412618	P98191	CDS1_MOUSE	Cds1	Phosphatidate cytidylyltransferase 1
	-1.19558	-1.03731	-0.520201	P98192	GNPAT_MOUSE	Gnpat	Dihydroxyacetone phosphate acyltransferase
	-0.147991	-0.554186	-0.456467	P98195	ATP9B_MOUSE	Atp9b	Probable phospholipid-transporting ATPase IIB
	-0.574347	-0.813206	-0.865756	P98197	AT11A_MOUSE	Atp11a	Phospholipid-transporting ATPase IH
	0.285485	0.378267	0.128834	P98200	AT8A2_MOUSE	Atp8a2	Phospholipid-transporting ATPase IB
	-0.752852	-0.792384	-1.13566	P98203	ARVC_MOUSE	Arvcf	Splicing regulator ARVCF
	2.67509	4.82284	3.24808	P99024	TBB5_MOUSE	Tubb5	Tubulin beta-5 chain
	2.68025	2.85927	3.15706	P99026	PSB4_MOUSE	Psmb4	Proteasome subunit beta type-4
	4.02408	4.54297	3.97384	P99027	RLA2_MOUSE	Rplp2	Large ribosomal subunit protein P2
	2.27009	2.04727	1.63872	P99028	QCR6_MOUSE	Uqcrh	Cytochrome b-c1 complex subunit 6, mitochondrial
	4.66633	4.34413	4.7213	P99029	PRDX5_MOUSE	Prdx5	Peroxiredoxin-5, mitochondrial
	-3.97482	-4.15604	-3.68557	Q00262	STX2_MOUSE	Stx2	Syntaxin-2
	0.845473	1.04403	1.01438	Q00493	CBPE_MOUSE	Cpe	Carboxypeptidase E
	-0.846375	-1.0862	-0.927957	Q00558	HAP40_MOUSE	F8a1	40-kDa huntingtin-associated protein
	-1.08649	-0.930711	-0.823629	Q00560	IL6RB_MOUSE	Il6st	Interleukin-6 receptor subunit beta
	1.257	1.42123	1.41371	Q00612	G6PD1_MOUSE	G6pdx	Glucose-6-phosphate 1-dehydrogenase X
	4.27115	3.54908	3.96946	Q00623	APOA1_MOUSE	Apoa1	Apolipoprotein A-I
	-1.73435	NaN	-1.81698	Q00724	RET4_MOUSE	Rbp4	Retinol-binding protein 4
	5.06411	3.74116	4.32541	Q00897	A1AT4_MOUSE	Serpina1d	Alpha-1-antitrypsin 1-4
	-1.43972	NaN	1.04703	Q00898	A1AT5_MOUSE	Serpina1e	Alpha-1-antitrypsin 1-5
	-1.5917	-1.54418	-1.14889	Q00899	TYY1_MOUSE	Yy1	Transcriptional repressor protein YY1
	0.937436	0.365054	-0.181779	Q00915	RET1_MOUSE	Rbp1	Retinol-binding protein 1
	2.33293	2.49791	2.93442	Q00PI9	HNRL2_MOUSE	Hnrnpul2	Heterogeneous nuclear ribonucleoprotein U-like protein 2
	-0.824512	-0.921049	-0.978929	Q01147	CREB1_MOUSE	Creb1	Cyclic AMP-responsive element-binding protein 1
	5.49301	5.481	3.93909	Q01149	CO1A2_MOUSE	Col1a2	Collagen alpha-2(I) chain
	0.380279	0.480217	0.490686	Q01237	HMDH_MOUSE	Hmgcr	3-hydroxy-3-methylglutaryl-coenzyme A reductase
	-2.10005	-2.00082	-1.64404	Q01279	EGFR_MOUSE	Egfr	Epidermal growth factor receptor
	0.245406	-0.105362	0.322546	Q01339	APOH_MOUSE	Apoh	Beta-2-glycoprotein 1
	2.81019	2.69304	2.89704	Q01405	SC23A_MOUSE	Sec23a	Protein transport protein Sec23A
	0.28262	0.217824	0.118945	Q01730	RSU1_MOUSE	Rsu1	Ras suppressor protein 1
	4.35424	4.2517	4.54451	Q01768	NDKB_MOUSE	Nme2	Nucleoside diphosphate kinase B
	5.33556	5.15104	5.32872	Q01853	TERA_MOUSE	Vcp	Transitional endoplasmic reticulum ATPase
	1.4611	2.25174	2.40892	Q02013	AQP1_MOUSE	Aqp1	Aquaporin-1
	4.14108	4.06616	4.30146	Q02053	UBA1_MOUSE	Uba1	Ubiquitin-like modifier-activating enzyme 1
	1.80531	3.04009	2.43355	Q02105	C1QC_MOUSE	C1qc	Complement C1q subcomponent subunit C
	-2.06527	-1.88627	-1.71656	Q02111	KPCT_MOUSE	Prkcq	Protein kinase C theta type
	0.855606	0.706874	0.406958	Q02248	CTNB1_MOUSE	Ctnnb1	Catenin beta-1
	0.910793	1.35848	0.511729	Q02257	PLAK_MOUSE	Jup	Junction plakoglobin
	1.05606	1.33839	1.3511	Q02357	ANK1_MOUSE	Ank1	Ankyrin-1
	-0.950181	-1.1791	-0.586743	Q02614	S30BP_MOUSE	Sap30bp	SAP30-binding protein
	-0.773931	-1.52895	-0.742846	Q02780	NFIA_MOUSE	Nfia	Nuclear factor 1 A-type
	3.43372	3.25543	2.78673	Q02788	CO6A2_MOUSE	Col6a2	Collagen alpha-2(VI) chain
	3.71918	3.87293	3.66257	Q02819	NUCB1_MOUSE	Nucb1	Nucleobindin-1
	-1.22785	-1.43142	-1.29552	Q03141	MARK3_MOUSE	Mark3	MAP/microtubule affinity-regulating kinase 3
	-0.50709	-0.373595	-0.208865	Q03147	CDK7_MOUSE	Cdk7	Cyclin-dependent kinase 7
	1.37394	1.20384	0.725412	Q03173	ENAH_MOUSE	Enah	Protein enabled homolog
	6.7584	6.56695	6.43081	Q03265	ATPA_MOUSE	Atp5f1a	ATP synthase subunit alpha, mitochondrial
	-0.125888	-0.151521	0.360575	Q03311	CHLE_MOUSE	Bche	Cholinesterase
	-0.460938	-0.156942	-0.0770202	Q03517	SCG2_MOUSE	Scg2	Secretogranin-2
	NaN	-0.64464	-0.181147	Q03717	KCNB1_MOUSE	Kcnb1	Potassium voltage-gated channel subfamily B member 1
	-0.622167	-0.560878	-0.566281	Q03719	KCND1_MOUSE	Kcnd1	Potassium voltage-gated channel subfamily D member 1
	-0.699424	-1.34729	-1.37633	Q03734	SPA3M_MOUSE	Serpina3m	Serine protease inhibitor A3M
	1.55061	1.38121	1.91676	Q03958	PFD6_MOUSE	Pfdn6	Prefoldin subunit 6
	-0.149182	-0.59484	-0.548445	Q03963	E2AK2_MOUSE	Eif2ak2	Interferon-induced, double-stranded RNA-activated protein kinase
	-0.759584	-0.500232	-0.515956	Q04207	TF65_MOUSE	Rela	Transcription factor p65
	4.75679	4.92619	5.16139	Q04447	KCRB_MOUSE	Ckb	Creatine kinase B-type
	-0.800303	-0.560728	-0.838501	Q04519	ASM_MOUSE	Smpd1	Sphingomyelin phosphodiesterase
	0.0655689	0.704995	0.286543	Q04646	ATNG_MOUSE	Fxyd2	Sodium/potassium-transporting ATPase subunit gamma
	-0.133482	-0.0424581	-0.341988	Q04690	NF1_MOUSE	Nf1	Neurofibromin
	-1.98031	-2.80425	-2.60103	Q04735	CDK16_MOUSE	Cdk16	Cyclin-dependent kinase 16
	-0.125148	-0.0947623	0.353225	Q04750	TOP1_MOUSE	Top1	DNA topoisomerase 1
	4.04829	3.89062	3.40728	Q04857	CO6A1_MOUSE	Col6a1	Collagen alpha-1(VI) chain
	0.723101	0.432845	-0.190125	Q05186	RCN1_MOUSE	Rcn1	Reticulocalbin-1
	-0.159861	-0.346461	-0.0388093	Q05512	MARK2_MOUSE	Mark2	Serine/threonine-protein kinase MARK2
	3.07432	2.99539	2.85937	Q05793	PGBM_MOUSE	Hspg2	Basement membrane-specific heparan sulfate proteoglycan core protein
	3.96668	3.47305	3.1997	Q05816	FABP5_MOUSE	Fabp5	Fatty acid-binding protein 5
	-1.49942	NaN	-1.46331	Q05909	PTPRG_MOUSE	Ptprg	Receptor-type tyrosine-protein phosphatase gamma
	3.05927	3.2781	3.08419	Q05920	PYC_MOUSE	Pc	Pyruvate carboxylase, mitochondrial
	-1.10836	-1.0602	-1.29421	Q05A36	MEX3C_MOUSE	Mex3c	RNA-binding E3 ubiquitin-protein ligase MEX3C
	-1.78779	-1.8276	-1.40307	Q05A80	CAPR2_MOUSE	Caprin2	Caprin-2
	1.59169	1.99793	2.48407	Q05BC3	EMAL1_MOUSE	Eml1	Echinoderm microtubule-associated protein-like 1
	-0.50465	-0.514079	-0.218741	Q05CL8	LARP7_MOUSE	Larp7	La-related protein 7
	0.755203	0.656621	0.720857	Q05D44	IF2P_MOUSE	Eif5b	Eukaryotic translation initiation factor 5B
	0.848593	0.898249	1.21979	Q06138	CAB39_MOUSE	Cab39	Calcium-binding protein 39
	3.92867	3.95195	3.90609	Q06185	ATP5I_MOUSE	Atp5me	ATP synthase subunit e, mitochondrial
	-0.861798	-0.246761	-0.783085	Q06335	APLP2_MOUSE	Aplp2	Amyloid beta precursor like protein 2
	-2.09105	-4.05861	-3.99823	Q06770	CBG_MOUSE	Serpina6	Corticosteroid-binding globulin
	1.39944	1.21827	1.06479	Q06890	CLUS_MOUSE	Clu	Clusterin
	3.25759	3.31665	3.44454	Q07076	ANXA7_MOUSE	Anxa7	Annexin A7
	1.37028	1.18094	1.28276	Q07113	MPRI_MOUSE	Igf2r	Cation-independent mannose-6-phosphate receptor
	0.806945	0.865235	0.834009	Q07417	ACADS_MOUSE	Acads	Short-chain specific acyl-CoA dehydrogenase, mitochondrial
	-1.54243	-0.743325	-1.04978	Q07646	MEST_MOUSE	Mest	Mesoderm-specific transcript protein
	0.974831	0.156623	-0.0678153	Q07797	LG3BP_MOUSE	Lgals3bp	Galectin-3-binding protein
	-0.315546	-0.320209	-0.81992	Q07813	BAX_MOUSE	Bax	Apoptosis regulator BAX
	1.06654	1.10502	1.00266	Q08024	PEBB_MOUSE	Cbfb	Core-binding factor subunit beta
	-0.540653	NaN	NaN	Q08091	CNN1_MOUSE	Cnn1	Calponin-1
	NaN	NaN	NaN	Q08189	TGM3_MOUSE	Tgm3	Protein-glutamine gamma-glutamyltransferase E
	-1.34649	-0.940546	-0.840823	Q08274	DMWD_MOUSE	Dmwd	Dystrophia myotonica WD repeat-containing protein
	-2.33625	-2.10165	-1.53106	Q08288	LYAR_MOUSE	Lyar	Cell growth-regulating nucleolar protein
	1.55614	0.416264	0.773938	Q08331	CALB2_MOUSE	Calb2	Calretinin
	-3.20757	-4.16606	NaN	Q08481	PECA1_MOUSE	Pecam1	Platelet endothelial cell adhesion molecule
	0.264585	0.233717	-0.426026	Q08879	FBLN1_MOUSE	Fbln1	Fibulin-1
	-2.09793	-2.48214	-2.15253	Q08890	IDS_MOUSE	Ids	Iduronate 2-sulfatase
	0.932473	0.855609	1.38447	Q08943	SSRP1_MOUSE	Ssrp1	FACT complex subunit SSRP1
	-0.997726	-1.56476	-0.694285	Q09143	CTR1_MOUSE	Slc7a1	High affinity cationic amino acid transporter 1
	-1.01913	-0.62152	-0.658506	Q09200	B4GN1_MOUSE	B4galnt1	Beta-1,4 N-acetylgalactosaminyltransferase 1
	-2.18896	-2.19854	-2.0173	Q09XV5	CHD8_MOUSE	Chd8	Chromodomain-helicase-DNA-binding protein 8
	0.135513	0.575243	0.286491	Q0GNC1	INF2_MOUSE	Inf2	Inverted formin-2
	0.189054	NaN	NaN	Q0GUM3	IRB10_MOUSE	Gm12250	Interferon-gamma-inducible GTPase 10
	2.52044	2.56534	2.91961	Q0KL01	UBX2B_MOUSE	Ubxn2b	UBX domain-containing protein 2B
	0.238688	0.322106	0.304513	Q0KL02	TRIO_MOUSE	Trio	Triple functional domain protein
	-1.44963	-1.63437	-1.67942	Q0P5W1	VPS8_MOUSE	Vps8	Vacuolar protein sorting-associated protein 8 homolog
	-1.57724	-1.33441	-1.41269	Q0P678	ZCH18_MOUSE	Zc3h18	Zinc finger CCCH domain-containing protein 18
	-0.795685	-0.821868	-0.715892	Q0PHV7	DACT3_MOUSE	Dact3	Dapper homolog 3
	-0.0964966	-0.113685	-0.620772	Q0QWG9	GRD2I_MOUSE	Grid2ip	Delphilin
	-1.33849	-1.16026	-1.47689	Q0VBD0	ITB8_MOUSE	Itgb8	Integrin beta-8
	-0.37054	-0.349915	-0.265213	Q0VBL3	RBM15_MOUSE	Rbm15	RNA-binding protein 15
	-0.940765	-0.634457	-1.21014	Q0VF55	Q0VF55_MOUSE	Atp2b3	Calcium-transporting ATPase
	-1.50671	-1.43156	-1.49925	Q0VGB7	PP4R2_MOUSE	Ppp4r2	Serine/threonine-protein phosphatase 4 regulatory subunit 2
	-0.527743	0.717067	0.535906	Q0VGU4	VGF_MOUSE	Vgf	Neurosecretory protein VGF
	-0.339579	-0.543875	-0.338988	Q0VGY8	TANC1_MOUSE	Tanc1	Protein TANC1
	2.09426	2.19461	2.19711	Q11011	PSA_MOUSE	Npepps	Puromycin-sensitive aminopeptidase
	0.0322485	-0.103302	-0.552746	Q11136	PEPD_MOUSE	Pepd	Xaa-Pro dipeptidase
	0.248873	0.14123	0.354628	Q148V7	RELCH_MOUSE	Relch	RAB11-binding protein RELCH
	-0.750814	-0.86168	-0.474733	Q149F3	ERF3B_MOUSE	Gspt2	Eukaryotic peptide chain release factor GTP-binding subunit ERF3B
	0.567973	0.66474	0.94203	Q149L6	DJB14_MOUSE	Dnajb14	DnaJ homolog subfamily B member 14
	-0.675266	-0.407574	-0.621828	Q149T7	PPM1J_MOUSE	Ppm1j	Protein phosphatase 1J
	-1.66633	-2.28565	-2.03964	Q14AX6	CDK12_MOUSE	Cdk12	Cyclin-dependent kinase 12
	1.01325	0.408617	0.952672	Q14C51	PTCD3_MOUSE	Ptcd3	Small ribosomal subunit protein mS39
	-0.89149	-0.846625	-0.940346	Q14CH7	SYAM_MOUSE	Aars2	Alanine--tRNA ligase, mitochondrial
	-3.40131	-3.5836	-3.41438	Q14DQ1	F219B_MOUSE	Fam219b	Protein FAM219B
	1.36658	0.795181	NaN	Q19LI2	A1BG_MOUSE	A1bg	Alpha-1B-glycoprotein
	0.130508	0.157031	0.450893	Q1HFZ0	NSUN2_MOUSE	Nsun2	RNA cytosine C(5)-methyltransferase NSUN2
	-0.844578	NaN	NaN	Q1PSW8	LIN41_MOUSE	Trim71	E3 ubiquitin-protein ligase TRIM71
	-1.23721	-0.831177	-1.1787	Q2HXL6	EDEM3_MOUSE	Edem3	ER degradation-enhancing alpha-mannosidase-like protein 3
	-1.08545	-1.13029	-1.24111	Q2KN98	CYTSA_MOUSE	Specc1l	Cytospin-A
	-0.554093	-0.641449	-0.456279	Q2M3X8	PHAR1_MOUSE	Phactr1	Phosphatase and actin regulator 1
	0.529732	0.526695	0.437776	Q2NL51	GSK3A_MOUSE	Gsk3a	Glycogen synthase kinase-3 alpha
	-1.68413	-1.72917	-2.0539	Q2PFD7	PSD3_MOUSE	Psd3	PH and SEC7 domain-containing protein 3
	-2.99344	-4.71115	-3.01353	Q2TA57	ASPH1_MOUSE	Asphd1	Aspartate beta-hydroxylase domain-containing protein 1
	0.594153	0.625709	0.724144	Q2TBE6	P4K2A_MOUSE	Pi4k2a	Phosphatidylinositol 4-kinase type 2-alpha
	2.93588	3.01017	2.90741	Q2TPA8	HSDL2_MOUSE	Hsdl2	Hydroxysteroid dehydrogenase-like protein 2
	4.63719	4.2473	4.1735	Q2UY11	COSA1_MOUSE	Col28a1	Collagen alpha-1(XXVIII) chain
	-0.313411	-0.0975537	0.268286	Q2YDW2	MSTO1_MOUSE	Msto1	Protein misato homolog 1
	-0.59982	-0.62846	-0.664612	Q31125	S39A7_MOUSE	Slc39a7	Zinc transporter SLC39A7
	-1.09042	-1.25915	-1.22304	Q32NY4	CNNM3_MOUSE	Cnnm3	Metal transporter CNNM3
	0.0190687	0.250124	0.0783324	Q3B7Z2	OSBP1_MOUSE	Osbp	Oxysterol-binding protein 1
	-2.89163	-2.53973	-1.9884	Q3KNJ2	NHEJ1_MOUSE	Nhej1	Non-homologous end-joining factor 1
	-0.848643	-0.895597	-1.10016	Q3KNM2	MARH5_MOUSE	Marchf5	E3 ubiquitin-protein ligase MARCHF5
	-0.105785	NaN	NaN	Q3T9E4;Q62293	TGTP1_MOUSE;TGTP2_MOUSE	Tgtp1;Tgtp2	T-cell-specific guanine nucleotide triphosphate-binding protein 2
	-1.78975	-1.87733	-1.64516	Q3TAA7	S11IP_MOUSE	Stk11ip	Serine/threonine-protein kinase 11-interacting protein
	-2.27704	-3.03925	-2.24182	Q3TAP4	AP5B1_MOUSE	Ap5b1	AP-5 complex subunit beta-1
	1.01723	0.560544	1.25184	Q3TAS6	EMC10_MOUSE	Emc10	ER membrane protein complex subunit 10
	-0.112578	0.0386319	0.237806	Q3TB48	TM104_MOUSE	Tmem104	Transmembrane protein 104
	-0.617443	-0.830523	-0.907663	Q3TC33	CC127_MOUSE	Ccdc127	Coiled-coil domain-containing protein 127
	-2.47645	-2.12754	-2.06303	Q3TC46	PATL1_MOUSE	Patl1	Protein PAT1 homolog 1
	1.11195	0.962336	1.15838	Q3TC72	FAHD2_MOUSE	Fahd2	Fumarylacetoacetate hydrolase domain-containing protein 2A
	-0.909958	-0.876373	-0.572539	Q3TC93	H1BP3_MOUSE	Hs1bp3	HCLS1-binding protein 3
	-0.541422	-0.358105	-0.501199	Q3TCH7	CUL4A_MOUSE	Cul4a	Cullin-4A
	-0.656608	-0.634572	-0.277823	Q3TCJ1	ABRX2_MOUSE	Abraxas2	BRISC complex subunit Abraxas 2
	1.69318	1.5039	1.65797	Q3TCN2	PLBL2_MOUSE	Plbd2	Putative phospholipase B-like 2
	-0.75705	-0.647368	-0.820714	Q3TCX3	KHDC4_MOUSE	Khdc4	KH homology domain-containing protein 4
	1.85745	1.87654	1.66548	Q3TDD9	PPR21_MOUSE	Ppp1r21	Protein phosphatase 1 regulatory subunit 21
	0.564945	0.685134	0.761317	Q3TDK6	ROGDI_MOUSE	Rogdi	Protein rogdi homolog
	2.16741	2.37576	2.56886	Q3TDN2	FAF2_MOUSE	Faf2	FAS-associated factor 2
	1.55944	1.66573	1.77389	Q3TDQ1	STT3B_MOUSE	Stt3b	Dolichyl-diphosphooligosaccharide--protein glycosyltransferase subunit STT3B
	0.360016	0.698829	1.12563	Q3TE80	Q3TE80_MOUSE	2410002F23Rik	RIKEN cDNA 2410002F23 gene
	1.2986	0.959577	1.3438	Q3TEA8	HP1B3_MOUSE	Hp1bp3	Heterochromatin protein 1-binding protein 3
	-0.62309	-0.63591	-0.668239	Q3TEL6	RN157_MOUSE	Rnf157	E3 ubiquitin ligase Rnf157
	-1.676	-1.77757	-1.99071	Q3TES0	IQEC3_MOUSE	Iqsec3	IQ motif and SEC7 domain-containing protein 3
	0.943294	0.777213	1.17465	Q3TFQ1	SPRY7_MOUSE	Spryd7	SPRY domain-containing protein 7
	-1.5883	-1.49042	-1.04299	Q3TGF2	F107B_MOUSE	Fam107b	Protein FAM107B
	0.610753	0.87742	0.825697	Q3TGW2	EEPD1_MOUSE	Eepd1	Endonuclease/exonuclease/phosphatase family domain-containing protein 1
	2.2808	2.10635	2.11379	Q3THE2	ML12B_MOUSE	Myl12b	Myosin regulatory light chain 12B
	0.751561	0.590711	0.729715	Q3THG9	AASD1_MOUSE	Aarsd1	Alanyl-tRNA editing protein Aarsd1
	-0.743753	-0.407451	-0.503078	Q3THK3	T2FA_MOUSE	Gtf2f1	General transcription factor IIF subunit 1
	1.34286	1.55188	1.8183	Q3THK7	GUAA_MOUSE	Gmps	GMP synthase [glutamine-hydrolyzing]
	2.12876	2.29635	2.0795	Q3THS6	METK2_MOUSE	Mat2a	S-adenosylmethionine synthase isoform type-2
	-1.8742	-1.36252	-1.53773	Q3TIR1	TPC13_MOUSE	Trappc13	Trafficking protein particle complex subunit 13
	0.794759	0.829176	1.02197	Q3TIR3	RIC8A_MOUSE	Ric8a	Synembryn-A
	-0.748517	-0.942976	-0.523615	Q3TIU4	PDE12_MOUSE	Pde12	2',5'-phosphodiesterase 12
	0.406827	0.315877	0.138348	Q3TIV5	ZC3HF_MOUSE	Zc3h15	Zinc finger CCCH domain-containing protein 15
	-1.12931	-0.944034	-0.870206	Q3TIX9	SNUT2_MOUSE	Usp39	U4/U6.U5 tri-snRNP-associated protein 2
	-0.440029	-0.319295	-0.60509	Q3TJ22	Q3TJ22_MOUSE	Aamp	Angio-associated migratory protein
	-0.484199	NaN	NaN	Q3TJD7	PDLI7_MOUSE	Pdlim7	PDZ and LIM domain protein 7
	0.118728	0.0757298	0.466282	Q3TJZ6	FA98A_MOUSE	Fam98a	Protein FAM98A
	-0.366003	-0.389362	-0.239628	Q3TKT4	SMCA4_MOUSE	Smarca4	Transcription activator BRG1
	-0.735083	-0.504614	-0.893991	Q3TKY6	CWC27_MOUSE	Cwc27	Spliceosome-associated protein CWC27 homolog
	-0.224292	-0.087502	-0.210991	Q3TL44	NLRX1_MOUSE	Nlrx1	NLR family member X1
	1.4859	1.60736	1.66477	Q3TLH4	PRC2C_MOUSE	Prrc2c	Protein PRRC2C
	-0.60442	0.0341172	0.306008	Q3TMH2	SCRN3_MOUSE	Scrn3	Secernin-3
	-1.10417	-1.04112	-1.00236	Q3TMP1	Q3TMP1_MOUSE	Gtf3c3	General transcription factor IIIC, polypeptide 3
	-0.847433	-0.746926	-0.477774	Q3TMX7	QSOX2_MOUSE	Qsox2	Sulfhydryl oxidase 2
	-1.25939	-1.23	-1.71366	Q3TN34	MILK2_MOUSE	Micall2	MICAL-like protein 2
	-1.53411	-1.62477	-1.65888	Q3TNH5	F172A_MOUSE	Fam172a	Cotranscriptional regulator FAM172A
	0.205466	0.371317	0.271253	Q3TPE9	ANKY2_MOUSE	Ankmy2	Ankyrin repeat and MYND domain-containing protein 2
	-1.13912	-0.958998	-0.532176	Q3TPX4	EXOC5_MOUSE	Exoc5	Exocyst complex component 5
	-2.27199	-1.86911	-2.41405	Q3TQB2	FXRD1_MOUSE	Foxred1	FAD-dependent oxidoreductase domain-containing protein 1
	-0.909675	-0.637998	-0.634723	Q3TQI7	TLS1_MOUSE		Splicing factor C9orf78 homolog
	0.586723	0.683325	0.962628	Q3TRM4	PLPL6_MOUSE	Pnpla6	Patatin-like phospholipase domain-containing protein 6
	-1.32331	-1.18632	-1.02793	Q3TRR0	MAP9_MOUSE	Map9	Microtubule-associated protein 9
	-3.19147	-2.80561	-3.40176	Q3TSG4	ALKB5_MOUSE	Alkbh5	RNA demethylase ALKBH5
	-0.962727	-0.915264	-0.930455	Q3TUA9	SG196_MOUSE	Pomk	Protein O-mannose kinase
	0.655084	0.704722	0.94449	Q3TUH1	TAM41_MOUSE	Tamm41	Phosphatidate cytidylyltransferase, mitochondrial
	-1.35386	-1.34512	-1.73762	Q3TVA9	CC136_MOUSE	Ccdc136	Coiled-coil domain-containing protein 136
	0.434838	0.477632	0.66115	Q3TW96	UAP1L_MOUSE	Uap1l1	UDP-N-acetylhexosamine pyrophosphorylase-like protein 1
	-0.85346	-0.787508	-0.591325	Q3TWF6	WDR70_MOUSE	Wdr70	WD repeat-containing protein 70
	0.340473	0.543712	0.601088	Q3TWI9	CSCL2_MOUSE	Tmem63b	CSC1-like protein 2
	0.500029	0.410347	0.59735	Q3TWL2	PP4P1_MOUSE	Pip4p1	Type 1 phosphatidylinositol 4,5-bisphosphate 4-phosphatase
	3.16931	3.87237	3.41815	Q3TWW8	SRSF6_MOUSE	Srsf6	Serine/arginine-rich splicing factor 6
	-0.767129	-0.614214	-0.663227	Q3TX08	TRM1_MOUSE	Trmt1	tRNA (guanine(26)-N(2))-dimethyltransferase
	1.84602	1.84107	2.39577	Q3TXS7	PSMD1_MOUSE	Psmd1	26S proteasome non-ATPase regulatory subunit 1
	-1.38965	-1.22272	-1.41122	Q3TXT3	SOSSC_MOUSE	Inip	SOSS complex subunit C
	-0.425866	-0.598775	-0.468277	Q3TXU5	DHYS_MOUSE	Dhps	Deoxyhypusine synthase
	0.608732	0.399975	0.523506	Q3TXX3	ZFY27_MOUSE	Zfyve27	Protrudin
	-1.03282	-1.45665	-1.21245	Q3TXX4	VGLU1_MOUSE	Slc17a7	Vesicular glutamate transporter 1
	-2.98631	-2.71351	-3.29791	Q3TY60	F131B_MOUSE	Fam131b	Protein FAM131B
	-0.572681	-0.615789	-0.512768	Q3TYS2	CYBC1_MOUSE	Cybc1	Cytochrome b-245 chaperone 1
	-1.98305	-2.1223	-2.51453	Q3TYX3	SMYD5_MOUSE	Smyd5	Histone-lysine N-trimethyltransferase SMYD5
[truncated: 4,246 more rows]

## Sheet: Mechano_singleNeuron
Mechano - Single neurons - unimputed protein levels
Bluto_20240815_AnM_mouse1_NF200_singcell2_C2_1_8509.d	Bluto_20240815_AnM_mouse1_NF200_singcell3_C3_1_8512.d	Bluto_20240815_AnM_mouse1_NF200_singcell4_C4_1_8516.d	Bluto_20240815_AnM_mouse1_NF200_singcell7_C7_1_8526.d	Bluto_20240815_AnM_mouse1_NF200_singcell8_C8_1_8529.d	Bluto_20240815_AnM_mouse1_NF200_singcell9_C9_1_8532.d	Bluto_20240815_AnM_mouse1_NF200_singcell10_C10_1_8536.d	Bluto_20240815_AnM_mouse1_NF200_singcell11_C11_1_8539.d	Bluto_20240815_AnM_mouse1_NF200_singcell12_C12_1_8542.d	Bluto_20240815_AnM_mouse1_NF200_singcell13_D1_1_8546.d	Bluto_20240815_AnM_mouse1_NF200_singcell14_D2_1_8549.d	Bluto_20240815_AnM_mouse1_NF200_singcell15_D3_1_8552.d	Bluto_20240815_AnM_mouse1_NF200_singcell16_D4_1_8556.d	Bluto_20240815_AnM_mouse2_NF200_singcell1_E1_1_8507.d	Bluto_20240815_AnM_mouse2_NF200_singcell2_E2_1_8510.d	Bluto_20240815_AnM_mouse2_NF200_singcell3_E3_1_8513.d	Bluto_20240815_AnM_mouse2_NF200_singcell4_E4_1_8517.d	Bluto_20240815_AnM_mouse2_NF200_singcell5_E5_1_8520.d	Bluto_20240815_AnM_mouse2_NF200_singcell6_E6_1_8523.d	Bluto_20240815_AnM_mouse2_NF200_singcell8_E8_1_8530.d	Bluto_20240815_AnM_mouse2_NF200_singcell9_E9_1_8533.d	Bluto_20240815_AnM_mouse2_NF200_singcell10_E10_1_8537.d	Bluto_20240815_AnM_mouse2_NF200_singcell12_E12_1_8543.d	Bluto_20240815_AnM_mouse2_NF200_singcell13_F1_1_8547.d	Bluto_20240815_AnM_mouse2_NF200_singcell15_F3_1_8553.d	Bluto_20240815_AnM_mouse2_NF200_singcell16_F4_1_8557.d	Bluto_20240815_AnM_mouse3_NF200_singcell1_G1_1_8508.d	Bluto_20240815_AnM_mouse3_NF200_singcell2_G2_1_8511.d	Bluto_20240815_AnM_mouse3_NF200_singcell5_G5_1_8521.d	Bluto_20240815_AnM_mouse3_NF200_singcell7_G7_1_8528.d	Bluto_20240815_AnM_mouse3_NF200_singcell8_G8_1_8531.d	Bluto_20240815_AnM_mouse3_NF200_singcell9_G9_1_8534.d	Bluto_20240815_AnM_mouse3_NF200_singcell10_G10_1_8538.d	Bluto_20240815_AnM_mouse3_NF200_singcell11_G11_1_8541.d	Bluto_20240815_AnM_mouse3_NF200_singcell12_G12_1_8544.d	Bluto_20240815_AnM_mouse3_NF200_singcell13_H1_1_8548.d	Protein.Group	Protein.Names	Genes	First.Protein.Description
Mouse 1	Mouse 1	Mouse 1	Mouse 1	Mouse 1	Mouse 1	Mouse 1	Mouse 1	Mouse 1	Mouse 1	Mouse 1	Mouse 1	Mouse 1	Mouse 2	Mouse 2	Mouse 2	Mouse 2	Mouse 2	Mouse 2	Mouse 2	Mouse 2	Mouse 2	Mouse 2	Mouse 2	Mouse 2	Mouse 2	Mouse 3	Mouse 3	Mouse 3	Mouse 3	Mouse 3	Mouse 3	Mouse 3	Mouse 3	Mouse 3	Mouse 3
NaN	NaN	NaN	NaN	NaN	NaN	NaN	NaN	NaN	NaN	NaN	NaN	NaN	NaN	NaN	NaN	NaN	NaN	NaN	NaN	NaN	NaN	NaN	NaN	NaN	NaN	NaN	NaN	NaN	NaN	NaN	NaN	NaN	NaN	NaN	NaN	A0A075B5J9;A0A075B5K3	A0A075B5J9_MOUSE;A0A075B5K3_MOUSE	Igkv17-121;Igkv17-127	Immunoglobulin kappa variable 17-127
-1.44638	-0.478564	NaN	NaN	NaN	NaN	NaN	NaN	NaN	NaN	NaN	NaN	NaN	NaN	-1.67651	NaN	NaN	NaN	NaN	NaN	NaN	NaN	NaN	NaN	NaN	NaN	NaN	NaN	NaN	NaN	-2.03513	NaN	NaN	NaN	NaN	-1.04091	A0A075B5K8;A0A075B5N0;A0A0B4J1I0;A0A140T8M0;A0A140T8M9;A0A140T8N1	A0A075B5K8_MOUSE;A0A075B5N0_MOUSE;A0A0B4J1I0_MOUSE;A0A140T8M0_MOUSE;A0A140T8M9_MOUSE;A0A140T8N1_MOUSE	Igkv1-110;Igkv1-117;Igkv1-122;Igkv1-35;Igkv1-88;Igkv1-99	Immunoglobulin kappa variable 1-99
NaN	NaN	0.48806	NaN	NaN	-0.473436	NaN	NaN	NaN	NaN	NaN	NaN	NaN	NaN	NaN	NaN	NaN	-0.170904	-0.690427	NaN	NaN	NaN	NaN	NaN	NaN	NaN	NaN	-0.443043	NaN	NaN	NaN	NaN	NaN	0.0274	NaN	0.218693	A0A075B5L2;A0A075B5M2;A0A075B5M3	A0A075B5L2_MOUSE;A0A075B5M2_MOUSE;A0A075B5M3_MOUSE	Igkv4-58;Igkv4-61;Igkv4-91	Immunoglobulin kappa chain variable 4-91 (Fragment)
NaN	NaN	NaN	NaN	NaN	-1.97939	NaN	NaN	NaN	NaN	NaN	NaN	NaN	NaN	NaN	NaN	NaN	NaN	NaN	NaN	NaN	NaN	NaN	NaN	-1.20754	NaN	NaN	-1.98362	NaN	NaN	NaN	NaN	NaN	NaN	NaN	NaN	A0A075B5M7	A0A075B5M7_MOUSE	Igkv5-39	Immunoglobulin kappa variable 5-39
0.549898	1.90656	0.284947	0.45533	0.222547	0.0711679	0.851994	0.497981	0.322315	0.255807	1.13336	NaN	0.725162	2.04647	1.33103	1.86993	-0.0423813	1.17387	1.00986	1.33401	1.03554	1.96411	0.826192	NaN	1.97426	1.70457	0.268934	0.313575	-0.261774	NaN	0.972811	0.86022	NaN	1.1827	-0.0789347	1.46103	A0A075B5N3	A0A075B5N3_MOUSE	Igkv8-28	Immunoglobulin kappa variable 8-28
NaN	NaN	NaN	NaN	NaN	NaN	NaN	NaN	NaN	NaN	NaN	NaN	NaN	NaN	NaN	NaN	NaN	NaN	NaN	NaN	NaN	NaN	NaN	NaN	NaN	NaN	NaN	NaN	NaN	NaN	NaN	NaN	NaN	NaN	NaN	NaN	A0A075B5P0	A0A075B5P0_MOUSE	Igkv3-2	Immunoglobulin kappa variable 3-2 (Fragment)
-1.49394	-0.123961	NaN	-1.10733	NaN	NaN	NaN	NaN	NaN	NaN	NaN	NaN	NaN	NaN	NaN	NaN	NaN	NaN	NaN	NaN	NaN	-2.28353	NaN	NaN	NaN	NaN	NaN	NaN	NaN	NaN	NaN	NaN	NaN	NaN	NaN	NaN	A0A075B5Q4	A0A075B5Q4_MOUSE	Ighv5-12	Immunoglobulin heavy variable 5-12 (Fragment)
NaN	NaN	NaN	NaN	NaN	NaN	NaN	NaN	NaN	NaN	NaN	NaN	NaN	NaN	NaN	NaN	NaN	NaN	NaN	NaN	NaN	NaN	NaN	NaN	NaN	NaN	NaN	NaN	NaN	NaN	NaN	NaN	NaN	NaN	NaN	NaN	A0A075B5R0	A0A075B5R0_MOUSE	Ighv5-16	Immunoglobulin heavy variable 5-16
NaN	-2.59064	NaN	NaN	NaN	NaN	NaN	NaN	NaN	NaN	NaN	NaN	NaN	NaN	NaN	NaN	NaN	NaN	NaN	NaN	NaN	NaN	NaN	NaN	NaN	NaN	NaN	NaN	NaN	NaN	NaN	NaN	NaN	NaN	NaN	NaN	A0A075B5R5	A0A075B5R5_MOUSE	Ighv4-1	Immunoglobulin heavy variable 4-1 (Fragment)
NaN	NaN	NaN	NaN	NaN	NaN	NaN	NaN	NaN	NaN	NaN	NaN	NaN	NaN	NaN	NaN	NaN	NaN	NaN	NaN	NaN	NaN	NaN	NaN	NaN	NaN	NaN	-2.49123	NaN	NaN	NaN	NaN	NaN	NaN	NaN	NaN	A0A075B5V1;A0A075B5V6	A0A075B5V1_MOUSE;A0A075B5V6_MOUSE	Ighv1-31;Ighv1-42	Immunoglobulin heavy variable 1-31
NaN	NaN	NaN	NaN	NaN	NaN	NaN	NaN	NaN	NaN	NaN	NaN	NaN	NaN	NaN	NaN	NaN	NaN	NaN	NaN	NaN	NaN	NaN	NaN	NaN	NaN	NaN	NaN	NaN	NaN	NaN	NaN	NaN	NaN	NaN	NaN	A0A075B5Y1	A0A075B5Y1_MOUSE	Ighv1-74	Immunoglobulin heavy variable V1-74
NaN	NaN	NaN	NaN	NaN	NaN	NaN	NaN	NaN	NaN	-1.43721	NaN	-1.16496	-0.757882	NaN	-1.01325	NaN	-1.12262	NaN	NaN	NaN	NaN	NaN	NaN	-0.958469	NaN	NaN	-1.27816	NaN	NaN	NaN	NaN	NaN	NaN	NaN	-0.550385	A0A075B5Y4	A0A075B5Y4_MOUSE	Ighv1-81	Immunoglobulin heavy variable 1-81 (Fragment)
NaN	NaN	NaN	NaN	NaN	NaN	NaN	NaN	NaN	NaN	NaN	NaN	NaN	NaN	NaN	NaN	NaN	NaN	NaN	NaN	NaN	NaN	NaN	NaN	NaN	NaN	NaN	NaN	NaN	NaN	NaN	NaN	NaN	NaN	NaN	NaN	A0A075B663	A0A075B663_MOUSE	Iglv1	Immunoglobulin lambda variable 1 (Fragment)
NaN	NaN	NaN	NaN	NaN	NaN	NaN	NaN	NaN	NaN	NaN	NaN	-0.458575	NaN	NaN	NaN	NaN	-0.897344	NaN	NaN	NaN	-0.873191	NaN	NaN	NaN	NaN	NaN	NaN	NaN	NaN	NaN	NaN	NaN	NaN	NaN	NaN	A0A075B666;A0A140T8N3	A0A075B666_MOUSE;A0A140T8N3_MOUSE	Igkv13-84;Igkv13-85	Immunoglobulin kappa chain variable 13-85 (Fragment)
NaN	NaN	NaN	NaN	NaN	NaN	NaN	NaN	NaN	NaN	NaN	NaN	NaN	NaN	NaN	NaN	NaN	NaN	NaN	NaN	NaN	NaN	NaN	NaN	NaN	NaN	NaN	NaN	NaN	NaN	NaN	NaN	NaN	NaN	NaN	NaN	A0A075B680	A0A075B680_MOUSE	Ighv1-62-2	Immunoglobulin heavy variable 1-62-2
0.611157	-0.658839	0.122193	-0.405962	-0.418087	-0.348403	-1.04546	-0.144473	-1.3921	-0.56163	0.220248	-0.311194	1.30472	-0.329683	0.355371	0.721387	-0.764057	0.132945	0.135968	-0.447163	-0.240512	-0.682355	-0.933571	NaN	0.471679	-0.940849	-0.417305	0.320493	NaN	NaN	-0.941212	NaN	NaN	-0.805556	NaN	-0.253351	A0A0A6YXW6	A0A0A6YXW6_MOUSE	Igha	Immunoglobulin heavy constant alpha (Fragment)
NaN	NaN	NaN	NaN	NaN	NaN	NaN	NaN	NaN	NaN	NaN	NaN	NaN	NaN	NaN	NaN	NaN	NaN	NaN	NaN	NaN	NaN	NaN	NaN	NaN	NaN	NaN	NaN	NaN	NaN	NaN	NaN	NaN	NaN	NaN	NaN	A0A0B4J1I4	A0A0B4J1I4_MOUSE	Igkv4-72	Immunoglobulin kappa chain variable 4-72 (Fragment)
NaN	NaN	NaN	NaN	NaN	NaN	NaN	NaN	NaN	NaN	NaN	NaN	NaN	NaN	NaN	NaN	NaN	NaN	NaN	NaN	NaN	NaN	NaN	NaN	NaN	NaN	NaN	NaN	NaN	NaN	NaN	NaN	NaN	NaN	NaN	NaN	A0A0G2JDE1	A0A0G2JDE1_MOUSE	Ighv8-12	Immunoglobulin heavy variable V8-12 (Fragment)
NaN	NaN	NaN	NaN	NaN	NaN	NaN	NaN	NaN	NaN	NaN	NaN	NaN	NaN	NaN	NaN	NaN	NaN	NaN	NaN	NaN	NaN	NaN	NaN	NaN	NaN	NaN	NaN	NaN	NaN	NaN	NaN	NaN	NaN	NaN	NaN	A0A0G2JDV3	GBP6_MOUSE	Gbp6	Guanylate-binding protein 6
NaN	NaN	NaN	NaN	NaN	NaN	NaN	NaN	NaN	NaN	NaN	NaN	NaN	NaN	NaN	NaN	NaN	NaN	NaN	NaN	NaN	NaN	NaN	NaN	NaN	NaN	NaN	NaN	NaN	NaN	NaN	NaN	NaN	NaN	NaN	NaN	A0A0G2JE99	A0A0G2JE99_MOUSE	Iglc1	Immunoglobulin lambda constant 1 (Fragment)
NaN	NaN	NaN	-1.65433	NaN	NaN	NaN	NaN	NaN	NaN	-2.54669	NaN	NaN	NaN	NaN	NaN	NaN	NaN	NaN	NaN	NaN	NaN	NaN	NaN	NaN	NaN	NaN	NaN	NaN	NaN	NaN	NaN	NaN	NaN	NaN	NaN	A0A0J9YTR2	A0A0J9YTR2_MOUSE	Ncbp2as2	RIKEN cDNA 0610012G03 gene
NaN	NaN	NaN	NaN	NaN	NaN	NaN	NaN	-0.537545	NaN	NaN	NaN	NaN	NaN	NaN	NaN	NaN	NaN	-0.49363	NaN	NaN	NaN	NaN	NaN	NaN	NaN	NaN	NaN	NaN	NaN	NaN	NaN	NaN	NaN	NaN	-0.0793171	A0A140T8M1	A0A140T8M1_MOUSE	Igkv10-96	Immunoglobulin kappa variable 10-96 (Fragment)
NaN	NaN	NaN	NaN	NaN	NaN	NaN	NaN	NaN	NaN	NaN	NaN	NaN	NaN	NaN	NaN	NaN	NaN	NaN	NaN	NaN	NaN	NaN	NaN	NaN	NaN	NaN	NaN	NaN	NaN	NaN	NaN	NaN	NaN	NaN	NaN	A0A140T8M2	A0A140T8M2_MOUSE	Igkv12-44	Immunoglobulin kappa variable 12-44 (Fragment)
NaN	0.464252	NaN	-2.20388	NaN	NaN	NaN	NaN	NaN	NaN	NaN	NaN	NaN	NaN	NaN	NaN	NaN	NaN	NaN	NaN	NaN	NaN	NaN	NaN	NaN	-1.4233	NaN	NaN	NaN	NaN	NaN	NaN	NaN	NaN	NaN	-1.67807	A0A140T8M3	A0A140T8M3_MOUSE	Igkv8-30	Immunoglobulin kappa chain variable 8-30 (Fragment)
NaN	NaN	NaN	NaN	NaN	NaN	NaN	NaN	NaN	NaN	NaN	NaN	NaN	-1.42368	NaN	NaN	NaN	NaN	NaN	NaN	NaN	NaN	NaN	NaN	NaN	NaN	NaN	NaN	NaN	NaN	NaN	NaN	NaN	NaN	NaN	NaN	A0A140T8N9	A0A140T8N9_MOUSE	Igkv6-32	Immunoglobulin kappa variable 6-32 (Fragment)
NaN	NaN	NaN	NaN	NaN	NaN	NaN	NaN	NaN	NaN	NaN	NaN	NaN	NaN	NaN	NaN	NaN	NaN	NaN	NaN	NaN	NaN	NaN	NaN	NaN	NaN	NaN	NaN	NaN	NaN	NaN	NaN	NaN	NaN	NaN	NaN	A0A140T8P6	A0A140T8P6_MOUSE	Igkv12-46	Immunoglobulin kappa variable 12-46 (Fragment)
NaN	NaN	NaN	NaN	NaN	NaN	NaN	NaN	NaN	NaN	NaN	NaN	NaN	NaN	NaN	NaN	NaN	NaN	NaN	NaN	NaN	NaN	NaN	NaN	NaN	NaN	NaN	NaN	NaN	NaN	NaN	NaN	NaN	NaN	NaN	NaN	A0A1L1SSC7	A0A1L1SSC7_MOUSE	Ttc13	Tetratricopeptide repeat domain 13
NaN	NaN	NaN	NaN	NaN	NaN	NaN	NaN	NaN	NaN	NaN	NaN	NaN	NaN	NaN	NaN	NaN	NaN	NaN	NaN	NaN	NaN	NaN	NaN	NaN	NaN	NaN	NaN	NaN	NaN	-0.236084	-1.26567	NaN	NaN	NaN	NaN	A0A1W2P7J1	A0A1W2P7J1_MOUSE	Coq10a	Coenzyme Q10A
NaN	NaN	NaN	NaN	NaN	NaN	NaN	NaN	NaN	NaN	NaN	NaN	NaN	-0.0974188	NaN	NaN	NaN	-0.667226	NaN	NaN	NaN	NaN	NaN	NaN	-0.776014	NaN	NaN	NaN	NaN	NaN	-1.18508	NaN	NaN	NaN	NaN	NaN	A0A1Y7VJN6	A0A1Y7VJN6_MOUSE	Ighg3	Immunoglobulin heavy constant gamma 3 (Fragment)
NaN	NaN	NaN	NaN	NaN	NaN	NaN	NaN	NaN	NaN	NaN	NaN	NaN	NaN	NaN	NaN	NaN	NaN	NaN	NaN	NaN	NaN	NaN	NaN	NaN	NaN	NaN	NaN	NaN	NaN	NaN	NaN	NaN	NaN	NaN	NaN	A0A1Y7VLT7;J3QP87	A0A1Y7VLT7_MOUSE;J3QP87_MOUSE	Eif1ad14;Eif1ad4	Eukaryotic translation initiation factor 4C
NaN	NaN	NaN	-0.292224	-0.373312	0.638608	-0.156942	-0.559566	-0.580765	NaN	-0.120882	NaN	-0.000452995	NaN	0.214079	NaN	0.112605	-0.483611	NaN	NaN	0.0518322	NaN	-0.2916	-0.317232	0.876848	NaN	NaN	NaN	NaN	NaN	NaN	-0.29501	-0.460402	0.0586138	NaN	NaN	A0A286YCV9	A0A286YCV9_MOUSE	Kif13b	Kinesin family member 13B
2.86036	NaN	-0.562617	NaN	NaN	NaN	-1.17562	NaN	NaN	NaN	0.467004	NaN	NaN	0.523964	NaN	NaN	NaN	NaN	-0.578869	-0.00177288	0.36001	NaN	NaN	-0.390697	NaN	NaN	NaN	NaN	NaN	NaN	NaN	NaN	NaN	NaN	-0.726523	NaN	A0A286YCX6	A0A286YCX6_MOUSE	Trappc8	Trafficking protein particle complex 8
NaN	NaN	NaN	NaN	NaN	NaN	NaN	NaN	NaN	NaN	NaN	NaN	NaN	NaN	NaN	NaN	NaN	NaN	NaN	NaN	NaN	NaN	NaN	NaN	NaN	NaN	NaN	NaN	NaN	NaN	NaN	NaN	NaN	-2.49864	NaN	NaN	A0A2I3BQS8	A0A2I3BQS8_MOUSE	Gm55359	Predicted gene, 55359
NaN	NaN	NaN	NaN	NaN	NaN	NaN	NaN	NaN	NaN	NaN	NaN	NaN	NaN	NaN	NaN	NaN	NaN	NaN	NaN	NaN	NaN	NaN	NaN	NaN	NaN	NaN	NaN	NaN	NaN	NaN	NaN	NaN	NaN	NaN	NaN	A0A2R8VHF7	TM249_MOUSE	Tmem249	Cation channel sperm-associated auxiliary subunit TMEM249
3.25188	1.92191	1.88388	4.8719	-1.42752	-1.57131	-0.8442	0.851604	-1.37435	2.19207	-0.131774	-1.223	NaN	NaN	-0.631289	NaN	-0.732712	-0.555552	1.10983	-0.0423021	0.388175	2.77384	1.45024	-0.476	NaN	0.0136003	-0.550502	-0.31909	1.97564	-1.09847	NaN	-2.62188	NaN	2.46442	3.7737	1.51474	A0A2R8VHP3	A0A2R8VHP3_MOUSE	Gm5478	Predicted pseudogene 5478
NaN	NaN	NaN	NaN	NaN	-0.962656	NaN	NaN	NaN	NaN	-1.53125	NaN	NaN	NaN	-1.6932	NaN	NaN	NaN	NaN	NaN	NaN	NaN	NaN	NaN	NaN	-2.2928	NaN	NaN	NaN	NaN	NaN	-2.57168	-1.24722	NaN	NaN	NaN	A0A338P6I9	A0A338P6I9_MOUSE	Gm56451	Predicted gene, 56451
NaN	NaN	NaN	NaN	NaN	NaN	NaN	NaN	NaN	NaN	NaN	NaN	NaN	NaN	NaN	NaN	NaN	NaN	NaN	NaN	NaN	NaN	NaN	NaN	NaN	NaN	NaN	NaN	NaN	NaN	NaN	NaN	NaN	NaN	NaN	NaN	A0A338P6S8	A0A338P6S8_MOUSE	Abi3bp	ABI family member 3 binding protein
NaN	1.1336	NaN	NaN	NaN	NaN	NaN	NaN	NaN	NaN	NaN	NaN	NaN	NaN	-0.605704	-0.537225	NaN	NaN	NaN	-0.548985	NaN	-0.264423	NaN	NaN	-1.00733	NaN	NaN	NaN	NaN	NaN	NaN	NaN	NaN	-0.723628	NaN	-0.762277	A0A571BF58	A0A571BF58_MOUSE	Neb	Nebulin
NaN	NaN	NaN	NaN	NaN	NaN	NaN	NaN	NaN	NaN	NaN	NaN	NaN	NaN	NaN	NaN	NaN	NaN	NaN	NaN	NaN	NaN	NaN	NaN	NaN	NaN	NaN	NaN	NaN	NaN	NaN	NaN	NaN	NaN	NaN	NaN	A0A5F8MPH8	A0A5F8MPH8_MOUSE	Tnxb	Tenascin XB
NaN	NaN	NaN	NaN	NaN	NaN	NaN	NaN	NaN	NaN	NaN	NaN	NaN	-1.8346	NaN	NaN	NaN	NaN	NaN	NaN	NaN	NaN	NaN	NaN	NaN	NaN	NaN	NaN	NaN	NaN	NaN	NaN	NaN	NaN	NaN	NaN	A0A5F8MPI9	A0A5F8MPI9_MOUSE	Rapgef1	Rap guanine nucleotide exchange factor (GEF) 1
NaN	NaN	-1.09798	NaN	NaN	NaN	NaN	NaN	-1.46711	NaN	NaN	NaN	NaN	NaN	NaN	NaN	NaN	NaN	NaN	NaN	NaN	NaN	NaN	NaN	NaN	NaN	NaN	NaN	NaN	NaN	NaN	NaN	NaN	NaN	NaN	NaN	A0A5F8MPP0	A0A5F8MPP0_MOUSE	Plekhg1	Pleckstrin homology domain containing, family G (with RhoGef domain) member 1
NaN	NaN	NaN	NaN	NaN	NaN	NaN	NaN	NaN	NaN	NaN	NaN	NaN	NaN	NaN	NaN	NaN	NaN	NaN	NaN	NaN	NaN	NaN	NaN	NaN	NaN	NaN	NaN	NaN	NaN	NaN	NaN	NaN	NaN	NaN	NaN	A0A668KLU9	A0A668KLU9_MOUSE	Cfhr2	Complement factor H-related 2
0.473082	0.203789	0.906028	0.479074	0.447727	0.518363	0.420548	0.818598	0.383715	-1.11945	1.27355	0.283569	1.08538	2.26878	1.6963	1.35076	0.89232	1.97169	0.901061	1.4011	1.54743	1.64723	-0.157174	0.959417	2.06826	1.84234	1.34526	0.214137	1.13962	0.696198	1.40306	1.1153	1.06628	1.06499	0.376936	0.968207	A0A7N9VR94	A0A7N9VR94_MOUSE	Ahnak2	AHNAK nucleoprotein 2
-1.09529	-1.39062	-0.419965	-0.240429	-0.409214	-0.773088	NaN	-1.06198	-1.37253	-1.36672	NaN	NaN	-0.290623	0.277299	-0.707404	-0.391438	NaN	0.0517912	-0.556715	-0.00768471	-0.536919	-0.508976	NaN	-0.607837	-0.269463	-0.357042	NaN	NaN	-1.25501	-1.43357	-0.22801	-0.418543	NaN	0.0637131	-1.23076	-0.478436	A0A7N9VSG0	AFG2B_MOUSE	Afg2b	ATPase family gene 2 protein homolog B
NaN	NaN	NaN	NaN	NaN	NaN	NaN	NaN	NaN	NaN	NaN	NaN	NaN	-2.73894	NaN	NaN	NaN	NaN	NaN	NaN	NaN	NaN	NaN	NaN	NaN	NaN	NaN	NaN	NaN	NaN	NaN	NaN	NaN	NaN	NaN	NaN	A0A991ENW0	A0A991ENW0_MOUSE	H1f10	H1.10 linker histone
NaN	NaN	NaN	-0.788279	NaN	NaN	NaN	-1.67666	NaN	NaN	NaN	NaN	NaN	NaN	NaN	NaN	NaN	NaN	NaN	NaN	NaN	0.975561	NaN	NaN	NaN	NaN	NaN	NaN	NaN	NaN	NaN	NaN	NaN	NaN	NaN	NaN	A1L3P4	SL9A6_MOUSE	Slc9a6	Sodium/hydrogen exchanger 6
NaN	NaN	-0.443629	-1.16762	-0.337706	NaN	-1.26183	-1.83654	NaN	NaN	-1.27015	NaN	NaN	-0.149986	-0.598753	-0.724931	NaN	NaN	NaN	-0.963361	-0.4091	-1.09607	NaN	NaN	-0.290949	-0.383366	-0.470952	NaN	NaN	NaN	-1.38746	-0.80029	-0.73854	-0.571432	NaN	-1.00438	A2A432	CUL4B_MOUSE	Cul4b	Cullin-4B
-0.204082	-0.815752	0.254571	NaN	-0.0870614	0.188359	-0.584051	NaN	NaN	NaN	-0.294626	-0.938172	NaN	NaN	NaN	0.000890255	-0.395539	NaN	-0.296394	NaN	NaN	NaN	NaN	NaN	NaN	NaN	NaN	-0.306174	-0.22125	-0.213591	NaN	-0.0179892	0.0145426	0.157669	NaN	0.276336	A2A4P0	DHX8_MOUSE	Dhx8	ATP-dependent RNA helicase DHX8
NaN	NaN	-0.248188	NaN	NaN	NaN	-1.45425	-0.37316	-0.629478	NaN	-0.681703	NaN	-1.20813	-0.355102	-0.625982	-0.767291	0.112237	NaN	NaN	-0.00816631	-0.325338	-0.791233	NaN	-0.563629	-0.457018	NaN	0.146647	NaN	NaN	NaN	-0.477411	-0.333573	NaN	-0.804632	NaN	NaN	A2A5R2	BIG2_MOUSE	Arfgef2	Brefeldin A-inhibited guanine nucleotide-exchange protein 2
NaN	NaN	-0.286985	NaN	NaN	NaN	-1.18708	NaN	-1.32626	NaN	NaN	NaN	NaN	1.1439	NaN	NaN	NaN	NaN	NaN	NaN	0.617244	-1.76295	NaN	NaN	-1.64399	NaN	NaN	NaN	NaN	NaN	NaN	NaN	-1.60861	0.84545	NaN	NaN	A2A690	TANC2_MOUSE	Tanc2	Protein TANC2
NaN	NaN	NaN	NaN	NaN	NaN	NaN	NaN	NaN	NaN	NaN	NaN	NaN	NaN	NaN	NaN	NaN	NaN	NaN	NaN	NaN	NaN	NaN	NaN	NaN	NaN	NaN	NaN	NaN	NaN	NaN	NaN	NaN	NaN	NaN	NaN	A2A6A1	GPTC8_MOUSE	Gpatch8	G patch domain-containing protein 8
0.107958	NaN	0.749171	-0.0823345	-0.190918	-0.200112	-0.666079	-0.114156	0.707574	-0.00754642	-0.0677795	NaN	-1.15893	0.0526199	0.315136	0.284489	NaN	-0.674053	0.0516286	0.309049	0.430466	-0.0486236	-0.385867	-0.292848	0.432467	-0.0292854	0.0273042	-1.17701	NaN	-0.033102	-0.667179	-0.281814	-0.480981	0.110104	NaN	0.167946	A2A6T1	CDR2L_MOUSE	Cdr2l	Cerebellar degeneration-related protein 2-like
NaN	NaN	NaN	NaN	NaN	NaN	NaN	-1.87574	NaN	NaN	NaN	NaN	NaN	-1.26711	NaN	NaN	NaN	NaN	NaN	NaN	NaN	NaN	NaN	NaN	NaN	NaN	NaN	NaN	NaN	NaN	NaN	NaN	NaN	NaN	NaN	NaN	A2A7S8	K1522_MOUSE	Kiaa1522	Uncharacterized protein KIAA1522
-0.205874	NaN	NaN	NaN	NaN	NaN	NaN	NaN	NaN	NaN	NaN	NaN	-0.228953	-0.923617	NaN	0.0881801	NaN	NaN	NaN	-0.299004	0.300423	NaN	NaN	NaN	NaN	NaN	1.03185	NaN	NaN	NaN	NaN	NaN	NaN	NaN	NaN	NaN	A2A863	ITB4_MOUSE	Itgb4	Integrin beta-4
NaN	NaN	NaN	NaN	NaN	NaN	NaN	NaN	NaN	NaN	NaN	NaN	NaN	NaN	NaN	NaN	NaN	NaN	NaN	NaN	NaN	NaN	NaN	NaN	NaN	NaN	NaN	NaN	NaN	NaN	NaN	NaN	NaN	NaN	NaN	NaN	A2A891	CMTA1_MOUSE	Camta1	Calmodulin-binding transcription activator 1
NaN	NaN	NaN	NaN	NaN	NaN	NaN	NaN	NaN	NaN	NaN	NaN	NaN	NaN	-0.317314	NaN	NaN	NaN	NaN	NaN	NaN	NaN	NaN	NaN	NaN	NaN	NaN	NaN	NaN	NaN	NaN	NaN	NaN	NaN	NaN	NaN	A2A8L5	PTPRF_MOUSE	Ptprf	Receptor-type tyrosine-protein phosphatase F
NaN	NaN	-0.216413	NaN	-0.804996	-0.804315	NaN	NaN	-0.294029	NaN	NaN	NaN	NaN	-0.899553	-0.345975	-0.58852	NaN	NaN	-0.460748	-0.125601	0.0500898	0.279691	-1.47279	-1.02612	-0.235981	-0.638689	-0.602202	NaN	NaN	NaN	-0.334038	NaN	NaN	-0.746143	NaN	NaN	A2A8R0	A2A8R0_MOUSE	Zfyve9	Zinc finger FYVE domain-containing protein
NaN	NaN	NaN	NaN	NaN	NaN	-0.288133	NaN	NaN	NaN	NaN	NaN	NaN	NaN	0.278729	NaN	NaN	NaN	NaN	NaN	NaN	NaN	NaN	NaN	-0.504955	NaN	NaN	NaN	NaN	NaN	NaN	NaN	NaN	-0.045763	NaN	NaN	A2A8U2	TM201_MOUSE	Tmem201	Transmembrane protein 201
NaN	NaN	-0.19232	NaN	NaN	NaN	NaN	NaN	NaN	-1.26115	-0.00632954	NaN	NaN	0.0215425	-0.431337	NaN	NaN	NaN	NaN	-0.468209	NaN	-0.242526	0.00350523	NaN	0.121145	NaN	NaN	NaN	NaN	NaN	NaN	NaN	NaN	NaN	NaN	-0.641632	A2A8Z1	OSBL9_MOUSE	Osbpl9	Oxysterol-binding protein-related protein 9
NaN	NaN	NaN	NaN	NaN	NaN	NaN	NaN	NaN	NaN	NaN	NaN	NaN	NaN	NaN	NaN	NaN	NaN	NaN	NaN	NaN	NaN	NaN	NaN	NaN	NaN	NaN	NaN	NaN	NaN	NaN	NaN	NaN	NaN	NaN	NaN	A2A9C3	SZT2_MOUSE	Szt2	KICSTOR complex protein SZT2
NaN	NaN	NaN	-1.40846	-0.659853	NaN	NaN	NaN	NaN	NaN	NaN	NaN	-1.19115	NaN	-1.56931	NaN	NaN	-0.35209	NaN	NaN	NaN	NaN	NaN	NaN	NaN	-0.799285	NaN	NaN	NaN	-0.566193	NaN	NaN	NaN	NaN	NaN	NaN	A2AAY5	SPD2B_MOUSE	Sh3pxd2b	SH3 and PX domain-containing protein 2B
NaN	NaN	NaN	NaN	NaN	NaN	NaN	NaN	NaN	NaN	NaN	NaN	NaN	NaN	NaN	NaN	NaN	NaN	NaN	NaN	NaN	NaN	NaN	NaN	NaN	NaN	NaN	NaN	NaN	NaN	NaN	NaN	NaN	NaN	NaN	NaN	A2AB59	RHG27_MOUSE	Arhgap27	Rho GTPase-activating protein 27
-1.5148	NaN	-0.725875	NaN	NaN	NaN	-1.08506	NaN	-0.551741	NaN	-0.709838	NaN	NaN	-0.175357	-0.513977	-0.754681	-0.82652	-1.5231	NaN	-0.421927	-0.421581	-0.496709	NaN	NaN	-0.214721	-0.757815	-0.745818	NaN	NaN	NaN	-0.959824	-1.38319	-0.349257	-0.436123	NaN	-0.562608	A2ADY9	DDI2_MOUSE	Ddi2	Protein DDI1 homolog 2
NaN	NaN	NaN	NaN	NaN	NaN	NaN	NaN	NaN	NaN	NaN	NaN	NaN	NaN	NaN	NaN	NaN	NaN	NaN	NaN	NaN	NaN	NaN	NaN	NaN	NaN	NaN	NaN	NaN	NaN	NaN	NaN	NaN	NaN	NaN	NaN	A2AF31;A2AF33	A2AF31_MOUSE;A2AF33_MOUSE	Tmsb15b1;Tmsb15b2	Thymosin beta
NaN	NaN	NaN	NaN	NaN	NaN	NaN	-0.410542	NaN	NaN	NaN	NaN	NaN	-0.243127	-0.847656	-0.154808	NaN	NaN	-1.15675	-0.306627	-1.0251	-0.0902381	NaN	0.254593	-0.710506	NaN	NaN	NaN	-0.421886	NaN	-1.02288	-0.384596	-0.762598	-0.584601	-0.544583	NaN	A2AF47	DOC11_MOUSE	Dock11	Dedicator of cytokinesis protein 11
NaN	NaN	NaN	NaN	NaN	NaN	NaN	NaN	NaN	NaN	NaN	NaN	NaN	NaN	NaN	NaN	NaN	NaN	NaN	NaN	NaN	NaN	NaN	NaN	NaN	NaN	NaN	NaN	NaN	NaN	NaN	NaN	NaN	NaN	NaN	NaN	A2AFR3	FRPD4_MOUSE	Frmpd4	FERM and PDZ domain-containing protein 4
NaN	NaN	NaN	NaN	NaN	NaN	-2.13126	NaN	NaN	NaN	NaN	NaN	NaN	NaN	NaN	NaN	NaN	NaN	NaN	NaN	NaN	NaN	NaN	NaN	NaN	NaN	NaN	NaN	NaN	NaN	NaN	NaN	NaN	NaN	NaN	NaN	A2AFS3	ELAP1_MOUSE	Elapor1	Endosome/lysosome-associated apoptosis and autophagy regulator 1
0.458557	-0.734872	1.10335	0.54048	0.358173	0.356148	-0.242274	0.555453	0.890803	0.981368	0.634092	0.256094	-0.483078	1.01974	0.866392	0.380558	0.0919189	-0.472148	0.461139	-0.0303659	0.517941	1.41585	0.134177	0.436733	1.88258	-0.183565	0.716474	0.180752	0.677562	0.762644	0.393548	-1.1375	0.718824	0.689723	-0.0484524	0.947767	A2AG50	MA7D2_MOUSE	Map7d2	MAP7 domain-containing protein 2
-1.4994	-1.83343	-0.67024	NaN	-1.25095	NaN	NaN	-1.05475	-1.26619	NaN	NaN	0.17332	NaN	-0.190349	-1.47288	-0.831893	-0.448217	-0.721417	NaN	-0.62229	-1.22004	-0.469126	-1.30974	-0.793599	-0.214181	-0.501004	-1.0706	NaN	-1.16766	-1.44697	-0.891665	NaN	-1.19261	-0.225222	-1.43948	-0.748222	A2AGT5	CKAP5_MOUSE	Ckap5	Cytoskeleton-associated protein 5
-0.942374	NaN	NaN	NaN	NaN	NaN	NaN	NaN	NaN	NaN	NaN	NaN	NaN	-1.9089	NaN	NaN	NaN	NaN	NaN	NaN	NaN	NaN	NaN	NaN	NaN	NaN	NaN	NaN	NaN	NaN	NaN	NaN	NaN	NaN	NaN	NaN	A2AH22	AMRA1_MOUSE	Ambra1	Activating molecule in BECN1-regulated autophagy protein 1
NaN	NaN	NaN	NaN	NaN	NaN	NaN	NaN	NaN	NaN	NaN	NaN	NaN	-1.05031	NaN	NaN	NaN	NaN	NaN	NaN	NaN	NaN	NaN	NaN	-0.967044	NaN	NaN	NaN	NaN	NaN	NaN	NaN	-1.47452	NaN	NaN	NaN	A2AHC3	CAMP1_MOUSE	Camsap1	Calmodulin-regulated spectrin-associated protein 1
NaN	NaN	NaN	NaN	NaN	NaN	NaN	NaN	NaN	NaN	NaN	NaN	NaN	-0.679096	NaN	-0.96479	NaN	NaN	-1.45536	NaN	NaN	NaN	NaN	NaN	-1.56659	-1.82184	NaN	NaN	NaN	NaN	NaN	NaN	NaN	NaN	NaN	NaN	A2AJ15	MA1B1_MOUSE	Man1b1	Endoplasmic reticulum mannosyl-oligosaccharide 1,2-alpha-mannosidase
-0.866786	-0.636265	-0.756626	-0.203458	-1.19917	-0.657181	NaN	-0.0130472	NaN	-1.31663	0.00973797	NaN	NaN	0.624881	-0.162872	0.0865493	-0.485377	-0.238026	-0.920975	-0.0461445	-0.70293	-0.146321	-1.17038	NaN	0.0889678	-0.440798	-0.468373	0.0670056	0.444329	-1.00267	0.124803	-0.190438	0.00320244	0.108937	-1.60571	-0.585495	A2AJ72	A2AJ72_MOUSE	Fubp3	Far upstream element (FUSE) binding protein 3
NaN	NaN	NaN	NaN	NaN	NaN	NaN	NaN	NaN	NaN	NaN	NaN	NaN	NaN	NaN	NaN	NaN	NaN	NaN	NaN	NaN	NaN	NaN	NaN	NaN	NaN	NaN	NaN	NaN	NaN	NaN	NaN	NaN	NaN	NaN	NaN	A2AJ88	PLPL7_MOUSE	Pnpla7	Patatin-like phospholipase domain-containing protein 7
-0.947257	NaN	0.226363	-1.34752	-0.999454	0.836329	-1.35644	NaN	0.436001	-0.440769	-0.0158749	NaN	0.38725	-0.547596	0.150248	-0.843405	-0.651336	0.229609	0.254728	NaN	0.0439425	-0.848964	-0.779038	-1.12981	1.06342	0.221012	-0.16219	0.225687	-0.455162	0.483654	-0.629979	-0.582708	-0.659743	0.231368	NaN	0.880124	A2AJI0	MA7D1_MOUSE	Map7d1	MAP7 domain-containing protein 1
NaN	NaN	NaN	NaN	NaN	NaN	NaN	NaN	NaN	NaN	NaN	NaN	NaN	NaN	NaN	NaN	NaN	NaN	NaN	NaN	NaN	NaN	NaN	NaN	-0.509882	NaN	NaN	NaN	NaN	NaN	NaN	NaN	NaN	NaN	NaN	NaN	A2AKG8	FOCAD_MOUSE	Focad	Focadhesin
NaN	NaN	NaN	NaN	1.08084	0.869722	NaN	NaN	0.962796	NaN	NaN	NaN	1.45321	NaN	NaN	NaN	3.15072	0.846119	NaN	0.357016	NaN	NaN	NaN	NaN	NaN	NaN	NaN	NaN	NaN	0.882517	NaN	NaN	NaN	NaN	NaN	NaN	A2ALK8	PTN3_MOUSE	Ptpn3	Tyrosine-protein phosphatase non-receptor type 3
-0.920363	NaN	0.503362	0.517343	-0.813097	-0.431514	0.0733924	NaN	-0.0159407	NaN	0.180182	NaN	-0.733489	-0.0683088	0.0617051	0.125192	NaN	-0.190684	-0.0561404	0.413985	0.00372124	NaN	NaN	0.0621915	0.162478	0.419063	0.0751376	NaN	NaN	-0.464874	NaN	0.00382137	-0.22879	-0.214566	NaN	-0.0766764	A2ALS5	RPGP1_MOUSE	Rap1gap	Rap1 GTPase-activating protein 1
NaN	NaN	NaN	NaN	NaN	NaN	NaN	NaN	NaN	NaN	NaN	NaN	NaN	NaN	NaN	NaN	NaN	NaN	NaN	NaN	NaN	NaN	NaN	NaN	NaN	NaN	NaN	NaN	NaN	NaN	NaN	NaN	NaN	NaN	NaN	NaN	A2ALU4	SHRM2_MOUSE	Shroom2	Protein Shroom2
NaN	NaN	NaN	NaN	NaN	NaN	NaN	NaN	NaN	NaN	NaN	NaN	NaN	NaN	NaN	NaN	NaN	NaN	NaN	NaN	NaN	NaN	NaN	NaN	-0.56008	NaN	NaN	NaN	NaN	NaN	NaN	NaN	NaN	NaN	NaN	NaN	A2AMM0	CAVN4_MOUSE	Cavin4	Caveolae-associated protein 4
-1.11016	NaN	-0.862038	-0.856358	-0.137603	-1.38335	-1.00316	-0.903059	-0.821064	-0.950934	-0.441242	NaN	NaN	-0.269878	-0.543017	-0.743997	-0.502457	-0.91245	-0.822578	-1.13509	-0.656569	-0.165552	-1.25529	-2.30918	-0.536834	-0.551112	-0.322715	-1.05918	-1.35961	-0.909938	-0.803231	-0.985849	-0.986782	-0.509981	-2.03749	-1.14601	A2AN08	UBR4_MOUSE	Ubr4	E3 ubiquitin-protein ligase UBR4
NaN	NaN	NaN	NaN	-1.00096	-0.756547	NaN	NaN	NaN	NaN	NaN	-1.49468	-0.689618	-0.49744	NaN	NaN	NaN	NaN	NaN	-1.20636	NaN	NaN	NaN	NaN	-1.01886	-1.45791	NaN	-1.01703	NaN	NaN	-0.607047	NaN	NaN	NaN	NaN	NaN	A2APV2	FMNL2_MOUSE	Fmnl2	Formin-like protein 2
NaN	NaN	NaN	NaN	NaN	NaN	NaN	NaN	NaN	NaN	NaN	NaN	NaN	-1.52921	NaN	NaN	NaN	NaN	NaN	NaN	NaN	NaN	NaN	NaN	-1.42455	-1.13241	NaN	NaN	-1.91971	NaN	NaN	NaN	NaN	NaN	NaN	NaN	A2APY7	NDUF5_MOUSE	Ndufaf5	Arginine-hydroxylase NDUFAF5, mitochondrial
NaN	NaN	NaN	NaN	NaN	NaN	NaN	NaN	NaN	NaN	NaN	NaN	NaN	NaN	NaN	NaN	NaN	NaN	NaN	NaN	NaN	NaN	NaN	NaN	-1.06795	NaN	NaN	NaN	NaN	NaN	NaN	NaN	NaN	NaN	NaN	NaN	A2AQ19	RTF1_MOUSE	Rtf1	RNA polymerase-associated protein RTF1 homolog
NaN	NaN	-0.9033	NaN	NaN	NaN	-1.15635	NaN	1.22547	NaN	-1.25721	NaN	NaN	-1.45401	-1.29882	NaN	NaN	NaN	NaN	NaN	NaN	-0.69665	1.02682	NaN	-0.906785	NaN	NaN	NaN	NaN	NaN	NaN	-2.45195	NaN	NaN	NaN	-0.674808	A2AQ25	SKT_MOUSE	Skt	Sickle tail protein
NaN	NaN	-1.12602	NaN	NaN	NaN	NaN	NaN	NaN	NaN	NaN	NaN	NaN	NaN	NaN	NaN	NaN	NaN	NaN	-1.69684	NaN	NaN	NaN	NaN	NaN	NaN	NaN	NaN	NaN	NaN	NaN	NaN	NaN	-1.41605	NaN	NaN	A2AQX6	A2AQX6_MOUSE	Gm14151	Predicted gene 14147
NaN	NaN	NaN	NaN	-1.2075	NaN	NaN	NaN	NaN	NaN	NaN	NaN	NaN	-0.771375	NaN	NaN	NaN	NaN	NaN	-0.931453	NaN	-1.14882	NaN	NaN	-0.775419	-1.40436	NaN	NaN	NaN	NaN	NaN	NaN	NaN	NaN	NaN	-1.45173	A2AR02	PPIG_MOUSE	Ppig	Peptidyl-prolyl cis-trans isomerase G
NaN	NaN	-1.45093	NaN	-2.00846	NaN	NaN	NaN	NaN	-1.96448	NaN	NaN	NaN	-2.84469	NaN	NaN	NaN	NaN	-2.05242	-3.08666	NaN	NaN	NaN	NaN	-1.80449	NaN	-1.99797	NaN	NaN	NaN	NaN	NaN	NaN	NaN	NaN	NaN	A2ARP1	VIP1_MOUSE	Ppip5k1	Inositol hexakisphosphate and diphosphoinositol-pentakisphosphate kinase 1
NaN	NaN	-1.33056	NaN	NaN	NaN	NaN	NaN	NaN	NaN	-2.12335	NaN	NaN	-1.02831	-0.886959	NaN	NaN	-0.616605	NaN	NaN	NaN	NaN	NaN	NaN	NaN	NaN	NaN	-0.0862842	NaN	NaN	NaN	NaN	NaN	NaN	0.605998	NaN	A2ASQ1	AGRIN_MOUSE	Agrn	Agrin
0.246747	NaN	0.221466	NaN	NaN	NaN	NaN	NaN	-0.0624666	0.351939	NaN	0.392904	NaN	NaN	0.200238	0.166586	0.353043	0.624157	0.206905	0.726751	0.310145	NaN	0.00747252	NaN	NaN	0.19013	0.20045	-0.25137	NaN	0.717491	NaN	0.417253	NaN	0.653519	NaN	0.566273	A2ASS6	TITIN_MOUSE	Ttn	Titin
-0.619247	-0.155981	1.16142	NaN	0.212363	0.381351	0.548907	-0.0884228	0.919878	0.626551	0.292711	-0.270509	NaN	0.652802	0.725392	0.0860715	0.0530634	-0.31673	0.186484	-0.0133066	0.14362	0.637101	0.0357423	-0.428701	0.927669	0.419896	0.372376	0.533217	-0.262206	0.655684	-0.00238848	-0.0930347	-0.286797	-0.0569754	-0.685102	0.422013	A2ASZ8	SCMC2_MOUSE	Slc25a25	Mitochondrial adenyl nucleotide antiporter SLC25A25
1.58018	1.46743	0.41044	-0.337805	0.185478	NaN	-0.596514	0.23912	0.252185	NaN	NaN	1.96363	-0.495209	NaN	-0.177602	-0.776619	0.0189219	0.798516	-0.371139	0.0794325	-0.501551	-0.200881	1.32314	0.39223	-0.414834	0.0483379	0.215563	NaN	0.358545	0.314751	0.41959	0.290414	0.220061	0.0123949	1.0333	0.523804	A2AT37	RENT2_MOUSE	Upf2	Regulator of nonsense transcripts 2
NaN	NaN	NaN	NaN	NaN	NaN	NaN	NaN	NaN	NaN	NaN	NaN	NaN	NaN	NaN	NaN	NaN	NaN	NaN	NaN	NaN	NaN	NaN	NaN	NaN	NaN	NaN	NaN	NaN	NaN	NaN	NaN	NaN	NaN	NaN	NaN	A2ATK9	A2ATK9_MOUSE	Fam171a1	Family with sequence similarity 171, member A1
NaN	NaN	0	NaN	NaN	NaN	NaN	NaN	-1.20252	NaN	NaN	NaN	NaN	NaN	NaN	NaN	NaN	-1.3442	NaN	NaN	-0.661784	NaN	NaN	NaN	-0.324896	NaN	NaN	NaN	NaN	NaN	NaN	NaN	NaN	NaN	NaN	NaN	A2AUM9	CE152_MOUSE	Cep152	Centrosomal protein of 152 kDa
NaN	NaN	NaN	NaN	NaN	NaN	NaN	NaN	NaN	NaN	NaN	NaN	NaN	NaN	NaN	NaN	NaN	NaN	NaN	NaN	NaN	NaN	NaN	NaN	NaN	NaN	NaN	NaN	NaN	NaN	NaN	NaN	NaN	NaN	NaN	NaN	A2AVZ9	S43A3_MOUSE	Slc43a3	Equilibrative nucleobase transporter 1
-0.477398	NaN	NaN	NaN	NaN	NaN	NaN	NaN	NaN	NaN	-0.530188	NaN	NaN	-0.395327	NaN	-0.200751	NaN	-1.19238	NaN	-0.139429	-0.780624	-0.106446	NaN	-0.200514	-0.60543	NaN	-0.151862	NaN	NaN	NaN	NaN	NaN	NaN	NaN	NaN	NaN	A2AWA9	RBGP1_MOUSE	Rabgap1	Rab GTPase-activating protein 1
NaN	NaN	NaN	NaN	NaN	NaN	NaN	NaN	NaN	NaN	NaN	NaN	NaN	NaN	NaN	NaN	NaN	NaN	NaN	NaN	NaN	NaN	NaN	NaN	NaN	NaN	-1.65952	NaN	NaN	NaN	NaN	NaN	NaN	NaN	NaN	NaN	A2AWP8	ARGAL_MOUSE	Arhgef10l	Rho guanine nucleotide exchange factor 10-like protein
NaN	NaN	NaN	NaN	NaN	NaN	NaN	NaN	NaN	NaN	NaN	NaN	NaN	NaN	NaN	NaN	NaN	NaN	NaN	NaN	NaN	NaN	NaN	NaN	NaN	NaN	NaN	NaN	NaN	NaN	NaN	NaN	NaN	NaN	NaN	NaN	A2BDX3	MOCS3_MOUSE	Mocs3	Adenylyltransferase and sulfurtransferase MOCS3
NaN	NaN	NaN	NaN	NaN	NaN	NaN	NaN	NaN	NaN	NaN	NaN	NaN	-1.12889	-2.28401	NaN	NaN	NaN	-1.38474	NaN	NaN	NaN	NaN	NaN	NaN	NaN	-2.05514	NaN	NaN	NaN	NaN	-1.87095	NaN	NaN	NaN	NaN	A2BE28	LAS1L_MOUSE	Las1l	Ribosomal biogenesis protein LAS1L
NaN	NaN	NaN	-1.82804	NaN	NaN	NaN	NaN	NaN	NaN	NaN	NaN	NaN	-0.932181	-1.47131	NaN	NaN	-1.22014	NaN	NaN	-1.14427	NaN	NaN	NaN	NaN	NaN	NaN	NaN	NaN	NaN	NaN	NaN	NaN	NaN	NaN	NaN	A2BH40	ARI1A_MOUSE	Arid1a	AT-rich interactive domain-containing protein 1A
NaN	NaN	-0.488856	NaN	NaN	-1.16561	NaN	NaN	NaN	NaN	NaN	NaN	NaN	NaN	NaN	NaN	NaN	NaN	NaN	NaN	NaN	NaN	NaN	NaN	NaN	NaN	NaN	NaN	NaN	NaN	NaN	NaN	-0.618032	NaN	NaN	NaN	A2BIM8;B5X0G2;P02762;P04938	MUP11_MOUSE;MUP17_MOUSE;MUP18_MOUSE;MUP6_MOUSE	Mup11;Mup17;Mup18;Mup6	Major urinary protein 18
NaN	NaN	NaN	NaN	NaN	NaN	NaN	NaN	NaN	NaN	NaN	NaN	NaN	NaN	NaN	NaN	NaN	NaN	NaN	NaN	NaN	NaN	NaN	NaN	NaN	NaN	NaN	NaN	NaN	NaN	NaN	NaN	NaN	NaN	NaN	NaN	A2RS43	A2RS43_MOUSE	Pcdh7	Protocadherin 7
NaN	NaN	NaN	NaN	NaN	NaN	NaN	NaN	NaN	NaN	NaN	NaN	NaN	-1.61341	NaN	NaN	NaN	NaN	NaN	-2.74131	NaN	NaN	NaN	NaN	NaN	NaN	NaN	NaN	NaN	NaN	NaN	NaN	NaN	NaN	NaN	NaN	A2RSJ4	BLT3B_MOUSE	Bltp3b	Bridge-like lipid transfer protein family member 3B
NaN	NaN	-2.87857	NaN	NaN	NaN	NaN	NaN	NaN	NaN	NaN	NaN	NaN	NaN	NaN	NaN	NaN	NaN	NaN	NaN	NaN	NaN	NaN	NaN	-1.16004	NaN	NaN	NaN	NaN	NaN	NaN	NaN	NaN	NaN	NaN	NaN	A2RSY6	TRM1L_MOUSE	Trmt1l	TRMT1-like protein
NaN	NaN	NaN	NaN	NaN	NaN	NaN	NaN	NaN	NaN	NaN	NaN	NaN	NaN	NaN	NaN	NaN	NaN	NaN	NaN	NaN	NaN	NaN	NaN	NaN	NaN	NaN	NaN	NaN	NaN	NaN	NaN	NaN	NaN	NaN	NaN	A2RT62	FXL16_MOUSE	Fbxl16	F-box/LRR-repeat protein 16
NaN	NaN	NaN	NaN	NaN	NaN	NaN	NaN	NaN	NaN	NaN	NaN	NaN	NaN	NaN	NaN	NaN	NaN	NaN	NaN	NaN	NaN	NaN	NaN	NaN	NaN	NaN	NaN	NaN	NaN	NaN	NaN	NaN	NaN	NaN	NaN	A2RTH5	A2RTH5_MOUSE	Lcmt1	Leucine carboxyl methyltransferase 1
NaN	NaN	NaN	NaN	NaN	NaN	NaN	NaN	NaN	NaN	NaN	NaN	NaN	NaN	NaN	NaN	NaN	NaN	NaN	-2.13185	NaN	NaN	NaN	NaN	NaN	NaN	NaN	NaN	NaN	NaN	NaN	NaN	NaN	NaN	NaN	NaN	A2RTL5	RSRC2_MOUSE	Rsrc2	Arginine/serine-rich coiled-coil protein 2
NaN	NaN	NaN	NaN	NaN	NaN	NaN	NaN	NaN	NaN	NaN	NaN	NaN	NaN	NaN	NaN	NaN	NaN	NaN	NaN	NaN	NaN	NaN	NaN	NaN	NaN	NaN	NaN	NaN	NaN	NaN	NaN	NaN	NaN	NaN	NaN	A2TJV2	PALM3_MOUSE	Palm3	Paralemmin-3
NaN	NaN	NaN	NaN	NaN	NaN	NaN	NaN	NaN	NaN	NaN	NaN	NaN	NaN	NaN	NaN	NaN	NaN	NaN	NaN	NaN	NaN	NaN	NaN	NaN	NaN	NaN	NaN	NaN	NaN	NaN	NaN	NaN	NaN	NaN	NaN	A3KFU9	DISP3_MOUSE	Disp3	Protein dispatched homolog 3
-0.983366	NaN	NaN	-0.318153	NaN	-1.66247	NaN	NaN	NaN	NaN	-0.777276	NaN	NaN	-1.05289	-0.855603	NaN	NaN	-0.682117	-0.594697	-0.663062	-0.729463	NaN	NaN	-1.46901	-1.4186	-0.458141	-0.830592	NaN	NaN	-0.15892	NaN	NaN	NaN	NaN	-1.37263	-1.09817	A3KMP2	TTC38_MOUSE	Ttc38	Tetratricopeptide repeat protein 38
NaN	NaN	-0.229717	NaN	NaN	NaN	-0.89598	NaN	NaN	NaN	-0.536133	NaN	NaN	0.00212097	-0.426741	-0.0163083	NaN	-0.808338	-0.144415	-0.690539	-0.323176	-0.121268	NaN	NaN	-0.395051	-0.272716	0.180446	NaN	NaN	-1.59056	NaN	NaN	NaN	0.103535	NaN	-1.07546	A4Q9F0	TTLL7_MOUSE	Ttll7	Tubulin polyglutamylase TTLL7
NaN	NaN	NaN	NaN	-0.55837	NaN	NaN	NaN	-1.74522	NaN	NaN	NaN	NaN	NaN	NaN	NaN	NaN	NaN	NaN	NaN	NaN	NaN	NaN	NaN	NaN	NaN	NaN	NaN	NaN	NaN	NaN	NaN	NaN	NaN	NaN	NaN	A6H584	CO6A5_MOUSE	Col6a5	Collagen alpha-5(VI) chain
NaN	NaN	NaN	NaN	NaN	NaN	NaN	NaN	NaN	NaN	NaN	NaN	NaN	-0.8733	NaN	NaN	NaN	NaN	NaN	NaN	NaN	NaN	NaN	NaN	NaN	NaN	NaN	NaN	NaN	NaN	NaN	NaN	NaN	NaN	NaN	NaN	A6H5Y3	METH_MOUSE	Mtr	Methionine synthase
-2.86907	NaN	-1.53216	NaN	NaN	NaN	NaN	-0.52474	-0.215404	NaN	NaN	NaN	NaN	-0.624869	-0.206687	NaN	-1.77174	NaN	NaN	-0.78833	NaN	-0.982004	NaN	NaN	-2.11679	NaN	NaN	NaN	-1.78361	NaN	NaN	NaN	NaN	NaN	NaN	-2.23575	A6H5Z3	EXC6B_MOUSE	Exoc6b	Exocyst complex component 6B
NaN	NaN	NaN	NaN	NaN	NaN	NaN	NaN	NaN	NaN	NaN	NaN	NaN	-1.14007	NaN	NaN	NaN	NaN	NaN	NaN	NaN	NaN	NaN	NaN	NaN	NaN	NaN	NaN	NaN	NaN	NaN	NaN	NaN	NaN	NaN	NaN	A6H611	MIPEP_MOUSE	Mipep	Mitochondrial intermediate peptidase
NaN	NaN	NaN	NaN	NaN	NaN	NaN	NaN	NaN	NaN	NaN	NaN	NaN	NaN	NaN	NaN	NaN	NaN	NaN	NaN	NaN	NaN	NaN	NaN	NaN	NaN	NaN	NaN	NaN	NaN	NaN	NaN	NaN	NaN	NaN	NaN	A6H630	ARMT1_MOUSE	Armt1	Damage-control phosphatase ARMT1
-1.77801	NaN	NaN	NaN	NaN	NaN	NaN	NaN	NaN	NaN	NaN	NaN	NaN	-0.871588	-0.636863	-0.961045	NaN	NaN	NaN	NaN	NaN	NaN	NaN	NaN	NaN	NaN	NaN	NaN	NaN	NaN	-1.21547	NaN	NaN	NaN	NaN	NaN	A6H6A9	RBG1L_MOUSE	Rabgap1l	Rab GTPase-activating protein 1-like
NaN	NaN	NaN	NaN	NaN	NaN	NaN	NaN	NaN	NaN	NaN	NaN	NaN	NaN	NaN	NaN	NaN	NaN	NaN	NaN	NaN	NaN	NaN	NaN	NaN	NaN	NaN	NaN	NaN	NaN	NaN	NaN	NaN	-2.33034	NaN	NaN	A6H6E9	TT23L_MOUSE	Ttc23l	Tetratricopeptide repeat protein 23-like
NaN	NaN	NaN	NaN	NaN	NaN	NaN	NaN	NaN	NaN	NaN	NaN	NaN	NaN	NaN	NaN	NaN	NaN	NaN	NaN	NaN	NaN	NaN	NaN	NaN	NaN	NaN	NaN	NaN	NaN	NaN	NaN	NaN	NaN	NaN	NaN	A6H6J9	A6H6J9_MOUSE	Ankrd50	Ankyrin repeat domain 50
NaN	NaN	NaN	NaN	NaN	NaN	NaN	NaN	NaN	NaN	NaN	NaN	NaN	NaN	NaN	NaN	NaN	NaN	NaN	NaN	NaN	NaN	NaN	NaN	NaN	NaN	NaN	NaN	NaN	NaN	NaN	NaN	NaN	NaN	NaN	NaN	A6H6S0	A6H6S0_MOUSE	Herc3	Hect domain and RLD 3
NaN	NaN	NaN	NaN	NaN	NaN	NaN	NaN	NaN	NaN	NaN	NaN	-0.585697	NaN	NaN	NaN	NaN	NaN	NaN	NaN	NaN	NaN	-1.27271	NaN	-2.09646	NaN	NaN	NaN	NaN	NaN	-2.18329	NaN	NaN	NaN	NaN	NaN	A6H8H5	KCNB2_MOUSE	Kcnb2	Potassium voltage-gated channel subfamily B member 2
NaN	NaN	NaN	NaN	NaN	NaN	NaN	NaN	NaN	NaN	NaN	NaN	NaN	NaN	NaN	NaN	NaN	NaN	NaN	NaN	NaN	NaN	NaN	NaN	NaN	NaN	NaN	NaN	NaN	NaN	NaN	NaN	NaN	-1.42314	NaN	NaN	A6X8Z5	RHG31_MOUSE	Arhgap31	Rho GTPase-activating protein 31
NaN	NaN	NaN	NaN	NaN	NaN	NaN	NaN	NaN	NaN	NaN	NaN	NaN	NaN	NaN	NaN	NaN	NaN	NaN	NaN	NaN	NaN	NaN	NaN	NaN	NaN	NaN	NaN	NaN	NaN	NaN	NaN	NaN	NaN	NaN	NaN	A6X919	D19L1_MOUSE	Dpy19l1	Probable C-mannosyltransferase DPY19L1
NaN	NaN	NaN	NaN	NaN	NaN	NaN	NaN	NaN	NaN	NaN	NaN	NaN	NaN	NaN	NaN	NaN	NaN	NaN	NaN	NaN	NaN	NaN	NaN	NaN	NaN	NaN	NaN	NaN	NaN	NaN	NaN	NaN	NaN	NaN	NaN	A6X935	ITIH4_MOUSE	Itih4	Inter alpha-trypsin inhibitor, heavy chain 4
4.70482	3.20187	5.59765	4.44316	5.32612	5.37655	3.62605	4.24541	5.43687	3.67972	5.27789	4.77128	4.24002	4.47844	3.50365	5.42602	3.68701	4.6984	5.26311	5.49632	4.1677	6.54496	5.31763	5.58706	5.13703	5.3286	6.02653	5.48331	5.81484	5.01591	5.63483	5.39114	6.15111	6.13929	4.58123	5.66473	A8DUK4	A8DUK4_MOUSE	Hbb-bs	Beta-globin
NaN	NaN	NaN	NaN	NaN	NaN	NaN	NaN	NaN	NaN	NaN	NaN	NaN	NaN	NaN	NaN	NaN	NaN	NaN	NaN	NaN	NaN	NaN	NaN	NaN	NaN	NaN	NaN	NaN	NaN	NaN	NaN	NaN	NaN	NaN	NaN	A8Y5H7	S14L1_MOUSE	Sec14l1	SEC14-like protein 1
NaN	NaN	-2.27301	NaN	NaN	NaN	NaN	NaN	NaN	NaN	NaN	NaN	NaN	-3.06764	NaN	NaN	NaN	NaN	NaN	NaN	NaN	NaN	NaN	NaN	NaN	NaN	NaN	NaN	NaN	NaN	NaN	NaN	NaN	NaN	NaN	NaN	B0V2N1	PTPRS_MOUSE	Ptprs	Receptor-type tyrosine-protein phosphatase S
NaN	NaN	-0.913074	NaN	NaN	NaN	NaN	NaN	NaN	NaN	-1.1607	NaN	-1.09421	-0.769689	-0.487709	-0.22069	NaN	-0.844289	NaN	-0.370839	-0.815193	NaN	NaN	NaN	NaN	-0.894315	NaN	NaN	NaN	NaN	NaN	NaN	NaN	NaN	NaN	NaN	B1AR13	CISD3_MOUSE	Cisd3	CDGSH iron-sulfur domain-containing protein 3, mitochondrial
NaN	NaN	NaN	NaN	NaN	NaN	NaN	NaN	NaN	NaN	NaN	NaN	0.353009	NaN	NaN	NaN	NaN	NaN	-1.21548	NaN	NaN	NaN	NaN	NaN	NaN	NaN	NaN	NaN	NaN	NaN	NaN	NaN	NaN	NaN	NaN	NaN	B1ART2	B1ART2_MOUSE	Vps13d	Vacuolar protein sorting 13D
NaN	NaN	NaN	NaN	NaN	NaN	NaN	NaN	NaN	NaN	NaN	NaN	NaN	NaN	NaN	NaN	NaN	NaN	NaN	NaN	NaN	NaN	NaN	NaN	NaN	NaN	NaN	NaN	-1.67965	NaN	NaN	NaN	NaN	NaN	NaN	NaN	B1ARW8	CA122_MOUSE		Uncharacterized protein C1orf122 homolog
NaN	NaN	NaN	NaN	NaN	NaN	NaN	NaN	NaN	NaN	NaN	NaN	NaN	NaN	NaN	NaN	NaN	NaN	NaN	NaN	NaN	NaN	NaN	NaN	NaN	NaN	NaN	NaN	NaN	NaN	NaN	NaN	NaN	NaN	NaN	NaN	B1AUE5	PEX10_MOUSE	Pex10	Peroxisome biogenesis factor 10
NaN	NaN	-0.556937	-0.624742	NaN	1.91935	-0.623547	NaN	-0.740831	NaN	-0.717375	-1.29308	-1.16564	-0.264018	-0.78256	-0.0663028	NaN	-1.06846	-0.655611	-0.484249	-0.62219	-0.213991	NaN	-0.82548	-0.400369	-0.529394	-0.66298	NaN	NaN	NaN	-0.65715	-0.796347	-1.04075	-0.647582	NaN	NaN	B1AUN2	B1AUN2_MOUSE	Eif2b3	Eukaryotic translation initiation factor 2B, subunit 3
NaN	NaN	0.507357	NaN	NaN	NaN	-0.376898	NaN	NaN	0.253831	NaN	NaN	NaN	NaN	NaN	NaN	NaN	NaN	NaN	NaN	NaN	NaN	NaN	NaN	NaN	NaN	NaN	NaN	NaN	NaN	NaN	NaN	NaN	NaN	NaN	NaN	B1AUS6	B1AUS6_MOUSE	Slc25a54	Solute carrier family 25, member 54
0.171254	NaN	NaN	0.505871	NaN	NaN	NaN	-0.288244	NaN	0.55199	0.169207	0.301375	-0.193953	-0.615536	-0.0272212	-0.286346	NaN	0.605462	0.184714	0.412997	0.154265	0.0198102	NaN	-0.590981	-0.0958428	0.201344	-0.545203	NaN	NaN	NaN	-0.173864	-0.543912	-0.144838	-0.764759	NaN	NaN	B1AVP0	B1AVP0_MOUSE	Phactr2	Phosphatase and actin regulator
NaN	NaN	NaN	NaN	-1.32192	NaN	NaN	NaN	NaN	NaN	NaN	NaN	NaN	-1.12211	NaN	NaN	NaN	NaN	NaN	NaN	NaN	NaN	NaN	NaN	NaN	NaN	NaN	NaN	NaN	NaN	NaN	NaN	NaN	NaN	NaN	NaN	B1AVY7	KI16B_MOUSE	Kif16b	Kinesin-like protein KIF16B
NaN	NaN	-1.04074	-1.45273	-1.1594	-0.512295	NaN	NaN	-0.527033	NaN	-1.04927	NaN	NaN	-1.47288	-0.331096	-0.760043	NaN	NaN	NaN	-0.881763	-1.6398	NaN	NaN	NaN	-1.14595	-1.7385	NaN	-1.07828	NaN	NaN	NaN	NaN	NaN	NaN	NaN	NaN	B1AVZ0	UPP_MOUSE	Uprt	Uracil phosphoribosyltransferase homolog
NaN	NaN	NaN	NaN	NaN	NaN	NaN	NaN	NaN	NaN	-1.10448	NaN	NaN	NaN	NaN	NaN	NaN	NaN	NaN	NaN	NaN	NaN	NaN	NaN	NaN	NaN	NaN	NaN	NaN	NaN	NaN	NaN	NaN	NaN	NaN	NaN	B1AY10	NFX1_MOUSE	Nfx1	Transcriptional repressor NF-X1
NaN	NaN	NaN	NaN	NaN	NaN	NaN	NaN	NaN	NaN	NaN	NaN	NaN	NaN	NaN	NaN	NaN	NaN	NaN	NaN	NaN	NaN	NaN	NaN	NaN	NaN	NaN	NaN	NaN	NaN	NaN	NaN	NaN	NaN	NaN	NaN	B1AY13	UBP24_MOUSE	Usp24	Ubiquitin carboxyl-terminal hydrolase 24
-0.650235	NaN	NaN	-2.41457	-1.2246	NaN	NaN	NaN	NaN	NaN	NaN	NaN	NaN	-0.861486	-1.10976	-0.660228	NaN	-0.795593	NaN	-0.553584	-0.878721	NaN	NaN	-1.16863	-0.693028	-0.208107	-1.68003	NaN	NaN	NaN	NaN	-0.0325794	-0.533484	NaN	NaN	NaN	B1AYL1	B1AYL1_MOUSE	Scn7a	Sodium channel protein
NaN	NaN	NaN	NaN	-0.97332	NaN	NaN	NaN	NaN	NaN	-0.622774	NaN	-1.23168	-0.684701	-1.04598	NaN	-1.08483	-0.760139	-0.987215	NaN	-1.18812	-0.568223	NaN	NaN	-1.07059	NaN	NaN	NaN	NaN	NaN	-0.955796	NaN	-0.864407	-0.793727	NaN	-0.71853	B1AZA5	TM245_MOUSE	Tmem245	Transmembrane protein 245
NaN	NaN	NaN	NaN	NaN	NaN	NaN	NaN	NaN	NaN	NaN	NaN	NaN	-1.34882	NaN	NaN	NaN	NaN	NaN	NaN	NaN	NaN	NaN	NaN	-0.7509	NaN	NaN	NaN	NaN	NaN	NaN	NaN	NaN	NaN	NaN	NaN	B1AZI6	THOC2_MOUSE	Thoc2	THO complex subunit 2
NaN	NaN	NaN	-0.454955	-0.836303	-0.394319	-0.214869	NaN	0.177337	NaN	-0.446311	NaN	NaN	0.418651	NaN	NaN	NaN	1.08465	NaN	0.127824	-0.133683	-0.618258	NaN	NaN	NaN	NaN	NaN	NaN	-1.01573	NaN	0.157422	-0.504384	-0.3596	NaN	NaN	NaN	B2B9E1	TRIQK_MOUSE	Triqk	Triple QxxK/R motif-containing protein
NaN	NaN	-0.95394	NaN	NaN	-0.975529	-1.03223	NaN	-0.993509	NaN	-0.754974	NaN	NaN	-0.888404	NaN	-0.98266	NaN	-0.853849	-0.931308	-0.884843	NaN	NaN	NaN	-1.66903	-1.27561	-1.22603	-2.03208	NaN	-1.29903	-1.02007	NaN	-1.17227	NaN	NaN	NaN	NaN	B2RPU2	PLHD1_MOUSE	Plekhd1	Pleckstrin homology domain-containing family D member 1
NaN	NaN	NaN	NaN	NaN	NaN	-0.519642	NaN	NaN	NaN	-1.40041	-1.5738	NaN	-1.05062	-1.31687	NaN	NaN	-1.05608	NaN	NaN	-0.883138	NaN	NaN	NaN	-1.30788	NaN	NaN	NaN	NaN	-1.14035	-1.31705	-2.58033	NaN	-1.0425	NaN	-1.12659	B2RQC6	PYR1_MOUSE	Cad	CAD protein
NaN	NaN	NaN	NaN	NaN	NaN	NaN	NaN	NaN	NaN	NaN	NaN	NaN	NaN	NaN	NaN	NaN	NaN	NaN	NaN	NaN	NaN	NaN	NaN	NaN	NaN	NaN	NaN	NaN	NaN	NaN	NaN	NaN	NaN	NaN	NaN	B2RQG2	B2RQG2_MOUSE	Phf3	PHD finger protein 3
NaN	NaN	-0.677044	NaN	NaN	NaN	NaN	NaN	NaN	NaN	NaN	2.49518	NaN	NaN	NaN	NaN	NaN	NaN	NaN	NaN	NaN	2.09893	NaN	NaN	-1.0316	-0.707741	-0.850536	NaN	NaN	NaN	NaN	NaN	NaN	NaN	NaN	NaN	B2RR83	YTDC2_MOUSE	Ythdc2	3'-5' RNA helicase YTHDC2
-1.10708	NaN	-0.850797	-1.7139	NaN	-1.41475	NaN	-0.923091	-0.913255	-1.46015	-1.0519	NaN	NaN	-0.775921	-1.28608	-0.156931	NaN	-1.27896	NaN	-0.8265	-0.808463	-0.720025	NaN	-1.32343	-0.574631	-1.50595	NaN	NaN	-1.35837	NaN	-2.49306	NaN	-0.571018	-1.35725	NaN	-1.31765	B2RRE7	OTUD4_MOUSE	Otud4	OTU domain-containing protein 4
NaN	NaN	-0.81453	-1.3601	NaN	NaN	NaN	NaN	NaN	NaN	-1.38889	NaN	NaN	-1.02523	-1.98681	NaN	NaN	NaN	-2.14506	NaN	NaN	-2.76917	NaN	NaN	-1.05581	-1.41884	NaN	NaN	NaN	-1.18421	NaN	NaN	NaN	-2.64337	NaN	NaN	B2RSH2	GNAI1_MOUSE	Gnai1	Guanine nucleotide-binding protein G(i) subunit alpha-1
NaN	-0.907252	0.130573	NaN	-0.484807	NaN	-0.426629	-0.498385	-0.157556	NaN	NaN	-1.48015	NaN	-0.349771	-1.19414	0.222413	-0.731576	-0.60317	-0.801357	0.172296	NaN	NaN	-0.850184	-0.288357	-0.634562	-1.07744	NaN	-1.07663	0.576683	-0.343399	-0.296155	-1.10295	-0.578712	-0.00909138	NaN	-0.102067	B2RUJ5	APBA1_MOUSE	Apba1	Amyloid-beta A4 precursor protein-binding family A member 1
NaN	NaN	NaN	NaN	NaN	NaN	NaN	NaN	NaN	NaN	NaN	NaN	NaN	-0.563191	NaN	NaN	NaN	NaN	NaN	NaN	-0.00880527	NaN	NaN	NaN	NaN	NaN	NaN	NaN	NaN	NaN	NaN	NaN	NaN	NaN	NaN	NaN	B2RUR8	OTU7B_MOUSE	Otud7b	OTU domain-containing protein 7B
NaN	NaN	NaN	NaN	NaN	NaN	NaN	NaN	NaN	NaN	NaN	NaN	NaN	-1.40886	NaN	NaN	NaN	-1.97166	NaN	NaN	NaN	NaN	NaN	NaN	NaN	NaN	NaN	NaN	NaN	NaN	NaN	NaN	NaN	NaN	NaN	NaN	B2RXC1	TPC11_MOUSE	Trappc11	Trafficking protein particle complex subunit 11
NaN	NaN	NaN	NaN	NaN	NaN	NaN	NaN	NaN	NaN	NaN	NaN	NaN	-0.749065	NaN	NaN	NaN	NaN	NaN	NaN	NaN	NaN	NaN	NaN	-1.57712	NaN	NaN	NaN	NaN	NaN	NaN	NaN	NaN	NaN	-0.837575	0.046072	B2RXC2	B2RXC2_MOUSE	Itpkb	Kinase
NaN	NaN	NaN	NaN	NaN	NaN	NaN	NaN	NaN	NaN	NaN	NaN	NaN	NaN	-0.193356	NaN	NaN	NaN	NaN	NaN	NaN	NaN	NaN	NaN	-1.06772	NaN	NaN	NaN	NaN	NaN	NaN	NaN	NaN	NaN	NaN	NaN	B2RXC6	B2RXC6_MOUSE	Polr3a	DNA-directed RNA polymerase subunit
NaN	NaN	NaN	NaN	NaN	NaN	NaN	NaN	NaN	NaN	NaN	NaN	NaN	NaN	NaN	NaN	NaN	NaN	NaN	NaN	NaN	NaN	NaN	NaN	NaN	NaN	NaN	NaN	NaN	NaN	NaN	NaN	NaN	-1.72261	NaN	NaN	B2RXQ2	B2RXQ2_MOUSE	Ppfia1	Ppfia1 protein
NaN	NaN	-0.570415	0.00465965	NaN	NaN	-0.312135	NaN	-0.499316	NaN	-0.102915	NaN	NaN	-0.253736	NaN	0.0448136	-1.64718	NaN	0.0925097	-0.446556	-1.34032	-0.350049	NaN	NaN	0.121686	-0.143883	-0.4639	NaN	-1.11615	-0.226822	-0.370526	NaN	-0.486558	-0.219839	-0.68942	-0.339776	B2RXS3	B2RXS3_MOUSE	Scaper	S phase cyclin A-associated protein in the ER
NaN	NaN	NaN	NaN	NaN	NaN	NaN	NaN	NaN	NaN	NaN	NaN	NaN	NaN	NaN	NaN	NaN	NaN	NaN	NaN	NaN	NaN	NaN	NaN	NaN	NaN	NaN	NaN	NaN	NaN	NaN	NaN	NaN	NaN	NaN	NaN	B2RXS4	PLXB2_MOUSE	Plxnb2	Plexin-B2
-1.34885	-0.400614	1.65047	1.83853	0.863558	1.12063	0.44207	-0.5764	1.05477	0.380209	0.594349	NaN	-0.0203066	0.0518255	-0.0202641	0.253144	-0.180271	-0.453127	-0.401892	-0.230292	0.337199	0.496771	0.747657	-0.78094	1.15519	-0.0746021	-0.0340409	0.769852	-0.975135	0.738725	-0.360419	-0.761113	-0.335312	0.157895	-0.0228157	0.00114822	B2RXT3	B2RXT3_MOUSE	Ogdhl	oxoglutarate dehydrogenase (succinyl-transferring)
NaN	NaN	NaN	NaN	NaN	NaN	NaN	NaN	NaN	NaN	NaN	NaN	NaN	-1.05368	NaN	-0.507821	NaN	NaN	-0.974512	-0.267311	NaN	0.428502	NaN	-0.845265	-0.247264	-1.11089	NaN	NaN	NaN	NaN	NaN	NaN	NaN	NaN	NaN	NaN	B2RY04	DOCK5_MOUSE	Dock5	Dedicator of cytokinesis protein 5
NaN	NaN	-0.93134	NaN	NaN	NaN	NaN	NaN	NaN	NaN	NaN	NaN	NaN	-0.0713015	-0.176149	-0.385613	NaN	NaN	NaN	-0.665228	-0.285189	NaN	NaN	NaN	0.133603	-0.652982	-0.772482	NaN	NaN	NaN	NaN	NaN	NaN	-1.18039	NaN	NaN	B2RY56	RBM25_MOUSE	Rbm25	RNA-binding protein 25
NaN	NaN	NaN	NaN	NaN	NaN	NaN	NaN	NaN	NaN	NaN	NaN	NaN	-1.01417	NaN	NaN	NaN	NaN	NaN	NaN	NaN	NaN	NaN	NaN	NaN	NaN	NaN	NaN	NaN	NaN	NaN	NaN	NaN	NaN	NaN	NaN	B7ZMP1	XPP3_MOUSE	Xpnpep3	Xaa-Pro aminopeptidase 3
NaN	NaN	-1.64755	NaN	-2.12059	NaN	NaN	NaN	-1.39379	NaN	NaN	NaN	NaN	-1.93725	NaN	-2.03458	NaN	NaN	NaN	NaN	NaN	-1.71782	NaN	NaN	-2.81498	NaN	NaN	NaN	NaN	NaN	NaN	NaN	NaN	-1.56924	NaN	NaN	B8JJ69	B8JJ69_MOUSE	2310061I04Rik	RIKEN cDNA 2310061I04 gene
NaN	NaN	NaN	NaN	NaN	NaN	NaN	NaN	NaN	NaN	NaN	NaN	NaN	NaN	NaN	NaN	NaN	NaN	NaN	NaN	NaN	NaN	NaN	NaN	NaN	NaN	NaN	NaN	NaN	NaN	NaN	NaN	NaN	NaN	NaN	NaN	B8JKV0	AMN1_MOUSE	Amn1	Protein AMN1 homolog
NaN	NaN	NaN	NaN	NaN	NaN	NaN	NaN	NaN	NaN	NaN	NaN	NaN	NaN	NaN	NaN	NaN	NaN	NaN	NaN	NaN	NaN	NaN	NaN	NaN	NaN	NaN	NaN	NaN	NaN	NaN	NaN	NaN	NaN	NaN	NaN	B8QI36	B8QI36_MOUSE	Ppfia4	Liprin-alpha 4
NaN	NaN	NaN	NaN	NaN	NaN	NaN	NaN	NaN	NaN	NaN	NaN	NaN	NaN	NaN	NaN	NaN	NaN	NaN	NaN	NaN	NaN	NaN	NaN	NaN	NaN	NaN	NaN	NaN	NaN	NaN	NaN	NaN	NaN	NaN	NaN	B8ZXI1	QTRT2_MOUSE	Qtrt2	Queuine tRNA-ribosyltransferase accessory subunit 2
NaN	NaN	NaN	NaN	NaN	NaN	NaN	NaN	NaN	NaN	NaN	NaN	NaN	-1.29437	NaN	NaN	NaN	NaN	NaN	NaN	NaN	NaN	NaN	NaN	NaN	NaN	NaN	NaN	NaN	NaN	NaN	NaN	NaN	NaN	NaN	NaN	B9EHT4	CLIP3_MOUSE	Clip3	CAP-Gly domain-containing linker protein 3
NaN	NaN	-1.09759	-1.91937	-0.863542	NaN	-1.51075	NaN	NaN	NaN	-0.861954	NaN	NaN	-1.05047	-1.37478	NaN	-0.908443	NaN	-2.51368	-1.33731	NaN	-1.55882	NaN	NaN	-0.865636	-1.29909	-1.12154	NaN	NaN	NaN	-1.58735	-0.632461	-1.17966	-0.961969	NaN	NaN	B9EJ54	B9EJ54_MOUSE	Nup205	Nucleoporin 205
NaN	0.338871	-0.129175	NaN	1.37002	-1.19613	NaN	0.417469	NaN	NaN	NaN	NaN	NaN	NaN	NaN	NaN	NaN	NaN	NaN	NaN	NaN	NaN	NaN	NaN	-0.68366	NaN	NaN	NaN	NaN	NaN	NaN	NaN	NaN	NaN	NaN	NaN	B9EJ80	PDZD8_MOUSE	Pdzd8	PDZ domain-containing protein 8
NaN	NaN	NaN	NaN	NaN	NaN	NaN	NaN	NaN	NaN	NaN	NaN	NaN	NaN	NaN	-0.00468969	NaN	NaN	NaN	-0.434733	NaN	NaN	NaN	NaN	-1.17273	NaN	NaN	NaN	NaN	NaN	NaN	NaN	NaN	NaN	NaN	NaN	B9EJ86	OSBL8_MOUSE	Osbpl8	Oxysterol-binding protein-related protein 8
NaN	NaN	NaN	NaN	NaN	NaN	NaN	NaN	NaN	NaN	NaN	NaN	NaN	NaN	-1.28978	NaN	NaN	-0.848941	NaN	NaN	NaN	NaN	NaN	NaN	NaN	NaN	NaN	NaN	NaN	NaN	NaN	NaN	NaN	NaN	NaN	NaN	B9EJI9	T229A_MOUSE	Tmem229a	Transmembrane protein 229A
NaN	NaN	-0.859749	NaN	NaN	NaN	NaN	NaN	NaN	NaN	NaN	NaN	NaN	-1.24115	NaN	NaN	-2.08381	NaN	NaN	-1.56025	-1.75236	-0.267751	NaN	NaN	-0.455307	-0.555874	NaN	NaN	NaN	NaN	NaN	NaN	NaN	NaN	NaN	NaN	B9EKI3	TMF1_MOUSE	Tmf1	TATA element modulatory factor
NaN	NaN	NaN	NaN	NaN	NaN	NaN	NaN	NaN	NaN	NaN	NaN	NaN	NaN	NaN	NaN	NaN	NaN	NaN	NaN	NaN	NaN	NaN	NaN	NaN	NaN	NaN	NaN	NaN	NaN	NaN	NaN	NaN	NaN	NaN	NaN	B9EKR1	PTPRZ_MOUSE	Ptprz1	Receptor-type tyrosine-protein phosphatase zeta
NaN	NaN	NaN	NaN	NaN	NaN	NaN	NaN	NaN	NaN	NaN	NaN	NaN	NaN	NaN	NaN	NaN	NaN	NaN	NaN	NaN	NaN	NaN	NaN	NaN	NaN	NaN	NaN	NaN	NaN	NaN	NaN	NaN	NaN	NaN	NaN	C0HK79;C0HK80	ARXS1_MOUSE;ARXS2_MOUSE	Arxes1;Arxes2	Adipocyte-related X-chromosome expressed sequence 1
NaN	NaN	NaN	NaN	-1.31871	NaN	NaN	NaN	NaN	NaN	NaN	NaN	NaN	-0.534002	NaN	NaN	-1.99094	NaN	NaN	NaN	NaN	NaN	NaN	NaN	-0.949368	NaN	NaN	NaN	NaN	NaN	NaN	NaN	NaN	-0.672192	NaN	NaN	C0HKD8;C0HKD9	MFA1A_MOUSE;MFA1B_MOUSE	Mfap1a;Mfap1b	Microfibrillar-associated protein 1A
5.67655	3.44773	5.61685	6.44371	5.26852	1.63793	5.4288	5.14119	3.21724	3.05464	5.89075	4.47388	6.1303	6.46969	6.35645	6.50295	4.15921	7.54651	5.82242	5.67806	5.31962	5.64123	3.66306	2.25058	6.55267	6.2962	5.04543	4.9413	3.05527	4.36189	4.93245	4.38627	6.04369	6.88451	5.08328	7.09967	C0HKE1;C0HKE2;C0HKE3;C0HKE4;C0HKE5;C0HKE6;C0HKE7;C0HKE8;C0HKE9;Q8BFU2;Q8CGP5;Q8CGP6;Q8CGP7;Q8R1M2	H2A1B_MOUSE;H2A1C_MOUSE;H2A1D_MOUSE;H2A1E_MOUSE;H2A1F_MOUSE;H2A1G_MOUSE;H2A1H_MOUSE;H2A1I_MOUSE;H2A1K_MOUSE;H2A1N_MOUSE;H2A1O_MOUSE;H2A1P_MOUSE;H2A3_MOUSE;H2AJ_MOUSE	H2ac11;H2ac12;H2ac13;H2ac15;H2ac25;H2ac4;H2ac6;H2ac7;H2ac8;H2aj;Hist1h2af;Hist1h2an;Hist1h2ao;Hist1h2ap	Histone H2A type 1-B
NaN	NaN	NaN	NaN	NaN	NaN	NaN	NaN	NaN	NaN	NaN	NaN	NaN	NaN	NaN	NaN	NaN	NaN	NaN	NaN	NaN	NaN	NaN	NaN	NaN	NaN	NaN	NaN	NaN	NaN	NaN	NaN	NaN	NaN	NaN	NaN	C0HKG5;C0HKG6	RNT2A_MOUSE;RNT2B_MOUSE	Rnaset2a;Rnaset2b	Ribonuclease T2-A
1.53572	0.0569134	NaN	-0.576447	NaN	-0.675693	-0.312028	NaN	NaN	NaN	NaN	2.47737	NaN	NaN	0.524704	NaN	1.48509	NaN	NaN	NaN	NaN	NaN	NaN	NaN	NaN	NaN	NaN	-0.499169	NaN	NaN	NaN	-0.73304	NaN	NaN	NaN	NaN	Cont_O43790	KRT86_HUMAN	KRT86	Keratin, type II cuticular Hb6
6.12878	8.11913	2.6058	4.04321	1.19211	1.18635	1.69182	6.51247	1.14962	6.34044	6.41575	1.9384	1.31131	1.05931	2.50568	1.49509	3.83032	1.35023	3.14268	0.987165	5.14335	6.21564	4.3249	1.60318	1.10007	3.77962	1.24797	1.59736	4.59015	1.24639	1.17702	1.49265	2.02014	4.41942	8.32322	7.8717	Cont_P02533	K1C14_HUMAN	KRT14	Keratin, type I cytoskeletal 14
0.609914	NaN	NaN	NaN	NaN	NaN	NaN	NaN	NaN	NaN	-0.769903	NaN	NaN	NaN	NaN	NaN	NaN	NaN	NaN	NaN	NaN	0.127767	-1.9511	NaN	NaN	NaN	NaN	NaN	NaN	NaN	NaN	NaN	NaN	NaN	NaN	NaN	Cont_P02535;P02535	K1C10_MOUSE	Krt10	Keratin, type I cytoskeletal 10
3.75788	3.97534	0.50129	2.29854	-0.209015	-0.576755	0.882724	2.52296	-0.0850124	3.16256	4.12229	0.989851	NaN	0.05548	1.19357	0.428728	2.95349	-0.00759125	-0.272306	-0.238338	1.29501	3.01123	0.893093	0.246763	-0.0207601	0.930312	0.0881686	0.3502	0.280593	-0.110085	0.312079	-0.0272369	1.63661	1.84258	4.24369	7.59695	Cont_P02538	K2C6A_HUMAN	KRT6A	Keratin, type II cytoskeletal 6A
NaN	2.34259	NaN	NaN	NaN	NaN	NaN	NaN	NaN	NaN	1.52488	NaN	NaN	NaN	NaN	NaN	4.93661	NaN	NaN	NaN	NaN	NaN	0.850676	NaN	NaN	NaN	NaN	NaN	NaN	NaN	NaN	NaN	NaN	NaN	NaN	NaN	Cont_P04104;P04104	K2C1_MOUSE	Krt1	Keratin, type II cytoskeletal 1
NaN	NaN	NaN	NaN	NaN	0.314753	NaN	NaN	NaN	NaN	NaN	NaN	NaN	NaN	NaN	NaN	-0.435099	NaN	NaN	NaN	NaN	NaN	NaN	NaN	NaN	NaN	NaN	NaN	NaN	NaN	NaN	1.20624	NaN	NaN	NaN	NaN	Cont_P08729	K2C7_HUMAN	KRT7	Keratin, type II cytoskeletal 7
1.85692	NaN	NaN	1.46766	NaN	NaN	NaN	NaN	NaN	NaN	NaN	0.316029	NaN	NaN	0.593218	NaN	1.37694	NaN	0.22224	NaN	-3.58632	1.30199	NaN	NaN	NaN	0.390742	NaN	NaN	NaN	NaN	NaN	NaN	NaN	1.08328	0.821656	2.35369	Cont_P13646	K1C13_HUMAN	KRT13	Keratin, type I cytoskeletal 13
7.427	8.73352	4.66049	5.38662	1.57896	1.52731	2.20095	7.2269	1.67106	7.02106	6.26642	3.00763	1.6901	1.70282	4.03677	1.73828	4.58483	1.63254	5.25501	1.8444	6.34161	7.50475	5.36009	2.08183	2.05309	5.99475	2.13521	1.98227	5.6594	1.87376	1.92613	2.27287	3.36133	6.25929	8.73583	7.49374	Cont_P13647	K2C5_HUMAN	KRT5	Keratin, type II cytoskeletal 5
0.740711	1.50654	NaN	NaN	NaN	NaN	NaN	0.954533	NaN	1.0402	1.02668	NaN	NaN	NaN	NaN	NaN	NaN	NaN	NaN	NaN	-0.6605	NaN	-1.46738	NaN	NaN	NaN	NaN	NaN	-0.594051	NaN	NaN	NaN	NaN	NaN	2.57226	0.858463	Cont_P19001;P19001	K1C19_MOUSE	Krt19	Keratin, type I cytoskeletal 19
NaN	NaN	NaN	0.48018	NaN	NaN	NaN	NaN	NaN	NaN	NaN	NaN	NaN	NaN	NaN	NaN	NaN	NaN	NaN	NaN	NaN	NaN	NaN	NaN	NaN	NaN	NaN	NaN	NaN	NaN	NaN	NaN	NaN	NaN	NaN	NaN	Cont_P19012	K1C15_HUMAN	KRT15	Keratin, type I cytoskeletal 15
NaN	0.190057	NaN	NaN	NaN	NaN	NaN	NaN	NaN	NaN	NaN	NaN	NaN	NaN	NaN	NaN	2.35366	-0.247779	NaN	NaN	NaN	NaN	NaN	NaN	NaN	NaN	NaN	NaN	NaN	NaN	NaN	NaN	NaN	NaN	-0.133798	NaN	Cont_P19013	K2C4_HUMAN	KRT4	Keratin, type II cytoskeletal 4
-0.0549526	NaN	NaN	NaN	NaN	NaN	NaN	NaN	NaN	NaN	NaN	NaN	NaN	NaN	NaN	NaN	0.421285	NaN	NaN	NaN	NaN	NaN	NaN	NaN	NaN	NaN	NaN	NaN	NaN	NaN	NaN	NaN	NaN	NaN	NaN	NaN	Cont_P78386	KRT85_HUMAN	KRT85	Keratin, type II cuticular Hb5
2.66854	3.87628	0.558315	2.47276	NaN	-0.486679	0.163342	1.36915	-0.236314	2.48352	4.03541	0.360199	-0.151818	NaN	1.29233	NaN	1.87236	0.12153	NaN	NaN	0.389199	1.54404	0.811197	0.303799	0.380295	0.697042	NaN	NaN	-0.187147	NaN	NaN	-0.0968161	0.813946	0.727446	1.29765	5.31077	Cont_Q04695	K1C17_HUMAN	KRT17	Keratin, type I cytoskeletal 17
1.72138	NaN	NaN	NaN	NaN	NaN	NaN	NaN	NaN	NaN	NaN	NaN	NaN	NaN	NaN	NaN	0.254618	NaN	NaN	NaN	NaN	NaN	NaN	NaN	NaN	NaN	NaN	NaN	NaN	NaN	NaN	NaN	NaN	NaN	NaN	NaN	Cont_Q14532	K1H2_HUMAN	KRT32	Keratin, type I cuticular Ha2
2.52819	2.47559	3.0117	2.45822	5.57808	3.07425	2.63066	2.55117	3.18285	2.68605	2.38621	3.16585	2.94059	2.61101	2.46117	2.50602	3.35413	2.96856	2.44665	2.64324	2.71291	2.30039	4.86002	3.43518	2.59432	2.86597	1.30627	3.0395	2.82359	3.27817	2.85459	2.98791	3.3436	2.74983	2.46387	2.91813	Cont_Q3TRJ4;Q3TRJ4	K1C26_MOUSE	Krt26	Keratin, type I cytoskeletal 26
NaN	NaN	NaN	NaN	NaN	NaN	NaN	NaN	NaN	NaN	NaN	NaN	NaN	NaN	NaN	NaN	NaN	NaN	NaN	NaN	NaN	NaN	NaN	NaN	NaN	NaN	NaN	NaN	NaN	NaN	NaN	NaN	NaN	NaN	NaN	NaN	Cont_Q5RL79;Q5RL79	KTAP2_MOUSE	Krtcap2	Keratinocyte-associated protein 2
NaN	NaN	NaN	NaN	NaN	NaN	NaN	NaN	NaN	NaN	NaN	NaN	NaN	NaN	NaN	NaN	0.599803	NaN	NaN	NaN	NaN	NaN	NaN	NaN	NaN	NaN	NaN	NaN	NaN	NaN	NaN	NaN	NaN	NaN	NaN	NaN	Cont_Q61765;Q61765	K1H1_MOUSE	Krt31	Keratin, type I cuticular Ha1
-0.239849	2.0019	0.300638	0.220858	0.960879	0.429871	-1.99384	0.874117	NaN	0.764406	1.6211	NaN	1.03593	NaN	-0.78757	-0.129373	-0.665942	1.21187	-0.958972	0.595277	0.773063	0.884962	0.829834	-0.764391	-0.158247	0.0449219	NaN	0.23802	0.933328	0.258082	0.264836	NaN	NaN	0.637211	1.20029	-0.0917044	Cont_Q7RTS7	K2C74_HUMAN	KRT74	Keratin, type II cytoskeletal 74
1.60809	2.53234	NaN	NaN	NaN	NaN	NaN	1.05723	NaN	0.499166	0.241437	NaN	NaN	NaN	NaN	NaN	3.40484	NaN	NaN	NaN	NaN	1.30707	-0.223408	NaN	NaN	NaN	NaN	NaN	NaN	NaN	NaN	NaN	NaN	0.225807	2.33149	0.477491	Cont_Q8BGZ7;Q8BGZ7	K2C75_MOUSE	Krt75	Keratin, type II cytoskeletal 75
NaN	NaN	NaN	NaN	NaN	NaN	NaN	NaN	NaN	NaN	NaN	NaN	NaN	NaN	NaN	NaN	NaN	NaN	NaN	NaN	NaN	NaN	NaN	NaN	-1.31021	NaN	NaN	NaN	NaN	NaN	NaN	NaN	NaN	NaN	NaN	NaN	Cont_Q8CCX5;Q8CCX5	KT222_MOUSE	Krt222	Keratin-like protein KRT222
NaN	NaN	NaN	-2.02081	NaN	NaN	NaN	NaN	NaN	NaN	NaN	NaN	NaN	NaN	NaN	NaN	NaN	NaN	NaN	NaN	NaN	NaN	NaN	NaN	-1.81911	NaN	NaN	NaN	NaN	NaN	NaN	NaN	NaN	NaN	NaN	NaN	Cont_Q8VCW2;Q8VCW2	K1C25_MOUSE	Krt25	Keratin, type I cytoskeletal 25
NaN	NaN	NaN	NaN	NaN	NaN	NaN	NaN	NaN	NaN	NaN	NaN	NaN	NaN	NaN	NaN	1.66165	NaN	NaN	NaN	NaN	NaN	NaN	NaN	NaN	NaN	NaN	NaN	NaN	NaN	NaN	NaN	NaN	NaN	NaN	NaN	Cont_Q922U2;Q922U2	K2C5_MOUSE	Krt5	Keratin, type II cytoskeletal 5
NaN	NaN	NaN	NaN	NaN	NaN	NaN	NaN	NaN	NaN	NaN	NaN	NaN	NaN	NaN	NaN	2.12797	-0.298955	NaN	NaN	NaN	NaN	NaN	NaN	NaN	NaN	NaN	NaN	NaN	NaN	NaN	NaN	NaN	NaN	NaN	NaN	Cont_Q9Z331;Q9Z331	K2C6B_MOUSE	Krt6b	Keratin, type II cytoskeletal 6B
NaN	NaN	-0.230554	NaN	-0.397359	-0.31825	-0.0439916	NaN	-0.845111	NaN	-0.973215	NaN	NaN	-0.374043	-0.499859	-0.699429	-0.350698	-0.594397	-0.78727	-0.811779	-0.523026	-0.858247	-0.929007	NaN	0.0331254	-0.530591	-0.468814	NaN	NaN	-0.958831	NaN	NaN	-0.476457	-0.559027	-1.10544	-1.23534	D3YTP3	D3YTP3_MOUSE	Mtx3	Metaxin
NaN	NaN	-1.18072	NaN	NaN	NaN	-0.903121	NaN	-1.34319	-0.603121	-2.14327	NaN	NaN	-0.969078	NaN	-1.16077	NaN	NaN	NaN	-1.1965	NaN	-1.78998	NaN	NaN	NaN	-1.32286	NaN	NaN	NaN	-3.31221	-0.174628	-1.5453	NaN	-0.7171	NaN	NaN	D3YWQ0	DGKI_MOUSE	Dgki	Diacylglycerol kinase iota
NaN	NaN	NaN	0.0608063	NaN	NaN	NaN	NaN	NaN	NaN	NaN	NaN	NaN	-0.457157	NaN	-0.896406	NaN	NaN	-1.72961	NaN	NaN	-1.31983	NaN	NaN	-0.999966	NaN	NaN	NaN	NaN	NaN	0.176898	NaN	NaN	0.415446	NaN	NaN	D3YXJ0	DGKH_MOUSE	Dgkh	Diacylglycerol kinase eta
NaN	NaN	0.165594	0.169646	0.313799	NaN	0.353312	NaN	NaN	0.360691	0.048336	NaN	NaN	0.502546	0.473361	-0.170542	-1.3741	-0.491263	-0.304498	-0.0430508	0.335279	0.33916	NaN	NaN	0.762338	-0.00763226	0.174463	NaN	NaN	NaN	-0.0444083	-0.377303	0.14395	0.409144	NaN	0.108628	D3YXK2	SAFB1_MOUSE	Safb	Scaffold attachment factor B1
NaN	NaN	NaN	NaN	NaN	NaN	NaN	NaN	NaN	NaN	NaN	NaN	NaN	NaN	NaN	NaN	NaN	NaN	NaN	NaN	NaN	NaN	NaN	NaN	-1.94121	NaN	NaN	NaN	NaN	NaN	NaN	NaN	NaN	NaN	NaN	NaN	D3YZI9	PGBD5_MOUSE	Pgbd5	PiggyBac transposable element-derived protein 5
NaN	NaN	-0.986402	NaN	NaN	-0.754386	-0.450758	NaN	NaN	-0.936357	-0.0750399	NaN	NaN	-0.733171	-1.61826	NaN	NaN	NaN	NaN	NaN	NaN	NaN	NaN	NaN	-0.278127	NaN	NaN	NaN	NaN	NaN	NaN	NaN	-0.706031	NaN	NaN	NaN	D3YZP9	CCDC6_MOUSE	Ccdc6	Coiled-coil domain-containing protein 6
0.371525	0.139843	1.20215	0.440004	-0.24619	0.228945	0.159758	0.48258	0.495498	0.198444	0.492354	0.115145	-0.467647	1.20822	0.303692	0.720277	0.781863	0.169086	0.681268	0.892623	0.169497	0.652261	-0.149065	0.0485024	1.02458	0.3297	0.522186	-0.877146	0.144731	0.237569	0.404533	0.0998802	0.429956	0.668111	-0.548867	0.497797	D3YZZ5	D3YZZ5_MOUSE	Tmed7	Transmembrane p24 trafficking protein 7
NaN	NaN	-1.49401	-0.834853	-0.595508	NaN	-0.362757	NaN	NaN	-0.673909	-1.06196	NaN	-0.0105267	0.231016	-0.256401	-0.413288	-0.595095	NaN	NaN	-0.567881	-0.149693	-0.144692	NaN	NaN	0.281888	-0.342489	-0.416588	NaN	NaN	NaN	-0.891944	-0.649872	-0.121407	-0.526417	NaN	-0.344995	D3Z0M9	D3Z0M9_MOUSE	Ddx23	RNA helicase
NaN	NaN	NaN	NaN	NaN	-2.20718	NaN	NaN	NaN	NaN	NaN	NaN	-1.29241	-0.855145	NaN	NaN	NaN	NaN	NaN	-0.951493	NaN	NaN	-1.16551	NaN	NaN	NaN	NaN	NaN	NaN	NaN	NaN	NaN	NaN	NaN	NaN	NaN	D3Z286	D3Z286_MOUSE	Tmppe	Transmembrane protein with metallophosphoesterase domain
-0.0151939	0.682225	-0.011405	0.225269	0.248979	-0.286077	-0.217386	-0.349721	0.00273037	0.237944	0.560526	-0.679772	0.503669	0.354605	0.627446	0.499078	-0.442874	0.449066	0.203579	0.181566	0.0680962	0.228719	0.246253	-0.329526	0.243373	0.129274	0.00101042	-0.0970731	-0.179293	-0.215916	-0.237175	-0.204441	-0.13544	0.679523	0.0971479	0.703708	D3Z2H9	D3Z2H9_MOUSE	Tpm3-rs7	Tropomyosin 3, related sequence 7
NaN	-0.426731	-0.216539	0.184673	-0.0821214	NaN	-0.0428157	-0.960361	NaN	-0.0660925	0.396723	NaN	NaN	1.48279	0.680633	0.583996	0.530651	0.0733519	0.0611873	0.387254	0.47669	0.385975	NaN	NaN	0.891804	0.206717	0.627555	NaN	NaN	NaN	0.272466	NaN	0.122543	0.314201	NaN	-0.141729	D3Z3N4	D3Z3N4_MOUSE	Hnrnph3	Heterogeneous nuclear ribonucleoprotein H3
NaN	NaN	NaN	NaN	NaN	NaN	NaN	NaN	NaN	NaN	NaN	NaN	NaN	NaN	NaN	NaN	NaN	NaN	NaN	NaN	NaN	NaN	NaN	NaN	-1.46459	NaN	NaN	NaN	NaN	NaN	NaN	NaN	NaN	NaN	NaN	NaN	D3Z3Y1	D3Z3Y1_MOUSE	Pigg	GPI ethanolamine phosphate transferase 2
NaN	NaN	NaN	NaN	NaN	NaN	NaN	NaN	NaN	NaN	NaN	NaN	NaN	-2.80164	NaN	NaN	NaN	NaN	NaN	NaN	NaN	NaN	NaN	NaN	NaN	NaN	NaN	NaN	NaN	NaN	NaN	NaN	NaN	NaN	NaN	NaN	D3Z4S3	PTRD1_MOUSE	Ptrhd1	Putative peptidyl-tRNA hydrolase PTRHD1
0.939173	0.569673	1.74757	1.34579	0.957026	1.21055	1.3066	1.09547	1.55997	0.883756	1.46649	0.457834	0.319442	2.39772	1.38813	1.97263	1.29282	1.3466	1.35639	1.71046	1.57274	1.58943	0.943422	1.39536	1.73088	1.998	1.39131	1.07442	0.88679	1.16917	1.67229	1.26582	1.13974	1.94917	0.671042	1.29578	D3Z7P3	GLSK_MOUSE	Gls	Glutaminase kidney isoform, mitochondrial
NaN	NaN	NaN	NaN	NaN	NaN	NaN	NaN	NaN	NaN	NaN	NaN	NaN	NaN	NaN	-1.40248	NaN	NaN	NaN	NaN	NaN	NaN	NaN	NaN	-1.02035	NaN	NaN	NaN	NaN	NaN	NaN	NaN	NaN	NaN	NaN	NaN	D3Z7Q2	SIM20_MOUSE	Smim20	Small integral membrane protein 20
NaN	NaN	NaN	NaN	NaN	NaN	0.382291	NaN	NaN	NaN	NaN	NaN	NaN	NaN	-0.0291343	NaN	NaN	NaN	NaN	NaN	NaN	-0.926249	NaN	NaN	NaN	NaN	NaN	NaN	NaN	NaN	NaN	NaN	-1.61903	NaN	NaN	-0.396439	D3Z7X0	D3Z7X0_MOUSE	Acad12	Acyl-Coenzyme A dehydrogenase family, member 12
NaN	NaN	NaN	-0.71003	NaN	NaN	NaN	-1.86833	NaN	NaN	-1.07864	NaN	NaN	-0.480535	NaN	NaN	NaN	NaN	NaN	-0.117976	NaN	NaN	-0.115182	-0.610258	-1.00162	-0.326686	-0.863342	NaN	NaN	NaN	NaN	NaN	NaN	-1.74402	NaN	NaN	D4AFX7	D4AFX7_MOUSE	Dnajc13	DnaJ heat shock protein family (Hsp40) member C13
NaN	NaN	NaN	NaN	NaN	NaN	NaN	NaN	NaN	NaN	NaN	NaN	NaN	NaN	NaN	NaN	NaN	NaN	NaN	NaN	NaN	NaN	NaN	NaN	NaN	NaN	NaN	NaN	NaN	NaN	NaN	NaN	NaN	NaN	NaN	NaN	E0CYQ0	E0CYQ0_MOUSE	Kctd17	Potassium channel tetramerisation domain containing 17
NaN	NaN	NaN	NaN	NaN	NaN	NaN	NaN	NaN	NaN	NaN	NaN	NaN	NaN	NaN	NaN	NaN	NaN	NaN	NaN	NaN	NaN	NaN	NaN	NaN	NaN	-2.39451	NaN	NaN	NaN	NaN	NaN	NaN	NaN	NaN	NaN	E0CZ22	E0CZ22_MOUSE	Mroh1	Maestro heat-like repeat family member 1
-0.966353	NaN	NaN	NaN	NaN	NaN	NaN	NaN	NaN	NaN	NaN	NaN	NaN	0.0433855	NaN	NaN	NaN	-0.374866	NaN	-0.876385	NaN	NaN	NaN	NaN	-0.760557	NaN	NaN	NaN	-0.712261	NaN	NaN	-1.31352	NaN	NaN	NaN	-1.31304	E9PUQ8	DGKD_MOUSE	Dgkd	Diacylglycerol kinase delta
NaN	NaN	NaN	NaN	NaN	NaN	NaN	NaN	NaN	NaN	NaN	NaN	NaN	NaN	NaN	NaN	NaN	NaN	NaN	NaN	NaN	NaN	NaN	NaN	NaN	NaN	NaN	NaN	NaN	NaN	NaN	NaN	NaN	NaN	NaN	NaN	E9PUR0	E9PUR0_MOUSE	Ankhd1	Ankyrin repeat and KH domain containing 1
-1.55181	NaN	-0.956713	NaN	NaN	-1.25763	NaN	-1.23377	NaN	-0.916184	-1.12139	NaN	-0.565552	NaN	-1.16713	-0.594614	NaN	-0.955662	NaN	-1.11372	NaN	-1.78066	NaN	NaN	-1.35842	NaN	-0.47637	-0.408466	NaN	-1.24741	-1.07537	-1.54655	-0.827621	0.0201616	NaN	-0.662979	E9PV24	FIBA_MOUSE	Fga	Fibrinogen alpha chain
NaN	NaN	NaN	NaN	NaN	NaN	NaN	NaN	NaN	NaN	NaN	NaN	NaN	NaN	NaN	NaN	NaN	NaN	NaN	NaN	NaN	NaN	NaN	NaN	NaN	NaN	NaN	NaN	NaN	NaN	NaN	NaN	NaN	NaN	NaN	NaN	E9PV66	E9PV66_MOUSE	Myo18b	Myosin XVIIIb
NaN	NaN	NaN	NaN	NaN	NaN	NaN	NaN	NaN	NaN	-2.52995	NaN	NaN	-0.781363	NaN	-0.873147	NaN	NaN	NaN	-2.03896	NaN	NaN	-2.4186	NaN	NaN	-1.7063	NaN	NaN	NaN	NaN	NaN	NaN	NaN	NaN	NaN	NaN	E9PV86	MCTP1_MOUSE	Mctp1	Multiple C2 and transmembrane domain-containing protein 1
0.214061	NaN	NaN	NaN	NaN	1.05424	NaN	0.178869	NaN	NaN	NaN	NaN	NaN	NaN	NaN	NaN	NaN	NaN	0.222579	0.412935	0.902474	NaN	-0.00506735	-0.186703	NaN	NaN	NaN	NaN	NaN	0.594287	0.478056	NaN	0.845905	0.683952	NaN	0.428081	E9PV87	TALD3_MOUSE	Talpid3	Protein TALPID3
-0.558261	NaN	-0.354245	0.290774	-0.182662	NaN	-0.528569	-0.0604334	-0.0122871	NaN	0.139139	NaN	-0.163059	0.683645	0.278838	0.406698	-0.132681	0.122123	0.255314	0.337625	0.458047	0.0187726	NaN	NaN	0.563995	0.524252	0.219414	NaN	0.550526	0.733301	0.144516	0.0940323	0.376199	0.0265818	-0.401587	-0.00898457	E9PVA8	GCN1_MOUSE	Gcn1	Stalled ribosome sensor GCN1
-0.609265	-0.759832	0.182348	-0.584247	-0.266943	-0.682647	-0.0382056	-0.203582	-0.241451	-0.70013	-0.0411386	-0.859788	-0.350354	0.0526457	-0.271224	-0.19945	-0.16724	-0.554537	-0.45818	-0.162668	-0.314591	-0.0826249	-0.15443	0.0755019	0.343015	-0.304409	-0.191187	-1.34406	-0.824685	-0.113256	NaN	-0.270671	-0.486191	-0.142737	-1.11368	-0.619606	E9PVZ8	E9PVZ8_MOUSE	Golgb1	Golgi autoantigen, golgin subfamily b, macrogolgin 1
NaN	NaN	NaN	NaN	NaN	-3.10136	NaN	NaN	NaN	NaN	NaN	NaN	NaN	NaN	NaN	NaN	NaN	NaN	NaN	-2.90512	NaN	NaN	NaN	NaN	NaN	NaN	NaN	NaN	NaN	NaN	NaN	NaN	NaN	-2.49956	NaN	NaN	E9PW37	E9PW37_MOUSE	Rasal2	RAS protein activator like 2
NaN	NaN	NaN	NaN	NaN	NaN	NaN	NaN	NaN	NaN	NaN	NaN	NaN	NaN	NaN	NaN	NaN	NaN	NaN	NaN	NaN	NaN	NaN	NaN	NaN	NaN	NaN	NaN	NaN	NaN	NaN	NaN	NaN	NaN	NaN	NaN	E9PWM3	E9PWM3_MOUSE	Armcx4	Armadillo repeat containing, X-linked 4
2.1667	NaN	NaN	NaN	NaN	NaN	1.74517	2.66894	NaN	NaN	NaN	NaN	NaN	2.69123	NaN	NaN	NaN	NaN	NaN	2.84742	NaN	1.28224	0.326056	NaN	0.121086	0.170969	NaN	NaN	-0.308306	NaN	NaN	NaN	NaN	0.750284	NaN	NaN	E9PWP9	E9PWP9_MOUSE	4931408C20Rik	RIKEN cDNA 4931408C20 gene
0.231956	-0.215032	0.261502	-0.019206	-0.445304	0.286832	-0.175244	0.197296	NaN	0.127993	0.468493	0.157349	1.24835	1.30523	1.09258	0.765124	0.28766	1.34504	0.757721	0.880833	1.22727	0.428454	-0.178021	0.487968	0.855043	1.00117	0.623526	0.943321	-0.596416	-0.266495	0.478836	-1.07097	0.129388	0.564572	0.143646	0.711719	E9PWQ3	E9PWQ3_MOUSE	Col6a3	Collagen, type VI, alpha 3
NaN	NaN	NaN	NaN	NaN	NaN	NaN	NaN	-1.76224	NaN	-0.590482	NaN	NaN	-0.637825	-0.614869	-0.261783	NaN	NaN	0.0364709	-0.545949	NaN	NaN	-1.07351	NaN	-1.01938	NaN	NaN	NaN	NaN	NaN	NaN	-1.16033	NaN	NaN	NaN	-0.902608	E9PWR4	E9PWR4_MOUSE	Dip2c	Disco interacting protein 2 homolog C
NaN	NaN	NaN	NaN	NaN	NaN	NaN	NaN	NaN	NaN	NaN	NaN	NaN	NaN	NaN	NaN	NaN	NaN	NaN	NaN	NaN	NaN	NaN	NaN	NaN	NaN	NaN	NaN	NaN	NaN	NaN	NaN	NaN	NaN	NaN	NaN	E9PWW9	E9PWW9_MOUSE	Rsf1	Remodeling and spacing factor 1
NaN	NaN	NaN	NaN	NaN	NaN	NaN	NaN	NaN	NaN	NaN	NaN	NaN	-1.41029	NaN	NaN	NaN	NaN	NaN	NaN	NaN	NaN	NaN	NaN	NaN	NaN	NaN	NaN	NaN	NaN	NaN	NaN	NaN	NaN	NaN	NaN	E9PX28	E9PX28_MOUSE	Pcdh10	Protocadherin 10
NaN	NaN	NaN	NaN	NaN	NaN	NaN	NaN	NaN	NaN	NaN	NaN	NaN	NaN	NaN	NaN	NaN	NaN	NaN	NaN	NaN	NaN	NaN	NaN	NaN	NaN	NaN	NaN	NaN	NaN	NaN	NaN	NaN	NaN	NaN	NaN	E9PX68	E9PX68_MOUSE	Slc4a1ap	Solute carrier family 4 (anion exchanger), member 1, adaptor protein
NaN	NaN	NaN	-1.10078	NaN	NaN	NaN	NaN	NaN	NaN	NaN	NaN	NaN	NaN	NaN	NaN	-0.250655	0.258941	-0.126485	NaN	NaN	-0.513416	NaN	NaN	NaN	0.854082	NaN	NaN	NaN	NaN	NaN	NaN	NaN	NaN	-0.393972	NaN	E9PX95	ABCAH_MOUSE	Abca17	ATP-binding cassette sub-family A member 17
NaN	NaN	0.360364	NaN	NaN	NaN	NaN	1.71879	NaN	NaN	NaN	NaN	NaN	0.0113764	-0.185233	NaN	-0.779679	NaN	-0.699786	NaN	NaN	NaN	NaN	NaN	0.0784707	NaN	NaN	NaN	NaN	NaN	-0.186395	NaN	NaN	-0.65314	NaN	NaN	E9PY16	E9PY16_MOUSE	Adap1	ArfGAP with dual PH domains 1
NaN	NaN	NaN	NaN	NaN	NaN	NaN	NaN	NaN	NaN	NaN	NaN	NaN	NaN	NaN	NaN	NaN	NaN	NaN	NaN	NaN	NaN	NaN	NaN	NaN	NaN	NaN	NaN	NaN	NaN	NaN	NaN	NaN	NaN	NaN	NaN	E9PY28	E9PY28_MOUSE	Btbd2	BTB (POZ) domain containing 2
NaN	NaN	NaN	NaN	NaN	NaN	NaN	NaN	NaN	NaN	NaN	NaN	NaN	NaN	NaN	NaN	NaN	NaN	NaN	NaN	NaN	NaN	NaN	NaN	-1.58269	NaN	NaN	NaN	NaN	NaN	NaN	NaN	NaN	NaN	NaN	NaN	E9PY46	IF140_MOUSE	Ift140	Intraflagellar transport protein 140 homolog
NaN	NaN	NaN	NaN	NaN	NaN	NaN	NaN	NaN	NaN	NaN	NaN	NaN	NaN	NaN	NaN	NaN	NaN	NaN	NaN	-1.45685	NaN	NaN	NaN	NaN	-0.964456	NaN	NaN	NaN	NaN	NaN	NaN	NaN	NaN	NaN	NaN	E9PYD1	E9PYD1_MOUSE	Fam98c	Family with sequence similarity 98, member C
NaN	NaN	NaN	NaN	NaN	NaN	NaN	NaN	NaN	NaN	NaN	NaN	NaN	NaN	NaN	NaN	NaN	NaN	NaN	NaN	NaN	NaN	NaN	NaN	NaN	NaN	NaN	NaN	NaN	NaN	NaN	NaN	NaN	NaN	NaN	NaN	E9PYF7	E9PYF7_MOUSE	Ap1ar	AP1AR
NaN	NaN	NaN	NaN	NaN	NaN	NaN	NaN	NaN	NaN	NaN	NaN	NaN	NaN	NaN	NaN	NaN	NaN	-1.31055	NaN	NaN	NaN	NaN	NaN	NaN	NaN	NaN	NaN	NaN	NaN	NaN	NaN	NaN	NaN	NaN	NaN	E9PYG6	E9PYG6_MOUSE	Rasa1	RAS p21 protein activator 1
NaN	NaN	NaN	NaN	NaN	NaN	NaN	NaN	NaN	NaN	NaN	NaN	NaN	NaN	NaN	NaN	NaN	NaN	NaN	NaN	NaN	NaN	NaN	NaN	NaN	NaN	NaN	NaN	NaN	NaN	NaN	NaN	NaN	NaN	NaN	NaN	E9PYH6	SET1A_MOUSE	Setd1a	Histone-lysine N-methyltransferase SETD1A
NaN	NaN	NaN	NaN	NaN	NaN	NaN	NaN	NaN	NaN	NaN	NaN	NaN	NaN	NaN	NaN	NaN	NaN	NaN	NaN	NaN	NaN	NaN	NaN	NaN	NaN	NaN	NaN	NaN	NaN	NaN	NaN	NaN	NaN	NaN	NaN	E9PYK3	PARP4_MOUSE	Parp4	Protein mono-ADP-ribosyltransferase PARP4
NaN	NaN	NaN	NaN	NaN	NaN	NaN	NaN	NaN	NaN	NaN	NaN	NaN	NaN	NaN	NaN	NaN	NaN	NaN	NaN	NaN	NaN	NaN	NaN	NaN	NaN	NaN	NaN	NaN	NaN	NaN	NaN	NaN	NaN	NaN	NaN	E9PYP2	E9PYP2_MOUSE	Nbeal1	Neurobeachin like 1
NaN	NaN	NaN	NaN	NaN	NaN	NaN	NaN	NaN	NaN	-0.246863	NaN	NaN	NaN	NaN	NaN	NaN	NaN	NaN	NaN	NaN	NaN	NaN	NaN	NaN	NaN	NaN	NaN	NaN	NaN	NaN	NaN	NaN	NaN	NaN	NaN	E9PZJ8	ASCC3_MOUSE	Ascc3	Activating signal cointegrator 1 complex subunit 3
NaN	NaN	NaN	NaN	NaN	NaN	NaN	NaN	NaN	NaN	NaN	NaN	NaN	-0.227455	-0.695467	NaN	NaN	NaN	NaN	-0.74252	NaN	NaN	NaN	NaN	NaN	NaN	NaN	NaN	NaN	NaN	NaN	NaN	NaN	NaN	NaN	NaN	E9PZM4	CHD2_MOUSE	Chd2	Chromodomain-helicase-DNA-binding protein 2
NaN	NaN	NaN	NaN	NaN	NaN	NaN	-0.316458	NaN	NaN	NaN	NaN	NaN	NaN	-1.62213	NaN	NaN	NaN	NaN	NaN	NaN	-0.555692	NaN	NaN	NaN	NaN	NaN	NaN	NaN	NaN	NaN	NaN	NaN	NaN	NaN	NaN	E9PZM7	E9PZM7_MOUSE	Scaf11	SR-related CTD-associated factor 11
0.798237	NaN	NaN	NaN	-0.422201	NaN	NaN	-0.523695	NaN	NaN	NaN	NaN	NaN	-0.6735	-0.804429	-0.448021	NaN	-0.0464764	NaN	NaN	-0.258498	-0.564823	0.488124	NaN	-0.799322	NaN	-0.247688	0.106408	NaN	0.30932	NaN	-0.724618	NaN	-0.182653	NaN	NaN	E9PZP8	E9PZP8_MOUSE	Herc1	HECT and RLD domain containing E3 ubiquitin protein ligase family member 1
-0.107805	-1.48848	-0.0455971	0.740234	-0.180583	-0.181141	-0.389162	NaN	1.48924	NaN	0.268742	-0.297726	0.383056	-0.224677	0.177512	0.548882	-0.67969	0.164658	0.242012	0.040328	0.127366	-0.562826	NaN	0.21164	1.37512	0.233258	0.146832	-0.273459	0.209332	-0.486426	0.0904317	-0.451663	0.0565434	-0.103041	NaN	-1.16812	E9Q0S6	TENS1_MOUSE	Tns1	Tensin-1
0.16249	NaN	-0.284698	-0.557524	-0.226921	-0.0433741	-0.397546	-1.08715	-0.0562983	-0.318575	-0.0426016	-0.567831	-0.248175	0.425148	-0.0234466	-0.653891	-0.353374	-0.23161	-0.300231	-0.0872602	-0.263587	0.0251813	-0.748527	NaN	0.203429	-0.201564	-0.460314	-0.725098	-0.626888	-0.376801	-0.495038	-0.352556	-0.836633	-0.119077	NaN	-0.58982	E9Q137	TX264_MOUSE	Tex264	Testis-expressed protein 264 homolog
NaN	NaN	-2.35232	NaN	NaN	NaN	NaN	NaN	NaN	NaN	NaN	NaN	NaN	NaN	NaN	NaN	NaN	NaN	NaN	NaN	NaN	NaN	NaN	NaN	NaN	NaN	NaN	NaN	NaN	NaN	NaN	NaN	NaN	-1.31301	NaN	NaN	E9Q1P8	I2BP2_MOUSE	Irf2bp2	Interferon regulatory factor 2-binding protein 2
NaN	NaN	NaN	NaN	NaN	NaN	NaN	NaN	NaN	NaN	NaN	NaN	NaN	NaN	NaN	NaN	NaN	NaN	NaN	NaN	NaN	NaN	NaN	NaN	NaN	NaN	NaN	NaN	NaN	NaN	NaN	NaN	NaN	NaN	NaN	NaN	E9Q286	ICE1_MOUSE	Ice1	Little elongation complex subunit 1
NaN	NaN	-0.983722	NaN	NaN	NaN	NaN	NaN	NaN	NaN	-1.57952	NaN	NaN	-1.30117	-2.61902	NaN	NaN	NaN	-1.40569	-1.29287	-1.31313	NaN	NaN	NaN	-1.11811	NaN	NaN	NaN	NaN	NaN	-1.85241	NaN	NaN	NaN	NaN	-1.46796	E9Q2E4	E9Q2E4_MOUSE	Hectd4	HECT domain E3 ubiquitin protein ligase 4
NaN	NaN	NaN	NaN	NaN	NaN	NaN	NaN	NaN	NaN	NaN	NaN	NaN	NaN	NaN	NaN	NaN	NaN	NaN	NaN	NaN	NaN	NaN	NaN	NaN	NaN	NaN	NaN	NaN	NaN	NaN	NaN	NaN	NaN	NaN	NaN	E9Q2Y0	E9Q2Y0_MOUSE	Eid2b	EP300 interacting inhibitor of differentiation 2B
NaN	NaN	NaN	NaN	NaN	NaN	NaN	NaN	NaN	NaN	NaN	NaN	NaN	-1.47196	-1.11189	NaN	NaN	NaN	NaN	NaN	NaN	NaN	NaN	NaN	0.198028	NaN	NaN	NaN	-0.237066	NaN	NaN	NaN	NaN	NaN	NaN	NaN	E9Q394	AKP13_MOUSE	Akap13	A-kinase anchor protein 13
-1.58957	NaN	NaN	NaN	NaN	NaN	NaN	NaN	NaN	NaN	-1.95994	NaN	NaN	NaN	NaN	NaN	NaN	NaN	NaN	NaN	NaN	NaN	NaN	NaN	NaN	NaN	NaN	NaN	NaN	NaN	NaN	NaN	NaN	NaN	NaN	NaN	E9Q3A7	E9Q3A7_MOUSE	Cdh19	Cadherin 19, type 2
NaN	NaN	-1.19176	NaN	NaN	-0.852498	-1.50716	NaN	NaN	NaN	NaN	NaN	NaN	-0.569148	-0.858932	NaN	NaN	NaN	NaN	NaN	NaN	-1.45703	NaN	NaN	-0.708887	-1.67866	-1.37298	NaN	NaN	NaN	NaN	NaN	NaN	-1.81069	NaN	NaN	E9Q3C1	C2CD2_MOUSE	C2cd2	C2 domain-containing protein 2
NaN	NaN	NaN	-0.641803	-0.573899	NaN	-0.238534	NaN	NaN	NaN	0.0181627	NaN	NaN	-0.00622749	-0.443099	-0.652107	-0.356269	-1.73005	-0.791152	-0.556422	-0.857643	NaN	NaN	NaN	-0.0928159	NaN	-0.615759	NaN	NaN	NaN	-0.340052	-0.697509	-0.547112	-0.778942	NaN	NaN	E9Q3G8	E9Q3G8_MOUSE	Nup153	Nucleoporin 153
NaN	NaN	NaN	NaN	NaN	NaN	NaN	NaN	NaN	NaN	NaN	NaN	NaN	-1.07862	-0.34956	NaN	NaN	NaN	NaN	-0.979958	-0.377612	-0.173527	NaN	NaN	NaN	-0.0084877	NaN	NaN	NaN	NaN	NaN	NaN	NaN	NaN	NaN	NaN	E9Q3L2	PI4KA_MOUSE	Pi4ka	Phosphatidylinositol 4-kinase alpha
0.243007	1.56678	NaN	NaN	NaN	NaN	NaN	NaN	NaN	0.488619	-0.0596628	NaN	NaN	NaN	NaN	NaN	-0.89362	NaN	NaN	-1.39291	-0.706122	0.645203	1.02376	NaN	NaN	NaN	NaN	NaN	0.231452	NaN	NaN	NaN	NaN	NaN	1.52082	2.23036	E9Q3P4	E9Q3P4_MOUSE	Cenpf	Centromere protein F
NaN	-0.455953	NaN	NaN	NaN	NaN	NaN	NaN	NaN	NaN	-0.743679	NaN	NaN	-0.562331	-1.218	NaN	NaN	NaN	-0.861742	NaN	NaN	-1.2764	NaN	NaN	-0.548656	NaN	NaN	NaN	NaN	NaN	NaN	NaN	-1.12932	NaN	NaN	NaN	E9Q401	RYR2_MOUSE	Ryr2	Ryanodine receptor 2
NaN	NaN	-0.823811	NaN	NaN	NaN	-2.00409	NaN	NaN	-2.05396	-0.935521	NaN	-0.378866	-0.181449	-0.575182	NaN	-1.08044	NaN	NaN	-1.27294	-1.06369	-1.04145	NaN	NaN	-1.18957	-1.00218	-0.755321	NaN	NaN	-1.48334	-0.861451	-0.507791	-0.741467	-0.833081	NaN	NaN	E9Q411	E9Q411_MOUSE	Nbas	Neuroblastoma amplified sequence
NaN	NaN	NaN	NaN	-0.906646	NaN	NaN	NaN	NaN	NaN	NaN	NaN	NaN	NaN	NaN	NaN	NaN	NaN	NaN	NaN	NaN	NaN	NaN	NaN	NaN	NaN	NaN	NaN	NaN	NaN	NaN	NaN	NaN	NaN	NaN	-0.665964	E9Q414	APOB_MOUSE	Apob	Apolipoprotein B-100
NaN	NaN	NaN	NaN	NaN	NaN	NaN	NaN	NaN	NaN	NaN	NaN	NaN	NaN	NaN	-1.42071	NaN	NaN	NaN	NaN	NaN	-1.8973	NaN	NaN	-0.98518	NaN	NaN	NaN	NaN	NaN	NaN	NaN	NaN	NaN	NaN	NaN	E9Q4N7	ARI1B_MOUSE	Arid1b	AT-rich interactive domain-containing protein 1B
NaN	NaN	-0.172467	-0.570271	-0.698673	NaN	-0.703923	NaN	-0.179618	-0.281681	-0.399832	NaN	-0.806004	-0.091855	-0.0964122	-0.676082	NaN	-0.493195	-0.813552	-0.489901	-0.0922451	-0.649469	NaN	NaN	-0.339563	NaN	-0.212756	NaN	-0.255575	0.0885735	NaN	-0.543143	NaN	-0.671446	NaN	-0.687142	E9Q4P1	WDFY1_MOUSE	Wdfy1	WD repeat and FYVE domain-containing protein 1
-2.60421	-1.88429	-0.681317	-1.14235	NaN	NaN	NaN	-0.588474	-0.148618	0.214795	-0.541185	-1.08307	NaN	-0.697369	-0.858168	-0.841105	-1.42368	-1.73413	NaN	-0.617738	-0.499074	-0.545298	-0.663297	NaN	-0.894471	-1.37935	-0.897631	NaN	NaN	-0.946455	-0.657841	NaN	-1.13075	-0.780663	NaN	-1.30267	E9Q512	E9Q512_MOUSE	Trip11	Thyroid hormone receptor interactor 11
0.880084	0.567554	1.24056	0.161842	0.583465	1.27977	1.26044	0.449039	1.21771	0.669554	1.77909	1.46296	1.19876	0.870996	0.666444	0.254419	1.35396	0.55676	0.665199	0.434988	0.629558	-0.352011	0.353862	1.86091	0.730083	1.01619	0.606788	0.9726	0.641786	0.68827	0.849569	2.37393	1.94104	0.495006	1.2134	1.47148	E9Q555	RN213_MOUSE	Rnf213	E3 ubiquitin-protein ligase RNF213
2.96081	4.69449	1.3889	1.37323	0.450408	NaN	-0.23713	3.1858	0.313093	3.17778	3.06683	NaN	0.174928	1.55801	1.30018	NaN	1.37156	0.359059	0.42058	1.04936	1.07935	2.67521	3.21897	0.650916	-0.0193963	1.26302	-0.464703	-0.175939	1.71375	0.4358	0.225656	0.956522	0.335038	0.962254	4.2966	3.31879	E9Q557	DESP_MOUSE	Dsp	Desmoplakin
NaN	NaN	0.405895	NaN	-0.0330911	NaN	0.119881	NaN	NaN	NaN	-0.0505724	NaN	NaN	0.657459	0.67764	0.319587	-0.131696	NaN	NaN	0.185375	0.110104	-0.601953	NaN	NaN	0.793509	0.103053	0.240308	NaN	NaN	NaN	0.56919	0.128094	-0.149903	0.754304	NaN	0.0385866	E9Q5C9	NOLC1_MOUSE	Nolc1	Nucleolar and coiled-body phosphoprotein 1
NaN	NaN	NaN	-0.759661	NaN	NaN	-1.00915	NaN	NaN	NaN	NaN	NaN	NaN	NaN	0.738677	NaN	NaN	NaN	NaN	NaN	NaN	NaN	NaN	NaN	NaN	NaN	NaN	NaN	NaN	NaN	NaN	NaN	NaN	NaN	NaN	-1.39127	E9Q5I3	E9Q5I3_MOUSE	Muc5b	Mucin 5, subtype B, tracheobronchial
NaN	NaN	NaN	NaN	NaN	NaN	NaN	NaN	NaN	NaN	NaN	NaN	NaN	-1.68018	NaN	NaN	NaN	NaN	NaN	NaN	NaN	NaN	NaN	NaN	-0.838596	NaN	NaN	NaN	NaN	NaN	NaN	NaN	NaN	NaN	NaN	NaN	E9Q5K9	YTDC1_MOUSE	Ythdc1	YTH domain-containing protein 1
NaN	NaN	-1.40254	NaN	NaN	NaN	NaN	NaN	NaN	NaN	NaN	NaN	NaN	-1.32835	-0.776264	-0.957789	NaN	NaN	NaN	NaN	NaN	-1.67753	NaN	NaN	-0.620372	NaN	-1.73124	NaN	NaN	NaN	-0.466013	NaN	NaN	-1.61505	NaN	NaN	E9Q5M4	E9Q5M4_MOUSE	Zfr2	Zinc finger RNA binding protein 2
0.485922	0.867983	0.939401	1.0485	1.06636	0.704588	0.161621	0.422846	-0.00900841	0.231089	1.59788	-0.0227504	1.80362	2.79777	1.75777	1.5569	1.58608	2.24554	1.08804	2.04081	1.75092	0.956652	0.970222	1.21689	1.35728	1.45949	1.04483	1.53773	0.0819836	1.03586	1.52908	0.307687	1.51092	2.35383	1.03445	2.03535	E9Q616	E9Q616_MOUSE	Ahnak	AHNAK nucleoprotein (desmoyokin)
NaN	NaN	-1.03412	-1.02332	-1.09596	-0.844866	-1.29963	-0.892156	-0.554178	-0.486834	-0.344226	NaN	NaN	-0.348911	-0.288011	-0.132702	-0.673219	-0.16444	-1.3753	-0.267702	-0.236943	-0.593487	NaN	-0.337917	NaN	-0.158751	-0.638421	NaN	NaN	-1.44069	-0.783684	-0.649233	NaN	-0.488027	NaN	-0.46955	E9Q634	MYO1E_MOUSE	Myo1e	Unconventional myosin-Ie
NaN	NaN	NaN	NaN	NaN	NaN	NaN	NaN	NaN	NaN	-1.41438	NaN	NaN	NaN	NaN	NaN	NaN	NaN	NaN	-1.63852	NaN	NaN	NaN	NaN	NaN	NaN	NaN	NaN	NaN	NaN	NaN	NaN	NaN	NaN	NaN	NaN	E9Q6H8	E9Q6H8_MOUSE	Plekha5	Pleckstrin homology domain containing, family A member 5
NaN	NaN	NaN	NaN	NaN	NaN	NaN	NaN	NaN	NaN	-1.20076	NaN	NaN	-0.836882	NaN	NaN	NaN	NaN	NaN	NaN	NaN	NaN	NaN	NaN	-1.02356	NaN	NaN	NaN	NaN	NaN	NaN	NaN	NaN	-1.31247	NaN	NaN	E9Q6J5	BD1L1_MOUSE	Bod1l	Biorientation of chromosomes in cell division protein 1-like 1
NaN	NaN	NaN	NaN	NaN	NaN	NaN	NaN	NaN	NaN	NaN	NaN	NaN	NaN	NaN	NaN	NaN	NaN	NaN	NaN	NaN	NaN	NaN	NaN	NaN	NaN	NaN	NaN	NaN	NaN	NaN	NaN	NaN	NaN	NaN	NaN	E9Q6P5	TTC7B_MOUSE	Ttc7b	Tetratricopeptide repeat protein 7B
NaN	NaN	-1.00316	-1.20787	NaN	-0.133617	NaN	NaN	NaN	-1.08213	-0.610583	NaN	-0.239668	-0.666691	-0.143211	NaN	NaN	-0.58246	-1.01782	-0.345493	-1.07424	-2.22175	NaN	NaN	-0.454271	-0.573231	-0.407176	-0.0837255	NaN	NaN	-1.56118	NaN	NaN	-0.61131	NaN	-1.40896	E9Q6R7	E9Q6R7_MOUSE	Utrn	Utrophin
NaN	NaN	NaN	NaN	NaN	NaN	NaN	NaN	NaN	NaN	NaN	NaN	NaN	NaN	NaN	NaN	NaN	NaN	NaN	NaN	NaN	NaN	NaN	NaN	NaN	NaN	NaN	NaN	NaN	NaN	NaN	NaN	NaN	NaN	NaN	NaN	E9Q6Y8	E9Q6Y8_MOUSE	Usp31	ubiquitinyl hydrolase 1
-2.02588	NaN	-0.188112	-0.747734	-0.19355	-0.546695	-1.29141	-0.741755	-0.0591478	-0.747682	0.0127277	-1.16859	-1.33452	-0.128681	0.0447335	-0.26997	-1.50517	-0.476845	-0.572041	-0.488271	-0.270267	-0.568969	-1.6193	-0.513592	0.153664	0.0231237	-0.0184693	-0.423869	-0.614004	-0.450822	-0.918187	-0.647814	-0.543903	-0.294735	NaN	-0.797009	E9Q735	UBE4A_MOUSE	Ube4a	Ubiquitin conjugation factor E4 A
-0.384018	NaN	NaN	NaN	NaN	NaN	NaN	NaN	NaN	NaN	NaN	NaN	NaN	NaN	NaN	NaN	-1.72563	NaN	NaN	NaN	1.00621	NaN	NaN	NaN	0.0962348	NaN	NaN	NaN	NaN	NaN	NaN	NaN	NaN	NaN	NaN	NaN	E9Q777	E9Q777_MOUSE	Akap11	A kinase (PRKA) anchor protein 11
NaN	NaN	NaN	NaN	NaN	NaN	NaN	NaN	NaN	NaN	NaN	NaN	NaN	NaN	NaN	NaN	NaN	NaN	NaN	NaN	NaN	NaN	NaN	NaN	NaN	NaN	NaN	NaN	NaN	NaN	NaN	NaN	NaN	NaN	NaN	NaN	E9Q784	ZC3HD_MOUSE	Zc3h13	Zinc finger CCCH domain-containing protein 13
NaN	NaN	-0.0836725	NaN	NaN	NaN	NaN	NaN	NaN	NaN	-0.570649	NaN	NaN	-0.34698	-0.384979	0.518842	NaN	-0.333126	NaN	1.48938	-0.416902	-1.29785	NaN	NaN	-0.409007	0.53756	NaN	NaN	NaN	NaN	NaN	NaN	-1.13938	-0.170289	NaN	-0.396559	E9Q7G0	NUMA1_MOUSE	Numa1	Nuclear mitotic apparatus protein 1
NaN	NaN	NaN	NaN	NaN	NaN	NaN	NaN	NaN	NaN	-0.972214	NaN	NaN	NaN	NaN	NaN	NaN	NaN	NaN	NaN	NaN	NaN	NaN	NaN	NaN	NaN	NaN	NaN	NaN	NaN	NaN	NaN	NaN	NaN	NaN	NaN	E9Q7M2	T22D2_MOUSE	Tsc22d2	TSC22 domain family protein 2
2.46695	1.58044	0.287744	NaN	0.0467305	0.127594	0.339281	1.62774	NaN	0.394956	-0.646065	NaN	0.19101	NaN	NaN	0.43954	0.642145	NaN	0.307802	0.314827	NaN	NaN	NaN	0.387315	NaN	NaN	NaN	-0.0375695	NaN	0.207734	-0.0856872	NaN	3.10307	NaN	NaN	-0.506401	E9Q7P1	E9Q7P1_MOUSE	Col22a1	Collagen, type XXII, alpha 1
NaN	NaN	NaN	NaN	NaN	NaN	NaN	NaN	NaN	NaN	NaN	NaN	NaN	NaN	NaN	NaN	NaN	NaN	NaN	NaN	NaN	NaN	NaN	NaN	-1.00971	NaN	NaN	NaN	NaN	NaN	NaN	NaN	NaN	NaN	NaN	NaN	E9Q7X7	NRX2A_MOUSE	Nrxn2	Neurexin-2
NaN	NaN	NaN	NaN	NaN	NaN	NaN	NaN	NaN	NaN	NaN	NaN	NaN	NaN	NaN	NaN	NaN	NaN	NaN	NaN	NaN	NaN	NaN	NaN	NaN	NaN	NaN	NaN	NaN	NaN	NaN	NaN	NaN	NaN	NaN	NaN	E9Q8D0	DJC21_MOUSE	Dnajc21	DnaJ homolog subfamily C member 21
NaN	NaN	NaN	NaN	NaN	NaN	NaN	NaN	NaN	0.578155	NaN	NaN	NaN	0.337303	0.1212	-0.482592	NaN	NaN	-0.282842	0.844333	NaN	-1.26794	NaN	NaN	-0.0848689	NaN	NaN	NaN	NaN	NaN	0.179451	NaN	-0.272797	0.0165291	NaN	NaN	E9Q8I9	FRY_MOUSE	Fry	Protein furry homolog
NaN	NaN	NaN	NaN	NaN	NaN	NaN	NaN	NaN	NaN	NaN	NaN	NaN	-0.74116	NaN	NaN	NaN	NaN	NaN	-0.785209	NaN	NaN	NaN	-1.03451	NaN	NaN	NaN	NaN	NaN	NaN	NaN	NaN	NaN	NaN	NaN	NaN	E9Q8Q6	E9Q8Q6_MOUSE	Ccdc141	Coiled-coil domain containing 141
NaN	NaN	-2.19085	NaN	NaN	NaN	NaN	NaN	NaN	NaN	NaN	NaN	NaN	-2.22565	-1.07525	NaN	NaN	NaN	NaN	NaN	NaN	NaN	NaN	NaN	NaN	NaN	NaN	NaN	NaN	NaN	NaN	NaN	NaN	NaN	NaN	NaN	E9Q8V6	E9Q8V6_MOUSE	Dennd4a	DENN/MADD domain containing 4A
0.491637	0.260616	0.81211	0.273003	0.420478	0.586617	0.475703	0.81632	0.156776	-0.352512	0.813218	0.185018	0.295288	1.51579	0.748271	1.18004	0.515312	0.737391	0.589495	1.1699	0.793943	0.855574	-0.149973	0.465325	1.16952	0.781193	0.75624	-0.562564	0.492631	0.362922	0.744387	0.412679	0.72122	0.954025	-0.257667	-0.073452	E9Q912	GDS1_MOUSE	Rap1gds1	Rap1 GTPase-GDP dissociation stimulator 1
NaN	NaN	NaN	NaN	NaN	NaN	NaN	NaN	NaN	NaN	NaN	NaN	NaN	-0.935006	NaN	NaN	NaN	NaN	NaN	NaN	NaN	NaN	NaN	NaN	-0.915948	NaN	NaN	NaN	NaN	NaN	NaN	NaN	NaN	NaN	NaN	NaN	E9Q9B3	E9Q9B3_MOUSE	Spryd3	SPRY domain containing 3
NaN	NaN	NaN	NaN	NaN	NaN	NaN	NaN	NaN	NaN	NaN	NaN	NaN	NaN	NaN	NaN	NaN	NaN	NaN	NaN	NaN	NaN	NaN	NaN	NaN	NaN	NaN	NaN	NaN	NaN	NaN	NaN	NaN	NaN	NaN	NaN	E9Q9B7	E9Q9B7_MOUSE	Kidins220	Kinase D-interacting substrate 220
NaN	NaN	NaN	NaN	NaN	NaN	NaN	NaN	NaN	NaN	NaN	NaN	NaN	-1.12869	-0.884966	NaN	NaN	NaN	NaN	NaN	NaN	NaN	NaN	NaN	-0.256288	NaN	NaN	NaN	NaN	NaN	NaN	NaN	-0.913838	NaN	NaN	NaN	E9Q9K8	E9Q9K8_MOUSE	Akap6	A kinase (PRKA) anchor protein 6
NaN	NaN	NaN	NaN	NaN	NaN	NaN	NaN	NaN	NaN	NaN	NaN	NaN	NaN	NaN	NaN	NaN	NaN	NaN	NaN	NaN	NaN	NaN	NaN	NaN	NaN	NaN	NaN	NaN	NaN	NaN	NaN	NaN	NaN	NaN	NaN	E9Q9Q2	E9Q9Q2_MOUSE	R3hdm1	R3H domain containing 1
NaN	NaN	NaN	NaN	NaN	NaN	NaN	NaN	NaN	NaN	NaN	NaN	NaN	-0.190212	NaN	NaN	NaN	NaN	NaN	NaN	NaN	NaN	NaN	NaN	NaN	NaN	NaN	NaN	NaN	NaN	NaN	NaN	NaN	NaN	NaN	NaN	E9Q9U2;W4VSP1	E9Q9U2_MOUSE;W4VSP1_MOUSE	Speer2;Speer3	Spermatogenesis associated glutamate (E)-rich protein 2
NaN	NaN	NaN	NaN	NaN	NaN	NaN	NaN	NaN	NaN	NaN	NaN	NaN	NaN	NaN	NaN	NaN	NaN	NaN	NaN	NaN	NaN	NaN	NaN	NaN	NaN	NaN	NaN	NaN	NaN	NaN	NaN	NaN	NaN	NaN	NaN	E9Q9U8	E9Q9U8_MOUSE	Ccdc74a	Coiled-coil domain containing 74A
NaN	NaN	NaN	-1.40121	-1.64395	NaN	NaN	NaN	NaN	NaN	-1.08073	NaN	0.221929	-0.615313	-0.200958	-0.694333	NaN	-0.202166	NaN	-0.725105	-0.360749	-0.989755	NaN	NaN	-1.13186	-0.40063	-0.60802	-0.560216	NaN	NaN	NaN	NaN	-1.47792	NaN	-0.622915	NaN	E9QA15	E9QA15_MOUSE	Cald1	Caldesmon 1
NaN	NaN	-1.75223	NaN	NaN	NaN	NaN	NaN	NaN	NaN	NaN	NaN	NaN	NaN	NaN	NaN	NaN	NaN	NaN	NaN	NaN	NaN	NaN	NaN	NaN	NaN	NaN	NaN	NaN	NaN	NaN	NaN	NaN	NaN	NaN	NaN	E9QAE3	E9QAE3_MOUSE	Btaf1	B-TFIID TATA-box binding protein associated factor 1
NaN	0.0499935	-0.569057	NaN	NaN	NaN	NaN	1.00981	5.40088	NaN	-0.429738	NaN	NaN	0.665549	0.336966	1.08819	NaN	NaN	-0.507351	-0.332767	-0.690908	NaN	NaN	NaN	-0.219307	-1.06595	NaN	NaN	NaN	NaN	NaN	NaN	-1.21912	-0.777483	NaN	-1.16477	E9QAT4	SC16A_MOUSE	Sec16a	Protein transport protein Sec16A
NaN	NaN	NaN	-0.684313	-1.28162	NaN	NaN	NaN	NaN	0.271565	-0.991521	NaN	NaN	-0.0561609	NaN	-0.986082	NaN	NaN	NaN	-0.939021	NaN	-1.086	NaN	-0.37024	NaN	-1.53125	NaN	NaN	NaN	NaN	NaN	NaN	NaN	NaN	NaN	-1.02062	F2Z3U3	F2Z3U3_MOUSE	Raph1	Ras association (RalGDS/AF-6) and pleckstrin homology domains 1
0.00738716	-1.17252	0.312816	NaN	-0.301633	0.0667591	-0.759257	-1.02134	-1.98104	-0.481854	-1.12756	-1.22397	0.48173	-0.100382	0.0400968	-0.877342	-0.734852	0.712616	0.0818248	0.0575447	0.137053	NaN	NaN	-0.662581	0.426584	-0.24364	-0.300614	-0.467635	-0.886539	-0.950716	-0.202278	NaN	-1.24435	-0.446239	-0.725597	0.194679	F6TQW2	F6TQW2_MOUSE	Ighg2c	Immunoglobulin heavy constant gamma 2C (Fragment)
NaN	NaN	NaN	NaN	NaN	NaN	NaN	NaN	NaN	NaN	NaN	NaN	NaN	NaN	NaN	NaN	NaN	NaN	NaN	NaN	NaN	NaN	NaN	NaN	NaN	NaN	NaN	NaN	NaN	NaN	NaN	NaN	NaN	NaN	NaN	NaN	F6U5V1	F6U5V1_MOUSE	Larp1b	La ribonucleoprotein 1B
NaN	NaN	NaN	NaN	NaN	NaN	NaN	NaN	NaN	NaN	NaN	NaN	NaN	NaN	NaN	NaN	NaN	NaN	NaN	NaN	NaN	NaN	NaN	NaN	NaN	NaN	NaN	NaN	NaN	NaN	NaN	NaN	NaN	NaN	NaN	NaN	F6V035	F6V035_MOUSE	Ccdc149	Coiled-coil domain containing 149
NaN	NaN	-0.20396	0.134111	-0.424213	NaN	-0.273153	NaN	NaN	-0.63795	0.224072	NaN	NaN	0.0928726	0.110498	-0.138045	-1.41489	0.112397	0.234052	-0.319944	-0.353106	-0.112557	NaN	NaN	0.241594	-0.282413	-0.0509782	NaN	-0.498649	NaN	-0.48252	-0.17838	-0.525839	-0.0175676	0.465833	-0.213265	F6ZDS4	TPR_MOUSE	Tpr	Nucleoprotein TPR
NaN	NaN	NaN	NaN	NaN	NaN	-1.51801	NaN	NaN	NaN	NaN	NaN	NaN	NaN	NaN	NaN	NaN	NaN	NaN	NaN	NaN	NaN	NaN	NaN	-1.73684	NaN	NaN	NaN	NaN	NaN	NaN	NaN	NaN	NaN	NaN	NaN	F6ZE64	F6ZE64_MOUSE	Lonrf2	LON peptidase N-terminal domain and ring finger 2
NaN	NaN	NaN	NaN	NaN	NaN	NaN	NaN	NaN	NaN	NaN	NaN	NaN	NaN	NaN	NaN	NaN	NaN	NaN	NaN	NaN	NaN	NaN	NaN	NaN	NaN	NaN	NaN	NaN	NaN	NaN	NaN	NaN	NaN	NaN	NaN	F7BWT7	TSN15_MOUSE	Tspan15	Tetraspanin-15
NaN	NaN	NaN	NaN	NaN	NaN	NaN	NaN	NaN	NaN	-2.57275	NaN	NaN	-0.85221	NaN	NaN	NaN	NaN	NaN	-2.43247	NaN	NaN	NaN	NaN	NaN	NaN	-0.363497	NaN	NaN	NaN	NaN	NaN	NaN	NaN	NaN	NaN	F8VPK0	SKI3_MOUSE	Skic3	Superkiller complex protein 3
-0.557943	-1.23137	0.119467	-0.18301	-0.0656772	0.173797	-0.392493	NaN	0.0583467	-1.6334	0.0678234	-0.924352	-0.652377	0.163495	0.680144	-0.137526	-1.25562	-0.0583286	0.0941873	-0.044589	0.318159	-0.164497	-0.397519	-0.372026	1.15908	0.39194	0.365426	-0.606634	-0.310692	-0.529021	-1.31926	0.137679	-0.646293	0.343206	-0.00765991	-0.251151	F8VPN4	F8VPN4_MOUSE	Agl	Glycogen debranching enzyme
NaN	NaN	NaN	NaN	NaN	NaN	NaN	NaN	NaN	NaN	NaN	NaN	NaN	NaN	NaN	NaN	NaN	NaN	NaN	NaN	NaN	NaN	NaN	NaN	NaN	NaN	NaN	NaN	NaN	NaN	NaN	NaN	NaN	NaN	NaN	NaN	F8VPP8	F8VPP8_MOUSE	Zc3h7b	Zinc finger CCCH type containing 7B
NaN	NaN	NaN	NaN	NaN	NaN	NaN	NaN	NaN	NaN	NaN	NaN	NaN	-0.541511	-1.1336	NaN	NaN	-1.01727	NaN	NaN	NaN	NaN	NaN	NaN	-1.24727	NaN	-1.58115	-2.08094	NaN	NaN	NaN	NaN	NaN	NaN	NaN	NaN	F8VPU2	FARP1_MOUSE	Farp1	FERM, ARHGEF and pleckstrin domain-containing protein 1
NaN	NaN	NaN	NaN	NaN	NaN	NaN	NaN	NaN	NaN	NaN	NaN	NaN	NaN	NaN	NaN	NaN	NaN	NaN	NaN	NaN	NaN	NaN	NaN	NaN	NaN	NaN	NaN	NaN	NaN	NaN	NaN	NaN	NaN	NaN	NaN	F8VPX2	F8VPX2_MOUSE	Fbxw9	F-box and WD-40 domain protein 9
NaN	NaN	NaN	NaN	NaN	NaN	NaN	-1.95306	NaN	NaN	NaN	NaN	NaN	-1.54667	NaN	NaN	NaN	NaN	NaN	NaN	NaN	NaN	NaN	NaN	NaN	NaN	NaN	NaN	NaN	NaN	NaN	NaN	NaN	NaN	NaN	NaN	F8VPZ3	F8VPZ3_MOUSE	Usp32	ubiquitinyl hydrolase 1
NaN	NaN	NaN	NaN	NaN	NaN	NaN	-0.407241	NaN	NaN	-0.741138	NaN	NaN	-0.698711	NaN	NaN	NaN	NaN	NaN	NaN	NaN	NaN	NaN	NaN	NaN	-1.07777	NaN	NaN	NaN	NaN	NaN	NaN	-0.796334	-1.42353	NaN	-1.60619	F8VQ03	ADAM3_MOUSE	Adam3	A disintegrin and metallopeptidase domain 3
NaN	NaN	NaN	NaN	NaN	NaN	NaN	NaN	NaN	NaN	NaN	NaN	NaN	NaN	-0.987155	NaN	NaN	NaN	NaN	NaN	NaN	-0.862087	NaN	NaN	-0.896919	NaN	NaN	NaN	NaN	NaN	-0.106669	NaN	NaN	-0.627287	NaN	NaN	F8VQ05	F8VQ05_MOUSE	Fryl	FRY like transcription coactivator
NaN	NaN	NaN	NaN	NaN	NaN	NaN	NaN	NaN	NaN	NaN	NaN	NaN	NaN	NaN	NaN	NaN	NaN	NaN	NaN	NaN	NaN	NaN	NaN	NaN	NaN	NaN	NaN	NaN	NaN	NaN	NaN	NaN	NaN	NaN	NaN	F8VQB6	MYO10_MOUSE	Myo10	Unconventional myosin-X
-0.635112	-0.291404	-0.509229	-0.608193	-0.246934	-0.648456	-0.54634	-0.752083	-1.80277	NaN	-0.538488	-0.760486	NaN	-0.0360975	-1.11667	-0.623959	-0.539243	-0.361348	-0.688636	-0.407833	-0.527446	-0.612337	-0.462512	-0.96659	-0.349705	-0.60818	-0.582607	NaN	NaN	-1.32431	-0.53783	-0.636645	-0.268807	-0.733222	-0.847584	-0.254693	F8VQC1	F8VQC1_MOUSE	Srp72	Signal recognition particle subunit SRP72
NaN	NaN	NaN	NaN	NaN	NaN	NaN	NaN	NaN	NaN	NaN	NaN	NaN	NaN	NaN	NaN	NaN	NaN	NaN	NaN	NaN	NaN	NaN	NaN	NaN	-0.970101	NaN	NaN	NaN	NaN	NaN	NaN	NaN	NaN	NaN	NaN	F8VQK3	F8VQK3_MOUSE	Gucy1a2	guanylate cyclase
NaN	NaN	NaN	NaN	NaN	NaN	NaN	NaN	NaN	NaN	NaN	NaN	NaN	4.64816	NaN	NaN	NaN	NaN	NaN	4.25478	NaN	NaN	NaN	NaN	NaN	NaN	NaN	3.00774	3.29705	NaN	NaN	3.88496	NaN	4.13767	3.21041	NaN	G3UZ78	ADGB_MOUSE	Adgb	Androglobin
NaN	NaN	NaN	NaN	5.49144	NaN	4.13349	NaN	NaN	5.37942	NaN	NaN	3.95258	NaN	NaN	NaN	NaN	NaN	NaN	NaN	NaN	-0.358656	NaN	NaN	3.16684	3.50665	NaN	NaN	NaN	NaN	NaN	NaN	NaN	NaN	NaN	NaN	G3X8U3	QNG1_MOUSE	QNG1	Queuosine 5'-phosphate N-glycosylase/hydrolase
NaN	NaN	NaN	NaN	NaN	NaN	NaN	NaN	NaN	NaN	NaN	NaN	NaN	NaN	NaN	NaN	NaN	NaN	NaN	NaN	NaN	NaN	NaN	NaN	NaN	NaN	NaN	NaN	NaN	NaN	NaN	NaN	NaN	NaN	NaN	NaN	G3X8X0	G3X8X0_MOUSE	Dhx16	RNA helicase
NaN	NaN	NaN	NaN	NaN	NaN	NaN	NaN	NaN	NaN	NaN	NaN	NaN	NaN	NaN	NaN	NaN	NaN	NaN	NaN	NaN	NaN	NaN	NaN	NaN	NaN	NaN	NaN	NaN	NaN	NaN	NaN	NaN	NaN	NaN	NaN	G3X942	G3X942_MOUSE	Galnt9	Polypeptide N-acetylgalactosaminyltransferase
-1.31238	NaN	-0.294814	-0.609175	-0.894063	-1.30162	-0.720157	-0.503643	-0.171378	-1.86401	-0.377009	-1.42395	NaN	0.213383	-0.390475	-0.200522	-0.343314	-1.19142	-0.753835	-0.289097	-0.582359	-0.579029	-0.0861526	-0.867731	0.0389132	-0.190898	-0.773262	NaN	NaN	-0.385994	-1.57729	-0.669383	-0.407801	-0.481633	NaN	-0.369062	G3X972	G3X972_MOUSE	Sec24c	Sec24 related gene family, member C (S. cerevisiae)
NaN	NaN	NaN	NaN	NaN	NaN	NaN	NaN	NaN	NaN	NaN	NaN	NaN	NaN	NaN	NaN	NaN	NaN	NaN	NaN	NaN	NaN	NaN	NaN	-0.274694	NaN	NaN	NaN	NaN	NaN	NaN	NaN	NaN	NaN	NaN	NaN	G3X9B1	G3X9B1_MOUSE	Heatr1	HEAT repeat-containing protein 1
1.44044	1.95354	-0.277004	0.564399	-0.613904	NaN	NaN	1.22893	NaN	0.524896	0.903532	NaN	NaN	NaN	-0.51128	NaN	0.202102	NaN	0.175395	-2.16198	-1.21781	0.970756	0.691712	NaN	NaN	0.255232	NaN	NaN	0.557563	NaN	NaN	NaN	-0.345727	0.491384	1.51772	1.23867	G3X9C2	FBX50_MOUSE	Nccrp1	F-box only protein 50
NaN	NaN	NaN	-0.99382	NaN	NaN	NaN	-0.794263	NaN	NaN	-1.91831	NaN	NaN	0.168906	NaN	NaN	NaN	NaN	NaN	NaN	NaN	0.154502	NaN	NaN	NaN	NaN	NaN	NaN	-0.475866	NaN	-0.161715	NaN	-0.860601	NaN	NaN	NaN	G3X9G9	G3X9G9_MOUSE	Mettl7a3	Methyltransferase like 7A3
-0.551621	NaN	1.0764	NaN	-0.411109	0.00763416	NaN	-0.88527	-0.0285816	-0.891438	-0.312275	NaN	NaN	-0.0999136	0.510598	NaN	-0.220213	-0.714144	-0.732362	-1.09025	NaN	NaN	NaN	NaN	0.558444	NaN	-0.692304	-0.151022	NaN	-0.163384	NaN	NaN	-0.285716	-0.463892	-0.554921	0.502823	G3X9J0	SI1L3_MOUSE	Sipa1l3	Signal-induced proliferation-associated 1-like protein 3
NaN	-0.866446	-0.387128	-1.39618	-0.155621	-0.0596304	-0.578009	NaN	-0.54367	NaN	-0.629747	NaN	NaN	-0.481342	-0.360012	-0.537668	NaN	-0.491837	0.262798	-0.469963	0.0470819	-0.131015	-0.420635	-0.607334	-0.42255	-0.547174	-0.819281	NaN	NaN	-0.346203	NaN	-0.393098	0.648001	-0.57137	NaN	-0.207847	G3X9K3	BIG1_MOUSE	Arfgef1	Brefeldin A-inhibited guanine nucleotide-exchange protein 1
NaN	NaN	NaN	NaN	NaN	NaN	NaN	NaN	NaN	NaN	NaN	NaN	NaN	NaN	NaN	NaN	-2.11952	NaN	NaN	NaN	NaN	NaN	NaN	NaN	NaN	NaN	NaN	NaN	NaN	NaN	NaN	NaN	NaN	NaN	NaN	NaN	G3X9X1	KBTB2_MOUSE	Kbtbd2	Kelch repeat and BTB domain-containing protein 2
NaN	NaN	NaN	NaN	NaN	NaN	NaN	NaN	NaN	NaN	NaN	NaN	NaN	NaN	NaN	NaN	NaN	NaN	NaN	NaN	NaN	NaN	NaN	NaN	NaN	NaN	NaN	NaN	NaN	NaN	NaN	NaN	NaN	NaN	NaN	NaN	G3XA57	RFIP2_MOUSE	Rab11fip2	Rab11 family-interacting protein 2
-0.0378284	-0.358653	0.029295	-0.071084	-0.12816	-0.147213	-0.74299	0.127631	-0.35036	-1.29177	0.364774	0.207598	1.00055	0.564624	0.685678	0.415804	0.364223	1.00474	0.694132	0.436777	0.897434	-0.00643587	-0.252349	0.531706	0.611705	0.936594	0.936565	-0.747338	0.775805	-0.030158	0.414004	0.235265	0.359585	0.659145	0.0263586	-0.651107	G5E829	AT2B1_MOUSE	Atp2b1	Plasma membrane calcium-transporting ATPase 1
NaN	NaN	NaN	NaN	NaN	NaN	-3.42508	NaN	NaN	NaN	NaN	NaN	NaN	NaN	NaN	NaN	NaN	NaN	NaN	-0.0255775	NaN	NaN	NaN	NaN	NaN	NaN	0.193207	NaN	NaN	NaN	NaN	NaN	NaN	-1.95161	NaN	NaN	G5E870	TRIPC_MOUSE	Trip12	E3 ubiquitin-protein ligase TRIP12
NaN	NaN	NaN	NaN	-0.920336	-0.583035	NaN	NaN	NaN	NaN	-0.76461	NaN	-0.650158	NaN	NaN	NaN	NaN	-0.657922	NaN	NaN	NaN	NaN	NaN	NaN	-1.14818	NaN	NaN	NaN	NaN	NaN	NaN	NaN	NaN	-0.41675	NaN	0.407345	G5E895	G5E895_MOUSE	Akr1b10	Aldo-keto reductase family 1, member B10 (aldose reductase)
NaN	NaN	NaN	NaN	NaN	NaN	NaN	NaN	NaN	NaN	NaN	NaN	NaN	NaN	NaN	NaN	NaN	NaN	NaN	NaN	NaN	NaN	NaN	NaN	NaN	NaN	NaN	NaN	NaN	NaN	NaN	NaN	-1.04014	NaN	NaN	NaN	G5E897	PLGT3_MOUSE	Poglut3	Protein O-glucosyltransferase 3
NaN	NaN	NaN	NaN	NaN	NaN	-0.653841	NaN	NaN	NaN	NaN	NaN	NaN	-0.273143	NaN	NaN	NaN	NaN	NaN	NaN	NaN	NaN	NaN	NaN	NaN	NaN	NaN	NaN	NaN	NaN	NaN	NaN	-1.26976	NaN	NaN	NaN	G5E8G3	G5E8G3_MOUSE	Opcml	Opioid binding protein/cell adhesion molecule-like
NaN	NaN	NaN	NaN	NaN	NaN	-0.686552	NaN	NaN	NaN	NaN	NaN	NaN	-0.0223007	-0.513067	NaN	NaN	-0.900355	NaN	-1.18949	-0.840531	-0.706667	NaN	NaN	0.501235	-0.381078	NaN	NaN	NaN	-1.82553	-0.501283	NaN	-0.186226	-0.354716	NaN	0.0335236	G5E8K5	ANK3_MOUSE	Ank3	Ankyrin-3
NaN	NaN	NaN	NaN	NaN	NaN	NaN	NaN	NaN	NaN	NaN	NaN	NaN	NaN	NaN	NaN	NaN	NaN	NaN	NaN	NaN	-0.0954356	NaN	NaN	NaN	NaN	NaN	NaN	NaN	NaN	NaN	NaN	NaN	NaN	NaN	NaN	G5E8P0	GCP6_MOUSE	Tubgcp6	Gamma-tubulin complex component 6
NaN	NaN	NaN	NaN	-1.10152	NaN	NaN	NaN	NaN	NaN	-1.27282	NaN	-1.1704	-1.65806	NaN	NaN	NaN	-0.746715	NaN	NaN	NaN	-1.60966	NaN	NaN	-1.55881	NaN	-1.87964	NaN	NaN	-2.63509	-1.02347	NaN	NaN	-1.57026	NaN	-1.7073	G5E8V9	ARFP1_MOUSE	Arfip1	Arfaptin-1
NaN	3.88016	4.22258	NaN	NaN	NaN	1.14068	3.73205	NaN	1.97684	NaN	2.36489	NaN	NaN	0.473024	-0.260891	NaN	NaN	NaN	NaN	3.59129	4.64913	4.2103	NaN	NaN	NaN	NaN	NaN	3.18131	NaN	NaN	NaN	NaN	NaN	5.47135	3.46169	G5E8Z3	G5E8Z3_MOUSE	2310050C09Rik	RIKEN cDNA 2310050C09 gene
NaN	NaN	NaN	NaN	NaN	NaN	NaN	0.665131	NaN	NaN	NaN	NaN	NaN	0.340283	NaN	-0.924427	NaN	0.0660505	NaN	NaN	NaN	NaN	0.104146	NaN	NaN	-0.568132	NaN	NaN	NaN	NaN	NaN	NaN	-0.301889	0.814194	NaN	NaN	H3BKQ3	H3BKQ3_MOUSE	Evi5l	Ecotropic viral integration site 5 like
NaN	NaN	NaN	NaN	NaN	NaN	NaN	NaN	NaN	NaN	NaN	NaN	NaN	NaN	NaN	NaN	NaN	NaN	NaN	NaN	NaN	NaN	NaN	NaN	NaN	NaN	NaN	NaN	NaN	NaN	NaN	NaN	NaN	NaN	NaN	NaN	J3KML8	GFY_MOUSE	Gfy	Golgi-associated olfactory signaling regulator
NaN	NaN	NaN	NaN	-0.904946	NaN	NaN	NaN	NaN	NaN	NaN	-1.40463	NaN	NaN	-0.198366	NaN	NaN	NaN	NaN	NaN	NaN	NaN	NaN	NaN	NaN	NaN	NaN	NaN	NaN	NaN	NaN	NaN	NaN	NaN	NaN	NaN	J3QMC5	J3QMC5_MOUSE	Mdn1	Midasin
-1.16853	NaN	-0.743606	NaN	NaN	NaN	NaN	NaN	-1.28928	-1.62537	NaN	NaN	NaN	NaN	-0.725669	-0.936155	NaN	-1.20824	NaN	-1.21738	-0.772149	-0.565454	-1.48339	NaN	-0.327072	-1.27824	-0.859096	NaN	NaN	NaN	NaN	-0.559328	NaN	-0.793188	-1.25453	-1.22997	M0QWN7	M0QWN7_MOUSE	Usp35	ubiquitinyl hydrolase 1
NaN	NaN	NaN	NaN	NaN	NaN	NaN	NaN	NaN	NaN	NaN	NaN	NaN	NaN	NaN	NaN	NaN	NaN	NaN	-2.76543	NaN	NaN	NaN	NaN	NaN	NaN	NaN	NaN	NaN	NaN	NaN	NaN	NaN	NaN	NaN	NaN	O08528	HXK2_MOUSE	Hk2	Hexokinase-2
1.2698	0.662565	1.90682	0.938018	1.27246	1.13072	0.807596	0.949141	1.25492	0.999898	1.43711	1.00958	1.15994	2.27048	1.59457	1.24357	1.06849	1.17088	1.3236	1.35394	1.46462	1.67457	0.92628	0.497591	2.25441	1.45575	1.40579	1.22516	1.22494	1.1539	1.28846	0.902258	1.59954	1.62981	0.381853	1.56488	O08529	CAN2_MOUSE	Capn2	Calpain-2 catalytic subunit
NaN	NaN	NaN	NaN	NaN	NaN	NaN	NaN	NaN	NaN	NaN	NaN	NaN	0.0513639	-0.507986	NaN	NaN	NaN	NaN	NaN	NaN	NaN	NaN	NaN	NaN	NaN	NaN	NaN	NaN	NaN	NaN	NaN	-1.09927	NaN	NaN	NaN	O08532	CA2D1_MOUSE	Cacna2d1	Voltage-dependent calcium channel subunit alpha-2/delta-1
-1.15912	NaN	-0.500445	0.340096	NaN	-0.747771	NaN	NaN	-0.26838	-0.668361	-0.542003	NaN	NaN	-0.339675	-0.832667	-1.21253	NaN	-1.69533	-1.41233	-1.13695	-0.644727	-1.32455	-0.739217	NaN	-0.496537	NaN	-0.804638	-1.13359	-1.30172	-0.759712	NaN	NaN	-0.94837	-1.05745	NaN	-0.690252	O08539	BIN1_MOUSE	Bin1	Myc box-dependent-interacting protein 1
0.500135	0.120181	1.77883	0.27263	0.658521	1.08538	0.246788	0.643738	1.57999	0.581418	0.931372	0.0203986	0.2279	1.56692	0.961643	0.469586	0.755684	0.634941	0.634265	1.10892	1.25545	1.05324	0.939448	0.575226	1.78256	0.688404	1.18427	0.37623	0.617221	1.46819	0.481666	0.417469	1.04869	1.08548	0.243006	1.28019	O08547	SC22B_MOUSE	Sec22b	Vesicle-trafficking protein SEC22b
2.18962	1.62004	3.77684	2.69072	2.85495	3.01866	2.54168	2.50925	3.28252	1.89317	3.29736	1.85197	2.85267	3.62291	3.25987	3.19799	2.36185	3.40183	2.92094	3.51707	3.03722	2.94988	2.63191	2.57242	3.47403	3.37631	2.92169	2.65823	2.43773	3.34116	2.7381	2.88235	2.66356	3.38505	2.01726	3.12438	O08553	DPYL2_MOUSE	Dpysl2	Dihydropyrimidinase-related protein 2
-1.24214	0.0402336	NaN	-0.306466	NaN	NaN	NaN	-0.297094	NaN	NaN	-0.412267	-0.742083	NaN	0.277056	NaN	-1.64563	-0.161996	NaN	-0.781914	NaN	NaN	-1.64876	NaN	NaN	-1.77245	NaN	NaN	NaN	NaN	NaN	-0.808408	NaN	-0.7856	NaN	NaN	NaN	O08573	LEG9_MOUSE	Lgals9	Galectin-9
NaN	NaN	NaN	-2.09536	NaN	NaN	NaN	NaN	NaN	NaN	NaN	NaN	NaN	NaN	NaN	NaN	NaN	NaN	NaN	NaN	NaN	NaN	NaN	NaN	NaN	NaN	NaN	NaN	NaN	NaN	NaN	NaN	NaN	NaN	NaN	NaN	O08574	MESP2_MOUSE	Mesp2	Mesoderm posterior protein 2
NaN	NaN	-1.41971	NaN	NaN	NaN	-0.565134	NaN	-1.35588	NaN	-0.758713	NaN	NaN	-0.0824299	-0.701392	NaN	-1.28902	-1.33159	NaN	-0.805477	NaN	NaN	-1.49428	NaN	-0.392906	-0.681399	-1.07556	NaN	-1.1198	NaN	NaN	NaN	-1.10873	-0.745828	NaN	NaN	O08576	RUN3A_MOUSE	Rundc3a	RUN domain-containing protein 3A
-0.545393	NaN	-0.800322	-0.817965	-0.230108	-0.785977	NaN	-0.964095	NaN	-0.841859	-0.266814	NaN	-0.682406	-0.104375	-0.267884	-0.316884	-1.52056	-0.268539	-0.67586	-0.185542	-1.25302	-0.480315	-1.66657	-0.69679	-0.264506	-0.23015	-0.618971	NaN	-0.829806	-1.06231	-0.80737	-0.508532	-0.262983	-0.517453	NaN	-0.440594	O08579	EMD_MOUSE	Emd	Emerin
NaN	NaN	NaN	NaN	NaN	NaN	NaN	NaN	NaN	NaN	NaN	NaN	NaN	-0.397167	NaN	NaN	NaN	NaN	NaN	NaN	NaN	NaN	NaN	NaN	NaN	NaN	NaN	NaN	NaN	NaN	NaN	NaN	NaN	NaN	NaN	NaN	O08582	GTPB1_MOUSE	Gtpbp1	GTP-binding protein 1
NaN	NaN	0.563933	-0.0342541	0.659499	NaN	0.381214	-0.243436	NaN	0.142917	0.382906	NaN	NaN	0.760866	0.913947	0.822458	-0.51207	0.274762	0.353685	0.60076	-0.42127	0.856756	NaN	-0.693255	1.52177	0.193435	0.70078	NaN	NaN	NaN	0.0552478	-0.277536	0.4951	0.582994	-0.702489	-0.472694	O08583	THOC4_MOUSE	Alyref	THO complex subunit 4
0.108257	-0.638755	1.02213	0.251076	0.0237718	0.00731087	0.238822	0.463214	0.679387	0.0091238	0.647389	0.113505	0.276723	1.79683	0.912067	0.748768	0.305008	0.1072	0.655333	0.530993	0.220765	0.967062	0.0450091	0.280797	1.66325	0.637829	0.441664	NaN	0.510545	1.14045	0.709632	0.446204	0.739284	1.0568	-0.118572	0.514974	O08585	CLCA_MOUSE	Clta	Clathrin light chain A
NaN	NaN	NaN	NaN	NaN	NaN	NaN	NaN	NaN	NaN	NaN	NaN	NaN	0.343935	NaN	NaN	NaN	NaN	NaN	NaN	NaN	NaN	NaN	NaN	NaN	NaN	NaN	NaN	NaN	NaN	NaN	NaN	NaN	NaN	NaN	NaN	O08586	PTEN_MOUSE	Pten	Phosphatidylinositol 3,4,5-trisphosphate 3-phosphatase and dual-specificity protein phosphatase PTEN
1.58987	1.4053	2.2512	1.97662	1.79301	2.07418	2.04309	2.1789	1.83991	1.51893	2.27051	1.47989	1.91661	3.29239	2.42647	2.61187	2.17275	1.79474	2.10965	2.68028	2.29795	2.34412	1.29729	1.64957	2.67598	2.52428	2.29672	1.32339	1.89739	2.07536	2.06012	2.10614	2.44824	2.35872	1.34355	1.97849	O08599	STXB1_MOUSE	Stxbp1	Syntaxin-binding protein 1
NaN	NaN	NaN	NaN	NaN	NaN	NaN	NaN	NaN	NaN	NaN	NaN	NaN	NaN	NaN	NaN	NaN	NaN	NaN	NaN	NaN	-1.50136	NaN	NaN	-0.739937	NaN	NaN	NaN	NaN	NaN	NaN	NaN	NaN	NaN	NaN	NaN	O08600	NUCG_MOUSE	Endog	Endonuclease G, mitochondrial
-0.865661	NaN	NaN	-0.757753	NaN	NaN	NaN	NaN	NaN	NaN	NaN	NaN	NaN	NaN	NaN	NaN	NaN	NaN	NaN	NaN	NaN	-1.00969	NaN	NaN	NaN	NaN	NaN	NaN	NaN	NaN	NaN	NaN	NaN	NaN	NaN	NaN	O08638	MYH11_MOUSE	Myh11	Myosin-11
NaN	NaN	NaN	NaN	NaN	NaN	NaN	NaN	NaN	NaN	NaN	NaN	NaN	NaN	NaN	NaN	-2.33846	NaN	NaN	NaN	NaN	NaN	NaN	NaN	NaN	NaN	NaN	NaN	NaN	NaN	NaN	NaN	NaN	NaN	NaN	NaN	O08648	M3K4_MOUSE	Map3k4	Mitogen-activated protein kinase kinase kinase 4
0.569126	-0.151431	1.62034	0.32036	0.56156	1.25833	0.622061	0.797997	1.09311	0.758088	1.11197	0.367148	-0.0578442	1.74111	1.41184	1.19565	0.84055	0.964282	0.997016	1.56383	1.27112	1.1857	0.824582	0.754773	1.65279	1.22488	1.02389	0.463454	0.514411	1.43688	0.74333	0.702778	0.870586	1.32556	0.455133	0.909429	O08663	MAP2_MOUSE	Metap2	Methionine aminopeptidase 2
NaN	NaN	NaN	NaN	NaN	NaN	NaN	NaN	NaN	NaN	NaN	NaN	NaN	NaN	NaN	NaN	NaN	NaN	NaN	NaN	NaN	NaN	NaN	NaN	-1.84995	NaN	NaN	NaN	NaN	NaN	NaN	NaN	NaN	NaN	NaN	NaN	O08664;Q921K9;Q9CXE2	BCL7A_MOUSE;BCL7B_MOUSE;BCL7C_MOUSE	Bcl7a;Bcl7b;Bcl7c	B-cell CLL/lymphoma 7 protein family member C
-0.319629	NaN	0.326571	NaN	-0.147044	-0.00429344	NaN	-0.189918	-0.0633888	NaN	0.00058651	NaN	-0.358817	-0.0775375	-0.406377	-0.752242	NaN	-1.14575	-0.422604	-0.133523	0.0210915	-0.728809	-1.18447	NaN	-0.984552	-0.470579	-0.309987	-0.00842714	NaN	-1.31322	NaN	NaN	-0.378832	-0.975591	NaN	NaN	O08677	KNG1_MOUSE	Kng1	Kininogen-1
-1.67405	-1.88777	NaN	NaN	NaN	NaN	NaN	-0.816934	NaN	NaN	NaN	NaN	0.421971	0.0508604	NaN	NaN	-0.610367	NaN	-1.71723	NaN	NaN	-0.74942	NaN	NaN	NaN	NaN	NaN	NaN	-0.526239	NaN	-0.353346	NaN	-0.999842	NaN	NaN	NaN	O08688	CAN5_MOUSE	Capn5	Calpain-5
NaN	NaN	NaN	NaN	NaN	NaN	NaN	NaN	NaN	NaN	NaN	NaN	NaN	NaN	NaN	NaN	NaN	NaN	NaN	NaN	NaN	NaN	NaN	NaN	NaN	NaN	NaN	NaN	NaN	NaN	NaN	NaN	NaN	NaN	NaN	NaN	O08691	ARGI2_MOUSE	Arg2	Arginase-2, mitochondrial
0.883606	0.843934	1.51763	1.36389	1.55288	0.175705	0.824103	0.900963	0.559367	0.62674	1.65804	0.752657	1.59587	1.82972	1.37841	1.29151	0.546227	1.90054	1.41735	1.31787	1.38596	1.25828	1.05843	0.837089	1.50444	1.56263	0.82256	0.836464	0.153836	0.814631	1.12456	0.752263	1.15069	1.59388	0.831985	1.76417	O08709	PRDX6_MOUSE	Prdx6	Peroxiredoxin-6
NaN	NaN	NaN	NaN	NaN	NaN	NaN	NaN	NaN	NaN	NaN	NaN	NaN	NaN	NaN	NaN	NaN	NaN	NaN	NaN	NaN	NaN	NaN	NaN	NaN	NaN	NaN	NaN	NaN	NaN	NaN	NaN	NaN	NaN	NaN	NaN	O08715	AKAP1_MOUSE	Akap1	A-kinase anchor protein 1, mitochondrial
-2.07335	NaN	-0.834977	-0.555617	-0.222302	NaN	NaN	NaN	NaN	NaN	-0.462634	-1.56474	-1.73392	-0.244752	-0.555328	-0.745086	-1.03107	NaN	-1.33678	NaN	-0.921148	-0.565176	NaN	NaN	-1.37931	-0.619191	-0.989007	NaN	NaN	-1.95662	NaN	-0.878303	NaN	NaN	NaN	-0.606936	O08739	AMPD3_MOUSE	Ampd3	AMP deaminase 3
NaN	NaN	NaN	NaN	NaN	NaN	NaN	NaN	NaN	NaN	NaN	NaN	NaN	NaN	NaN	NaN	NaN	NaN	NaN	NaN	NaN	NaN	NaN	NaN	NaN	NaN	NaN	NaN	NaN	NaN	NaN	NaN	NaN	NaN	NaN	NaN	O08740	RPB11_MOUSE	Polr2j	DNA-directed RNA polymerase II subunit RPB11
NaN	NaN	NaN	NaN	NaN	NaN	NaN	NaN	NaN	NaN	NaN	NaN	NaN	0.481135	NaN	NaN	NaN	-0.354501	-0.0346427	NaN	NaN	-0.833871	NaN	NaN	NaN	NaN	NaN	NaN	NaN	NaN	NaN	NaN	NaN	NaN	NaN	NaN	O08746	MATN2_MOUSE	Matn2	Matrilin-2
1.58345	1.34822	3.47137	1.89096	2.30719	2.93466	1.93802	1.87511	3.16328	2.33755	2.58515	1.2484	1.66945	2.86935	2.47035	2.46029	1.47418	2.20848	2.2162	2.72205	2.56612	2.65734	2.1794	2.3206	3.35256	2.985	2.66266	2.72471	2.00972	2.9942	2.33151	2.25673	2.10146	2.70836	1.70726	2.50122	O08749	DLDH_MOUSE	Dld	Dihydrolipoyl dehydrogenase, mitochondrial
0.314834	-0.174376	1.31916	0.862655	0.611791	0.402775	0.319441	0.34486	1.37173	0.596959	0.876288	0.487401	0.762239	1.12053	1.30008	0.609022	-0.232071	0.686743	0.650484	0.471897	0.719361	0.957478	0.823963	-0.561469	1.16059	1.11775	0.548912	1.19547	0.288968	1.19511	1.07086	0.504748	0.576884	1.2671	0.378321	1.23679	O08756	HCD2_MOUSE	Hsd17b10	3-hydroxyacyl-CoA dehydrogenase type-2
NaN	NaN	-0.683136	-0.629535	-0.578298	NaN	NaN	NaN	-0.365484	-0.575781	-1.82566	NaN	-0.49824	-0.171395	-1.00819	-0.319687	NaN	-0.936371	NaN	-0.461125	-0.814002	-0.879063	NaN	NaN	-0.801198	-0.693189	-0.958269	NaN	-1.25369	NaN	-0.962746	-0.766639	-0.0561705	-0.523925	NaN	-1.65319	O08759	UBE3A_MOUSE	Ube3a	Ubiquitin-protein ligase E3A
NaN	NaN	-0.712667	NaN	-1.09804	NaN	-0.806856	NaN	NaN	-0.840937	-0.64633	NaN	NaN	0.0121546	-0.158482	0.287934	NaN	NaN	NaN	0.00826836	-0.383488	-0.476006	NaN	NaN	0.0669627	-0.206634	-0.13602	NaN	NaN	NaN	-0.185955	-0.282559	-0.4098	-0.445122	NaN	-1.01152	O08784	TCOF_MOUSE	Tcof1	Treacle protein
-0.531919	-0.638406	0.523618	-0.0790262	-0.00209951	-0.0180187	-0.138431	-0.205653	0.0402126	-0.268874	0.260024	-0.646384	-0.00460052	0.803053	0.161443	0.147493	0.220283	0.0475979	0.184327	0.285227	0.210909	0.0873494	-0.559368	0.0392632	0.531997	0.352667	0.197394	-0.310415	-0.277409	0.181495	-0.0783229	-0.149516	-0.147494	0.398054	-0.52104	0.23734	O08788	DCTN1_MOUSE	Dctn1	Dynactin subunit 1
NaN	NaN	NaN	NaN	NaN	NaN	-2.23324	NaN	NaN	NaN	NaN	NaN	NaN	NaN	NaN	NaN	NaN	NaN	NaN	NaN	NaN	NaN	NaN	NaN	NaN	NaN	NaN	NaN	NaN	NaN	NaN	NaN	NaN	NaN	NaN	NaN	O08791;O08792;Q07802	COE1_MOUSE;COE2_MOUSE;COE3_MOUSE	Ebf1;Ebf2;Ebf3	Transcription factor COE3
0.849254	-0.290482	1.3872	1.24033	0.950609	0.745649	0.783976	0.882816	1.03995	0.208054	1.08161	0.722409	0.295583	1.86351	1.30126	1.28257	0.809297	1.16292	1.19942	1.48365	1.24736	0.82739	0.34446	0.884939	1.50264	1.45666	1.45928	0.53481	0.593774	0.970043	0.725676	1.12095	1.46331	1.14492	0.0360289	0.558423	O08795	GLU2B_MOUSE	Prkcsh	Glucosidase 2 subunit beta
NaN	NaN	-1.57285	NaN	NaN	NaN	NaN	NaN	NaN	NaN	NaN	-1.34363	NaN	-0.834967	NaN	NaN	NaN	NaN	NaN	NaN	NaN	NaN	-0.856894	NaN	NaN	NaN	NaN	NaN	NaN	NaN	NaN	NaN	NaN	-1.6287	NaN	NaN	O08797	O08797_MOUSE	Serpinb9	SPI6
1.91609	1.88809	2.2719	1.648	1.33221	1.48553	1.05144	2.00349	1.7076	1.41877	2.05385	1.22785	0.779835	2.73797	1.74941	1.64508	1.71229	1.24536	1.5367	1.90938	1.58799	2.42958	1.21464	1.16591	2.11453	1.94411	1.99532	0.954803	1.76891	0.956553	1.7675	1.4761	2.32146	1.71672	1.70005	2.61706	O08807	PRDX4_MOUSE	Prdx4	Peroxiredoxin-4
NaN	NaN	NaN	NaN	NaN	NaN	NaN	NaN	NaN	NaN	NaN	NaN	NaN	NaN	NaN	NaN	NaN	NaN	NaN	NaN	NaN	NaN	NaN	NaN	NaN	NaN	NaN	NaN	NaN	NaN	NaN	NaN	NaN	NaN	NaN	NaN	O08808	DIAP1_MOUSE	Diaph1	Protein diaphanous homolog 1
NaN	NaN	-0.391582	-0.745813	-0.456418	NaN	-0.813747	NaN	NaN	NaN	-0.695655	NaN	NaN	-0.120762	-0.265117	-0.469564	NaN	1.43259	-0.808143	-0.480634	-0.30217	-0.738163	NaN	NaN	0.132096	-0.541738	-0.36098	NaN	NaN	NaN	-1.38353	NaN	-0.787947	-0.668198	NaN	-0.929849	O08810	U5S1_MOUSE	Eftud2	116 kDa U5 small nuclear ribonucleoprotein component
NaN	NaN	NaN	-0.998658	NaN	NaN	NaN	NaN	NaN	NaN	NaN	NaN	NaN	NaN	NaN	NaN	NaN	NaN	NaN	NaN	NaN	NaN	NaN	NaN	-0.774047	NaN	NaN	NaN	NaN	NaN	NaN	NaN	NaN	NaN	NaN	NaN	O08811	ERCC2_MOUSE	Ercc2	General transcription and DNA repair factor IIH helicase subunit XPD
NaN	NaN	NaN	NaN	NaN	NaN	NaN	NaN	NaN	NaN	NaN	NaN	NaN	NaN	NaN	NaN	NaN	NaN	NaN	NaN	NaN	NaN	NaN	NaN	NaN	NaN	NaN	NaN	NaN	NaN	NaN	NaN	NaN	-0.646163	NaN	NaN	O08842	GFRA2_MOUSE	Gfra2	GDNF family receptor alpha-2
NaN	NaN	NaN	NaN	NaN	-1.34308	NaN	NaN	NaN	NaN	NaN	NaN	NaN	NaN	NaN	NaN	NaN	NaN	NaN	NaN	NaN	NaN	NaN	NaN	NaN	-1.77958	NaN	NaN	NaN	NaN	NaN	NaN	NaN	NaN	NaN	NaN	O08899	RGS4_MOUSE	Rgs4	Regulator of G-protein signaling 4
NaN	NaN	NaN	NaN	NaN	NaN	NaN	NaN	NaN	NaN	NaN	NaN	NaN	NaN	NaN	NaN	NaN	NaN	NaN	NaN	NaN	NaN	NaN	NaN	NaN	NaN	NaN	NaN	NaN	NaN	NaN	NaN	NaN	NaN	NaN	NaN	O08908	P85B_MOUSE	Pik3r2	Phosphatidylinositol 3-kinase regulatory subunit beta
NaN	NaN	NaN	NaN	NaN	NaN	NaN	NaN	NaN	NaN	NaN	NaN	NaN	NaN	NaN	NaN	NaN	NaN	NaN	NaN	NaN	NaN	NaN	NaN	NaN	NaN	NaN	NaN	NaN	NaN	NaN	NaN	NaN	NaN	NaN	NaN	O08912	GALT1_MOUSE	Galnt1	Polypeptide N-acetylgalactosaminyltransferase 1
NaN	NaN	NaN	NaN	NaN	-1.74301	NaN	NaN	NaN	NaN	NaN	NaN	NaN	-0.32872	NaN	NaN	NaN	NaN	NaN	NaN	NaN	NaN	NaN	NaN	NaN	NaN	NaN	NaN	NaN	NaN	NaN	NaN	NaN	NaN	NaN	0.200812	O08914	FAAH1_MOUSE	Faah	Fatty-acid amide hydrolase 1
-1.49784	-1.75999	-0.350768	NaN	-0.852096	-1.62543	NaN	-0.575822	NaN	NaN	NaN	NaN	NaN	-0.00329876	-0.957352	-0.490049	NaN	-0.4954	NaN	-1.02463	-0.149643	-0.851949	NaN	NaN	-0.630975	-1.10332	-0.849922	-1.09689	NaN	-1.63076	NaN	NaN	-1.58508	-0.741731	NaN	NaN	O08915	AIP_MOUSE	Aip	AH receptor-interacting protein
0.117969	-0.158214	-1.12423	-0.0334349	NaN	-1.22019	-0.367836	0.355142	NaN	NaN	0.865811	-0.13377	-0.249315	1.56987	-0.0970321	0.169683	0.726454	0.113561	-0.0367951	0.186772	-0.0939722	0.177227	NaN	-0.200209	-0.326725	0.150774	-0.359405	-1.29257	0.0749769	NaN	0.409182	-0.848406	0.365072	0.0473433	-0.42604	-0.288259	O08917	FLOT1_MOUSE	Flot1	Flotillin-1
NaN	1.70921	NaN	NaN	NaN	NaN	NaN	-0.228402	NaN	NaN	0.13902	NaN	NaN	0.597404	-0.744376	-0.688316	-0.0478382	-0.400126	-0.893154	-0.714054	-0.743653	-0.255781	NaN	NaN	-0.0965734	-0.394079	-0.194085	NaN	-0.481145	NaN	-0.253231	NaN	-0.439208	-0.930499	NaN	NaN	O08919	NUMBL_MOUSE	Numbl	Numb-like protein
NaN	NaN	NaN	NaN	NaN	NaN	NaN	NaN	NaN	NaN	NaN	NaN	NaN	NaN	NaN	NaN	NaN	NaN	NaN	NaN	NaN	NaN	NaN	NaN	NaN	NaN	NaN	NaN	NaN	NaN	NaN	NaN	NaN	NaN	NaN	NaN	O08967	CYH3_MOUSE	Cyth3	Cytohesin-3
NaN	NaN	NaN	NaN	NaN	NaN	NaN	NaN	NaN	NaN	NaN	NaN	NaN	NaN	NaN	NaN	NaN	NaN	NaN	NaN	NaN	NaN	NaN	NaN	NaN	NaN	NaN	NaN	NaN	NaN	NaN	NaN	NaN	NaN	NaN	NaN	O08983	HPS1_MOUSE	Hps1	BLOC-3 complex member HPS1
NaN	NaN	NaN	NaN	NaN	NaN	NaN	NaN	NaN	NaN	NaN	NaN	NaN	NaN	NaN	NaN	NaN	NaN	NaN	NaN	NaN	NaN	NaN	NaN	NaN	NaN	NaN	NaN	NaN	NaN	NaN	NaN	NaN	NaN	NaN	NaN	O08989	RASM_MOUSE	Mras	Ras-related protein M-Ras
NaN	NaN	NaN	-0.40823	NaN	NaN	NaN	NaN	NaN	NaN	-0.679013	NaN	NaN	0.517363	NaN	0.871418	-0.00986195	-0.461657	NaN	1.37132	-0.0526161	NaN	NaN	0.0315185	-0.485197	0.137	-0.511855	NaN	NaN	NaN	NaN	0.47824	-1.13887	NaN	NaN	NaN	O08992	SDCB1_MOUSE	Sdcbp	Syntenin-1
NaN	NaN	-0.246957	NaN	-1.02852	-0.0462923	-0.808423	-0.493662	NaN	NaN	-0.489264	NaN	NaN	0.757483	-0.0230851	-0.0155692	NaN	-0.714582	NaN	0.319056	0.135678	-0.0896945	-0.719328	-0.220638	-0.0667462	NaN	-0.769482	NaN	-0.218398	-0.758019	0.487769	-0.457303	-0.0430069	-0.0643902	NaN	-0.460161	O08997	ATOX1_MOUSE	Atox1	Copper transport protein ATOX1
NaN	NaN	-1.10632	NaN	NaN	NaN	NaN	NaN	-0.572724	NaN	-0.637274	NaN	NaN	-0.107141	-0.405623	-0.0441899	NaN	NaN	NaN	-0.385666	NaN	-0.358064	NaN	NaN	-1.01777	-0.448558	NaN	NaN	-0.759602	-0.664193	NaN	NaN	NaN	NaN	NaN	NaN	O09005	DEGS1_MOUSE	Degs1	Sphingolipid delta(4)-desaturase DES1
NaN	NaN	NaN	-0.791116	NaN	NaN	NaN	-1.42095	NaN	NaN	NaN	NaN	NaN	-0.788506	NaN	-0.736038	NaN	NaN	NaN	-1.1201	-1.42256	NaN	NaN	NaN	-0.600945	NaN	NaN	-1.24828	NaN	NaN	NaN	NaN	NaN	-0.95009	NaN	-1.65247	O09012	PEX5_MOUSE	Pex5	Peroxisomal targeting signal 1 receptor
NaN	NaN	NaN	NaN	NaN	NaN	NaN	NaN	NaN	NaN	NaN	NaN	NaN	NaN	NaN	NaN	NaN	NaN	NaN	NaN	NaN	NaN	NaN	NaN	NaN	NaN	NaN	NaN	NaN	NaN	NaN	NaN	NaN	NaN	NaN	NaN	O09043	NAPSA_MOUSE	Napsa	Napsin-A
NaN	NaN	NaN	NaN	NaN	NaN	NaN	NaN	NaN	NaN	NaN	NaN	NaN	NaN	NaN	NaN	NaN	NaN	-1.29591	NaN	NaN	NaN	NaN	NaN	NaN	NaN	NaN	NaN	NaN	NaN	NaN	NaN	NaN	NaN	NaN	NaN	O09044	SNP23_MOUSE	Snap23	Synaptosomal-associated protein 23
0.997618	1.12827	1.33323	1.25448	1.1922	0.444806	1.17372	1.33878	0.651717	0.657548	1.53243	0.368163	0.542201	1.87252	1.60201	1.40977	1.2381	0.981525	0.891754	1.56566	1.57823	2.05663	0.52943	0.320405	2.03178	1.7789	1.31593	0.143295	0.889372	0.231899	1.29277	1.55276	1.38713	1.92953	1.42422	1.26973	O09061	PSB1_MOUSE	Psmb1	Proteasome subunit beta type-1
NaN	NaN	0.119889	-0.246772	0.156064	NaN	-0.389914	NaN	NaN	NaN	0.373197	NaN	NaN	0.591782	0.241111	0.195357	NaN	-0.483514	-0.723019	0.392471	0.212109	0.263814	NaN	NaN	0.905591	0.554715	0.302894	NaN	NaN	NaN	0.31732	-0.8844	0.010478	0.26195	NaN	-0.0397387	O09106	HDAC1_MOUSE	Hdac1	Histone deacetylase 1
0.542068	-0.499166	2.15248	0.187675	1.50109	1.20985	1.32934	0.624899	1.58017	0.883358	1.27959	-0.240972	0.384996	1.62504	1.19145	0.517747	0.842566	1.14187	0.61043	1.14728	1.55308	1.83609	1.28985	1.26972	2.15018	1.95766	0.62716	0.624294	0.583502	0.872364	0.931268	0.37149	0.810143	1.30941	0.28126	1.12422	O09111	NDUBB_MOUSE	Ndufb11	NADH dehydrogenase [ubiquinone] 1 beta subcomplex subunit 11, mitochondrial
NaN	NaN	NaN	NaN	NaN	-1.05419	NaN	-1.15045	NaN	NaN	-0.984056	NaN	NaN	NaN	1.31794	NaN	NaN	NaN	NaN	0.436703	NaN	NaN	NaN	NaN	-0.0706153	NaN	-0.516404	NaN	NaN	NaN	NaN	NaN	NaN	-0.699986	NaN	NaN	O09131	GSTO1_MOUSE	Gsto1	Glutathione S-transferase omega-1
NaN	NaN	-1.6459	NaN	NaN	NaN	NaN	NaN	NaN	NaN	NaN	NaN	NaN	-0.409806	NaN	-1.07521	NaN	NaN	NaN	NaN	-1.83073	NaN	NaN	NaN	NaN	NaN	NaN	NaN	NaN	NaN	NaN	NaN	NaN	NaN	NaN	NaN	O09159	MA2B1_MOUSE	Man2b1	Lysosomal alpha-mannosidase
NaN	NaN	NaN	NaN	NaN	NaN	NaN	NaN	NaN	NaN	NaN	NaN	NaN	-1.50308	-2.96008	NaN	NaN	NaN	NaN	NaN	NaN	NaN	NaN	NaN	NaN	NaN	NaN	NaN	NaN	NaN	NaN	NaN	NaN	NaN	NaN	NaN	O09164	SODE_MOUSE	Sod3	Extracellular superoxide dismutase [Cu-Zn]
0.984529	0.169884	2.06435	0.917105	0.670646	1.07839	0.439353	0.881803	1.44895	0.4752	1.15006	0.507391	0.146588	2.30747	1.51445	1.14882	0.765864	1.29946	1.41391	1.89677	0.942538	1.72528	0.71243	0.945403	2.3521	1.64834	1.30162	0.26047	1.11703	1.07213	1.23065	0.853316	1.04892	1.47086	0.67458	0.917809	O09167	RL21_MOUSE	Rpl21	Large ribosomal subunit protein eL21
-0.383873	-0.890239	-0.21876	-0.362482	-0.71203	-0.028451	-1.23132	-0.384715	-0.409595	-0.997879	-0.121705	-0.398675	-1.27171	0.630346	0.551225	-0.434206	-0.524868	-0.638785	0.149614	0.31152	0.301651	0.657902	NaN	-1.14979	0.621197	-0.135271	0.324706	-0.945613	-0.210066	-0.53332	0.257031	-1.15286	-0.263157	0.192777	-0.93925	-0.373555	O09172	GSH0_MOUSE	Gclm	Glutamate--cysteine ligase regulatory subunit
NaN	NaN	0.532719	NaN	NaN	NaN	NaN	-0.41458	NaN	NaN	-1.49446	NaN	NaN	0.06637	NaN	0.211599	NaN	NaN	0.138417	-0.226144	-1.07825	NaN	NaN	NaN	-1.28072	NaN	NaN	NaN	NaN	-0.102718	NaN	NaN	0.552165	NaN	NaN	NaN	O09174	AMACR_MOUSE	Amacr	Alpha-methylacyl-CoA racemase
0.519416	NaN	0.901854	-0.210201	NaN	NaN	0.55441	1.51498	2.74711	NaN	NaN	2.05271	1.00093	0.961545	0.486961	0.180966	NaN	NaN	-0.0721679	1.21643	NaN	0.349823	NaN	1.39192	1.11024	1.98696	0.684547	NaN	NaN	0.231874	2.93476	2.65003	NaN	0.353659	NaN	NaN	O35066	KIF3C_MOUSE	Kif3c	Kinesin-like protein KIF3C
NaN	NaN	NaN	-0.206976	NaN	NaN	NaN	NaN	NaN	NaN	NaN	NaN	NaN	NaN	NaN	NaN	NaN	NaN	NaN	NaN	NaN	NaN	NaN	NaN	NaN	-0.741639	NaN	NaN	NaN	NaN	NaN	NaN	NaN	NaN	NaN	NaN	O35075	VP26C_MOUSE	Vps26c	Vacuolar protein sorting-associated protein 26C
NaN	NaN	NaN	NaN	NaN	NaN	NaN	NaN	NaN	-0.849072	NaN	NaN	NaN	0.908222	NaN	NaN	NaN	NaN	NaN	NaN	NaN	-0.673588	NaN	-0.140697	-0.376531	NaN	NaN	NaN	NaN	NaN	NaN	NaN	NaN	-0.274224	NaN	NaN	O35083	PLCA_MOUSE	Agpat1	1-acyl-sn-glycerol-3-phosphate acyltransferase alpha
-0.282645	NaN	0.242789	0.517383	0.366519	0.415467	-0.293046	-0.0222597	-0.261875	NaN	0.624085	-0.0783401	0.632301	0.790892	0.40024	0.517987	0.179622	1.02258	0.740589	0.550482	0.488001	0.648979	0.531941	NaN	0.000426769	0.836399	0.683882	0.560285	0.0136623	-0.00422192	-0.0535731	0.288108	0.117525	0.467382	-0.132337	0.391678	O35098	DPYL4_MOUSE	Dpysl4	Dihydropyrimidinase-related protein 4
NaN	NaN	NaN	NaN	NaN	NaN	NaN	NaN	NaN	NaN	NaN	NaN	NaN	NaN	-1.60769	NaN	NaN	NaN	NaN	NaN	NaN	NaN	NaN	NaN	-1.56537	NaN	NaN	NaN	NaN	NaN	NaN	NaN	NaN	NaN	NaN	NaN	O35099	M3K5_MOUSE	Map3k5	Mitogen-activated protein kinase kinase kinase 5
-0.393444	NaN	-1.08609	-0.0706911	NaN	NaN	NaN	-0.119744	-1.1058	NaN	-0.368224	NaN	NaN	-0.547495	-0.407156	-0.337338	-0.91291	NaN	-0.381977	-0.323789	-1.08497	-1.11774	NaN	NaN	-0.797895	0.0314741	-1.32584	-0.385565	-0.671834	NaN	-0.827128	-1.56724	0.00121117	-0.547699	NaN	NaN	O35114	SCRB2_MOUSE	Scarb2	Lysosome membrane protein 2
NaN	NaN	NaN	NaN	NaN	NaN	NaN	NaN	NaN	NaN	NaN	NaN	NaN	NaN	NaN	NaN	NaN	NaN	NaN	NaN	NaN	NaN	NaN	NaN	NaN	NaN	NaN	NaN	NaN	NaN	NaN	NaN	NaN	NaN	NaN	NaN	O35127	C10_MOUSE	Grcc10	Protein C10
0.411136	-0.23415	1.73118	0.41856	0.652236	1.226	0.0102077	0.172659	1.43355	0.842177	0.940463	-0.720354	0.114995	1.106	0.744913	0.849729	0.12571	0.796042	0.6166	1.05386	0.93656	0.619725	0.505747	0.626221	1.61526	1.05255	0.742633	0.861437	0.453757	1.18735	0.842624	0.455932	0.138426	1.01197	0.249062	1.15187	O35129	PHB2_MOUSE	Phb2	Prohibitin-2
NaN	NaN	NaN	NaN	NaN	NaN	NaN	NaN	NaN	NaN	NaN	NaN	0.525997	-0.143539	NaN	NaN	-0.660402	NaN	NaN	NaN	0.0223942	NaN	NaN	NaN	NaN	-0.279584	NaN	-0.873773	NaN	NaN	NaN	NaN	NaN	-0.906186	NaN	NaN	O35136	NCAM2_MOUSE	Ncam2	Neural cell adhesion molecule 2
2.42625	2.33373	3.64215	2.5912	3.12285	3.4581	2.64506	2.36239	3.19296	2.52395	3.29066	1.77311	2.14642	4.09577	3.04704	2.82366	2.46563	3.08392	2.96041	3.44338	3.03461	3.48843	2.47601	2.48995	3.89293	3.38174	3.23216	2.92198	3.03484	3.19857	3.35642	2.68929	2.72098	3.44121	1.6934	3.01914	O35143	ATIF1_MOUSE	Atp5if1	ATPase inhibitor, mitochondrial
NaN	NaN	-0.386322	NaN	-0.929474	NaN	NaN	-0.768928	-0.73807	-1.24146	-0.491541	NaN	NaN	-0.459746	-0.960563	-1.249	NaN	NaN	-0.0508618	-0.475182	NaN	-0.893609	NaN	NaN	-0.334325	NaN	-1.0541	NaN	NaN	-0.818974	NaN	NaN	-1.23876	-1.34903	NaN	NaN	O35153	BET1L_MOUSE	Bet1l	BET1-like protein
NaN	NaN	NaN	NaN	NaN	NaN	NaN	NaN	NaN	NaN	NaN	NaN	NaN	-1.70914	NaN	NaN	NaN	NaN	NaN	NaN	NaN	NaN	NaN	NaN	NaN	NaN	NaN	NaN	NaN	NaN	NaN	NaN	NaN	NaN	NaN	NaN	O35166	GOSR2_MOUSE	Gosr2	Golgi SNAP receptor complex member 2
NaN	NaN	NaN	NaN	NaN	NaN	-0.911564	-1.43136	-1.22521	NaN	NaN	NaN	NaN	NaN	NaN	NaN	NaN	NaN	NaN	NaN	-1.23733	NaN	NaN	NaN	NaN	NaN	NaN	NaN	NaN	-1.3472	NaN	NaN	NaN	NaN	NaN	NaN	O35173	KCNS1_MOUSE	Kcns1	Potassium voltage-gated channel subfamily S member 1
-0.00839806	-1.07343	-0.219686	-0.375448	-0.67111	-0.222356	NaN	NaN	NaN	NaN	-0.0831156	-1.40491	0.622566	1.06272	0.509232	-0.211529	-0.834056	1.10815	0.165401	0.266925	0.410092	-0.110273	NaN	-1.06348	0.557075	0.587387	-0.0245557	0.342494	NaN	NaN	0.290729	NaN	-0.855477	-0.138339	-0.536949	0.460249	O35206	COFA1_MOUSE	Col15a1	Collagen alpha-1(XV) chain
-0.0461292	NaN	0.245742	NaN	NaN	NaN	NaN	-0.425881	0.390717	NaN	NaN	NaN	-0.652704	1.15587	0.475675	0.227611	-0.776128	0.128114	0.0883355	0.952059	-0.0674973	-0.910013	-0.227848	0.131827	0.782887	0.694603	-0.0268989	NaN	NaN	-0.50074	NaN	-0.642757	0.410408	-0.194891	NaN	NaN	O35215	DOPD_MOUSE	Ddt	D-dopachrome decarboxylase
NaN	NaN	-0.415511	NaN	NaN	NaN	NaN	NaN	NaN	NaN	-1.33877	NaN	NaN	-0.77617	-0.256178	-0.74474	NaN	-0.407452	NaN	NaN	NaN	-1.31744	NaN	NaN	-0.201178	-0.989071	NaN	NaN	NaN	NaN	NaN	-0.406842	NaN	-0.642759	NaN	-0.838758	O35218	CPSF2_MOUSE	Cpsf2	Cleavage and polyadenylation specificity factor subunit 2
NaN	NaN	NaN	NaN	NaN	NaN	NaN	NaN	NaN	NaN	NaN	NaN	NaN	NaN	NaN	NaN	NaN	NaN	NaN	NaN	NaN	NaN	NaN	NaN	NaN	NaN	NaN	NaN	NaN	NaN	NaN	NaN	NaN	NaN	NaN	NaN	O35219	KCNH2_MOUSE	Kcnh2	Potassium voltage-gated channel subfamily H member 2
NaN	-1.5054	-0.375227	-1.11694	-0.894625	-0.853788	-0.857495	-1.22807	-1.01875	-1.72041	-0.839405	NaN	-0.755936	0.087142	-0.359485	-0.256776	-0.42658	-1.0922	-1.07153	-0.282956	-0.160173	-0.279771	NaN	-1.19902	0.272537	-0.394033	-0.502386	NaN	-1.39391	-0.801806	-0.417078	-0.618988	-0.186852	-0.105182	-1.25588	-0.819784	O35226	PSMD4_MOUSE	Psmd4	26S proteasome non-ATPase regulatory subunit 4
NaN	NaN	NaN	NaN	NaN	NaN	NaN	NaN	NaN	NaN	NaN	NaN	NaN	NaN	NaN	NaN	NaN	NaN	NaN	NaN	NaN	NaN	NaN	NaN	NaN	NaN	NaN	NaN	NaN	NaN	NaN	NaN	NaN	NaN	NaN	NaN	O35239	PTN9_MOUSE	Ptpn9	Tyrosine-protein phosphatase non-receptor type 9
NaN	NaN	NaN	NaN	NaN	NaN	NaN	NaN	NaN	NaN	NaN	NaN	NaN	NaN	NaN	NaN	NaN	NaN	NaN	NaN	NaN	NaN	NaN	NaN	NaN	NaN	0.261955	NaN	NaN	NaN	NaN	NaN	NaN	NaN	NaN	NaN	O35245	PKD2_MOUSE	Pkd2	Polycystin-2
NaN	-0.899688	-1.2051	NaN	NaN	NaN	NaN	NaN	NaN	NaN	NaN	NaN	NaN	-0.498788	-1.07554	NaN	NaN	NaN	NaN	-1.06808	NaN	-1.13605	NaN	NaN	-1.16366	NaN	NaN	NaN	-1.01416	-1.87795	NaN	NaN	NaN	-1.43607	NaN	NaN	O35250	EXOC7_MOUSE	Exoc7	Exocyst complex component 7
NaN	NaN	0.433974	-0.0478754	0.49058	NaN	0.0101066	NaN	NaN	0.145764	0.00708389	NaN	NaN	0.735705	0.576463	0.557618	-0.0292215	0.338043	0.0878148	0.566185	0.394946	0.430411	NaN	NaN	0.957757	0.155012	0.652369	NaN	NaN	NaN	-0.0494876	0.0177507	0.249923	0.5314	NaN	0.216724	O35286	DHX15_MOUSE	Dhx15	ATP-dependent RNA helicase DHX15
0.193927	-0.305359	0.937838	0.149504	-0.184024	-0.0624361	0.154613	0.393043	0.669032	0.23395	0.52368	-0.59197	0.120014	1.392	0.658532	0.841184	0.064785	0.288506	0.739311	0.802682	0.704511	1.08946	-0.120742	0.423378	1.72964	0.551405	0.652025	-0.299322	0.716537	0.627193	0.493039	0.15695	0.602483	0.82419	0.00440502	0.582999	O35295	PURB_MOUSE	Purb	Transcriptional activator protein Pur-beta
NaN	-1.00148	0.71608	0.935331	0.88618	NaN	0.236639	NaN	NaN	NaN	0.365661	NaN	NaN	1.26481	0.679578	0.54859	-0.235158	-0.346206	0.214002	1.16307	0.254699	0.770234	NaN	NaN	1.60636	0.604953	0.71693	NaN	-0.78413	NaN	0.853531	0.261145	0.916713	1.02409	NaN	0.0663652	O35326	SRSF5_MOUSE	Srsf5	Serine/arginine-rich splicing factor 5
NaN	NaN	0.213787	NaN	-0.503374	NaN	NaN	NaN	NaN	NaN	-0.551742	NaN	NaN	-0.071559	0.0744481	-0.209753	NaN	NaN	NaN	0.0807419	-0.759159	-0.161879	NaN	NaN	0.823627	-0.552008	-0.152556	NaN	NaN	NaN	-0.562275	NaN	-0.415144	NaN	NaN	NaN	O35343	IMA3_MOUSE	Kpna4	Importin subunit alpha-3
NaN	NaN	0.113491	-0.399524	0.0813804	NaN	0.111984	NaN	NaN	-0.746057	-0.0767956	NaN	NaN	0.36276	0.16268	0.180295	-0.303847	NaN	-0.920159	NaN	-0.00112534	0.450523	NaN	NaN	0.734686	NaN	0.0689034	NaN	-0.378716	NaN	-0.181259	-0.312547	0.212307	0.0300703	NaN	-0.143016	O35344	IMA4_MOUSE	Kpna3	Importin subunit alpha-4
NaN	NaN	-0.806806	NaN	NaN	NaN	NaN	NaN	NaN	NaN	-1.13769	NaN	NaN	-1.15187	NaN	-0.70387	-1.82773	NaN	NaN	-1.64006	-0.113892	NaN	NaN	NaN	-0.835773	NaN	NaN	NaN	NaN	NaN	-0.888224	NaN	NaN	-0.457771	NaN	NaN	O35345	IMA7_MOUSE	Kpna6	Importin subunit alpha-7
-0.258963	-0.549529	0.119572	-0.135339	-0.235578	-0.289801	-0.137442	-0.071805	-0.22289	-0.351997	0.122406	-0.821697	NaN	0.55481	0.375895	0.356591	0.154077	-0.256999	-0.232929	0.49265	0.0321894	0.384574	-0.640259	0.0229115	0.591704	0.0741816	0.126618	NaN	0.114805	0.0327063	-0.376633	-0.419002	-0.385584	0.400947	-0.11633	0.244129	O35350	CAN1_MOUSE	Capn1	Calpain-1 catalytic subunit
NaN	NaN	NaN	NaN	NaN	NaN	NaN	NaN	NaN	NaN	NaN	NaN	NaN	NaN	NaN	NaN	NaN	NaN	NaN	NaN	NaN	NaN	NaN	NaN	NaN	NaN	NaN	NaN	NaN	NaN	NaN	NaN	NaN	NaN	NaN	NaN	O35375	NRP2_MOUSE	Nrp2	Neuropilin-2
-1.04196	-0.842278	1.88586	0.694592	1.38265	NaN	0.977488	NaN	0.84362	0.610726	0.643692	NaN	-0.3228	1.72448	1.61806	0.916476	0.125578	0.790861	0.461007	1.16829	1.2518	1.17033	NaN	NaN	2.40515	1.31158	1.6754	NaN	-0.976764	-1.23769	0.892136	0.868023	1.28444	1.56981	0.0226669	1.05144	O35381	AN32A_MOUSE	Anp32a	Acidic leucine-rich nuclear phosphoprotein 32 family member A
-1.06293	NaN	-1.00429	NaN	NaN	-0.391433	NaN	1.69038	-1.53963	NaN	-0.757584	-0.909242	-1.42912	-1.06501	-0.609313	-1.23864	NaN	-1.14502	-0.443985	-1.00379	-0.503837	-1.0652	NaN	NaN	-0.453194	NaN	-0.780573	NaN	NaN	1.09212	NaN	NaN	-0.468786	-0.682249	NaN	NaN	O35382	EXOC4_MOUSE	Exoc4	Exocyst complex component 4
NaN	NaN	NaN	NaN	NaN	NaN	NaN	NaN	NaN	NaN	NaN	NaN	NaN	-0.197294	NaN	NaN	NaN	NaN	NaN	NaN	NaN	NaN	NaN	-1.19095	NaN	NaN	NaN	NaN	NaN	-0.440555	NaN	NaN	NaN	NaN	NaN	NaN	O35387	HAX1_MOUSE	Hax1	HCLS1-associated protein X-1
-0.687658	-0.278281	-0.160812	NaN	-0.0167623	0.395041	-0.0210052	0.259436	-0.422032	NaN	0.715951	-0.62795	-0.455414	1.46966	0.260188	0.573119	0.490144	-0.418412	-0.0292192	0.373985	0.125913	0.128729	NaN	-0.660298	0.257074	0.768277	0.0107341	-0.180246	-0.321152	NaN	-0.00204039	-0.112659	0.431705	0.208522	NaN	-0.462234	O35405	PLD3_MOUSE	Pld3	5'-3' exonuclease PLD3
NaN	NaN	NaN	-0.796998	NaN	NaN	NaN	NaN	NaN	NaN	NaN	NaN	0.00701141	-0.874113	NaN	NaN	NaN	NaN	NaN	NaN	NaN	NaN	NaN	NaN	-0.771361	NaN	NaN	NaN	NaN	NaN	NaN	NaN	NaN	NaN	NaN	NaN	O35409	FOLH1_MOUSE	Folh1	Glutamate carboxypeptidase 2
NaN	NaN	NaN	NaN	NaN	NaN	NaN	NaN	NaN	NaN	NaN	NaN	NaN	NaN	NaN	NaN	NaN	NaN	NaN	NaN	NaN	NaN	NaN	NaN	NaN	NaN	NaN	NaN	NaN	NaN	NaN	NaN	NaN	NaN	NaN	NaN	O35435	PYRD_MOUSE	Dhodh	Dihydroorotate dehydrogenase (quinone), mitochondrial
NaN	NaN	NaN	NaN	NaN	NaN	NaN	NaN	NaN	NaN	NaN	NaN	NaN	NaN	NaN	NaN	NaN	NaN	NaN	NaN	NaN	NaN	NaN	NaN	NaN	NaN	NaN	NaN	NaN	NaN	NaN	NaN	NaN	NaN	NaN	NaN	O35445	RNF5_MOUSE	Rnf5	E3 ubiquitin-protein ligase RNF5
NaN	NaN	NaN	NaN	NaN	NaN	NaN	NaN	NaN	NaN	NaN	NaN	NaN	NaN	NaN	NaN	NaN	NaN	NaN	NaN	NaN	NaN	NaN	NaN	NaN	NaN	NaN	NaN	NaN	NaN	NaN	NaN	NaN	NaN	NaN	NaN	O35448	PPT2_MOUSE	Ppt2	Lysosomal thioesterase PPT2
NaN	-0.930206	-0.708632	-1.61326	-1.4158	-1.32393	-1.09142	-0.616138	-2.46084	NaN	-0.549875	NaN	NaN	-0.799373	-1.57162	-0.734216	-0.788598	-0.854388	-0.929996	-0.69384	-0.841691	-1.92786	-1.75961	-1.50148	-0.798532	-1.20249	-0.0300317	-1.34732	NaN	-1.1643	NaN	NaN	-0.770619	-0.705288	NaN	-1.32226	O35454	CLCN6_MOUSE	Clcn6	H(+)/Cl(-) exchange transporter 6
-1.01716	-0.598136	-0.941743	-0.791813	-0.268172	NaN	NaN	-0.149002	NaN	NaN	-0.26046	-1.33993	-0.575889	0.251984	-0.0373797	-0.522106	-0.861697	0.273021	-0.247611	-0.100956	-0.335025	-0.0770173	-0.749713	NaN	-0.0826335	-0.27968	0.00299215	-1.36233	-0.38799	-0.600838	-0.379352	0.132571	-0.13575	-0.182912	NaN	-0.0687313	O35459	ECH1_MOUSE	Ech1	Delta(3,5)-Delta(2,4)-dienoyl-CoA isomerase, mitochondrial
0.602452	0.153494	1.02378	0.38993	0.612788	0.507022	0.331379	0.726499	0.703212	0.611135	1.01779	0.783894	0.670458	1.73232	1.08329	0.753904	0.712328	0.524048	1.06013	0.522947	0.584772	1.22139	NaN	0.262434	1.63624	0.86305	0.869206	0.139923	0.750173	0.84426	0.736172	0.773848	0.480188	1.06937	0.384744	0.860332	O35465	FKBP8_MOUSE	Fkbp8	Peptidyl-prolyl cis-trans isomerase FKBP8
NaN	NaN	-1.58335	NaN	-1.09113	NaN	-0.536692	NaN	NaN	NaN	NaN	NaN	-2.10974	-0.360228	NaN	NaN	NaN	NaN	NaN	NaN	NaN	NaN	NaN	NaN	NaN	-0.848036	NaN	NaN	NaN	-0.763929	NaN	NaN	NaN	-0.824131	NaN	-1.0326	O35474	EDIL3_MOUSE	Edil3	EGF-like repeat and discoidin I-like domain-containing protein 3
NaN	-0.814665	NaN	NaN	NaN	NaN	NaN	-1.14087	NaN	NaN	NaN	NaN	NaN	-0.230905	NaN	NaN	NaN	NaN	NaN	NaN	NaN	NaN	NaN	NaN	-0.520589	NaN	NaN	NaN	NaN	NaN	NaN	NaN	-0.657371	NaN	NaN	NaN	O35495	CDK14_MOUSE	Cdk14	Cyclin-dependent kinase 14
-0.423321	NaN	-0.484257	NaN	-1.03088	-0.964868	NaN	NaN	-0.539032	-1.3611	-0.59127	NaN	-2.90229	-0.396461	-0.00640917	-1.13681	NaN	-1.37714	-0.804716	-0.606472	-1.43466	-0.595687	NaN	NaN	-0.349208	-0.31253	-0.987049	-1.12559	-0.367135	-1.2899	-0.849102	-0.523115	-1.19056	-0.844743	NaN	-0.488179	O35551	RABE1_MOUSE	Rabep1	Rab GTPase-binding effector protein 1
NaN	NaN	NaN	NaN	NaN	NaN	NaN	NaN	NaN	NaN	NaN	NaN	NaN	NaN	NaN	NaN	NaN	NaN	NaN	NaN	NaN	NaN	NaN	NaN	NaN	NaN	NaN	NaN	NaN	NaN	NaN	NaN	NaN	NaN	NaN	NaN	O35566	CD151_MOUSE	Cd151	CD151 antigen
-0.612035	-0.177135	0.255713	-0.124447	0.17883	-1.09815	0.0907798	0.39322	-0.274164	-0.57858	0.229407	-0.107393	-0.775743	0.772291	0.419466	0.359416	0.0872383	-0.316117	-0.168024	0.502979	0.776846	0.313303	-0.603974	-0.405288	0.743143	0.195308	0.31082	-0.515037	-0.314918	-0.922749	-0.00658274	0.143289	-0.196749	0.482885	-0.795889	-0.127815	O35593	PSDE_MOUSE	Psmd14	26S proteasome non-ATPase regulatory subunit 14
NaN	NaN	-0.736417	NaN	NaN	NaN	NaN	NaN	NaN	NaN	NaN	NaN	-1.53542	-1.72082	NaN	NaN	NaN	-2.07904	NaN	NaN	NaN	-0.808776	NaN	NaN	NaN	-1.35923	NaN	NaN	NaN	NaN	-2.24447	NaN	NaN	NaN	NaN	NaN	O35598	ADA10_MOUSE	Adam10	Disintegrin and metalloproteinase domain-containing protein 10
NaN	NaN	NaN	NaN	NaN	NaN	NaN	NaN	NaN	NaN	NaN	NaN	NaN	NaN	NaN	NaN	NaN	NaN	NaN	NaN	NaN	NaN	NaN	NaN	NaN	NaN	NaN	NaN	NaN	NaN	NaN	NaN	NaN	-1.1644	NaN	NaN	O35604	NPC1_MOUSE	Npc1	NPC intracellular cholesterol transporter 1
NaN	NaN	NaN	NaN	NaN	NaN	NaN	NaN	NaN	NaN	NaN	NaN	NaN	NaN	NaN	NaN	NaN	NaN	NaN	NaN	NaN	NaN	NaN	NaN	NaN	NaN	NaN	NaN	NaN	NaN	NaN	NaN	NaN	NaN	NaN	NaN	O35607	BMPR2_MOUSE	Bmpr2	Bone morphogenetic protein receptor type-2
NaN	-1.03167	NaN	-1.04267	NaN	NaN	NaN	-1.07193	NaN	NaN	0.0555906	-0.690106	-1.40257	-0.190269	-0.59434	NaN	NaN	-1.49668	NaN	NaN	-1.29453	-0.65255	NaN	NaN	-0.917876	-1.38916	NaN	NaN	NaN	NaN	NaN	NaN	-0.73128	-1.24586	NaN	-0.40817	O35609	SCAM3_MOUSE	Scamp3	Secretory carrier-associated membrane protein 3
NaN	NaN	-0.466557	-1.572	-1.08886	-1.7201	-1.37095	-1.65882	-1.29799	-1.27223	-1.32567	NaN	NaN	-0.677489	-0.501431	-0.63658	NaN	-1.80529	-0.628338	-0.288299	-1.01897	-0.889237	NaN	-0.828105	-0.852213	-0.398329	-1.06581	NaN	-1.48562	-1.18463	-1.37426	-0.914414	-1.58666	-0.891114	NaN	-1.08917	O35621	PMM1_MOUSE	Pmm1	Phosphomannomutase 1
NaN	NaN	NaN	NaN	NaN	NaN	NaN	NaN	NaN	NaN	NaN	NaN	NaN	-1.20358	NaN	NaN	NaN	NaN	NaN	NaN	NaN	NaN	NaN	NaN	-1.67486	-2.74291	NaN	NaN	NaN	NaN	NaN	NaN	NaN	NaN	NaN	NaN	O35623	BET1_MOUSE	Bet1	BET1 homolog
NaN	NaN	NaN	NaN	NaN	NaN	NaN	NaN	NaN	NaN	NaN	NaN	NaN	NaN	NaN	NaN	NaN	NaN	NaN	NaN	NaN	NaN	NaN	NaN	NaN	NaN	NaN	NaN	NaN	NaN	NaN	NaN	NaN	NaN	NaN	NaN	O35639	ANXA3_MOUSE	Anxa3	Annexin A3
0.258591	-0.126447	0.98629	0.166144	0.0665889	-0.102814	-0.179905	0.186517	0.665781	-0.0449762	0.751277	-0.194483	0.0525665	1.22779	0.724008	0.674974	0.328824	0.549122	0.703674	0.713185	0.489966	0.577279	0.244748	-0.0204034	1.35414	0.519449	0.58447	0.169452	0.499251	0.251225	0.337438	0.213525	0.330187	0.86532	0.1597	0.184227	O35643	AP1B1_MOUSE	Ap1b1	AP-1 complex subunit beta-1
NaN	NaN	NaN	NaN	NaN	NaN	NaN	NaN	NaN	NaN	NaN	NaN	NaN	NaN	NaN	NaN	NaN	NaN	NaN	NaN	NaN	NaN	NaN	NaN	NaN	NaN	NaN	NaN	NaN	NaN	NaN	NaN	NaN	NaN	NaN	NaN	O35648	CETN3_MOUSE	Cetn3	Centrin-3
NaN	NaN	NaN	NaN	NaN	NaN	NaN	NaN	NaN	NaN	NaN	NaN	NaN	NaN	NaN	NaN	NaN	NaN	NaN	NaN	NaN	NaN	NaN	NaN	NaN	NaN	-1.87109	NaN	NaN	NaN	NaN	NaN	NaN	-1.62811	NaN	NaN	O35655	PPE1_MOUSE	Ppef1	Serine/threonine-protein phosphatase with EF-hands 1
-0.895106	-1.09192	0.40329	NaN	-0.394413	0.0553789	-0.465278	-0.787434	0.237066	-0.613136	-0.0288925	NaN	-0.466623	-0.0101805	0.541293	-0.218337	NaN	0.101423	-0.257773	0.432005	-0.0637255	-0.0326095	-0.231947	-0.638419	0.0012126	-0.182457	0.437813	0.123531	-0.651131	0.168456	-0.246514	0.201113	-0.064887	0.305717	-1.19805	0.00810432	O35658	C1QBP_MOUSE	C1qbp	Complement component 1 Q subcomponent-binding protein, mitochondrial
NaN	NaN	NaN	NaN	NaN	NaN	NaN	-0.454305	NaN	NaN	NaN	NaN	NaN	-0.181745	NaN	NaN	NaN	NaN	NaN	NaN	NaN	NaN	NaN	NaN	NaN	NaN	NaN	NaN	NaN	NaN	-0.988049	NaN	NaN	NaN	NaN	NaN	O35678	MGLL_MOUSE	Mgll	Monoglyceride lipase
NaN	NaN	-1.16622	NaN	-1.64735	NaN	NaN	NaN	NaN	NaN	NaN	NaN	NaN	NaN	-1.21537	NaN	NaN	NaN	NaN	NaN	NaN	NaN	NaN	NaN	-0.494454	NaN	NaN	NaN	NaN	-1.22725	NaN	NaN	NaN	NaN	NaN	NaN	O35680	RT12_MOUSE	Mrps12	Small ribosomal subunit protein uS12m
-2.6218	NaN	NaN	NaN	NaN	NaN	NaN	-3.58928	NaN	NaN	NaN	NaN	NaN	NaN	-2.63774	NaN	NaN	NaN	NaN	-3.03664	NaN	NaN	NaN	NaN	NaN	-3.16186	NaN	NaN	NaN	NaN	NaN	NaN	-2.96614	NaN	NaN	NaN	O35682	MYADM_MOUSE	Myadm	Myeloid-associated differentiation marker
NaN	NaN	-0.246462	NaN	-0.426429	-0.543444	-0.31877	-1.05721	-0.236171	-0.571605	-0.844336	-0.451739	-1.39383	-0.0251284	-0.483553	-0.779781	NaN	-0.556213	-0.203953	-0.253915	NaN	-0.495095	-0.688233	-0.819173	0.234212	-0.133454	-0.653274	-0.771076	NaN	NaN	NaN	NaN	-1.03151	-0.263172	NaN	NaN	O35683	NDUA1_MOUSE	Ndufa1	NADH dehydrogenase [ubiquinone] 1 alpha subcomplex subunit 1
NaN	NaN	NaN	NaN	NaN	-0.939733	NaN	NaN	NaN	NaN	NaN	NaN	NaN	NaN	NaN	NaN	NaN	NaN	NaN	NaN	NaN	NaN	NaN	NaN	NaN	NaN	NaN	NaN	NaN	NaN	NaN	NaN	NaN	NaN	NaN	NaN	O35684	NEUS_MOUSE	Serpini1	Neuroserpin
0.131694	-0.485179	0.967414	0.140978	0.304037	0.356074	-0.0379672	0.553519	0.611162	0.196948	0.7334	0.23114	0.146241	1.18591	0.902855	0.635103	0.270205	0.542244	0.653515	0.962111	0.715931	0.535001	0.20251	0.0457463	1.43891	0.557719	0.586258	-0.248474	0.490365	0.644644	0.340333	0.574228	0.544065	0.919034	-0.00844955	0.358897	O35685	NUDC_MOUSE	Nudc	Nuclear migration protein nudC
NaN	NaN	-0.487966	0.132692	1.22812	NaN	-0.980421	NaN	NaN	NaN	NaN	NaN	NaN	0.150309	0.279426	-0.357776	NaN	NaN	0.0578647	-0.597361	-0.360545	0.122703	NaN	NaN	0.25354	-0.313025	0.200764	NaN	NaN	NaN	NaN	-1.21691	-0.0814972	-0.442461	-1.25602	-0.253791	O35691	PININ_MOUSE	Pnn	Pinin
NaN	NaN	NaN	NaN	NaN	NaN	NaN	NaN	NaN	NaN	NaN	NaN	NaN	NaN	NaN	NaN	NaN	NaN	NaN	NaN	NaN	NaN	NaN	NaN	NaN	NaN	NaN	NaN	NaN	NaN	NaN	NaN	NaN	-1.16678	NaN	NaN	O35704	SPTC1_MOUSE	Sptlc1	Serine palmitoyltransferase 1
NaN	NaN	NaN	NaN	NaN	NaN	NaN	NaN	NaN	NaN	NaN	NaN	NaN	NaN	NaN	NaN	NaN	NaN	NaN	NaN	NaN	NaN	NaN	NaN	NaN	NaN	NaN	NaN	NaN	NaN	NaN	NaN	NaN	NaN	NaN	NaN	O35730	RING1_MOUSE	Ring1	E3 ubiquitin-protein ligase RING1
1.21689	1.86851	3.20014	2.44624	2.94741	0.870606	2.85155	0.998619	0.723425	1.63538	2.44233	0.590132	0.851921	3.35824	3.24738	2.88129	1.88474	2.04456	2.37984	3.01385	2.62536	2.9554	NaN	0.834728	3.56306	2.4386	2.63756	0.366292	0.57959	1.10781	2.66612	2.28192	2.86877	2.95515	0.808826	2.26585	O35737	HNRH1_MOUSE	Hnrnph1	Heterogeneous nuclear ribonucleoprotein H
NaN	NaN	0.882065	0.284094	0.594274	NaN	0.43433	NaN	NaN	-0.244188	0.527517	NaN	-0.567488	1.23771	1.47102	0.931967	0.052413	-0.544536	0.294162	1.16741	1.14267	1.18242	NaN	NaN	2.0133	0.508421	1.23633	NaN	NaN	NaN	0.668961	0.377947	0.934974	0.79698	NaN	0.570502	O35841	API5_MOUSE	Api5	Apoptosis inhibitor 5
NaN	-0.751685	-1.47022	NaN	NaN	-1.47868	NaN	-0.983475	-0.629251	-2.19913	-0.563664	NaN	NaN	0.236799	-1.28719	-0.414235	-0.553898	-1.31024	-0.62187	-0.410709	-0.577106	-0.331936	-1.93536	-1.00854	-0.151043	-0.391008	-1.53803	NaN	-1.33266	NaN	-0.123442	-0.787444	-1.48045	-0.42307	NaN	NaN	O35855	BCAT2_MOUSE	Bcat2	Branched-chain-amino-acid aminotransferase, mitochondrial
NaN	NaN	-0.127817	-0.728206	-1.0537	0.168068	NaN	NaN	-0.548902	0.381026	-0.494198	NaN	NaN	-0.0395823	NaN	NaN	NaN	0.837566	-0.122718	0.0226231	-0.0345221	0.911011	NaN	NaN	0.0384021	0.325744	-1.34438	-0.897409	0.304968	NaN	NaN	NaN	NaN	NaN	NaN	NaN	O35857	TIM44_MOUSE	Timm44	Mitochondrial import inner membrane translocase subunit TIM44
1.27928	1.12764	0.6033	NaN	0.159093	-0.595171	-0.406816	NaN	-0.185237	1.19207	0.783192	-0.962922	-1.0963	0.712482	0.0887618	-0.0302033	0.0701189	-0.210094	-0.337217	0.128769	0.911147	0.480601	0.788599	-0.586861	0.86988	0.824167	0.188966	-0.746824	0.0134258	0.143409	-0.163719	-0.911303	0.171607	0.893601	NaN	0.260488	O35864	CSN5_MOUSE	Cops5	COP9 signalosome complex subunit 5
NaN	NaN	NaN	NaN	NaN	NaN	NaN	NaN	NaN	NaN	NaN	NaN	NaN	-2.51248	NaN	NaN	NaN	NaN	NaN	NaN	NaN	NaN	-1.89739	NaN	NaN	-1.06046	NaN	NaN	NaN	NaN	NaN	NaN	NaN	NaN	NaN	NaN	O35874	SATT_MOUSE	Slc1a4	Neutral amino acid transporter A
0.620014	-0.112115	1.05517	0.637746	0.119174	0.163396	0.344364	0.647294	0.618505	-0.0979147	0.807117	0.163491	-0.202947	1.31851	0.745417	0.757531	0.37381	0.723208	0.642375	0.943859	0.562683	0.607148	0.200899	0.119786	0.710767	0.955995	0.634921	0.045733	-0.306476	0.36995	0.246195	0.259569	1.01492	0.804889	NaN	0.200262	O35887	CALU_MOUSE	Calu	Calumenin
NaN	NaN	NaN	NaN	NaN	NaN	NaN	NaN	NaN	NaN	NaN	NaN	NaN	NaN	NaN	NaN	NaN	NaN	NaN	NaN	NaN	NaN	NaN	NaN	NaN	NaN	NaN	NaN	NaN	NaN	NaN	NaN	NaN	NaN	NaN	NaN	O35892	SP100_MOUSE	Sp100	Nuclear autoantigen Sp-100
NaN	NaN	NaN	NaN	NaN	NaN	NaN	NaN	NaN	NaN	NaN	NaN	NaN	NaN	NaN	NaN	NaN	NaN	NaN	NaN	NaN	NaN	NaN	NaN	NaN	NaN	-1.50881	NaN	NaN	NaN	NaN	NaN	NaN	NaN	NaN	NaN	O35900	LSM2_MOUSE	Lsm2	U6 snRNA-associated Sm-like protein LSm2
NaN	NaN	NaN	NaN	0.211562	NaN	-0.73406	NaN	NaN	NaN	1.22314	-0.268741	-0.00538826	-0.292565	-0.00266027	NaN	NaN	0.341662	-0.463065	-0.624531	-0.155046	0.524935	1.07339	NaN	NaN	-0.151192	NaN	NaN	NaN	NaN	NaN	NaN	NaN	-0.609554	NaN	NaN	O35927	CTND2_MOUSE	Ctnnd2	Catenin delta-2
NaN	NaN	NaN	NaN	NaN	NaN	NaN	NaN	NaN	NaN	NaN	NaN	NaN	NaN	NaN	NaN	NaN	NaN	NaN	NaN	NaN	NaN	NaN	NaN	NaN	NaN	NaN	NaN	NaN	NaN	NaN	NaN	NaN	NaN	NaN	NaN	O35943	FRDA_MOUSE	Fxn	Frataxin, mitochondrial
NaN	NaN	NaN	NaN	NaN	NaN	NaN	NaN	NaN	NaN	-1.00166	NaN	NaN	NaN	NaN	-1.36217	NaN	NaN	NaN	NaN	NaN	NaN	NaN	NaN	-0.0807252	NaN	-1.02923	NaN	NaN	NaN	NaN	NaN	NaN	NaN	NaN	0.195606	O35945	AL1A7_MOUSE	Aldh1a7	Aldehyde dehydrogenase, cytosolic 1
NaN	NaN	-0.909913	-0.921376	-1.02893	-0.724457	-0.145611	-0.836383	-1.49157	NaN	-0.557855	NaN	NaN	NaN	NaN	-0.172762	NaN	-1.74327	NaN	-0.315104	-1.32156	-0.723373	-1.00988	-0.367896	-0.653238	-0.4994	NaN	NaN	NaN	NaN	NaN	-0.339874	NaN	-0.461864	NaN	NaN	O35954	PITM1_MOUSE	Pitpnm1	Membrane-associated phosphatidylinositol transfer protein 1
-0.532804	NaN	NaN	NaN	NaN	NaN	-0.730027	-0.239463	NaN	NaN	-0.249214	-0.544223	NaN	NaN	-0.537865	NaN	NaN	NaN	NaN	NaN	NaN	NaN	NaN	NaN	-0.736255	NaN	NaN	NaN	NaN	NaN	NaN	NaN	NaN	NaN	NaN	NaN	O35955	PSB10_MOUSE	Psmb10	Proteasome subunit beta type-10
0.851666	0.644937	NaN	NaN	0.664181	0.897572	NaN	NaN	NaN	0.148846	1.13948	0.309159	-0.0180178	2.25457	NaN	0.568435	0.699989	0.771883	NaN	0.690562	0.539272	NaN	0.318991	0.239796	NaN	NaN	1.02435	NaN	0.90041	NaN	0.738841	1.42849	NaN	1.05517	0.554009	1.00762	O35963	RB33B_MOUSE	Rab33b	Ras-related protein Rab-33B
NaN	NaN	-0.713926	-0.534548	-1.19169	NaN	-1.1604	-0.0854034	NaN	NaN	0.0617762	-0.630516	-0.264968	0.999125	-0.293012	NaN	-0.229634	0.14467	-0.421817	-0.0061245	-0.694597	-0.121185	-1.02141	NaN	0.264636	-0.287004	NaN	-0.541085	-0.362318	-0.29861	-0.74637	-0.797363	-0.261293	0.0271387	-0.651864	0.136369	O35969	GAMT_MOUSE	Gamt	Guanidinoacetate N-methyltransferase
NaN	NaN	-0.832693	NaN	NaN	NaN	NaN	NaN	NaN	NaN	NaN	NaN	-1.95866	NaN	NaN	NaN	NaN	NaN	NaN	NaN	NaN	NaN	NaN	NaN	-0.975842	-1.97496	NaN	NaN	NaN	NaN	NaN	NaN	NaN	-1.72544	NaN	NaN	O35972	RM23_MOUSE	Mrpl23	Large ribosomal subunit protein uL23m
NaN	NaN	NaN	NaN	NaN	NaN	NaN	NaN	NaN	NaN	NaN	NaN	NaN	NaN	NaN	-1.14969	NaN	-1.16037	NaN	-1.38609	NaN	NaN	NaN	NaN	0.0320868	-1.8171	NaN	NaN	NaN	NaN	NaN	NaN	NaN	NaN	NaN	NaN	O54692	ZW10_MOUSE	Zw10	Centromere/kinetochore protein zw10 homolog
NaN	NaN	-1.08013	NaN	NaN	-0.578669	NaN	NaN	NaN	NaN	NaN	NaN	NaN	NaN	-1.74753	0.0954967	-0.862115	NaN	NaN	NaN	0.281896	-0.286148	NaN	NaN	NaN	NaN	NaN	0.500765	NaN	NaN	NaN	NaN	NaN	NaN	NaN	NaN	O54724	CAVN1_MOUSE	Cavin1	Caveolae-associated protein 1
1.39253	0.892098	1.76213	1.48378	0.912034	1.06538	0.993271	1.58173	1.38558	1.40886	1.78213	0.952549	1.15048	2.43076	1.98072	1.71267	1.1012	1.63522	1.72153	1.98555	1.94061	1.85942	0.925239	1.23109	2.27999	1.81846	1.84809	0.784499	1.16281	1.54737	1.72143	1.20719	1.30028	1.71903	0.839959	1.71401	O54734	OST48_MOUSE	Ddost	Dolichyl-diphosphooligosaccharide--protein glycosyltransferase 48 kDa subunit
NaN	NaN	NaN	NaN	NaN	NaN	NaN	NaN	NaN	NaN	NaN	NaN	NaN	NaN	NaN	NaN	NaN	NaN	NaN	NaN	NaN	NaN	NaN	NaN	NaN	NaN	NaN	NaN	NaN	NaN	NaN	NaN	NaN	NaN	NaN	NaN	O54750	CP2J6_MOUSE	Cyp2j6	Cytochrome P450 2J6
NaN	2.34453	NaN	NaN	1.14173	NaN	NaN	NaN	NaN	NaN	NaN	NaN	NaN	0.833267	1.62015	NaN	NaN	NaN	-0.106306	NaN	NaN	NaN	NaN	NaN	0.0270286	NaN	NaN	NaN	NaN	NaN	NaN	NaN	NaN	NaN	NaN	NaN	O54754	AOXA_MOUSE	Aox1	Aldehyde oxidase 1
-0.321135	NaN	-0.195404	-0.0499926	0.723472	0.307758	-0.709285	0.350671	-0.532478	NaN	0.0980253	-0.590716	NaN	0.744419	0.0259309	0.314597	-0.327937	-0.152248	0.0390592	0.0932016	NaN	-0.0046134	NaN	NaN	0.500994	-0.0325031	-0.284992	NaN	0.227496	-0.354428	-0.024343	0.423086	0.273009	0.494195	NaN	-0.437493	O54774	AP3D1_MOUSE	Ap3d1	AP-3 complex subunit delta-1
NaN	-2.49613	-0.538428	NaN	NaN	NaN	-0.919346	NaN	-1.40823	NaN	NaN	NaN	NaN	-0.919951	0.0533471	NaN	NaN	-0.534326	NaN	-1.11392	NaN	-1.14797	NaN	NaN	-1.07705	-0.943726	NaN	NaN	NaN	-1.32352	NaN	NaN	NaN	NaN	NaN	NaN	O54781	SRPK2_MOUSE	Srpk2	SRSF protein kinase 2
NaN	NaN	NaN	NaN	NaN	NaN	NaN	NaN	NaN	NaN	NaN	NaN	NaN	NaN	NaN	NaN	NaN	NaN	NaN	NaN	NaN	NaN	NaN	NaN	NaN	NaN	NaN	NaN	-1.21394	NaN	NaN	NaN	NaN	-0.838645	NaN	NaN	O54782	MA2B2_MOUSE	Man2b2	Epididymis-specific alpha-mannosidase
NaN	NaN	NaN	NaN	NaN	NaN	NaN	NaN	NaN	NaN	NaN	NaN	NaN	NaN	NaN	NaN	NaN	NaN	NaN	NaN	NaN	NaN	NaN	NaN	NaN	NaN	NaN	NaN	NaN	NaN	NaN	NaN	NaN	NaN	NaN	NaN	O54784	DAPK3_MOUSE	Dapk3	Death-associated protein kinase 3
NaN	NaN	-0.155665	-1.147	-0.633468	NaN	-0.374437	NaN	-0.3293	NaN	-0.189824	NaN	NaN	0.0285797	0.053144	-0.435539	-0.457829	-0.736176	-0.313892	-0.226715	-0.441968	0.0998998	NaN	NaN	0.402482	-0.369624	-0.347296	NaN	-0.388342	-1.24235	-0.274355	-0.451558	-0.252424	0.13977	-1.14101	-0.436811	O54786	DFFA_MOUSE	Dffa	DNA fragmentation factor subunit alpha
NaN	NaN	NaN	NaN	NaN	NaN	NaN	NaN	NaN	NaN	NaN	NaN	NaN	NaN	NaN	NaN	NaN	NaN	NaN	NaN	NaN	NaN	NaN	NaN	-1.88655	NaN	NaN	NaN	NaN	NaN	NaN	NaN	NaN	NaN	NaN	NaN	O54804	CHKA_MOUSE	Chka	Choline kinase alpha
NaN	NaN	NaN	NaN	NaN	NaN	NaN	NaN	NaN	NaN	NaN	NaN	NaN	NaN	NaN	NaN	NaN	NaN	NaN	NaN	NaN	NaN	-1.85433	-1.4601	NaN	NaN	NaN	NaN	NaN	NaN	NaN	NaN	NaN	NaN	-1.47457	NaN	O54825	BYST_MOUSE	Bysl	Bystin
NaN	NaN	-0.965598	NaN	NaN	NaN	NaN	-0.858631	-1.16975	NaN	NaN	NaN	NaN	-2.09499	NaN	NaN	NaN	-1.52575	NaN	NaN	NaN	NaN	NaN	NaN	-0.289299	NaN	NaN	NaN	NaN	-1.91032	NaN	NaN	NaN	NaN	NaN	NaN	O54829	RGS7_MOUSE	Rgs7	Regulator of G-protein signaling 7
NaN	NaN	-1.03633	NaN	NaN	NaN	-2.31884	NaN	NaN	NaN	-0.720092	NaN	NaN	NaN	NaN	NaN	NaN	-0.714469	NaN	-1.34913	-1.29691	NaN	NaN	NaN	-0.774003	NaN	NaN	NaN	NaN	NaN	NaN	NaN	NaN	NaN	NaN	NaN	O54833	CSK22_MOUSE	Csnk2a2	Casein kinase II subunit alpha'
NaN	NaN	NaN	NaN	NaN	NaN	NaN	NaN	NaN	NaN	NaN	NaN	NaN	NaN	NaN	NaN	NaN	NaN	NaN	NaN	NaN	NaN	NaN	NaN	NaN	NaN	NaN	NaN	NaN	NaN	NaN	NaN	NaN	NaN	NaN	NaN	O54836	ZMAT3_MOUSE	Zmat3	Zinc finger matrin-type protein 3
NaN	NaN	NaN	NaN	NaN	NaN	NaN	NaN	NaN	NaN	NaN	NaN	NaN	NaN	NaN	NaN	NaN	NaN	NaN	NaN	NaN	NaN	NaN	NaN	NaN	NaN	NaN	NaN	NaN	NaN	NaN	NaN	NaN	NaN	NaN	NaN	O54865	GCYB1_MOUSE	Gucy1b1	Guanylate cyclase soluble subunit beta-1
NaN	NaN	-1.31923	-0.90147	-0.608109	NaN	-1.0327	-1.3924	NaN	-1.38074	NaN	NaN	NaN	-0.910026	-1.16778	-0.842307	NaN	0.0942612	-1.38433	-0.23822	NaN	NaN	NaN	NaN	-0.834135	0.0741062	-0.682446	NaN	NaN	NaN	NaN	-0.59159	-0.535504	0.159794	NaN	NaN	O54879	HMGB3_MOUSE	Hmgb3	High mobility group protein B3
NaN	NaN	-0.134601	-1.32092	-1.53274	NaN	NaN	NaN	NaN	NaN	-1.34721	-1.60761	NaN	-0.767411	-1.48712	-1.49833	NaN	-0.56039	NaN	NaN	-1.08828	-1.67932	-1.45973	NaN	-1.68034	-0.864757	NaN	NaN	NaN	-0.681156	NaN	NaN	NaN	-1.15375	NaN	-1.04307	O54890	ITB3_MOUSE	Itgb3	Integrin beta-3
NaN	NaN	NaN	NaN	NaN	NaN	NaN	NaN	NaN	NaN	NaN	NaN	NaN	NaN	-2.20141	NaN	NaN	NaN	NaN	NaN	NaN	NaN	NaN	NaN	NaN	NaN	NaN	NaN	NaN	NaN	NaN	NaN	NaN	-1.96026	NaN	NaN	O54901	OX2G_MOUSE	Cd200	OX-2 membrane glycoprotein
NaN	NaN	-0.812571	NaN	NaN	NaN	NaN	NaN	NaN	NaN	NaN	NaN	NaN	NaN	0.271449	NaN	NaN	NaN	NaN	NaN	NaN	NaN	NaN	NaN	NaN	NaN	NaN	NaN	NaN	NaN	NaN	NaN	NaN	NaN	NaN	NaN	O54916	REPS1_MOUSE	Reps1	RalBP1-associated Eps domain-containing protein 1
NaN	NaN	NaN	NaN	NaN	NaN	NaN	NaN	NaN	NaN	NaN	NaN	NaN	-0.824297	NaN	NaN	NaN	NaN	NaN	NaN	NaN	NaN	NaN	NaN	NaN	NaN	NaN	NaN	NaN	NaN	NaN	NaN	NaN	-1.95057	NaN	NaN	O54931	AKAP2_MOUSE	Akap2	A-kinase anchor protein 2
NaN	NaN	NaN	NaN	NaN	NaN	-1.50613	NaN	NaN	NaN	NaN	NaN	NaN	-1.47571	-1.6598	-1.66308	NaN	NaN	NaN	NaN	-2.30554	-1.35083	NaN	NaN	-0.794908	-2.15763	NaN	NaN	NaN	NaN	-1.65605	NaN	-0.950408	NaN	NaN	NaN	O54941	SMCE1_MOUSE	Smarce1	SWI/SNF-related matrix-associated actin-dependent regulator of chromatin subfamily E member 1
NaN	NaN	-0.807832	NaN	NaN	NaN	NaN	NaN	NaN	NaN	-0.729161	NaN	NaN	-0.36466	-0.69735	NaN	NaN	NaN	NaN	NaN	-1.44413	-0.446933	NaN	NaN	-0.605136	-1.10512	NaN	NaN	NaN	NaN	-0.252073	NaN	NaN	-0.858295	NaN	-1.10004	O54946	DNJB6_MOUSE	Dnajb6	DnaJ homolog subfamily B member 6
NaN	NaN	NaN	NaN	NaN	NaN	NaN	NaN	NaN	NaN	NaN	NaN	NaN	NaN	NaN	NaN	NaN	NaN	NaN	NaN	NaN	-0.390099	NaN	NaN	NaN	NaN	NaN	NaN	NaN	NaN	NaN	NaN	NaN	NaN	NaN	NaN	O54950	AAKG1_MOUSE	Prkag1	5'-AMP-activated protein kinase subunit gamma-1
NaN	NaN	-0.452963	-1.01121	NaN	NaN	-1.59802	NaN	NaN	NaN	-0.330931	NaN	NaN	-0.21024	-0.688387	-0.416909	-0.238623	-0.0213661	-1.34299	-0.0433655	-1.64905	NaN	NaN	NaN	-0.0868382	-0.176476	-1.01893	NaN	NaN	NaN	NaN	NaN	-0.922545	0.196566	NaN	0.641658	O54962	BAF_MOUSE	Banf1	Barrier-to-autointegration factor
NaN	NaN	NaN	NaN	NaN	NaN	NaN	NaN	NaN	NaN	NaN	NaN	NaN	NaN	NaN	NaN	NaN	NaN	NaN	NaN	NaN	NaN	NaN	NaN	NaN	NaN	NaN	NaN	NaN	NaN	NaN	NaN	NaN	NaN	NaN	NaN	O54965	RNF13_MOUSE	Rnf13	E3 ubiquitin-protein ligase RNF13
NaN	NaN	NaN	NaN	NaN	NaN	NaN	NaN	NaN	NaN	NaN	NaN	NaN	NaN	NaN	NaN	NaN	NaN	NaN	NaN	NaN	NaN	NaN	NaN	NaN	NaN	NaN	NaN	NaN	NaN	NaN	NaN	NaN	NaN	NaN	NaN	O54967	ACK1_MOUSE	Tnk2	Activated CDC42 kinase 1
NaN	NaN	NaN	0.00532436	NaN	NaN	NaN	NaN	NaN	NaN	NaN	NaN	NaN	NaN	NaN	NaN	NaN	-0.199289	NaN	NaN	NaN	NaN	NaN	NaN	NaN	NaN	-0.271949	NaN	NaN	NaN	NaN	NaN	NaN	-0.585382	NaN	NaN	O54983	CRYM_MOUSE	Crym	Ketimine reductase mu-crystallin
-0.806089	NaN	-0.261808	-1.20877	-0.877546	NaN	0.0721164	-0.457408	-0.59464	-0.629446	-0.635226	NaN	-0.341535	0.587005	-0.146522	-0.365159	-0.63538	-0.560147	-0.449342	-0.503965	-0.766493	0.212415	-0.897465	NaN	0.432971	0.132064	-0.416624	-1.27993	-0.839011	-0.60756	-0.314044	-1.29042	-0.56158	-0.583612	NaN	-0.492576	O54984	GET3_MOUSE	Get3	ATPase GET3
NaN	NaN	-1.11352	NaN	NaN	NaN	NaN	-0.376437	NaN	NaN	NaN	NaN	NaN	-0.57766	-0.792754	NaN	-0.840596	-0.670839	-1.02828	-1.54348	NaN	-0.648212	NaN	NaN	-1.2055	-0.433797	NaN	NaN	NaN	NaN	-1.22347	NaN	-0.861239	-0.824989	NaN	NaN	O54988	SLK_MOUSE	Slk	STE20-like serine/threonine-protein kinase
NaN	NaN	-0.596801	-1.15362	NaN	NaN	NaN	-0.45233	-0.25019	NaN	-0.873324	NaN	NaN	0.512888	-0.69913	NaN	-0.519475	-0.919791	-1.35391	-0.0492287	-0.577814	-1.53803	NaN	NaN	-0.274396	-0.89155	-0.806402	NaN	NaN	0.0723648	-1.2034	-1.2416	-0.49685	NaN	NaN	-1.40334	O54991	CNTP1_MOUSE	Cntnap1	Contactin-associated protein 1
NaN	NaN	NaN	NaN	NaN	NaN	NaN	NaN	NaN	NaN	-1.58597	NaN	NaN	NaN	NaN	NaN	NaN	NaN	NaN	-1.46069	NaN	-1.43377	NaN	NaN	NaN	NaN	NaN	NaN	NaN	NaN	NaN	NaN	NaN	NaN	NaN	NaN	O54992	MAPK5_MOUSE	Mapkapk5	MAP kinase-activated protein kinase 5
NaN	NaN	-1.07352	NaN	NaN	NaN	NaN	NaN	-1.82806	NaN	-1.29436	NaN	NaN	-1.17144	-1.14004	NaN	NaN	NaN	-3.00853	-1.47311	-0.530922	-1.11936	NaN	NaN	-0.985389	-1.40245	-2.0373	NaN	NaN	-1.60509	-1.24857	-2.62781	NaN	-1.46782	NaN	-2.53919	O55003	BNIP3_MOUSE	Bnip3	BCL2/adenovirus E1B 19 kDa protein-interacting protein 3
-0.803538	NaN	-0.752047	NaN	-1.4566	-0.649062	-0.716491	-0.354869	NaN	NaN	-0.0586281	NaN	NaN	-0.390397	-0.160856	0.154763	-1.39209	-0.298648	-0.218326	-0.0835905	-0.773436	-0.156701	-0.590546	NaN	0.0221868	-0.208885	-0.169941	NaN	-0.431874	-0.0840139	-0.46942	NaN	-1.31248	-0.194745	-0.97414	-0.563148	O55013	TPPC3_MOUSE	Trappc3	Trafficking protein particle complex subunit 3
NaN	NaN	NaN	NaN	NaN	NaN	NaN	NaN	NaN	NaN	NaN	NaN	NaN	NaN	NaN	NaN	NaN	NaN	NaN	NaN	NaN	NaN	NaN	NaN	NaN	NaN	NaN	NaN	NaN	NaN	NaN	NaN	NaN	NaN	NaN	NaN	O55017	CAC1B_MOUSE	Cacna1b	Voltage-dependent N-type calcium channel subunit alpha-1B
0.349245	-0.266045	0.544357	0.577341	NaN	-0.0960445	-0.609407	0.660702	0.285887	0.759226	1.09596	0.30091	0.226743	1.56332	0.711171	1.11431	0.0873156	0.438555	0.85616	0.855052	0.0448561	0.824473	NaN	0.67856	1.13093	1.2988	0.248861	0.0122914	-0.0581884	0.610559	0.743687	0.82462	0.769735	0.761395	0.41378	0.870519	O55022	PGRC1_MOUSE	Pgrmc1	Membrane-associated progesterone receptor component 1
-0.0756321	-1.06599	0.663903	-0.238157	-0.43945	-0.214883	0.149806	-0.0935078	-0.844604	NaN	0.204282	-0.143574	0.487553	0.841429	0.474579	0.467376	-0.552716	0.465208	0.078651	0.0345345	0.302883	0.387905	-1.16382	-0.449083	0.667385	0.0419235	0.402086	-0.400493	-0.0494061	-0.326243	-0.632327	-0.245213	0.392362	0.235371	-0.545287	0.0207081	O55023	IMPA1_MOUSE	Impa1	Inositol monophosphatase 1
-1.60181	NaN	-1.20108	-0.471431	-1.29078	-0.983209	-2.08083	-1.41901	NaN	-2.19824	-0.539429	-1.66142	-0.362184	-0.501562	-0.90184	-0.984983	NaN	-0.0876999	-1.06049	-0.971776	-0.59462	-1.52958	-1.43774	-1.07405	-1.02978	-0.623654	-1.58531	-1.20371	NaN	-1.09016	-1.54491	-1.85179	-2.16071	-0.787137	-1.0831	-1.04887	O55026	ENTP2_MOUSE	Entpd2	Ectonucleoside triphosphate diphosphohydrolase 2
NaN	NaN	NaN	NaN	NaN	NaN	NaN	NaN	NaN	NaN	NaN	NaN	NaN	NaN	NaN	NaN	NaN	NaN	NaN	NaN	NaN	NaN	NaN	NaN	NaN	NaN	NaN	NaN	NaN	NaN	NaN	NaN	NaN	NaN	NaN	NaN	O55028	BCKD_MOUSE	Bckdk	[3-methyl-2-oxobutanoate dehydrogenase [lipoamide]] kinase, mitochondrial
1.48199	1.54452	1.81542	1.55134	1.12263	1.25115	1.1411	1.51705	1.81178	1.39219	1.70367	1.06079	0.976732	2.26924	1.74294	1.79245	1.42079	1.37627	1.49216	1.79892	1.62562	1.61567	1.13887	1.09845	2.15577	1.59954	1.58166	1.0955	1.5259	1.52567	1.5111	1.35535	1.51821	1.85147	1.08234	1.67515	O55029	COPB2_MOUSE	Copb2	Coatomer subunit beta'
NaN	NaN	NaN	NaN	NaN	NaN	NaN	NaN	NaN	NaN	NaN	NaN	NaN	-1.84272	NaN	NaN	NaN	NaN	NaN	NaN	NaN	NaN	NaN	NaN	NaN	NaN	NaN	NaN	NaN	NaN	NaN	NaN	NaN	NaN	NaN	NaN	O55033	NCK2_MOUSE	Nck2	Cytoplasmic protein NCK2
NaN	NaN	NaN	NaN	NaN	NaN	NaN	NaN	NaN	NaN	NaN	NaN	NaN	-1.75383	NaN	NaN	-1.31949	NaN	NaN	NaN	NaN	NaN	NaN	NaN	NaN	NaN	NaN	NaN	NaN	NaN	NaN	NaN	-1.38383	NaN	NaN	NaN	O55042	SYUA_MOUSE	Snca	Alpha-synuclein
NaN	NaN	0.347759	NaN	NaN	NaN	NaN	NaN	NaN	NaN	NaN	NaN	NaN	NaN	NaN	0.868618	NaN	NaN	NaN	NaN	NaN	NaN	NaN	NaN	-0.666352	NaN	NaN	NaN	NaN	NaN	NaN	NaN	NaN	NaN	NaN	NaN	O55047	TLK2_MOUSE	Tlk2	Serine/threonine-protein kinase tousled-like 2
NaN	NaN	NaN	NaN	NaN	NaN	NaN	NaN	NaN	NaN	NaN	NaN	NaN	-1.99527	NaN	NaN	NaN	NaN	NaN	NaN	NaN	NaN	NaN	NaN	NaN	NaN	NaN	NaN	NaN	NaN	NaN	NaN	NaN	NaN	NaN	NaN	O55057	PDE6D_MOUSE	Pde6d	Retinal rod rhodopsin-sensitive cGMP 3',5'-cyclic phosphodiesterase subunit delta
0.00362015	NaN	-0.652832	-0.675261	NaN	NaN	-0.240959	NaN	-1.07157	-0.758145	0.102662	NaN	-0.328743	0.457882	0.150436	0.511365	NaN	NaN	-0.0100875	-0.0958881	0.223116	NaN	-0.961179	0.153003	-0.52244	0.28815	-0.430067	NaN	-1.27191	NaN	-0.572163	-0.196227	NaN	0.143572	NaN	-0.717738	O55091	IMPCT_MOUSE	Impact	Protein IMPACT
NaN	-1.22839	-0.921918	-1.69252	-1.0861	-2.20517	NaN	-0.801021	-0.902177	-1.46815	-1.06054	NaN	-1.80811	-0.734063	-0.798666	-0.473805	-0.901397	NaN	-2.14519	NaN	-1.48251	-1.16969	NaN	NaN	NaN	-0.423982	-0.574356	NaN	NaN	-0.703821	NaN	NaN	NaN	-0.852166	NaN	-1.43625	O55100	SNG1_MOUSE	Syngr1	Synaptogyrin-1
NaN	NaN	-1.76176	NaN	NaN	NaN	NaN	-1.5437	NaN	NaN	-0.97027	NaN	NaN	-1.41403	-0.697651	NaN	NaN	NaN	NaN	NaN	-2.24309	NaN	NaN	NaN	-1.81118	NaN	-1.29556	NaN	NaN	NaN	NaN	-1.76286	NaN	NaN	NaN	NaN	O55102	BL1S1_MOUSE	Bloc1s1	Biogenesis of lysosome-related organelles complex 1 subunit 1
NaN	NaN	NaN	NaN	NaN	-0.615337	-1.07379	NaN	NaN	NaN	NaN	NaN	0.247937	NaN	0.204868	NaN	NaN	0.299529	0.191156	-0.861719	NaN	-0.922905	NaN	NaN	1.33945	-0.544916	1.34735	NaN	-0.849164	0.744921	-0.107176	NaN	NaN	-0.572853	-0.163735	NaN	O55103	PRAX_MOUSE	Prx	Periaxin
-1.01102	NaN	-1.06265	-1.37494	-1.19691	NaN	NaN	-1.24133	-0.978116	-1.20996	-0.259007	NaN	-0.473086	-0.555531	-0.12809	-0.032515	NaN	-0.21719	-0.0766826	-0.843479	-1.04766	-0.798273	-1.41385	-0.312257	-0.564769	-0.587791	-0.347223	-1.35829	0.0947161	NaN	-0.799458	NaN	-0.609892	-0.0315084	NaN	-0.196924	O55106	STRN_MOUSE	Strn	Striatin
1.68035	1.53749	2.55864	1.99225	1.72556	1.95001	1.69458	1.42339	1.61967	2.03743	2.38526	1.16293	1.1692	3.33332	2.00056	2.07862	2.1248	1.99413	2.12969	2.29373	2.38581	2.30136	1.50166	1.67787	2.16469	2.05677	2.13936	1.75072	1.58097	2.10726	2.52393	1.76315	2.07925	2.55632	1.16229	1.80281	O55125	NIPS1_MOUSE	Nipsnap1	Protein NipSnap homolog 1
-0.0712595	-0.408088	0.601871	-0.00967216	0.300613	0.448198	-0.0255742	-0.104423	-0.0381746	0.151496	0.55936	-0.115691	-0.0702829	1.19942	0.710184	0.0835233	-0.268057	0.699518	0.544329	0.347947	0.564055	0.53165	-0.392828	0.193613	1.03147	0.675097	0.58312	-0.431111	-0.23215	0.109941	0.536352	0.174582	-0.0645323	0.776816	-0.920276	0.506823	O55126	NIPS2_MOUSE	Nipsnap2	Protein NipSnap homolog 2
NaN	NaN	-0.0669374	0.0976496	-0.0492787	NaN	0.371565	NaN	NaN	-0.538745	-0.250089	NaN	NaN	1.10828	0.551602	0.690236	NaN	-2.09497	-0.139835	0.485624	0.047636	0.629449	NaN	NaN	1.08302	0.415162	0.394682	NaN	NaN	NaN	-0.699316	-0.72387	0.0682402	0.350512	NaN	-0.112668	O55128	SAP18_MOUSE	Sap18	Histone deacetylase complex subunit SAP18
0.784847	0.692133	1.08209	0.378462	0.799608	0.210477	0.264284	0.785419	0.636723	0.616671	0.922876	0.350364	1.30088	1.41868	1.23875	0.742042	0.337857	1.31143	0.850152	0.89526	0.773782	0.941164	1.08072	0.302583	1.10406	1.12534	0.895576	0.861336	0.652742	1.03305	0.583803	0.614769	0.842314	1.29741	1.1059	1.45769	O55131	SEPT7_MOUSE	Septin7	Septin-7
-0.939344	0.828014	0.416672	-0.110615	-0.485178	-0.221658	-0.564449	-0.112604	-0.26675	NaN	-0.27772	NaN	NaN	0.636526	0.126021	-0.104929	-0.68152	-0.421426	0.0580745	0.420836	-0.0634489	-0.0905795	-0.955307	-0.413627	0.37694	-0.120253	-0.00224161	-0.599717	-0.985614	-0.440061	0.199332	NaN	-0.465954	0.0189152	NaN	-0.642057	O55135	IF6_MOUSE	Eif6	Eukaryotic translation initiation factor 6
NaN	NaN	NaN	NaN	NaN	NaN	NaN	NaN	NaN	NaN	NaN	NaN	NaN	NaN	NaN	NaN	NaN	NaN	NaN	NaN	NaN	NaN	NaN	NaN	NaN	NaN	NaN	NaN	NaN	NaN	NaN	NaN	NaN	NaN	NaN	NaN	O55137	ACOT1_MOUSE	Acot1	Acyl-coenzyme A thioesterase 1
2.05922	1.28559	2.72473	1.73879	1.6482	2.17122	2.02085	2.00548	2.27342	1.72703	2.28405	1.76384	1.90767	2.94558	2.25122	2.0441	1.86545	2.02386	2.20707	2.54357	2.45521	2.48172	1.67941	1.84756	3.03372	2.40556	2.20975	1.18343	1.9437	2.06182	1.65221	1.89363	1.90724	2.38702	1.51462	2.29152	O55142	RL35A_MOUSE	Rpl35a	Large ribosomal subunit protein eL33
1.8464	1.08353	2.86063	1.82767	2.16214	2.44911	1.66992	2.01743	2.25456	2.07666	2.69107	1.52123	1.53875	3.03302	2.76141	2.30237	1.93622	2.20918	2.47247	2.77292	2.73278	2.7064	1.57033	2.20499	3.1447	2.71246	2.33942	1.63391	2.26091	2.59352	2.03458	2.32243	2.15279	2.47733	1.35656	2.44152	O55143	AT2A2_MOUSE	Atp2a2	Sarcoplasmic/endoplasmic reticulum calcium ATPase 2
NaN	4.32246	-2.50711	NaN	NaN	NaN	NaN	1.92634	-2.26974	NaN	-1.66784	NaN	NaN	-1.98765	NaN	-1.29773	NaN	0.145186	NaN	-1.74578	-3.57039	-1.85975	2.25953	NaN	-1.68917	-1.59056	-1.62651	NaN	NaN	NaN	NaN	-2.11056	0.0735502	NaN	3.33807	NaN	O55176	PJA1_MOUSE	Pja1	E3 ubiquitin-protein ligase Praja-1
NaN	NaN	NaN	NaN	-1.45522	NaN	NaN	NaN	NaN	-0.729753	NaN	NaN	NaN	NaN	-1.10753	NaN	-0.945755	-1.33269	NaN	NaN	NaN	NaN	NaN	NaN	NaN	NaN	NaN	-1.22968	NaN	NaN	NaN	NaN	NaN	NaN	NaN	NaN	O55187	CBX4_MOUSE	Cbx4	E3 SUMO-protein ligase CBX4
NaN	2.10151	1.86179	2.21986	2.39498	NaN	1.98595	2.17652	3.10594	2.35227	2.10059	2.51891	2.24239	1.29847	1.43477	1.80515	1.05398	2.83182	2.03369	2.3932	-0.228226	1.17702	2.42142	2.68626	1.78443	1.9554	NaN	1.82363	2.00996	2.58596	2.50176	2.41238	2.69909	2.6902	2.28088	2.18188	O55201	SPT5H_MOUSE	Supt5h	Transcription elongation factor SPT5
-1.12861	NaN	NaN	NaN	-0.541002	NaN	-1.46685	NaN	NaN	NaN	-0.569951	NaN	-0.430047	-0.205713	-0.924139	-0.296359	-0.127326	NaN	-0.688197	-0.882615	-0.224524	-1.24964	NaN	NaN	-0.264161	-0.566496	NaN	-1.21732	NaN	-1.12349	-0.794766	NaN	-0.631767	-0.676476	NaN	-0.756471	O55222	ILK_MOUSE	Ilk	Integrin-linked protein kinase
NaN	NaN	NaN	NaN	NaN	NaN	NaN	NaN	NaN	NaN	NaN	NaN	NaN	-0.847314	-0.813538	-0.901017	NaN	NaN	NaN	NaN	NaN	NaN	NaN	NaN	NaN	NaN	-1.15603	NaN	NaN	NaN	NaN	NaN	NaN	-1.00248	NaN	NaN	O55229	CHKB_MOUSE	Chkb	Choline/ethanolamine kinase
0.78927	0.972383	1.2817	0.971884	1.11267	0.49964	0.773835	0.760024	0.624107	0.849676	1.382	0.27201	-0.124706	1.8475	1.48657	1.43324	0.831666	0.531882	0.971511	1.66367	1.14347	1.7643	0.227393	0.313628	1.796	1.49149	1.4872	0.0898795	0.815926	0.306564	1.22422	1.10732	1.24185	1.60934	1.16349	1.08441	O55234	PSB5_MOUSE	Psmb5	Proteasome subunit beta type-5
NaN	NaN	NaN	NaN	NaN	NaN	NaN	NaN	NaN	NaN	NaN	NaN	NaN	NaN	NaN	NaN	NaN	NaN	NaN	NaN	NaN	NaN	NaN	NaN	NaN	NaN	NaN	NaN	NaN	NaN	NaN	NaN	NaN	NaN	NaN	NaN	O55236	MCE1_MOUSE	Rngtt	mRNA-capping enzyme
NaN	NaN	NaN	NaN	NaN	NaN	NaN	NaN	NaN	NaN	NaN	NaN	NaN	NaN	NaN	NaN	NaN	NaN	NaN	NaN	NaN	NaN	NaN	NaN	NaN	NaN	NaN	NaN	NaN	NaN	NaN	NaN	NaN	NaN	NaN	NaN	O55240	RDH5_MOUSE	Rdh5	Retinol dehydrogenase 5
-0.156588	NaN	NaN	NaN	NaN	NaN	NaN	-0.502891	-0.59967	NaN	-0.794172	NaN	NaN	0.213188	-0.397753	NaN	NaN	NaN	NaN	-0.224787	-0.90316	-0.448297	NaN	NaN	-0.521588	0.00489044	-0.198379	NaN	-0.133747	NaN	NaN	NaN	-0.30986	-0.388247	NaN	-0.807152	O55242	SGMR1_MOUSE	Sigmar1	Sigma non-opioid intracellular receptor 1
-0.875084	-0.184361	1.05939	0.488359	0.880099	NaN	0.661537	-0.243187	NaN	0.165892	0.590804	NaN	-1.19606	1.39694	1.12151	0.926353	-0.0318127	0.274547	0.563601	0.880108	0.66916	0.985177	NaN	NaN	1.57655	0.879272	1.07602	NaN	0.273738	NaN	0.585897	0.528043	0.877335	0.994205	0.31088	0.524513	O70133	DHX9_MOUSE	Dhx9	ATP-dependent RNA helicase A
NaN	NaN	-0.627993	NaN	0.0818152	NaN	NaN	NaN	NaN	NaN	-0.0985012	NaN	NaN	0.201754	0.281592	0.204873	NaN	0.388366	-0.481331	-0.446494	-0.256701	-0.939194	NaN	NaN	-0.583752	-8.29697e-05	-0.681659	NaN	NaN	-0.702999	-0.210232	-0.054184	-1.30124	0.0358868	NaN	NaN	O70152	DPM1_MOUSE	Dpm1	Dolichol-phosphate mannosyltransferase subunit 1
NaN	NaN	NaN	NaN	NaN	NaN	NaN	NaN	NaN	NaN	NaN	NaN	NaN	-0.273754	-0.374139	-0.446814	NaN	-0.838381	NaN	-0.578051	-0.967365	NaN	NaN	NaN	-2.30474	NaN	NaN	NaN	-0.953134	-1.14623	NaN	NaN	NaN	NaN	NaN	NaN	O70161	PI51C_MOUSE	Pip5k1c	Phosphatidylinositol 4-phosphate 5-kinase type-1 gamma
NaN	-0.581133	-0.317594	NaN	-0.900733	-0.135637	-0.615947	-0.836723	-0.777943	-0.676339	-0.734279	-0.161664	NaN	-0.172574	-0.640189	-0.620339	-0.655458	-0.956024	NaN	-0.44768	-0.796113	-1.03633	-1.10864	-0.938633	-0.395186	-0.354383	-1.11225	NaN	NaN	-0.406449	-1.35704	-0.911986	-1.01346	-0.753402	NaN	NaN	O70166	STMN3_MOUSE	Stmn3	Stathmin-3
NaN	NaN	NaN	NaN	NaN	NaN	NaN	NaN	NaN	NaN	NaN	NaN	NaN	0.35974	-0.369338	NaN	-0.266865	NaN	NaN	NaN	NaN	NaN	NaN	NaN	0.858161	NaN	NaN	NaN	NaN	NaN	NaN	NaN	NaN	NaN	NaN	-0.208098	O70172	PI42A_MOUSE	Pip4k2a	Phosphatidylinositol 5-phosphate 4-kinase type-2 alpha
-0.178223	-0.240788	0.61877	0.0308933	-0.107395	-0.225208	0.157103	0.0716476	0.265653	-0.224501	0.330104	0.0923858	-0.00073719	1.07221	0.578923	0.596447	-0.294257	0.083045	0.403204	0.514603	0.156223	0.407136	-0.352116	-0.245177	0.885067	0.332483	0.358552	-1.04512	0.360672	0.174522	0.293103	0.255663	0.412022	0.597659	-0.270348	0.226089	O70194	EIF3D_MOUSE	Eif3d	Eukaryotic translation initiation factor 3 subunit D
NaN	NaN	NaN	NaN	NaN	NaN	NaN	NaN	NaN	NaN	NaN	NaN	NaN	NaN	NaN	NaN	NaN	NaN	NaN	NaN	NaN	NaN	NaN	NaN	NaN	NaN	NaN	NaN	NaN	NaN	NaN	NaN	NaN	NaN	NaN	NaN	O70200	AIF1_MOUSE	Aif1	Allograft inflammatory factor 1
-0.0623798	-0.159735	0.385419	0.446791	0.0745702	0.0957918	-0.281378	0.266681	NaN	NaN	0.556434	-0.189598	-0.0172243	1.3468	0.675529	-0.136539	0.237701	0.47057	0.941968	0.64446	0.357892	0.336926	NaN	-0.174745	0.604367	0.697308	0.859629	NaN	0.399095	-0.291122	-0.158902	-0.266176	0.423991	0.0106192	NaN	-0.691422	O70228	ATP9A_MOUSE	Atp9a	Probable phospholipid-transporting ATPase IIA
NaN	-0.866465	NaN	NaN	NaN	NaN	NaN	NaN	NaN	NaN	NaN	NaN	NaN	NaN	NaN	NaN	NaN	NaN	NaN	NaN	NaN	NaN	NaN	NaN	NaN	NaN	NaN	NaN	NaN	NaN	NaN	NaN	NaN	-1.07563	NaN	NaN	O70250	PGAM2_MOUSE	Pgam2	Phosphoglycerate mutase 2
1.56911	1.02829	1.98965	1.34412	1.0991	1.92696	1.22978	1.91175	1.95154	1.46047	1.60358	1.05417	0.718686	2.658	2.14083	1.50123	2.33207	1.18569	2.0877	2.31131	2.37573	2.44398	1.38947	1.41878	3.0749	2.14531	2.24919	1.01114	1.61642	2.00861	1.86344	1.59487	2.21759	1.91004	1.05397	1.83557	O70251	EF1B_MOUSE	Eef1b	Elongation factor 1-beta
0.396797	-0.93834	0.748532	-0.449868	-0.203002	0.331654	-0.552622	-0.476926	0.441826	-0.534792	0.243254	-0.359838	-0.198927	0.8629	0.393984	0.484651	-0.264213	-0.22097	0.126483	0.497147	0.427391	0.324952	0.00585318	0.335164	0.981837	0.622347	0.194702	0.365533	-0.0691719	-0.12143	-0.0748868	0.239142	0.225981	0.368479	-1.19787	-0.00289917	O70252	HMOX2_MOUSE	Hmox2	Heme oxygenase 2
NaN	NaN	NaN	NaN	NaN	NaN	NaN	NaN	NaN	NaN	NaN	NaN	-1.65388	-1.3906	-1.79334	NaN	NaN	NaN	-1.61704	NaN	NaN	NaN	NaN	NaN	NaN	NaN	NaN	NaN	NaN	NaN	NaN	NaN	NaN	NaN	NaN	NaN	O70258	SGCE_MOUSE	Sgce	Epsilon-sarcoglycan
-0.00241756	-0.252822	0.772285	0.0771618	-0.203235	0.399121	-0.121279	0.0374403	0.770501	0.455797	0.514169	-0.354671	-0.500137	1.07477	0.687913	0.327967	0.343704	0.353301	0.56183	0.669264	0.468431	0.622384	-0.252127	0.287903	0.881962	0.390624	0.563953	0.0417361	-0.00409412	0.74449	0.208998	0.265893	0.294635	0.392731	-0.507179	0.249464	O70305	ATX2_MOUSE	Atxn2	Ataxin-2
NaN	NaN	NaN	NaN	NaN	NaN	NaN	NaN	NaN	NaN	NaN	NaN	NaN	NaN	NaN	NaN	NaN	NaN	NaN	NaN	NaN	NaN	NaN	NaN	NaN	NaN	NaN	NaN	NaN	NaN	NaN	NaN	NaN	NaN	NaN	NaN	O70309	ITB5_MOUSE	Itgb5	Integrin beta-5
1.55742	0.568105	2.33013	1.28194	1.75278	1.80861	1.16124	1.59822	2.01384	1.45237	1.99891	1.32348	1.01121	2.77768	2.34844	1.9489	1.83529	1.65101	2.01973	2.44608	2.31981	1.96565	1.55021	1.78879	2.87674	2.13265	2.12248	1.30516	1.87996	1.75107	1.93876	1.46894	1.77399	1.95317	1.25405	1.61445	O70310	NMT1_MOUSE	Nmt1	Glycylpeptide N-tetradecanoyltransferase 1
NaN	NaN	NaN	NaN	NaN	NaN	NaN	NaN	NaN	NaN	NaN	NaN	NaN	NaN	NaN	NaN	NaN	NaN	NaN	NaN	NaN	NaN	NaN	NaN	NaN	NaN	NaN	NaN	NaN	NaN	NaN	NaN	NaN	NaN	NaN	NaN	O70311	NMT2_MOUSE	Nmt2	Glycylpeptide N-tetradecanoyltransferase 2
-0.447156	-0.907295	-0.0727491	0.360839	0.169705	-0.179478	-0.602564	0.442326	-0.383592	-0.0257235	0.576839	-0.113817	0.687128	0.769464	0.755809	-0.234679	-0.310648	1.01687	0.188465	0.449243	0.519539	-0.0268712	0.190263	0.0517411	0.662614	0.682518	0.382919	0.227524	-0.377251	0.220072	0.261455	-0.0372124	-0.0615911	0.844061	-0.275271	0.457832	O70318	E41L2_MOUSE	Epb41l2	Band 4.1-like protein 2
NaN	NaN	-0.574799	NaN	-1.32821	NaN	NaN	NaN	-1.44289	-1.0542	-0.511429	NaN	NaN	-0.403438	-0.606936	-0.582534	NaN	-0.638237	-0.801265	-0.480574	-0.477783	-0.835805	NaN	NaN	-0.838468	-1.33393	-0.251509	NaN	NaN	-0.781977	-0.831135	-1.18731	NaN	-0.740133	NaN	-0.936868	O70325	GPX4_MOUSE	Gpx4	Phospholipid hydroperoxide glutathione peroxidase
NaN	NaN	NaN	NaN	NaN	NaN	NaN	NaN	NaN	NaN	NaN	NaN	NaN	NaN	NaN	NaN	NaN	NaN	NaN	-1.58278	NaN	NaN	NaN	NaN	NaN	NaN	NaN	NaN	NaN	NaN	NaN	-1.68948	NaN	NaN	NaN	NaN	O70340	NPTX2_MOUSE	Nptx2	Neuronal pentraxin-2
NaN	NaN	NaN	NaN	NaN	NaN	NaN	NaN	NaN	NaN	NaN	NaN	NaN	NaN	NaN	NaN	NaN	NaN	-1.55804	NaN	NaN	NaN	NaN	NaN	NaN	NaN	-1.2988	NaN	NaN	NaN	NaN	NaN	NaN	NaN	NaN	NaN	O70362	PHLD_MOUSE	Gpld1	Phosphatidylinositol-glycan-specific phospholipase D
-0.232823	NaN	0.637738	-0.0511255	-0.186645	-0.613153	-0.655963	-0.0699024	0.318613	-0.662242	0.171845	-0.57486	-0.463836	1.29104	0.405148	0.262092	0.515163	0.322961	0.371227	0.504792	0.24634	0.383158	-0.0969787	-0.0221953	0.942203	0.669629	0.194761	NaN	0.427818	-0.592325	0.135758	0.237462	0.150445	0.442125	-0.552739	0.310591	O70378	EMC8_MOUSE	Emc8	ER membrane protein complex subunit 8
NaN	NaN	NaN	0.115461	NaN	NaN	NaN	-0.821259	NaN	NaN	NaN	NaN	NaN	NaN	NaN	1.71634	NaN	NaN	NaN	1.61636	NaN	NaN	NaN	0.352043	NaN	0.783674	NaN	NaN	NaN	NaN	NaN	0.78423	NaN	-1.42565	NaN	NaN	O70400	PDLI1_MOUSE	Pdlim1	PDZ and LIM domain protein 1
NaN	NaN	NaN	NaN	NaN	NaN	NaN	NaN	NaN	NaN	NaN	NaN	NaN	NaN	NaN	NaN	NaN	NaN	NaN	NaN	NaN	NaN	NaN	NaN	NaN	NaN	NaN	NaN	NaN	NaN	NaN	NaN	NaN	NaN	NaN	NaN	O70404	VAMP8_MOUSE	Vamp8	Vesicle-associated membrane protein 8
NaN	NaN	-0.806986	NaN	NaN	NaN	NaN	NaN	NaN	NaN	NaN	NaN	NaN	NaN	NaN	NaN	NaN	NaN	NaN	NaN	NaN	NaN	NaN	NaN	NaN	NaN	NaN	NaN	NaN	NaN	NaN	NaN	NaN	NaN	NaN	NaN	O70405	ULK1_MOUSE	Ulk1	Serine/threonine-protein kinase ULK1
NaN	NaN	NaN	NaN	NaN	NaN	NaN	NaN	NaN	NaN	NaN	NaN	NaN	NaN	NaN	NaN	NaN	NaN	NaN	NaN	NaN	NaN	NaN	NaN	NaN	NaN	NaN	NaN	NaN	NaN	NaN	NaN	NaN	NaN	NaN	NaN	O70422	TF2H4_MOUSE	Gtf2h4	General transcription factor IIH subunit 4
NaN	NaN	NaN	NaN	NaN	NaN	NaN	NaN	NaN	NaN	NaN	NaN	NaN	NaN	NaN	NaN	NaN	NaN	NaN	NaN	NaN	NaN	NaN	NaN	NaN	NaN	NaN	NaN	NaN	NaN	NaN	NaN	NaN	NaN	NaN	NaN	O70423	AOC3_MOUSE	Aoc3	Membrane primary amine oxidase
1.09067	1.38897	1.31456	1.24661	1.13453	0.210908	1.20398	0.948647	0.629929	0.988437	1.4212	-0.143382	0.511847	1.96199	1.44354	1.30595	1.13344	0.814694	1.02501	1.56283	1.62618	1.5282	0.831783	0.507969	1.91078	1.47191	1.44758	0.0647874	0.926955	0.623834	1.10433	0.903513	1.37136	1.75864	1.41309	1.23141	O70435	PSA3_MOUSE	Psma3	Proteasome subunit alpha type-3
-0.641388	-0.747649	0.370124	-0.651237	-0.150776	0.00306606	-0.4137	-0.622728	-0.290973	-1.03385	0.238123	-1.31869	-0.355428	0.555026	-0.0330358	-0.0396552	-0.556779	-0.192422	-0.0946746	-0.187789	0.0481787	-0.552188	-0.692463	-0.503756	0.211668	-0.12464	-0.874106	0.183821	-1.07569	-0.423511	-0.793591	-1.12828	-0.34499	0.238394	-0.464033	-0.561585	O70439	STX7_MOUSE	Stx7	Syntaxin-7
NaN	NaN	NaN	NaN	NaN	NaN	NaN	NaN	-0.818274	NaN	NaN	NaN	NaN	-0.829987	NaN	NaN	NaN	NaN	NaN	NaN	NaN	NaN	NaN	NaN	NaN	NaN	NaN	NaN	NaN	NaN	NaN	NaN	NaN	NaN	NaN	NaN	O70443	GNAZ_MOUSE	Gnaz	Guanine nucleotide-binding protein G(z) subunit alpha
3.35359	2.63282	NaN	NaN	3.31727	3.87187	3.44705	3.79598	3.71795	NaN	3.80946	2.90309	NaN	4.86934	NaN	3.76404	3.37301	3.40692	3.62757	4.21989	NaN	NaN	3.15588	3.43701	4.80882	4.17937	3.73129	2.94868	3.7078	3.73953	3.66005	3.48136	3.44337	3.85608	2.73192	3.57535	O70456	1433S_MOUSE	Sfn	14-3-3 protein sigma
NaN	NaN	NaN	NaN	NaN	NaN	NaN	NaN	NaN	NaN	NaN	NaN	NaN	NaN	NaN	NaN	NaN	NaN	NaN	NaN	NaN	NaN	NaN	NaN	NaN	NaN	NaN	NaN	NaN	NaN	NaN	NaN	NaN	NaN	NaN	NaN	O70472	TM131_MOUSE	Tmem131	Transmembrane protein 131
NaN	-0.235115	NaN	NaN	NaN	NaN	NaN	NaN	NaN	NaN	NaN	NaN	NaN	NaN	NaN	NaN	NaN	NaN	NaN	-1.37751	NaN	NaN	NaN	NaN	NaN	NaN	NaN	NaN	NaN	NaN	NaN	NaN	NaN	NaN	NaN	NaN	O70475	UGDH_MOUSE	Ugdh	UDP-glucose 6-dehydrogenase
NaN	NaN	-0.934289	-0.500907	NaN	NaN	NaN	NaN	NaN	NaN	-0.917789	-1.33003	NaN	-0.791559	-1.41923	NaN	NaN	NaN	-0.583188	-0.616022	NaN	NaN	NaN	NaN	-1.81573	-0.747474	-1.1053	NaN	NaN	-0.149235	NaN	NaN	NaN	-1.19559	NaN	NaN	O70480	VAMP4_MOUSE	Vamp4	Vesicle-associated membrane protein 4
NaN	NaN	NaN	NaN	NaN	NaN	NaN	NaN	NaN	NaN	NaN	NaN	NaN	-1.49011	NaN	NaN	NaN	NaN	NaN	NaN	NaN	NaN	NaN	NaN	NaN	NaN	NaN	NaN	NaN	NaN	NaN	NaN	NaN	NaN	NaN	NaN	O70481	UBR1_MOUSE	Ubr1	E3 ubiquitin-protein ligase UBR1
-0.278516	-1.30519	-0.145205	-0.621661	-0.374192	NaN	-0.420429	-0.309233	-0.850392	-1.05121	-0.0156937	-0.306263	-0.0434809	0.840404	0.110576	0.143194	-0.648304	-0.0700836	0.0945315	0.185169	0.235887	-0.0308957	-0.783652	-0.673988	0.787716	0.405867	0.165611	-0.834108	-0.32473	-0.697498	-0.221322	-0.0450087	0.0209951	0.265186	-0.335988	-0.19662	O70492	SNX3_MOUSE	Snx3	Sorting nexin-3
-0.595134	NaN	-0.362841	-0.364964	-0.140728	NaN	-0.543747	-0.23886	NaN	NaN	0.282338	NaN	-0.291375	0.714129	0.261534	0.952789	-0.361524	-0.188167	-0.104117	0.476212	-0.256863	-0.0391746	NaN	-0.0652146	0.682567	0.344536	0.200431	-1.18847	-0.722871	-0.554761	-0.40482	-0.296666	-0.595193	0.00958443	NaN	-0.467328	O70493	SNX12_MOUSE	Snx12	Sorting nexin-12
NaN	NaN	NaN	NaN	NaN	NaN	NaN	NaN	NaN	NaN	NaN	NaN	NaN	NaN	NaN	NaN	NaN	NaN	NaN	-0.38767	NaN	-0.583393	NaN	NaN	-0.0852933	NaN	-0.650462	-0.548284	NaN	NaN	-0.10217	NaN	NaN	NaN	NaN	NaN	O70496	CLCN7_MOUSE	Clcn7	H(+)/Cl(-) exchange transporter 7
-0.730877	NaN	NaN	-0.278667	NaN	NaN	NaN	-0.678779	-1.01846	-0.116935	-0.855513	-0.922694	-0.536353	-0.413332	-0.609743	-0.60789	NaN	-0.431523	-0.653169	-0.114438	-0.886131	-0.558243	-1.14297	-0.50914	0.00857019	-0.160305	-1.29989	NaN	-0.513344	-0.290431	-0.586181	-0.637191	-0.848519	-0.301517	-0.712512	-0.466748	O70503	DHB12_MOUSE	Hsd17b12	Very-long-chain 3-oxoacyl-CoA reductase
NaN	NaN	NaN	NaN	NaN	NaN	NaN	NaN	NaN	NaN	NaN	NaN	NaN	NaN	NaN	NaN	NaN	NaN	NaN	NaN	NaN	NaN	NaN	NaN	NaN	NaN	NaN	NaN	NaN	NaN	NaN	NaN	NaN	NaN	NaN	NaN	O70507	HCN4_MOUSE	Hcn4	Potassium/sodium hyperpolarization-activated cyclic nucleotide-gated channel 4
NaN	NaN	NaN	NaN	NaN	NaN	NaN	NaN	NaN	NaN	NaN	NaN	NaN	-2.83402	NaN	NaN	NaN	NaN	NaN	NaN	NaN	NaN	NaN	NaN	NaN	NaN	NaN	NaN	NaN	NaN	-0.700938	NaN	NaN	NaN	NaN	NaN	O70551	SRPK1_MOUSE	Srpk1	SRSF protein kinase 1
NaN	1.13771	0.186737	NaN	NaN	NaN	NaN	NaN	NaN	NaN	NaN	NaN	NaN	NaN	NaN	NaN	0.231165	NaN	NaN	NaN	NaN	2.49893	NaN	NaN	NaN	NaN	NaN	NaN	-0.33797	NaN	NaN	NaN	NaN	0.0831661	2.33518	2.33498	O70554;O70555;O70558;O70559;O70562	SPR2B_MOUSE;SPR2D_MOUSE;SPR2G_MOUSE;SPR2H_MOUSE;SPR2K_MOUSE	Sprr2b;Sprr2d;Sprr2g;Sprr2h;Sprr2k	Small proline-rich protein 2B
NaN	NaN	NaN	NaN	NaN	NaN	NaN	NaN	NaN	NaN	NaN	NaN	NaN	NaN	NaN	NaN	NaN	NaN	NaN	NaN	NaN	NaN	NaN	NaN	NaN	NaN	NaN	NaN	NaN	NaN	NaN	NaN	NaN	NaN	NaN	NaN	O70566	DIAP2_MOUSE	Diaph2	Protein diaphanous homolog 2
NaN	NaN	NaN	NaN	NaN	NaN	NaN	NaN	NaN	NaN	-1.44962	NaN	-0.814573	NaN	NaN	NaN	NaN	-1.4244	NaN	NaN	-1.07196	NaN	-1.73906	NaN	NaN	NaN	NaN	NaN	-1.56806	NaN	NaN	NaN	NaN	-1.10254	-1.69553	-1.30221	O70572	NSMA_MOUSE	Smpd2	Sphingomyelin phosphodiesterase 2
0.506275	1.38846	-0.173642	-0.00688553	NaN	NaN	NaN	0.451319	NaN	-0.483343	NaN	NaN	NaN	NaN	NaN	NaN	NaN	NaN	-0.390517	NaN	NaN	1.05516	0.0337033	NaN	NaN	1.00034	NaN	NaN	NaN	NaN	NaN	NaN	NaN	0.880806	1.90849	0.953942	O70582	LX12B_MOUSE	Alox12b	Arachidonate 12-lipoxygenase, 12R-type
NaN	NaN	-1.51447	NaN	NaN	NaN	NaN	NaN	NaN	NaN	NaN	NaN	NaN	NaN	NaN	NaN	NaN	NaN	NaN	NaN	-2.21995	NaN	NaN	NaN	NaN	NaN	NaN	NaN	NaN	NaN	NaN	NaN	NaN	NaN	NaN	NaN	O70589	CSKP_MOUSE	Cask	Peripheral plasma membrane protein CASK
-0.143095	NaN	0.0887575	-0.956317	-0.468067	-0.134088	NaN	0.513665	-0.165001	-0.846069	0.0905209	-0.413304	NaN	0.728439	0.0212054	-0.0983682	-0.71165	-0.216514	-0.294859	0.0563459	-0.0272074	0.147398	-0.256829	-0.460882	0.470397	-0.0636168	-0.285604	NaN	-0.255276	-0.218776	-0.584387	-0.455625	0.198734	-0.252119	-0.254546	-0.153088	O70591	PFD2_MOUSE	Pfdn2	Prefoldin subunit 2
NaN	NaN	-0.72575	NaN	NaN	-0.639243	NaN	NaN	NaN	NaN	NaN	NaN	NaN	NaN	-1.25943	NaN	-0.770831	NaN	NaN	NaN	NaN	NaN	NaN	-0.245974	NaN	NaN	NaN	NaN	NaN	-1.26965	NaN	NaN	NaN	NaN	NaN	0.070406	O88186	GPIX_MOUSE	Gp9	Platelet glycoprotein IX
NaN	NaN	NaN	NaN	-1.02566	NaN	0.861962	NaN	NaN	NaN	NaN	NaN	NaN	-0.213466	NaN	NaN	NaN	NaN	NaN	NaN	NaN	-0.222963	NaN	NaN	NaN	NaN	NaN	NaN	NaN	NaN	NaN	NaN	NaN	NaN	NaN	NaN	O88196	TTC3_MOUSE	Ttc3	E3 ubiquitin-protein ligase TTC3
NaN	NaN	NaN	NaN	NaN	NaN	NaN	NaN	NaN	NaN	NaN	NaN	NaN	NaN	NaN	NaN	NaN	NaN	NaN	NaN	NaN	NaN	NaN	NaN	NaN	NaN	NaN	NaN	NaN	0.227322	NaN	NaN	NaN	NaN	NaN	NaN	O88207	CO5A1_MOUSE	Col5a1	Collagen alpha-1(V) chain
NaN	NaN	-0.488853	NaN	-0.344514	NaN	NaN	NaN	NaN	NaN	NaN	NaN	NaN	-0.0985508	NaN	-0.391415	NaN	NaN	NaN	-0.283216	-1.06418	NaN	NaN	NaN	-0.121807	-0.540805	-0.264678	NaN	NaN	NaN	-0.16359	NaN	NaN	-0.772827	NaN	NaN	O88271	CFDP1_MOUSE	Cfdp1	Craniofacial development protein 1
NaN	NaN	-0.333982	-0.124248	-0.465553	NaN	-0.700619	NaN	NaN	-0.727386	-0.731056	NaN	NaN	-0.0825996	0.2875	-0.0385098	-0.468247	NaN	-0.638151	-0.0501976	-0.271469	-0.101171	NaN	NaN	0.566244	-0.406972	-0.142094	NaN	NaN	NaN	-0.661597	NaN	0.0479708	-0.351634	NaN	-0.908957	O88291	ZN326_MOUSE	Znf326	DBIRD complex subunit ZNF326
-0.141348	0.053503	NaN	0.231104	NaN	-0.17286	NaN	0.550117	NaN	NaN	0.238933	-0.127493	-1.23734	1.87616	0.0796723	0.471708	1.08849	-0.126021	0.314974	0.339121	0.555266	-0.151438	NaN	-0.607485	0.941408	0.0243034	0.915454	NaN	0.56148	NaN	-0.476347	0.157257	0.575821	NaN	NaN	NaN	O88307	SORL_MOUSE	Sorl1	Sortilin-related receptor
NaN	NaN	-0.666427	NaN	-1.32886	-0.854673	-1.37431	-0.270024	NaN	NaN	-0.715444	NaN	0.101084	0.235488	-0.231575	0.124197	NaN	0.296204	-0.241189	-0.13487	0.339551	-0.0267501	NaN	NaN	-0.424558	0.0551014	-0.697194	0.36715	NaN	-0.124731	-0.116433	NaN	NaN	-0.223169	NaN	-0.126919	O88322	NID2_MOUSE	Nid2	Nidogen-2
NaN	NaN	NaN	NaN	NaN	NaN	NaN	NaN	NaN	NaN	NaN	NaN	NaN	NaN	NaN	NaN	NaN	NaN	NaN	NaN	NaN	NaN	NaN	NaN	NaN	NaN	NaN	NaN	NaN	NaN	NaN	NaN	NaN	NaN	NaN	NaN	O88325	O88325_MOUSE	Naglu	Alpha-N-acetylglucosaminidase
-1.20296	NaN	NaN	NaN	NaN	-2.29955	NaN	NaN	NaN	NaN	NaN	NaN	-0.522608	-0.671564	-0.480241	-0.793848	NaN	-0.78731	NaN	NaN	NaN	-1.3043	NaN	NaN	-1.08671	-1.48224	-0.629707	NaN	-1.62055	NaN	-0.990703	NaN	-1.26449	-0.889661	-1.73747	-0.705688	O88327	CTNL1_MOUSE	Ctnnal1	Alpha-catulin
NaN	NaN	NaN	NaN	NaN	NaN	NaN	NaN	NaN	-2.52344	NaN	NaN	NaN	NaN	NaN	-1.985	NaN	NaN	-1.12363	-1.50416	NaN	NaN	NaN	NaN	NaN	-0.899728	-1.70192	NaN	NaN	NaN	NaN	-2.21276	NaN	NaN	NaN	NaN	O88329	MYO1A_MOUSE	Myo1a	Unconventional myosin-Ia
0.578144	0.447071	0.828419	0.922633	0.376063	-0.0685854	0.361191	0.702832	0.188828	-0.11387	1.05095	0.708836	0.809301	2.09115	1.0585	1.53472	0.729277	1.43408	1.11012	1.70648	1.14894	1.14423	0.571677	1.00408	1.23447	1.33493	0.838178	0.567658	0.898126	0.510191	1.05974	1.12668	1.15802	1.44349	0.630066	0.938902	O88342	WDR1_MOUSE	Wdr1	WD repeat-containing protein 1
-0.670129	-0.77392	0.551806	0.0257969	0.471079	-0.443059	NaN	-0.641457	-0.832808	-0.85176	0.684793	-0.629763	0.974315	0.536415	0.868165	-0.0641046	-0.536648	0.995707	0.400911	0.763401	0.00427532	0.0358186	-0.107321	-0.327834	0.533194	1.02509	0.787104	0.892338	NaN	-0.0988092	0.17959	-0.371938	-0.502001	0.770921	0.0330315	0.537212	O88343	S4A4_MOUSE	Slc4a4	Electrogenic sodium bicarbonate cotransporter 1
0.100513	-0.723754	0.915804	0.324206	0.103342	0.29199	-0.168561	0.605471	0.678632	0.289573	0.508657	-0.192188	-0.0368481	1.44622	0.841514	0.838931	0.508225	0.145289	0.717401	0.584606	0.885494	0.500464	0.265308	-0.187592	1.25649	0.5819	0.893068	0.0765567	0.200142	0.211651	-0.0111308	0.0919199	0.676626	0.993065	-0.0463839	0.358701	O88384	VTI1B_MOUSE	Vti1b	Vesicle transport through interaction with t-SNAREs homolog 1B
2.15859	1.51443	0.935181	1.7236	1.13119	0.822659	1.29587	1.66842	0.0786772	0.482541	2.12508	1.78126	0.983823	3.14425	2.12899	2.28171	1.85723	1.89372	2.17309	2.61482	2.23312	2.40536	0.0825086	1.83123	2.65966	2.32358	2.10309	-0.263878	1.94991	0.243967	2.52894	1.78733	2.24643	2.6956	1.35565	1.11066	O88398	AVIL_MOUSE	Avil	Advillin
NaN	NaN	NaN	NaN	NaN	NaN	NaN	NaN	NaN	NaN	NaN	NaN	NaN	-0.104136	NaN	NaN	NaN	NaN	NaN	NaN	NaN	NaN	NaN	NaN	NaN	NaN	NaN	NaN	NaN	NaN	NaN	NaN	NaN	NaN	NaN	NaN	O88413	TULP3_MOUSE	Tulp3	Tubby-related protein 3
NaN	NaN	NaN	-1.14348	NaN	NaN	NaN	NaN	NaN	NaN	NaN	NaN	NaN	NaN	NaN	-0.537024	NaN	NaN	NaN	0.104751	NaN	NaN	NaN	-0.587535	NaN	-0.836304	-1.26023	NaN	NaN	NaN	NaN	-0.789891	NaN	NaN	NaN	NaN	O88427	CAC1H_MOUSE	Cacna1h	Voltage-dependent T-type calcium channel subunit alpha-1H
NaN	NaN	0.0263605	-0.781041	-0.928432	NaN	NaN	NaN	-0.0561876	NaN	-0.596471	NaN	-0.485614	-0.286469	NaN	NaN	NaN	-0.0754452	NaN	NaN	0.155613	NaN	NaN	-0.828971	-0.219391	-0.185991	-0.754758	NaN	NaN	NaN	NaN	-0.0422697	NaN	-0.00283718	-0.938957	-0.786678	O88441	MTX2_MOUSE	Mtx2	Metaxin-2
0.172743	-0.0149879	0.383945	0.0726957	-0.128639	0.308267	-0.365006	0.0823908	-0.28863	-0.958141	0.454637	-0.432496	-0.0214252	1.28851	0.829926	0.423064	0.158438	0.311398	0.417702	0.653366	0.388658	0.838715	-0.479651	0.283374	1.05049	0.308496	0.464283	-0.989033	0.579484	0.0239477	0.567878	0.321473	0.400956	0.820404	0.0998554	0.244793	O88447	KLC1_MOUSE	Klc1	Kinesin light chain 1
-0.575315	NaN	0.312292	-0.410807	0.357471	-0.660132	-0.445017	-0.0677853	-0.238763	NaN	0.0163937	-0.895432	0.103456	0.668178	0.191431	0.36941	0.212464	-0.443072	0.0197167	0.198325	0.0906076	0.253378	-0.219121	-0.145618	0.79096	0.268644	-0.0265718	0.471988	0.12498	0.219504	0.278411	-0.230093	-0.373019	0.331131	-0.23788	-0.081069	O88448	KLC2_MOUSE	Klc2	Kinesin light chain 2
0.239066	-0.399054	-0.416367	0.160533	-0.281541	-1.12296	-0.460426	0.811213	-1.16082	-1.39522	0.408463	0.105217	0.358368	1.12548	0.0171924	1.21222	0.104156	0.645235	0.775256	1.27801	0.521255	0.798411	-0.378366	0.196886	-0.174139	0.956163	-0.563145	-0.663772	0.0335464	-0.662178	0.328132	0.123097	-0.219194	0.150508	0.0160599	0.416743	O88455	DHCR7_MOUSE	Dhcr7	7-dehydrocholesterol reductase
0.936468	0.60701	1.33155	0.431845	0.618884	0.715978	0.843211	0.905339	0.884686	1.01005	0.934073	0.856254	0.794221	1.88675	1.16894	1.09837	0.767761	0.636088	1.11993	1.06974	1.11915	1.5586	0.79659	0.586099	2.07888	0.982512	1.07871	0.494299	1.22097	0.802373	1.12076	0.863487	1.04522	1.41173	1.04404	1.37631	O88456	CPNS1_MOUSE	Capns1	Calpain small subunit 1
0.941843	0.123327	1.61026	-0.0900745	1.11248	1.22705	1.0814	1.28742	1.73995	0.758337	1.27222	0.218933	0.74839	2.19289	1.37863	1.31541	0.907785	1.0708	1.00792	0.948595	1.2367	1.27048	1.05725	0.767871	1.79436	1.32412	1.10341	1.11612	1.43248	1.45478	0.795159	0.995289	0.878222	1.04771	0.218671	0.965781	O88485	DC1I1_MOUSE	Dync1i1	Cytoplasmic dynein 1 intermediate chain 1
-0.222362	NaN	0.445409	0.298933	0.0596137	0.17832	0.590138	0.00617123	0.380219	0.00940704	0.269273	-0.270091	-0.398311	1.29938	0.645372	0.650498	0.139935	0.313416	0.16467	0.961952	0.616412	0.705767	-0.406802	0.102507	0.745949	1.10489	0.714125	0.0190845	-0.00741386	0.584812	0.297459	0.69938	0.679295	0.806233	-0.709462	0.159327	O88487	DC1I2_MOUSE	Dync1i2	Cytoplasmic dynein 1 intermediate chain 2
NaN	NaN	-2.08134	NaN	-0.644762	NaN	NaN	NaN	NaN	NaN	-2.03111	NaN	-1.62044	-1.60387	-0.823683	-1.0396	NaN	-0.295283	NaN	NaN	-0.49798	-0.211273	-1.2933	NaN	NaN	-0.608513	-0.633568	NaN	NaN	NaN	NaN	NaN	NaN	-0.877688	NaN	NaN	O88507	CNTFR_MOUSE	Cntfr	Ciliary neurotrophic factor receptor subunit alpha
NaN	NaN	NaN	NaN	NaN	NaN	NaN	NaN	NaN	NaN	NaN	NaN	NaN	NaN	-2.06794	NaN	NaN	NaN	NaN	-0.801065	-0.552036	NaN	NaN	NaN	NaN	NaN	NaN	NaN	NaN	NaN	NaN	NaN	NaN	NaN	NaN	NaN	O88520	SHOC2_MOUSE	Shoc2	Leucine-rich repeat protein SHOC-2
NaN	NaN	0.243981	-1.69755	-0.585287	-1.17505	-0.504179	NaN	0.316407	NaN	-0.815762	NaN	-0.637331	-0.377404	-0.711424	-0.368674	NaN	-0.567383	NaN	-0.090167	-0.0826197	-0.84316	0.000853062	NaN	-0.055696	-0.664718	-1.07041	-0.215037	NaN	-0.576898	NaN	-1.07073	NaN	0.397037	NaN	-0.661279	O88531	PPT1_MOUSE	Ppt1	Palmitoyl-protein thioesterase 1
NaN	NaN	-0.944887	NaN	-0.719798	NaN	-0.545535	NaN	NaN	NaN	NaN	NaN	NaN	-0.432025	-1.13103	-1.28017	0.623959	NaN	NaN	-1.23374	NaN	NaN	NaN	NaN	0.00606489	-0.662282	-0.355034	NaN	NaN	NaN	NaN	NaN	-0.897645	-0.962903	NaN	-0.808259	O88532	ZFR_MOUSE	Zfr	Zinc finger RNA-binding protein
-0.514631	-1.08335	0.683197	0.109972	-0.0595098	-0.38034	-0.24713	-0.27871	0.147877	-0.437031	-0.0997524	-0.995653	-0.599411	0.879811	0.362052	-0.0600753	-0.605547	-0.361334	-0.129796	0.0869474	0.337255	0.190665	-0.408669	-0.570854	0.835664	0.302649	0.138294	-0.55572	-0.539934	-0.569195	-0.504458	-0.319755	0.164461	0.449692	NaN	-0.423705	O88543	CSN3_MOUSE	Cops3	COP9 signalosome complex subunit 3
-0.341184	NaN	0.423346	-0.211793	0.0723662	-1.01777	-0.28295	-0.738128	-0.0820551	-0.0503359	-0.499099	NaN	-0.460387	0.540956	0.350692	0.176735	-0.839615	-0.250485	-0.163638	0.256682	0.131248	0.155316	-0.414176	-0.688173	0.735479	-0.175336	0.231458	-0.647706	-0.740494	-0.117151	NaN	-0.0122852	-0.0193472	0.279813	NaN	-0.0286922	O88544	CSN4_MOUSE	Cops4	COP9 signalosome complex subunit 4
NaN	-0.726833	0.0531769	-0.451181	0.065722	-1.15532	-0.0086751	-0.0347757	-0.848661	-0.508648	-0.321536	NaN	-0.664985	0.208908	0.00773096	-0.087194	NaN	0.191905	0.618834	0.529985	0.223434	-0.441747	-0.377923	NaN	0.834736	0.381728	0.213224	-0.178189	-0.919996	NaN	0.312204	-0.229949	-0.123298	-0.117663	NaN	-0.133889	O88545	CSN6_MOUSE	Cops6	COP9 signalosome complex subunit 6
NaN	NaN	NaN	NaN	NaN	NaN	NaN	NaN	NaN	NaN	NaN	NaN	NaN	NaN	NaN	NaN	NaN	NaN	NaN	NaN	NaN	NaN	NaN	NaN	NaN	NaN	NaN	NaN	NaN	NaN	NaN	NaN	NaN	NaN	NaN	NaN	O88551	CLD1_MOUSE	Cldn1	Claudin-1
NaN	NaN	NaN	NaN	NaN	NaN	NaN	NaN	NaN	NaN	NaN	NaN	NaN	-1.68542	NaN	NaN	0.0674753	NaN	NaN	NaN	NaN	NaN	NaN	NaN	NaN	NaN	NaN	NaN	-1.16971	NaN	NaN	NaN	NaN	NaN	NaN	NaN	O88561	S27A3_MOUSE	Slc27a3	Long-chain fatty acid transport protein 3
2.46234	3.19012	4.82738	4.43671	4.72726	1.31766	4.54244	2.60814	1.02187	3.44099	4.30348	1.77271	2.58329	5.53587	4.88841	4.65163	3.61873	4.09901	4.17349	4.9465	4.37712	4.86363	1.15337	1.12865	5.50883	4.5257	4.72986	1.59625	1.74386	2.07452	4.61079	4.17498	4.62997	4.96366	2.34742	4.22106	O88569	ROA2_MOUSE	Hnrnpa2b1	Heterogeneous nuclear ribonucleoproteins A2/B1
-0.80666	NaN	-0.077095	-0.120645	-0.601032	NaN	NaN	-1.23256	-0.359601	NaN	-1.03837	NaN	NaN	0.00569344	-0.403053	-1.63785	NaN	-1.56346	NaN	-0.0911055	-0.493054	-1.13112	NaN	-0.930465	-0.340749	-1.0908	NaN	-0.407142	NaN	-1.03373	NaN	NaN	NaN	-0.662296	NaN	-0.861996	O88587	COMT_MOUSE	Comt	Catechol O-methyltransferase
NaN	NaN	NaN	NaN	NaN	NaN	NaN	NaN	NaN	NaN	NaN	NaN	NaN	NaN	NaN	NaN	NaN	NaN	NaN	NaN	NaN	NaN	NaN	NaN	-1.3001	NaN	NaN	NaN	NaN	NaN	NaN	NaN	NaN	-0.777051	NaN	NaN	O88597	BECN1_MOUSE	Becn1	Beclin-1
NaN	NaN	NaN	NaN	NaN	NaN	NaN	NaN	NaN	NaN	NaN	NaN	NaN	NaN	-2.10994	-3.46308	NaN	NaN	NaN	NaN	NaN	NaN	NaN	NaN	NaN	NaN	NaN	NaN	NaN	NaN	NaN	NaN	NaN	NaN	NaN	NaN	O88622	PARG_MOUSE	Parg	Poly(ADP-ribose) glycohydrolase
NaN	NaN	-0.659649	NaN	NaN	NaN	-1.19184	-0.799485	NaN	-1.14388	-0.977594	NaN	NaN	-0.661973	0.0407987	-1.12537	NaN	-1.6937	-0.991966	-0.503962	NaN	NaN	-1.05497	-0.539945	-0.399302	-1.02076	NaN	NaN	NaN	-0.1825	-0.695364	-0.762099	-0.635153	-0.348011	NaN	NaN	O88630	GOSR1_MOUSE	Gosr1	Golgi SNAP receptor complex member 1
-0.597958	NaN	-0.283336	-0.738104	-0.220696	0.0628424	0.0126281	-0.579172	-0.257447	-1.6854	-0.675024	NaN	-0.0384912	-0.286833	-0.394007	NaN	NaN	-0.362255	-0.291162	NaN	-0.759689	-0.445034	-0.616719	NaN	0.0847249	-0.104787	-0.7967	NaN	-1.10478	-0.342382	-0.166526	NaN	-0.988288	-0.26171	-0.435007	0.197421	O88643	PAK1_MOUSE	Pak1	Serine/threonine-protein kinase PAK 1
NaN	NaN	NaN	NaN	NaN	NaN	NaN	NaN	-0.443239	NaN	NaN	NaN	NaN	NaN	NaN	NaN	NaN	NaN	NaN	NaN	NaN	NaN	NaN	NaN	NaN	NaN	NaN	NaN	NaN	NaN	NaN	NaN	NaN	NaN	NaN	NaN	O88653	LTOR3_MOUSE	Lamtor3	Ragulator complex protein LAMTOR3
-1.10138	-0.43309	0.419465	-0.593321	-0.118331	-0.174895	-0.282684	0.0264721	-0.843431	0.23808	-0.0594683	NaN	0.459112	0.677961	0.335922	0.32263	-0.183144	-0.422062	0.372378	0.35639	0.0944738	0.157961	-1.06285	0.390668	0.794899	-0.00412178	-0.000711918	0.0176682	0.109312	-0.601545	0.303229	-0.269174	0.302576	0.377095	-1.12599	-0.13314	O88685	PRS6A_MOUSE	Psmc3	26S proteasome regulatory subunit 6A
NaN	NaN	NaN	NaN	NaN	NaN	NaN	NaN	NaN	NaN	NaN	NaN	NaN	NaN	NaN	NaN	NaN	NaN	NaN	NaN	NaN	NaN	NaN	NaN	NaN	NaN	NaN	NaN	NaN	-0.945945	NaN	NaN	NaN	NaN	NaN	NaN	O88689	PCDA4_MOUSE	Pcdha4	Protocadherin alpha-4
NaN	NaN	NaN	NaN	NaN	NaN	NaN	NaN	NaN	NaN	NaN	NaN	NaN	NaN	NaN	NaN	NaN	NaN	NaN	NaN	NaN	NaN	NaN	NaN	NaN	NaN	NaN	NaN	NaN	NaN	NaN	NaN	NaN	-0.814417	NaN	NaN	O88693	CEGT_MOUSE	Ugcg	Ceramide glucosyltransferase
-0.175471	NaN	0.0479469	NaN	-0.0625062	NaN	NaN	NaN	NaN	NaN	-0.235119	-0.0855947	NaN	0.276388	-0.185416	NaN	NaN	NaN	-0.0669322	NaN	-0.681125	0.302486	NaN	NaN	0.0590529	NaN	NaN	-0.330723	-0.220255	NaN	-0.483512	NaN	-1.03023	-0.194051	NaN	NaN	O88696	CLPP_MOUSE	Clpp	ATP-dependent Clp protease proteolytic subunit, mitochondrial
NaN	NaN	NaN	NaN	NaN	NaN	NaN	NaN	NaN	NaN	NaN	NaN	NaN	NaN	NaN	NaN	NaN	NaN	NaN	NaN	NaN	NaN	NaN	NaN	NaN	NaN	NaN	NaN	NaN	NaN	NaN	NaN	NaN	NaN	NaN	NaN	O88697	STK16_MOUSE	Stk16	Serine/threonine-protein kinase 16
NaN	NaN	0.0544844	NaN	NaN	-2.54729	NaN	NaN	NaN	NaN	-1.33347	NaN	NaN	NaN	-0.617481	NaN	NaN	NaN	NaN	NaN	NaN	NaN	-0.847084	NaN	-0.495567	-0.353874	NaN	NaN	NaN	NaN	NaN	NaN	NaN	NaN	NaN	NaN	O88703	HCN2_MOUSE	Hcn2	Potassium/sodium hyperpolarization-activated cyclic nucleotide-gated channel 2
NaN	NaN	-1.54176	NaN	NaN	NaN	NaN	NaN	NaN	NaN	NaN	NaN	NaN	NaN	NaN	NaN	NaN	NaN	NaN	NaN	NaN	NaN	NaN	NaN	-1.08262	NaN	NaN	NaN	NaN	NaN	NaN	NaN	NaN	NaN	NaN	NaN	O88704	HCN1_MOUSE	Hcn1	Potassium/sodium hyperpolarization-activated cyclic nucleotide-gated channel 1
0.755016	NaN	0.0255051	-0.281833	-0.387781	-1.44437	-0.443235	-0.28174	NaN	NaN	0.152218	NaN	0.217083	0.7532	0.114559	-0.207504	-0.195978	-0.0140581	-0.219004	-0.150785	-0.327272	0.352223	NaN	NaN	0.553038	0.0533285	-0.407774	NaN	NaN	NaN	0.0508933	0.0366793	0.119685	0.0758114	NaN	-0.305103	O88712	CTBP1_MOUSE	Ctbp1	C-terminal-binding protein 1
NaN	-1.37335	NaN	-1.53652	NaN	NaN	NaN	NaN	NaN	NaN	NaN	NaN	NaN	-0.913198	-1.28731	-1.47163	NaN	NaN	-2.19179	-1.84083	-0.707562	-0.908272	NaN	NaN	-0.795301	NaN	-1.10938	NaN	NaN	NaN	-1.19391	NaN	NaN	NaN	NaN	-1.53673	O88735	MAP7_MOUSE	Map7	Ensconsin
-0.76524	NaN	NaN	-1.16382	NaN	NaN	NaN	NaN	NaN	NaN	-0.742537	NaN	NaN	-1.00513	-1.35205	-1.36388	NaN	-0.733673	NaN	NaN	-0.888033	NaN	NaN	NaN	NaN	NaN	-1.10445	NaN	NaN	NaN	NaN	NaN	-1.41106	NaN	NaN	NaN	O88736	DHB7_MOUSE	Hsd17b7	3-keto-steroid reductase/17-beta-hydroxysteroid dehydrogenase 7
NaN	NaN	-0.996643	NaN	-0.831989	NaN	-1.39203	-1.67091	NaN	NaN	NaN	NaN	NaN	-0.886618	-1.9942	-1.51846	NaN	NaN	-1.99014	-1.48146	-0.394458	-0.754409	NaN	NaN	-0.820413	-1.44712	NaN	NaN	NaN	-1.5106	-1.77651	NaN	NaN	-1.39194	NaN	-1.74796	O88738	BIRC6_MOUSE	Birc6	Baculoviral IAP repeat-containing protein 6
-0.240187	NaN	0.234027	-0.600959	0.110101	0.0826178	-0.408933	-0.584846	-0.169071	-0.260643	0.00493145	-0.61518	NaN	0.212818	0.0718064	-0.39754	-0.600705	-0.211623	-0.225686	-0.413166	-0.160789	-0.141612	-0.0251861	-0.842406	0.703145	-0.13189	-0.275513	-0.534315	-1.04581	0.311988	-0.727659	-0.0308304	-0.00839424	0.342881	-0.466513	0.0504131	O88741	GDAP1_MOUSE	Gdap1	Ganglioside-induced differentiation-associated protein 1
-0.198418	-0.455235	-0.450214	-0.504223	-0.685668	NaN	-0.54338	-0.809854	0.196918	NaN	-0.213512	-0.343132	-0.493154	0.202414	-0.61247	0.00289679	-1.11233	NaN	-0.552048	0.0071249	-0.212848	-0.981369	NaN	-0.787219	-0.0941949	-0.471528	-0.276481	-0.326302	-0.345222	-1.49585	-0.346579	-0.258694	-0.352089	-0.187303	NaN	-0.832891	O88746	TOM1_MOUSE	Tom1	Target of Myb1 membrane trafficking protein
-0.501631	NaN	0.0954838	-1.20388	-0.594343	-0.485048	NaN	NaN	-0.416942	-0.731169	-0.116414	-1.10421	-0.455019	0.0617638	0.163101	-0.648839	-0.769204	-0.369781	-0.470466	-0.31383	-0.574291	0.552867	NaN	-1.42658	-0.045342	0.0530977	NaN	NaN	NaN	-0.507846	NaN	NaN	-2.32527	-1.16183	NaN	-1.25903	O88783	FA5_MOUSE	F5	Coagulation factor V
NaN	NaN	NaN	NaN	NaN	NaN	NaN	NaN	NaN	NaN	NaN	NaN	NaN	NaN	-0.514027	NaN	NaN	NaN	NaN	NaN	-0.957948	NaN	NaN	NaN	NaN	-0.762998	NaN	NaN	NaN	NaN	NaN	NaN	NaN	NaN	NaN	NaN	O88792	JAM1_MOUSE	F11r	Junctional adhesion molecule A
NaN	NaN	NaN	NaN	NaN	NaN	NaN	NaN	NaN	NaN	NaN	NaN	NaN	NaN	NaN	NaN	NaN	NaN	NaN	NaN	NaN	NaN	NaN	NaN	NaN	NaN	NaN	NaN	NaN	NaN	NaN	NaN	NaN	NaN	NaN	NaN	O88796	RPP30_MOUSE	Rpp30	Ribonuclease P protein subunit p30
NaN	NaN	NaN	NaN	NaN	NaN	NaN	NaN	NaN	NaN	NaN	NaN	NaN	-1.84217	NaN	NaN	NaN	NaN	NaN	NaN	NaN	NaN	NaN	NaN	-1.50812	NaN	NaN	NaN	NaN	NaN	NaN	NaN	NaN	NaN	NaN	NaN	O88811	STAM2_MOUSE	Stam2	Signal transducing adapter molecule 2
NaN	NaN	NaN	NaN	NaN	NaN	NaN	NaN	NaN	NaN	NaN	NaN	NaN	NaN	NaN	NaN	NaN	NaN	NaN	NaN	NaN	NaN	NaN	NaN	NaN	NaN	NaN	NaN	NaN	NaN	NaN	NaN	NaN	NaN	NaN	NaN	O88839	ADA15_MOUSE	Adam15	Disintegrin and metalloproteinase domain-containing protein 15
1.27156	0.890794	1.00344	1.67416	0.99532	0.522913	0.848713	1.04474	0.388494	0.90174	1.59605	0.901117	1.44637	2.39714	1.65843	1.87511	0.855702	2.03278	1.61041	1.91409	1.51668	1.42397	0.921793	1.47287	1.36079	2.06251	1.32396	0.847167	0.956369	0.575807	1.33396	1.20373	1.64454	2.11887	1.03008	1.73153	O88844	IDHC_MOUSE	Idh1	Isocitrate dehydrogenase [NADP] cytoplasmic
NaN	NaN	-0.930736	NaN	NaN	NaN	NaN	NaN	NaN	NaN	-0.777973	NaN	NaN	NaN	NaN	NaN	NaN	NaN	NaN	-0.600101	NaN	-1.48006	NaN	NaN	-1.28965	NaN	NaN	-1.47308	-1.01611	NaN	NaN	NaN	NaN	-1.19062	NaN	NaN	O88845	AKA10_MOUSE	Akap10	A-kinase anchor protein 10, mitochondrial
NaN	NaN	NaN	NaN	NaN	NaN	NaN	NaN	NaN	NaN	NaN	NaN	NaN	NaN	NaN	NaN	NaN	NaN	NaN	NaN	NaN	NaN	NaN	NaN	NaN	NaN	NaN	NaN	NaN	NaN	NaN	NaN	NaN	NaN	NaN	NaN	O88848	ARL6_MOUSE	Arl6	ADP-ribosylation factor-like protein 6
NaN	NaN	-2.31727	-2.88736	NaN	NaN	NaN	NaN	NaN	NaN	NaN	NaN	NaN	0.923931	-1.94074	NaN	NaN	-0.658992	NaN	NaN	NaN	NaN	NaN	NaN	NaN	NaN	NaN	NaN	NaN	NaN	NaN	NaN	NaN	NaN	NaN	NaN	O88851	RBBP9_MOUSE	Rbbp9	Putative hydrolase RBBP9
NaN	NaN	NaN	NaN	NaN	NaN	NaN	NaN	NaN	NaN	NaN	NaN	NaN	NaN	NaN	NaN	NaN	NaN	NaN	NaN	NaN	NaN	NaN	NaN	NaN	NaN	NaN	NaN	NaN	NaN	NaN	NaN	NaN	NaN	NaN	NaN	O88874	CCNK_MOUSE	Ccnk	Cyclin-K
NaN	NaN	NaN	NaN	NaN	NaN	NaN	NaN	NaN	NaN	NaN	NaN	NaN	NaN	NaN	NaN	NaN	NaN	NaN	NaN	NaN	NaN	NaN	NaN	NaN	NaN	NaN	NaN	NaN	NaN	NaN	NaN	NaN	NaN	NaN	NaN	O88878	ZFAN5_MOUSE	Zfand5	AN1-type zinc finger protein 5
NaN	NaN	NaN	NaN	NaN	NaN	NaN	NaN	NaN	NaN	NaN	NaN	NaN	NaN	NaN	NaN	NaN	NaN	NaN	NaN	NaN	NaN	NaN	NaN	NaN	NaN	NaN	NaN	NaN	NaN	NaN	NaN	NaN	NaN	NaN	NaN	O88895	HDAC3_MOUSE	Hdac3	Histone deacetylase 3
NaN	NaN	NaN	NaN	NaN	NaN	NaN	NaN	NaN	NaN	NaN	NaN	NaN	NaN	NaN	NaN	NaN	NaN	NaN	NaN	NaN	NaN	NaN	NaN	NaN	NaN	NaN	NaN	NaN	NaN	NaN	NaN	NaN	NaN	NaN	NaN	O88907;Q8C5D8	PIAS1_MOUSE;PIAS2_MOUSE	Pias1;Pias2	E3 SUMO-protein ligase PIAS1
NaN	NaN	0.186051	-0.672926	-0.333745	-0.526801	0.143881	-0.393441	-0.476118	NaN	-0.175432	NaN	-0.349221	0.478674	-0.0396581	-0.218967	-0.443418	0.0750408	-0.459334	-0.192242	0.0119429	-0.825692	0.875818	-0.42547	-0.0998836	-0.00200176	-0.257937	-1.06451	-1.20118	-0.557653	NaN	-0.504767	NaN	-0.244678	NaN	-0.328292	O88935	SYN1_MOUSE	Syn1	Synapsin-1
NaN	NaN	NaN	NaN	NaN	NaN	NaN	NaN	NaN	NaN	NaN	NaN	NaN	NaN	NaN	NaN	NaN	NaN	NaN	NaN	NaN	NaN	NaN	NaN	NaN	NaN	NaN	NaN	NaN	NaN	NaN	NaN	NaN	NaN	NaN	NaN	O88939	ZBT7A_MOUSE	Zbtb7a	Zinc finger and BTB domain-containing protein 7A
NaN	NaN	NaN	NaN	NaN	NaN	NaN	NaN	NaN	NaN	NaN	NaN	NaN	NaN	NaN	-0.8742	NaN	-1.63928	NaN	NaN	NaN	NaN	NaN	NaN	NaN	NaN	NaN	NaN	NaN	NaN	NaN	NaN	NaN	-1.16084	NaN	NaN	O88952	LIN7C_MOUSE	Lin7c	Protein lin-7 homolog C
NaN	NaN	NaN	NaN	NaN	NaN	NaN	NaN	NaN	NaN	NaN	NaN	NaN	NaN	NaN	-0.867211	NaN	NaN	NaN	NaN	NaN	NaN	NaN	NaN	NaN	NaN	NaN	NaN	-1.40436	NaN	NaN	-1.61125	NaN	NaN	NaN	NaN	O88958	GNPI1_MOUSE	Gnpda1	Glucosamine-6-phosphate isomerase 1
NaN	NaN	NaN	NaN	NaN	-0.614394	-1.11598	NaN	NaN	NaN	NaN	NaN	NaN	-0.837409	NaN	NaN	-1.24605	NaN	NaN	-1.29155	0.181494	-1.6617	NaN	-1.13196	-0.250144	-0.895764	NaN	-1.11824	NaN	-0.103209	NaN	NaN	-0.810317	NaN	NaN	-1.82374	O88967	YMEL1_MOUSE	Yme1l1	ATP-dependent zinc metalloprotease YME1L1
-0.449883	NaN	0.100829	NaN	-0.600595	-0.947081	-0.889746	-0.615457	-0.374906	NaN	0.125844	NaN	-0.696846	0.662491	0.180773	0.124581	-0.784972	-0.892075	0.0548043	-0.8963	-0.077939	0.000602245	-0.227076	-0.991664	0.122881	-0.810614	0.143218	NaN	NaN	0.0235538	NaN	NaN	-0.657276	-0.257567	NaN	-0.033145	O88983	STX8_MOUSE	Stx8	Syntaxin-8
NaN	NaN	NaN	NaN	NaN	NaN	NaN	NaN	NaN	NaN	NaN	NaN	NaN	NaN	NaN	NaN	NaN	NaN	NaN	NaN	NaN	NaN	NaN	NaN	NaN	NaN	NaN	NaN	NaN	NaN	NaN	NaN	NaN	NaN	NaN	NaN	O88998	NOE1_MOUSE	Olfm1	Noelin
-0.44136	NaN	-0.948359	-1.27592	-0.300211	NaN	NaN	-0.350169	-0.840932	NaN	-1.25892	-0.846175	NaN	-0.472549	-0.696596	-1.35193	NaN	NaN	-0.415361	0.661337	-0.831904	-0.867139	NaN	NaN	-0.252217	-1.08118	-0.93247	NaN	-1.19179	-0.659973	-0.993433	NaN	-0.5508	-0.568688	-1.27748	-1.28953	O89001	CBPD_MOUSE	Cpd	Carboxypeptidase D
NaN	NaN	NaN	NaN	NaN	NaN	NaN	NaN	NaN	NaN	NaN	NaN	NaN	NaN	NaN	NaN	NaN	NaN	NaN	NaN	NaN	NaN	NaN	NaN	NaN	NaN	NaN	NaN	NaN	NaN	NaN	NaN	NaN	NaN	NaN	NaN	O89016	ABCD4_MOUSE	Abcd4	Lysosomal cobalamin transporter ABCD4
-0.285382	NaN	-1.294	-1.50198	NaN	NaN	-0.801804	NaN	-1.16729	NaN	-0.226788	-1.47538	NaN	-0.646597	-1.01805	-1.64854	NaN	NaN	-1.40509	-0.859481	-0.436017	-1.24322	NaN	-2.29915	-0.649041	-1.38714	NaN	-1.04298	NaN	-0.992762	NaN	NaN	-1.07827	-2.27131	NaN	NaN	O89017	LGMN_MOUSE	Lgmn	Legumain
NaN	NaN	NaN	NaN	NaN	NaN	NaN	NaN	NaN	NaN	NaN	NaN	NaN	NaN	NaN	NaN	NaN	NaN	NaN	NaN	NaN	NaN	NaN	NaN	NaN	NaN	NaN	NaN	NaN	NaN	NaN	NaN	NaN	NaN	NaN	NaN	O89020	AFAM_MOUSE	Afm	Afamin
NaN	NaN	-2.2561	NaN	NaN	NaN	NaN	NaN	NaN	NaN	NaN	NaN	NaN	-0.441708	NaN	-0.063333	-0.0828648	0.00272655	NaN	NaN	NaN	NaN	NaN	NaN	-1.17224	-0.66867	NaN	-0.0802569	NaN	NaN	NaN	NaN	NaN	NaN	NaN	NaN	O89023	TPP1_MOUSE	Tpp1	Tripeptidyl-peptidase 1
NaN	NaN	NaN	NaN	NaN	NaN	NaN	NaN	NaN	NaN	NaN	NaN	NaN	NaN	NaN	NaN	NaN	NaN	NaN	NaN	NaN	NaN	NaN	NaN	NaN	NaN	NaN	NaN	NaN	NaN	NaN	NaN	NaN	NaN	NaN	NaN	O89032	SPD2A_MOUSE	Sh3pxd2a	SH3 and PX domain-containing protein 2A
NaN	NaN	-2.93408	NaN	NaN	NaN	NaN	NaN	NaN	NaN	NaN	NaN	NaN	NaN	NaN	NaN	NaN	NaN	NaN	NaN	NaN	NaN	NaN	NaN	NaN	NaN	NaN	NaN	NaN	NaN	NaN	NaN	NaN	NaN	NaN	NaN	O89050	MKLN1_MOUSE	Mkln1	Muskelin
-1.19941	NaN	0.319417	NaN	NaN	NaN	NaN	NaN	-1.45595	NaN	NaN	NaN	NaN	0.033432	NaN	NaN	-1.1267	NaN	NaN	-1.12479	-1.32264	-0.261592	NaN	NaN	-1.17095	NaN	NaN	NaN	NaN	-1.06744	NaN	NaN	0.245759	-0.963438	NaN	NaN	O89051	ITM2B_MOUSE	Itm2b	Integral membrane protein 2B
0.303046	0.107291	NaN	0.423582	NaN	NaN	NaN	0.382785	NaN	NaN	0.271551	0.00691366	NaN	1.83737	0.35185	0.797713	0.912031	-0.537821	-0.243324	1.20811	-0.102773	0.715143	NaN	0.0736613	0.323816	0.0851402	-0.221494	NaN	0.56431	NaN	0.841204	0.336282	0.12803	0.446937	-0.851353	-0.89145	O89053	COR1A_MOUSE	Coro1a	Coronin-1A
-0.566248	NaN	-0.366336	-1.25564	-0.271533	NaN	NaN	-0.470963	0.416884	-0.890498	-0.823973	NaN	NaN	-0.500282	-1.02249	-0.902318	-0.962007	0.0429621	-0.784319	-0.691498	-1.03888	-1.66186	NaN	NaN	-0.276254	0.154652	-1.3946	NaN	NaN	NaN	-0.803996	NaN	-0.992167	NaN	NaN	NaN	O89079	COPE_MOUSE	Cope	Coatomer subunit epsilon
NaN	NaN	NaN	NaN	NaN	NaN	NaN	NaN	NaN	NaN	NaN	NaN	NaN	NaN	NaN	NaN	NaN	NaN	NaN	NaN	NaN	NaN	NaN	NaN	NaN	NaN	NaN	NaN	NaN	NaN	NaN	NaN	NaN	NaN	NaN	NaN	O89084;Q01063	PDE4A_MOUSE;PDE4D_MOUSE	Pde4a;Pde4d	cAMP-specific 3',5'-cyclic phosphodiesterase 4A
1.06128	0.768028	1.37143	1.55519	1.0677	-0.281957	1.32957	0.918242	0.980754	0.217941	1.5282	0.619848	-0.872437	2.53801	1.80533	1.61751	0.397635	1.39561	1.23033	2.19123	0.617612	1.87348	-0.27628	0.545361	1.9945	1.21211	1.6896	-0.0602221	0.650208	0.918411	2.05563	1.45203	2.06726	2.18912	0.915158	1.31597	O89086	RBM3_MOUSE	Rbm3	RNA-binding protein 3
0.994105	1.83567	0.233497	0.540109	-0.432493	0.233353	0.343224	0.658161	-0.265004	0.3891	0.47951	-0.409552	0.836124	0.112337	2.35616	0.0323777	0.193514	-0.47269	0.297523	0.113294	0.245135	0.778595	0.913476	1.03997	0.132183	NaN	0.0574088	-0.287125	0.772882	0.434072	0.256612	0.34461	0.458715	0.105347	0.729462	0.823816	O89094	CASPE_MOUSE	Casp14	Caspase-14
NaN	NaN	NaN	NaN	NaN	NaN	NaN	NaN	NaN	NaN	NaN	NaN	NaN	-0.461977	NaN	NaN	NaN	NaN	NaN	NaN	NaN	NaN	NaN	NaN	NaN	-0.789849	NaN	NaN	NaN	NaN	NaN	NaN	NaN	NaN	NaN	NaN	O89106	FHIT_MOUSE	Fhit	Bis(5'-adenosyl)-triphosphatase
0.251509	NaN	0.7036	-0.19131	0.19293	-0.190888	-0.186194	-0.0712481	0.59299	0.51037	0.309715	-0.399628	-0.167993	1.19151	1.03693	0.0910964	-0.16998	0.064373	-0.0183787	0.0448132	0.238149	0.71325	-0.71613	-0.252149	1.46742	0.651876	0.556178	-0.715648	-0.269142	0.139038	-0.131189	0.20591	0.555714	0.71015	-0.244964	0.776366	O89112	LANC1_MOUSE	Lancl1	Glutathione S-transferase LANCL1
NaN	NaN	0.248965	0.833785	NaN	NaN	0.509919	NaN	-0.0500126	-0.631023	NaN	-1.15784	-0.553881	1.37736	NaN	NaN	NaN	0.0905209	0.0133719	NaN	NaN	0.797264	NaN	-0.714631	NaN	0.86356	NaN	NaN	0.192122	-0.308008	NaN	NaN	1.0038	NaN	NaN	NaN	O89113	IER5_MOUSE	Ier5	Immediate early response gene 5 protein
NaN	NaN	NaN	NaN	NaN	NaN	NaN	NaN	-0.556972	NaN	NaN	NaN	0.608613	NaN	NaN	NaN	NaN	NaN	NaN	NaN	NaN	NaN	NaN	NaN	-0.269012	NaN	NaN	NaN	NaN	NaN	NaN	NaN	0.506895	NaN	NaN	NaN	O89116	VTI1A_MOUSE	Vti1a	Vesicle transport through interaction with t-SNAREs homolog 1A
NaN	NaN	-0.984786	-1.47691	NaN	-0.977351	NaN	NaN	NaN	NaN	NaN	NaN	NaN	NaN	NaN	NaN	NaN	NaN	NaN	NaN	NaN	NaN	NaN	NaN	NaN	NaN	NaN	NaN	NaN	-1.82662	NaN	NaN	NaN	-1.97305	NaN	NaN	P00158	CYB_MOUSE	Mt-Cyb	Cytochrome b
NaN	NaN	NaN	NaN	NaN	NaN	NaN	NaN	NaN	NaN	NaN	NaN	NaN	NaN	NaN	NaN	NaN	NaN	NaN	NaN	NaN	NaN	NaN	NaN	NaN	NaN	NaN	NaN	NaN	NaN	NaN	NaN	NaN	NaN	NaN	NaN	P00329	ADH1_MOUSE	Adh1	Alcohol dehydrogenase 1
-1.07829	NaN	0.468441	NaN	NaN	NaN	NaN	NaN	NaN	NaN	NaN	NaN	NaN	-0.414956	NaN	NaN	NaN	-0.418672	NaN	0.251584	NaN	NaN	NaN	-0.689111	NaN	-0.450196	-0.466617	NaN	NaN	-0.0659285	NaN	NaN	NaN	NaN	NaN	NaN	P00397	COX1_MOUSE	Mtco1	Cytochrome c oxidase subunit 1
2.91519	2.12255	4.62949	3.12545	4.01158	4.07043	3.92965	3.48566	4.49492	4.0634	4.28073	2.81723	3.5978	4.01858	4.1595	4.13273	2.46041	3.76543	3.65491	4.14201	4.05482	4.00782	3.75391	3.25503	4.92436	4.59759	3.6131	3.99718	3.11973	4.00498	3.15427	3.25483	2.73485	4.00691	2.87623	3.78298	P00405	COX2_MOUSE	Mtco2	Cytochrome c oxidase subunit 2
NaN	NaN	-0.97366	NaN	NaN	NaN	NaN	NaN	NaN	NaN	-2.53545	NaN	NaN	NaN	-1.92823	NaN	NaN	NaN	NaN	-1.99556	NaN	NaN	NaN	NaN	NaN	NaN	-2.93308	NaN	NaN	NaN	NaN	NaN	NaN	NaN	NaN	NaN	P00416	COX3_MOUSE	mt-Co3	Cytochrome c oxidase subunit 3
0.820321	0.334317	0.51703	0.933466	0.259115	-0.161358	1.02649	0.446829	-0.0475092	-0.439334	0.759414	0.10885	-0.0220442	1.49104	0.649991	0.857933	0.720652	0.460049	0.446996	0.951007	0.666905	1.19565	-0.755186	0.764708	0.860034	0.785605	0.510493	-0.116206	0.235648	0.137617	0.836576	0.969762	0.972572	0.876183	0.571122	-0.045949	P00493	HPRT_MOUSE	Hprt1	Hypoxanthine-guanine phosphoribosyltransferase
1.58462	NaN	NaN	1.35163	NaN	NaN	0.269475	NaN	NaN	NaN	NaN	NaN	NaN	NaN	NaN	NaN	0.965808	NaN	NaN	NaN	NaN	NaN	NaN	NaN	NaN	NaN	NaN	NaN	NaN	NaN	NaN	NaN	NaN	NaN	NaN	NaN	P00687	AMY1_MOUSE	Amy1	Alpha-amylase 1
0.914678	NaN	2.56498	0.218374	1.72702	1.26247	1.69375	NaN	2.53744	1.34929	1.05641	NaN	0.737747	0.285853	0.670848	0.44827	NaN	1.03638	0.291083	0.070385	0.766655	1.49472	1.42905	-0.744145	0.82289	0.88884	0.653532	1.28187	-0.320199	2.236	0.0667186	0.80193	-0.444759	0.699288	NaN	0.0982523	P00920	CAH2_MOUSE	Ca2	Carbonic anhydrase 2
-0.517482	-0.204186	0.0730591	0.421239	-0.721598	-0.22093	-0.311654	-0.165998	NaN	-0.439353	-0.169585	-0.331645	0.310051	0.226959	0.131866	-0.0466819	0.108003	0.371683	0.856109	0.169253	-0.0425196	0.285687	-0.926434	NaN	0.566128	0.212052	-0.388316	0.219912	NaN	-0.511671	-0.357464	-1.34456	-0.14974	-0.172819	-0.468691	0.215611	P01027	CO3_MOUSE	C3	Complement C3
NaN	NaN	-1.09045	NaN	NaN	NaN	NaN	NaN	NaN	NaN	NaN	NaN	NaN	NaN	-1.0193	NaN	NaN	NaN	-0.877236	NaN	NaN	NaN	NaN	NaN	NaN	NaN	NaN	NaN	NaN	NaN	NaN	NaN	NaN	NaN	NaN	NaN	P01029	CO4B_MOUSE	C4b	Complement C4-B
NaN	NaN	NaN	NaN	NaN	NaN	NaN	NaN	NaN	NaN	NaN	NaN	NaN	NaN	NaN	NaN	NaN	NaN	NaN	-0.827284	NaN	-1.06536	-0.476985	NaN	-0.358571	NaN	4.0683	NaN	NaN	NaN	-0.59762	NaN	NaN	-1.94019	-0.833353	NaN	P01325	INS1_MOUSE	Ins1	Insulin-1
NaN	NaN	NaN	NaN	NaN	NaN	NaN	NaN	NaN	NaN	NaN	NaN	NaN	NaN	NaN	NaN	NaN	NaN	NaN	NaN	NaN	NaN	NaN	NaN	NaN	NaN	NaN	NaN	NaN	NaN	NaN	NaN	NaN	NaN	NaN	NaN	P01592	IGJ_MOUSE	Jchain	Immunoglobulin J chain
NaN	NaN	NaN	NaN	NaN	NaN	NaN	NaN	NaN	NaN	NaN	NaN	NaN	NaN	NaN	NaN	NaN	NaN	NaN	NaN	NaN	NaN	NaN	NaN	NaN	NaN	NaN	NaN	NaN	NaN	NaN	NaN	NaN	NaN	NaN	NaN	P01642	KV5A9_MOUSE	Gm10881	Ig kappa chain V-V region L7 (Fragment)
NaN	NaN	NaN	NaN	NaN	NaN	NaN	NaN	NaN	NaN	NaN	NaN	NaN	NaN	NaN	NaN	NaN	NaN	NaN	NaN	NaN	NaN	NaN	NaN	NaN	NaN	NaN	NaN	NaN	NaN	NaN	NaN	NaN	NaN	NaN	NaN	P01654;P01656	KV3A1_MOUSE;KV3A3_MOUSE		Ig kappa chain V-III region PC 2880/PC 1229
-0.511645	-0.0637722	-0.285699	0.0683718	-0.822608	-0.416355	-0.99175	0.219869	-0.309047	NaN	0.0422068	-0.412194	-0.7752	0.757421	-0.0143514	0.0240083	-0.303957	0.213582	0.398047	0.106642	0.0499287	-0.213978	-0.914356	-0.25343	-0.0161433	0.309126	-0.0983443	NaN	-0.215203	-0.938418	-0.393576	-0.240234	0.311849	-0.255618	NaN	-0.400701	P01831	THY1_MOUSE	Thy1	Thy-1 membrane glycoprotein
-0.398415	-0.443757	0.551519	-1.33895	-0.563038	0.100224	-0.715503	-0.45293	-0.79033	-0.10158	0.168327	-0.568335	0.510614	0.669194	0.607184	-0.307761	-0.288981	0.951043	0.193137	0.235663	0.579015	-0.527824	-0.872712	-0.665364	0.76288	-0.375782	0.0597577	-0.112974	-2.45493	-0.696341	-0.878478	NaN	-0.666479	-0.518783	-1.27631	0.0100451	P01837	IGKC_MOUSE	Igkc	Immunoglobulin kappa constant
1.18738	0.309023	1.63251	0.322816	0.453638	1.08573	0.0167747	1.0353	NaN	0.388456	0.706635	0.337367	1.93006	1.608	1.49101	1.21364	0.731082	1.84335	1.26509	0.991363	1.51442	0.851336	0.165121	-0.323196	1.78375	0.719502	0.564589	1.334	-0.498137	0.438791	0.434557	NaN	NaN	-0.479348	NaN	0.918815	P01867	IGG2B_MOUSE	Ighg2b	Immunoglobulin heavy constant gamma 2B
NaN	NaN	-1.68505	NaN	NaN	NaN	NaN	NaN	NaN	NaN	NaN	NaN	NaN	NaN	NaN	NaN	NaN	NaN	NaN	NaN	NaN	NaN	NaN	NaN	-1.13312	NaN	NaN	NaN	NaN	NaN	NaN	NaN	NaN	NaN	NaN	NaN	P01869	IGH1M_MOUSE	Ighg1	Ig gamma-1 chain C region, membrane-bound form
NaN	NaN	NaN	NaN	NaN	NaN	NaN	NaN	NaN	NaN	NaN	NaN	NaN	NaN	NaN	NaN	NaN	NaN	NaN	NaN	NaN	NaN	NaN	NaN	NaN	NaN	NaN	NaN	NaN	NaN	NaN	NaN	NaN	NaN	NaN	NaN	P01872	IGHM_MOUSE	Ighm	Immunoglobulin heavy constant mu
0.855198	-0.458253	1.69563	1.10978	1.39196	0.81105	0.658497	1.13745	0.397548	0.557707	1.9487	0.798393	2.0321	0.707751	0.743124	0.194577	-1.19547	0.69158	0.47173	-0.381419	0.44092	1.1754	NaN	-1.19211	-0.0390172	0.66252	-0.348526	-0.684119	NaN	-1.12991	-0.359329	NaN	-0.184032	0.0770168	-0.195969	-0.104031	P01887	B2MG_MOUSE	B2m	Beta-2-microglobulin
-0.518966	-0.31386	0.691206	0.164727	0.266078	-0.69676	-0.0799575	-0.394942	-0.0316143	0.19657	0.721045	-0.187287	0.876807	0.0611429	-0.194035	NaN	NaN	0.0372448	NaN	-0.201006	-0.202236	-0.230217	-0.464338	-0.996509	-0.456365	0.317957	NaN	NaN	NaN	NaN	NaN	NaN	NaN	-0.646194	NaN	-0.446757	P01897	HA1L_MOUSE	H2-L	H-2 class I histocompatibility antigen, L-D alpha chain
NaN	NaN	NaN	NaN	NaN	NaN	NaN	NaN	NaN	NaN	NaN	NaN	NaN	NaN	NaN	NaN	NaN	NaN	NaN	NaN	NaN	NaN	NaN	NaN	NaN	NaN	NaN	NaN	NaN	NaN	NaN	NaN	NaN	NaN	NaN	NaN	P01898	HA10_MOUSE	H2-Q10	H-2 class I histocompatibility antigen, Q10 alpha chain
-1.1097	-1.40628	0.157753	-0.568977	0.250791	NaN	-0.726187	NaN	-0.041687	-0.493925	0.290516	-0.942834	0.408159	-0.249413	-0.276068	NaN	NaN	-0.823813	-0.798596	-0.863052	NaN	-0.913608	NaN	NaN	-0.999218	NaN	NaN	NaN	NaN	NaN	NaN	NaN	NaN	-0.616555	NaN	NaN	P01901	HA1B_MOUSE	H2-K1	H-2 class I histocompatibility antigen, K-B alpha chain
NaN	NaN	NaN	NaN	NaN	NaN	NaN	NaN	NaN	NaN	NaN	NaN	NaN	NaN	NaN	NaN	NaN	NaN	NaN	NaN	NaN	-1.26496	NaN	NaN	NaN	NaN	NaN	NaN	NaN	NaN	NaN	NaN	NaN	NaN	NaN	NaN	P01921	HB2D_MOUSE	H2-Ab1	H-2 class II histocompatibility antigen, A-D beta chain
3.40514	2.2318	4.40671	3.66742	4.29674	3.81851	2.34749	2.95432	4.17494	2.60196	4.05111	3.45038	2.77197	3.14837	2.22795	4.42211	2.40468	3.30015	3.78055	4.13087	2.71325	5.06808	3.70025	4.12393	3.84643	3.85006	4.7378	4.26456	4.22781	3.58531	4.03002	4.10389	4.69115	4.79744	3.10191	4.0677	P01942	HBA_MOUSE	Hba	Hemoglobin subunit alpha
NaN	NaN	NaN	NaN	0.434479	-0.0579376	NaN	NaN	NaN	NaN	0.399991	NaN	NaN	NaN	NaN	0.306809	NaN	NaN	0.184668	NaN	NaN	NaN	NaN	-0.202941	NaN	NaN	NaN	NaN	-0.0607986	-0.558304	NaN	NaN	NaN	0.948092	NaN	NaN	P02089	HBB2_MOUSE	Hbb-b2	Hemoglobin subunit beta-2
0.213145	-0.00589561	0.659495	0.146611	0.29929	0.227785	-0.379122	-0.370988	0.200688	0.675662	0.805965	0.140722	-0.0747213	0.438709	0.430639	0.586657	-0.00263119	0.551906	0.661755	0.421864	0.307194	0.0787406	0.333415	0.325069	0.457123	0.838339	NaN	0.476913	-0.0300035	0.0615587	NaN	NaN	-0.595102	0.198187	-0.212688	0.0249863	P02104	HBE_MOUSE	Hbb-y	Hemoglobin subunit epsilon-Y2
4.97321	2.42235	4.6331	5.09438	4.19376	0.803547	4.49782	4.24573	2.33605	1.91873	5.00897	3.71025	5.32043	5.52001	5.3191	5.04164	3.5313	6.56739	4.62457	4.76484	4.62322	4.6188	2.78714	2.01694	5.74431	5.48003	3.80693	3.83385	2.43066	3.73238	4.04272	3.29381	4.83567	5.86128	4.49775	6.45224	P02301;P68433;P84228;P84244	H31_MOUSE;H32_MOUSE;H33_MOUSE;H3C_MOUSE	H3-3b;H3-5;H3c11;H3c15	Histone H3.3C
0.487974	NaN	-0.0505781	-0.0659685	-0.223142	0.207989	NaN	NaN	NaN	-0.664502	0.111064	0.190818	1.17978	0.779914	1.01912	0.426446	NaN	1.12916	0.935769	0.519157	0.434987	0.354791	NaN	NaN	0.981152	0.607084	0.639919	1.49209	-1.59263	0.0867176	0.320826	NaN	0.695664	0.335917	0.202432	0.868512	P02463	CO4A1_MOUSE	Col4a1	Collagen alpha-1(IV) chain
1.11341	0.725692	0.9242	0.977657	0.376393	0.93511	0.791541	0.738836	NaN	0.426297	1.13486	0.820251	2.07695	2.12018	1.92265	1.38659	1.06304	2.17787	1.56942	1.40424	1.69112	1.21103	0.298561	NaN	1.85754	1.77326	1.56408	1.93983	0.160391	0.899606	1.64716	NaN	1.19642	1.38037	0.84866	1.70301	P02468	LAMC1_MOUSE	Lamc1	Laminin subunit gamma-1
-0.406488	NaN	-0.131638	-0.417982	NaN	0.0887508	NaN	-0.591542	NaN	-0.762453	0.0380516	-1.2745	0.413886	0.479487	0.000467777	-0.230543	-0.480693	0.634768	-0.033278	0.130578	-0.193935	-0.524137	NaN	-0.850608	0.318731	0.0331459	-0.191121	-0.46345	NaN	-0.370426	0.0130744	-0.489477	-0.351523	0.0950928	-0.311407	0.053072	P02469	LAMB1_MOUSE	Lamb1	Laminin subunit beta-1
-0.572694	NaN	-1.11026	NaN	NaN	NaN	-0.89876	NaN	NaN	NaN	NaN	NaN	NaN	NaN	NaN	-1.34967	NaN	-1.92849	NaN	NaN	-1.81359	NaN	NaN	NaN	-0.650933	-1.98811	-1.15771	NaN	NaN	NaN	NaN	NaN	NaN	NaN	NaN	NaN	P03888	NU1M_MOUSE	Mtnd1	NADH-ubiquinone oxidoreductase chain 1
NaN	NaN	-0.214233	NaN	NaN	-1.43385	NaN	NaN	-0.556408	NaN	NaN	NaN	NaN	NaN	NaN	NaN	NaN	NaN	-2.37754	-1.70195	-1.27943	NaN	NaN	NaN	-0.066853	NaN	NaN	NaN	NaN	NaN	NaN	NaN	NaN	-1.86154	NaN	NaN	P03899	NU3M_MOUSE	mt-Nd3	NADH-ubiquinone oxidoreductase chain 3
NaN	NaN	NaN	NaN	NaN	NaN	NaN	NaN	0.014245	NaN	-0.87663	NaN	NaN	NaN	NaN	NaN	NaN	NaN	NaN	NaN	NaN	NaN	NaN	NaN	2.7179	NaN	NaN	NaN	NaN	NaN	NaN	NaN	NaN	NaN	NaN	NaN	P03911	NU4M_MOUSE	Mtnd4	NADH-ubiquinone oxidoreductase chain 4
NaN	NaN	NaN	NaN	NaN	NaN	NaN	NaN	NaN	NaN	NaN	NaN	NaN	NaN	NaN	NaN	NaN	NaN	NaN	NaN	NaN	-2.67797	NaN	NaN	-1.81159	NaN	NaN	NaN	NaN	NaN	NaN	NaN	NaN	NaN	NaN	NaN	P03921	NU5M_MOUSE	Mtnd5	NADH-ubiquinone oxidoreductase chain 5
NaN	NaN	1.07939	NaN	0.272394	1.31713	-0.679813	-0.0857954	0.515456	0.00699615	0.426292	NaN	-0.135949	0.76578	0.421819	NaN	NaN	0.236197	NaN	0.679417	0.446493	0.855355	-0.13243	0.330545	1.14444	0.921024	0.218477	0.385507	NaN	0.163616	0.261076	-0.510328	NaN	0.456057	-0.347377	-0.0967455	P03930	ATP8_MOUSE	Mtatp8	ATP synthase protein 8
NaN	NaN	NaN	NaN	NaN	NaN	NaN	NaN	NaN	NaN	NaN	NaN	NaN	NaN	NaN	NaN	NaN	NaN	NaN	NaN	NaN	NaN	NaN	NaN	NaN	NaN	NaN	NaN	NaN	NaN	NaN	NaN	NaN	NaN	NaN	NaN	P03953	CFAD_MOUSE	Cfd	Complement factor D
NaN	NaN	NaN	NaN	NaN	NaN	NaN	NaN	NaN	NaN	NaN	NaN	NaN	-0.244275	NaN	-0.922356	NaN	NaN	NaN	0.169388	NaN	-0.302845	NaN	NaN	0.587836	0.12423	NaN	NaN	NaN	NaN	-0.156961	-0.0347052	-0.0483875	NaN	NaN	NaN	P03975	IGEB_MOUSE	Iap	IgE-binding protein
1.00159	NaN	1.6912	-0.246971	1.32406	1.27112	-0.106903	1.05377	1.06522	NaN	0.947336	NaN	NaN	1.46574	NaN	1.3892	NaN	0.369717	0.442387	1.33009	0	0.88527	-0.870287	-0.107894	0.472703	0.969481	0.384967	-0.560074	0.200431	-0.413067	0.499379	0.301772	1.07681	0.683754	NaN	-0.0181408	P04117	FABP4_MOUSE	Fabp4	Fatty acid-binding protein, adipocyte
NaN	NaN	NaN	NaN	NaN	NaN	NaN	NaN	NaN	NaN	NaN	NaN	NaN	NaN	NaN	NaN	NaN	NaN	NaN	NaN	NaN	NaN	NaN	NaN	NaN	NaN	NaN	NaN	NaN	NaN	NaN	NaN	NaN	NaN	NaN	NaN	P04186	CFAB_MOUSE	Cfb	Complement factor B
-0.370018	NaN	-0.453985	NaN	-0.949944	-2.15247	NaN	-0.988287	-1.55127	NaN	NaN	NaN	NaN	-1.31098	NaN	NaN	NaN	NaN	NaN	NaN	NaN	-0.122888	NaN	NaN	NaN	NaN	-0.555683	-0.852242	-0.359072	-1.59575	-0.627074	-0.367234	0.691565	0.000414848	NaN	NaN	P04247	MYG_MOUSE	Mb	Myoglobin
0.45849	NaN	NaN	NaN	NaN	NaN	0.686443	NaN	NaN	NaN	NaN	NaN	1.98676	NaN	1.94658	NaN	NaN	1.77053	2.0734	0.893944	NaN	NaN	NaN	NaN	2.91211	NaN	3.28192	NaN	0.0916128	NaN	1.39435	NaN	NaN	1.35083	0	NaN	P04370	MBP_MOUSE	Mbp	Myelin basic protein
NaN	NaN	NaN	NaN	NaN	NaN	NaN	NaN	NaN	NaN	NaN	NaN	NaN	-0.616434	NaN	NaN	NaN	NaN	NaN	NaN	NaN	NaN	NaN	NaN	-1.00723	NaN	NaN	NaN	NaN	NaN	NaN	NaN	NaN	-1.31951	NaN	NaN	P04627	ARAF_MOUSE	Araf	Serine/threonine-protein kinase A-Raf
-0.98054	NaN	-0.128478	NaN	NaN	-0.466432	-0.997456	NaN	-0.418349	-0.611737	-0.253488	NaN	NaN	-0.11563	-0.50739	-0.707695	-1.15728	-1.27333	-0.891859	-0.0144615	-0.602459	-0.898804	NaN	-0.572355	-0.785378	-0.252298	NaN	NaN	NaN	NaN	NaN	NaN	NaN	NaN	NaN	NaN	P04918	SAA3_MOUSE	Saa3	Serum amyloid A-3 protein
NaN	NaN	NaN	NaN	NaN	NaN	NaN	NaN	NaN	NaN	NaN	NaN	NaN	NaN	NaN	NaN	NaN	NaN	NaN	NaN	NaN	NaN	NaN	NaN	NaN	NaN	NaN	NaN	NaN	NaN	NaN	NaN	NaN	NaN	NaN	NaN	P04919	B3AT_MOUSE	Slc4a1	Band 3 anion transport protein
NaN	NaN	-1.79502	NaN	NaN	NaN	NaN	NaN	NaN	NaN	NaN	NaN	NaN	NaN	NaN	-3.50022	NaN	NaN	NaN	-1.9078	NaN	NaN	NaN	NaN	NaN	-0.0378819	NaN	NaN	NaN	NaN	NaN	NaN	NaN	-2.07341	NaN	NaN	P04925	PRIO_MOUSE	Prnp	Major prion protein
0.439364	0.481615	2.04169	1.33987	1.7153	1.45495	2.25391	0.581854	1.1081	1.35999	1.95255	0.531822	2.03704	1.84611	1.55046	1.31829	0.420252	1.93808	1.17378	1.45183	1.4292	0.880944	1.45805	0.994502	1.09832	1.63876	0.87157	1.32733	0.927656	1.61954	0.979831	0.749969	0.522622	1.86866	0.85303	1.8883	P05063	ALDOC_MOUSE	Aldoc	Fructose-bisphosphate aldolase C
3.17438	2.91797	3.13576	3.51278	2.82898	2.95256	3.63313	3.24539	2.58839	1.9903	3.45142	2.53637	2.56753	4.56909	3.45364	3.98265	2.88055	3.46307	3.41932	4.42693	3.39421	3.64757	1.82021	3.45346	3.95172	3.84149	3.474	2.2896	3.42225	2.53001	3.54353	3.51206	3.54252	3.63249	2.35925	2.97063	P05064	ALDOA_MOUSE	Aldoa	Fructose-bisphosphate aldolase A
-0.181931	-0.739274	0.354565	-0.386001	-0.0376334	NaN	1.31342	0.236693	0.349988	-0.422359	0.440414	-0.492384	NaN	0.75864	0.484615	0.068048	NaN	0.0705414	0.334638	-0.0812283	0.170485	-0.189445	-0.138224	NaN	0.872079	0.182661	0.170125	-0.0299745	-0.289692	0.0790319	NaN	NaN	0.251509	NaN	-0.265985	0	P05132	KAPCA_MOUSE	Prkaca	cAMP-dependent protein kinase catalytic subunit alpha
0.666011	-0.0399294	2.74173	1.60433	2.14048	1.80206	2.5709	0.763609	2.14598	1.59782	1.69877	0.144472	1.11446	1.65724	2.09294	2.43793	0.201062	1.75025	1.51596	2.6047	2.07012	1.2377	1.32709	1.46241	2.26335	2.23217	1.68834	1.2381	0.356309	2.06417	0.800964	1.88644	1.06929	1.68591	0.332643	1.39889	P05201	AATC_MOUSE	Got1	Aspartate aminotransferase, cytoplasmic
2.36831	2.04955	3.94479	2.92886	3.32571	3.59427	3.11705	2.61019	3.6706	3.10508	3.70589	2.08343	2.68164	3.72374	3.2914	3.48972	2.31911	3.16382	3.1557	3.81112	3.50677	3.41762	2.84872	3.15913	4.03843	3.81812	3.3019	3.31662	2.73541	3.57986	3.23605	3.18419	2.30233	3.62402	2.09215	3.20406	P05202	AATM_MOUSE	Got2	Aspartate aminotransferase, mitochondrial
NaN	NaN	NaN	NaN	NaN	NaN	NaN	NaN	NaN	NaN	NaN	NaN	NaN	NaN	NaN	NaN	NaN	NaN	NaN	NaN	NaN	NaN	NaN	NaN	NaN	NaN	NaN	NaN	NaN	NaN	NaN	-0.509885	NaN	NaN	NaN	NaN	P05214	TBA3_MOUSE	Tuba3b	Tubulin alpha-3 chain
NaN	NaN	NaN	NaN	NaN	NaN	NaN	NaN	NaN	NaN	NaN	NaN	NaN	NaN	NaN	NaN	NaN	NaN	NaN	NaN	NaN	NaN	NaN	NaN	NaN	NaN	NaN	NaN	NaN	NaN	NaN	NaN	NaN	0.426947	NaN	NaN	P05480	SRC_MOUSE	Src	Proto-oncogene tyrosine-protein kinase Src
NaN	NaN	NaN	NaN	NaN	NaN	NaN	NaN	NaN	NaN	NaN	NaN	NaN	NaN	NaN	NaN	NaN	NaN	NaN	NaN	NaN	NaN	NaN	NaN	NaN	NaN	NaN	NaN	NaN	NaN	NaN	NaN	NaN	NaN	NaN	NaN	P05532	KIT_MOUSE	Kit	Mast/stem cell growth factor receptor Kit
NaN	NaN	NaN	NaN	NaN	NaN	NaN	NaN	NaN	NaN	NaN	NaN	NaN	NaN	NaN	NaN	NaN	NaN	NaN	NaN	NaN	NaN	NaN	NaN	NaN	NaN	NaN	NaN	NaN	NaN	NaN	NaN	NaN	NaN	NaN	NaN	P05977	MYL1_MOUSE	Myl1	Myosin light chain 1/3, skeletal muscle isoform
1.44456	1.23043	2.57818	1.89606	1.8776	1.69695	2.71964	1.90806	1.57743	-0.376298	2.67495	1.06683	1.28931	2.77247	2.18936	2.19809	1.80196	2.39433	2.04399	3.21853	2.36828	2.58608	1.11829	1.60886	1.20556	2.46633	1.71029	1.53991	1.82675	1.60158	2.08976	2.02714	1.64801	2.16673	0.487637	1.13744	P06151	LDHA_MOUSE	Ldha	L-lactate dehydrogenase A chain
NaN	NaN	-0.970998	NaN	NaN	NaN	NaN	NaN	NaN	NaN	NaN	NaN	NaN	NaN	NaN	NaN	NaN	NaN	NaN	NaN	NaN	NaN	NaN	NaN	NaN	NaN	NaN	NaN	NaN	NaN	NaN	NaN	NaN	NaN	NaN	NaN	P06344	HB2U_MOUSE		H-2 class II histocompatibility antigen, A-U beta chain
NaN	NaN	NaN	NaN	NaN	NaN	NaN	NaN	NaN	NaN	NaN	NaN	NaN	NaN	NaN	NaN	NaN	NaN	NaN	NaN	NaN	NaN	NaN	NaN	NaN	NaN	NaN	NaN	NaN	NaN	NaN	NaN	NaN	NaN	NaN	NaN	P06537	GCR_MOUSE	Nr3c1	Glucocorticoid receptor
NaN	NaN	NaN	NaN	NaN	NaN	NaN	NaN	NaN	NaN	NaN	NaN	NaN	NaN	NaN	NaN	NaN	NaN	NaN	NaN	NaN	NaN	NaN	NaN	NaN	NaN	NaN	NaN	NaN	NaN	NaN	NaN	NaN	NaN	NaN	NaN	P06684	CO5_MOUSE	C5	Complement C5
0.147635	NaN	0.89046	-0.358841	0.525031	0.61689	-0.839295	-0.152349	0.506683	-1.01356	0.475232	-1.18725	0.470708	0.642728	-0.147154	-0.151869	-0.591484	0.110411	0.160188	0.0588522	-0.109838	0.0630975	-1.04924	NaN	0.371296	-0.122687	0.147815	0.0229068	0.0789223	-0.573312	-0.0551152	-0.475801	0.566746	-0.0192366	-0.294904	0.309285	P06728	APOA4_MOUSE	Apoa4	Apolipoprotein A-IV
1.52272	1.01811	1.72249	2.12965	1.35453	1.21783	1.00445	1.87563	1.22194	1.0301	2.10787	1.29489	1.3133	2.74618	1.84488	2.34617	1.29442	2.03948	1.81248	2.86991	2.00688	1.95219	1.13856	2.16189	2.13922	2.39613	1.89971	1.0456	1.55852	1.27318	1.93209	2.16674	1.95866	2.09982	1.27072	1.42846	P06745	G6PI_MOUSE	Gpi	Glucose-6-phosphate isomerase
NaN	NaN	-1.08272	NaN	NaN	NaN	NaN	NaN	NaN	NaN	-0.412509	NaN	NaN	0.72698	0.432328	0.0620198	NaN	-0.14038	-0.484539	-0.162333	NaN	-0.414687	NaN	NaN	-0.595549	-0.616304	NaN	NaN	-0.13738	NaN	-0.0383773	0.174928	NaN	0.22759	NaN	NaN	P06797	CATL1_MOUSE	Ctsl	Procathepsin L
0.842082	0.286306	1.58207	1.40068	1.04427	0.982251	0.84787	0.932947	0.483003	0.862017	1.6192	0.773542	1.71475	1.84745	1.67594	1.29291	0.4623	1.87456	1.56014	1.51672	1.70268	1.57261	1.43519	1.10574	1.60491	1.69257	1.3332	1.29127	1.12315	0.996808	0.958986	0.894593	0.881662	1.92439	0.985968	1.57964	P06801	MAOX_MOUSE	Me1	NADP-dependent malic enzyme
NaN	NaN	-1.06145	NaN	NaN	NaN	NaN	NaN	NaN	NaN	NaN	NaN	-1.17198	NaN	NaN	NaN	NaN	NaN	NaN	NaN	NaN	NaN	0.115541	NaN	-0.216793	NaN	NaN	NaN	NaN	NaN	NaN	NaN	NaN	NaN	NaN	NaN	P06802	ENPP1_MOUSE	Enpp1	Ectonucleotide pyrophosphatase/phosphodiesterase family member 1
NaN	NaN	NaN	NaN	NaN	NaN	NaN	NaN	NaN	NaN	NaN	NaN	NaN	-1.91269	NaN	NaN	NaN	NaN	NaN	NaN	NaN	NaN	NaN	NaN	NaN	NaN	NaN	NaN	NaN	NaN	NaN	NaN	NaN	NaN	NaN	NaN	P06837	NEUM_MOUSE	Gap43	Neuromodulin
NaN	NaN	NaN	NaN	NaN	NaN	NaN	NaN	NaN	NaN	NaN	NaN	-0.647066	NaN	NaN	-0.764932	NaN	NaN	-0.159234	NaN	NaN	NaN	NaN	NaN	NaN	NaN	NaN	NaN	NaN	NaN	NaN	NaN	NaN	NaN	NaN	NaN	P06909	CFAH_MOUSE	Cfh	Complement factor H
NaN	NaN	NaN	-0.602016	-0.635168	NaN	NaN	-0.317027	-0.497739	NaN	0.0651941	NaN	0.708549	0.522698	-0.217851	NaN	-0.702282	0.0926905	NaN	NaN	-0.229658	-0.638446	NaN	NaN	-0.209248	0.195036	-0.161133	NaN	NaN	-0.40702	-0.629447	NaN	-0.649093	-0.000571251	-0.34428	0.580088	P07091	S10A4_MOUSE	S100a4	Protein S100-A4
NaN	NaN	NaN	NaN	NaN	NaN	NaN	NaN	NaN	NaN	NaN	NaN	NaN	NaN	NaN	NaN	NaN	NaN	NaN	NaN	NaN	NaN	NaN	NaN	NaN	NaN	NaN	NaN	NaN	NaN	NaN	NaN	NaN	NaN	NaN	NaN	P07214	SPRC_MOUSE	Sparc	SPARC
0.462912	-0.862657	1.26499	-0.817255	0.831307	0.901565	-1.0023	0.163875	1.08323	NaN	0.931226	-1.32921	-0.0092535	0.996184	0.134692	0.0612979	NaN	-0.101662	-0.253409	0.399882	0.227348	0.559653	-0.8516	-0.824052	0.0813317	0.539576	0.306288	0.730235	-0.051259	-0.524033	0.527478	-0.331063	1.19962	0.424793	-0.929008	-0.172686	P07309	TTHY_MOUSE	Ttr	Transthyretin
NaN	1.51989	NaN	NaN	NaN	NaN	NaN	NaN	NaN	NaN	NaN	NaN	NaN	NaN	NaN	NaN	NaN	NaN	NaN	NaN	NaN	-0.557855	NaN	2.35528	NaN	NaN	0.00267458	0.35784	NaN	NaN	-0.611102	-0.195848	0.085	0.461588	NaN	0.308364	P07310	KCRM_MOUSE	Ckm	Creatine kinase M-type
3.17348	3.49371	2.4067	3.66148	1.97775	1.88123	1.86632	2.6314	1.324	2.98132	2.96378	2.26714	2.64801	3.63887	2.87674	2.9293	2.62604	3.00136	2.6736	3.13506	2.78189	3.39855	2.65627	2.59419	2.78188	3.04325	2.01088	2.36229	2.36083	1.88617	2.95463	2.46117	3.11634	3.66662	3.76437	3.62015	P07356	ANXA2_MOUSE	Anxa2	Annexin A2
4.49293	2.15268	6.02598	2.82407	4.81641	5.16771	3.11841	3.91731	5.24543	2.3606	4.9751	2.78291	4.06797	5.22179	3.84688	3.43801	2.82111	4.26362	3.93138	4.6007	3.82952	4.60639	2.42381	3.35775	4.45584	4.56434	3.89106	3.78901	3.69248	2.98745	3.60736	3.23014	5.06312	3.84444	2.65631	3.54991	P07724	ALBU_MOUSE	Alb	Albumin
1.04302	NaN	1.86247	NaN	0.895469	1.43167	-0.748537	0.333683	1.2975	NaN	0.79988	-0.63931	-0.207121	1.5948	-0.362196	-0.414712	-0.670984	0.100422	-0.121839	0.367429	-0.0200243	0.553156	-1.16345	-0.0513387	0.219357	0.518312	0.371682	-0.20991	0.863707	-0.607664	0.56571	0.025218	1.61922	0.494319	-0.699919	-0.185917	P07758	A1AT1_MOUSE	Serpina1a	Alpha-1-antitrypsin 1-1
-0.880417	NaN	0.87821	-2.18908	0.0285325	0.0653267	NaN	-1.01403	0.0854654	NaN	0.21983	NaN	-0.71738	0.0860672	-1.60899	-1.04448	NaN	-0.831223	-0.775615	-0.549916	-1.02624	-0.429128	NaN	-0.801097	-0.475977	-0.335361	-0.179044	-0.610461	-0.384925	-0.772678	-0.694085	-0.443772	0.588183	-0.142905	-1.16656	-0.254078	P07759	SPA3K_MOUSE	Serpina3k	Serine protease inhibitor A3K
3.01881	2.29202	4.26319	2.98704	3.12862	3.13108	2.67817	3.11502	3.84513	2.7855	3.40052	2.603	2.30526	4.28949	3.72036	3.18368	2.79384	2.90335	3.25768	3.62254	3.35649	3.70539	2.91666	2.8106	4.20134	3.25831	3.41269	2.94672	2.98666	3.45447	3.12643	2.71966	3.27942	3.55623	2.35337	3.08652	P07901	HS90A_MOUSE	Hsp90aa1	Heat shock protein HSP 90-alpha
0.508804	0.115622	1.05731	0.382507	0.0599475	0.267168	0.277063	0.387967	0.608522	0.183307	0.704439	0.134579	-0.107974	1.59258	0.592415	0.595257	0.619213	0.663538	0.619236	1.00311	0.828432	0.749035	0.230743	0.46018	1.33104	1.00995	0.746184	-0.181383	0.467195	0.526539	0.626952	0.411971	1.02145	0.697904	0.223913	0.61587	P08003	PDIA4_MOUSE	Pdia4	Protein disulfide-isomerase A4
NaN	NaN	NaN	NaN	NaN	NaN	NaN	NaN	NaN	NaN	NaN	NaN	NaN	NaN	NaN	NaN	NaN	NaN	NaN	NaN	NaN	NaN	NaN	NaN	NaN	NaN	NaN	NaN	NaN	NaN	NaN	NaN	NaN	NaN	NaN	NaN	P08030	APT_MOUSE	Aprt	Adenine phosphoribosyltransferase
NaN	NaN	NaN	NaN	NaN	NaN	NaN	NaN	NaN	NaN	NaN	NaN	NaN	NaN	NaN	NaN	NaN	NaN	NaN	NaN	NaN	NaN	NaN	NaN	NaN	NaN	NaN	NaN	NaN	NaN	NaN	NaN	NaN	NaN	NaN	NaN	P08032	SPTA1_MOUSE	Spta1	Spectrin alpha chain, erythrocytic 1
NaN	NaN	NaN	NaN	NaN	NaN	NaN	NaN	NaN	NaN	-1.16405	NaN	NaN	NaN	NaN	NaN	NaN	-1.17035	NaN	NaN	-1.04129	NaN	NaN	NaN	-0.170021	NaN	NaN	NaN	NaN	NaN	NaN	NaN	NaN	NaN	NaN	-0.943669	P08074	CBR2_MOUSE	Cbr2	Carbonyl reductase [NADPH] 2
3.44998	2.78225	4.11865	3.59247	3.25748	3.6247	3.21937	3.91344	3.61238	2.94845	3.82895	3.19045	2.89526	4.44748	3.62999	3.89197	3.65058	3.51082	3.84338	4.28654	4.02457	3.66945	2.9667	3.70537	4.1375	4.14834	3.87297	2.61691	3.1111	3.28878	3.35529	3.59077	3.77775	3.80935	2.52663	3.18709	P08113	ENPL_MOUSE	Hsp90b1	Endoplasmin
NaN	NaN	NaN	NaN	NaN	-1.16119	NaN	NaN	NaN	NaN	NaN	NaN	NaN	NaN	NaN	NaN	NaN	NaN	NaN	NaN	NaN	NaN	NaN	NaN	-0.488666	-1.84075	NaN	NaN	NaN	NaN	NaN	NaN	NaN	NaN	NaN	0.172603	P08121	CO3A1_MOUSE	Col3a1	Collagen alpha-1(III) chain
0.493629	NaN	-0.13113	-0.257894	-0.207751	-0.0172491	-0.0254979	-0.701716	NaN	-0.364569	-0.0739508	-0.585968	1.46609	1.12009	1.05555	1.35045	0.0430422	1.13972	0.369971	0.193927	1.40674	0.26984	NaN	-0.27257	0.94138	0.542465	0.637914	1.68321	-0.771604	-0.297499	0.834244	-1.62364	-0.426172	0.336911	0.303899	1.01374	P08122	CO4A2_MOUSE	Col4a2	Collagen alpha-2(IV) chain
NaN	NaN	NaN	1.32436	NaN	NaN	NaN	0.709579	NaN	NaN	0.758133	NaN	0.825091	2.15769	0.658313	0.940965	NaN	0.876837	0.30923	1.95618	1.15776	1.22423	NaN	1.10865	0.654258	1.17607	NaN	NaN	NaN	NaN	1.09028	0.960647	1.34759	1.8364	0.630094	1.1161	P08207	S10AA_MOUSE	S100a10	Protein S100-A10
1.65966	0.684124	2.13362	1.81344	1.59666	1.03354	1.17916	1.18458	0.439202	0.677005	2.17968	1.27423	2.24829	2.43708	2.03082	1.18922	1.33517	2.78145	2.54753	1.51958	1.71565	1.7436	1.64018	1.13516	2.19289	2.01176	1.82389	1.85328	1.30967	1.72816	1.81759	1.07103	1.43606	2.18523	1.71556	2.32062	P08226	APOE_MOUSE	Apoe	Apolipoprotein E
1.01517	0.597284	1.98857	1.75478	1.55128	1.24564	1.49399	1.51007	1.54449	0.696237	1.83751	1.15272	1.29149	2.60608	2.07364	1.94392	1.07164	1.75852	1.63666	2.31601	1.61938	1.7411	0.992749	1.2405	1.96538	1.98724	1.66388	0.903867	1.0952	1.53388	1.33483	1.13856	1.54361	1.77602	0.629743	1.21768	P08228	SODC_MOUSE	Sod1	Superoxide dismutase [Cu-Zn]
2.83385	2.59354	4.57786	3.12351	3.54064	3.85552	3.25383	2.83953	4.02653	3.5031	3.85939	2.25148	2.70168	4.09361	3.87744	3.47707	2.86576	3.63133	3.51795	4.06475	3.9366	4.16802	3.26818	3.54448	4.75317	4.14002	3.96532	3.59359	3.57255	4.06385	3.68294	3.47455	3.15279	4.16344	2.95791	3.53436	P08249	MDHM_MOUSE	Mdh2	Malate dehydrogenase, mitochondrial
5.82677	5.25714	6.97053	4.45189	6.2951	6.40241	4.45265	5.57992	6.54419	4.98943	5.84157	5.43141	5.08927	6.75472	6.66925	5.25086	5.76152	5.79392	5.68665	5.31903	6.14213	6.7198	4.9664	4.97869	7.24101	5.87451	5.74979	5.7059	5.91531	6.25051	4.82613	5.41254	5.69929	5.70669	5.06213	6.6176	P08551	NFL_MOUSE	Nefl	Neurofilament light polypeptide
4.3377	4.15703	6.04309	3.53748	5.13204	5.30102	3.6133	4.50554	5.67206	3.91696	4.72504	4.16905	4.09074	5.63421	5.66198	4.25011	4.40044	4.94694	4.55894	4.43728	5.07547	5.70338	4.084	3.90931	5.90107	4.84812	4.56712	4.84978	4.77503	5.32448	3.89898	4.38289	4.53317	4.43936	4.00568	5.60982	P08553	NFM_MOUSE	Nefm	Neurofilament medium polypeptide
NaN	-0.956842	-0.567599	-0.265767	-0.410885	-1.45456	-0.60118	-0.994852	NaN	-1.47752	-0.158158	-0.608443	0.0977325	0.230938	-0.420823	0.246286	-0.972245	0.152092	-0.274605	-0.109122	0.355973	-0.076324	-0.365252	-0.266947	-0.324831	-0.204775	-0.494505	NaN	NaN	-0.454604	-0.398942	NaN	-1.19735	-0.188796	-0.0918055	-0.574627	P08752	GNAI2_MOUSE	Gnai2	Guanine nucleotide-binding protein G(i) subunit alpha-2
1.51027	NaN	2.43079	1.78837	0.947582	1.894	1.1783	2.10641	2.02613	1.64026	1.01747	1.21783	1.35548	2.93093	2.34459	2.80625	1.26731	2.20109	2.30758	NaN	2.03843	2.42828	1.58139	1.33308	0.949529	2.29646	2.14642	1.01106	1.58179	1.67309	1.66181	1.79823	1.98013	0.641614	0.917889	NaN	P08775	RPB1_MOUSE	Polr2a	DNA-directed RNA polymerase II subunit RPB1
NaN	NaN	-2.95914	NaN	NaN	NaN	NaN	NaN	NaN	NaN	NaN	NaN	NaN	NaN	NaN	NaN	NaN	NaN	NaN	NaN	NaN	NaN	NaN	NaN	NaN	NaN	NaN	NaN	NaN	NaN	NaN	NaN	NaN	NaN	NaN	NaN	P08905	LYZ2_MOUSE	Lyz2	Lysozyme C-2
NaN	NaN	NaN	NaN	NaN	NaN	NaN	NaN	NaN	NaN	NaN	NaN	NaN	NaN	NaN	NaN	NaN	NaN	NaN	NaN	NaN	NaN	NaN	NaN	NaN	NaN	NaN	NaN	NaN	NaN	NaN	NaN	NaN	NaN	NaN	NaN	P09041	PGK2_MOUSE	Pgk2	Phosphoglycerate kinase 2
-1.6301	-2.39598	NaN	-1.61287	-1.40783	-0.622211	NaN	NaN	-1.80354	NaN	0.440858	-0.207544	NaN	-0.289917	-0.862195	NaN	NaN	-0.50834	NaN	-0.847669	-0.339224	-0.416409	-1.26437	-0.676575	-0.508726	-0.605158	-0.910043	NaN	NaN	NaN	-1.01967	-0.704496	-0.39484	-0.0839176	-0.710527	-0.0571709	P09055	ITB1_MOUSE	Itgb1	Integrin beta-1
0.498022	0.128022	1.45003	0.468741	0.521796	0.920825	0.200819	0.690084	1.0399	-0.0407972	0.920514	0.243994	0.179525	1.92108	0.876104	0.951655	0.772134	0.989907	0.94253	1.27321	0.954296	1.0507	0.388446	0.890283	1.37738	1.2287	0.934924	0.210295	0.375331	0.797519	0.573908	0.599926	1.09478	1.05654	-0.050354	0.812263	P09103	PDIA1_MOUSE	P4hb	Protein disulfide-isomerase
NaN	NaN	-0.44273	NaN	-0.627533	-2.44056	-0.941332	NaN	-0.949721	-0.581787	-0.358332	-1.18631	0.101394	-0.992861	-0.371706	NaN	-1.21366	-0.0395851	-0.828735	-0.720354	-0.463163	NaN	-0.158187	NaN	-0.683805	-0.150968	-0.16004	-0.155037	NaN	-0.752494	-1.1874	-2.33891	-1.55559	-0.547545	-0.853193	-0.407738	P09242	PPBT_MOUSE	Alpl	Alkaline phosphatase, tissue-nonspecific isozyme
0.232234	-0.13673	3.26175	1.46624	2.36958	NaN	2.83136	-0.0344162	NaN	0.403243	2.05899	0.585405	0.685522	2.92389	3.19942	2.97851	2.12239	1.4518	1.117	2.83333	2.78636	2.67686	NaN	NaN	4.0214	2.5766	3.03632	-0.00376558	NaN	0.611217	3.04292	2.13146	2.34091	3.411	0.328215	2.90277	P09405	NUCL_MOUSE	Ncl	Nucleolin
0.671438	0.63331	1.56956	1.35404	1.22504	0.830935	1.00243	0.810839	0.900331	0.498556	1.43429	0.559843	1.13149	2.21351	1.64725	1.66558	0.764159	1.79344	1.54495	2.26244	1.50253	1.35675	0.961396	1.3034	1.99963	1.9091	1.22631	0.702601	0.757221	1.11668	1.32383	1.31856	1.38574	1.67497	0.656757	1.78836	P09411	PGK1_MOUSE	Pgk1	Phosphoglycerate kinase 1
NaN	NaN	NaN	NaN	NaN	NaN	NaN	NaN	NaN	NaN	NaN	NaN	NaN	NaN	NaN	NaN	NaN	NaN	NaN	NaN	NaN	NaN	NaN	NaN	NaN	NaN	NaN	NaN	NaN	NaN	NaN	NaN	NaN	NaN	NaN	NaN	P09470	ACE_MOUSE	Ace	Angiotensin-converting enzyme
-0.0706739	NaN	1.66714	-0.473425	0.696095	0.635953	0.379629	0.184448	1.19297	-0.82084	0.967205	-1.55942	0.615938	0.435214	1.48621	0.492443	-0.373761	0.837404	0.574388	0.312726	0.80463	0.427544	0.239077	-0.456349	1.34163	0.608867	0.910298	0.273952	-0.325294	1.04299	-0.253352	-0.00229263	0.113753	0.691057	-0.835361	0.456664	P09528	FRIH_MOUSE	Fth1	Ferritin heavy chain
NaN	NaN	NaN	NaN	NaN	NaN	NaN	NaN	NaN	NaN	NaN	NaN	NaN	NaN	NaN	NaN	NaN	NaN	NaN	NaN	NaN	NaN	NaN	NaN	NaN	NaN	NaN	NaN	NaN	NaN	NaN	NaN	NaN	NaN	NaN	NaN	P09535	IGF2_MOUSE	Igf2	Insulin-like growth factor II
-0.159315	NaN	1.55013	0.547654	0.741567	1.05439	0.719512	-0.301085	1.41895	0.571272	0.846638	-0.980139	-0.030221	0.831335	0.766909	0.584694	-0.688661	0.653644	0.422143	0.908774	1.05684	0.96135	0.503482	0.0228381	1.0948	0.925769	0.589844	0.693267	-0.338137	1.22792	0.29772	0.02145	-0.45705	1.15118	0.0485916	0.648521	P09671	SODM_MOUSE	Sod2	Superoxide dismutase [Mn], mitochondrial
NaN	NaN	NaN	NaN	NaN	NaN	NaN	NaN	NaN	NaN	NaN	NaN	NaN	-0.876904	NaN	NaN	NaN	-1.83407	NaN	-1.33463	NaN	NaN	NaN	NaN	NaN	NaN	NaN	NaN	NaN	NaN	NaN	NaN	NaN	-0.71472	NaN	NaN	P09803	CADH1_MOUSE	Cdh1	Cadherin-1
-1.43062	NaN	-0.499898	NaN	-1.0267	-0.924214	NaN	-1.42994	-2.77843	NaN	-1.59596	NaN	-0.795273	-0.325496	-0.648684	-1.41304	NaN	-1.50439	-1.19218	-0.973562	-1.54189	-1.21127	NaN	NaN	-0.530935	-1.70073	-1.06468	-0.517324	-1.16111	-2.10314	-0.626321	NaN	-0.691251	-0.848859	-1.25743	-1.02164	P09813	APOA2_MOUSE	Apoa2	Apolipoprotein A-II
NaN	NaN	-1.24073	NaN	NaN	NaN	-1.8981	NaN	NaN	NaN	NaN	NaN	NaN	NaN	-1.59822	NaN	NaN	NaN	NaN	-1.66682	NaN	-1.22132	NaN	NaN	NaN	NaN	-2.08699	NaN	NaN	NaN	NaN	NaN	NaN	NaN	NaN	NaN	P09925	SURF1_MOUSE	Surf1	Surfeit locus protein 1
NaN	NaN	NaN	-0.784611	NaN	NaN	NaN	NaN	NaN	NaN	NaN	NaN	NaN	-0.345387	NaN	NaN	NaN	NaN	NaN	-1.59371	NaN	-1.77609	NaN	NaN	-1.71911	-2.13116	NaN	NaN	NaN	NaN	NaN	-2.17229	NaN	NaN	NaN	NaN	P0C027;P0C028	NUD10_MOUSE;NUD11_MOUSE	Nudt10;Nudt11	Diphosphoinositol polyphosphate phosphohydrolase 3-alpha
NaN	NaN	NaN	NaN	NaN	NaN	NaN	NaN	NaN	NaN	NaN	NaN	NaN	NaN	NaN	NaN	NaN	NaN	NaN	-1.86035	NaN	NaN	NaN	NaN	NaN	NaN	NaN	NaN	NaN	NaN	NaN	NaN	NaN	NaN	NaN	NaN	P0C090	RC3H2_MOUSE	Rc3h2	Roquin-2
NaN	NaN	NaN	NaN	NaN	NaN	NaN	NaN	NaN	NaN	NaN	NaN	NaN	NaN	NaN	NaN	NaN	NaN	NaN	NaN	NaN	NaN	NaN	NaN	NaN	-2.57483	NaN	NaN	NaN	NaN	NaN	NaN	NaN	NaN	NaN	NaN	P0C0A3	CHMP6_MOUSE	Chmp6	Charged multivesicular body protein 6
NaN	NaN	-0.385184	0.315545	-1.52916	NaN	-2.48747	NaN	-0.546991	NaN	-0.249887	NaN	-0.351389	-0.202786	-0.00499487	-0.84092	NaN	0.716784	-0.350712	-0.706128	-0.912332	-0.848176	NaN	NaN	-0.445093	-0.14717	-0.568529	-0.774221	NaN	-0.968521	-1.05078	NaN	0.0368528	0.475512	NaN	0.55369	P0C0S6;Q3THW5	H2AV_MOUSE;H2AZ_MOUSE	H2az1;H2az2	Histone H2A.Z
NaN	NaN	NaN	NaN	NaN	NaN	NaN	NaN	NaN	NaN	NaN	NaN	NaN	NaN	NaN	NaN	NaN	NaN	NaN	NaN	NaN	NaN	NaN	NaN	NaN	NaN	NaN	NaN	NaN	NaN	NaN	NaN	NaN	NaN	NaN	NaN	P0C192	LRC4B_MOUSE	Lrrc4b	Leucine-rich repeat-containing protein 4B
NaN	NaN	NaN	-0.75153	NaN	NaN	NaN	NaN	NaN	NaN	NaN	NaN	NaN	NaN	NaN	NaN	NaN	NaN	NaN	NaN	NaN	NaN	NaN	NaN	NaN	NaN	NaN	NaN	NaN	NaN	NaN	NaN	NaN	NaN	NaN	NaN	P0C1Q2	PDE11_MOUSE	Pde11a	Dual 3',5'-cyclic-AMP and -GMP phosphodiesterase 11A
-0.694714	NaN	NaN	-0.652082	NaN	-1.01748	-0.991101	-0.867524	-2.13431	NaN	-0.665068	-0.161601	NaN	0.262574	-0.401286	-0.172765	-1.14884	-1.52651	-0.649944	-0.318449	-0.716091	-0.514949	NaN	-0.868957	-0.754798	-0.75171	NaN	NaN	-0.539557	NaN	-1.12163	-0.841762	-0.902415	-0.717984	NaN	NaN	P0C605	KGP1_MOUSE	Prkg1	cGMP-dependent protein kinase 1
NaN	NaN	NaN	NaN	NaN	NaN	NaN	NaN	NaN	NaN	NaN	NaN	NaN	NaN	NaN	NaN	NaN	NaN	NaN	NaN	NaN	NaN	NaN	NaN	NaN	NaN	NaN	NaN	NaN	NaN	NaN	NaN	NaN	NaN	NaN	NaN	P0C673	IGS11_MOUSE	Igsf11	Immunoglobulin superfamily member 11
NaN	NaN	-0.848864	-1.6911	NaN	NaN	NaN	NaN	-0.70357	NaN	NaN	NaN	NaN	NaN	-1.29283	-0.098598	-1.51901	NaN	-2.6081	0.0991306	-0.683107	NaN	NaN	-0.10375	NaN	-0.455739	NaN	NaN	NaN	-1.12856	NaN	NaN	NaN	-0.860256	NaN	NaN	P0C7L0	WIPF3_MOUSE	Wipf3	WAS/WASL-interacting protein family member 3
NaN	NaN	-1.44711	NaN	NaN	NaN	NaN	NaN	NaN	NaN	NaN	NaN	NaN	NaN	NaN	NaN	NaN	NaN	NaN	NaN	NaN	NaN	NaN	NaN	NaN	NaN	NaN	NaN	NaN	NaN	NaN	NaN	NaN	NaN	NaN	NaN	P0C7M9	CLC2L_MOUSE	Clec2l	C-type lectin domain family 2 member L
NaN	NaN	NaN	NaN	NaN	NaN	NaN	NaN	NaN	NaN	NaN	NaN	NaN	NaN	NaN	NaN	NaN	NaN	NaN	NaN	NaN	NaN	NaN	NaN	NaN	NaN	NaN	NaN	NaN	NaN	NaN	NaN	NaN	NaN	NaN	NaN	P0CG14	DERPC_MOUSE	Derpc	Decreased expression in renal and prostate cancer protein
NaN	NaN	NaN	NaN	NaN	NaN	NaN	NaN	NaN	NaN	NaN	NaN	NaN	NaN	NaN	NaN	NaN	NaN	NaN	NaN	NaN	NaN	NaN	NaN	NaN	NaN	NaN	NaN	NaN	NaN	NaN	NaN	NaN	NaN	NaN	NaN	P0CW02	LY6C1_MOUSE	Ly6c1	Lymphocyte antigen 6C1
NaN	NaN	-0.808525	NaN	NaN	NaN	NaN	NaN	-0.307679	NaN	NaN	NaN	NaN	-0.427608	NaN	NaN	NaN	NaN	NaN	NaN	NaN	NaN	NaN	NaN	NaN	NaN	NaN	NaN	-0.658267	NaN	NaN	NaN	NaN	NaN	NaN	NaN	P0DJE0	PT100_MOUSE	Pet100	Protein PET100 homolog, mitochondrial
NaN	NaN	NaN	NaN	NaN	NaN	NaN	NaN	NaN	NaN	NaN	NaN	NaN	NaN	NaN	NaN	NaN	NaN	NaN	NaN	NaN	NaN	NaN	NaN	NaN	NaN	NaN	NaN	NaN	NaN	NaN	NaN	NaN	NaN	NaN	NaN	P0DJF2	PT117_MOUSE	Pet117	Protein PET117 homolog, mitochondrial
-1.27358	NaN	-0.62753	NaN	-0.604989	-0.844528	-0.482768	NaN	-0.574023	-0.629537	-0.388073	NaN	NaN	0.134621	-0.579476	-0.274145	NaN	-0.65984	-0.545386	-0.703384	-0.663484	-0.584488	NaN	-1.09326	-0.089313	0.391894	-0.683004	NaN	NaN	NaN	-1.50942	NaN	NaN	-1.29946	NaN	NaN	P0DN34	NDUB1_MOUSE	Ndufb1	NADH dehydrogenase [ubiquinone] 1 beta subcomplex subunit 1
NaN	NaN	NaN	NaN	NaN	NaN	NaN	NaN	NaN	NaN	NaN	NaN	NaN	NaN	NaN	NaN	NaN	NaN	NaN	NaN	NaN	NaN	NaN	NaN	NaN	NaN	NaN	NaN	NaN	NaN	NaN	NaN	NaN	-2.00148	NaN	NaN	P0DOV1;P0DOV2;Q8CGE8	IFI4_MOUSE;IFI5A_MOUSE;IFI5B_MOUSE	Ifi204;Ifi205a;Mnda	Interferon-activable protein 205-B
4.74484	4.3026	6.14953	4.46427	5.28102	5.24048	5.324	4.78928	5.61102	4.52734	5.07149	4.47862	4.62635	6.01024	5.71177	4.98912	5.0899	4.90284	5.15427	5.20254	5.39349	5.58319	5.05957	4.36722	6.47009	5.12822	5.09012	5.01223	4.99637	5.49826	5.04094	4.71018	5.52354	5.53788	4.50057	5.37803	P0DP26;P0DP27;P0DP28	CALM1_MOUSE;CALM2_MOUSE;CALM3_MOUSE	Calm1;Calm2;Calm3	Calmodulin-1
NaN	NaN	NaN	NaN	NaN	NaN	NaN	NaN	NaN	NaN	NaN	NaN	NaN	NaN	NaN	NaN	NaN	NaN	NaN	NaN	NaN	NaN	NaN	NaN	NaN	NaN	NaN	NaN	NaN	NaN	NaN	NaN	NaN	NaN	NaN	NaN	P0DP60	LYNX1_MOUSE	Lynx1	Ly-6/neurotoxin-like protein 1
NaN	NaN	NaN	NaN	-0.775516	NaN	NaN	NaN	NaN	NaN	NaN	NaN	NaN	-0.989175	-1.21718	NaN	NaN	NaN	NaN	NaN	NaN	NaN	NaN	NaN	-0.473188	NaN	-0.831	NaN	NaN	NaN	NaN	NaN	NaN	NaN	NaN	-0.787303	P0DW87	ZTRF1_MOUSE	Zftraf1	Zinc finger TRAF-type-containing protein 1
0.68159	NaN	NaN	-0.116719	NaN	NaN	NaN	NaN	NaN	NaN	NaN	NaN	NaN	NaN	-0.277327	NaN	NaN	NaN	NaN	NaN	NaN	NaN	-0.193603	NaN	NaN	NaN	NaN	NaN	NaN	NaN	NaN	NaN	0.422877	NaN	NaN	1.24161	P10107	ANXA1_MOUSE	Anxa1	Annexin A1
0.970748	0.00947666	0.540674	1.04473	0.308147	-0.173039	0.183391	1.57673	0.335849	0.349581	1.09583	0.480686	0.819948	1.70982	1.32698	0.942816	0.749974	1.46659	0.874599	1.4354	1.37666	1.35653	0.199961	0.540308	1.04278	1.05251	0.662362	0.258968	0.253134	0.6315	1.19016	0.779532	0.559745	1.5437	0.572198	2.25921	P10126	EF1A1_MOUSE	Eef1a1	Elongation factor 1-alpha 1
NaN	NaN	NaN	NaN	NaN	NaN	NaN	NaN	NaN	NaN	NaN	NaN	NaN	NaN	NaN	NaN	NaN	NaN	NaN	NaN	NaN	NaN	NaN	NaN	NaN	NaN	NaN	NaN	NaN	NaN	NaN	NaN	NaN	NaN	NaN	NaN	P10417	BCL2_MOUSE	Bcl2	Apoptosis regulator Bcl-2
0.304507	-0.449302	0.175117	-0.034771	-0.463301	0.0409098	0.379471	-0.228701	NaN	0.0354338	0.336352	0.179247	1.32631	1.08752	0.911853	0.51221	-0.0187054	1.43042	0.900827	0.560722	0.755833	0.310194	-0.508993	NaN	1.01319	0.805774	0.687324	1.24001	-0.271332	-0.0341778	0.823639	-0.852753	0.0363045	0.576303	0.156091	1.02515	P10493	NID1_MOUSE	Nid1	Nidogen-1
NaN	NaN	0.26381	NaN	NaN	NaN	NaN	NaN	-0.555126	-0.550146	NaN	NaN	NaN	NaN	-0.679135	NaN	NaN	NaN	NaN	NaN	NaN	NaN	NaN	NaN	NaN	NaN	NaN	NaN	NaN	NaN	NaN	NaN	NaN	NaN	NaN	-0.398944	P10518	HEM2_MOUSE	Alad	Delta-aminolevulinic acid dehydratase
1.1039	0.92558	2.33061	1.61049	1.44313	1.46508	1.74339	1.67747	1.54592	0.641992	2.3038	0.902543	0.816372	2.69069	2.24346	2.48839	1.21432	1.87691	2.06435	2.67575	1.69777	2.24571	1.46625	1.8168	2.33042	2.42039	2.04282	1.37094	1.87719	1.33978	1.7747	1.83184	1.36972	2.27542	0.346186	1.03947	P10605	CATB_MOUSE	Ctsb	Cathepsin B
1.82437	1.40726	2.51673	1.99481	1.72413	1.95567	2.10715	1.93567	2.17619	1.69916	2.30359	1.56421	1.54945	2.99552	2.44014	2.47308	1.87885	2.01838	2.2243	2.67877	2.42082	2.59938	1.53779	1.91498	3.03519	2.49725	2.32597	1.48365	1.84019	2.04325	2.16024	2.06731	2.2268	2.48857	1.55586	2.19809	P10630	IF4A2_MOUSE	Eif4a2	Eukaryotic initiation factor 4A-II
[truncated: 5,422 more rows]
