# Supplementary material for: Deep visual proteomics uncovers nociceptor diversity and pain targets
Source: Nat Commun. 2026 Apr 11;17:3437. doi: 10.1038/s41467-026-71418-8 (PMC13076600; doi:10.1038/s41467-026-71418-8)
Supplement: Supplementary file 7 — Supplementary Data 5 [file 41467_2026_71418_MOESM7_ESM.xlsx]

## Sheet: Sheet1
File Name	Olive_20240605_AnM_AnM03002_mouse1_redsingle_1_G1_1_6942.d	Olive_20240605_AnM_AnM03002_mouse1_redsingle_4_G4_1_6952.d	Olive_20240605_AnM_AnM03002_mouse1_redsingle_5_G5_1_6955.d	Olive_20240605_AnM_AnM03002_mouse1_redsingle_6_G6_1_6958.d	Olive_20240605_AnM_AnM03002_mouse1_redsingle_16_H4_1_6992.d	Olive_20240605_AnM_AnM03002_mouse1_greensingle_7_G7_1_7023.d	Olive_20240605_AnM_AnM03002_mouse1_greensingle_12_G12_1_7039.d	Olive_20240605_AnM_AnM03002_mouse1_greensingle_13_H1_1_7043.d	Olive_20240605_AnM_AnM03002_mouse1_greensingle_14_H2_1_7046.d	Olive_20240605_AnM_AnM03002_mouse1_greensingle_16_H4_1_7053.d	Olive_20240605_AnM_AnM03002_mouse3_greensingle_2_E2_1_7005.d	Olive_20240605_AnM_AnM03002_mouse3_greensingle_4_E4_1_7012.d	Olive_20240605_AnM_AnM03002_mouse3_greensingle_6_E6_1_7018.d	Olive_20240605_AnM_AnM03002_mouse3_greensingle_7_E7_1_7022.d	Olive_20240605_AnM_AnM03002_mouse3_greensingle_12_E12_1_7038.d	Olive_20240605_AnM_AnM03002_mouse3_greensingle_13_F1_1_7042.d	Olive_20240605_AnM_AnM03002_mouse3_greensingle_16_F4_1_7052.d	Olive_20240605_AnM_AnM03002_mouse3_greensingle_17_F5_1_7055.d	Olive_20240605_AnM_AnM03002_mouse3_greensingle_18_F6_1_7058.d	Olive_20240605_AnM_AnM03002_mouse3_redsingle_6_D6_1_6957.d	Olive_20240605_AnM_AnM03002_mouse3_redsingle_7_D7_1_6961.d	Olive_20240605_AnM_AnM03002_mouse3_redsingle_8_D8_1_6964.d	Olive_20240605_AnM_AnM03002_mouse3_redsingle_10_D10_1_6971.d	Olive_20240605_AnM_AnM03002_mouse3_redsingle_13_E1_1_6981.d	Olive_20240605_AnM_AnM03002_mouse3_redsingle_15_E3_1_6987.d	Olive_20240605_AnM_AnM03002_mouse3_redsingle_17_E5_1_6994.d	Olive_20240605_AnM_AnM03002_mouse5_greensingle_6_C6_1_7017.d	Olive_20240605_AnM_AnM03002_mouse5_greensingle_7_C7_1_7021.d	Olive_20240605_AnM_AnM03002_mouse5_greensingle_8_C8_1_7024.d	Olive_20240605_AnM_AnM03002_mouse5_greensingle_15_D3_1_7047.d	Olive_20240605_AnM_AnM03002_mouse5_greensingle_16_D4_1_7051.d	Olive_20240605_AnM_AnM03002_mouse5_greensingle_17_D5_1_7054.d	Olive_20240605_AnM_AnM03002_mouse5_redsingle_3_A3_1_6946.d	Olive_20240605_AnM_AnM03002_mouse5_redsingle_4_A4_1_6950.d	Olive_20240605_AnM_AnM03002_mouse5_redsingle_5_A5_1_6953.d	Olive_20240605_AnM_AnM03002_mouse5_redsingle_7_A7_1_6960.d	Olive_20240605_AnM_AnM03002_mouse5_redsingle_8_A8_1_6963.d	Olive_20240605_AnM_AnM03002_mouse5_redsingle_9_A9_1_6966.d	Olive_20240605_AnM_AnM03002_mouse5_redsingle_10_A10_1_6970.d	Olive_20240605_AnM_AnM03002_mouse5_redsingle_11_A11_1_6973.d	Olive_20240605_AnM_AnM03002_mouse5_redsingle_12_A12_1_6976.d	Olive_20240605_AnM_AnM03002_mouse5_redsingle_14_B2_1_6983.d	Protein.Group	Protein.Ids	Protein.Names	Genes	First.Protein.Description
ExactCellType	CGRP	CGRP	CGRP	CGRP	CGRP	CGRP	CGRP	CGRP	CGRP	CGRP	CGRP	CGRP	CGRP	CGRP	CGRP	CGRP	CGRP	CGRP	CGRP	CGRP	P2X3	P2X3	P2X3	P2X3	P2X3	P2X3	P2X3	P2X3	P2X3	P2X3	P2X3	P2X3	P2X3	P2X3	P2X3	P2X3	P2X3	P2X3	P2X3	P2X3	P2X3	P2X3
	NaN	-0.693186	NaN	-0.956053	0.454633	-0.0565691	-0.371281	-0.685825	-0.440206	0.56717	NaN	-0.659774	0.0653353	-1.25307	0.120636	NaN	NaN	NaN	NaN	NaN	-1.77615	-1.27478	NaN	NaN	-0.108279	0.254487	-0.564351	0.425698	NaN	0.251014	-0.83459	NaN	NaN	-1.18345	NaN	NaN	-0.147506	-0.978018	NaN	-0.859406	-3.52585	NaN	A0A0A6YXW6	A0A0A6YXW6	A0A0A6YXW6_MOUSE	Igha	Immunoglobulin heavy constant alpha (Fragment)
	-1.20254	-0.755662	NaN	-0.765402	-0.483606	NaN	NaN	NaN	NaN	NaN	-0.904252	NaN	NaN	NaN	NaN	NaN	NaN	NaN	NaN	NaN	NaN	-1.03712	NaN	-2.07261	NaN	NaN	NaN	NaN	NaN	NaN	-0.649804	NaN	NaN	-0.288303	NaN	-1.30493	-0.839826	-0.564279	NaN	NaN	-0.0556707	-0.773829	A0A286YCX6	A0A286YCX6	A0A286YCX6_MOUSE	Trappc8	Trafficking protein particle complex 8
	-1.12964	-0.517579	-0.530846	-0.342436	-0.26692	0.167942	NaN	1.05829	0.164546	-0.17241	0.000128746	-0.366109	0.691142	0.131849	0.987933	0.83065	-0.780402	0.565604	-0.287019	-0.489392	0.72405	1.08694	NaN	0.0756044	-0.367165	NaN	-0.103142	-1.03285	0.115861	-0.535487	-0.0662508	-0.673475	-0.653701	-0.0372324	-0.23525	NaN	0.293489	-0.511579	NaN	-0.188054	0.00981331	-0.325504	A0A7N9VR94	A0A7N9VR94	A0A7N9VR94_MOUSE	Ahnak2	AHNAK nucleoprotein 2
	NaN	-1.27153	-0.463627	-0.375898	NaN	-0.9282	NaN	-1.16912	NaN	NaN	NaN	NaN	-1.53152	NaN	-0.241059	NaN	-2.59577	-0.968774	NaN	NaN	NaN	NaN	NaN	-0.85263	NaN	NaN	NaN	NaN	NaN	NaN	NaN	NaN	NaN	NaN	-0.697515	-1.43762	-0.454427	-2.03993	-0.638155	-0.0557623	-0.820369	NaN	A2AF47	A2AF47	DOC11_MOUSE	Dock11	Dedicator of cytokinesis protein 11
	NaN	NaN	NaN	NaN	-1.35144	0.203436	-0.527891	-0.121368	NaN	-0.137138	0.935783	0.0523891	-0.243811	NaN	-1.39409	NaN	NaN	-0.247761	-1.75214	NaN	NaN	-0.307899	-1.01902	-0.470065	NaN	NaN	NaN	-1.56935	-0.548197	NaN	-1.14075	NaN	NaN	-2.21536	NaN	NaN	NaN	NaN	NaN	NaN	-0.354218	NaN	A2AG50	A2AG50	MA7D2_MOUSE	Map7d2	MAP7 domain-containing protein 2
	NaN	NaN	-0.822392	-1.25555	-1.22379	-0.824785	NaN	NaN	-1.27033	0.0858188	NaN	NaN	NaN	NaN	NaN	NaN	NaN	NaN	NaN	NaN	NaN	NaN	-0.561487	0.263734	-1.37506	-0.617969	NaN	NaN	NaN	NaN	NaN	NaN	NaN	-1.18637	-0.921599	NaN	NaN	NaN	-1.04235	-0.535158	-0.692979	-0.650931	A2AGT5	A2AGT5	CKAP5_MOUSE	Ckap5	Cytoskeleton-associated protein 5
	NaN	NaN	NaN	-0.748322	-1.07239	-0.817152	NaN	-0.342125	NaN	NaN	NaN	-0.977154	-1.04644	NaN	-0.220313	-1.39725	-0.284699	NaN	NaN	NaN	-0.661535	NaN	NaN	-0.00359344	-0.64394	-0.222452	NaN	NaN	NaN	NaN	NaN	-1.85647	NaN	-0.715347	-1.52901	-0.725189	-1.04574	-0.475663	-0.568526	-0.501803	-0.45825	-0.653274	A2AJ72	A2AJ72	A2AJ72_MOUSE	Fubp3	Far upstream element (FUSE) binding protein 3
	-0.0687327	NaN	1.01044	0.136852	-0.857176	0.614749	-0.232316	0.347974	0.569495	NaN	-0.123616	-0.614282	0.0886211	-0.00674915	0.344496	0.327318	-0.725875	-0.361577	1.17519	0.807829	1.45022	0.683245	0.885997	0.842231	3.46144	0.84101	0.972672	-0.0392103	0.867085	1.68182	0.686346	0.44845	0.122475	1.05391	0.877757	1.05549	0.827337	1.10536	1.04759	0.0955896	0.730461	1.03838	A2AT37	A2AT37	RENT2_MOUSE	Upf2	Regulator of nonsense transcripts 2
	1.71371	1.31161	2.83027	1.98411	5.03969	2.41667	2.30157	2.59472	2.78395	3.51553	-0.127481	0.924445	1.0084	0.666002	3.72207	0.685084	-0.0818558	1.35611	0.858186	0.479353	3.53432	4.34969	2.54812	1.28302	2.41671	2.40452	2.08307	2.88488	2.58759	2.11356	1.37071	1.90172	2.02956	1.37138	0.842279	1.37107	0.76295	1.00513	0.756692	2.15821	3.36793	1.76219	A8DUK4	P02088;A8DUK4	A8DUK4_MOUSE	Hbb-bs	Beta-globin
	-0.508306	NaN	0.476127	0.150008	-0.562558	-0.0184479	NaN	0.451029	0.21006	-0.704895	-0.838414	-0.290976	0.408072	NaN	-0.126911	-0.426758	0.245664	0.645892	0.77306	0.54892	1.20921	0.145046	0.000107765	0.202418	-0.00056839	0.378334	0.0220137	NaN	NaN	0.40352	0.498443	0.532005	0.398736	0.74901	-0.431883	0.482958	0.18612	0.432224	0.71717	-0.0393248	0.409284	-0.135307	B1ARD6	B1ARD6	SLFN9_MOUSE	Slfn9	Schlafen family member 9
	-0.330373	-0.325466	-0.552734	NaN	-0.996017	NaN	NaN	NaN	NaN	-2.2763	NaN	NaN	NaN	NaN	-1.0091	NaN	NaN	NaN	-0.650121	NaN	NaN	NaN	-1.41961	-1.10498	NaN	NaN	NaN	NaN	NaN	NaN	-2.79967	NaN	NaN	-0.995734	-1.31416	-0.644029	-0.678889	-0.733215	-0.68055	-0.923218	0.250364	-1.60559	B2RUJ5	B2RUJ5	APBA1_MOUSE	Apba1	Amyloid-beta A4 precursor protein-binding family A member 1
	0.358301	NaN	1.64976	1.2049	3.13494	0.921587	-0.527628	0.987231	1.33367	0.770943	0.294258	0.318105	NaN	NaN	0.845299	NaN	NaN	1.04894	1.17268	NaN	2.18204	0.979545	NaN	1.23104	1.04189	0.755659	1.17698	0.907058	1.42548	1.55446	1.28013	1.28015	1.07706	1.37321	1.01122	0.806095	1.25622	1.89252	1.19018	1.53176	1.0266	1.67134	D3YWJ0	D3YWJ0	SLIP_MOUSE	Nuggc	Nuclear GTPase SLIP-GC
	-1.80959	-2.38875	-0.183138	0.406715	NaN	-1.8623	NaN	NaN	NaN	NaN	NaN	NaN	NaN	NaN	NaN	NaN	NaN	NaN	NaN	NaN	-1.33149	NaN	-0.902539	-0.588877	NaN	NaN	NaN	NaN	NaN	NaN	NaN	NaN	-0.662716	-1.01977	-0.489532	-0.173903	-1.12156	-0.154495	-1.34873	-0.557975	-0.922091	-0.532284	D3YWQ0	D3YWQ0	DGKI_MOUSE	Dgki	Diacylglycerol kinase iota
	NaN	NaN	NaN	-1.03157	NaN	-1.78346	NaN	NaN	NaN	NaN	NaN	NaN	NaN	NaN	-1.44647	NaN	NaN	NaN	NaN	NaN	NaN	NaN	-0.780188	-0.967858	NaN	NaN	NaN	NaN	NaN	-0.340604	-0.707692	-2.37396	-0.698522	-0.860191	-0.39959	NaN	-0.893601	-0.224238	-1.13724	-0.707993	-0.582615	-0.677971	D3YXJ0	D3YXJ0	DGKH_MOUSE	Dgkh	Diacylglycerol kinase eta
	-1.60761	-0.698403	-0.6776	-1.03145	-0.163183	-0.197351	-1.36558	-1.04024	NaN	NaN	-0.971096	-0.408168	-1.12986	NaN	0.0137386	-0.744528	-0.706813	-0.497748	NaN	NaN	-0.985302	-1.92048	-0.441824	-0.795804	NaN	NaN	-1.17776	NaN	NaN	NaN	NaN	NaN	NaN	-0.190065	-1.23395	-1.00255	-2.05677	-1.05902	-1.16149	-1.04874	-0.417838	NaN	D3YXK2	D3YXK2	SAFB1_MOUSE	Safb	Scaffold attachment factor B1
	-1.13214	-1.03238	-1.31528	-1.16989	-0.900418	-0.0617895	-0.620484	-0.996648	-0.424941	-0.929997	NaN	-0.465257	-0.869858	NaN	-1.15369	-0.397224	-1.07272	NaN	NaN	NaN	NaN	0.0830555	NaN	-0.699249	NaN	NaN	NaN	-1.0903	-1.13928	NaN	NaN	-0.915436	NaN	-0.511523	-0.480611	NaN	-0.784354	-1.4739	NaN	-1.3214	-0.789836	-1.09031	D3YZZ5	D3YZZ5	D3YZZ5_MOUSE	Tmed7	Transmembrane p24 trafficking protein 7
	-0.534155	-0.3253	-1.15567	-1.83775	0.112881	-0.0686207	-0.631398	-0.219027	-0.504714	-0.302794	-1.67364	0.272534	-0.91089	-0.891608	-0.22953	0.224457	NaN	-1.85709	NaN	-0.390888	-1.3364	-0.312768	NaN	-0.391758	-1.16824	-0.123851	NaN	-0.254918	-0.238708	0.0416613	-0.228831	-0.444468	NaN	-0.523821	NaN	NaN	-1.29712	-0.199421	-0.737171	0.415519	0.118943	0.165047	D3Z2H9	D3Z2H9	D3Z2H9_MOUSE	Tpm3-rs7	Tropomyosin 3, related sequence 7
	NaN	NaN	NaN	NaN	NaN	-0.373262	NaN	-0.5072	-0.793879	NaN	NaN	-1.48468	-0.280681	NaN	-1.13153	-0.434902	NaN	NaN	NaN	NaN	NaN	-1.41749	NaN	-0.561436	NaN	NaN	NaN	-0.458289	NaN	NaN	NaN	NaN	NaN	NaN	NaN	NaN	NaN	NaN	NaN	-1.18978	-0.970089	NaN	D3Z3N4	D3Z3N4	D3Z3N4_MOUSE	Hnrnph3	Heterogeneous nuclear ribonucleoprotein H3
	1.10942	0.394482	1.22274	0.705593	1.00508	1.30412	0.104623	1.16212	0.765634	1.48997	-0.197696	1.44895	0.248518	0.694242	1.76427	1.12345	0.483942	0.763469	0.37671	1.00585	1.49826	0.494144	0.97865	0.870507	-0.202144	0.00113487	0.68221	0.114048	0.31027	NaN	1.84076	0.563718	1.17746	1.53464	1.65072	1.55948	1.33393	0.493754	0.939714	1.37304	1.42202	0.919002	D3Z7P3	D3Z7P3	GLSK_MOUSE	Gls	Glutaminase kidney isoform, mitochondrial
	NaN	-0.0492001	0.346899	0.136706	0.575918	0.199117	0.392899	0.513159	0.205047	1.14937	0.546117	0.465319	0.295881	0.174012	0.307934	0.198565	NaN	0.683543	0.152014	0.431849	0.220749	0.742924	-0.125604	0.399411	-0.056551	1.43738	0.180931	0.441736	0.675412	1.34567	0.486966	1.17482	0.0624952	-0.326536	-0.172734	-0.153567	0.392762	0.567734	-0.0319548	0.654399	0.933062	1.16064	E9PWQ3	E9PWQ3	E9PWQ3_MOUSE	Col6a3	Collagen, type VI, alpha 3
	NaN	8.04043	5.0439	7.20633	1.64271	NaN	3.02308	5.92471	NaN	NaN	NaN	2.20346	NaN	NaN	2.01753	6.9117	2.14031	NaN	NaN	NaN	2.81338	3.23404	2.66709	2.68797	7.6865	6.96417	NaN	5.07314	6.64969	7.94248	5.88229	5.32878	5.24805	3.27334	2.76628	2.63194	6.51653	1.97641	2.94578	1.37416	2.27312	NaN	E9Q0F0	E9Q0F0	E9Q0F0_MOUSE	Krt78	Keratin 78
	NaN	NaN	-0.922228	NaN	-1.01072	-1.16311	NaN	-1.55126	NaN	-0.228171	-1.72351	-0.85593	NaN	NaN	-0.786809	-0.886343	NaN	NaN	-1.09512	NaN	NaN	-1.13013	-1.34195	NaN	-0.556831	-1.37696	NaN	NaN	NaN	NaN	-1.66495	NaN	NaN	NaN	NaN	NaN	NaN	NaN	NaN	NaN	NaN	NaN	E9Q137	E9Q137	TX264_MOUSE	Tex264	Testis-expressed protein 264 homolog
	NaN	-1.11287	-0.751195	NaN	NaN	NaN	-0.656704	0.373908	0.433879	-3.00087	NaN	0.597079	NaN	NaN	0.397722	NaN	0.216608	-0.303878	0.105869	-1.72313	NaN	0.693172	NaN	0.0215921	-0.569857	NaN	-0.930507	NaN	NaN	NaN	NaN	-2.98042	NaN	-2.30414	NaN	0.179509	-0.326224	-0.45196	NaN	0.436955	NaN	NaN	E9Q512	E9Q512	E9Q512_MOUSE	Trip11	Thyroid hormone receptor interactor 11
	1.19081	2.97075	-0.344955	1.50009	0.11694	NaN	0.637134	-0.127142	0.613994	NaN	NaN	0.227729	NaN	2.44559	-0.749689	0.498933	-0.695591	0.00681973	NaN	1.42665	NaN	-0.675442	NaN	1.14338	2.28373	1.24066	0.991267	-1.06716	2.36335	3.00714	2.12826	0.0999994	1.51759	1.01704	NaN	NaN	0.907331	NaN	NaN	-0.963774	-0.0772867	-0.163156	E9Q557	E9Q557	DESP_MOUSE	Dsp	Desmoplakin
	1.19759	0.649821	1.93704	1.50715	1.17873	1.33345	0.816717	1.48813	0.394315	0.735292	0.356005	1.39108	0.994115	0.317517	2.46905	0.922881	0.156687	1.16442	1.69725	1.59808	1.98829	1.91298	2.22423	1.51318	1.51397	1.67309	1.1091	0.27295	0.846947	1.38179	1.48715	1.23366	1.58093	1.41231	1.47984	1.41659	1.64575	1.83233	1.61963	2.37932	2.14908	1.53009	E9Q616	E9Q616	E9Q616_MOUSE	Ahnak	AHNAK nucleoprotein (desmoyokin)
	0.590646	NaN	NaN	NaN	NaN	-1.10175	-1.06328	-1.12012	NaN	-0.818293	NaN	NaN	NaN	NaN	0.288043	1.57262	NaN	NaN	NaN	-0.327446	0.440259	NaN	NaN	0.541049	NaN	-0.809371	NaN	NaN	0.0333652	NaN	0.179438	-0.413931	-0.913705	NaN	-0.52459	0.401603	NaN	NaN	0.175268	NaN	-0.772323	NaN	E9Q7P1	E9Q7P1	E9Q7P1_MOUSE	Col22a1	Collagen, type XXII, alpha 1
	-0.424415	-0.882806	-0.21235	-0.32424	-0.949931	-0.284582	-0.484322	-0.241207	-0.773262	-0.366127	NaN	-0.595307	-0.314088	-0.86254	-0.640569	-0.905771	-0.738206	-0.740073	-0.701147	-1.40304	-0.574493	-1.35406	-0.567308	-1.20462	NaN	-0.674975	-1.10322	-1.28693	-0.920823	-2.66835	-0.426384	-0.550339	-0.767095	-0.0983829	-0.0468473	NaN	-0.720889	-0.92234	-1.08932	-0.977247	-0.376174	-0.776736	E9Q912	E9Q912	GDS1_MOUSE	Rap1gds1	Rap1 GTPase-GDP dissociation stimulator 1
	NaN	NaN	NaN	NaN	NaN	NaN	0.474617	-0.691416	NaN	NaN	0.611906	NaN	0.694173	1.13498	0.708888	NaN	NaN	0.743032	1.39328	NaN	1.18233	NaN	0.673791	NaN	NaN	0.949787	NaN	NaN	NaN	NaN	0.887858	NaN	NaN	NaN	NaN	NaN	NaN	NaN	NaN	-0.223649	NaN	NaN	E9Q9B7	E9Q9B7	E9Q9B7_MOUSE	Kidins220	Kinase D-interacting substrate 220
	NaN	NaN	NaN	NaN	NaN	NaN	0.176966	-0.272964	-2.24671	NaN	NaN	0.266934	NaN	-1.44811	-1.8175	-1.86889	-0.403379	NaN	NaN	-2.38565	NaN	-2.33637	NaN	NaN	NaN	-1.50054	NaN	NaN	NaN	-1.5035	-1.79159	NaN	NaN	NaN	NaN	NaN	NaN	NaN	NaN	-1.39811	NaN	-3.07611	E9QA15	E9QA15	E9QA15_MOUSE	Cald1	Caldesmon 1
	NaN	NaN	-1.35065	NaN	-0.533438	-0.822812	NaN	-0.515323	-0.460206	NaN	NaN	-1.26003	NaN	NaN	-0.729752	NaN	NaN	NaN	NaN	NaN	NaN	0.170444	NaN	NaN	NaN	NaN	NaN	NaN	NaN	NaN	-2.44282	NaN	-0.92755	-1.33173	-0.730073	NaN	NaN	NaN	-1.24452	-0.266275	-0.285644	NaN	F2YMG0	F2YMG0	PRS56_MOUSE	Prss56	Serine protease 56
	-0.99436	NaN	NaN	-0.943136	-2.00606	-1.5428	NaN	-0.679028	NaN	NaN	NaN	-2.36147	-0.849663	NaN	NaN	-1.61238	NaN	NaN	NaN	NaN	NaN	NaN	-1.25853	NaN	NaN	-2.52141	NaN	NaN	NaN	NaN	NaN	NaN	NaN	NaN	-0.367682	-0.941221	NaN	-0.0186996	-0.254169	-1.21846	NaN	NaN	F6ZDS4	F6ZDS4	TPR_MOUSE	Tpr	Nucleoprotein TPR
	0.134043	-0.424766	0.00525856	-0.0466976	NaN	NaN	NaN	-1.54042	NaN	NaN	-0.000166893	NaN	NaN	NaN	NaN	0.205098	NaN	NaN	NaN	-0.659797	NaN	-0.677749	NaN	NaN	0.421041	0.966845	0.000597	-0.52066	0.321107	0.621979	-0.254017	NaN	0.070653	NaN	NaN	NaN	-0.198027	NaN	NaN	NaN	NaN	NaN	G3X9C2	G3X9C2	FBX50_MOUSE	Nccrp1	F-box only protein 50
	NaN	-0.234216	-0.196287	NaN	-0.164674	NaN	-1.20531	-0.426464	-0.173543	NaN	-0.222269	-0.990343	-0.328708	NaN	-0.857216	-0.540435	NaN	NaN	-0.762638	NaN	NaN	0.47579	-1.2694	NaN	NaN	NaN	-0.991945	NaN	NaN	NaN	NaN	-0.992668	NaN	NaN	-0.11534	NaN	-1.55479	-1.28634	NaN	-1.01958	-0.49378	NaN	G5E829	G5E829	AT2B1_MOUSE	Atp2b1	Plasma membrane calcium-transporting ATPase 1
	-0.630233	NaN	-0.599634	NaN	-0.811103	0.25448	0.146468	-0.332956	-0.365022	-0.317702	-0.69174	-0.205669	0.0575142	-0.858177	-0.893735	-0.126943	0.300104	NaN	0.195241	-1.04277	NaN	-1.6955	-1.16095	-0.468329	-0.902072	NaN	-0.455871	-0.915702	-0.211222	0.173752	-0.518664	-0.626402	-1.1259	-0.709743	-0.331915	-0.20848	NaN	-0.749884	-0.212318	-0.414747	-0.510332	-0.20623	O08529	O08529	CAN2_MOUSE	Capn2	Calpain-2 catalytic subunit
	-0.00577021	-0.114773	-0.361229	-0.26151	-0.387101	-0.0123682	-0.729013	-0.173469	0.190327	-0.209525	-0.226453	0.0678864	0.55433	-1.12672	-0.470277	-0.00047493	NaN	-0.173408	-0.134956	NaN	0.0544772	-0.0922642	0.0948868	-0.0789881	0.101083	0.0505829	-0.681506	-0.559433	-0.350834	-0.49582	-0.453148	-0.4195	-0.838953	-0.0355082	0.0987005	0.625888	-0.0427666	-0.792967	0.0871258	-0.543969	-0.0793858	-1.08989	O08547	O08547	SC22B_MOUSE	Sec22b	Vesicle-trafficking protein SEC22b
	1.54582	1.36923	1.82079	1.64623	1.9258	1.8535	1.2587	1.95057	2.30439	1.91883	0.931212	1.76972	1.62091	1.40118	1.8035	1.7629	1.20878	1.59382	1.48059	1.41657	1.50608	1.54194	1.55314	1.55347	1.12558	1.54098	1.7033	1.34142	1.67372	1.59738	2.06213	1.56108	1.62893	2.29045	1.84398	1.52534	2.25079	1.83377	1.91663	2.07097	2.45967	1.77374	O08553	O08553	DPYL2_MOUSE	Dpysl2	Dihydropyrimidinase-related protein 2
	-0.872087	NaN	NaN	NaN	-0.478666	NaN	-1.02805	-1.0506	NaN	-0.778522	NaN	-0.227416	NaN	NaN	-0.00298691	NaN	NaN	NaN	NaN	-0.131707	NaN	NaN	NaN	NaN	NaN	NaN	NaN	NaN	-0.19021	-1.71502	-0.604126	-1.45912	NaN	-0.844784	-0.406844	0.426242	NaN	-1.33539	-1.04373	NaN	-1.22851	-0.183391	O08573	O08573	LEG9_MOUSE	Lgals9	Galectin-9
	-1.50967	-0.977901	-0.102064	NaN	-0.217285	-0.2916	-0.338503	-0.838665	NaN	-0.794329	NaN	-0.54133	-1.74501	-0.899115	-1.3802	-1.32306	-0.718938	-0.238881	NaN	-1.7485	NaN	-0.889448	-1.37771	NaN	NaN	NaN	-1.07374	-0.473515	NaN	NaN	NaN	NaN	-0.958198	-1.63758	NaN	-0.865769	-1.04227	-0.87503	-1.04872	-0.870052	-2.2281	-0.715334	O08583	O08583	THOC4_MOUSE	Alyref	THO complex subunit 4
	0.874058	0.884023	1.02214	0.824513	0.711951	1.16568	1.27339	0.981647	0.808466	1.33428	0.596731	1.15209	0.945107	0.727716	0.687865	0.986664	0.838573	0.563807	0.468524	-0.101868	0.592432	0.947891	1.63086	0.981341	0.339958	0.783011	0.899612	0.661101	0.425745	0.298046	0.72749	0.450128	0.641222	0.967521	1.25662	0.852361	1.15073	1.09472	0.397847	1.23343	1.17698	0.768069	O08599	O08599	STXB1_MOUSE	Stxbp1	Syntaxin-binding protein 1
	-0.576078	NaN	-1.80093	-0.0353451	NaN	-0.106102	NaN	0.00751877	-0.582188	-0.0692744	NaN	-0.276673	-0.130637	NaN	-0.504819	0.0688133	NaN	NaN	-0.408488	NaN	-0.318232	-1.04083	-0.80133	-0.280187	-0.216222	-0.0533953	-0.627805	-0.446221	-0.468427	-0.113955	-0.0272646	-0.395082	-0.280493	0.23668	-0.316262	-0.757158	-0.699504	-0.0733309	0.0362091	-0.0193043	-0.270535	-0.0807028	O08663	O08663	MAP2_MOUSE	Metap2	Methionine aminopeptidase 2
	0.0317693	0.453269	0.0668716	0.018054	-0.119229	0.0672731	-0.275241	0.359664	-0.0434203	0.166578	0.384096	0.763749	-0.186301	-0.037014	-0.332132	0.184135	NaN	-0.27713	0.570878	-0.586293	NaN	-0.225985	0.339709	-0.35549	NaN	-0.282369	0.517475	-0.595279	-0.493353	-0.457095	0.448632	-0.252724	-0.0912218	0.000202179	0.0525436	0.305658	0.408083	0.0280142	0.308419	0.0920696	0.389764	0.118862	O08709	O08709	PRDX6_MOUSE	Prdx6	Peroxiredoxin-6
	-1.83587	-1.0027	-0.354019	-1.64453	-0.284524	-0.0488234	-0.626598	0.183617	-0.073278	-0.406752	-0.812207	-0.67179	-0.315257	0.493066	-0.217638	-0.276226	-0.682949	-0.744059	-0.867491	-1.60822	-0.864305	0.0216846	-0.60669	-0.588953	-0.595916	-0.97107	-0.136612	-0.390718	0.0504875	-0.213191	0.0579844	-0.632127	-0.531384	-0.188559	-0.274756	NaN	-0.661996	-0.914313	-1.44819	-0.454903	-0.105626	-0.680365	O08749	O08749	DLDH_MOUSE	Dld	Dihydrolipoyl dehydrogenase, mitochondrial
	-1.32944	-0.267964	NaN	-0.0210714	-1.06989	-0.71335	NaN	-1.00913	-0.437631	-0.547936	-0.883409	-0.0604944	-0.803197	-0.0900459	-0.104219	0.0620537	NaN	NaN	0.122488	NaN	NaN	-1.51864	-0.0735855	NaN	-0.196225	-0.754544	-1.10286	0.113953	NaN	-0.576092	0.0695448	NaN	-0.684502	-0.788815	-0.607811	-0.216934	-0.628033	NaN	-0.710031	-0.75104	-1.26751	-0.428535	O08756	O08756	HCD2_MOUSE	Hsd17b10	3-hydroxyacyl-CoA dehydrogenase type-2
	-0.865999	-0.431876	-0.302761	NaN	-0.839464	-1.32846	-0.941401	-1.06769	NaN	-0.63234	-1.62232	-0.592813	-1.09817	NaN	-1.10478	-0.869828	NaN	NaN	-1.07782	-1.01081	NaN	-0.923057	-0.666102	-1.05646	-0.755083	-0.741882	NaN	NaN	-0.248286	-1.12132	-0.941249	-1.34251	-1.01999	-0.786372	-0.720665	-0.499046	-0.486311	-1.12956	-1.73517	-0.599427	-0.709619	-1.00739	O08788	O08788	DCTN1_MOUSE	Dctn1	Dynactin subunit 1
	-0.288666	-0.360941	-0.0483332	-0.048749	-0.0451441	0.369986	-0.227165	0.0580206	-0.153656	0.0138745	0.306682	0.0157528	-0.0368757	-0.36045	-0.0529432	0.091732	-0.477755	-1.10613	0.117785	-0.445087	-0.63588	-0.0979366	0.265128	-0.555918	NaN	-0.28147	NaN	-0.483621	NaN	-1.04323	-0.248073	-1.32872	-0.619565	-0.281641	0.237053	-0.421773	-0.652692	-0.748053	-0.744623	-0.450426	-0.426223	0.0453825	O08795	O08795	GLU2B_MOUSE	Prkcsh	Glucosidase 2 subunit beta
	0.986854	1.6862	NaN	1.54575	1.26527	1.01442	1.40655	1.83315	1.33083	1.00372	0.880677	1.34725	0.919984	0.135821	0.759728	1.33552	0.362469	NaN	NaN	0.719111	1.04725	1.13812	0.353626	0.665356	1.60674	NaN	1.22204	0.431097	2.31813	2.24225	1.49475	1.12645	0.88444	0.367563	0.552202	0.537148	0.646985	1.12343	1.12826	1.61567	0.758553	0.80868	O08807	O08807	PRDX4_MOUSE	Prdx4	Peroxiredoxin-4
	NaN	NaN	NaN	-1.76954	NaN	-2.64387	-0.589447	NaN	NaN	NaN	NaN	-0.525883	NaN	NaN	-0.959395	-0.9709	NaN	NaN	-1.77971	-0.193495	NaN	NaN	NaN	NaN	NaN	NaN	NaN	NaN	NaN	NaN	-1.53992	-0.882353	NaN	NaN	-0.437801	-2.67238	-1.85538	-1.85649	-1.40263	NaN	-1.30564	-0.581522	O08915	O08915	AIP_MOUSE	Aip	AH receptor-interacting protein
	0.0475612	-1.12317	-0.636756	-0.889244	-0.762155	-0.0125389	-0.653413	-0.484523	-0.469032	-0.65265	-1.11547	0.102348	-0.171302	-0.690633	0.284032	NaN	-0.00319672	0.227242	-0.00118351	-0.517536	-2.22382	-0.846763	-0.530137	-1.35657	-1.03953	-0.90382	0	-0.714999	-0.972878	-0.0243979	-0.216229	0.0858049	-0.634419	NaN	-0.850074	NaN	-0.874176	-1.17421	-0.584165	-0.790074	-0.184911	NaN	O08917	O08917	FLOT1_MOUSE	Flot1	Flotillin-1
	-0.13137	-0.633126	NaN	NaN	NaN	-0.730137	NaN	-0.643721	NaN	-1.2481	NaN	-1.41912	NaN	NaN	-0.461571	-0.109829	NaN	-0.167917	NaN	NaN	NaN	-1.1314	NaN	-0.242286	-2.10998	NaN	NaN	NaN	NaN	-0.13901	-0.742795	-1.34641	NaN	-0.810479	-0.987726	-1.17865	-0.74772	-0.587838	NaN	-0.401742	-0.274522	NaN	O09061	O09061	PSB1_MOUSE	Psmb1	Proteasome subunit beta type-1
	NaN	NaN	NaN	-1.09663	-0.720253	-0.596044	NaN	0.0929193	-0.0861201	-1.28682	-0.48605	-0.674619	-0.607	-1.70935	0.185203	0.147947	-1.41969	-0.581484	0.159292	-1.82775	-0.722379	-0.196528	NaN	-1.21096	NaN	NaN	-0.556504	NaN	-0.94731	-0.956249	-0.882936	NaN	-0.26548	-0.107099	-0.337955	NaN	-0.964525	NaN	NaN	-0.055644	-0.0060606	-1.16216	O09111	O09111	NDUBB_MOUSE	Ndufb11	NADH dehydrogenase [ubiquinone] 1 beta subcomplex subunit 11, mitochondrial
	3.09702	1.77123	2.66801	2.5057	2.87201	2.90756	1.51492	2.37597	2.65301	2.46869	1.84469	2.36103	NaN	2.72281	2.55976	1.25723	2.62335	2.93479	3.14258	2.87425	3.02445	2.70303	2.67961	2.84416	1.89631	2.56795	NaN	2.85005	2.74355	NaN	3.25764	2.98323	2.51423	2.56717	NaN	3.30443	2.20752	2.65045	3.05636	NaN	2.16194	2.71105	O09160	O09160	FUT1_MOUSE	Fut1	Galactoside alpha-(1,2)-fucosyltransferase 1
	0.156597	0.13127	0.339099	0.100993	0.65766	0.756638	-0.223541	1.02524	0.406688	0.4606	-0.257248	0.528474	0.479767	0.380832	0.929561	0.428932	0.310921	-0.785953	0.473505	0.109567	0.257007	0.912439	0.775572	0.585359	0.446302	0.139164	0.00171757	0.215442	-0.182776	0.314787	0.774628	0.477172	0.366882	0.983899	0.659845	NaN	0.453256	0.331074	0.214264	0.780275	0.815369	0.496217	O09167	O09167	RL21_MOUSE	Rpl21	Large ribosomal subunit protein eL21
	-0.873232	-0.793925	-1.8417	-1.11022	-0.929707	-0.973226	NaN	-0.658049	-0.638214	-0.480073	-0.570477	-1.14889	-1.81878	NaN	-0.00540257	-0.667247	-1.35163	-1.9549	-0.489898	NaN	NaN	-1.03638	-1.75149	-0.810243	NaN	-0.642049	-1.39584	-0.213716	-0.535256	-1.3292	-0.952529	-0.309765	-1.39592	-0.943257	-1.30899	NaN	-1.06033	NaN	-1.18067	-1.07092	-0.554605	-1.1013	O35129	O35129	PHB2_MOUSE	Phb2	Prohibitin-2
	0.873271	0.483255	1.60225	1.64645	1.05303	1.743	0.620145	2.25786	1.7767	1.5396	0.629985	1.69185	2.42146	1.22919	2.30632	1.88688	0.975995	1.87739	1.97305	1.65869	2.00254	2.16743	1.39672	1.83608	1.42009	1.28869	2.0247	1.07896	1.24538	1.77284	2.00978	1.49452	1.39807	2.32855	1.91161	1.23983	1.67202	1.35614	1.00464	1.68087	2.19975	1.44602	O35143	O35143	ATIF1_MOUSE	Atp5if1	ATPase inhibitor, mitochondrial
	NaN	NaN	0.529385	NaN	NaN	NaN	NaN	-1.17374	-0.53788	-1.37827	0.401975	-0.43811	NaN	NaN	NaN	NaN	NaN	NaN	NaN	NaN	NaN	-0.472951	NaN	NaN	NaN	0.0468502	NaN	-0.195452	NaN	-0.523846	-0.969073	-0.600285	NaN	NaN	NaN	NaN	-0.192974	-1.50931	NaN	-0.288923	1.31307	-0.413535	O35206	O35206	COFA1_MOUSE	Col15a1	Collagen alpha-1(XV) chain
	-0.436994	NaN	-1.16914	NaN	-1.46408	-0.195148	-0.392856	0.0464268	NaN	-0.62091	NaN	-1.32356	-0.968102	-0.164177	-0.0292425	-0.42369	NaN	-0.539254	NaN	-2.63772	NaN	-1.68847	-1.15022	-0.671434	NaN	-0.380974	NaN	-0.433746	NaN	NaN	NaN	-1.01294	-2.44629	-1.18411	NaN	-1.06812	-1.27429	-0.0108652	-0.850367	NaN	-0.845669	-0.540772	O35286	O35286	DHX15_MOUSE	Dhx15	ATP-dependent RNA helicase DHX15
	-0.596432	-0.14203	-0.760364	-0.22725	-0.749093	-0.480098	NaN	-0.106746	-0.65531	-0.941538	-1.21508	-0.592573	-0.653424	-1.47216	-0.395682	-0.834167	-0.443556	-0.679855	-0.648224	NaN	-0.763742	-0.653419	-0.13222	-1.26973	-0.1603	-0.903828	-0.640506	NaN	-1.03787	-1.02862	-0.638433	-1.45051	-0.849768	-0.0930271	-0.275653	-0.590867	-0.60445	-0.55949	-1.1926	-0.644079	-0.579264	-0.679409	O35295	O35295	PURB_MOUSE	Purb	Transcriptional activator protein Pur-beta
	-1.00747	-2.4528	-0.499539	-0.427929	-0.789319	-0.237712	NaN	0.603392	NaN	-0.883674	-1.12805	-0.161889	-1.24163	NaN	-0.863632	-1.24275	NaN	-0.287421	NaN	-0.476313	-0.576782	-0.615739	-0.289182	-0.203717	NaN	NaN	-0.528786	-1.77171	NaN	NaN	NaN	-0.859827	-1.0547	-0.256536	NaN	0.317903	-1.22938	0.325034	-0.0585413	0.00387192	-0.902724	-0.753548	O35326	O35326	SRSF5_MOUSE	Srsf5	Serine/arginine-rich splicing factor 5
	-0.496383	NaN	-0.872434	-1.17759	-1.14879	-0.844343	NaN	-1.10681	NaN	-0.603017	-1.42646	-0.328633	NaN	NaN	-0.800171	-2.67828	-1.22232	-0.670372	NaN	NaN	NaN	-1.18007	-0.9479	-0.412832	NaN	-0.795598	NaN	NaN	NaN	0.0137596	-1.11287	NaN	-0.266866	-0.285974	-0.353329	-0.596019	-0.688169	-0.466579	NaN	-0.690453	-0.650055	-0.820189	O35350	O35350	CAN1_MOUSE	Capn1	Calpain-1 catalytic subunit
	NaN	NaN	0.492314	-0.208639	NaN	0.303101	NaN	0.691611	NaN	0.435209	NaN	0.854263	0.369235	-0.24803	0.0524025	0.887871	NaN	0.386315	NaN	0.466324	-1.51293	-0.599095	-0.137044	0.554949	NaN	NaN	NaN	0.364349	NaN	-0.444209	0.182893	-0.015521	-0.225051	-0.279683	-0.683684	NaN	-0.0392132	0.164118	0.0715647	0.589783	0.498758	NaN	O35381	O35381	AN32A_MOUSE	Anp32a	Acidic leucine-rich nuclear phosphoprotein 32 family member A
	-1.31941	-1.66273	-1.2578	-0.889974	-0.604973	-0.146205	-0.438973	-0.791153	-0.341302	-0.129533	-0.903419	-0.670066	-0.427358	-1.16118	-0.363046	-0.584676	NaN	-0.43075600000000003	0.328822	NaN	-0.805724	-0.851585	-0.247742	-0.251207	-0.827849	NaN	-0.771676	-0.131705	NaN	-1.59795	-0.789861	-1.15557	-1.04019	-0.273803	-0.580554	-1.10203	-1.11634	-0.288243	-0.901727	-1.20805	0.151267	-0.729251	O35465	O35465	FKBP8_MOUSE	Fkbp8	Peptidyl-prolyl cis-trans isomerase FKBP8
	NaN	-1.97409	-1.01478	-1.72351	NaN	-1.18218	NaN	-1.24516	NaN	-1.43757	NaN	-0.472866	-1.58687	NaN	-1.14935	NaN	NaN	-0.851532	NaN	NaN	NaN	NaN	NaN	NaN	NaN	NaN	NaN	NaN	NaN	-0.940179	NaN	-1.73776	NaN	NaN	NaN	NaN	NaN	-0.295279	NaN	NaN	-1.012	NaN	O35593	O35593	PSDE_MOUSE	Psmd14	26S proteasome non-ATPase regulatory subunit 14
	NaN	NaN	-1.22272	-0.796681	0.372003	-0.275609	NaN	-0.456335	-0.632568	-0.610978	NaN	-1.14054	-1.2924	-0.0657597	-0.485432	0.267117	-0.105297	NaN	-0.532134	NaN	-0.536866	-0.138289	-0.918381	-0.469144	-0.962252	-0.66777	-1.60298	-1.4423	-0.798061	-0.603581	-0.722875	0.177722	-1.15553	0.0546389	-0.216759	NaN	-0.459167	-0.809944	-0.470055	-0.697347	0.0818491	0.13306	O35643	O35643	AP1B1_MOUSE	Ap1b1	AP-1 complex subunit beta-1
	-0.80873	-1.04745	-0.0310869	-0.427162	-0.43167	-0.284059	-1.09285	-0.168759	-0.633438	-0.348489	-0.35568	-0.413185	-0.721477	-0.691808	-0.585195	-0.443015	-0.440729	-0.854529	-0.612373	NaN	-0.820456	-0.524261	-1.33467	-0.480986	-1.15023	-0.970784	-1.09578	-1.0557	-0.048686	NaN	-0.773355	0.043766	-0.807964	-0.576113	-0.656443	NaN	-0.702154	-0.0578327	-0.314578	-0.995789	-0.131638	-0.781137	O35685	O35685	NUDC_MOUSE	Nudc	Nuclear migration protein nudC
	0.882875	0.250309	0.973791	0.842464	1.11753	1.17677	0.404102	1.10908	-0.259358	0.825418	-0.0578871	0.93345	0.888474	0.735696	0.505894	0.707954	0.790654	0.882092	-1.22813	0.681378	0.525226	0.505769	1.05846	1.1128	-0.477601	-0.136018	0.756533	0.761759	-0.212602	-0.287983	-1.2351	-0.808968	0.647787	0.372967	0.491096	1.23333	0.649621	1.30228	0.939371	1.25783	1.03608	0.544478	O35737	O35737	HNRH1_MOUSE	Hnrnph1	Heterogeneous nuclear ribonucleoprotein H
	-1.44016	-1.45868	-0.60031	-1.05871	-0.700874	-1.09603	NaN	NaN	NaN	NaN	NaN	-0.862123	-0.69003	NaN	NaN	-0.492401	-1.50434	NaN	NaN	NaN	NaN	-1.50408	-0.820029	NaN	NaN	NaN	NaN	NaN	-1.01703	NaN	NaN	NaN	-0.628125	-1.02377	NaN	NaN	-1.16556	-1.43673	-1.36412	-0.75977	-1.025	NaN	O35864	O35864	CSN5_MOUSE	Cops5	COP9 signalosome complex subunit 5
	NaN	-0.251902	NaN	NaN	-0.655488	0.138752	NaN	-0.236089	-0.614863	-0.213118	NaN	-0.993466	NaN	NaN	-1.17421	0.435003	NaN	NaN	NaN	NaN	NaN	0.0811853	NaN	NaN	NaN	NaN	-0.569674	NaN	NaN	NaN	NaN	-0.647899	NaN	-0.38389	NaN	NaN	NaN	NaN	-0.585871	NaN	-1.50407	NaN	O35887	O35887	CALU_MOUSE	Calu	Calumenin
	1.13323	1.46702	1.4116	1.31163	1.47577	1.33867	1.20118	1.17871	1.22919	1.16561	1.35694	1.27604	0.562665	0.5651	1.66658	1.52807	1.16573	0.375255	0.966427	0.509408	0.965514	0.980971	1.41138	1.22781	0.601801	1.05608	1.07158	0.989582	0.807827	0.859566	1.49171	0.987387	1.01097	1.16103	1.53019	1.20395	1.42729	1.47897	1.20963	1.32645	1.44756	1.13389	O54734	O54734	OST48_MOUSE	Ddost	Dolichyl-diphosphooligosaccharide--protein glycosyltransferase 48 kDa subunit
	NaN	-0.490418	NaN	-1.47146	-0.579453	-1.22567	NaN	-0.797687	NaN	-0.960246	NaN	-0.903842	-1.0376	NaN	0.0998106	-0.850957	NaN	NaN	NaN	NaN	NaN	NaN	NaN	-1.09661	NaN	NaN	NaN	-1.41354	-0.512465	NaN	0.191525	NaN	NaN	0.16905	NaN	-1.02456	-1.00123	-1.1587	-0.753767	NaN	-0.962445	NaN	O54774	O54774	AP3D1_MOUSE	Ap3d1	AP-3 complex subunit delta-1
	NaN	-2.07613	NaN	-1.00614	NaN	NaN	-0.891382	NaN	NaN	NaN	NaN	NaN	NaN	NaN	NaN	NaN	NaN	NaN	NaN	-2.50525	-1.34871	NaN	-1.43733	NaN	NaN	NaN	NaN	NaN	-1.61474	-2.62271	-1.86021	NaN	NaN	NaN	NaN	NaN	-1.74008	NaN	-1.70489	-3.21146	-1.53556	NaN	O54962	O54962	BAF_MOUSE	Banf1	Barrier-to-autointegration factor
	-1.08614	NaN	NaN	NaN	-1.20275	-0.832702	NaN	-1.02055	NaN	NaN	NaN	-0.12454	-0.789233	NaN	-0.514149	-0.918748	NaN	-0.659648	-1.16539	NaN	NaN	NaN	NaN	NaN	NaN	NaN	NaN	NaN	NaN	NaN	NaN	NaN	NaN	NaN	NaN	-1.05252	-1.34549	-1.10872	NaN	NaN	-0.595134	NaN	O54984	O54984	GET3_MOUSE	Get3	ATPase GET3
	NaN	-0.964875	NaN	-0.314517	0.352792	0.346382	NaN	-0.715309	NaN	0.749736	NaN	-0.366452	0.160872	-0.113367	0.988769	-0.166721	0.096817	-0.631938	-0.29023	NaN	NaN	0.0469313	NaN	0.700196	0.788857	NaN	NaN	NaN	NaN	0.419184	0.188016	NaN	0.0615158	-0.17833	-0.0189734	-0.67505	0.0567617	-0.0771751	-0.344349	-0.704685	-0.0281715	-0.3528	O55022	O55022	PGRC1_MOUSE	Pgrmc1	Membrane-associated progesterone receptor component 1
	0.204928	0.553402	0.550198	0.51461	1.15452	0.95663	0.477912	0.754071	0.213303	0.576364	0.556823	0.73614	0.237368	0.693957	0.598492	0.817556	NaN	-0.0298615	-0.224963	-0.606187	0.156366	0.475455	0.0847349	0.37566	0.301209	0.111927	0.251619	0.421117	-0.10213	-0.198836	0.375865	0.799357	NaN	1.20233	0.734066	0.278509	0.832047	0.803762	-0.264536	0.855572	0.730567	1.69571	O55029	O55029	COPB2_MOUSE	Copb2	Coatomer subunit beta'
	-0.0559564	-0.235088	-0.254972	-0.665606	0.363925	-0.442746	-0.391197	-1.40774	-2.11282	-0.541745	-1.3126	-0.385735	-2.08013	NaN	-1.3475	-1.14216	NaN	-1.23461	NaN	-1.28035	-1.46548	NaN	-0.355629	NaN	NaN	-0.58604	NaN	-1.03105	-1.09522	NaN	-0.729335	NaN	0.0859623	-0.804196	-1.8925	-0.233767	-0.173629	-0.0967493	-0.800123	0.120645	-0.95079	-0.882957	O55091	O55091	IMPCT_MOUSE	Impact	Protein IMPACT
	NaN	NaN	NaN	-0.833697	NaN	NaN	NaN	0.194704	-0.229409	-1.82392	0.834115	NaN	NaN	-0.116767	1.07773	-2.32366	-1.60829	0.956271	-1.32359	1.03622	1.60214	0.492753	NaN	-0.429255	0.178062	NaN	0.887064	-0.977842	0.596888	0.0151157	-0.801753	0.218318	0.746081	NaN	-0.0936966	0.121159	0.868727	-0.356822	-0.00308228	-1.20974	0.874961	0.0364838	O55103	O55103	PRAX_MOUSE	Prx	Periaxin
	1.60124	0.858326	1.05786	1.23878	1.43928	1.07288	-0.123564	1.28705	0.807702	1.09637	0.602063	1.22655	0.592993	0.708122	1.53191	0.906538	0.0439577	0.340352	0.730019	0.112321	1.03825	0.675622	0.818883	0.951291	0.899411	0.677637	1.11925	0.597394	0.120359	0.974576	1.20512	0.791148	0.986048	1.51277	1.29897	0.894215	1.06407	1.40528	0.626843	1.69552	1.5195	0.620744	O55125	O55125	NIPS1_MOUSE	Nipsnap1	Protein NipSnap homolog 1
	NaN	NaN	NaN	-1.02503	-0.60736	-1.94983	NaN	-0.816665	-0.846903	NaN	NaN	-0.650558	-0.650701	-1.68745	-0.529298	-0.662226	-0.0480042	-1.68501	-0.825887	NaN	NaN	-1.55352	-0.842531	-1.32429	NaN	NaN	-0.334479	-1.35903	-1.94529	NaN	-0.60077	NaN	-1.09064	-0.923425	-1.01468	NaN	NaN	NaN	NaN	-0.471922	-1.1886	NaN	O55126	O55126	NIPS2_MOUSE	Nipsnap2	Protein NipSnap homolog 2
	NaN	-0.491415	-0.601116	NaN	-0.459003	-1.24947	NaN	-0.0697212	NaN	-0.410648	NaN	-0.299065	-0.470003	-0.894428	-0.744292	-0.800402	NaN	NaN	NaN	NaN	NaN	NaN	NaN	NaN	0.321663	NaN	-0.558051	-1.74571	-1.39649	NaN	-0.211163	0.243169	-0.887149	NaN	NaN	NaN	NaN	-0.471694	NaN	-0.287389	-0.0828705	NaN	O55131	O55131	SEPT7_MOUSE	Septin7	Septin-7
	0.966773	1.01952	0.919958	1.3849	1.68749	1.62424	NaN	1.53934	1.11413	1.38407	1.12494	1.62467	1.26991	1.05545	1.57298	1.73982	0.790563	0.227445	1.40142	-0.0300808	0.647929	1.82729	1.57078	1.19729	0.722589	0.83249	0.388721	1.0623	1.25967	1.07591	1.76295	1.48644	1.08347	1.67396	1.65168	0.960758	1.76488	1.27241	1.11176	1.68577	1.74612	0.640526	O55142	O55142	RL35A_MOUSE	Rpl35a	Large ribosomal subunit protein eL33
	-1.82142	0.363172	0.15928	0.0390396	0.16603	0.650088	0.510854	0.75856	0.786097	0.352811	0.618296	0.413887	0.319101	0.276432	0.385869	0.211493	-0.146085	0.180652	0.749741	-0.649394	0.138001	0.98378	0.113544	-0.560777	-0.393921	-0.11805	-0.00696659	-0.142436	0.439727	0.132865	0.763373	0.430641	0.446748	0.602957	0.408126	-0.398456	0.289145	-0.137921	-0.0836477	0.255612	0.802596	-0.462454	O55143	O55143	AT2A2_MOUSE	Atp2a2	Sarcoplasmic/endoplasmic reticulum calcium ATPase 2
	0.22929	NaN	-0.0186539	0.650274	0.336103	-0.451657	NaN	-0.475797	0.298077	0.0957828	-1.46065	0.0343828	NaN	NaN	NaN	0.451468	-0.275537	0.377541	NaN	0.117867	0.266562	-0.773621	0.402165	NaN	0.859176	0.105028	NaN	-1.54378	-0.132071	NaN	0.0621252	-0.159508	0.312365	-0.237483	-0.662044	-0.755084	0.457828	0.191477	0.430577	0.18277	NaN	NaN	O55196	O55196	ENAM_MOUSE	Enam	Enamelin
	0.230031	-0.693245	-0.779425	-0.390438	-0.497702	-0.954705	NaN	-0.487456	NaN	-0.58129	NaN	-0.67883	NaN	-1.04043	-0.990215	-0.483605	NaN	-1.47007	NaN	NaN	NaN	-1.24398	NaN	-1.20257	NaN	-0.784901	-0.683886	-0.922833	NaN	NaN	-1.1678	NaN	-0.978683	-1.39544	-1.56372	-0.761953	-0.409712	-0.609489	-0.524536	-1.05244	-1.12975	-0.743889	O55234	O55234	PSB5_MOUSE	Psmb5	Proteasome subunit beta type-5
	0.192815	NaN	-0.238074	-0.0992517	0.0261898	0.10768900000000001	-0.800499	-0.0908489	-2.00003	-0.183983	0.0625648	-0.00779915	-0.229857	NaN	-0.977471	-0.460348	-0.245147	-0.255118	NaN	-0.671267	NaN	-1.12979	0.309656	-0.210992	NaN	-1.09412	-0.265747	-0.877886	NaN	-0.962953	NaN	NaN	0.204556	NaN	-0.640696	-0.284979	-0.251253	0.0172472	-0.494831	-0.394338	0.288112	NaN	O70133	O70133	DHX9_MOUSE	Dhx9	ATP-dependent RNA helicase A
	NaN	NaN	-0.628149	NaN	NaN	-0.953897	NaN	-0.846726	NaN	-0.497197	NaN	-0.53935	-1.62352	NaN	-1.37636	-0.5805	-0.173459	-0.815212	-1.29918	-0.172578	-0.521066	NaN	-1.20992	NaN	NaN	NaN	-0.514151	0.599936	-1.11166	NaN	-1.01612	-0.816262	NaN	-1.24265	-1.4728	0.513858	NaN	NaN	NaN	-1.47295	-0.852958	NaN	O70194	O70194	EIF3D_MOUSE	Eif3d	Eukaryotic translation initiation factor 3 subunit D
	NaN	NaN	NaN	NaN	NaN	NaN	-0.584933	-1.27425	NaN	NaN	-0.9636	-1.57292	-0.205969	NaN	NaN	-0.654948	NaN	-1.74885	NaN	NaN	NaN	-0.373027	NaN	NaN	NaN	-1.46528	NaN	NaN	NaN	NaN	-0.517354	NaN	NaN	-0.798359	NaN	NaN	NaN	NaN	NaN	NaN	-0.82924	NaN	O70228	O70228	ATP9A_MOUSE	Atp9a	Probable phospholipid-transporting ATPase IIA
	0.645882	NaN	0.439095	0.457133	0.362279	0.699186	0.0660725	1.12854	-0.10392	0.387764	-0.0562429	0.867265	0.400603	NaN	0.613122	0.525021	0.438366	0.379378	0.203694	-0.280191	0.279088	1.00896	0.493531	0.585876	-0.0590305	-0.427357	0.105596	-0.0260105	0.106834	NaN	0.864719	0.302627	1.47031	-0.364882	0.481948	-0.24768	0.321895	-0.0124493	1.55984	-0.0711756	0.822888	-0.164396	O70251	O70251	EF1B_MOUSE	Eef1b	Elongation factor 1-beta
	-0.652788	0.352228	0.289184	-0.141416	0.11135	-0.825916	-0.832493	-0.433251	-0.174826	-0.221375	NaN	0.102967	-1.50077	NaN	-0.931481	NaN	NaN	-0.993046	NaN	-1.38674	-0.658075	-0.340942	-0.528663	-0.0466309	-0.220029	-0.26157	-0.184337	-0.942375	-1.56145	NaN	-0.518341	-1.12549	-0.856677	-0.068985	-0.0759687	-0.216357	-1.68143	-0.402873	-0.679824	-0.296286	-0.282462	-0.813829	O70252	O70252	HMOX2_MOUSE	Hmox2	Heme oxygenase 2
	NaN	NaN	NaN	NaN	-0.684348	-1.01697	-2.61152	-0.65263	NaN	-0.524252	-1.10593	-0.807563	NaN	-1.06669	-1.49553	-0.0755939	-1.43162	NaN	-0.732788	NaN	NaN	-0.724445	0.156096	-0.491625	NaN	-1.12951	-1.9902	NaN	-1.15652	NaN	-1.66045	-1.1719	NaN	-1.87312	-1.48222	NaN	-0.934769	NaN	-1.102	NaN	-1.46596	NaN	O70305	O70305	ATX2_MOUSE	Atxn2	Ataxin-2
	NaN	0.0712709	0.168958	0.284061	-0.102838	-0.137807	NaN	0.480151	-0.00532198	-0.601776	-0.0693245	0.466259	0.181777	-0.135883	0.557555	0.147426	-0.0733423	0.390149	-0.202524	-0.200534	-0.760066	0.480681	-0.466633	0.00328636	0.465461	NaN	NaN	0.752177	NaN	NaN	-0.476845	0.208113	-0.458609	-0.50033	-0.0462408	0.157938	-0.233478	NaN	0.142365	-0.617748	-0.189165	NaN	O70310	O70310	NMT1_MOUSE	Nmt1	Glycylpeptide N-tetradecanoyltransferase 1
	NaN	NaN	-0.343707	-1.07084	-0.608452	-0.688174	-0.829256	-0.0502911	-0.438958	-1.11232	-0.715978	-0.966607	-1.14264	NaN	0.151534	-0.00515175	-0.363936	-0.0300684	-0.309942	-0.127669	0.349636	0.0919418	-0.540021	-0.407011	-0.486872	-0.975668	-0.267906	-0.44925	0.288527	0.0973902	-0.021327	-0.0840788	0.206513	-0.147086	-0.10393	-0.911065	0.0830002	0.17636	-0.388648	-0.140188	0.488867	-0.0455475	O70318	Q9WV92;O70318	E41L2_MOUSE	Epb41l2	Band 4.1-like protein 2
	NaN	NaN	NaN	NaN	-0.670776	NaN	NaN	-0.320888	-0.720084	-0.520108	NaN	-1.04276	NaN	NaN	-1.02668	NaN	NaN	NaN	-0.452463	-0.585218	-0.358881	-0.415171	-0.718711	NaN	NaN	NaN	NaN	NaN	NaN	NaN	-1.11939	NaN	NaN	NaN	-1.15963	NaN	NaN	NaN	-0.309125	-0.530591	-0.764391	-1.09723	O70378	O70378	EMC8_MOUSE	Emc8	ER membrane protein complex subunit 8
	0.122314	0.0921097	-0.471621	-0.0611906	-0.815638	-0.314553	-0.28151	-0.173844	-0.976607	-0.252524	-1.94301	-0.445224	-0.231339	-1.39647	-0.726582	-1.40499	-0.86213	-0.758931	-1.44354	-0.970748	-1.04263	-0.662417	-0.783541	-0.784225	-0.45202	0.2085	-0.741609	-0.919436	-0.109396	-0.104373	-0.186576	-0.649105	-0.812289	-1.02544	-0.252485	-0.262806	-0.231529	0.029232	0.0878649	0.139294	0.0933504	-0.294055	O70435	O70435	PSA3_MOUSE	Psma3	Proteasome subunit alpha type-3
	NaN	NaN	NaN	NaN	NaN	2.8189	1.39797	2.72686	2.66636	2.53851	1.30468	2.69535	2.39715	1.17761	1.93819	2.71634	NaN	2.06701	1.95396	NaN	NaN	2.13231	NaN	NaN	1.43486	1.97787	1.90098	1.65599	1.97012	2.24896	2.4504	2.47054	1.52997	NaN	NaN	NaN	2.14366	2.20194	NaN	NaN	2.92873	0.539468	O70456	O70456	1433S_MOUSE	Sfn	14-3-3 protein sigma
	NaN	-1.08666	-0.299351	-0.958004	-0.370123	-1.00717	-0.920464	-0.235744	-2.08113	-1.2685	-1.09411	-0.872765	-1.85444	-1.87255	NaN	-0.458254	-1.61507	NaN	-0.949619	-0.885617	-1.3792	-2.10457	-1.18383	-1.68447	NaN	-1.17191	NaN	-1.58605	-1.27129	-2.17845	-0.278203	NaN	NaN	-0.462535	-0.903388	NaN	-2.775	-0.831339	-0.208133	-1.10854	-1.69576	NaN	O70492	O70492	SNX3_MOUSE	Snx3	Sorting nexin-3
	-1.00874	-1.14664	-0.612516	NaN	-1.01996	-1.03554	-0.440415	-1.29692	NaN	NaN	NaN	-0.561743	NaN	-1.07343	NaN	-0.612591	NaN	NaN	-1.15354	NaN	NaN	NaN	-0.123824	-1.26847	NaN	NaN	-1.54648	NaN	NaN	NaN	NaN	NaN	NaN	NaN	NaN	NaN	-1.13781	-1.73544	NaN	-1.26713	NaN	NaN	O70493	O70493	SNX12_MOUSE	Snx12	Sorting nexin-12
	NaN	NaN	NaN	-1.26113	0.425112	-1.29005	NaN	-0.904552	-0.918805	-0.654899	NaN	1.99063	-0.369821	NaN	-0.790156	-0.888578	-1.17937	-1.11872	-1.59113	NaN	NaN	-0.126775	NaN	NaN	NaN	NaN	-1.43717	NaN	-1.28275	NaN	1.5913	-0.886344	-1.48854	NaN	NaN	NaN	NaN	NaN	-1.32607	-0.947974	-1.27418	NaN	O70591	O70591	PFD2_MOUSE	Pfdn2	Prefoldin subunit 2
	NaN	-0.813469	-0.0375338	NaN	NaN	-0.0293465	-0.102121	0.507559	NaN	NaN	NaN	NaN	-0.123919	-0.384622	NaN	0.0236969	-0.466793	NaN	NaN	NaN	NaN	0.236955	NaN	0.119933	NaN	NaN	NaN	-1.29326	NaN	NaN	NaN	NaN	-0.438535	0.0664215	-0.23372	NaN	NaN	NaN	NaN	NaN	-0.300644	-1.16153	O88307	O88307	SORL_MOUSE	Sorl1	Sortilin-related receptor
	NaN	NaN	NaN	-0.817611	-0.190946	NaN	NaN	-0.420099	NaN	-0.325686	NaN	NaN	0.0936174	NaN	-0.0178947	-0.21413	NaN	0.21603	NaN	NaN	NaN	0.641929	NaN	NaN	NaN	0.281462	NaN	-0.152466	0.420287	0.765926	-0.105439	0.578195	NaN	-0.276319	NaN	NaN	NaN	NaN	-0.391727	0.42025	0.0924149	0.319439	O88322	O88322	NID2_MOUSE	Nid2	Nidogen-2
	-0.429751	-0.433766	-0.371935	0.0638294	-0.12993	-0.0985193	-0.965737	0.0911846	-0.125376	-0.25753	-0.526026	-0.0048151	-0.392542	-0.829678	-0.749658	-0.604967	-1.04654	-0.70695	0.16164	-0.62973	-0.557789	-0.664107	-0.117913	-0.202093	-0.19943	-0.391803	-0.72497	-0.569505	-0.691676	-0.720864	-0.127924	-0.0901155	-0.680114	0.1884	0.206834	0.764812	-0.0695057	-0.523645	-0.204649	0.295777	0.20718	-0.425711	O88342	O88342	WDR1_MOUSE	Wdr1	WD repeat-containing protein 1
	NaN	NaN	NaN	NaN	NaN	0.140585	-0.633944	0.311464	0.232338	0.355065	NaN	-0.171915	-0.0700951	-0.988116	0.278665	0.309231	0.286828	-0.20547	-0.324183	NaN	NaN	NaN	NaN	NaN	NaN	NaN	-0.98098	0.526207	0.0166597	-0.62466	0.270847	-0.892638	NaN	NaN	NaN	NaN	NaN	NaN	NaN	0.293358	-0.250811	-0.505864	O88343	O88343	S4A4_MOUSE	Slc4a4	Electrogenic sodium bicarbonate cotransporter 1
	-0.912624	-0.674313	-0.444543	-0.832331	-0.393195	-0.366534	0.675068	-0.395365	-0.789968	0.0249562	-0.0382338	-0.790636	-0.593425	-0.361102	-0.953642	-0.20554	NaN	-0.587843	-0.784642	-0.916922	-0.154022	-0.039073	-0.62818	-0.611643	-0.996554	NaN	-0.994356	-1.3874	-1.33729	NaN	-0.840521	-0.411654	-1.01214	-0.432812	-0.227486	-0.747802	-0.218089	-0.544769	-0.968992	-0.890649	-0.597512	-0.762646	O88384	O88384	VTI1B_MOUSE	Vti1b	Vesicle transport through interaction with t-SNAREs homolog 1B
	1.685	1.08061	1.62968	1.79538	1.57552	1.11736	0.716321	1.25413	0.417926	0.573713	0.800394	1.21459	1.17144	0.735238	1.35345	1.24895	0.769133	0.951578	0.50192	1.12612	1.59355	1.17085	1.97769	1.73989	1.42488	1.0597	0.838223	1.0693	0.56451	0.437498	0.864348	0.975727	1.45628	1.97708	1.98895	1.74062	1.93918	1.93845	1.63732	1.97402	1.74296	1.67415	O88398	O88398	AVIL_MOUSE	Avil	Advillin
	-0.775225	NaN	0.027297	-0.172523	-1.12017	-0.864596	NaN	-0.550185	-1.20834	NaN	NaN	-0.362171	-0.448554	NaN	-0.0696373	0.243757	0.116068	NaN	NaN	-0.252254	NaN	0.128595	0.415857	-0.934379	-1.9945	NaN	-1.47812	NaN	NaN	-0.975413	0.236656	NaN	-0.627291	-0.656137	0.0083847	NaN	-0.109166	-0.0184021	-0.0797338	0.0640402	-0.291434	-0.0357027	O88447	O88447	KLC1_MOUSE	Klc1	Kinesin light chain 1
	-0.682345	NaN	NaN	NaN	NaN	0.0463934	-0.745081	-1.09867	NaN	NaN	NaN	NaN	-1.27142	NaN	-0.980218	0.0600061	NaN	0.466701	NaN	NaN	NaN	-0.712223	NaN	-0.579249	NaN	NaN	NaN	NaN	-1.00777	NaN	-0.605371	NaN	NaN	1.6113	NaN	NaN	NaN	NaN	NaN	-0.13421	-0.0544157	NaN	O88448	O88448	KLC2_MOUSE	Klc2	Kinesin light chain 2
	-1.57096	NaN	-1.98912	-0.0486526	-1.72151	-0.661512	-2.03732	-0.744028	NaN	-1.059	-0.471206	-0.235378	-0.46325	-0.732843	-0.038085	-0.211542	NaN	-0.180186	-0.715166	NaN	NaN	-0.113339	-0.288573	-0.61214	NaN	-1.09573	NaN	NaN	NaN	NaN	-0.0722351	NaN	-0.614403	NaN	-0.5818	-0.609266	NaN	NaN	-1.12721	-0.943475	-0.344365	-0.987447	O88455	O88455	DHCR7_MOUSE	Dhcr7	7-dehydrocholesterol reductase
	-1.12631	NaN	-1.00445	NaN	NaN	NaN	NaN	-0.484513	0.0772996	-0.198064	NaN	-0.849822	NaN	NaN	NaN	-0.419977	NaN	-0.765641	NaN	NaN	NaN	-1.59583	NaN	-1.28438	NaN	-1.24138	NaN	-1.44383	-0.841694	NaN	NaN	NaN	-0.997239	-1.0151	-0.692336	NaN	-1.08288	-2.32369	-0.220193	-0.698668	-0.499537	NaN	O88456	O88456	CPNS1_MOUSE	Capns1	Calpain small subunit 1
	NaN	NaN	-1.19265	-0.220142	-0.237417	-0.121524	-0.81482	-0.0076189	-0.363435	0.00381613	-0.587483	-0.30181	-0.605032	-0.415376	-0.134528	-0.276338	-1.23703	NaN	0.211335	NaN	-1.08156	0.00492573	-0.679086	-0.183172	0.0932436	NaN	-0.777541	-0.591934	-0.262513	-0.189216	0.347195	-0.521269	-0.893581	-0.186673	-0.32067	-0.642905	-0.0773649	-0.413088	-0.0627775	0.102481	0.231553	-0.887912	O88485	O88485	DC1I1_MOUSE	Dync1i1	Cytoplasmic dynein 1 intermediate chain 1
	NaN	NaN	-0.0101595	-1.39359	NaN	-0.56057	0.968684	-0.541865	-0.442634	NaN	NaN	-0.3254	-0.492729	NaN	-0.479325	-1.89963	-0.991895	NaN	-1.15483	NaN	-0.839947	-0.223303	-0.966725	-1.12935	NaN	-1.22108	NaN	NaN	NaN	NaN	-0.696495	-1.37468	-0.255658	-0.564241	-0.55827	-0.482207	-0.981371	-0.506861	-1.35042	NaN	-0.739433	-1.47182	O88487	O88487	DC1I2_MOUSE	Dync1i2	Cytoplasmic dynein 1 intermediate chain 2
	NaN	-1.57543	0.56277	-1.37605	-1.48349	-1.40146	NaN	-0.614432	NaN	-1.25257	-1.27391	-0.751543	-0.278847	-1.39036	NaN	-0.447093	NaN	-0.776864	NaN	NaN	NaN	NaN	-0.92788	-0.19975300000000001	NaN	NaN	NaN	NaN	NaN	NaN	-0.61936	NaN	NaN	-0.967476	-1.43629	NaN	-1.30146	-0.547226	-1.03846	-0.763784	-0.654205	NaN	O88543	O88543	CSN3_MOUSE	Cops3	COP9 signalosome complex subunit 3
	NaN	NaN	NaN	NaN	NaN	-1.59558	NaN	-2.01675	-1.63698	-0.894434	-1.27888	-1.12366	-0.69484	NaN	-0.625465	-1.61133	-1.37332	NaN	NaN	NaN	-0.674594	-1.34591	-0.773241	NaN	NaN	NaN	NaN	NaN	-0.391641	NaN	-0.729623	NaN	NaN	-1.3659	-1.82283	NaN	-1.76003	-0.499599	-0.499896	-1.48337	-0.942614	NaN	O88544	O88544	CSN4_MOUSE	Cops4	COP9 signalosome complex subunit 4
	3.24526	2.46351	3.43619	3.26761	3.37556	3.78195	2.67022	3.7324	2.08752	3.44823	2.25268	3.64169	3.207	2.93383	3.06392	3.18213	3.15283	3.4336	2.03169	3.42449	2.61354	2.68603	3.47662	3.37079	1.55564	2.39158	3.23903	2.88536	1.69793	2.19885	2.27377	1.36618	2.82116	2.86505	2.65491	3.54321	3.2386	3.46609	3.45141	3.52438	3.21365	2.84895	O88569	O88569	ROA2_MOUSE	Hnrnpa2b1	Heterogeneous nuclear ribonucleoproteins A2/B1
	NaN	-0.915382	-0.84613	-0.852945	-0.242686	-0.627379	-1.59632	-0.304982	-0.576947	-0.381048	-1.30059	0.122077	-0.484397	-0.928945	-0.475894	-0.159194	-0.733866	-0.28992	NaN	-2.01084	-0.115432	-1.23863	-0.90042	-0.424662	-0.496853	-1.31469	-1.45577	-0.882498	-0.975211	NaN	-0.853771	-0.285105	-0.928633	-0.828641	-1.19969	-0.818943	-0.570654	-1.10432	-0.91421	-1.39694	-0.515956	-0.346976	O88685	O88685	PRS6A_MOUSE	Psmc3	26S proteasome regulatory subunit 6A
	0.649788	0.897191	0.626713	0.814898	1.09021	0.668572	0.855219	0.590028	0.384829	1.4225	0.495277	0.959725	0.101774	0.713515	0.419036	0.748657	0.791433	0.430268	0.29256	0.14607	NaN	0.366552	0.807317	0.829062	0.711755	0.63098	0.889564	0.345767	0.349255	0.495016	0.925575	0.734439	1.03211	0.574092	1.21852	0.754257	0.734326	0.760428	1.1098	1.11802	0.632334	0.697897	O88844	O88844	IDHC_MOUSE	Idh1	Isocitrate dehydrogenase [NADP] cytoplasmic
	NaN	NaN	0.515495	0.139785	2.34466	-0.250469	NaN	-0.174611	NaN	NaN	NaN	-0.262237	0.0882597	NaN	-0.219708	-0.670989	-1.82417	-0.882389	NaN	NaN	-1.22977	NaN	0.300788	-0.701162	NaN	NaN	-0.954759	-0.326467	-1.84903	NaN	-0.7208870000000001	-1.55409	0.0931997	-1.03448	-0.723929	0.633796	0.276712	0.223219	0.0647821	-0.632962	-0.185694	0.115232	O89053	O89053	COR1A_MOUSE	Coro1a	Coronin-1A
	0.347359	-0.670907	-0.61585	-0.257058	0.00534248	-0.171801	NaN	-0.862552	NaN	-0.447288	NaN	-0.809204	-0.767717	-0.127851	0.171936	-0.661302	-0.497528	-0.473436	NaN	-0.493522	-0.19197	-0.146935	-0.302502	0.043457	NaN	NaN	NaN	-0.51726	-2.39475	-1.25126	NaN	NaN	-0.268281	-0.451015	-0.895868	0.133166	0.543791	NaN	-0.154394	-0.36259	-0.389959	NaN	O89086	O89086	RBM3_MOUSE	Rbm3	RNA-binding protein 3
	NaN	NaN	NaN	NaN	NaN	-0.79341	NaN	-0.581733	NaN	NaN	-0.0680981	-0.990808	-1.02326	NaN	NaN	NaN	-0.61187	-1.30474	NaN	NaN	NaN	-0.126201	NaN	NaN	NaN	NaN	NaN	NaN	NaN	NaN	NaN	-0.949698	NaN	-1.1869	NaN	NaN	NaN	NaN	NaN	NaN	NaN	NaN	O89112	O89112	LANC1_MOUSE	Lancl1	Glutathione S-transferase LANCL1
	1.14609	1.70396	2.41458	1.91461	1.59092	2.47824	2.47815	3.10003	3.05633	2.82651	2.54827	3.06298	2.55652	1.81924	3.17571	2.40102	2.59432	3.33615	3.09617	1.49746	1.67774	2.84644	1.8292	1.71893	1.29283	1.3597	2.10285	2.14512	2.29439	1.90611	3.2709	2.47985	1.97342	2.67493	2.34341	2.19819	2.01616	1.52572	1.88054	2.18537	2.92997	1.76655	P00405	P00405	COX2_MOUSE	Mtco2	Cytochrome c oxidase subunit 2
	NaN	NaN	-0.750748	0.0754395	-0.390113	0.130126	-0.440535	0.069828	0.258083	1.18254	NaN	0.484344	0.521336	NaN	-1.16027	0.537535	NaN	-1.65595	-0.0664377	NaN	NaN	NaN	NaN	0.134664	NaN	NaN	NaN	0.775271	0.737728	NaN	NaN	NaN	NaN	NaN	0.566379	NaN	0.736828	NaN	NaN	0.186403	0.0403509	NaN	P00493	P00493	HPRT_MOUSE	Hprt1	Hypoxanthine-guanine phosphoribosyltransferase
	NaN	NaN	-1.0208	NaN	-1.66392	-1.01294	NaN	-1.19263	-1.65977	-0.483784	NaN	NaN	NaN	-1.2954	-0.747008	NaN	NaN	NaN	NaN	NaN	-0.436039	NaN	NaN	NaN	-0.710814	-0.926409	NaN	NaN	NaN	NaN	NaN	NaN	-2.33613	NaN	NaN	NaN	-1.10693	NaN	NaN	-2.14578	-1.98151	NaN	P01027	P01027	CO3_MOUSE	C3	Complement C3
	-0.954767	-1.11311	1.14359	-0.51187	2.5539	0.295873	-0.475738	0.542055	0.803694	1.61877	NaN	-1.04947	-1.35104	-0.706758	1.76367	-0.651499	NaN	-0.624399	0.135198	-0.40205	1.68889	2.52686	0.68506	-0.298633	1.05187	0.918451	-0.982246	0.845996	0.365276	0.531493	-1.70186	-0.0234871	1.58764	-0.0971928	-0.602884	NaN	-0.487855	0.038702	-1.6671	0.613826	1.5615	0.217949	P01942	P01942	HBA_MOUSE	Hba	Hemoglobin subunit alpha
	3.74627	3.23987	3.99599	3.68942	5.15237	4.93725	3.48314	4.56606	4.53168	3.9222	3.40326	4.61844	4.15756	3.06109	4.57446	4.19255	3.40668	4.82008	4.4997	4.79934	3.87644	3.68665	4.25942	4.46425	3.84795	4.60894	5.08189	4.63409	3.40294	4.56186	5.24616	2.86267	2.85355	2.79592	3.44751	4.32315	3.60084	5.31662	4.91727	5.30498	5.03477	3.99796	P02301;P68433;P84228;P84244	P84244;P02301;P84228;P68433	H31_MOUSE;H32_MOUSE;H33_MOUSE;H3C_MOUSE	H3-3b;H3-5;H3c11;H3c15	Histone H3.3C
	NaN	NaN	-0.21139	NaN	NaN	0.337209	-0.610939	NaN	0.314727	NaN	NaN	NaN	NaN	NaN	0.468273	-0.241053	NaN	NaN	NaN	-0.460402	NaN	NaN	NaN	NaN	-0.504276	0.847933	NaN	NaN	NaN	0.664527	NaN	NaN	NaN	-0.0662489	-0.453853	NaN	-0.0956182	NaN	-0.56746	1.16984	1.28829	NaN	P02463	Q63ZW6;P02463	CO4A1_MOUSE	Col4a1	Collagen alpha-1(IV) chain
	NaN	-0.250425	0.3819	0.146091	1.07506	0.260352	0.705377	0.582609	0.392265	0.897966	0.333018	0.698861	0.058218	0.151596	0.560796	0.545255	0.344475	0.63816	0.34405	0.540761	0.237364	0.539497	-0.16748	0.396275	-0.158634	0.69914	0.222764	0.743231	1.04726	1.39024	0.697779	1.14063	0.276049	0.108128	0.0771198	0.0919809	0.744706	0.877128	0.908998	1.4958	1.06898	0.883912	P02468	P02468	LAMC1_MOUSE	Lamc1	Laminin subunit gamma-1
	NaN	NaN	0.169842	-0.549869	-0.389027	-1.07013	NaN	-0.444053	-0.49036	NaN	-0.685148	-1.82461	0.379015	NaN	-0.857781	-0.467006	NaN	-0.292907	-0.709962	-0.778022	-0.112326	-0.641583	NaN	-0.195462	NaN	-0.653374	-0.558346	NaN	0.0566006	-0.175822	-0.374576	-0.317874	-0.592461	-0.118636	-0.239698	-0.319425	-0.230657	-0.095211	-0.475418	-0.117612	-0.239895	0.0727386	P02469	P02469	LAMB1_MOUSE	Lamb1	Laminin subunit beta-1
	8.65301	8.37586	7.77915	6.71618	4.30782	3.81309	4.53939	7.56791	4.06882	3.68173	7.10047	5.24527	4.04997	3.79774	4.14103	7.21491	4.19874	3.98134	4.4589	8.61611	4.58753	6.07697	4.45749	4.69411	8.86477	8.89845	8.53713	6.60475	8.82685	8.92084	8.07446	6.93928	6.49698	4.49477	4.34085	4.53232	8.44802	4.08733	4.75309	3.81211	4.09497	4.72757	P02535	P02535	K1C10_MOUSE	Krt10	Keratin, type I cytoskeletal 10
	NaN	NaN	NaN	-1.09869	NaN	-1.09638	NaN	-1.31531	-1.35113	-1.55122	NaN	-1.23016	NaN	NaN	-0.540031	NaN	NaN	NaN	-0.713726	NaN	NaN	NaN	NaN	NaN	-1.05978	NaN	NaN	NaN	NaN	NaN	-0.80746	-1.58744	NaN	NaN	-1.72338	NaN	-1.95883	-0.71454	NaN	NaN	-0.624892	NaN	P03930	P03930	ATP8_MOUSE	Mtatp8	ATP synthase protein 8
	NaN	NaN	-0.405765	NaN	NaN	-1.70852	NaN	-0.606781	NaN	NaN	NaN	NaN	-0.210985	NaN	-0.657471	NaN	NaN	-1.30897	NaN	0.622437	NaN	NaN	-0.792928	-0.03409	1.03161	0.185114	NaN	NaN	NaN	-0.993493	NaN	NaN	NaN	NaN	-0.368484	-0.743612	-0.245508	NaN	NaN	-0.092802	-1.62224	-1.01787	P03975	P03975	IGEB_MOUSE	Iap	IgE-binding protein
	8.12384	7.80087	5.76984	7.09753	2.29115	2.7177	3.91135	6.0065	2.86456	2.20937	5.2228	2.21883	2.36331	2.44329	2.59338	5.94238	2.26801	2.80472	2.95269	6.56678	3.48869	4.18667	3.05814	3.44186	8.25326	7.22568	6.44113	4.84239	7.18915	7.68376	6.03479	5.31006	5.44581	3.35562	3.45037	3.53803	6.95531	3.33135	3.55517	2.85529	2.90352	3.36708	P04104	P04104	K2C1_MOUSE	Krt1	Keratin, type II cytoskeletal 1
	NaN	0.218283	NaN	0.444752	-1.3071	NaN	NaN	2.11306	1.67128	0.857314	2.23415	-0.850233	NaN	1.23256	3.16621	-0.682799	0.0195751	2.92953	1.67111	3.16209	4.07357	2.44296	NaN	0.729978	2.50008	NaN	1.18715	0.815001	2.34726	1.05741	0.141936	-0.066721	2.38063	NaN	NaN	1.0039	2.78308	-0.223103	0.233687	-0.144781	2.83081	0.977361	P04370	P04370	MBP_MOUSE	Mbp	Myelin basic protein
	-0.193328	0.297995	-0.129978	-0.0865669	0.00333309	0.653485	0.849013	0.216142	0.501442	0.304633	NaN	0.0383539	-0.331992	NaN	0.31152	0.239368	0.666002	0.0107422	-0.104151	NaN	-0.701797	-0.227823	0.519673	0.0370731	NaN	-0.315238	-0.436761	0.582584	-0.357756	-0.204046	1.00437	-1.84221	NaN	-0.0478563	0.249077	-0.307529	-0.122561	-0.127175	NaN	0.117255	-0.240335	-1.66895	P05063	P05063	ALDOC_MOUSE	Aldoc	Fructose-bisphosphate aldolase C
	2.71562	2.35243	3.07915	3.25074	2.66552	3.25097	2.42355	3.30128	2.78974	3.22473	2.35935	3.07073	2.74785	2.19416	3.03407	3.08932	2.3731	2.90062	2.81814	2.47722	2.36392	2.59924	2.85457	3.09451	1.99669	2.58516	2.92203	2.46374	2.68	2.68321	3.47522	2.9712	3.30769	3.44345	2.85176	2.79632	2.97411	3.33165	3.03124	3.24844	3.39193	2.84729	P05064	P05064;A6ZI47	ALDOA_MOUSE	Aldoa	Fructose-bisphosphate aldolase A
	-0.272556	-0.876794	0.0541449	-0.0491076	-0.421475	0.0361719	-0.913449	-0.589887	0.24154	0.251094	-0.940777	-0.122202	-0.89585	-0.376792	-0.526847	-0.00104237	NaN	-0.0594349	-0.90167	NaN	0.0612502	-0.593659	-0.761864	-0.150826	NaN	-0.831899	-0.0147276	-0.740652	-0.904873	-0.510337	-0.157045	-0.334734	-1.04728	-0.42299	-0.593081	-0.524154	-0.483628	0.0284719	-1.66673	-0.359152	-0.381719	-0.818253	P05201	P05201	AATC_MOUSE	Got1	Aspartate aminotransferase, cytoplasmic
	1.41183	1.53992	1.64808	1.75076	1.61462	1.68562	0.954518	1.77946	1.97977	1.51802	1.60025	1.84878	1.6394	1.47052	2.11025	1.66284	1.15625	1.85419	1.53603	1.24826	1.46204	1.60679	1.48508	1.53459	1.17694	1.10385	1.52288	1.53532	0.954897	1.25161	2.0493	1.41823	1.83897	2.11659	1.93905	1.30685	1.75356	1.21645	1.49877	1.99113	2.32655	1.60549	P05202	P05202	AATM_MOUSE	Got2	Aspartate aminotransferase, mitochondrial
	0.037107	-0.310477	0.144489	NaN	0.345484	-0.187344	NaN	0.0637512	NaN	-0.925721	-0.408581	-0.191142	0.35035	NaN	NaN	NaN	NaN	-0.519375	NaN	NaN	NaN	-0.249452	NaN	NaN	NaN	NaN	NaN	-0.00288868	0.169786	NaN	-0.629174	-0.0566587	1.2053	NaN	0.0349274	NaN	NaN	NaN	NaN	0.554023	NaN	NaN	P05977	P05977	MYL1_MOUSE	Myl1	Myosin light chain 1/3, skeletal muscle isoform
	1.40708	0.950075	1.58363	1.33865	1.56044	1.51157	0.274842	0.753402	0.839134	1.70829	0.508935	1.74714	1.59005	1.05041	1.11808	1.57909	0.771087	1.28593	0.761708	0.633874	0.924223	1.37651	1.39552	1.55076	0.647846	1.63972	1.31824	0.821174	0.782979	1.15499	1.30182	1.40812	1.16078	1.1164	1.56256	1.38439	1.92424	1.57576	1.54977	1.8721	1.58608	1.66685	P06151	P06151	LDHA_MOUSE	Ldha	L-lactate dehydrogenase A chain
	0.400328	0.167779	0.475668	0.492533	1.12019	0.988791	0.097168	1.05937	0.259533	0.855979	0.88231	1.23477	0.624775	0.71103	0.538075	0.88391	0.135169	0.75634	0.911736	0.465554	-0.737829	0.292315	0.876344	0.815	-0.780616	0.627199	0.363482	-0.137193	0.744705	0.512897	1.23941	0.61742	0.536765	1.15165	0.524015	0.346244	0.55876	0.890633	0.826206	0.988669	0.589088	0.503401	P06745	P06745	G6PI_MOUSE	Gpi	Glucose-6-phosphate isomerase
	-0.259492	-0.0342846	0.800989	0.381948	-0.253448	0.284795	0.180127	0.654216	0.116638	-0.17257	-0.344134	1.11676	-0.227465	1.23509	-0.405285	0.458495	-0.168262	-0.405039	0.792564	-0.434112	NaN	NaN	-0.502286	0.473749	0.688737	0.194427	0.552092	0.142262	0.350434	0.188131	1.14612	0.160965	-0.250878	0.297007	-0.308928	-0.428667	0.317167	-0.425212	-0.691154	0.742401	-0.0281	-0.232725	P06801	P06801	MAOX_MOUSE	Me1	NADP-dependent malic enzyme
	NaN	NaN	-0.596	NaN	-0.582847	NaN	NaN	-2.12315	-0.548047	NaN	-1.84114	NaN	NaN	NaN	NaN	-0.635851	NaN	NaN	NaN	-1.0421	-0.523365	NaN	NaN	0.4135	-1.08925	NaN	NaN	NaN	-0.349081	NaN	-0.664468	NaN	NaN	NaN	NaN	NaN	NaN	-0.702464	0.750678	NaN	-1.17889	-1.64026	P07091	P07091	S10A4_MOUSE	S100a4	Protein S100-A4
	2.47158	2.30725	2.2536	2.64114	2.38216	2.21279	1.53554	2.06807	1.49891	2.0434	1.26689	1.97099	1.50109	1.01445	2.59427	1.74644	1.13742	1.29643	1.48278	2.44713	2.21334	1.9789	2.21321	2.12473	2.90177	2.94791	2.38339	2.31279	2.31172	2.82269	2.56678	2.11798	2.48839	2.24819	2.49393	1.7614	2.78616	2.33981	1.92159	2.96088	2.59238	2.64617	P07356	P07356	ANXA2_MOUSE	Anxa2	Annexin A2
	0.58587	-0.113955	2.26592	0.528625	1.76543	1.24809	0.597889	1.32253	0.653601	0.993617	0.0382986	0.877895	0.600732	1.35651	1.89942	0.263028	-1.84842	0.207072	0.206135	1.25583	1.70428	1.24538	0.6261	0.405932	1.98967	1.22163	0.607712	0.0848169	0.293715	0.21205	0.319788	-0.741025	0.597004	0.288327	0.121934	-0.154005	0.842666	0.452685	0.387455	0.83294	0.764457	1.01606	P07724	P07724	ALBU_MOUSE	Alb	Albumin
	NaN	NaN	-0.102219	-2.34964	0.282634	-0.804919	NaN	-0.893291	-0.427585	-0.526317	NaN	-1.60995	NaN	NaN	-0.723368	-0.623843	NaN	NaN	NaN	NaN	-1.09812	-0.953273	NaN	NaN	-0.366016	-2.2291	NaN	NaN	-0.721911	NaN	-0.589342	NaN	-1.14018	NaN	NaN	NaN	-2.69784	-1.46683	NaN	-1.93864	NaN	NaN	P07759	P07759	SPA3K_MOUSE	Serpina3k	Serine protease inhibitor A3K
	2.02843	1.60678	1.88426	2.06783	1.6862	2.3327	0.898955	2.23701	2.08734	2.02768	1.02005	1.94677	1.61266	0.998341	1.6249	1.91877	0.721519	1.26343	1.6685	1.29289	1.36643	1.69913	1.92549	1.92907	1.55095	1.4128	1.70256	1.30605	1.42634	1.08736	1.77168	1.57959	1.70234	2.29724	2.44739	1.55886	2.27746	1.94369	1.88767	2.33257	2.45002	1.89046	P07901	P07901	HS90A_MOUSE	Hsp90aa1	Heat shock protein HSP 90-alpha
	-1.49354	-2.09155	-1.21132	NaN	-0.50846	-0.28039	-0.887111	-0.134542	-0.437294	-0.55325	-1.26165	-0.867856	-0.941981	NaN	-0.920817	-0.876027	-1.87271	-1.42953	-0.464485	NaN	-1.01073	-0.619473	-1.87713	-0.890348	NaN	-0.704184	-1.01606	NaN	-0.684806	-0.919932	-0.756371	-1.30848	-0.777603	-1.08384	-1.05524	-1.05513	-1.8497	-2.32293	NaN	-0.892816	-0.645225	NaN	P08003	P08003	PDIA4_MOUSE	Pdia4	Protein disulfide-isomerase A4
	2.03742	1.76742	1.99271	2.10728	2.07501	2.78943	1.78266	2.77273	2.43297	2.62331	1.76043	2.58968	2.2192	1.27493	2.13248	2.6599	2.16893	1.45329	2.24266	1.46847	1.45783	2.24879	1.87042	2.18079	1.38139	1.73524	1.59976	1.4557	1.84343	1.58968	2.28389	2.23037	1.56957	2.46381	2.24775	1.48475	2.16029	1.91625	2.04049	1.89534	2.35463	1.71812	P08113	P08113	ENPL_MOUSE	Hsp90b1	Endoplasmin
	NaN	NaN	NaN	NaN	NaN	0.140881	NaN	NaN	0.0275311	-0.137726	NaN	NaN	NaN	NaN	-0.932706	NaN	NaN	-0.657196	NaN	NaN	NaN	-0.0559483	NaN	NaN	NaN	0.226724	NaN	NaN	1.08012	0.683473	0.657294	-0.343557	NaN	NaN	NaN	NaN	NaN	NaN	NaN	0.581942	NaN	0	P08121	P08121	CO3A1_MOUSE	Col3a1	Collagen alpha-1(III) chain
	NaN	NaN	-0.221297	0.213924	0.0625143	0.27848	0.461031	0.121085	-0.0264716	0.0812678	-0.142239	0.361851	0.418165	NaN	0.366794	0.0186005	NaN	-0.268451	-0.114633	0.28933	NaN	0.278892	NaN	-0.600184	NaN	0.652542	NaN	-0.100789	1.69346	2.07724	0.0192356	0.369945	NaN	0.041316	NaN	NaN	0.206351	0.0216475	NaN	1.07039	0.508893	0.78594	P08122	P08122	CO4A2_MOUSE	Col4a2	Collagen alpha-2(IV) chain
	NaN	0.0727415	0.418106	0.354687	0.539277	0.531715	0.110905	0.633917	0.502959	0.379761	0.408392	0.722537	0.408195	0.27255	0.875983	0.311323	0.204378	-0.158604	0.513318	-0.308233	0.0663333	0.345136	0.225526	0.212053	-0.696998	-0.16782	0.486946	0.596054	0	-0.842871	0.830662	0.868198	-0.149773	-0.283987	-0.142131	NaN	-0.303497	0.462084	NaN	0.0234852	0.0574541	1.37985	P08226	P08226	APOE_MOUSE	Apoe	Apolipoprotein E
	0.10166	-1.00711	0.121773	0.212129	-0.794328	0.373335	0.253006	0.0505886	0.0583625	0.665904	0.0852642	0.117933	-0.228234	NaN	-0.5026	-0.514785	-0.0519314	-0.437673	0.591742	-0.0601063	-1.04249	-0.15169	0.0860748	0.554728	NaN	-0.388882	-0.325061	-0.424616	0.0445385	NaN	0.242938	NaN	NaN	-0.628113	-0.752546	-0.378372	0.36357	-0.385714	-0.440148	0.396832	-0.0204859	-1.51342	P08228	P08228	SODC_MOUSE	Sod1	Superoxide dismutase [Cu-Zn]
	1.12652	1.04994	1.61571	1.44521	1.52798	1.88204	0.725832	2.08055	2.01036	1.57412	1.38865	1.80693	2.05854	1.27199	2.50682	1.94206	1.31918	1.48866	1.73851	0.535824	1.27491	2.10263	1.21559	1.33127	0.984027	1.25251	1.72155	1.33135	1.28656	1.21073	1.94794	1.35118	1.42792	1.81372	1.54341	1.20869	1.32397	0.910992	1.33961	1.57492	2.13191	0.892329	P08249	P08249	MDHM_MOUSE	Mdh2	Malate dehydrogenase, mitochondrial
	1.82766	1.69944	1.93649	2.16256	2.26612	3.04526	3.31488	4.1863	4.7857	2.45135	3.87842	3.34668	3.24662	2.82152	3.24521	3.57733	3.05239	2.39235	3.05153	2.0186	3.06854	5.04283	1.38791	2.29139	2.5159	1.12842	1.79784	3.6231	3.54488	2.03655	1.80617	2.56907	2.38951	3.37112	1.91967	1.93554	2.29329	1.08445	2.02888	2.0592	4.04685	2.17554	P08551	P08551	NFL_MOUSE	Nefl	Neurofilament light polypeptide
	1.74722	1.74823	1.86792	2.04916	1.93643	2.50787	3.11174	3.59215	4.29808	2.24514	3.38647	2.6022	2.50866	2.37684	2.85778	3.04508	2.63402	2.10317	2.76389	1.63898	2.88304	4.26837	1.59539	1.98698	2.45897	1.48874	1.29444	2.94977	3.03945	1.86188	1.44929	2.24706	2.20288	2.90756	1.7964	1.7458	2.05462	1.34706	1.72399	1.89497	3.41025	2.09669	P08553	P08553	NFM_MOUSE	Nefm	Neurofilament medium polypeptide
	-0.666231	-1.28767	-0.986149	-0.360752	-0.445976	-0.000736237	-0.815917	0.0847168	-0.447539	-0.223775	NaN	-1.1017	-0.681268	-2.16561	-0.520308	-0.481221	-0.977412	-0.982216	-0.718217	-0.0101347	NaN	-0.977792	0.198956	NaN	NaN	-0.514446	-0.880288	-0.95867	-0.45003	NaN	-1.00559	-0.965821	-0.433846	-0.0935392	-0.152309	0.148712	-0.666151	-0.442906	-1.27679	-0.738776	-0.293653	NaN	P09103	P09103	PDIA1_MOUSE	P4hb	Protein disulfide-isomerase
	1.15496	1.06505	1.43835	1.42166	1.02307	1.89601	1.33312	2.04414	0.405458	1.72738	1.18123	2.02342	1.80461	1.63726	0.669709	1.22981	1.17322	1.39316	-0.509157	0.974091	0.609818	0.371581	1.21698	0.696601	NaN	-0.183244	0.941831	1.26736	NaN	-0.0059948	0.194299	-0.181993	1.03754	0.117504	0.598584	1.01581	0.731105	1.29759	1.28856	1.12589	1.03726	0.801182	P09405	P09405	NUCL_MOUSE	Ncl	Nucleolin
	-0.499594	-0.840071	0.341751	0.411152	0.292231	0.614084	0.0431347	1.07766	0.80743	0.0395255	-0.0699406	0.592765	0.268003	0.20365	-0.0652485	0.644932	-0.566033	0.746448	0.546907	-1.54519	NaN	-0.547972	0.634556	0.378854	NaN	-0.375257	-0.220737	-0.130039	-0.358801	-0.128076	1.14226	0.516494	0.526092	0.596458	0.745602	0.222302	0.14712	0.0793686	0.581181	0.879018	0.911357	0.290878	P09411	P09411	PGK1_MOUSE	Pgk1	Phosphoglycerate kinase 1
	-0.0282321	-0.904979	-0.117723	-0.121402	0.880557	-0.00232124	1.36479	0.585014	0.728084	0.42646	0.246784	0.724953	0.199368	0.468269	0.0927534	0.699794	0.419844	-0.147809	-0.660114	-0.27795	-0.35152	-0.408599	-0.273407	-0.153252	-0.410847	0.444016	0.31635	0.629537	0.594822	0.607008	0.774989	0.632931	NaN	1.57413	NaN	-0.871457	0.349351	0.960646	0.713446	0.387102	-0.114062	0.135375	P09528	P09528	FRIH_MOUSE	Fth1	Ferritin heavy chain
	NaN	NaN	-2.25191	NaN	NaN	-2.85101	NaN	NaN	NaN	NaN	NaN	-2.14682	NaN	NaN	-0.45741	-2.29285	NaN	NaN	NaN	NaN	NaN	-1.86381	NaN	-1.7628	NaN	NaN	-2.56769	NaN	NaN	NaN	-0.922207	NaN	NaN	-2.6734	NaN	NaN	NaN	-2.05681	-1.06616	-1.07362	-1.17781	-1.33187	P09602	P09602	HMGN2_MOUSE	Hmgn2	Non-histone chromosomal protein HMG-17
	-1.34078	-0.951028	-1.09819	-1.35275	-1.18619	-1.02721	NaN	-1.18055	-0.805113	-2.36003	NaN	-1.42388	-1.38062	-1.44022	0.245461	-0.611165	NaN	-1.98742	-0.369458	-0.180096	-0.116898	-0.776612	-1.11782	-0.858988	-0.466558	-0.226734	-0.574128	NaN	-1.01672	NaN	-0.143209	-1.17341	-1.14242	-0.420527	-0.698466	-1.36741	-0.615404	-0.905314	-0.621785	-0.792489	0.295856	-1.26138	P09671	P09671	SODM_MOUSE	Sod2	Superoxide dismutase [Mn], mitochondrial
	4.48809	4.12696	4.48772	4.82445	4.79696	4.83955	3.82047	4.88007	4.54427	4.52588	3.83491	4.63532	4.25539	3.78852	4.51117	4.86041	3.66236	4.17871	4.34347	4.48932	4.10022	4.29375	4.80991	4.73598	4.41615	4.72437	5.14084	4.36475	4.22041	4.55071	5.01288	4.19866	4.65907	4.83629	4.62797	4.43256	4.80535	4.74542	4.80496	5.09699	5.17997	4.80307	P0CG49;P0CG50;P62983;P62984	P0CG49;P62984;P62983;A0A0A6YW67;P0CG50	RL40_MOUSE;RS27A_MOUSE;UBB_MOUSE;UBC_MOUSE	Rps27a;Uba52;Ubb;Ubc	Polyubiquitin-B
	4.08452	4.10397	4.20977	4.29805	3.9293	4.54713	4.25424	4.79658	4.52896	4.2976	4.1166	4.35216	4.29787	3.69572	3.85381	4.71132	3.99444	4.10216	4.26412	3.45811	3.44771	3.91627	4.09731	4.30659	3.55339	3.65637	3.65072	3.79368	3.88488	3.86975	4.04594	4.11515	3.94402	4.36026	4.49017	4.19886	4.115	4.1868	4.42726	4.33659	4.58053	4.33035	P0DP26;P0DP27;P0DP28	P0DP26;P0DP28;Q9D6P8;P0DP27	CALM1_MOUSE;CALM2_MOUSE;CALM3_MOUSE	Calm1;Calm2;Calm3	Calmodulin-1
	4.36368	4.28678	4.49059	4.64214	4.43974	5.19708	3.68083	5.25322	4.7475	4.90764	3.68157	4.87367	4.34484	4.13594	5.09901	4.78546	3.44175	4.05399	4.54508	4.05294	4.26451	4.76878	4.41053	4.72604	4.16757	4.33597	4.33077	3.82549	4.39047	4.29642	5.22696	4.51262	4.76189	5.01346	4.81359	3.94945	4.83403	4.52093	4.90972	5.20584	5.42618	4.38352	P10126	P10126	EF1A1_MOUSE	Eef1a1	Elongation factor 1-alpha 1
	-1.6279	-0.44935	-0.108082	-0.577456	-0.287585	-0.405871	-0.9688	-0.307799	0.224231	-0.0599189	-0.567299	-0.182714	-0.231369	-0.552318	-0.294665	-0.30204	-0.483266	-0.335464	-0.694061	-0.16835	-0.101872	-0.175487	-1.55002	-0.655912	-0.708953	0.169827	0.030757	0.0213432	0.250212	0.825229	-0.0205679	0.150754	-0.739551	-0.564633	-0.580623	-0.503207	-0.156496	0.636438	0.304276	0.45725	0.330257	-0.128734	P10493	P10493	NID1_MOUSE	Nid1	Nidogen-1
	1.29996	0.654297	1.27901	1.51917	1.37123	1.7406	1.37006	1.75972	1.10471	1.90326	1.34516	1.53825	1.58336	1.28377	1.5064	1.38335	1.28596	0.730346	1.51148	0.341475	0.615843	0.751735	1.19557	1.53449	0.850398	0.912287	1.34443	1.23967	1.21932	1.11703	1.97417	1.48393	1.03069	1.73555	1.68888	0.636047	1.51847	1.38605	1.36551	1.36261	1.70128	0.956666	P10630	P10630;P60843	IF4A2_MOUSE	Eif4a2	Eukaryotic initiation factor 4A-II
	-0.0363669	-0.517567	0.147711	-0.780147	-0.179576	0.938417	-0.422166	0.836535	-0.0845313	0.190726	-0.11295	0.573645	-0.219687	0.247011	-0.10944	0.121475	-0.0666761	-0.696146	-0.340894	NaN	-1.02093	0.380064	-0.7795	-0.537068	NaN	-0.248247	0.372302	NaN	0.405637	0.308358	0.162436	-0.618801	-0.970098	-0.217899	0.305437	-0.610939	-0.106193	-0.327441	0.465322	-0.406613	0.0172729	-0.853354	P10637	P10637	TAU_MOUSE	Mapt	Microtubule-associated protein tau
	3.17561	2.35213	2.758	3.38113	2.12757	1.49866	0.855251	1.74165	1.17722	0.753524	0.328942	1.49843	1.10874	0.123154	1.2386	1.88912	0.119659	0.00725174	0.949159	1.75599	1.51738	1.27734	3.02058	3.11213	1.74378	2.671	1.86739	0.696284	1.14083	1.53404	2.10893	0.952445	2.79804	3.20591	3.21142	2.52866	3.24635	2.90521	2.91566	3.3204	2.86998	2.74724	P10639	P10639	THIO_MOUSE	Txn	Thioredoxin
	-1.0215	-0.978857	-0.806479	NaN	0.60522	0.549037	-0.237788	-0.170289	-0.120743	0.73231	-0.178683	0.838677	-0.28151	-0.990153	-0.0573702	-0.132902	-0.0913153	-0.393979	-0.832866	-1.17477	-0.708968	0.265407	NaN	-0.597524	-0.82432	-0.453976	-0.248253	-0.186224	-0.744867	0.164199	0.141212	-0.0840683	-0.885328	-0.121157	-0.911956	NaN	-0.611073	-0.0974922	-1.07841	-0.289363	0.351333	-0.0757236	P10649	P10649	GSTM1_MOUSE	Gstm1	Glutathione S-transferase Mu 1
	3.18019	2.41386	3.34355	3.0598	4.10059	3.9616	2.51704	3.86813	3.88564	2.88195	2.43463	3.80833	3.0452	2.70942	4.02435	3.52224	2.92852	3.46028	3.71889	3.88471	3.19637	2.80996	3.74571	3.60269	3.38058	3.86675	4.26814	3.88757	2.69885	3.97577	4.47894	2.38464	2.43683	1.79165	2.86079	3.23136	2.87127	4.41721	4.38015	4.31958	4.21343	3.23719	P10854;Q64478;Q64525;Q6ZWY9	P10854;Q6ZWY9;Q64525;Q64475;P70696;Q64478;P10853;Q8CGP2;Q8CGP1	H2B1C_MOUSE;H2B1H_MOUSE;H2B1M_MOUSE;H2B2B_MOUSE	H2bc14;H2bc8;H2bc9;Hist2h2bb	Histone H2B type 1-M
	0.0660033	-0.000681877	0.777767	-0.0274992	1.90063	1.10059	0.743222	1.43137	1.59027	0.63963	0.307547	1.23057	0.836516	-0.115398	1.50922	1.24075	0.322917	1.27471	1.45905	2.01073	1.69162	0.859356	0.567564	1.17838	0.969795	1.1596	1.78537	-0.170959	0.66058	1.31166	1.81356	-0.26701	-1.41768	-0.277008	0.187789	0.6378	0.396492	1.979	1.79455	1.89677	2.17773	0.591481	P10922	P10922	H10_MOUSE	H1-0	Histone H1.0
	0.145358	-0.453129	0.392228	0.21317	0.319815	0.444553	-0.0773363	0.497787	NaN	0.987786	-0.197544	0.245997	0.526032	0.498402	-0.939034	0.232298	-0.248687	-0.675803	-1.20975	-0.580343	-1.09042	-0.399173	0.0409327	0.0436201	NaN	-1.02172	-0.712243	0.00231743	-0.75264	NaN	NaN	-0.727571	-0.489264	-0.198447	-0.236968	0.323309	0.217585	0.528591	-0.535399	0.612934	-1.09794	0.965528	P11031	P11031	TCP4_MOUSE	Sub1	Activated RNA polymerase II transcriptional coactivator p15
	0.314569	0.850884	1.33491	1.20879	2.65835	2.45113	1.53939	2.33286	2.39689	2.98935	2.02368	2.39179	1.40686	NaN	1.37705	1.57843	0.673381	1.63577	1.22521	1.1978	2.107	2.20975	0.713284	1.52083	0.552	3.25549	1.20765	1.22113	2.36612	2.3877	2.28338	2.98624	3.96792	1.91242	1.32583	0.807942	1.652	1.3671	0.531496	2.76386	2.02356	2.43539	P11087	P11087	CO1A1_MOUSE	Col1a1	Collagen alpha-1(I) chain
	4.15764	3.71555	4.08457	4.30298	4.00217	4.41683	2.97232	4.30991	3.83536	4.00592	3.04826	3.94147	3.70974	3.06241	3.83399	4.02777	2.97042	3.43484	3.80721	3.41787	3.66172	3.59114	4.12824	4.03784	3.51273	3.5438	3.54266	3.28743	3.44096	3.27661	4.09656	3.47677	3.88874	4.30151	4.47774	3.584	4.22148	4.04995	3.9069	4.4589	4.33277	3.78591	P11499	P07901;P11499	HS90B_MOUSE	Hsp90ab1	Heat shock protein HSP 90-beta
	NaN	NaN	-1.44638	NaN	-0.36148	-1.07819	-0.886634	-0.926729	-1.60317	-0.726017	NaN	NaN	NaN	NaN	-0.72965	-0.502385	NaN	-0.913857	-0.383444	NaN	NaN	NaN	NaN	-1.56375	NaN	NaN	NaN	NaN	-0.699881	NaN	-0.387794	NaN	NaN	-1.81458	NaN	NaN	-0.465945	-0.86473	NaN	-1.46416	-1.00292	NaN	P11531	P11531	DMD_MOUSE	Dmd	Dystrophin
	NaN	NaN	NaN	-0.240685	0.355519	NaN	NaN	NaN	0.291228	NaN	NaN	NaN	NaN	NaN	-0.272091	NaN	NaN	NaN	NaN	NaN	-0.792553	NaN	NaN	0.311068	-0.221348	NaN	NaN	NaN	-0.574177	NaN	NaN	NaN	NaN	-1.69214	0.102322	NaN	NaN	-0.121353	-0.646505	-0.659814	-0.30041	NaN	P11627	P11627	L1CAM_MOUSE	L1cam	Neural cell adhesion molecule L1
	-0.278857	-0.0675049	-0.301955	-1.31425	-0.578311	-0.533011	NaN	-1.84263	NaN	-0.252231	NaN	NaN	NaN	NaN	-0.579145	NaN	NaN	NaN	NaN	NaN	-1.62447	NaN	-1.85806	NaN	NaN	NaN	-0.760575	NaN	-1.1198	NaN	NaN	NaN	NaN	-0.201526	0.269909	-0.275734	-0.265982	-0.644325	-0.8584	-0.169436	-0.412967	-0.580135	P11798	P11798	KCC2A_MOUSE	Camk2a	Calcium/calmodulin-dependent protein kinase type II subunit alpha
	0.550731	0.182759	0.434483	0.632687	0.80487	0.843107	-0.00607967	0.404114	0.271088	0.780808	0.451923	0.91799	0.420946	-0.558815	0.480283	0.847024	-0.399342	0.586051	0.4401	0.436909	1.17122	0.024478	0.408575	0.460701	0.243807	0.32291	0.226746	0.0778131	0.0892181	0.158681	0.566646	0.474702	0.62142	0.48986	1.1994	0.328375	0.484509	0.482313	0.629852	0.721706	0.453723	0.688555	P11983	P11983	TCPA_MOUSE	Tcp1	T-complex protein 1 subunit alpha
	NaN	0.339679	0.757105	0.061821	0.431957	0.972332	0.158235	1.17601	1.06618	0.525777	0.90261	1.21679	0.815466	0.454805	0.90303	0.582144	0.641857	0.409486	1.76655	NaN	0.184862	0.591123	-0.744527	0.843032	-0.296488	-0.0146065	1.09039	0.452981	0.805148	-0.214079	1.25455	0.828343	NaN	0.827434	0.713405	NaN	-0.458349	-0.0420189	0.544697	0.520483	1.15406	1.05056	P12787	P12787	COX5A_MOUSE	Cox5a	Cytochrome c oxidase subunit 5A, mitochondrial
	0.6091	0.831956	0.5486	1.00377	0.295693	1.17784	0.313161	1.21453	0.815584	0.700885	0.0246611	0.989486	0.328054	0.641628	1.0395	1.11956	0.365626	0.191444	0.722241	0.363005	0.615456	1.24867	1.13675	0.854224	0.631181	0.0521135	0.378569	0.507356	0.222807	0.244573	0.760777	0.391831	0.434327	1.16398	0.741564	-0.247253	0.776233	0.345754	0.759801	0.806242	0.955702	0.369361	P12970	P12970	RL7A_MOUSE	Rpl7a	Large ribosomal subunit protein eL8
	0.585341	0.881504	0.928006	0.769049	1.17424	1.35395	0.681994	1.40628	1.04515	0.95095	-0.0280657	1.66698	0.717344	0.65831	1.15506	1.62893	0.951869	0.861236	1.45507	0.545076	0.322273	1.13239	0.95068	0.846734	0.458852	1.08947	0.814879	0.989028	0.714239	0.674855	1.15334	0.718555	0.549561	1.08703	0.797623	0.0815411	0.803353	1.03292	0.791702	1.10894	1.04963	0.809517	P13020	P13020	GELS_MOUSE	Gsn	Gelsolin
	NaN	0.112707	0.0103216	-0.172582	NaN	0.103328	NaN	0.0240841	0.277392	-0.89687	NaN	-1.54453	NaN	NaN	-0.175602	-0.230445	0.25985	0.14115	0.194331	NaN	-0.991318	-1.16594	0.467185	0.452678	-0.434309	-0.408221	-0.0196609	NaN	-0.341748	-0.419765	0.598434	0.112782	NaN	NaN	1.92358	NaN	NaN	0.166373	NaN	0.660899	0.0133047	NaN	P13595	P13595	NCAM1_MOUSE	Ncam1	Neural cell adhesion molecule 1
	NaN	-0.180785	-0.642401	NaN	NaN	-0.117984	-0.589278	0.00797844	0.0361104	NaN	-0.264459	0.0120087	NaN	NaN	-1.01186	-0.367522	NaN	NaN	NaN	0.731119	NaN	NaN	NaN	NaN	NaN	-0.739755	0.0521202	-1.17792	-0.139176	NaN	0.643466	NaN	-0.252085	NaN	NaN	0.215066	-0.385015	0.0838947	0.457089	0.199186	-0.0535183	NaN	P13707	P13707	GPDA_MOUSE	Gpd1	Glycerol-3-phosphate dehydrogenase [NAD(+)], cytoplasmic
	3.32852	2.56927	3.37207	3.90946	2.14205	3.23402	1.74479	2.26594	2.03718	2.13817	1.68915	2.87837	2.27713	0.56531	2.87149	2.75214	1.39935	3.06858	2.61063	3.49815	1.47598	2.265	3.49454	3.41677	2.84201	3.00176	2.94574	2.49647	2.23238	2.71082	2.56371	2.12429	3.49438	3.43195	3.95161	3.36754	4.1093	3.9498	3.89289	4.12771	4.07628	3.57261	P14069	P14069	S10A6_MOUSE	S100a6	Protein S100-A6
	NaN	0.385962	NaN	0.112099	0.364879	0.18761	NaN	1.05789	0.580107	-0.102813	-0.371558	0.624456	0.892963	-0.22936	0.464871	0.744449	-0.78444	0.703883	0.0465574	NaN	0.753611	1.03598	0.514415	NaN	-0.105725	NaN	NaN	0.604512	-0.258515	NaN	1.10113	0.421091	1.05961	0.789645	NaN	NaN	NaN	0.218949	0.708746	0.413847	1.21995	-0.0671625	P14094	P14094	AT1B1_MOUSE	Atp1b1	Sodium/potassium-transporting ATPase subunit beta-1
	2.20358	2.34775	2.32736	2.53091	2.58931	2.93523	2.13086	2.77013	2.36888	2.43557	2.28032	2.96859	2.521	2.33519	2.98223	2.80711	2.64984	1.43301	2.6839	1.91405	2.09623	3.24651	2.74792	2.38524	2.06038	2.2206	2.08429	2.85367	2.16803	1.8848	3.28607	2.67722	2.58134	2.98588	2.86198	2.13774	2.44567	2.42853	2.69452	2.88592	2.75633	2.24729	P14115	P14115	RL27A_MOUSE	Rpl27a	Large ribosomal subunit protein uL15
	0.547706	0.267995	0.581616	0.651647	0.295693	1.1118	1.34948	1.36733	0.73316	0.522766	0.112402	1.06889	0.582338	0	1.46458	0.948886	0.66186	NaN	0.903788	0.2567	0.850955	1.40283	0.949062	0.851179	0.499979	0.55171	0.297372	0.315737	0.221062	0.349095	1.25032	1.22745	0.933597	1.37567	1.05682	0.217754	1.02606	0.890627	0.849563	1.34759	1.50981	0.766616	P14131	P14131	RS16_MOUSE	Rps16	Small ribosomal subunit protein uS9
	0.134435	0.00378799	-0.22204	0.312005	-0.130998	0.419836	0.127205	0.767216	0.291893	0.366239	0.360029	0.700853	-0.197634	-0.102293	0.756105	0.432336	0.344872	0.580955	0.19384	NaN	-0.208228	1.01419	0.120694	0.189801	-0.198051	-0.240026	-0.021965	0.346262	-0.0980911	-0.595196	0.841362	0.20497	0.00553036	0.212871	0.599394	0.228856	0.425508	-0.0452785	-0.0282288	0.349632	0.545181	-0.277492	P14148	P14148	RL7_MOUSE	Rpl7	Large ribosomal subunit protein uL30
	0.483453	0.315109	1.40504	1.26855	1.18844	1.40551	0.433988	1.59683	1.56814	1.31741	0.536861	1.61594	1.33277	0.577167	1.47503	1.04035	0.820068	1.68378	1.47338	1.05354	0.242138	0.729615	1.0596	1.10623	-0.3807	0.675232	1.20011	0.710307	1.00252	0.826379	1.6133	1.00626	0.746762	1.44936	0.998188	0.15322	0.839594	1.14493	1.03096	0.77534	1.18253	0.935225	P14152	P14152	MDHC_MOUSE	Mdh1	Malate dehydrogenase, cytoplasmic
	1.13641	1.20782	1.42597	1.94401	1.54867	2.02746	1.39925	1.92764	1.69981	1.64763	1.39341	2.26374	1.70871	0.777455	2.17574	2.08636	1.91655	1.41472	1.72796	0.456251	1.25116	1.89056	1.5299	1.31233	1.08786	1.06922	1.42617	0.83339	1.16494	0.902629	2.09869	1.50368	1.51535	1.57166	1.88379	1.6597	1.32181	1.58107	1.3262	1.83373	2.14027	1.34325	P14206	P14206	RSSA_MOUSE	Rpsa	Small ribosomal subunit protein uS2
	0.835319	0.453684	0.940421	0.914036	0.9773	1.31546	0.285021	1.49578	1.07396	1.09058	0.13211	1.03814	0.782941	-0.289462	0.993155	1.33886	0.338287	-0.0358391	0.672921	0.286427	0.53953	1.17885	0.434668	0.82823	0.541656	-0.351007	0.734686	-0.150822	0.464504	0.498499	0.685654	0.984856	0.422815	1.41855	0.834295	0.143394	0.613156	0.600908	0.731314	0.967175	1.09557	-0.0735159	P14211	P14211	CALR_MOUSE	Calr	Calreticulin
	NaN	1.27016	0.761039	0.631186	0.720131	1.03695	0.959423	0.907031	1.1114	1.10082	1.67838	1.54363	2.46599	1.57916	0.648283	1.78574	0.86355	0.0524931	0.754912	0.898927	NaN	2.23189	NaN	0.150777	0.51792	0.291673	1.05784	1.26258	0.483377	0.894695	1.6179	0.96186	0.898203	1.25099	0.951871	NaN	NaN	NaN	-0.109492	-0.434792	1.1637	0.785842	P14602	P14602	HSPB1_MOUSE	Hspb1	Heat shock protein beta-1
	NaN	-0.533902	NaN	NaN	-1.65802	-0.880308	NaN	-0.967502	NaN	-1.93237	-1.20967	-0.886363	-1.18546	NaN	-0.794456	-0.587066	-1.47631	NaN	NaN	NaN	NaN	-0.076582	-1.60662	-0.800209	NaN	NaN	NaN	NaN	NaN	-2.07267	-1.44051	NaN	NaN	-2.38766	NaN	NaN	-0.764446	-0.706908	-1.20574	-1.66607	-0.979504	NaN	P14685	P14685	PSMD3_MOUSE	Psmd3	26S proteasome non-ATPase regulatory subunit 3
	-0.348591	0.526369	0.631824	NaN	1.41315	0.755499	0.216249	0.51849	0.0318789	0.385143	0.276524	0.815012	0.513016	0.695956	0.591315	0.621088	-0.130721	0.438234	0.172043	0.122766	0.00861692	0.0480604	0.192077	-0.100806	0.313121	0	-0.265576	0.238667	-0.167584	0.0553007	-0.382408	NaN	0.355912	1.19211	0.815006	0.0146017	0.0131493	-0.0213003	0.830367	0.768874	0.156621	0.555446	P14733	P14733	LMNB1_MOUSE	Lmnb1	Lamin-B1
	2.04972	1.86372	2.04912	1.81356	2.18659	1.97936	2.1667	2.04563	2.05221	1.83598	1.26097	1.80196	1.58552	1.62662	1.14886	1.83681	1.75539	1.35945	1.9013	1.35312	1.34736	1.35929	1.8164	1.64622	1.23315	1.65311	1.56884	1.87741	1.44418	1.64837	1.73873	1.70281	1.31692	1.79199	1.86485	1.59013	1.60448	1.84758	1.9711	1.78205	1.75309	1.58449	P14824	P14824	ANXA6_MOUSE	Anxa6	Annexin A6
	-0.661445	-0.457218	-1.44659	-0.320275	-2.03314	-0.121772	NaN	-0.145046	-0.00733042	-0.535682	NaN	-0.834991	-0.546227	NaN	-0.00502205	-0.134385	NaN	0.792852	-0.220962	-0.331757	0.569315	-0.167034	-0.717133	0.024725	-0.343867	-0.368812	-0.500758	-0.845041	-1.87232	-2.54843	-0.450715	-1.21146	-0.925932	-0.917384	-0.641656	-0.741686	-0.794933	-0.444381	-0.993382	-0.645194	-0.322927	-0.954764	P14869	P14869	RLA0_MOUSE	Rplp0	Large ribosomal subunit protein uL10
	0.0821376	0.204705	0.568266	0.270666	0.310027	0.404321	0.481146	0.8518	1.62316	0.482948	0.536206	0.544833	0.975615	0.415762	0.864754	1.1033	0.512982	0.283335	0.76832	0.17704	0.783888	1.36786	0.366097	0.507061	0.138639	0.123008	0.227077	0.650319	0.54386	0.824943	0.595951	0.646153	0.402423	0.530117	0.198431	0.94313	0.522563	0.766907	0.99025	0.650281	1.37685	1.10457	P14873	P14873	MAP1B_MOUSE	Map1b	Microtubule-associated protein 1B
	NaN	-0.409893	-0.740291	-0.858702	-0.830785	-0.447546	-0.173917	-0.0552711	0.529671	-0.330185	-0.721342	-0.500483	-0.916402	-1.43094	-0.65941	-0.134611	-0.425226	-1.22501	-0.120348	-0.417451	NaN	-0.994622	-0.0548563	-2.05522	NaN	-0.998528	-0.415417	-0.851577	-1.01699	-0.737235	0.639029	-0.481425	-0.741883	0.287162	-0.835676	NaN	NaN	-1.35569	-1.11738	-0.164516	0.225829	0.198501	P15105	P15105	GLNA_MOUSE	Glul	Glutamine synthetase
	4.24643	3.23681	3.95805	4.31311	3.65635	3.91543	3.18672	3.0125	3.13666	4.04671	3.22893	3.1599	2.82921	2.20774	4.17485	3.07663	2.75664	3.97254	3.75933	2.768	4.23767	4.15726	3.9224	3.54431	2.86341	3.47931	3.37736	2.58699	2.58245	3.8844	3.36105	3.23944	3.72286	4.13717	3.97428	4.46005	4.44884	3.48744	3.92824	4.0488	4.21387	3.94794	P15331	P15331	PERI_MOUSE	Prph	Peripherin
	NaN	NaN	NaN	NaN	-1.73082	-0.753237	NaN	-1.44378	-0.895421	NaN	NaN	-1.1389	NaN	NaN	-1.41703	-1.14026	NaN	NaN	NaN	NaN	NaN	-1.89788	NaN	NaN	NaN	NaN	NaN	NaN	NaN	-2.05038	-0.686504	NaN	-1.14324	-1.11245	-1.58526	NaN	NaN	-0.907319	-0.53191	-0.669874	-0.549651	NaN	P15532	P15532	NDKA_MOUSE	Nme1	Nucleoside diphosphate kinase A
	-0.685382	0.417085	0.118566	NaN	1.27901	0.654773	-0.187481	0.823903	0.64163	0.510422	NaN	0.0851126	-0.170801	NaN	0.423022	0.384389	NaN	-0.0107508	0.126631	1.27048	-0.558374	0.193163	0.544646	0.47155	0.0244541	0.864609	0.845025	0.890475	-0.319422	0.609248	1.12383	NaN	-0.299853	NaN	-0.951685	0.102927	-0.0891523	0.879659	0.63188	1.21194	0.620358	-0.571828	P15864	P15864	H12_MOUSE	H1-2	Histone H1.2
	NaN	-2.46986	NaN	NaN	-1.51412	0.162701	-0.469085	0.352503	0.287145	-0.32408	NaN	-0.962949	-0.920021	0.517986	-0.780893	NaN	-2.70382	-1.97518	NaN	-1.43456	-0.682995	NaN	NaN	NaN	NaN	-2.59296	-0.804015	0.313104	-0.699941	NaN	0.0163651	-0.000275612	-1.27105	-0.794615	NaN	-0.798764	-0.259716	-1.00581	0.0850687	-1.35693	-1.28891	-0.863209	P16045	P16045	LEG1_MOUSE	Lgals1	Galectin-1
	-0.982873	0.319577	0.382952	-0.0261536	0.752244	1.18388	0.527892	1.57288	2.00108	0.532842	0.961657	1.25083	0.536273	0.519062	0.505252	1.23012	0.639824	0.550422	1.51282	0.826425	0.376698	0.762711	1.09812	0.448464	0.0750437	0.44447	0.912322	0.945175	1.24571	0.685031	1.84994	0.745387	0.621713	1.25118	0.52356	-0.240201	0.507282	0.714752	0.215473	0.820145	1.40992	0.615099	P16125	P16125	LDHB_MOUSE	Ldhb	L-lactate dehydrogenase B chain
	-0.492589	-0.760188	0.240311	NaN	-1.34331	-0.701232	-1.98882	-0.364239	0.489814	-0.344784	NaN	NaN	-0.604762	-0.036603	-0.930037	-0.413952	-0.397494	-0.18489	-0.807734	-0.0679379	0.391916	-0.778841	NaN	0.106669	NaN	NaN	-0.397876	-1.3756	0.14435	0.208819	0.0543947	-0.20087	0.0304632	-0.259061	-1.79524	-0.157393	-0.428856	-0.350049	-1.27284	-0.661731	0.281296	-0.910872	P16330	P16330	CN37_MOUSE	Cnp	2',3'-cyclic-nucleotide 3'-phosphodiesterase
	NaN	NaN	NaN	0.0410547	-0.116318	-1.03176	-0.474133	-0.271412	NaN	NaN	NaN	-0.456278	NaN	NaN	-0.60829	NaN	NaN	-0.884775	NaN	-0.0494766	NaN	-1.15885	-0.86937	0.324586	NaN	-0.0067606	NaN	NaN	NaN	NaN	-0.369296	-0.210519	-1.02693	NaN	NaN	NaN	NaN	0.033289	0.0454264	-0.0834856	0.155334	1.27187	P16460	P16460	ASSY_MOUSE	Ass1	Argininosuccinate synthase
	-0.245937	0.503333	0.716088	0.516404	1.00064	0.622608	0.765662	1.09285	0.968249	0.730253	0.393248	0.648313	0.625037	0.323979	0.682089	0.790943	0.336141	0.316338	0.894688	0.211403	0.350399	0.936861	0.215919	0.429032	-0.0919142	0.592947	0.376204	0.372949	0.915063	0.722333	0.89758	0.716617	0.334814	0.49129	0.445691	0.38135	0.528101	0.764432	0.350719	1.04958	1.04428	0.747789	P16546	P16546	SPTN1_MOUSE	Sptan1	Spectrin alpha chain, non-erythrocytic 1
	2.83156	2.58442	3.06704	3.26892	2.66829	3.12632	2.43069	3.12421	2.57564	2.77626	1.74629	3.22099	2.7664	2.35623	3.08161	3.08743	2.6019	2.96802	2.56766	3.01156	2.50624	2.8512	3.33654	3.20329	2.43674	2.99676	3.00762	2.17917	2.51628	2.62826	3.24638	2.71602	3.50899	3.39857	3.20904	3.00917	3.52636	3.37067	3.22357	3.49236	3.49335	3.02754	P16858	A0A1D5RLD8;S4R1W1;P16858	G3P_MOUSE	Gapdh	Glyceraldehyde-3-phosphate dehydrogenase
	NaN	-0.965366	NaN	-0.248429	0.124967	0.0195408	NaN	0.411433	0.0084815	0.00343561	-0.279796	-0.0211563	0.0486383	-0.305763	0.150059	0.631808	-0.706841	-0.830823	NaN	NaN	-0.424383	0.717207	0.547486	0.616117	-0.349804	NaN	-0.945091	NaN	NaN	-0.828	-0.233051	-1.05917	NaN	NaN	NaN	NaN	NaN	-1.25875	NaN	0.0508318	-0.820779	NaN	P17047	P17047	LAMP2_MOUSE	Lamp2	Lysosome-associated membrane glycoprotein 2
	0.998886	0.544335	1.13511	1.22704	1.11131	1.42016	0.71858	1.59703	0.986798	0.907059	0.279963	1.27084	0.734118	0.639423	1.19721	0.914508	0.321656	0.743897	0.925643	1.02591	0.191436	0.67566	0.844989	1.12206	0.429069	0.664544	0.793183	0.164749	0.658368	0.703979	1.32965	0.588554	1.30234	1.24001	0.997766	0.732963	1.23921	0.94351	0.899123	1.32576	1.03904	0.68151	P17182	P17182	ENOA_MOUSE	Eno1	Alpha-enolase
	NaN	NaN	-0.545341	NaN	-1.84783	0.317897	-0.176723	0.794821	0.15988	0.0147386	-0.510639	-0.337578	0.695624	0.0728178	-0.718441	0.0930262	-0.222838	NaN	0.0943556	NaN	NaN	-0.596182	NaN	NaN	NaN	NaN	-0.887675	-1.02341	-0.159682	-0.205221	0.160961	-0.0919018	0.76895	-0.4575	-0.402693	NaN	-0.276117	NaN	-0.565865	-0.621921	0.0426302	NaN	P17183	P17183	ENOG_MOUSE	Eno2	Gamma-enolase
	-0.53876	-0.432765	-0.266404	-0.575246	0.169282	0.4885	-0.239828	-0.303664	-0.98585	-0.406506	-0.388341	0.0205936	-0.468163	-0.553581	-0.58692	-0.484591	-0.777029	NaN	-1.11509	-0.961345	NaN	-0.399289	-0.842844	-0.674827	-0.431123	-1.15967	-0.453004	-0.440532	-0.480753	-0.695467	0.18053	-0.607007	-0.259946	-0.0893774	0.276476	0.0675106	0.385752	-0.375571	-1.53013	-0.00408459	-0.324228	-0.353798	P17427	P17427	AP2A2_MOUSE	Ap2a2	AP-2 complex subunit alpha-2
	0.438171	0.481916	0.463127	0.479246	0.763259	1.1192	0.141696	0.803258	0.679674	0.988691	0.464392	1.06074	0.504915	0.142182	1.47161	0.907879	0.538204	0.873682	0.954465	0.422586	0.497829	0.542337	0.290417	0.32736	0.231073	0.271278	1.14408	0.192496	0.601642	0.796408	1.22163	0.743279	0.442979	0.64529	0.709878	-0.169143	0.558614	0.439059	0.410458	0.684757	1.12881	0.4717	P17710	P17710	HXK1_MOUSE	Hk1	Hexokinase-1
	2.33306	2.1092	2.62246	2.88036	2.5822	3.18068	1.97806	3.61933	2.98243	2.93608	1.32289	3.30747	2.90365	2.3905	2.72719	3.03888	2.6506	2.59119	2.68221	2.36667	2.38263	2.40145	2.9013	2.78836	1.76072	2.19184	2.41616	2.05024	2.25305	1.86288	3.03747	1.82107	2.29041	2.87633	2.6846	2.31325	2.97385	2.63347	2.64432	2.75874	2.90931	2.17453	P17742	P17742	PPIA_MOUSE	Ppia	Peptidyl-prolyl cis-trans isomerase A
	-0.249362	-0.496002	-0.466663	-0.336263	0.101883	0.812782	0.484482	0.58495	0.524631	1.02626	-0.605559	0.327655	0.280547	-0.696351	0.230381	0.921957	0.0096941	0.361566	-0.195715	-0.555593	-0.170193	0.0934725	-0.391039	-0.692579	-0.945716	0.107808	0.349856	-0.73303	0.323885	0.0931025	0.451628	0.072134	0.369046	-0.119254	-0.129029	0.312297	-0.0959654	-0.129807	-0.0916214	-0.439442	-0.0244093	-0.311099	P17751	P17751	TPIS_MOUSE	Tpi1	Triosephosphate isomerase
	-1.21179	NaN	-0.587695	NaN	-0.319508	-1.14296	NaN	-1.21196	-0.723075	NaN	-0.927397	-1.19393	-1.65296	NaN	-1.7844	NaN	-1.74171	NaN	-0.293538	-0.439046	NaN	NaN	NaN	-0.816006	NaN	NaN	NaN	NaN	-0.684313	-0.380445	-0.978438	NaN	NaN	-0.805732	NaN	NaN	-0.84953	NaN	-0.511285	-0.0111685	-1.07874	NaN	P17879;Q61696	Q61696;P17879	HS71A_MOUSE;HS71B_MOUSE	Hspa1a;Hspa1b	Heat shock 70 kDa protein 1B
	2.47612	0.464231	0.866001	1.37283	1.67981	0.45637	-0.348902	0.748687	0.0138879	-0.223622	0.527412	0.125106	-0.231553	0.636593	0.383949	6.88566	0.939311	0.408374	-0.289716	1.21662	1.0805	0.695392	0.886175	0.585794	1.60108	0.656672	1.45546	0.278033	0.855774	1.02298	1.74405	0.610612	4.26382	1.4517	0.891932	1.54533	0.084446	1.25785	1.32037	0.434635	0.382874	1.16886	P17897	P08905;P17897	LYZ1_MOUSE	Lyz1	Lysozyme C-1
	NaN	-1.03005	-0.419378	-1.09175	-0.559975	-0.439199	NaN	-0.581702	0.0797496	-0.333831	-0.511133	-1.25596	-0.00810432	NaN	0.280583	0.324623	NaN	NaN	-1.11063	NaN	-0.0953269	0.0116081	-1.02305	-0.626451	-0.878307	-0.226597	NaN	NaN	NaN	-0.767136	-2.53866	-0.74329	-0.275983	-0.732668	-0.918299	NaN	NaN	NaN	NaN	-0.749469	-0.573127	NaN	P18242	P18242	CATD_MOUSE	Ctsd	Cathepsin D
	2.44482	2.6681	2.59441	2.06832	2.32511	2.8145	1.89566	3.015	1.9582	2.75323	1.26114	2.23904	1.81479	2.03242	1.95017	2.95434	2.10201	2.34135	1.88116	2.12803	1.89223	1.98849	2.32934	2.36305	1.54162	1.46897	1.19776	1.03126	1.49771	1.56657	2.04907	1.75262	1.92807	2.33273	2.32941	1.63575	2.26745	1.96912	1.80572	2.50631	2.38421	1.89442	P18760	P18760;P45591	COF1_MOUSE	Cfl1	Cofilin-1
	-0.072125	-0.690894	-0.53149	-0.500254	NaN	-0.664752	NaN	-0.719435	NaN	-1.1203	NaN	-0.561901	-0.28148	NaN	0.226305	-0.842491	NaN	NaN	NaN	NaN	-0.329228	0.181299	-0.0232267	-0.0573997	NaN	-0.372687	NaN	-1.5447	-0.528583	-0.789842	-0.588528	-0.594698	-0.75184	-0.452847	-0.769735	-0.0543995	-0.319569	0.193428	0.204361	0.0987539	0.0339508	0.394103	P18872	P18872	GNAO_MOUSE	Gnao1	Guanine nucleotide-binding protein G(o) subunit alpha
	0.228047	0.00197601	0.567037	0.626026	0.169004	0.947742	-0.3241	0.604599	0.431955	0.864427	0.267375	0.999727	0.236257	0.164768	0.3189	0.487774	0.17713	0.265966	0.542416	-0.375999	-0.0734906	-0.165284	0.665178	0.42318	0.174197	-0.0531397	0.388871	-0.310159	0.285679	0.202317	1.19757	0.342161	0.169799	0.180267	0.569493	0.488995	0.343841	0.490446	0.482875	0.664329	0.776468	0.498453	P19096	P19096	FAS_MOUSE	Fasn	Fatty acid synthase
	NaN	NaN	NaN	-0.434047	-1.71509	-0.234312	NaN	-0.786595	-0.529647	0.0370393	NaN	0.63507	NaN	NaN	-1.58277	-0.512709	NaN	NaN	-0.121703	-0.988102	NaN	-0.188217	NaN	NaN	NaN	NaN	-0.233741	NaN	NaN	NaN	-0.636159	-0.296357	0.0201855	-0.874988	NaN	NaN	-0.139874	-0.526533	-0.269101	-0.316964	-0.996612	-0.589908	P19157	P19157	GSTP1_MOUSE	Gstp1	Glutathione S-transferase P 1
	0.417763	1.11612	0.715299	0.0941525	1.43163	2.13115	3.26982	3.60903	4.12213	1.97062	3.08307	3.1063	2.55829	2.32593	1.70175	2.97666	2.60549	1.52222	2.47722	1.07906	2.12224	4.49126	-0.142178	1.52589	1.84546	NaN	0.53842	2.97783	2.53202	1.19061	0.859856	1.91224	1.29874	2.26639	0.412327	0.690045	1.4402	0.531711	1.26892	0.926163	3.00516	0.327895	P19246	P19246	NFH_MOUSE	Nefh	Neurofilament heavy polypeptide
	-1.31454	-0.84533	-0.936211	-0.558937	-0.52872	0.440415	NaN	-0.0355453	0.225744	0.000930309	-0.769428	-0.112282	NaN	0.455235	0.108433	0.377912	-0.61088	-0.291383	-0.428814	-0.613995	-1.25792	-0.124813	-1.03391	-0.454321	-0.0597515	-1.15886	-0.694403	NaN	0.0701447	NaN	0.404327	0.498095	-0.702329	-1.20799	-0.178879	NaN	-0.760858	-0.127491	-0.712717	-0.187327	-0.00486851	-0.964406	P19253	P19253	RL13A_MOUSE	Rpl13a	Large ribosomal subunit protein uL13
	0.46624	NaN	0.593595	0.479613	0.355275	0.950445	0.336796	0.875781	0.489539	-0.0271287	NaN	1.03546	0.720905	0.608417	1.28849	0.635261	0.513774	0.628434	0.938953	NaN	0.41863	1.12616	1.02194	0.779288	NaN	NaN	0.203974	-0.319855	0.275973	0.142558	0.98908	0.0253344	0.115621	1.142	0.595497	0.531247	0.639816	0.222112	0.115447	0.767676	1.41954	0.705643	P19536	P19536	COX5B_MOUSE	Cox5b	Cytochrome c oxidase subunit 5B, mitochondrial
	0.234288	0.772539	0.632098	0.401509	0.406636	1.00234	2.35783	1.15362	1.49093	0.92927	0.656281	1.00851	0.890305	NaN	1.03871	1.13877	0.854986	1.04415	1.34166	0.547244	1.09385	1.31605	0.188613	0.635261	-0.140224	NaN	0.82983	1.43887	0.771797	0.734176	1.51207	0.244577	0.53258	1.50939	1.06382	1.31679	0.53166	-0.205836	0.354684	0.779981	1.4273	0.396308	P19783	P19783	COX41_MOUSE	Cox4i1	Cytochrome c oxidase subunit 4 isoform 1, mitochondrial
	2.02076	1.8182	2.2974	2.12725	2.12306	2.6699	2.15027	2.87042	2.30174	2.39263	1.85525	2.46059	2.10008	1.72012	2.52752	2.54476	1.75401	1.66285	2.09965	1.58812	1.64418	2.75273	1.92908	2.13581	2.02107	1.91857	1.74008	1.846	1.9396	1.57329	2.49967	2.06443	1.75287	2.45868	2.45167	1.95564	2.20245	2.0062	2.16831	2.25524	2.69018	1.81987	P20029	P20029	BIP_MOUSE	Hspa5	Endoplasmic reticulum chaperone BiP
	-0.0061965	0.585291	0.269342	0.0162621	0.598286	0.166642	-0.498288	0.477648	0.493745	0.171096	0.67557	0.783164	0.247054	-0.065587	0.317277	0.231127	0.442816	NaN	0.653528	-0.806228	-0.364379	0.16916	0.276916	-0.0969028	NaN	-0.177591	0.403409	0.0620909	0.451203	NaN	0.681577	0.281809	-0.101935	0.2497	-0.0489931	NaN	0.253288	-0.369023	-0.295084	0.273028	0.543862	0.205657	P20108	P20108	PRDX3_MOUSE	Prdx3	Thioredoxin-dependent peroxide reductase, mitochondrial
	2.72684	3.49552	3.92449	3.30434	3.23316	3.60077	3.6063	4.35808	3.98934	3.45991	3.47435	4.17277	2.95911	3.01285	4.10695	3.54861	3.43593	3.76536	4.12077	2.80128	2.56584	3.54954	2.9473	3.26532	2.49076	3.09959	3.44011	3.03605	3.78198	3.03477	4.70141	3.68584	2.81938	3.05155	2.9368	2.34249	2.96563	3.27615	3.31168	3.84446	3.75092	3.30135	P20152	P20152	VIME_MOUSE	Vim	Vimentin
	NaN	-0.609164	-1.06901	NaN	NaN	-0.834687	NaN	-0.554323	NaN	-0.497905	NaN	-0.458591	-0.128625	-0.545177	NaN	-1.0291	NaN	NaN	-0.17323	NaN	-0.903599	-0.275956	NaN	NaN	NaN	NaN	NaN	NaN	-1.32908	NaN	-1.90201	NaN	NaN	NaN	NaN	-1.7579	NaN	NaN	NaN	NaN	NaN	NaN	P20357	P20357	MTAP2_MOUSE	Map2	Microtubule-associated protein 2
	0.721511	NaN	NaN	-0.224445	NaN	-0.00324154	NaN	NaN	NaN	NaN	NaN	NaN	NaN	NaN	NaN	NaN	NaN	-0.417621	NaN	NaN	NaN	NaN	-1.0109	-0.888872	NaN	NaN	NaN	NaN	NaN	NaN	NaN	NaN	0.404284	NaN	0.438221	1.0344	0.266267	0.0114412	0.366146	0.267468	-0.281335	-0.169612	P20444	P20444	KPCA_MOUSE	Prkca	Protein kinase C alpha type
	-0.787107	NaN	NaN	NaN	-0.8309	-0.78048	NaN	-1.14281	-1.44972	NaN	-1.14971	NaN	-0.71774	NaN	-0.911772	-0.919766	-2.2005	NaN	-0.894175	NaN	-0.962077	-1.0591	NaN	NaN	NaN	NaN	NaN	-0.959699	-1.90236	NaN	-1.01065	NaN	-1.74244	-1.05734	NaN	-1.34546	-1.04507	-1.03091	NaN	NaN	-0.711802	-0.672493	P21126	P21126	UBL4A_MOUSE	Ubl4a	Ubiquitin-like protein 4A
	-0.752041	NaN	-0.151876	0.45357	-0.103509	-0.805853	NaN	-0.469456	-1.47921	-0.187998	NaN	-0.238686	NaN	NaN	-0.67081	-0.341856	-1.62224	-0.259865	-0.20872	-0.454419	0.0501857	0.224737	-0.550364	-0.302309	NaN	-0.423293	NaN	-0.984674	0.479026	0	-0.161356	NaN	NaN	-1.34965	0.119579	-0.157776	-0.0508862	0.0641098	0.337147	0.520997	-0.323807	-0.504226	P21279	P21279	GNAQ_MOUSE	Gnaq	Guanine nucleotide-binding protein G(q) subunit alpha
	NaN	NaN	NaN	NaN	-0.859569	-0.828726	NaN	-1.0366	-0.832106	NaN	NaN	NaN	NaN	-0.125644	-0.522291	NaN	NaN	NaN	NaN	NaN	NaN	NaN	NaN	NaN	NaN	NaN	-1.12858	-1.28496	NaN	NaN	-0.157785	-0.855195	NaN	NaN	-0.33468	NaN	NaN	NaN	NaN	-0.362192	-0.902002	NaN	P21460	P21460	CYTC_MOUSE	Cst3	Cystatin-C
	NaN	NaN	-0.683032	-0.147554	-0.142411	-0.408992	0.869243	-0.49563	NaN	-0.440832	NaN	-0.255251	-0.688897	NaN	-0.427304	-0.697008	-0.0559139	0.95936	NaN	-0.168772	NaN	-0.217863	-0.378373	-0.0395584	NaN	-1.01464	-0.102186	0.0954914	NaN	NaN	-0.214314	NaN	-0.38323	NaN	-0.707152	-0.382277	NaN	0.100909	-0.337465	0.144747	-0.0732241	NaN	P21619	P21619	LMNB2_MOUSE	Lmnb2	Lamin-B2
	-0.522561	-0.785841	-0.00428581	-0.551523	-0.0155926	-0.263982	-0.0713377	-0.139672	-0.111146	-0.532822	-0.182984	0.11659	-0.551779	-0.0156918	-0.221774	0.102654	0.122077	-0.145342	-0.213791	-0.485216	-0.435077	-0.268461	-0.517657	-0.307213	0.110008	-0.0162182	-0.477505	0.0649595	-0.174273	-0.556206	0.230782	-0.446862	-0.33321	-0.0510492	0.0536203	0.356928	0.102941	0.0564976	-0.588252	-0.04074	0.261142	-0.233393	P23116	P23116	EIF3A_MOUSE	Eif3a	Eukaryotic translation initiation factor 3 subunit A
	NaN	NaN	NaN	NaN	NaN	NaN	NaN	-0.848072	-0.552913	-0.615333	NaN	-0.404366	-1.0328	NaN	-2.46074	-0.424966	-0.852877	NaN	NaN	NaN	-1.31269	-1.11348	-1.09681	-2.17578	NaN	-1.2154	NaN	NaN	-1.70092	NaN	-0.897183	-1.06441	NaN	-0.879435	-0.895911	NaN	NaN	NaN	-0.742154	-1.38763	-1.25103	NaN	P23506	P23506	PIMT_MOUSE	Pcmt1	Protein-L-isoaspartate(D-aspartate) O-methyltransferase
	NaN	NaN	NaN	NaN	NaN	NaN	NaN	-1.53394	0.515096	-0.825042	NaN	NaN	NaN	NaN	NaN	NaN	NaN	-0.191882	NaN	0.703588	-0.136781	NaN	NaN	-0.326017	NaN	NaN	NaN	NaN	0.828045	0.371822	-0.683717	-0.604382	1.31255	NaN	NaN	NaN	-0.706705	NaN	-1.76983	NaN	0.303229	NaN	P23927	P23927	CRYAB_MOUSE	Cryab	Alpha-crystallin B chain
	-0.169585	0.986495	1.03465	0.664287	0.643419	1.05601	1.29315	1.09222	1.31177	0.671388	0.892219	1.52923	0.380794	0.974757	0.861382	1.07442	1.28779	0.668478	1.1903	0.178547	0.880994	0.777608	0.863343	0.663835	0.679792	0.356371	1.02883	1.0148	0.908818	0.780046	0.888805	0.466458	0.90326	0.509711	0.501402	-0.132771	0.259813	0.234326	0.500285	0.593206	1.19519	0.107783	P24270	P24270	CATA_MOUSE	Cat	Catalase
	0.541054	-0.333429	0.993384	0.513446	0.479877	1.22625	1.06664	1.46327	1.00342	0.5517	0.976284	0.913656	0.591078	0.288748	0.750324	0.735289	0.41495	0.553193	0.586636	0.346336	0.665366	1.52802	1.30276	0.346885	0.406507	-0.331281	-0.0835867	NaN	0.103946	0.311035	0.932631	0.70603	0.0348568	1.08902	0.537539	0.447533	0.670384	0.43418	0.529133	0.717342	0.918324	0.719843	P24369	P24369	PPIB_MOUSE	Ppib	Peptidyl-prolyl cis-trans isomerase B
	NaN	NaN	NaN	NaN	-0.593246	-1.78004	NaN	-0.198094	-1.17441	-0.417481	NaN	-1.05829	-1.4396	NaN	NaN	-2.50587	NaN	NaN	NaN	-1.61626	NaN	-1.42283	NaN	NaN	NaN	NaN	NaN	NaN	NaN	NaN	-1.69276	NaN	NaN	NaN	NaN	NaN	NaN	NaN	NaN	-1.33262	-0.968493	NaN	P24452	P24452	CAPG_MOUSE	Capg	Macrophage-capping protein
	NaN	NaN	NaN	NaN	-0.92001	-0.38575	NaN	0.242148	-0.616574	NaN	-0.184109	0.137405	NaN	NaN	NaN	-0.663287	NaN	NaN	NaN	NaN	NaN	0.711013	NaN	-0.326851	NaN	NaN	NaN	NaN	-0.00475693	NaN	NaN	-0.362731	NaN	NaN	NaN	NaN	NaN	NaN	NaN	NaN	-0.670547	NaN	P24472	P24472	GSTA4_MOUSE	Gsta4	Glutathione S-transferase A4
	0.185957	0.158552	0.155121	-0.857678	0.303402	0.588978	0.944727	-0.289034	-0.321096	-0.0522218	-0.0640621	0.512544	0.685566	0.0616198	0.0620623	1.20583	-0.552603	-0.213716	-0.947437	NaN	-1.00343	0.252946	-0.231856	-0.46228	NaN	-0.852401	NaN	0.520658	-0.562539	-0.502384	0.116774	NaN	NaN	0.56695	-0.106352	NaN	-0.102255	NaN	NaN	-0.918233	-0.109841	NaN	P24668	P24668	MPRD_MOUSE	M6pr	Cation-dependent mannose-6-phosphate receptor
	0.0536914	0.0866528	0.743203	0.988704	0.00137043	1.48118	-0.0316124	1.64674	1.13904	1.11995	-0.0880146	0.790195	0.479821	-0.540051	1.45395	0.929807	0.380964	0.996486	0.855073	-0.650595	0.543588	1.55844	1.06659	1.2853	0.452965	0.473018	0.42276	0.737701	0.516661	-0.323196	1.15464	1.29758	0.567123	1.57643	1.15898	-0.159294	1.05538	0.876427	0.581022	1.57577	1.73245	0.778838	P25444	P25444	RS2_MOUSE	Rps2	Small ribosomal subunit protein uS5
	NaN	-0.170382	0.348423	0.0612345	-0.306203	-0.840522	-0.174845	-0.706227	-0.736015	NaN	-0.500066	-0.242135	-0.131634	NaN	-0.552118	-0.0824594	-1.68144	-0.0791912	-1.47929	NaN	-1.07802	-0.902065	-0.840838	-0.268477	-0.594975	-1.8303	-1.43036	NaN	-0.840299	NaN	-0.923575	0.104873	NaN	-0.517157	-0.380829	-0.437692	-0.205858	-0.314538	NaN	-0.329676	-0.40733	-0.865353	P26039	P26039	TLN1_MOUSE	Tln1	Talin-1
	0.277611	0.419642	0.558707	-0.0403023	0.5399	1.19657	0.821018	1.41245	0.769353	0.953505	0.577433	0.871428	0.644269	0.272543	0.333282	1.19249	0.603814	0.376311	0.317327	0.0471754	-0.00743055	0.680338	-0.494239	0.0572338	-0.254552	0.121217	0.343378	0.271443	0.693072	0.300312	0.684146	0.536956	0.0901899	0.347196	0.150465	0.180604	0.721002	0.247066	0.690585	0.696825	0.977104	0.272246	P26041	P26040;P26043;P26041	MOES_MOUSE	Msn	Moesin
	NaN	NaN	-0.876632	NaN	0.00763798	-1.18703	NaN	-1.03185	NaN	-0.824164	NaN	1.18473	NaN	NaN	-0.597233	NaN	NaN	NaN	-1.42077	NaN	NaN	-1.40906	NaN	NaN	NaN	NaN	0.200848	NaN	-1.39435	NaN	NaN	0.151169	NaN	-1.34041	NaN	NaN	NaN	NaN	NaN	-1.09726	-0.482018	NaN	P26231	Q61301;P26231	CTNA1_MOUSE	Ctnna1	Catenin alpha-1
	-1.33367	-1.32891	-1.22544	-1.34725	-1.47354	NaN	NaN	NaN	NaN	NaN	NaN	NaN	NaN	NaN	0.304596	-0.817055	NaN	NaN	NaN	NaN	NaN	NaN	NaN	NaN	NaN	NaN	-0.30462	-2.33337	NaN	NaN	NaN	NaN	NaN	NaN	-1.75194	-2.12295	-0.923818	NaN	NaN	-1.84418	NaN	NaN	P26350	P26350	PTMA_MOUSE	Ptma	Prothymosin alpha
	-1.092	NaN	NaN	NaN	0.259749	-1.26431	NaN	-0.709292	NaN	-1.05536	NaN	0.40563	NaN	NaN	-0.603461	0.446302	NaN	NaN	NaN	NaN	NaN	NaN	NaN	-0.377184	NaN	NaN	NaN	NaN	NaN	NaN	NaN	-1.43031	NaN	-1.22345	NaN	NaN	-0.0372	-0.165731	-0.696723	-1.03783	-1.28166	NaN	P26369	P26369	U2AF2_MOUSE	U2af2	Splicing factor U2AF 65 kDa subunit
	0.0292554	-0.517926	-0.322743	-0.107076	-0.605104	0.296361	-0.764588	0.12525	-0.134807	-0.393097	-0.285459	-0.621377	-0.0886993	-0.439688	-0.084178	-0.118836	-0.567129	-0.0507879	-0.0715065	-0.0279589	-0.227805	0.479218	-0.641057	-0.695437	-1.1033	-0.373109	-0.538408	-0.214267	-0.111128	0.254129	-0.1244	-0.24576	-0.0832434	0.298477	0.133024	-0.375666	-0.260124	-0.575376	-0.244569	0.0601091	0.665132	0.345383	P26443	P26443	DHE3_MOUSE	Glud1	Glutamate dehydrogenase 1, mitochondrial
	0.436247	-0.231205	0.59502	0.555349	1.79461	0.617117	-0.109575	0.278246	NaN	0.391262	-0.0252037	0.265007	0.728566	0.275298	0.0346479	0.526365	0.219898	0.437169	NaN	0.311344	NaN	-0.542781	0.763543	0.60265	NaN	0.195908	NaN	-0.640644	0.580745	NaN	0.222183	0.0849314	0.375181	-0.105608	0.681269	NaN	0.663519	0.671566	-0.051322	0.496793	0.663429	NaN	P26516	P26516	PSMD7_MOUSE	Psmd7	26S proteasome non-ATPase regulatory subunit 7
	NaN	NaN	-0.695566	-0.714352	NaN	-0.724129	-1.0117	-0.416519	-0.480376	-0.898882	NaN	-0.854991	-0.573365	-0.524029	-1.37196	0.13104	-0.745149	NaN	-0.659848	NaN	-0.844084	-0.593008	-0.374615	-1.64994	NaN	NaN	NaN	NaN	-0.275223	NaN	-0.660256	NaN	NaN	-1.10042	-1.03176	NaN	-1.64158	-1.02904	-0.751512	-0.8397	-0.611803	NaN	P26638	P26638	SYSC_MOUSE	Sars1	Serine--tRNA ligase, cytoplasmic
	NaN	-1.57937	-1.27292	NaN	NaN	-0.51974	NaN	-0.253817	NaN	-1.49887	-1.68515	-0.969729	-0.673049	-1.61862	-0.330548	-0.939532	NaN	-0.372727	-0.350543	NaN	NaN	-1.22527	-1.4656	-1.26195	-1.23421	-1.3321	-1.03695	NaN	NaN	NaN	-0.59521	-0.857242	NaN	NaN	NaN	NaN	-1.10962	NaN	-1.39187	-1.18459	-1.5173	NaN	P26645	P26645	MARCS_MOUSE	Marcks	Myristoylated alanine-rich C-kinase substrate
	0.243978	-0.443857	-0.0325851	0.372919	-0.129977	1.16157	-0.622389	1.07058	0.146507	0.590914	-1.36148	0.618347	-0.0545912	-0.850902	0.642388	0.696268	-0.567785	-0.563455	-0.5736	0.354023	NaN	0.104813	0.737046	0.653021	-0.0496826	-0.13778	-1.07189	-0.546693	0.489058	0.0560694	-0.284319	0.0597916	0.030632	0.428671	-0.499379	NaN	0.731838	0.831139	0.503012	1.01676	0.824967	0.225135	P26883	P26883	FKB1A_MOUSE	Fkbp1a	Peptidyl-prolyl cis-trans isomerase FKBP1A
	NaN	NaN	-0.706457	-0.537477	NaN	NaN	NaN	-0.295337	-0.120669	-0.603059	NaN	-0.218486	NaN	NaN	0.0597	-0.956625	NaN	-0.191138	NaN	NaN	NaN	-0.879065	NaN	-0.793014	NaN	NaN	-1.84112	NaN	-0.958403	NaN	-0.63104	-0.560758	NaN	NaN	NaN	NaN	NaN	-0.648975	-1.33538	-0.223605	-0.74359	NaN	P27546	P27546	MAP4_MOUSE	Map4	Microtubule-associated protein 4
	NaN	0.751269	NaN	1.57198	NaN	0.0840616	-0.0384502	2.744	2.42633	1.35882	2.78678	0.381888	-0.0513668	2.08969	4.22505	1.15992	1.29453	3.85619	2.73525	4.21134	4.94232	3.28292	NaN	2.18777	3.26168	NaN	2.47558	1.78299	3.49286	2.00101	1.23019	NaN	3.63333	NaN	NaN	2.39233	4.18672	0.912438	0.969902	0.234869	3.92256	1.40276	P27573	P27573	MYP0_MOUSE	Mpz	Myelin protein P0
	NaN	-0.81256	NaN	NaN	-0.434784	-0.102592	NaN	0.230731	NaN	0.145387	NaN	-0.0211496	0.168007	NaN	0.509003	NaN	NaN	0.0598488	0.223072	NaN	NaN	NaN	-0.0336962	NaN	-0.0810394	NaN	NaN	NaN	0.202663	-0.543422	0.15651	-0.234536	NaN	NaN	NaN	NaN	NaN	NaN	NaN	NaN	0.730444	NaN	P27601	P27601	GNA13_MOUSE	Gna13	Guanine nucleotide-binding protein subunit alpha-13
	-1.65438	NaN	-1.67179	NaN	NaN	NaN	NaN	-1.00738	NaN	NaN	NaN	NaN	NaN	NaN	NaN	-1.66989	NaN	NaN	NaN	NaN	-1.37803	NaN	NaN	-1.20003	0.219882	NaN	NaN	NaN	-0.51919	NaN	NaN	NaN	NaN	-1.4696	-1.14197	NaN	-1.76083	NaN	NaN	-1.50136	-0.562725	NaN	P27612	P27612	PLAP_MOUSE	Plaa	Phospholipase A-2-activating protein
	0.851992	0.715693	0.795334	0.951929	0.992724	0.954197	0.330141	0.977025	0.529191	0.887464	0.643451	0.859998	0.8496	0.406165	1.14239	1.32057	0.258466	0.351009	0.579144	0.0123224	0.439041	1.28682	0.971273	1.01303	0.670169	0.762705	0.893791	0.490916	0.783941	0.185804	1.47783	0.746014	1.01095	1.3671	1.53348	0.420725	0.842407	0.917446	0.819104	1.12755	1.10201	0.946959	P27659	P27659;E9PWZ3	RL3_MOUSE	Rpl3	Large ribosomal subunit protein uL3
	2.34806	2.13954	2.45512	2.60723	2.55795	2.47297	2.29825	2.65419	2.24943	2.09211	1.63304	2.20015	2.14169	1.1851	2.79497	2.22636	1.77187	1.83682	1.98573	1.34971	2.28165	2.2246	2.37449	2.37324	1.98899	2.09404	1.40547	1.53609	1.93307	1.52375	2.15902	1.86058	2.07634	2.56588	2.59832	2.05347	2.26423	2.45363	2.27102	2.60237	2.62504	2.02611	P27773	P27773	PDIA3_MOUSE	Pdia3	Protein disulfide-isomerase A3
	-1.6827	-0.86229	-0.562407	-0.384576	0.695045	0.713814	-0.950825	0.652188	0.94509	0.805015	NaN	0.176218	-0.824474	NaN	0.520854	0.0960779	-1.39657	0.287127	-0.10073	0.0742855	0.28866	0.39639	NaN	-0.143618	-0.694555	1.02969	-0.416439	0.334111	0.810731	0.708998	0.681083	0.951259	-0.293612	0.0954466	-0.605866	NaN	-0.140962	-0.533376	NaN	1.26059	0.991924	1.02498	P28654	P28654	PGS2_MOUSE	Dcn	Decorin
	NaN	NaN	-1.11756	-0.596746	NaN	-0.16229	NaN	-0.432793	0.3657	0.204767	NaN	-0.232913	-0.160506	0.194202	-0.400185	-0.380786	NaN	NaN	-1.10367	-0.320071	NaN	NaN	0.462682	NaN	-1.07674	NaN	0.108468	NaN	NaN	-0.87077	-0.413812	-0.39011	NaN	-0.462526	-0.448148	NaN	-0.524198	NaN	-0.339317	-0.427241	-0.619487	-0.0735159	P28663	P28663	SNAB_MOUSE	Napb	Beta-soluble NSF attachment protein
	NaN	NaN	NaN	NaN	-0.549977	NaN	0.286211	-0.772669	NaN	NaN	-0.853829	-1.28249	-0.604409	NaN	-0.883987	-0.105891	-1.32341	NaN	-1.38604	NaN	NaN	-0.54204	-0.808207	-1.01102	NaN	NaN	NaN	NaN	-1.95064	NaN	-1.82372	-1.81037	NaN	-1.12545	-0.938382	NaN	NaN	NaN	-1.15265	NaN	-0.753776	NaN	P28738	P28738	KIF5C_MOUSE	Kif5c	Kinesin heavy chain isoform 5C
	1.01313	0.640453	0.893932	0.71814	0.644588	0.383427	-0.605176	0.524936	NaN	0.34447	NaN	-0.0267334	NaN	-0.112551	1.12658	-0.426497	NaN	NaN	0.0620527	0.386756	NaN	NaN	0.532598	0.840088	NaN	0.423359	0.0337868	NaN	NaN	0.087986	-0.000354767	0.0972128	-0.303371	1.32977	1.483	1.40954	1.54277	0.684279	1.44231	1.19008	0.131866	0.622555	P28867	P28867	KPCD_MOUSE	Prkcd	Protein kinase C delta type
	0.672007	0.765671	0.97332	1.22224	1.08057	1.05074	0.677283	1.21245	0.723251	0.939573	0.502583	1.23344	0.823921	0.74712	1.10907	1.1406	1.05337	0.106455	0.986943	0.198475	0.792122	1.17994	0.877568	0.941284	0.535861	0.87185	0.779309	0.501332	0.820422	0.262692	1.23909	0.916991	0.500607	1.09021	1.07136	1.22522	0.945451	0.852548	0.984635	1.06444	1.315	0.270946	P29341	A2A5N3;P29341	PABP1_MOUSE	Pabpc1	Polyadenylate-binding protein 1
	NaN	NaN	NaN	NaN	-1.24762	-0.576195	NaN	NaN	NaN	-1.1299	NaN	0.23718	NaN	NaN	0.0506439	-2.04011	-0.157929	NaN	NaN	NaN	NaN	NaN	NaN	NaN	NaN	NaN	-0.263693	NaN	0.137897	-0.109852	-0.657824	NaN	NaN	-0.757276	NaN	NaN	-0.79352	-0.234751	NaN	-1.16611	0.143143	NaN	P29391	P29391	FRIL1_MOUSE	Ftl1	Ferritin light chain 1
	-0.306356	NaN	NaN	0.213616	0.445341	0.0259171	NaN	0.234961	NaN	0.177154	NaN	-0.453258	-0.439067	-1.2734	-0.157685	-0.145859	NaN	NaN	-0.499068	-0.435503	NaN	-0.738856	-0.21717	-0.260184	-2.28327	NaN	-0.844423	NaN	-0.313023	NaN	-1.3228	-0.406946	0.0234861	-0.928926	1.28206	NaN	-0.251476	-0.0484142	0.253234	0.180108	0.00939465	-1.1071	P29595	P29595	NEDD8_MOUSE	Nedd8	NEDD8
	NaN	NaN	-0.179933	-0.418371	-0.0719404	0.0353708	NaN	0.821046	-0.493298	-0.113368	-0.33511	0.684119	0.0623665	NaN	0.349547	0.148227	0.291388	-0.262872	0.257898	NaN	NaN	1.92709	-1.09698	0.31229	-0.183867	NaN	0.494164	NaN	NaN	-0.573657	0.510766	NaN	NaN	NaN	0.370584	NaN	NaN	-0.511485	NaN	0.108251	0.0948896	NaN	P29758	P29758	OAT_MOUSE	Oat	Ornithine aminotransferase, mitochondrial
	0.224563	0.0262384	NaN	NaN	-0.816008	-0.130976	0.656995	1.87886	1.21089	0.0241523	1.27514	0.573389	1.25231	0.610101	-0.54402	0.941751	0.652292	-0.221868	0.757801	NaN	NaN	1.18391	NaN	NaN	NaN	-0.809313	NaN	0.864332	0.516917	NaN	-0.0579691	-0.0421877	-0.190817	0.977108	NaN	NaN	NaN	NaN	NaN	-0.976068	0.84845	0.0559387	P30275	P30275	KCRU_MOUSE	Ckmt1	Creatine kinase U-type, mitochondrial
	-0.261377	-0.413417	0.240554	-0.14165	0.00786304	0.0777397	-0.870544	0.0787153	0.170585	0.243963	NaN	-0.230348	0.123945	-0.0792723	-0.16826	0.0939655	0.133389	-0.300974	0.0994883	-0.233982	0.408264	-0.261144	0.232236	-0.00550365	-0.0919771	-0.480198	-0.0529728	-0.263202	-0.109298	NaN	0.260733	0.0797167	0.319561	0.0553446	-0.0581579	NaN	0	-0.130822	0.318967	0.181412	0.10883	-0.324159	P30416	P30416	FKBP4_MOUSE	Fkbp4	Peptidyl-prolyl cis-trans isomerase FKBP4
	-1.12535	NaN	-1.24245	-1.21417	NaN	-1.11711	-1.42327	NaN	NaN	-0.381289	-0.714684	-0.59637	-0.954502	NaN	-0.236443	-0.960765	NaN	NaN	-1.5034	-1.00819	NaN	-0.524858	-1.26279	-0.0287199	-0.647382	NaN	NaN	-0.835343	-1.53842	-1.87444	-0.346536	NaN	-0.70602	-0.666444	-0.85708	-0.0551147	-0.72559	-1.10946	-0.498958	-0.623583	-1.10795	NaN	P31230	P31230	AIMP1_MOUSE	Aimp1	Aminoacyl tRNA synthase complex-interacting multifunctional protein 1
	1.11807	0.158983	1.04154	0.652975	0.653295	1.29383	0.407188	1.79485	1.36617	-0.189796	-0.475732	1.18056	-0.676906	0.874706	0.0681162	1.61529	0.457773	-0.53802	1.37783	0.0586491	0.745291	0.863503	0.688351	0.365123	NaN	0.767317	1.19156	0.852423	0.375843	-0.482208	2.19631	0.260313	-0.306974	0.68657	0.131204	0.401917	0.532613	0.681447	1.08689	0.492827	0.505824	0.657496	P31786	P31786	ACBP_MOUSE	Dbi	Acyl-CoA-binding protein
	NaN	-0.700915	0.0140619	-0.897645	NaN	-0.410498	NaN	-1.68773	NaN	NaN	NaN	-0.236139	NaN	NaN	NaN	-0.0978956	NaN	NaN	NaN	NaN	NaN	NaN	-2.01877	NaN	NaN	-0.46953	NaN	NaN	NaN	NaN	-0.363381	NaN	NaN	-1.59606	NaN	NaN	-0.940509	NaN	NaN	-0.75035	-1.24278	-0.466352	P31938	P31938	MP2K1_MOUSE	Map2k1	Dual specificity mitogen-activated protein kinase kinase 1
	NaN	NaN	NaN	NaN	NaN	-0.499875	NaN	-0.31624	-0.118002	NaN	NaN	-0.0471621	NaN	NaN	-0.525157	-0.686445	NaN	-0.418311	0.615497	NaN	NaN	NaN	0.0984154	-0.539473	NaN	NaN	NaN	NaN	NaN	NaN	-0.159598	-0.0097599	NaN	NaN	NaN	NaN	NaN	0.729568	NaN	-0.385823	0.197033	NaN	P32020	P32020	SCP2_MOUSE	Scp2	Sterol carrier protein 2
	-1.46948	-1.40259	-0.691296	-0.17187	-0.956231	-0.763278	-0.204852	-0.40953	-0.925672	-0.76754	-1.27063	-0.524606	-1.12629	-0.850164	-0.925407	-1.19399	-0.0270252	-0.504672	-1.16965	NaN	0.022058	-0.90341	-0.714527	-2.37727	-0.716815	NaN	-1.56665	NaN	-1.53191	-2.20912	-0.900945	-0.574143	-0.534393	-0.979191	-0.11055	NaN	-0.562602	-0.863982	-0.47235	-0.947524	-0.97363	-0.668608	P33173	P33173	KIF1A_MOUSE	Kif1a	Kinesin-like protein KIF1A
	-0.210404	-0.030158	0.249301	0.156767	-0.0898104	-0.0962048	0.055047	-0.158455	-0.732573	-0.511466	-0.866144	-0.467391	-0.0474701	0.164091	0.274743	0.132488	NaN	-0.758604	-0.434736	0.043931	0.401938	-0.7324	0.342987	0.165979	-0.188525	-0.340954	-0.452242	-2.74826	-0.966218	NaN	-0.564169	-1.22798	-0.446871	0.151488	0.657996	0.107696	0.293969	0.374109	0.288009	0.237104	0.223442	-0.132894	P33175	P33175;P28738;Q61768	KIF5A_MOUSE	Kif5a	Kinesin heavy chain isoform 5A
	-0.524325	0.217196	0.908761	0.0336695	NaN	1.17394	-0.508851	1.05451	0.602378	0.219976	NaN	1.17352	0.444768	-0.0482035	0.28636	0.208695	0.429596	0.22433	0.89808	NaN	NaN	-0.0519743	0.264577	NaN	NaN	-0.827908	-0.147056	-0.268875	0.228745	-0.680623	0.802108	0.279834	NaN	0.728843	0.47254	-0.189716	-0.322217	NaN	0.181264	0.576071	0.50531	-0.315743	P34884	P34884	MIF_MOUSE	Mif	Macrophage migration inhibitory factor
	-0.560806	NaN	NaN	NaN	-0.690056	NaN	NaN	0.347932	-0.113657	NaN	NaN	NaN	NaN	-1.34845	0.39164	-0.697993	-0.630877	NaN	NaN	0.0169983	NaN	-0.425489	NaN	NaN	NaN	-0.860199	NaN	-0.271752	NaN	0.449947	-0.023284	-0.491377	NaN	-0.458256	-1.2758	-1.33363	-0.411008	NaN	NaN	0.211966	-0.6097	-0.628801	P35278	P35278	RAB5C_MOUSE	Rab5c	Ras-related protein Rab-5C
	-0.780324	-1.35592	-1.1667	NaN	-0.344224	NaN	0.208429	-0.970296	0.00962687	NaN	-2.03083	NaN	NaN	-1.9415	-0.457737	-0.560387	-0.636299	NaN	-0.422077	-2.77471	NaN	-1.16851	NaN	NaN	-1.57076	NaN	NaN	NaN	NaN	-1.24248	-1.60687	-0.608614	-1.55097	NaN	-2.97466	NaN	NaN	NaN	-1.54861	NaN	-0.280583	-0.548363	P35282	P35282	RAB21_MOUSE	Rab21	Ras-related protein Rab-21
	0.710161	0.600039	0.861605	0.770088	1.00187	1.43761	0.554381	1.5452	1.87588	1.34411	0.730619	1.02919	1.6468	1.08519	1.58643	1.16976	0.536336	0.915739	1.40992	0.952089	0.678923	1.89162	1.02237	0.897764	0.861892	0.377132	1.13183	0.918087	0.838121	0.932437	1.42858	0.766752	1.45565	1.59728	0.974128	0.693709	1.27049	0.716055	0.675035	1.32766	1.75548	1.27662	P35486	P35486	ODPA_MOUSE	Pdha1	Pyruvate dehydrogenase E1 component subunit alpha, somatic form, mitochondrial
	NaN	2.54424	2.82243	3.31459	NaN	1.30764	2.45204	1.29193	NaN	2.73692	3.25018	3.07081	0.872505	3.04899	3.24934	NaN	NaN	3.22366	2.92408	NaN	NaN	NaN	NaN	0.662203	NaN	NaN	NaN	NaN	NaN	NaN	3.47066	NaN	NaN	3.25081	NaN	0.833792	3.60698	3.24184	NaN	3.0009	3.21215	NaN	P35550	P35550	FBRL_MOUSE	Fbl	rRNA 2'-O-methyltransferase fibrillarin
	0.699906	0.45531	0.761102	0.753999	0.268744	0.827289	0.288547	0.456515	0.0849862	0.542358	0.484085	0.612439	0.101392	0.100577	0.784739	0.471799	0.769569	0.732296	0.174459	0.377855	0.652948	0.820547	0.445635	0.618844	0.630502	0.302147	0.00183392	0.0528851	0.141045	1.16947	0.476166	-0.0393286	0.809365	0.745746	0.591731	0.41507	0.576018	0.265001	0.833612	0.714813	0.697434	0.419256	P35564	P35564	CALX_MOUSE	Canx	Calnexin
	1.28299	1.53948	1.03651	1.54936	1.58696	1.71738	1.60412	1.6046	1.64717	1.492	1.27997	1.73285	1.47196	0.742389	1.51796	1.69985	1.10578	1.53236	1.73255	1.36386	1.14238	1.22464	0.833283	1.38993	1.24549	1.42737	1.53468	1.26403	1.66582	2.0302	2.36324	1.55126	1.87329	1.26241	1.39778	0.828421	1.63598	1.64688	1.16427	1.79446	1.79608	1.6769	P35700	P35700	PRDX1_MOUSE	Prdx1	Peroxiredoxin-1
	NaN	-0.104598	-0.49278	-0.768072	-0.356236	-0.201631	-0.986484	-0.252034	NaN	-1.53172	-0.670921	-0.892958	NaN	-0.340825	-0.121853	-0.186561	-1.25501	-0.499159	0.558782	NaN	-0.550238	-0.739116	-0.0974884	-0.842898	-1.95348	NaN	NaN	NaN	-1.05206	NaN	NaN	NaN	-0.942733	-0.162779	-0.917814	NaN	NaN	-0.872903	-1.23697	-1.07772	-0.0911064	-0.609097	P35922	P35922	FMR1_MOUSE	Fmr1	Fragile X messenger ribonucleoprotein 1
	0.281347	-0.199089	0.739625	0.209877	0.17267	0.814907	0.423779	0.92628	0.731195	0.702687	0.2598	0.738647	0.680464	0.0237179	0.933209	1.07447	0.956717	0.319453	0.542048	NaN	0.622129	0.984859	0.721202	0.438242	-0.140691	0.171548	0.334536	NaN	0.0427771	-0.100447	1.10743	-0.0291834	-0.17482	0.783485	0.732746	-0.236238	0.463151	0.225362	0.544763	0.363445	0.603085	0.810626	P35979	P35979	RL12_MOUSE	Rpl12	Large ribosomal subunit protein uL11
	1.58029	2.22929	2.05984	1.81355	2.1296	2.77924	1.93975	2.49345	2.05395	2.30425	2.7004	2.62301	1.99367	1.80255	2.55177	2.32711	2.26321	2.00337	2.27006	1.47344	1.7515	2.70104	2.11464	2.36569	1.65743	2.02554	1.82801	1.79585	1.81987	1.30658	2.80597	2.41979	1.73641	2.31465	2.27879	2.04804	2.08299	1.90295	2.15226	2.09616	2.34798	1.6118	P35980	P35980	RL18_MOUSE	Rpl18	Large ribosomal subunit protein eL18
	-1.40376	NaN	NaN	NaN	NaN	-1.25762	NaN	-0.710649	NaN	NaN	NaN	NaN	NaN	NaN	NaN	NaN	NaN	NaN	-1.1	NaN	NaN	-0.749316	NaN	NaN	-1.95701	NaN	NaN	-0.904033	NaN	NaN	-1.52157	-2.00961	NaN	-1.19439	-2.41846	-0.578502	-1.38993	NaN	-0.97639	NaN	-0.782121	NaN	P36536	Q9CQC9;P36536	SAR1A_MOUSE	Sar1a	GTP-binding protein SAR1a
	NaN	NaN	NaN	NaN	NaN	-0.332198	-1.03113	-0.416483	NaN	NaN	NaN	NaN	NaN	NaN	NaN	NaN	NaN	-0.306041	-0.125731	NaN	NaN	-0.0661039	NaN	NaN	NaN	NaN	NaN	-1.70292	NaN	-0.603721	-0.442267	0.0171509	NaN	-1.85789	-1.37609	NaN	NaN	NaN	NaN	-0.68124	-1.21781	NaN	P37040	P37040	NCPR_MOUSE	Por	NADPH--cytochrome P450 reductase
	0.36281	0.425007	0.737119	0.748468	1.06988	1.1427	0.670041	1.18995	1.16071	0.758995	0.509913	0.774366	0.604197	0.122244	1.12605	0.901715	0.335266	0.339556	1.02274	0.30396	0.605355	1.05229	0.516386	0.758392	0.236717	0.824343	0.685957	0.533556	0.503485	0.668693	1.15962	0.72528	0.739064	0.844843	1.03329	0.417189	0.867915	0.828558	0.809523	1.18868	1.19	0.953036	P38647	P38647	GRP75_MOUSE	Hspa9	Stress-70 protein, mitochondrial
	-0.141382	NaN	0.000916481	0.00683689	0.0781336	0.395123	0.280126	0.480327	0.127924	-0.244655	NaN	-0.248493	NaN	-0.527506	-0.169937	0.101965	-0.606045	-0.772152	-0.0688286	NaN	0.0134311	-0.133269	-0.692512	0.00313377	NaN	-0.0250378	1.20105	0.475202	-0.2396	0.0292988	-0.462486	0.108994	-0.557566	0.379827	0.688482	0.46452	-0.031249	-0.23016	-0.00288582	0.0626564	0.219177	-0.318001	P39053	P39053	DYN1_MOUSE	Dnm1	Dynamin-1
	1.0446	1.04039	1.40552	1.5258	1.31977	1.99697	0.961635	2.20794	2.03637	1.59843	1.44951	1.95334	1.18363	1.36739	1.70436	2.32855	1.56882	1.68547	2.01662	1.29471	0.859588	1.42033	1.50638	1.74438	0.771152	0.88131	1.83579	1.31425	1.37546	1.25352	2.52503	1.3939	1.13106	0.80334	1.31831	1.1165	1.40484	1.73054	1.52053	2.0731	2.12536	1.45022	P40142	P40142	TKT_MOUSE	Tkt	Transketolase
	NaN	NaN	NaN	-0.280714	NaN	NaN	NaN	-0.147145	-0.0130639	NaN	NaN	-0.597865	NaN	NaN	0.420576	-0.770435	NaN	0.774529	0.315033	0.762564	1.18831	0.20006	NaN	NaN	0.0592251	NaN	-0.551987	NaN	-0.148059	-0.0499687	-1.78626	NaN	0.285192	-1.70938	NaN	NaN	0.733038	-1.17089	NaN	NaN	0.340584	-0.151327	P40240	P40240	CD9_MOUSE	Cd9	CD9 antigen
	0.506814	-0.277428	0.334918	0.764009	0.60535	0.971322	-0.95392	1.31314	0.486744	0.135776	0.123293	0.661289	0.565783	-0.759849	1.08423	0.882308	-0.230634	0.496546	0.399187	-0.111041	0.442333	1.03549	0.410438	-0.0682011	0.639309	0.151381	-0.501684	1.42625	0.246181	-0.377521	1.41644	0.171757	0.768248	1.14564	0.798495	-0.748111	0.749406	0.831218	0.462008	0.845852	1.09512	0.0650711	P41105	P41105	RL28_MOUSE	Rpl28	Large ribosomal subunit protein eL28
	-0.904771	-1.27553	-0.453857	NaN	-0.73105	-0.794359	NaN	-0.610181	-0.338062	-0.533572	NaN	-0.380613	NaN	NaN	0.747625	NaN	NaN	-0.823249	NaN	-1.65834	-0.27344	-0.619754	-0.742335	0.0363064	NaN	NaN	NaN	0.394251	NaN	NaN	-0.806569	-0.492707	-0.404119	-0.514274	-0.0836811	-0.678114	-0.406051	-0.0188494	0.417988	0.293667	-0.0954151	-0.213409	P42227	P42227	STAT3_MOUSE	Stat3	Signal transducer and activator of transcription 3
	0.750354	0.0389242	0.603127	0.622285	0.620407	1.2261	0.236234	1.44058	1.03399	0.703528	-0.472412	0.630733	0.0247974	0.110452	1.39042	1.21609	0.314802	0.982846	1.22752	0.110713	0.266218	1.46622	1.21653	0.871093	0.963038	0.596204	-0.363427	0.0642643	0.112218	1.0538	1.56673	0.805655	0.650327	1.71441	1.09914	0.0738993	1.03836	0.790954	0.987582	1.35259	1.82264	1.10223	P42669	P42669	PURA_MOUSE	Pura	Transcriptional activator protein Pur-alpha
	-0.255251	-0.106908	0.297292	0.289913	0.228964	0.537109	0.123071	0.522575	0.127347	0.367736	0.0284004	0.392151	-0.0613518	-0.114262	0.496685	0.264091	-0.276502	0.163149	0.0270033	-0.132367	-0.116789	-0.440649	-0.113004	-0.105851	0.186605	-0.0760641	-0.137723	-0.3496	0.171025	0.00617409	0.495982	-0.0242796	0.0650244	0.199882	0.702952	0.0751581	0.437532	0.099453	0.314368	0.647918	0.580194	0.253054	P42932	P42932	TCPQ_MOUSE	Cct8	T-complex protein 1 subunit theta
	1.57873	1.77393	2.02878	1.51656	3.53798	2.73036	1.74256	2.52419	2.82646	1.43455	0.888993	2.48022	1.95515	1.54317	2.59691	2.79058	1.14386	2.04093	2.60808	2.99602	2.02157	1.61174	2.59401	2.63845	2.26435	2.69003	3.3101	1.93949	1.21588	2.60944	3.08312	0.866034	0.662695	0.254725	1.47683	2.05173	1.68982	3.24654	3.06409	3.19551	2.9443	2.36658	P43274	P43274	H14_MOUSE	H1-4	Histone H1.4
	NaN	NaN	NaN	NaN	-0.0975771	-0.591794	NaN	-1.25448	NaN	-1.21859	NaN	-0.799052	NaN	-0.518261	-0.282962	-0.554353	NaN	NaN	NaN	NaN	0.238467	-0.951421	NaN	NaN	-0.729283	NaN	NaN	-0.505795	-0.441619	NaN	-1.25745	NaN	NaN	NaN	NaN	NaN	-0.882713	-0.482977	-0.773985	NaN	-1.17902	NaN	P45376	P45376	ALDR_MOUSE	Akr1b1	Aldo-keto reductase family 1 member B1
	-0.98854	NaN	-1.61721	NaN	-1.19433	-0.24724	NaN	-0.354321	NaN	-0.898089	NaN	-0.414485	-1.10279	-1.0981	NaN	-1.41953	NaN	-1.59565	-1.04777	-1.00751	NaN	-1.16173	NaN	-1.72457	-2.25941	-1.00377	NaN	NaN	NaN	NaN	-3.88223	-0.988985	-1.0209	-0.632074	NaN	NaN	-1.89044	NaN	NaN	-0.875139	-1.53438	-1.87096	P45591	P45591	COF2_MOUSE	Cfl2	Cofilin-2
	0.0404105	-0.253422	0.437926	0.113747	0.303895	0.562227	0.72542	0.877477	1.03633	0.447871	0.111839	1.43288	0.933429	-0.53526	0.547886	0.848386	0.338793	0.0426064	-0.0446672	-0.580124	0.447377	0.773565	0.532852	0.309131	-0.351576	0.0872107	0.218148	-0.0494823	-0.534075	NaN	0.155476	0.126061	-0.381435	0.969955	0.456841	0.0432625	0.18424	-0.0512104	NaN	0.518598	0.854697	-0.407147	P45878	P45878	FKBP2_MOUSE	Fkbp2	Peptidyl-prolyl cis-trans isomerase FKBP2
	-0.958255	-0.964992	-0.647668	-0.67483	0.304414	-0.185771	-0.57975	0.222962	0.18984	-0.511544	0.478879	0.117337	-0.682484	-0.963586	0.460004	-0.449539	-0.63553	-0.523308	-0.0646162	0.0765991	-0.549357	-0.745862	-0.214988	0.0435505	-0.551482	-0.360102	0.403611	-0.422996	-0.727958	0.22076	0.327943	-0.188985	-0.867059	0.282233	-0.358998	NaN	-1.53198	0.0425358	-0.959419	-0.055953	-0.429511	-0.0161467	P45952	P45952	ACADM_MOUSE	Acadm	Medium-chain specific acyl-CoA dehydrogenase, mitochondrial
	0.816535	0.580198	0.869594	0.489842	0.668082	0.158258	0.417505	0.708934	-0.125844	0.321049	0.343279	0.529155	0.519233	0.499657	0.651797	0.367953	-0.196807	-0.18472	-0.163899	0.773717	0.328821	0.544084	0.22072	0.657917	0.254685	-0.113179	NaN	0.338313	0.285833	NaN	0.370591	-0.688092	0.561537	1.18897	1.30524	0.698503	0.6431	0.724745	0.321027	0.646462	0.623302	0.627476	P46460	P46460	NSF_MOUSE	Nsf	Vesicle-fusing ATPase
	-0.995104	NaN	-1.10961	-1.19827	-0.968419	-0.615609	-0.573627	-0.456969	NaN	-0.372512	-1.10741	-0.95085	-0.384089	NaN	-0.672183	-0.785192	-0.839351	-0.975048	-0.711907	-1.04044	-0.310014	-0.598082	-0.703996	-0.676757	NaN	-1.14102	-0.747884	-0.756631	-0.36621	-1.96541	-1.34267	NaN	-0.776834	-0.856306	-0.764322	-0.998072	-0.0451689	-0.718029	-1.36943	-0.534016	-0.689939	-1.14562	P46471	P46471	PRS7_MOUSE	Psmc2	26S proteasome regulatory subunit 7
	-0.438246	0.504101	-0.0650988	-0.569476	0.826732	0.676031	0.582046	0.83695	0.0665336	0.768477	0.610594	0.551284	0.482164	0.696964	0.752634	1.04694	0.982371	-0.577655	0.36168	0.291972	-0.191388	0.756434	0.0465994	-0.0529528	-0.287594	0.165576	0.266557	0.221809	0.484767	NaN	0.33596	0.780702	-0.168198	0.14666	0.183679	NaN	-0.189993	-0.148062	0.0409517	-0.186285	0.263548	0.0737591	P46638	P46638;P62492	RB11B_MOUSE	Rab11b	Ras-related protein Rab-11B
	-0.723209	0.182651	0.275075	0.0194292	0.548865	0.643062	0.27181	0.446061	0.373643	0.373942	0.660753	0.45143	-0.917843	0.182275	0.772816	0.431661	-0.0820084	-0.133603	1.04633	-0.0868111	0.565364	0.423888	0.67086	0.52908	NaN	0.358395	0.00131321	0.676841	0.472852	0.734114	0.840157	0.475666	-0.394793	0.460789	0.35958	-0.164738	-0.384793	0.723487	0.0295591	0.713801	0.454481	0.693837	P47738	P47738	ALDH2_MOUSE	Aldh2	Aldehyde dehydrogenase, mitochondrial
	-0.484858	-0.0439034	-0.141091	-0.552647	0.379419	-0.0244331	0.498442	0.0635557	-0.264547	0.0845485	-0.0285244	-0.271174	0.44153	0.104164	-0.236947	0.00231171	-0.71564	NaN	-0.668472	NaN	NaN	0.377447	-0.374089	0.0917549	NaN	-0.0323992	-0.0275316	0.15143	0.281461	-0.0272646	0.125431	0.153943	-0.514064	0.0981236	-0.439687	NaN	-0.0529938	-0.601592	-0.823605	-0.175007	-0.142241	-0.270387	P47754	P47754	CAZA2_MOUSE	Capza2	F-actin-capping protein subunit alpha-2
	-0.862031	-0.457727	-0.671892	-0.679444	0.140099	0.271926	NaN	-0.446367	-1.15216	-0.0626168	-0.233047	-0.206005	-0.135697	-1.75041	-1.33997	-0.269652	-0.626535	NaN	NaN	-0.704566	NaN	-0.954086	-1.00151	-0.39919	NaN	NaN	NaN	-0.630546	0.218235	-0.0621099	-0.730243	-0.419131	-0.688025	-0.248405	-0.21646	-0.53878	-0.421947	0.0337839	-0.46258	-1.00357	-1.05164	-1.10536	P47757	P47757	CAPZB_MOUSE	Capzb	F-actin-capping protein subunit beta
	-1.50216	NaN	-1.57141	NaN	-1.17351	NaN	-1.0325	-2.11927	NaN	0.164667	NaN	-0.970598	-1.12792	NaN	-0.588684	NaN	-0.170582	-0.689595	NaN	NaN	NaN	-1.81111	NaN	-1.35203	NaN	NaN	NaN	NaN	NaN	-0.336253	NaN	NaN	-1.40346	-1.02801	-0.64836	NaN	NaN	NaN	-1.29008	-0.717129	-0.38801	NaN	P47791	P47791	GSHR_MOUSE	Gsr	Glutathione reductase, mitochondrial
	0.340514	0.152551	0.575318	0.23488	0.0622768	0.17417	NaN	0.508922	0.345582	-0.534173	-0.0220985	-0.282731	-0.319256	NaN	-0.00626755	0.0838375	NaN	-0.319801	-0.126202	-0.11306	NaN	-0.455439	0.154658	0.160712	-0.620565	-0.408758	0.197271	-0.472539	-0.101186	-0.07899	0.54123	-0.143322	0.319453	1.09301	0.8641	-0.138328	0.205076	-0.0149775	-0.112786	0.657473	0.314202	0.255441	P47857	P12382;P47857	PFKAM_MOUSE	Pfkm	ATP-dependent 6-phosphofructokinase, muscle type
	2.30583	1.75772	2.1691	2.19076	1.98115	2.44634	2.01154	2.67077	2.44965	2.35366	1.84821	2.53413	2.16537	1.60747	2.8167	2.27009	1.76798	2.1688	2.27586	1.57095	2.12218	2.63964	2.23823	2.14941	2.01054	2.01219	1.83434	1.41489	1.72891	1.82531	2.29993	1.9485	1.97805	2.43309	2.37899	2.07059	2.28559	1.99335	2.12939	2.52833	2.51642	1.77874	P47911	P47911	RL6_MOUSE	Rpl6	Large ribosomal subunit protein eL6
	-0.955799	-1.21816	-0.0624895	-0.354374	-0.00691032	0.320843	-1.46748	0.532581	-1.06156	-1.51905	-1.23212	0.244934	-0.293489	-0.0403547	1.26222	0.158664	-0.906414	0.0496578	-0.351166	-0.86655	0.466942	1.25008	1.28511	-0.505432	-0.0103378	-0.246667	-1.14545	-1.95003	-1.24847	NaN	0.0018549	NaN	-0.537596	-0.228168	-0.333466	-0.550839	-1.31491	-0.786929	-0.647277	-0.423045	-0.278427	NaN	P47915	P47915;W4VSN7	RL29_MOUSE	Rpl29	Large ribosomal subunit protein eL29
	-0.0531201	-0.251977	0.445921	0.688087	-0.0126657	0.536612	-0.841125	0.776919	0.551422	0.035481	-0.392118	0.167695	-0.0540609	0.0490141	0.617532	0.0749102	-0.116426	0.266821	0.571511	0.0969067	0.361521	1.16459	0.019865	0	0.273369	0.448991	-0.426115	-0.309138	-0.351782	0.274461	0.674537	0.515793	0.553879	0.791165	0.886323	-0.974087	0.171721	0.121364	0.387158	0.704598	0.806336	-0.12754	P47962	P47962	RL5_MOUSE	Rpl5	Large ribosomal subunit protein uL18
	1.6296	1.92182	2.10037	1.97119	1.96464	2.51102	1.77511	2.52011	1.91325	1.70616	1.9276	2.44362	1.94972	1.54126	2.57112	2.27964	1.91509	1.64586	1.94121	1.29968	1.87806	2.55385	1.86328	1.9867	1.61275	1.36588	1.67806	1.48312	1.53607	1.10044	2.38168	1.70673	1.73896	2.11586	2.03075	1.50252	1.59468	1.47034	1.70027	2.02793	2.16135	1.3805	P47963	P47963	RL13_MOUSE	Rpl13	Large ribosomal subunit protein eL13
	0.349383	NaN	NaN	0.331017	NaN	0.490102	0.0124702	0.716618	-0.247728	0.0564799	NaN	0.519515	0.566598	-0.370234	0.806406	-0.0541668	NaN	NaN	NaN	NaN	0.365032	0.0401306	-0.0790834	-0.449731	-0.878702	-0.379268	-0.360269	0.20315	0.236264	-0.473793	-0.313093	0.698363	0.0380306	0.605505	0.780416	NaN	0.242973	-0.0382347	-0.533752	-0.388987	0.320865	-0.605457	P47964	P47964	RL36_MOUSE	Rpl36	Large ribosomal subunit protein eL36
	2.96914	2.55841	3.364	2.86381	2.50272	3.42066	2.03275	2.32721	1.82264	3.04155	1.71626	2.78859	1.95256	1.67865	2.47221	2.49477	2.52506	2.33875	1.78883	1.97823	0.975263	1.62654	2.78982	3.17828	2.24708	2.5954	1.99434	1.30114	2.12287	2.15807	2.06617	1.81633	2.35062	2.90795	2.69461	2.95474	2.71075	2.89903	2.7669	2.95345	2.91982	2.77094	P48036	P48036	ANXA5_MOUSE	Anxa5	Annexin A5
	NaN	0.136391	-0.045331	-0.36573	-1.87073	-1.15227	NaN	NaN	NaN	NaN	NaN	-0.102375	NaN	NaN	NaN	-0.152686	NaN	NaN	NaN	NaN	NaN	-1.47049	NaN	-0.31678	2.44005	-0.640564	NaN	-1.34137	-0.222757	NaN	NaN	NaN	-0.0832634	-0.700552	-0.748192	NaN	-0.223198	-0.330567	-0.886259	-1.08115	-0.509412	NaN	P48428	P48428	TBCA_MOUSE	Tbca	Tubulin-specific chaperone A
	1.15311	0.891806	1.40169	1.44693	1.77091	1.56991	1.2998	1.56089	1.2136	1.13383	0.88551	1.65779	1.55477	1.11893	1.13708	1.53166	1.29327	2.06268	1.12152	1.48589	1.56356	0.795265	1.71105	1.78564	0.620023	1.26925	1.80326	1.23369	0.755651	1.55525	1.17169	0.873564	1.33806	0.910962	0.766012	1.72053	1.10566	2.00512	1.9693	1.90431	1.95006	1.1973	P48678	P48678	LMNA_MOUSE	Lmna	Prelamin-A/C
	NaN	NaN	NaN	NaN	0.0162086	-0.841175	-1.16505	-0.873772	-0.500734	-0.747765	NaN	-0.100866	NaN	0.134479	NaN	-1.32039	NaN	NaN	NaN	NaN	NaN	NaN	-0.262677	NaN	NaN	NaN	NaN	0.123082	NaN	NaN	0	NaN	NaN	-0.579867	NaN	-0.931518	-0.0963011	NaN	NaN	-1.23478	0.0795107	NaN	P48722	P48722	HS74L_MOUSE	Hspa4l	Heat shock 70 kDa protein 4L
	-1.79431	-1.17157	-0.495414	NaN	-1.46328	-1.04894	NaN	-0.682777	-0.975379	0.0916667	NaN	-1.02388	-0.973539	-1.07345	-0.61009	-1.98165	NaN	-1.17861	0.469664	NaN	NaN	NaN	-0.626205	NaN	NaN	NaN	-1.52281	NaN	NaN	-0.802393	-0.403393	NaN	NaN	-0.567216	-1.30272	NaN	-0.467863	-0.420938	-1.67597	-0.673979	-0.453933	-0.153957	P48758	P48758	CBR1_MOUSE	Cbr1	Carbonyl reductase [NADPH] 1
	2.68441	2.62664	2.65145	2.71531	2.81931	3.31483	2.11504	3.42475	3.44036	3.25539	2.89632	3.50046	2.5029	2.81515	3.29245	3.38351	3.07022	3.2437	3.17673	2.26305	2.17444	2.95004	2.89166	2.84523	2.74996	2.50185	2.46955	2.63998	2.79386	2.67315	3.52478	3.19596	2.93463	3.46049	3.12992	2.28254	2.89737	2.76898	3.00127	3.06044	3.41858	2.7296	P48962	Q3V132;P51881;P48962	ADT1_MOUSE	Slc25a4	ADP/ATP translocase 1
	1.64929	0.548683	1.28195	1.28333	1.31361	1.74812	1.29859	1.80407	NaN	1.65854	0.636033	1.89366	1.58154	1.25727	1.02275	1.50507	1.14139	1.66349	0.0943804	0.545297	1.14388	0.730239	1.47355	1.4839	-0.635806	1.08328	1.34202	1.04114	0.407017	0.735534	-0.359639	0.328873	1.1985	0.6762	0.833415	1.44709	1.10523	1.56129	1.69662	1.60291	1.61739	0.957373	P49312	P49312	ROA1_MOUSE	Hnrnpa1	Heterogeneous nuclear ribonucleoprotein A1
	NaN	NaN	NaN	-1.31196	NaN	NaN	NaN	-1.71142	NaN	NaN	NaN	NaN	NaN	NaN	NaN	NaN	NaN	NaN	NaN	-0.0546951	NaN	NaN	NaN	NaN	-1.05616	-1.17048	NaN	NaN	-1.20736	NaN	-1.49011	NaN	-0.528417	NaN	NaN	NaN	-0.946823	-1.75879	NaN	NaN	-1.08124	-1.90123	P49722	P49722	PSA2_MOUSE	Psma2	Proteasome subunit alpha type-2
	0.637531	-0.225459	-0.488189	0.51602	1.84801	0.388065	0.754872	0.296355	NaN	0.348306	0.00246048	0.872678	NaN	1.19384	0.359646	NaN	0.425878	0.619066	0.701927	NaN	1.47179	0.351648	1.22309	0.854555	0.368634	1.22787	0.434606	0.0301895	-0.0881548	NaN	0.939143	0.870409	1.13396	0.344839	0.667289	0.453207	0.58654	0.843631	0.38015	0.491602	-0.0668173	1.1177	P50096	P50096	IMDH1_MOUSE	Impdh1	Inosine-5'-monophosphate dehydrogenase 1
	NaN	-0.673517	0.110153	0.119614	0.357867	0.0790911	NaN	-0.054183	0.339172	-0.163884	0.0791502	0.0589523	-0.393438	-1.21008	0.214946	0.378199	-0.158707	0.0958042	-0.87562	-0.207288	NaN	0.000209808	-0.556798	0.432847	-0.448691	0.247553	-0.844095	-0.0644083	-0.0948067	0.0136156	0.459189	-0.102892	0.457531	-1.1812	NaN	-0.0873871	-0.0474443	0.0767946	-0.474537	0.125434	0.64324	-0.0952301	P50247	P50247	SAHH_MOUSE	Ahcy	Adenosylhomocysteinase
	0.0577474	-0.505006	-0.235507	0.0967798	0.0448551	0.582817	-0.750112	-0.358038	-0.6936	0.0857472	-0.0841141	-0.560322	-0.0683031	-0.528306	-0.669798	-0.214874	NaN	-0.248793	-1.11139	0.129028	NaN	-0.784423	-0.2866	0.406063	-0.45668	NaN	-0.1931	-0.999347	NaN	NaN	0.0172949	-0.687946	-0.0411692	-0.39793	-0.359986	0.0540466	-0.122236	0.204265	0.299467	-0.246943	-0.0380325	0.155224	P50396	P50396	GDIA_MOUSE	Gdi1	Rab GDP dissociation inhibitor alpha
	0.695047	2.9081	0.588947	0.195662	0.0967131	0.593386	-1.07024	0.428131	-2.59649	-0.192636	1.08924	NaN	0.016592	NaN	0.155233	0.9488	-0.458801	-0.487268	0.265975	0.392728	0.26979	2.58035	-0.362238	NaN	3.8442	1.1829	-0.0180693	-0.104608	3.72253	4.42869	-0.0390482	NaN	3.69234	0.544113	0.737619	1.03799	0.533245	-0.562429	-0.0894775	NaN	1.08449	1.3106	P50446	P50446;Q9Z331;Q8BGZ7;Q6IFZ8;A0A2R8VHP3	K2C6A_MOUSE	Krt6a	Keratin, type II cytoskeletal 6A
	0.106738	-0.0893307	0.260136	0.251038	0.564484	0.392401	-0.00943851	0.678811	0.0177445	0.482264	0.0320997	0.744031	0.40042	0.00950623	0.234066	0.273693	-0.111822	0.0870781	0.0278082	-0.25723	-0.37569	0.38413	0.251253	-0.0348387	0.516132	-0.151168	-0.161892	0.0202389	-0.221554	-0.495432	0.554499	0.0989885	0.154555	0.449428	0.57671	0.320108	0.483655	0.33022	0.551677	0.569529	0.679184	0.186653	P50516	P50516	VATA_MOUSE	Atp6v1a	V-type proton ATPase catalytic subunit A
	-0.490736	-0.902094	-0.271296	0.169503	-0.279755	0.813035	-0.798495	0.424417	0.143425	0.0959353	0.038415	0.176425	0.142342	-1.1185	0.108943	-0.236248	0.292915	-0.779594	-0.146358	NaN	-0.27168	0.144316	-0.0190754	-0.667414	0.16984	0.173566	-0.319928	-0.675281	-0.114236	0.024682	0.524809	-0.311439	0.354687	0.263909	0.37062	-0.44885	0.222692	-0.467953	-0.275977	0.34441	0.432869	-0.0225668	P50518	P50518	VATE1_MOUSE	Atp6v1e1	V-type proton ATPase subunit E 1
	0.245172	NaN	NaN	-0.866086	-0.441112	-0.339542	-0.508284	-0.54462	-0.422761	-0.314958	NaN	-0.656316	-0.406367	0.12676	-0.0382099	-0.617274	0.539356	-0.577756	-0.187609	NaN	-0.41582	-0.336117	-0.301787	0.126905	-0.889812	NaN	NaN	NaN	-0.981	-0.786693	-0.17196	-1.21616	-0.386845	-0.753083	-0.879288	-0.920259	-0.265584	-0.61999	0.125262	-0.497001	-0.237707	-0.932552	P50544	P50544	ACADV_MOUSE	Acadvl	Very long-chain specific acyl-CoA dehydrogenase, mitochondrial
	-1.07247	-0.289865	-0.115873	-0.363143	-0.486865	-0.280683	-1.12542	-0.21905	-0.256264	-0.338508	NaN	-0.598689	0.346241	0.236257	-0.496041	-0.451746	NaN	-0.930266	-0.646938	NaN	-0.749245	-0.549994	NaN	-0.775987	-0.0956068	NaN	NaN	0.0944414	NaN	-0.805453	-0.508554	-0.179166	0.201242	-0.384789	-0.0654478	-1.15963	-0.434295	NaN	-0.278361	-0.413224	NaN	NaN	P50580	P50580	PA2G4_MOUSE	Pa2g4	Proliferation-associated protein 2G4
	-0.157891	-1.10529	-0.382577	-0.352832	-0.529062	-0.171433	-1.50955	-0.240677	-0.559228	0.602885	NaN	0.19313	-0.136975	0.034503	0.212853	0.460327	0.0340252	0.251526	-0.0990334	NaN	-0.746937	-0.0170765	0.159768	-0.108859	-0.719895	-0.658477	0.295693	NaN	-0.246104	-1.09036	0.601368	0.235061	0.0481825	-0.0745449	0.218038	-0.185545	0.148051	-0.722838	0.128406	0.0602608	0.0169678	-0.782063	P51150	P51150	RAB7A_MOUSE	Rab7a	Ras-related protein Rab-7a
	-0.832866	-0.97219	NaN	-0.0923491	-0.0906305	0.41277	-0.855211	-0.0199757	0.856734	-0.695792	NaN	-0.361699	-0.53907	0.0478735	0.919163	-0.26249	-0.670431	0.734014	0.19141	-0.228527	-1.95642	-0.127911	-0.39692	-0.395346	-0.52251	-0.450612	0.0794048	-0.586752	-0.641012	0.208787	0.840337	0.130175	-0.312407	-0.460168	-0.556223	-2.35512	-0.499988	0.0176229	-0.329425	0.264654	0.538239	-0.424783	P51174	P51174	ACADL_MOUSE	Acadl	Long-chain specific acyl-CoA dehydrogenase, mitochondrial
	NaN	NaN	-0.757307	NaN	-0.683707	-0.580057	NaN	0.00419998	-0.615876	NaN	NaN	-0.263385	NaN	NaN	-0.0815878	-0.729665	NaN	-1.09932	NaN	NaN	-0.676043	-0.178326	NaN	-1.217	-0.448815	NaN	NaN	-1.6775	NaN	NaN	-0.0520172	NaN	-0.331458	-0.31726	-1.56625	-0.711076	-0.581099	NaN	NaN	NaN	-0.230405	NaN	P51410	A0A140T8T4;P51410	RL9_MOUSE	Rpl9	Large ribosomal subunit protein uL6
	0.336138	0.452925	0.370878	0.500365	0.425637	0.125564	NaN	-0.826519	NaN	-0.0157065	-1.03023	-0.0589161	NaN	NaN	0.536947	-0.760544	-0.112793	NaN	-1.52564	-0.405479	0.532608	NaN	0.761153	0.589963	-0.0668488	0.0560379	-0.0428333	NaN	-0.498453	0.276163	-0.158742	-0.307369	-0.0743322	0.251129	0.928432	0.637035	0.573367	0.48358	0.456121	0.740875	0.421103	0.299699	P51432	P51432	PLCB3_MOUSE	Plcb3	1-phosphatidylinositol 4,5-bisphosphate phosphodiesterase beta-3
	-0.379	-0.330382	-0.195612	-0.769201	-0.656489	-0.505137	-1.85788	-0.627106	-0.363217	-0.715723	-1.17078	0.114784	-0.707833	NaN	-0.649575	-0.655003	NaN	NaN	-0.0779686	-2.0108	NaN	-0.815081	-0.93587	-0.721612	-0.182308	0.138668	-0.48629	-0.564799	-0.406688	-0.706877	-0.0942793	-1.55966	-0.283219	-0.941496	-0.0494299	0.26022	-0.397137	-0.829636	-0.83807	-0.484651	-0.0865498	-0.828104	P51660	P51660	DHB4_MOUSE	Hsd17b4	Peroxisomal multifunctional enzyme type 2
	2.93612	3.37733	3.78818	2.94507	2.75944	4.25609	2.78456	3.98218	3.6995	3.05631	2.7003	3.51346	3.02963	2.59137	2.25257	3.66867	2.92911	3.1151	4.35363	1.32749	0.286379	2.95956	2.45131	2.89702	1.01099	2.45266	3.6406	2.56505	2.75404	1.24826	4.61243	3.1358	2.47671	3.51073	3.32381	1.67696	2.73259	3.18801	2.24954	3.03592	2.46638	2.98114	P51880	P51880	FABP7_MOUSE	Fabp7	Fatty acid-binding protein, brain
	0.461163	0.644505	-0.382625	-0.446383	0.653682	0.370969	NaN	0.877603	0.978133	1.01648	0.19523	0.37454	0.261465	0.692989	0.674701	1.06375	0.575109	-0.275903	0.741273	-0.477145	-0.418208	0.652594	0.133277	0.452321	-0.0467091	0.305711	0.81137	0.529273	0.615109	0.718923	0.942027	-0.155475	0.242555	0.608891	0.589872	0.0118885	0.982936	0.432705	0.74255	0.738001	0.807565	0.237049	P51881	P51881	ADT2_MOUSE	Slc25a5	ADP/ATP translocase 2
	NaN	NaN	-1.16065	NaN	-0.368175	-0.0804167	-1.33973	-0.423661	-0.0714812	0.0462356	NaN	-0.222367	-1.92965	NaN	-1.37753	-0.8102	NaN	-0.471449	NaN	NaN	-1.29596	-0.790121	NaN	-0.870841	NaN	-0.0312605	-0.611299	-0.688235	-0.653757	NaN	0.0148029	-0.218265	NaN	NaN	-1.19338	NaN	-1.066	-0.843247	NaN	-0.801815	-1.32815	-0.196808	P51885	P51885	LUM_MOUSE	Lum	Lumican
	0.282583	NaN	0.0761299	0.205031	0.304336	0.138474	-0.194811	-0.532304	-1.04338	-0.12362	NaN	NaN	NaN	0.395569	0.865932	NaN	NaN	0.160967	NaN	0.313085	0.0734162	0.0517635	0.27918	NaN	0.293093	0.27586	NaN	NaN	NaN	0.0514488	0.0848522	NaN	0.67929	0.332448	0.1412	NaN	0.880096	NaN	0.651998	0.339891	1.00905	NaN	P52194	P52194	CLGN_MOUSE	Clgn	Calmegin
	1.47063	1.32801	1.43051	2.07526	1.5664	2.14779	1.50757	2.4065	2.45809	1.70727	1.54415	2.32135	2.26622	1.57107	1.35945	2.34	1.47161	1.52685	1.87319	0.98444	1.3372	1.94066	1.50326	1.66239	1.32275	1.38294	1.66198	1.63759	2.03366	1.86687	2.47609	1.97396	2.05726	2.29977	1.87154	1.27127	1.86006	1.52074	1.48465	2.11362	2.66055	1.44948	P52480	P52480	KPYM_MOUSE	Pkm	Pyruvate kinase PKM
	NaN	-0.255726	NaN	NaN	NaN	-0.542652	NaN	NaN	-0.647631	-0.553042	-0.61164	NaN	-0.63032	NaN	NaN	-0.534723	-0.541583	NaN	NaN	NaN	NaN	-1.2121	-1.04784	-1.13496	0.618353	NaN	-0.831482	NaN	-1.72226	-0.694253	NaN	NaN	NaN	NaN	-0.0497065	-0.705351	NaN	0.206106	NaN	-0.767864	NaN	NaN	P52825	P52825	CPT2_MOUSE	Cpt2	Carnitine O-palmitoyltransferase 2, mitochondrial
	0.591817	0.0950689	0.498311	0.862613	0.735214	1.56755	-0.0940533	1.39175	1.04045	0.951391	0.611171	1.26909	1.01668	0.549434	1.38633	0.953649	0.52482	0.563709	0.819381	-0.648035	0.491323	1.43633	0.897795	0.582201	0.588009	0.694778	0.250063	-0.0600052	0.446538	0.206709	1.3996	1.09081	0.813044	1.00797	1.02681	1.23442	0.704679	0.646452	0.90826	1.45122	1.46628	0.432456	P53026	P53026	RL10A_MOUSE	Rpl10a	Large ribosomal subunit protein uL1
	-0.813456	-0.954544	-0.472528	NaN	-1.1475	-0.436771	-0.213172	0.217522	-0.0792565	-0.372491	NaN	-0.819931	-0.167715	-0.330467	-0.414577	-0.401242	-0.890032	-1.58102	-0.354053	NaN	-0.23969	0.246348	-0.957387	-0.262758	1.34547	0.652399	NaN	0.135516	NaN	1.76827	1.01595	-0.0736351	-0.88047	0.0685387	-0.182128	-0.317871	-0.424347	-0.817919	0.00163078	-0.626475	-0.284651	0.0311136	P53994	P59279;P53994	RAB2A_MOUSE	Rab2a	Ras-related protein Rab-2A
	NaN	NaN	NaN	NaN	NaN	-0.252354	NaN	-1.32059	-1.34335	NaN	NaN	-0.0908623	NaN	NaN	-1.20284	-0.539393	NaN	-1.87246	-0.326923	NaN	NaN	-0.73297	NaN	NaN	NaN	NaN	-0.192159	NaN	NaN	-0.196813	-0.210841	-0.85918	-1.40659	NaN	NaN	NaN	NaN	NaN	NaN	-1.22377	-1.23542	NaN	P54071	P54071	IDHP_MOUSE	Idh2	Isocitrate dehydrogenase [NADP], mitochondrial
	-0.0574861	NaN	0.424172	0.384029	0.670985	1.1272	0.337556	0.388006	0.133139	0.45406	0.365771	1.07679	0.746967	0.255185	0.325296	0.810869	-0.0540028	0.57234	0.787611	0.763995	0.189269	0.531533	0.400377	0.185174	0.278937	-0.350507	1.11118	NaN	-0.0269861	0.826598	0.301441	0.653364	-0.0817604	-0.539179	0.450556	-0.0415277	0.0497589	-0.369037	0.0322285	0.80419	0.938324	-0.258272	P54227	P54227	STMN1_MOUSE	Stmn1	Stathmin
	0.199161	NaN	-0.957906	-0.879385	-1.50724	-0.222061	NaN	-0.352914	NaN	-0.167904	NaN	0.110601	-0.016284	NaN	-0.641561	-0.614782	-0.337564	-0.881572	-1.04029	-0.252084	NaN	-0.528125	-0.718457	-1.00803	NaN	-0.544544	NaN	NaN	NaN	-1.19589	-0.649006	0.361962	NaN	NaN	NaN	NaN	NaN	-1.30623	-0.0506907	-0.6216	-0.574883	0.190634	P54728	P54728;P54726	RD23B_MOUSE	Rad23b	UV excision repair protein RAD23 homolog B
	-1.17673	-2.05448	-0.299541	NaN	-0.615756	-0.400709	-1.43401	-0.306091	NaN	-1.08038	NaN	-0.667328	-1.63223	-1.28837	-0.854108	-0.0876961	-1.46853	-1.23373	NaN	-1.68447	-0.666587	-1.20897	-0.618352	-1.0583	-1.84744	NaN	-1.11695	NaN	-1.43015	NaN	-1.62995	NaN	-2.22339	-0.623411	NaN	NaN	-2.566	-0.429602	-1.18602	-1.15382	-1.50794	-1.76808	P54775	P54775	PRS6B_MOUSE	Psmc4	26S proteasome regulatory subunit 6B
	-1.00766	-0.456207	NaN	-0.160789	NaN	NaN	NaN	-1.08335	NaN	NaN	-0.297511	-0.112734	NaN	NaN	-0.629612	-0.443748	NaN	NaN	NaN	-1.50842	NaN	NaN	-0.415359	NaN	NaN	NaN	-1.9042	NaN	-1.96364	NaN	0.155927	-0.188736	NaN	-1.59779	-0.520749	-0.0317841	-0.492118	-0.202888	NaN	-1.19734	-0.629427	NaN	P54823	P54823	DDX6_MOUSE	Ddx6	Probable ATP-dependent RNA helicase DDX6
	NaN	0.0838881	0.320418	-0.262404	0.112452	0.574068	-0.155393	0.902076	0.650369	0.361372	-0.229061	1.18958	0	-0.694453	0.787146	0.51685	-0.403831	0.895386	1.29026	-0.0275812	NaN	0.112896	-0.00155067	0.259214	-0.429482	0.128963	0.879605	-2.03621	0.71623	-0.179776	1.14176	0.191202	-0.387826	0.0349379	-0.100387	-0.331138	NaN	0.36796	-0.15168	0.182391	0.530348	0.0129337	P54869	P54869	HMCS2_MOUSE	Hmgcs2	Hydroxymethylglutaryl-CoA synthase, mitochondrial
	NaN	NaN	NaN	NaN	-1.31786	-1.23407	NaN	-0.941868	0.36987	NaN	-1.44987	-0.993138	-0.706159	NaN	-0.0326214	-0.830485	NaN	-0.98547	-0.581532	NaN	NaN	-0.919704	NaN	0.0407448	NaN	NaN	NaN	NaN	-0.729379	-0.418416	0.410397	-0.222721	NaN	NaN	-1.03047	NaN	NaN	NaN	NaN	-0.97695	-1.13149	NaN	P55012	P55012	S12A2_MOUSE	Slc12a2	Solute carrier family 12 member 2
	-0.841139	NaN	0.474377	-0.0468903	NaN	-0.144389	NaN	-0.347894	-0.138535	-0.000968456	NaN	-0.0810347	NaN	-0.0890493	NaN	-0.0681114	0.000135422	NaN	-0.327029	0.267675	NaN	-0.519869	-0.321554	-0.514737	NaN	NaN	0.148219	NaN	NaN	NaN	0.427187	NaN	NaN	NaN	0.652157	NaN	-0.547026	NaN	-0.125916	0.388728	NaN	NaN	P55096	P55096	ABCD3_MOUSE	Abcd3	ATP-binding cassette sub-family D member 3
	NaN	-0.976352	-1.6955	NaN	NaN	NaN	NaN	-0.226899	NaN	-2.48397	NaN	NaN	NaN	NaN	NaN	-1.24883	NaN	-1.6804	NaN	-2.7288	NaN	-0.521877	-0.164209	NaN	NaN	NaN	NaN	NaN	-0.0351362	NaN	-0.265273	NaN	NaN	0.173592	NaN	NaN	NaN	NaN	0.312011	0.0495691	0.0111036	-0.84231	P55194	P55194	3BP1_MOUSE	Sh3bp1	SH3 domain-binding protein 1
	-0.40555	0.12691	-0.000916481	0.158949	-0.209097	NaN	NaN	NaN	NaN	NaN	NaN	-1.80521	NaN	NaN	NaN	NaN	-0.803829	NaN	-1.16679	-0.0258532	NaN	NaN	-0.031476	-0.0317373	-0.961175	-1.81941	NaN	-1.87929	NaN	NaN	-0.266094	-1.04215	-0.392274	-0.29264	-0.00543785	0.0940828	0.621558	-0.249292	-0.590781	0.121417	0.434824	-0.114707	P55264	P55264	ADK_MOUSE	Adk	Adenosine kinase
	NaN	-0.315075	-0.439073	-0.57073	0.0199862	0.0841045	1.32357	0.820704	NaN	0.683042	-0.265797	1.00921	NaN	NaN	0.0848427	0.249574	0.650599	NaN	NaN	NaN	-0.26343	0.388738	NaN	-0.370441	NaN	-0.764968	NaN	-0.77968	NaN	NaN	0.390309	0.489304	-0.0161524	0.574567	-0.988077	NaN	0.116118	NaN	0.276455	-0.348059	0.119713	-1.14372	P55302	P55302	AMRP_MOUSE	Lrpap1	Alpha-2-macroglobulin receptor-associated protein
	-1.21387	NaN	-0.81922	-1.09283	-1.16553	-0.197701	-0.357874	-0.598293	-0.182743	-0.89091	-0.757793	-0.305265	-0.826489	NaN	-0.156137	-1.29873	NaN	-0.396974	NaN	-0.38469	NaN	-0.553757	-0.897415	-0.231701	NaN	NaN	NaN	NaN	-0.728337	0.0699587	-1.3087	-0.765275	-1.15072	0.720059	-1.58588	NaN	-1.00021	NaN	NaN	-0.329073	0.149958	-1.08168	P55821	P55821	STMN2_MOUSE	Stmn2	Stathmin-2
	0.369944	-0.0783281	0.265215	0.937922	0.409649	1.2041	0.398441	1.62287	1.2695	0.885514	0.783687	1.32115	0.927927	0.910043	1.73493	1.55014	1.0078	0.981898	1.08358	-0.922271	0.429896	0.882364	0.688729	0.179469	-0.229622	0.276267	0.678298	0.768846	0.358873	0.718408	1.72506	1.26716	0.776044	0.696866	1.04464	0.613633	0.185592	1.13794	0.117049	0.586969	0.938782	-0.340755	P56135	P56135	ATPK_MOUSE	Atp5mf	ATP synthase subunit f, mitochondrial
	0.0213971	-0.266445	0.274952	-0.00128555	0.493756	0.661809	NaN	-0.0815449	0.879081	-0.328883	0.59943	1.02307	0.582706	0.0231676	1.05392	-0.58884	-0.869745	-0.0285177	0.00166035	-0.662467	-0.123931	0.3304	-0.330705	NaN	-0.00596714	-0.15126	NaN	0.328317	1.00471	-0.59303	0.80997	0.428457	0.0118742	0.535979	-0.279329	-0.667609	0.428511	0.456554	-0.177811	0.907477	1.06047	0.209888	P56382	P56382	ATP5E_MOUSE	Atp5f1e	ATP synthase subunit epsilon, mitochondrial
	0.0761666	0.132523	-0.678493	-0.00442028	-0.42053	0.169188	0.271022	0.0263224	-0.442303	0.437656	-0.186612	0.228476	0.159512	-0.22438	-0.971668	0.313906	-0.452243	0.459905	-0.140295	0.499596	NaN	-0.835644	-0.289916	-0.0243244	-1.55072	-0.295085	-0.541969	0.242904	-0.604713	NaN	0.172243	0.066124	-0.257886	0.133207	0.215939	-0.802155	-0.260454	-0.333151	0.0317116	0.0442209	0.338325	0.0374432	P56399	P56399	UBP5_MOUSE	Usp5	Ubiquitin carboxyl-terminal hydrolase 5
	2.71209	2.46823	3.09975	2.98686	3.34511	3.2317	2.36202	3.27659	3.39447	3.01938	2.81035	3.2139	3.05599	2.54078	3.46216	2.94064	2.45568	3.04892	3.22994	2.25694	2.81336	3.05043	2.6901	2.87964	2.41744	2.50447	3.01021	2.84539	2.83188	2.55721	3.34352	2.99406	3.00231	3.42321	3.13043	2.62556	2.83224	2.68629	2.60038	3.27735	3.76921	2.80823	P56480	P56480	ATPB_MOUSE	Atp5f1b	ATP synthase subunit beta, mitochondrial
	NaN	-0.669225	-0.868965	-0.51895	-0.436095	-0.742294	-3.12028	-1.10325	NaN	-1.43574	NaN	-0.745786	NaN	NaN	NaN	-0.366186	NaN	NaN	NaN	NaN	-1.3043	NaN	NaN	-0.113322	NaN	NaN	NaN	0.417913	NaN	NaN	-0.916418	-1.4315	-0.374199	-0.695117	0.0442848	NaN	-1.23549	NaN	-1.3443	-0.598969	-0.808511	-0.485439	P56812	P56812	PDCD5_MOUSE	Pdcd5	Programmed cell death protein 5
	0.409836	NaN	0.839607	0.393593	0.260564	0.907837	NaN	0.993557	-0.38051	0.976066	NaN	1.0357	0.975196	-0.563708	0.227146	1.02004	-0.983357	0.621564	-0.909303	0.554613	-0.284529	-0.205487	0.543443	0.750659	NaN	NaN	0.345871	0.397359	0.816382	NaN	-1.016	-0.36577	-0.198136	0.540354	-0.115816	0.613733	0.493212	1.0728	0.917603	1.42923	0.67139	-0.300922	P56959	P56959	FUS_MOUSE	Fus	RNA-binding protein FUS
	0.249071	-0.223289	0.306171	0.204069	0.564779	0.811554	-0.759198	0.862753	-0.118031	0.206475	-0.0815458	0.46701	0.630546	-0.275165	0.678033	0.43301	-0.027133	-0.338657	0.324117	-0.344115	-0.34622	0.678555	0.482993	0.350652	-0.0774746	0.166365	0.0633869	-0.2208	-0.033906	-0.424796	0.16235	0.187802	0.209167	0.553812	0.466731	-0.700309	0.504971	0.508369	0.0381956	0.490537	0.726786	0.103241	P57722	P57722	PCBP3_MOUSE	Pcbp3	Poly(rC)-binding protein 3
	-1.30604	NaN	NaN	-0.136431	0.0359182	0.420386	NaN	-0.657223	NaN	0.629958	0.164532	0.615179	0.387593	NaN	-0.122039	0.214738	NaN	NaN	NaN	-0.249615	NaN	-0.304943	0.109823	-0.0652876	NaN	-0.548781	NaN	NaN	-0.897697	NaN	-0.488071	NaN	-0.686193	0.205045	NaN	0.479338	NaN	NaN	0.396173	-0.775886	0.0834341	NaN	P57759	P57759	ERP29_MOUSE	Erp29	Endoplasmic reticulum resident protein 29
	0.685935	0.456353	0.875346	0.983646	1.07893	1.38328	0.355634	1.49887	0.99701	0.929815	0.418314	1.31659	0.999945	0.447042	1.50527	1.31279	0.883185	0.127365	1.23961	0.362356	0.613182	1.23967	0.78528	0.95295	0.539594	0.69143	0.625132	0.662186	0.610055	0.310488	1.30507	0.92661	0.817721	1.12458	0.992772	0.199965	0.954172	0.701349	1.05222	0.755004	1.80747	0.120682	P57776	P57776;O70251	EF1D_MOUSE	Eef1d	Elongation factor 1-delta
	-0.284833	0.092947	-0.829049	-0.481594	0.00501442	-0.326001	0.648352	0.155681	-1.55924	-0.769212	NaN	-0.00527287	-1.12711	0.743089	-0.551813	-0.280595	-0.406848	NaN	NaN	NaN	-0.432326	-0.583262	0.292577	-0.45733	-0.245785	-0.262821	-1.21816	1.44539	-0.414951	-0.0356445	-0.663845	NaN	-0.365568	-0.16892	0	-0.725252	-0.46842	-0.477736	0.156097	-0.450798	-0.0074501	-0.398403	P57780	P57780	ACTN4_MOUSE	Actn4	Alpha-actinin-4
	NaN	NaN	-0.0819159	NaN	-0.959832	-0.196738	NaN	-0.844014	NaN	-0.31291	-0.39013	-0.806997	0.0124998	NaN	-1.1421	-0.751414	NaN	NaN	NaN	NaN	NaN	NaN	-0.507406	NaN	NaN	-0.35657	-1.00863	-0.725128	NaN	NaN	NaN	NaN	NaN	NaN	NaN	NaN	-1.69951	-0.87976	NaN	0.0616465	-0.71277	NaN	P57784	P57784	RU2A_MOUSE	Snrpa1	U2 small nuclear ribonucleoprotein A'
	NaN	NaN	NaN	NaN	NaN	NaN	NaN	-0.702272	NaN	NaN	NaN	-0.6728	1.29492	-1.00455	-0.921083	NaN	NaN	-0.55246	NaN	NaN	NaN	-0.207396	NaN	-0.435037	NaN	NaN	NaN	NaN	NaN	NaN	-0.413966	-2.18593	NaN	-0.451023	-0.732903	-0.280186	NaN	NaN	-0.352423	NaN	-0.690699	NaN	P58021	P58021	TM9S2_MOUSE	Tm9sf2	Transmembrane 9 superfamily member 2
	2.41249	2.31146	2.12983	2.58451	2.21148	3.11043	2.35358	2.87392	2.7235	2.77902	1.88761	2.7037	2.16839	1.6456	2.37128	2.33106	1.88003	2.08004	2.49738	1.90528	1.85999	2.13993	2.40869	2.17719	2.07644	2.27073	2.18751	2.02531	2.27712	2.22063	2.63637	2.42126	2.49903	2.47853	2.63007	2.10591	2.59255	2.49412	2.62704	2.70051	2.63354	2.18694	P58252	P58252	EF2_MOUSE	Eef2	Elongation factor 2
	NaN	NaN	-0.359912	NaN	NaN	-1.72142	NaN	-0.479888	-0.528304	-1.35107	-0.741976	-0.471398	NaN	NaN	-0.395022	-0.90677	-0.370693	NaN	-0.846879	-0.684382	-0.639532	-1.66265	-0.363644	-0.492039	NaN	-0.0383453	-1.18205	NaN	-1.17782	NaN	-0.245549	NaN	-0.139841	-0.436716	-0.844238	-0.366121	-0.454751	-0.376946	-0.365278	0.0824175	-0.474963	-0.0213947	P58281	P58281	OPA1_MOUSE	Opa1	Dynamin-like 120 kDa protein, mitochondrial
	0.575663	0.0191765	0.142786	-0.680847	0.734618	-0.884537	0.626029	-0.23392	-0.170241	0.16985	NaN	0.603868	-0.870357	NaN	-0.258622	0.0538511	0.239964	NaN	-0.188327	0.443297	0.527374	0.0435104	NaN	0.311055	-0.332095	0.11814	-0.379289	0.0615168	0.221875	0.743342	-0.156858	-0.803708	2.3898	0.749788	0.931488	0.191755	0.443511	0.158711	0.350854	0.912491	0.760602	0.532046	P58771	P58771;P21107	TPM1_MOUSE	Tpm1	Tropomyosin alpha-1 chain
	-1.50369	-0.591773	-1.30097	-1.51557	NaN	-0.958335	NaN	NaN	NaN	NaN	NaN	NaN	NaN	NaN	-1.01836	NaN	NaN	NaN	NaN	NaN	-0.48168	NaN	-0.781811	NaN	NaN	NaN	NaN	NaN	NaN	NaN	-1.8592	NaN	NaN	-0.462073	-0.723732	NaN	NaN	NaN	NaN	NaN	-1.05369	NaN	P59017	P59017	B2L13_MOUSE	Bcl2l13	Bcl-2-like protein 13
	0.373872	-0.645233	NaN	NaN	-0.267608	0.165167	-0.708619	-0.175164	-0.485714	-0.308512	-1.98327	-0.0828915	-0.359701	-0.307895	-0.799298	NaN	-0.27794	-1.35198	-0.56515	NaN	-0.605673	-1.09182	-0.626617	NaN	-0.705625	-0.971709	-0.493337	-0.0890379	-1.11356	NaN	0.0179253	NaN	NaN	-0.526423	0.0841722	-1.39485	-0.674531	-0.481681	-0.272696	-0.643418	-0.501535	-0.385726	P59999	P59999	ARPC4_MOUSE	Arpc4	Actin-related protein 2/3 complex subunit 4
	NaN	-1.07085	-2.90829	-1.03263	-0.417116	-0.840359	NaN	-0.423634	NaN	-0.99199	-0.278033	-0.110325	-1.08497	-2.02781	-0.541651	-0.772674	NaN	NaN	-1.02827	NaN	-1.38739	-0.448266	-0.843554	-0.229348	NaN	-0.344935	-1.25309	NaN	NaN	NaN	-1.00517	-1.60987	-0.643538	-0.443018	-0.638909	NaN	-0.879821	-0.466544	-0.613322	-0.550677	-0.0167007	NaN	P60229	P60229	EIF3E_MOUSE	Eif3e	Eukaryotic translation initiation factor 3 subunit E
	0.187135	0.00779438	0.675797	0.545772	0.16566	0.683378	0.164024	0.912424	-0.0849414	-0.133914	0.444458	0.882894	0.666435	0.12246	-0.0532351	0.578398	0.14063	0.413715	-0.0771751	1.35499	0.56111	0.444492	0.911967	0.977848	NaN	0.151607	0.444566	0.361407	0.622311	0.685681	0.599515	0.757895	1.35865	1.06362	0.567863	0.45251	0.500001	0.762354	0.577799	0.879148	0.752125	0.494674	P60335	P60335	PCBP1_MOUSE	Pcbp1	Poly(rC)-binding protein 1
	NaN	NaN	NaN	-0.0641394	NaN	NaN	NaN	-0.35925	NaN	-0.619736	-1.09774	-0.785867	NaN	-0.877832	0.0307274	-0.183786	NaN	NaN	-0.942963	NaN	NaN	NaN	NaN	-0.7	NaN	NaN	NaN	NaN	NaN	NaN	NaN	NaN	NaN	NaN	NaN	NaN	NaN	NaN	NaN	0.195171	-1.10651	NaN	P60824	P60824	CIRBP_MOUSE	Cirbp	Cold-inducible RNA-binding protein
	-1.00044	NaN	-1.02491	-1.62984	NaN	-0.383809	NaN	-0.248403	-0.69183	-0.769789	NaN	-0.277732	-0.134071	NaN	NaN	-0.26247	NaN	NaN	NaN	NaN	-1.52604	1.07987	-0.828344	-0.542945	-1.23782	NaN	NaN	-0.658671	-1.17615	NaN	0.6282	-0.635836	NaN	-0.367953	0.656992	NaN	-0.686458	NaN	-0.0372334	-0.712083	-0.246371	-0.744912	P60843	P60843	IF4A1_MOUSE	Eif4a1	Eukaryotic initiation factor 4A-I
	0.00577021	0.00224495	-0.623664	-0.341452	0.552382	-0.174328	-0.47771	0.0139914	0.533558	-0.0875344	-0.90277	0.496257	-0.294933	-0.871932	-0.497283	0.379955	-0.0412149	-0.502313	0.210653	NaN	-0.550737	-0.343811	0.451141	0.525846	-0.571641	0.0899	-0.481975	-0.561219	-0.190844	-0.53089	0.442504	-0.0323381	-0.701155	-0.402518	0.0127935	NaN	0.00179482	-0.48219	-0.232504	0.166136	0.611967	-0.188536	P60867	P60867	RS20_MOUSE	Rps20	Small ribosomal subunit protein uS10
	-0.0290322	NaN	-0.308073	0.453915	0.282518	0.211776	0.165234	0.297711	NaN	0.00142622	-0.827275	0.637894	0.375092	0.237692	0.519097	0.25564	1.52883	NaN	-0.452341	-0.495442	NaN	NaN	NaN	0.131978	NaN	NaN	0.444585	NaN	NaN	-0.865464	-0.0446672	-0.527982	NaN	0.236455	0.392975	-0.0359631	0.415606	-0.00175858	0.272569	1.30459	0.616716	0.206657	P61021	P35278;P61021;Q9CQD1	RAB5B_MOUSE	Rab5b	Ras-related protein Rab-5B
	NaN	NaN	NaN	NaN	NaN	NaN	NaN	-1.79892	-1.99282	-0.458316	NaN	-0.0873528	-0.0648317	NaN	NaN	-2.0095	NaN	NaN	-1.17918	NaN	NaN	-0.730821	-1.40013	-1.20346	-0.935214	-1.13569	-0.622559	NaN	-0.793653	-0.981174	-1.18806	NaN	0.782867	NaN	NaN	NaN	NaN	NaN	NaN	-0.311399	-1.05174	NaN	P61027	P61027	RAB10_MOUSE	Rab10	Ras-related protein Rab-10
	-0.702754	NaN	-0.0919437	-0.159383	-0.235126	-0.0929279	NaN	0.159472	NaN	-0.0905166	0.323284	-0.191273	0.416969	NaN	-0.592587	NaN	NaN	NaN	NaN	NaN	NaN	0.267967	-0.0171108	0.171012	NaN	NaN	-0.755327	-0.176958	NaN	-0.0881643	NaN	NaN	NaN	NaN	-0.173076	-0.917226	-0.22314	-0.136544	0.165402	0.193278	0.12642	NaN	P61082	P61082	UBC12_MOUSE	Ube2m	NEDD8-conjugating enzyme Ubc12
	0.393375	-0.462523	0.279494	0.152984	0.654384	0.831121	0.919612	0.621476	0.131246	0.623513	0.18299	0.780283	-0.336248	-0.167512	-0.24659	0.438312	-0.109675	-0.386095	0.262192	-0.386046	-1.87438	-0.0882959	-0.6268	0.119962	-0.466587	-0.551428	-0.720781	0.0210819	-0.255535	-0.843171	-0.125321	-0.30074	-0.706566	0.450381	0.116059	0.0615988	0.118733	0.59172	-0.0243397	0.0995731	0.543886	0.0616798	P61089	P61089	UBE2N_MOUSE	Ube2n	Ubiquitin-conjugating enzyme E2 N
	NaN	NaN	0.386062	-0.377392	NaN	0.361363	NaN	-0.165454	NaN	-0.582458	-0.893144	-0.463473	NaN	NaN	0.0671825	-0.611497	-0.254014	NaN	NaN	NaN	NaN	NaN	NaN	-0.171633	NaN	NaN	0.0946875	NaN	NaN	NaN	-0.898768	NaN	0.0316143	0.405395	0.436039	0.049634	NaN	NaN	NaN	0.239118	0.494781	NaN	P61161	P61161	ARP2_MOUSE	Actr2	Actin-related protein 2
	0.0224957	0.330262	0.424829	0.125072	0.564816	0.387178	-0.089138	0.713689	0.413047	0.580627	0.30682	1.25777	0.704143	0.33097	0.450148	0.920572	0.72677	-0.133794	0.245697	0.208282	-1.02592	0.610635	0.386317	0.660171	0.994644	-0.190231	0.479215	-0.0305729	0.363254	0.72145	0.559081	0.302407	0.510964	0.8044	1.27843	0.804183	1.15778	1.16382	0.514383	1.00139	1.24111	0.900561	P61164	P61164	ACTZ_MOUSE	Actr1a	Alpha-centractin
	-1.09403	-0.306053	NaN	NaN	NaN	-0.215176	-0.491419	-0.0404043	-0.573408	NaN	NaN	NaN	-1.02558	-0.893259	0	NaN	NaN	1.55219	NaN	NaN	-0.757172	-1.02279	NaN	NaN	NaN	NaN	0.0778103	NaN	NaN	NaN	-0.104594	NaN	-0.915876	NaN	-0.598493	NaN	-0.516132	-0.591262	NaN	0.138721	-0.25112	-0.0953865	P61205;P84078	P61205;P84078	ARF1_MOUSE;ARF3_MOUSE	Arf1;Arf3	ADP-ribosylation factor 3
	0.367539	0.515099	1.20536	1.10874	0.496604	1.56104	-0.036706	1.77825	0.87681	0.506338	0.844259	1.16662	0.940919	-0.170586	1.42718	0.832915	0.879066	0.518533	1.21495	0.772681	0.977564	1.85728	0.862318	0.773116	0.713958	0.679234	0.745398	-0.0488367	0.484694	0.338683	0.987964	1.03175	0.65149	1.11748	1.25361	0.443511	0.867263	0.821015	0.744296	1.08571	1.34484	0.786459	P61255	P61255	RL26_MOUSE	Rpl26	Large ribosomal subunit protein uL24
	0.35968	0.558224	0.776658	1.02395	0.508875	1.5607	0.0476322	1.6389	0.891118	0.672943	-0.20708	1.13642	0.880977	-0.306439	1.70781	0.907479	-0.161011	0.634883	1.26949	-0.717428	0.993214	1.40107	0.417519	0.862594	0.0574064	0.894077	-0.352841	0.0653753	0.324116	-0.334837	1.27376	0.177621	0.498078	1.32127	0.911274	0.231548	0.765022	0.744934	1.04714	1.33488	1.10284	0.176993	P61358	P61358	RL27_MOUSE	Rpl27	Large ribosomal subunit protein eL27
	NaN	NaN	-2.86223	-1.67017	-2.26454	-1.6481	NaN	-1.64591	-2.13862	NaN	NaN	-2.14518	-1.66912	NaN	-1.5345	-1.54319	NaN	NaN	-1.32681	NaN	NaN	-1.15502	-2.23225	-2.16798	-1.73017	NaN	-1.77532	NaN	NaN	-3.08963	-1.10597	-1.62533	-2.33841	-1.39066	-1.95358	NaN	NaN	-2.09232	-0.493619	-0.803038	-1.80708	-2.58153	P61514	P61514	RL37A_MOUSE	Rpl37a	Large ribosomal subunit protein eL43
	NaN	NaN	NaN	NaN	NaN	-1.59485	NaN	NaN	-0.94737	NaN	NaN	-2.26838	NaN	NaN	-1.61924	-0.7698	NaN	NaN	NaN	1.10176	NaN	NaN	NaN	NaN	NaN	NaN	-1.21342	NaN	NaN	NaN	-0.753098	0.46458	NaN	NaN	NaN	NaN	0.594986	-0.584771	-1.12999	-2.02439	NaN	NaN	P61620	Q9JLR1;P61620	S61A1_MOUSE	Sec61a1	Protein transport protein Sec61 subunit alpha isoform 1
	-1.18479	-2.18827	NaN	NaN	-1.14771	-0.826298	NaN	NaN	NaN	NaN	NaN	-1.55934	-2.53891	NaN	-1.13047	-2.05427	NaN	NaN	-1.88853	-1.28429	NaN	-0.704297	NaN	NaN	-1.53123	NaN	-1.98744	-1.70498	NaN	-1.55903	-1.10362	-2.30764	NaN	-1.02614	-0.96588	-2.03353	-0.998679	-0.75971	-0.585312	-0.449728	-1.44175	NaN	P61750	P61750	ARF4_MOUSE	Arf4	ADP-ribosylation factor 4
	0.773015	0.771786	-0.0820513	NaN	-0.160393	-0.261324	-0.409278	-0.510772	0.0353112	0.152855	NaN	0.0464106	NaN	NaN	0.863837	0.335161	NaN	-0.393788	0.095026	NaN	-0.398988	-0.404039	-0.531167	-0.435702	0.212062	0.0909109	-0.140945	-0.837352	-0.373116	0.258212	-0.417637	0.15954	0.953736	-0.055542	-0.0643625	NaN	-0.118812	NaN	-0.709652	-0.250919	0.578004	0.365995	P61804	P61804	DAD1_MOUSE	Dad1	Dolichyl-diphosphooligosaccharide--protein glycosyltransferase subunit DAD1
	1.2586	0.982063	1.13989	0.976529	0.876966	1.28374	0.795586	1.68696	-0.271159	1.25324	0.780274	1.50339	1.39862	0.869028	1.17113	1.13126	0.933991	1.21335	0.381283	0.923629	0.951086	0.661329	1.16344	1.2026	-0.0262575	0.490414	0.758965	0.839096	0.169987	0.242709	0.463463	-0.0522079	1.03533	0.697723	0.710658	1.07806	0.819755	1.16502	1.19952	1.39311	1.19034	0.810477	P61979	P61979	HNRPK_MOUSE	Hnrnpk	Heterogeneous nuclear ribonucleoprotein K
	3.00485	2.74077	2.83953	2.69429	2.6413	3.32993	2.62707	3.22173	3.18467	3.03844	2.60979	3.1307	2.89867	2.52696	2.53463	3.48151	2.78317	2.52949	2.59435	2.19369	2.21099	3.11277	2.76875	2.75793	1.95241	2.34888	2.43166	2.75134	2.64102	2.37897	3.07219	2.964	2.59742	3.13824	3.14227	2.89971	2.95711	2.83519	2.92283	3.37053	3.60017	2.62301	P61982	P61982	1433G_MOUSE	Ywhag	14-3-3 protein gamma
	NaN	-1.76972	-2.08491	-1.84407	-1.35559	-0.482837	-1.90409	-1.14928	-0.980078	0.293587	-0.765011	-0.7893	-2.18558	-1.32096	0.113042	-1.25905	-0.378672	-0.779686	-2.7535	NaN	NaN	-0.316463	-1.00101	-1.93331	NaN	-0.857694	NaN	NaN	NaN	-1.14919	-0.988734	NaN	NaN	-1.85796	-0.566216	-1.08605	-0.879973	NaN	-1.38335	-0.904091	-0.674656	NaN	P62075	P62075	TIM13_MOUSE	Timm13	Mitochondrial import inner membrane translocase subunit Tim13
	0.356876	0.855616	0.291673	0.665505	-0.0066824	1.32263	-1.09364	1.15182	0.756522	1.16535	0.0789766	0.860183	0.617023	0.171367	0.809165	1.1222	0.0163527	-0.111721	1.18304	0.546545	0.329127	1.09789	0.82295	1.08528	0.752459	0.706003	0.387943	0.0582561	0.103792	0.012166	1.10502	0.789907	0.623544	1.0573	0.841382	-0.244087	0.823069	0.488295	0.852295	0.924247	1.28504	0.650887	P62082	P62082	RS7_MOUSE	Rps7	Small ribosomal subunit protein eS7
	NaN	NaN	-0.749023	-0.845377	-0.760831	-0.532295	-1.85289	-0.357672	-1.91421	-0.221853	NaN	-0.928017	-1.6299	-2.08977	-0.946885	-0.925911	-0.628396	-1.9056	-2.055	-1.19262	NaN	-1.2516	-0.514377	-0.50852	-0.769799	-1.13717	-1.36387	-2.46798	-1.16824	-1.24052	-0.727189	-0.698402	-1.05361	-0.35793	-0.547672	-1.07352	-1.12124	-0.232522	-0.603754	-0.0770979	-0.711802	-0.507497	P62137	P62137;P63087;P62141	PP1A_MOUSE	Ppp1ca	Serine/threonine-protein phosphatase PP1-alpha catalytic subunit
	-0.764701	NaN	-0.90859	-1.3013	-1.21338	-0.713831	NaN	-0.200218	-0.778779	-0.534219	NaN	-0.872335	-0.441722	NaN	-0.843669	-0.557965	-1.44401	-0.837058	-1.16107	NaN	NaN	-1.9816	-0.833247	-0.666704	-0.592725	-1.6225	-0.985566	-0.506065	-1.20467	-0.864285	-1.2737	-1.88861	-1.12983	-0.508498	-0.38363	-0.69058	-0.414322	-0.442417	-0.31209	-0.757014	-0.340625	-0.157763	P62192	P62192	PRS4_MOUSE	Psmc1	26S proteasome regulatory subunit 4
	-1.29406	NaN	NaN	NaN	-1.31583	NaN	-0.240417	-1.12441	NaN	-1.00255	NaN	-1.08082	NaN	NaN	-1.40954	-0.652003	NaN	NaN	NaN	NaN	-2.62371	NaN	-1.77628	NaN	NaN	NaN	NaN	-1.30076	-2.70823	NaN	-0.649481	NaN	-0.624163	-0.316095	-2.83624	NaN	-2.13156	NaN	0.139349	-0.773477	-1.14785	NaN	P62196	P62196	PRS8_MOUSE	Psmc5	26S proteasome regulatory subunit 8
	0.528703	0.656287	0.42963	1.17906	0.845176	1.34128	-0.189593	1.42877	0.910965	1.0123	0.564388	1.27788	1.48725	0.7276	1.54504	0.922921	0.106255	0.397064	1.26817	0.64309	1.14577	1.55912	1.19084	1.13313	0.189553	0.727199	0.609415	0.626154	0.720112	0.218203	1.70229	0.950344	1.17628	1.32434	1.3813	0.661336	1.27141	1.03018	1.1832	1.73425	1.53048	0.815659	P62242	P62242	RS8_MOUSE	Rps8	Small ribosomal subunit protein eS8
	0.981454	0.45788	0.983854	0.900146	0.947595	2.10538	-0.0420952	1.38397	1.42083	1.36762	0.89845	2.15207	1.25236	0.664787	1.7937	1.04563	1.37181	0.505246	1.38519	0.54618	0.487304	1.37618	1.72888	1.15637	0.806677	1.02285	1.15766	0.0220718	0.972257	0.78194	2.26877	1.51597	1.22556	1.66456	1.91223	0.754584	1.31639	1.32345	0.985073	1.39729	1.67243	0.55725	P62245	P62245	RS15A_MOUSE	Rps15a	Small ribosomal subunit protein uS8
	0.427363	0.0224056	0.139872	0.0946865	0.137686	0.447701	1.03392	0.374086	0.462182	0.20434	-0.184829	0.32475	0.478831	-0.352484	-0.0796223	0.415148	0.17203	0.121789	0.258926	-0.19511	-0.666893	0.030426	0.544302	-0.0298281	-0.142964	0.292671	0.0694675	-0.0398226	0.166249	-0.0331469	0.400573	0.184595	0.432642	0.0871696	0.398115	-0.229982	0.441002	0.565601	0.335238	0.374884	0.241776	0.0516911	P62259	P62259	1433E_MOUSE	Ywhae	14-3-3 protein epsilon
	1.94661	2.03454	2.55488	1.90767	2.54693	2.47522	2.6561	2.57954	2.06025	1.91849	1.69632	2.70148	2.11782	1.56912	2.51443	2.55126	2.27479	1.63748	2.17457	1.60378	2.11586	2.73004	2.04484	2.12506	1.79751	2.1099	1.53048	1.3792	1.46676	1.21332	2.35601	1.69763	1.84713	2.36139	2.1096	1.95323	1.7675	1.74396	1.83667	2.04886	2.35451	1.41028	P62264	P62264	RS14_MOUSE	Rps14	Small ribosomal subunit protein uS11
	0.533585	0.0887022	0.459276	0.919008	0.490175	1.07948	-0.861947	1.63302	0.346268	0.843517	-2.43849	0.60535	-1.09446	0.487488	1.38957	1.49887	-0.43709	0.0550499	0.933072	-0.0266657	0.0366731	1.44566	1.00951	1.20176	0.707211	0.79516	-0.074439	-0.034049	0.0196695	-0.0265007	1.31045	0.698448	1.18234	1.12259	0.908911	-0.229847	1.09998	1.3073	0.942368	1.34069	1.53634	0.579919	P62267	P62267	RS23_MOUSE	Rps23	Small ribosomal subunit protein uS12
	1.30722	0.732793	1.36574	1.41152	1.2418	1.78587	0.923467	1.88963	1.42265	1.6164	1.31395	1.76326	1.63484	0.98633	1.77807	1.5157	1.14181	1.2161	1.47416	0.453225	1.21045	1.71282	1.02091	0.832769	1.04713	0.806026	1.29205	0.932913	0.986572	0.988348	2.24106	1.444	1.2758	1.43459	1.46358	0.828299	0.95026	1.23653	1.31175	1.74383	1.78001	0.882693	P62270	F6YVP7;P62270;A0A1Y7VKY1	RS18_MOUSE	Rps18	Small ribosomal subunit protein uS13
	0.465872	0.368026	0.29685	0.650403	0.278881	0.770807	NaN	0.935775	0.371662	0.0940146	0.832942	0.663363	0.589836	0.443546	1.16547	0.431253	-0.300493	-0.137572	0.730593	0.239245	0.724946	1.20734	0.749556	0.363928	0.343125	-0.55237	0.0538149	-0.376761	0.326406	0.158972	0.700065	0.116884	0.261127	1.02204	0.817749	NaN	0.446683	0.0574675	0.831603	0.854353	0.657136	0.489271	P62281	P62281	RS11_MOUSE	Rps11	Small ribosomal subunit protein uS17
	1.07728	0.451801	0.612803	0.569242	0.987759	1.3727	0.285045	1.89662	1.00652	1.26848	0.542949	1.64521	0.823424	0.533542	2.0523	1.27597	0.744761	1.43272	1.53723	0.0269098	0.600284	1.91423	1.38282	0.909271	0.542492	1.02291	1.01112	0.205414	0.629215	0.85575	1.94082	1.62915	1.23767	1.51934	1.59224	0.339198	1.12895	1.115	0.708416	1.38933	1.53973	0.576754	P62301	P62301	RS13_MOUSE	Rps13	Small ribosomal subunit protein uS15
	-0.801819	NaN	NaN	-0.752235	NaN	-0.850757	NaN	-2.19053	NaN	NaN	NaN	NaN	-0.627537	-1.33834	NaN	-1.40591	-1.09042	NaN	NaN	NaN	NaN	NaN	-3.18022	NaN	NaN	NaN	NaN	-1.15507	NaN	NaN	NaN	NaN	NaN	-1.54669	NaN	-1.7304	-1.57754	-2.96069	NaN	-1.4944	-2.45302	NaN	P62307	P62307	RUXF_MOUSE	Snrpf	Small nuclear ribonucleoprotein F
	1.23065	-0.0671835	1.35568	0.47003	NaN	1.29286	0.533235	1.18498	NaN	1.08857	NaN	1.60535	1.06651	0.886201	NaN	0.642227	0.0368919	1.07585	NaN	0.701205	-0.792138	0.0884247	0.86862	0.725474	NaN	NaN	1.06618	1.02195	NaN	NaN	-0.540291	NaN	0.700667	0.186363	0.547072	0.813224	0.442174	1.06299	0.939734	0.894011	1.27606	-0.0938511	P62309	P62309	RUXG_MOUSE	Snrpg	Small nuclear ribonucleoprotein G
	-0.720583	NaN	-0.025116	-0.352428	-0.644691	0.0388136	-0.406401	0.000506401	NaN	-0.578184	-0.977062	-0.43872	0.238816	-0.40933	-0.821102	0.137833	-0.212342	-0.277347	-1.44474	-0.185939	-0.390288	NaN	-0.367174	0.371197	NaN	-0.779854	-1.26113	-0.38562	NaN	NaN	NaN	-1.09105	-0.665701	-1.02587	-0.750147	-0.0480375	-0.0862551	0.0859594	-0.0106926	0.0915661	-0.00187683	-0.229033	P62317	P62317	SMD2_MOUSE	Snrpd2	Small nuclear ribonucleoprotein Sm D2
	-0.73961	NaN	-1.1911	-1.02323	-0.463164	-0.783965	NaN	-1.71623	NaN	-1.39278	-1.18859	-1.08805	-0.935713	NaN	NaN	-1.89612	NaN	-0.954025	NaN	-1.47198	NaN	NaN	-1.5263	NaN	NaN	-1.82164	-0.87766	NaN	-1.47147	NaN	-1.02444	NaN	-1.14629	NaN	NaN	-1.3199	-0.60642	-1.01319	NaN	-0.889525	-1.19569	NaN	P62320	P62320	SMD3_MOUSE	Snrpd3	Small nuclear ribonucleoprotein Sm D3
	-0.601332	-2.5339	-1.5964	-0.598817	-1.81615	-0.92732	NaN	-0.852325	NaN	-0.798584	NaN	-0.277026	-0.691205	NaN	-2.40616	-0.808524	-1.40068	NaN	-2.00698	NaN	NaN	NaN	-0.444085	-1.32335	-0.574762	-0.688271	NaN	-1.59396	NaN	NaN	NaN	NaN	-1.7924	-0.907912	-0.846574	NaN	NaN	-0.532004	-0.454648	-0.762671	-1.12648	-1.00504	P62334	P62334	PRS10_MOUSE	Psmc6	26S proteasome regulatory subunit 10B
	NaN	NaN	NaN	-1.69854	-0.989701	-0.54402	-1.24479	-0.804689	0.407235	-1.16518	-0.0762978	0.130837	-0.198852	NaN	-0.0140686	-0.11555	-0.649086	NaN	-0.1208	NaN	NaN	-0.82994	NaN	-0.579151	NaN	NaN	NaN	NaN	-0.00531864	NaN	-0.46606	-0.219564	NaN	NaN	NaN	NaN	-0.867216	-1.73459	NaN	NaN	-0.683055	NaN	P62482	P62482	KCAB2_MOUSE	Kcnab2	Voltage-gated potassium channel subunit beta-2
	-0.358451	-0.240883	0.519649	0.966774	0.748686	0.74838	0.384758	1.40451	0.958157	0.362192	0.68172	1.09694	0.963132	0.825156	1.43856	1.33072	1.01572	0.641331	0.583554	-0.456109	0.415854	0.692314	1.27528	1.03148	0.355334	1.41415	0.695982	0.614445	0.655149	0.617735	1.27267	0.481358	0.647244	0.505671	1.1462	0.74902	0.380887	1.08766	0.135349	0.960497	0.675538	-0.00576878	P62627	P62627	DLRB1_MOUSE	Dynlrb1	Dynein light chain roadblock-type 1
	-0.330685	-0.809189	-0.374144	0.407075	-0.372213	0.107338	-1.49618	0.140641	-0.195675	-0.135441	0.154099	-0.750711	-0.620683	-0.128835	0.68499	-0.0186872	-0.616247	-0.65769	0.225039	-0.737342	NaN	-0.0945778	0.101193	0.344319	0.119749	-0.0164127	-0.0334158	-0.139519	-0.552284	-0.340495	0.267719	0.296233	-0.00363255	0.416405	0.515968	-1.57187	0.502881	-0.380056	0.200941	0.618308	0.993231	0.0168896	P62631	P62631	EF1A2_MOUSE	Eef1a2	Elongation factor 1-alpha 2
	0.874068	0.791738	0.760381	0.744612	0.680591	1.30849	2.10974	1.60522	0.872375	0.913941	0.361366	1.22921	0.843699	0.360284	1.14877	1.38951	0.433367	0.531402	1.10073	0.317219	0.801571	1.26412	0.949626	0.650749	0.904316	0.771822	0.612638	0.471413	0.70871	0.649857	1.42905	1.34785	0.957005	1.25359	1.24831	0.8514	0.998647	0.681413	0.898044	1.25361	1.41393	0.909896	P62702	P62702	RS4X_MOUSE	Rps4x	Small ribosomal subunit protein eS4
	0.179891	-0.286657	0.102691	0.0305185	-0.422774	-0.195551	NaN	-0.109868	NaN	-0.0555291	NaN	0.454687	-0.480613	-1.10004	NaN	-0.561131	NaN	-0.775311	-0.0992813	-1.05629	NaN	0.110116	-0.0624313	-0.600015	0.019022	-0.178337	NaN	-0.401743	-0.693113	-0.840976	0.381605	-0.908649	-1.45469	0.248403	0.135102	0.117337	-0.215739	-0.507278	0.204723	-0.309425	0.0816298	-0.602839	P62715	P63330;P62715	PP2AB_MOUSE	Ppp2cb	Serine/threonine-protein phosphatase 2A catalytic subunit beta isoform
	-0.166694	NaN	NaN	-0.326407	-0.342133	0.0670929	NaN	-0.0779591	-0.388134	-0.466494	NaN	-0.554702	-0.593707	-1.70312	-0.905723	NaN	0.603593	NaN	-0.140289	NaN	NaN	0.252091	-0.477048	-0.658579	-0.190281	NaN	-1.523	-1.14652	NaN	-0.0986319	0.240092	0.0302706	0.319415	-0.486032	-0.118481	NaN	0.577861	-1.83753	-0.240151	-0.0268688	0.39582	-1.0237	P62717	P62717	RL18A_MOUSE	Rpl18a	Large ribosomal subunit protein eL20
	NaN	0.189299	NaN	-0.56721	-0.896943	0.502703	NaN	NaN	-0.724517	0.329492	NaN	-0.732203	-1.04606	NaN	-0.86897	NaN	NaN	NaN	NaN	NaN	NaN	-0.212687	NaN	NaN	NaN	NaN	NaN	NaN	NaN	NaN	-0.126664	-0.681348	NaN	NaN	NaN	NaN	-1.09011	NaN	NaN	-0.595634	-0.241181	NaN	P62743	P62743	AP2S1_MOUSE	Ap2s1	AP-2 complex subunit sigma
	NaN	NaN	NaN	NaN	NaN	-0.852415	NaN	-0.51831	-1.45383	-1.15596	-1.07524	-0.199606	NaN	NaN	0.45976	-0.448608	NaN	-1.25328	NaN	-0.948417	NaN	NaN	NaN	NaN	NaN	NaN	NaN	NaN	NaN	NaN	-0.438428	-0.566911	NaN	-0.440657	NaN	NaN	-0.44569	NaN	NaN	-1.67901	0.0559816	NaN	P62748	P62748;P84075	HPCL1_MOUSE	Hpcal1	Hippocalcin-like protein 1
	1.18778	0.843897	1.86773	1.95059	1.94591	2.23584	NaN	2.66369	1.44199	1.4507	0.702797	1.81824	2.00999	0.192183	2.528	1.95185	0.979493	1.44763	2.12952	0.572813	1.74655	2.62286	1.62251	1.82251	0.865697	1.01464	1.68199	0.172592	1.24523	0.681349	1.55024	1.03725	1.52016	1.3595	1.54647	1.33415	1.57843	0.70037	1.50649	1.70974	1.93037	0.705214	P62751	P62751	RL23A_MOUSE	Rpl23a	Large ribosomal subunit protein uL23
	1.34044	0.857558	1.32442	1.46146	1.22118	1.63955	0.567611	2.01695	1.45071	1.17729	0.773515	1.6788	1.28962	0.653589	1.75636	1.59807	0.583981	0.329712	1.67996	0.967224	1.00956	2.0077	1.38089	1.27089	1.34238	1.01802	1.16461	0.922834	1.20062	0.82019	1.83202	1.61772	1.37555	1.77656	1.81197	0.416679	1.71126	1.21541	1.70353	1.76219	1.95028	0.890623	P62754	P62754	RS6_MOUSE	Rps6	Small ribosomal subunit protein eS6
	2.69644	2.18099	2.82764	2.55808	3.04572	3.37218	1.72832	3.06988	3.11152	2.40193	2.30119	3.2611	2.52747	2.33829	3.76222	3.02393	1.93826	3.32766	3.51999	3.74696	2.76517	2.62447	3.42995	3.37301	3.0449	3.55248	3.56058	3.49531	1.90842	3.39854	4.29969	1.76684	2.09243	1.69111	2.44654	2.97439	2.6073	3.93312	3.9577	4.19028	4.07541	2.92337	P62806	P62806	H4_MOUSE	H4c16	Histone H4
	1.20273	0.68795	1.26708	0.750518	1.00219	1.43041	0.461535	1.24953	0.918419	1.03046	0.851045	1.30889	0.97919	0.94316	1.16308	1.11735	0.140837	0.885838	0.438347	-0.204809	0.389376	0.884973	0.908622	0.658444	0.493272	0.0877533	1.0232	0.753068	0.986056	0.74362	1.21765	0.614186	0.299308	1.35614	1.41474	0.812364	1.07885	0.9541	0.875653	1.15643	0.88289	0.641267	P62814	P62814	VATB2_MOUSE	Atp6v1b2	V-type proton ATPase subunit B, brain isoform
	0.769298	-0.0174913	-0.178951	-0.685364	0.556205	0.132143	0.205482	0.260599	-0.275321	-0.0278907	-0.345735	0.359078	0.111439	0.405313	0.552382	0.67814	0.165984	NaN	0.563476	-0.722119	-0.302581	0.276624	-0.564057	0.153537	-0.776134	0.230108	-0.336406	0.424161	-0.228493	NaN	0.336614	0.257267	0.0702753	0.324504	0.08358	0.113217	0.0862989	-0.188769	-0.121415	0.550509	0.166805	NaN	P62821	Q9D1G1;P62821	RAB1A_MOUSE	Rab1A	Ras-related protein Rab-1A
	0.0314355	NaN	0.0756302	0.310314	0.0382233	0.445123	-0.364861	0.32204	-0.428489	0.231587	1.07759	-0.0200062	0.0506649	-0.264845	-0.42507	0.387198	-0.154645	-0.835473	0.275863	0.650313	NaN	-0.490928	0.243513	-0.298889	-0.17022	-0.506585	-0.341181	-0.0388451	-1.57504	-0.184077	0.30064	-0.228254	-0.17228	0.0587406	0.264773	-1.02522	0.114202	0.0567226	0.0744591	0.222508	0.396961	0.283162	P62827	P62827	RAN_MOUSE	Ran	GTP-binding nuclear protein Ran
	0.214044	-0.156772	0.566051	0.0111876	-0.350124	0.343745	-0.530842	1.1327	0.801881	0.175117	-0.00579357	1.20112	0.167709	-0.0104256	1.1381	0.498037	-0.832947	-0.0607872	1.15522	-0.100802	-0.251773	0.956097	0.46756	0.981049	0.652662	-0.229174	0.42008	-0.396241	0.495355	0.0302973	1.18477	0.259452	-0.0686703	1.18197	0.742405	-0.696302	0.448573	0.56918	0.324065	1.0625	1.54867	0.525356	P62830	P62830	RL23_MOUSE	Rpl23	Large ribosomal subunit protein uL14
	-2.39969	NaN	NaN	-0.669209	0.468296	-0.190672	NaN	0.203447	NaN	0.667262	NaN	0.118073	-0.376103	NaN	0.549533	-0.0883532	NaN	NaN	0.14105	NaN	-0.398729	-0.199968	NaN	-0.295165	-0.586307	NaN	NaN	NaN	-0.0193605	NaN	0.174489	-0.147458	-0.305591	0.594404	-0.877726	NaN	NaN	NaN	NaN	0.649947	0.50631	-0.423145	P62843	P62843	RS15_MOUSE	Rps15	Small ribosomal subunit protein uS19
	-0.106569	-0.384723	0.56074	-0.547383	0.647435	0.538945	0.17651	0.690862	0.0647645	0.426687	0.790493	0.887465	-0.231719	-0.0966797	-0.129028	0.25897	-0.909084	0.243166	-1.02579	-0.965534	-0.214987	0.302765	0.582277	0.012742	-0.762846	-0.253796	-0.18698	-0.098238	-0.811708	NaN	0.753885	0.0912476	-0.316915	0.170546	0.212611	NaN	-0.0912991	0.239989	0.428979	0.612439	0.551167	-0.00695705	P62849	P62849	RS24_MOUSE	Rps24	Small ribosomal subunit protein eS24
	1.2138	0.834149	1.25986	0.918397	1.06687	1.62373	0.50141	1.61927	1.2133	1.45045	0.83742	1.74067	1.16084	0.448112	1.647	1.55919	0.99679	0.814515	1.50667	0.287438	0.792193	1.96586	1.13504	1.36013	1.06554	1.10749	1.14239	0.467477	0.920167	0.341802	1.38585	1.26599	1.05724	1.70686	1.44593	0.427187	1.11367	1.03901	0.96733	1.57033	1.90245	1.03722	P62852	P62852	RS25_MOUSE	Rps25	Small ribosomal subunit protein eS25
	0.176244	0.0322952	0.468563	0.515176	0.606455	0.917673	0.925572	0.55762	0.400193	0.530869	0.39362	0.913837	0.247088	-0.217339	1.38947	1.04032	0.650354	0.594747	NaN	0.262278	0.432261	1.13304	-0.126236	0.366388	0.718859	0.671151	0.26373	0.969735	-0.092967	-0.0623465	1.4301	1.02055	0.315076	1.14653	0.79139	0.423704	0.682722	0.311101	0.872564	0.667958	1.09785	0.570743	P62855	P62855	RS26_MOUSE	Rps26	Small ribosomal subunit protein eS26
	0.939301	0.279153	0.652336	0.459003	0.534025	0.9036	1.09479	0.861304	0.202507	0.367094	0.746727	0.86977	0.607829	0.511514	1.24619	0.551427	0.261827	0.107046	1.0644	0.329159	0.50907	0.920203	0.865905	0.326689	0.213483	0.244987	0.444474	0.448146	0.386855	0.750465	0.901539	0.773033	0.521087	0.669173	0.61224	0.363265	0.432879	0.450726	0.80754	0.820134	1.23659	0.504735	P62858	P62858	RS28_MOUSE	Rps28	Small ribosomal subunit protein eS28
	NaN	NaN	NaN	-0.250517	-0.899573	-0.526229	NaN	-0.326957	-0.447712	0.11038	NaN	0.0497122	NaN	NaN	0.337788	-0.433425	NaN	NaN	-0.517729	-1.12588	NaN	0.0237703	-0.414339	NaN	NaN	NaN	NaN	NaN	NaN	NaN	0.126724	NaN	NaN	-0.796217	NaN	NaN	NaN	NaN	NaN	-0.649209	-0.37255	NaN	P62862	P62862	RS30_MOUSE	Fau	Ubiquitin-like FUBI-ribosomal protein eS30 fusion protein
	NaN	NaN	NaN	NaN	-1.40087	-1.43658	NaN	-1.59662	-1.50503	-2.60199	NaN	-0.612915	-0.961561	-1.93696	-0.797268	-1.53137	NaN	NaN	NaN	NaN	NaN	-2.2628	NaN	-1.52481	NaN	NaN	-1.35356	-1.6782	NaN	NaN	NaN	NaN	NaN	NaN	-1.72366	NaN	-2.27249	NaN	NaN	-2.03042	NaN	NaN	P62874	P62874	GBB1_MOUSE	Gnb1	Guanine nucleotide-binding protein G(I)/G(S)/G(T) subunit beta-1
	-0.720383	-1.1701	NaN	NaN	NaN	-1.68093	-1.27735	-0.887556	NaN	-0.930194	NaN	NaN	NaN	NaN	-0.761394	-0.182376	NaN	NaN	NaN	NaN	NaN	-0.732574	NaN	NaN	NaN	NaN	NaN	-1.16416	NaN	NaN	-2.0659	NaN	-1.29164	-1.03951	NaN	NaN	NaN	NaN	NaN	-1.30616	-1.97192	-1.93059	P62878	P62878	RBX1_MOUSE	Rbx1	E3 ubiquitin-protein ligase RBX1
	0.798502	0.35595	-0.182757	0.317121	0.237823	0.876827	0.456725	1.05649	0.832141	0.581754	0.360703	1.31558	0.393476	0.673859	1.35906	1.08008	0.41563	0.494581	0.323386	0.609539	0.25296	0.638702	0.339295	0.717932	0.690796	1.11448	0.562892	0.0367384	0.884542	1.11881	1.26179	0.815696	0.36557	0.782953	-0.00848579	0.514753	0.736524	0.483528	-0.0217113	1.29608	1.48622	0.169836	P62880	P62880	GBB2_MOUSE	Gnb2	Guanine nucleotide-binding protein G(I)/G(S)/G(T) subunit beta-2
	1.04198	1.07546	0.929416	1.08791	0.532433	1.45257	0.785253	1.18599	0.53931	1.35157	1.01361	1.82961	0.636588	0.571918	1.52121	0.734697	1.65862	0.737554	0.59691	0.292503	0.343989	1.40133	1.09919	0.89472	1.11687	1.07809	0.533067	1.00807	0.329653	0.411742	1.69145	1.40193	1.03979	1.267	0.965064	0.451537	1.04311	0.425051	0.951821	1.0681	1.65273	0.95319	P62889	P62889	RL30_MOUSE	Rpl30	Large ribosomal subunit protein eL30
	-1.02282	-0.747711	-1.76828	-0.52719	-0.615682	-0.170341	NaN	-0.522903	-0.553487	-0.00373888	-1.64497	-0.278776	-1.28257	-0.133349	-0.520651	-0.745199	NaN	NaN	-0.549436	NaN	-1.51564	-0.683147	-0.0448837	-1.00544	NaN	0.662291	NaN	NaN	NaN	-0.860724	-0.209686	NaN	-1.55538	-0.418422	-0.494255	-1.91537	-0.595366	-0.915613	-0.776241	-0.878479	-0.0370226	-0.28474	P62897	P62897	CYC_MOUSE	Cycs	Cytochrome c, somatic
	1.42995	1.55733	1.20615	1.53612	1.9338	2.20352	1.25521	1.62279	1.20825	1.75089	1.76239	2.05073	1.26507	1.13625	2.06912	1.86282	1.78232	0.972161	1.47825	0.590721	1.57906	2.44109	1.76476	1.33593	1.25886	1.10395	1.43336	0.872922	1.02636	1.38574	1.54032	1.59969	1.33343	1.71814	1.53879	0.819549	1.48444	1.17809	1.55339	1.58215	1.29891	1.17186	P62900	P62900	RL31_MOUSE	Rpl31	Large ribosomal subunit protein eL31
	0.674455	0.627952	1.08964	1.0568	0.319138	1.45636	-0.0451365	1.07757	1.07021	0.737943	0.628071	1.1157	0.995698	0.391668	1.47227	1.13891	0.0192986	0.587673	1.02592	0.585622	0.490208	1.38559	1.37927	0.976241	0.852224	0.603329	0.832913	0.334743	0.695512	0.599356	1.64327	1.32025	1.03601	1.37284	1.37214	1.0444	0.947486	1.07844	0.99636	1.32417	1.67178	1.25119	P62908	P62908	RS3_MOUSE	Rps3	Small ribosomal subunit protein uS3
	-0.552326	NaN	NaN	NaN	NaN	-0.125428	NaN	-0.582811	-1.48823	-0.125862	NaN	-0.553028	-0.453418	-0.898067	-0.415523	-0.792912	NaN	-1.59696	-0.818737	NaN	NaN	-0.837679	0.513966	NaN	NaN	NaN	NaN	NaN	NaN	NaN	-0.277125	-0.364773	NaN	-0.974228	-1.1194	NaN	NaN	0.0579987	-0.701642	0.0688648	0.995593	NaN	P62911	P62911	RL32_MOUSE	Rpl32	Large ribosomal subunit protein eL32
	2.17604	1.82513	2.30194	2.04816	1.84339	2.3924	1.27299	2.81782	2.14148	2.01637	1.39048	2.51735	1.95755	1.19573	2.61591	2.30882	1.58661	1.47476	2.18148	1.16557	2.00787	2.83764	2.10686	2.14899	1.77719	1.62135	1.43907	1.08904	1.48386	1.24213	2.51759	1.94816	1.8479	2.4112	2.07367	1.68391	2.09974	1.93788	2.05601	2.39424	2.68434	1.49425	P62918	P62918	RL8_MOUSE	Rpl8	Large ribosomal subunit protein uL2
	NaN	NaN	-1.30753	-2.39383	-1.89074	-1.24397	NaN	NaN	NaN	NaN	NaN	-1.73898	NaN	-1.89338	NaN	-2.17799	NaN	-2.3362	-1.59387	NaN	NaN	NaN	-2.47286	-1.13851	NaN	-1.44863	NaN	NaN	NaN	NaN	NaN	NaN	-0.649375	-1.9121	NaN	NaN	NaN	NaN	NaN	NaN	-2.96506	NaN	P62960	Q9Z2C8;P62960;Q9JKB3	YBOX1_MOUSE	Ybx1	Y-box-binding protein 1
	0.736454	0.0907784	-0.900732	0.0036993	-0.312954	-0.178615	NaN	-0.133059	-0.503087	0.137374	NaN	-0.456609	-1.1589	NaN	-0.178927	0.0685396	NaN	-0.109371	NaN	-0.383677	-0.346264	-0.870252	0.116525	-0.303843	-0.741305	NaN	NaN	NaN	-0.596102	NaN	-0.122119	NaN	-0.0565681	-0.50168	-0.0970345	NaN	-0.0653381	-0.444671	0.285827	-0.0850925	-0.458134	NaN	P62962	P62962	PROF1_MOUSE	Pfn1	Profilin-1
	0.2373	NaN	-0.348482	-1.31226	-0.633047	0.124578	-0.906446	-1.17597	-2.23576	-0.594854	NaN	-1.13763	-0.64308	-2.31848	-1.03447	-0.325122	-0.901824	NaN	NaN	NaN	NaN	-0.986018	-0.181731	-1.10414	NaN	-2.24041	-0.407541	-0.376809	NaN	-1.35789	-1.77685	NaN	-0.368312	-0.666333	-1.52065	-0.86064	-1.58272	-0.708879	-0.562115	-0.358261	-0.715996	-0.790287	P62996	P62996	TRA2B_MOUSE	Tra2b	Transformer-2 protein homolog beta
	0.0819306	0.770928	0.839699	0.754469	1.02492	0.984799	0.879905	0.369793	1.1365	1.2241	0.13977	1.10624	0.559863	0.136601	1.65905	0.703545	0.414366	0.706085	0.480173	-0.0718117	NaN	0.6932	0.529161	0.859802	NaN	0.877259	1.0909	1.11353	0.589049	0.299239	0.766676	0.62374	0.520447	0.900377	0.771193	0.46703	0.684217	1.02183	0.657004	0.762449	0.997673	0.868191	P63001	P63001;P60764;Q05144	RAC1_MOUSE	Rac1	Ras-related C3 botulinum toxin substrate 1
	NaN	-0.44792	NaN	-1.18853	-1.12844	-0.620841	NaN	-0.524175	NaN	-0.769147	NaN	-0.961566	-1.2795	NaN	-0.25212	-0.621912	NaN	NaN	-0.579669	-1.77861	NaN	-1.61712	NaN	0.0603189	-1.51675	NaN	-0.974195	NaN	-0.601217	-0.495562	0.0249224	-1.45002	-0.78541	-0.441996	-0.929363	NaN	NaN	-0.766221	-0.748989	-0.592356	-0.671642	NaN	P63005	P63005	LIS1_MOUSE	Pafah1b1	Platelet-activating factor acetylhydrolase IB subunit beta
	4.51312	4.12766	4.50284	4.6339	4.44909	4.74141	3.79408	4.80628	4.35696	4.41958	3.80955	4.59122	4.30964	3.98712	4.76113	4.56603	3.78572	3.946	4.20621	4.00304	4.28482	4.47545	4.54574	4.44399	4.15182	4.08593	4.14763	4.04152	3.96274	3.79189	4.53522	4.16277	4.41554	4.80087	4.81088	4.17505	4.57369	4.42046	4.54601	4.77616	5.00392	4.37903	P63017	P63017	HSP7C_MOUSE	Hspa8	Heat shock cognate 71 kDa protein
	NaN	NaN	NaN	NaN	-0.679119	-0.81659	-1.06709	-0.00111866	-0.0787425	-0.582025	NaN	NaN	0.695827	NaN	NaN	-1.17647	NaN	NaN	NaN	NaN	NaN	-0.850308	NaN	NaN	NaN	NaN	-0.660325	NaN	NaN	NaN	NaN	-1.50726	NaN	-1.17297	NaN	NaN	NaN	NaN	NaN	0.153515	NaN	NaN	P63028	P63028	TCTP_MOUSE	Tpt1	Translationally-controlled tumor protein
	-1.4575	NaN	NaN	NaN	-0.91419	-0.987988	NaN	-0.371795	-1.33588	NaN	NaN	-1.16563	NaN	NaN	-1.53953	NaN	NaN	NaN	NaN	NaN	NaN	NaN	-0.664458	-1.33858	-2.91464	NaN	-1.33159	NaN	NaN	NaN	-0.626794	-1.2008	NaN	-1.5126	-0.930298	-1.9858	-1.35017	-1.32271	-1.31277	-1.16655	-1.27621	-1.00679	P63037	P63037	DNJA1_MOUSE	Dnaja1	DnaJ homolog subfamily A member 1
	0.407051	0.350951	0.915782	0.675128	0.743015	0.895926	0.079812	0.975916	0.834662	0.668004	0.421666	0.770017	0.493463	0.611177	1.16967	0.696508	0.69972	0.854464	0.599258	-0.073905	0.625015	1.02204	0.632696	0.583083	0.29276	0.412036	0.519495	0.385642	0.384782	0.793304	1.11343	0.722287	0.549485	0.841477	0.945132	0.664199	0.762677	0.240135	0.707883	0.913444	1.302	0.793016	P63038	P63038	CH60_MOUSE	Hspd1	60 kDa heat shock protein, mitochondrial
	NaN	NaN	NaN	NaN	NaN	NaN	-0.112614	2.17238	0.644371	NaN	-0.633017	NaN	1.12896	NaN	-0.911311	1.65043	NaN	NaN	NaN	NaN	NaN	0.33025	NaN	NaN	NaN	NaN	NaN	0.170469	NaN	NaN	-1.07792	NaN	0.040143	0.203404	-0.44029	NaN	-2.05005	NaN	NaN	-0.799847	1.17746	0.0280552	P63040	P84086;P63040	CPLX1_MOUSE	Cplx1	Complexin-1
	2.16051	2.38713	2.40795	2.51821	2.9364	2.7743	2.26105	2.70286	2.39991	2.71913	2.11149	2.82574	1.9421	2.24671	2.04935	2.60893	2.54379	1.94473	1.7243	1.66938	1.6019	2.25793	2.20021	2.21347	0.687398	1.94007	2.16716	1.86535	2.25978	1.70756	2.31725	1.19256	1.3023	2.09292	1.96045	2.17521	2.35614	1.58315	2.25305	2.24199	1.86448	1.85352	P63085	P63085	MK01_MOUSE	Mapk1	Mitogen-activated protein kinase 1
	NaN	NaN	NaN	NaN	NaN	-1.20719	NaN	-0.897859	-0.729018	-1.89806	-0.645297	-1.28718	NaN	NaN	0.0624018	-0.405682	NaN	-1.41986	NaN	NaN	NaN	NaN	NaN	NaN	NaN	NaN	-0.890165	NaN	NaN	NaN	-0.770219	-1.33602	NaN	-0.704192	NaN	-1.35574	-0.756589	-0.135464	NaN	-1.18085	-1.15627	NaN	P63087	P63087	PP1G_MOUSE	Ppp1cc	Serine/threonine-protein phosphatase PP1-gamma catalytic subunit
	0.589572	0.0717192	0.656323	1.01808	0.47953	1.08455	0.254169	1.15832	1.00203	0.965204	0.332852	1.21212	0.856461	-0.248979	0.538328	0.863105	0.452149	0.446857	0.875923	0.707335	-0.0329432	0.883381	0.895244	0.540302	0.441112	0.948654	0.597785	0.397541	0.765392	1.09161	1.03615	0.899845	0.673097	1.16811	0.782668	0.062664	0.623408	1.10014	0.924801	1.40222	1.67087	0.617636	P63101	P63101	1433Z_MOUSE	Ywhaz	14-3-3 protein zeta/delta
	NaN	NaN	NaN	NaN	NaN	0.0630064	NaN	-0.244571	NaN	NaN	NaN	-1.19689	-0.635869	-0.335183	0.445379	-0.205949	NaN	-0.25559	0.180019	0.520701	NaN	-0.50947	0.423594	NaN	0.143888	-0.65907	-0.20308	NaN	NaN	NaN	0.2014	NaN	-0.381286	-0.0656929	-1.41656	NaN	NaN	0.387132	0.115498	0.521451	0.179501	-0.455729	P63158	P63158	HMGB1_MOUSE	Hmgb1	High mobility group protein B1
	NaN	-0.388742	-1.10075	NaN	-0.635456	-0.891507	-0.540014	-0.696123	NaN	NaN	NaN	-1.64686	NaN	NaN	-0.183794	NaN	NaN	NaN	-0.490208	NaN	0.0538974	NaN	-0.894521	-0.658451	NaN	-1.50963	NaN	-1.47609	NaN	-0.597586	-0.758921	-1.27925	-0.758924	-0.945629	-0.484889	-1.09456	-0.247305	-0.435862	-1.00647	-0.0355015	-1.71087	-1.89426	P63213	P63213	GBG2_MOUSE	Gng2	Guanine nucleotide-binding protein G(I)/G(S)/G(O) subunit gamma-2
	NaN	NaN	NaN	NaN	-0.873024	0.340131	NaN	0.51189	0.0593677	-0.652728	NaN	NaN	-0.318487	NaN	-0.0412016	NaN	-0.582926	NaN	-0.179482	NaN	NaN	-0.124222	-0.758864	NaN	NaN	NaN	NaN	NaN	NaN	NaN	0.425863	NaN	NaN	NaN	NaN	NaN	NaN	NaN	NaN	NaN	-0.893979	NaN	P63254	P63254	CRIP1_MOUSE	Crip1	Cysteine-rich protein 1
	5.19303	4.70464	5.12976	5.0046	5.1223	5.48223	4.45836	5.59175	5.13421	5.13447	4.13426	5.16592	4.90693	4.47979	5.10721	5.15795	4.15076	4.72088	4.74221	4.50971	4.61874	5.12234	4.82492	5.14345	4.63613	4.95573	4.59096	4.8165	4.77579	4.90724	5.16242	4.70875	5.03769	5.39549	5.11891	4.44663	5.0052	4.98403	4.89473	5.49203	5.45301	4.93464	P63260	P60710;P63260	ACTG_MOUSE	Actg1	Actin, cytoplasmic 2
	0.330632	-1.00472	NaN	-0.736277	-0.358189	-0.547244	NaN	-1.0635	NaN	NaN	NaN	-0.757912	-0.781698	NaN	NaN	NaN	NaN	NaN	-1.3975	NaN	-1.73754	-0.142832	NaN	-0.248684	NaN	NaN	NaN	0.646634	-0.833117	2.40117	-1.1883	NaN	-0.536209	0.000543594	-0.0851498	-0.233912	-1.03081	-0.543187	-0.869152	-0.178326	-1.14526	NaN	P63268	P63268;P62737;P68134;P68033	ACTH_MOUSE	Actg2	Actin, gamma-enteric smooth muscle
	1.57127	2.28326	1.76113	1.65563	2.40787	2.37918	1.71678	1.60208	1.4783	1.84575	2.15609	1.70393	1.34723	1.11652	1.9218	2.04402	1.27029	1.28102	1.39591	1.06914	1.54961	1.86045	1.83755	1.77072	2.46281	2.58414	1.73	1.47713	1.93859	0.807238	1.98744	1.79366	1.41098	1.62978	1.94703	1.37698	1.63922	1.24214	1.13074	1.32873	1.8827	1.63945	P63323	P63323	RS12_MOUSE	Rps12	Small ribosomal subunit protein eS12
	-0.477943	0.837217	0.400257	0.415528	0.374602	0.515364	0.732688	0.820422	0.451284	0.55337	0.437643	0.531097	-0.745813	0.113988	0.718982	0.716149	-0.375214	NaN	0.291791	0.715129	0.270242	0.770631	0.249786	0.0818634	0.0275316	0.472378	0.249478	-0.0276489	-0.371668	-0.926797	0.498826	0.0677156	0.545547	0.84273	0.581781	NaN	0.157806	0.386325	1.45864	0.351405	0.894442	0.388852	P63325	P63325	RS10_MOUSE	Rps10	Small ribosomal subunit protein eS10
	-0.984128	NaN	-0.492024	-1.03459	-0.798763	0.330985	0.304516	0.139173	NaN	0.246577	-0.165671	0.420646	-0.352876	NaN	-0.0184708	-0.129904	NaN	-0.338279	-0.581163	NaN	NaN	-0.207159	0.138662	-0.188757	-0.661127	NaN	-0.892486	NaN	NaN	NaN	0.0141144	-0.515512	NaN	0.0392876	-0.229216	-0.114072	0.137028	-0.761797	NaN	-0.978803	0.194211	-0.315779	P63328	P48453;P63328;P48455	PP2BA_MOUSE	Ppp3ca	Protein phosphatase 3 catalytic subunit alpha
	0.0833545	0.324759	0.148004	0.187256	0.43524	0.597121	0.485361	0.613231	0.741582	0.470985	-0.459774	0.43523	-0.102534	0.149776	0.828208	0.436295	0.520583	0.153496	-0.0742159	NaN	0.878771	0.608484	-0.0407333	0.19842	0.0271473	-0.100822	0.705919	-0.117999	0.00545406	0.224727	0.856859	0.778844	0.452286	0.890156	0.287298	0.0645723	0.799349	0.0907545	0.0065937	0.674543	0.932812	NaN	P67778	P67778	PHB1_MOUSE	Phb1	Prohibitin 1
	1.10338	0.38809	0.641567	0.380556	0.461954	0.536108	-0.685311	0.771994	0.921078	-0.348996	-0.456943	0.501769	0.295012	0.177327	0.129064	0.862056	0.196002	-1.61429	0.679955	0.504331	0.205231	0.9727	0.35803	0.519029	0.424227	0.489147	0.235916	0.172398	0.422212	-0.396083	0.508594	-0.0473146	0.233727	0.652144	1.03802	-0.893917	0.242881	0.278549	0.368448	0.512396	0.540988	0.0851316	P67984	P67984	RL22_MOUSE	Rpl22	Large ribosomal subunit protein eL22
	NaN	NaN	-1.50093	-0.282345	NaN	0.00601578	NaN	0.381872	-1.34589	-1.04835	NaN	-1.28193	-0.378362	NaN	-1.41509	-0.851929	NaN	-0.745279	-0.662318	-1.55543	NaN	-0.642662	-0.851912	-0.399586	NaN	-1.06506	NaN	NaN	NaN	NaN	-0.898359	NaN	-0.744613	0.200277	-1.6256	NaN	-0.629753	-1.06634	0.376902	0.241705	-0.14104	-0.897697	P68037	P68037	UB2L3_MOUSE	Ube2l3	Ubiquitin-conjugating enzyme E2 L3
	1.06881	0.673071	0.731536	0.784184	0.814845	1.23989	0.46081	1.13015	0.709304	0.958962	1.20775	1.25351	0.960488	0.431599	1.15381	1.25618	0.342853	0.516373	0.986362	-0.300114	0.953995	1.39063	0.992126	0.784282	0.707835	0.462476	0.963763	0.893163	0.124815	0.583273	1.55624	1.0507	1.00443	1.55421	1.35165	0.899704	1.09694	0.937605	1.14449	1.31662	1.54179	0.787841	P68040	P68040	RACK1_MOUSE	Rack1	Small ribosomal subunit protein RACK1
	-1.3101	-0.485522	0.916829	0.0951223	-0.101346	-0.0396509	0.223107	0.382728	0.0515323	0.454001	NaN	0.12349	-0.567549	-0.183673	-0.360642	-0.0441761	-1.20984	-0.739751	0.0377388	-0.296436	-0.524043	-0.894056	-0.726436	-0.617263	-1.2724	NaN	-0.408847	-0.763368	0.356985	-0.0819387	0.0847616	0.386189	-0.499879	-0.239183	0.0190239	-0.979079	0.368011	-0.492964	-0.167476	-0.172735	0.291748	0.0609493	P68254	P68254	1433T_MOUSE	Ywhaq	14-3-3 protein theta
	1.78366	0.582998	0.772776	1.59931	-0.235538	1.26718	1.31421	1.85612	2.5965	1.46464	1.50381	1.43726	1.94022	0.946399	1.17821	1.78584	1.57417	0.922131	1.54372	0.76468	0.677258	1.81829	1.49108	1.57533	0.467759	0.652678	0.881698	1.55044	1.85015	0.945178	1.82467	0.929111	1.15651	1.47073	1.55016	0.809075	1.61923	1.79898	1.41159	1.69249	2.15164	0.960468	P68368	Q3UX10;P68373;P05213;P68368;P68369	TBA4A_MOUSE	Tuba4a	Tubulin alpha-4A chain
	3.61329	3.27318	3.81445	3.9827	3.67856	4.07835	2.53047	4.33917	4.53706	3.71128	3.25298	4.0364	3.89661	3.42727	3.93819	4.15373	3.39956	3.42058	3.69157	3.44328	3.59692	3.95406	3.60794	3.88071	3.01081	3.23275	3.63213	3.53369	3.81504	3.34135	4.27343	3.27257	3.69931	4.07541	4.07783	3.33044	3.98631	3.78711	3.85493	4.19776	4.62917	3.467	P68369	P68373;P05213;Q9JJZ2;P68368;P05214;P68369	TBA1A_MOUSE	Tuba1a	Tubulin alpha-1A chain
	NaN	0.0574255	1.20984	1.24424	-0.460456	0.891936	-0.0752897	1.53531	1.49165	0.822781	-0.359016	0.76946	0.318736	-0.0177298	0.794003	0.904279	0.210152	0.950027	1.06349	NaN	0.625159	0.961448	0.309428	0.724295	0.217014	0.197539	0.558754	0.22131	0.953643	NaN	1.69407	0.259122	NaN	0.798998	1.29839	1.27546	1.15174	NaN	0.257589	1.61413	1.72143	0.741283	P68372	P68372	TBB4B_MOUSE	Tubb4b	Tubulin beta-4B chain
	1.33996	1.31916	1.21385	1.54127	1.32821	1.47068	0.591483	1.19235	1.16331	1.78226	0.923519	1.40163	0.939436	0.812299	1.00044	1.07327	0.909312	0.97379	0.616742	0.945108	0.748845	0.764467	1.56918	1.23174	0.673479	1.0169	1.08427	0.847409	0.595677	0.796516	1.43055	0.724138	1.09545	1.26476	1.15853	1.08358	1.15806	1.0978	1.34433	1.40284	1.35319	1.2515	P68510	P68510	1433F_MOUSE	Ywhah	14-3-3 protein eta
	NaN	NaN	NaN	NaN	NaN	0.0548553	NaN	-0.663445	NaN	0.36979	NaN	-0.876748	NaN	NaN	-0.0870323	-1.10334	NaN	NaN	NaN	NaN	NaN	NaN	NaN	NaN	NaN	NaN	NaN	NaN	NaN	-0.538986	-0.190137	-1.9693	NaN	NaN	NaN	NaN	NaN	NaN	NaN	NaN	NaN	NaN	P70160	P70160	CALC_MOUSE	Calca	Calcitonin
	-0.263342	-0.59329	-0.574224	NaN	-0.585609	-0.200305	-1.10713	-0.268903	-1.11103	-0.340738	-0.427381	-0.717174	-0.239992	-0.885942	NaN	-0.574074	NaN	-0.365245	-0.83828	NaN	NaN	NaN	-0.519643	0.340291	NaN	NaN	-0.596459	NaN	-1.21009	-1.0459	-0.607823	-0.0433331	-0.168687	-1.86271	-0.896303	NaN	-1.39244	-0.704131	-0.373652	-0.461243	-0.245288	-0.332582	P70168	P70168	IMB1_MOUSE	Kpnb1	Importin subunit beta-1
	0.654117	NaN	0.0225191	0.45435	0.0375509	0.487807	-0.461747	1.04673	-0.216362	0.895669	-0.404624	0.893304	0.60208	0.227965	0.534598	0.687693	0.569223	0.507277	-0.0258789	NaN	0.861949	NaN	0.455733	2.07724	0.106823	0.3549	0.550582	NaN	-0.183917	0.710577	0.441707	0.529562	0.567245	0.791724	0.4757	0.426073	0.864316	0.452026	NaN	1.10077	0.719165	0.388111	P70195	P70195	PSB7_MOUSE	Psmb7	Proteasome subunit beta type-7
	-0.868681	-1.02451	NaN	-0.353805	-0.671574	-1.39139	NaN	NaN	NaN	NaN	NaN	NaN	NaN	NaN	-0.442868	NaN	NaN	NaN	NaN	-0.475096	NaN	-1.62568	-0.0756607	-1.53728	NaN	-1.27859	NaN	NaN	NaN	-1.71922	NaN	NaN	-0.742563	-0.70647	-0.94482	NaN	-0.438767	-0.572275	0.296212	-0.55646	-0.306365	-0.986987	P70202	P70202	LXN_MOUSE	Lxn	Latexin
	-0.51792	-0.721719	-0.626696	0.0162573	-0.957968	0.0273695	NaN	0.462503	-0.327176	-0.636056	-0.327071	-0.595279	-0.58098	NaN	-0.814153	-0.633219	NaN	-0.443867	0.208557	-0.65828	-0.518301	-0.536004	-0.737527	-0.38194	NaN	NaN	-0.574784	NaN	NaN	NaN	-0.246482	NaN	-0.202619	-0.327995	-0.781859	0.00783825	-0.55217	-0.805331	-0.532719	-0.623311	-0.00425625	-0.715	P70296	P70296	PEBP1_MOUSE	Pebp1	Phosphatidylethanolamine-binding protein 1
	-0.5625	NaN	NaN	-0.39071	0.0475264	-0.518507	NaN	-1.00976	NaN	0.204417	NaN	-0.232176	NaN	NaN	NaN	-0.862187	NaN	NaN	NaN	NaN	NaN	NaN	-1.03786	-0.373878	NaN	NaN	NaN	-0.230024	NaN	NaN	-0.965545	-0.427997	NaN	NaN	-0.719322	NaN	NaN	0.0355949	NaN	-0.581932	-0.607666	NaN	P70318	P70318;P52912	TIAR_MOUSE	Tial1	Nucleolysin TIAR
	1.17444	-0.105459	-0.660611	0.853287	0.794628	1.02364	-1.25484	1.08113	0.836524	0.530095	-1.07963	0.435914	-0.363975	-1.00219	0.223863	0.251788	-0.297562	0.74507	-0.0292931	0.342234	-1.3633	-0.489933	-0.298292	0.493577	-0.601115	0.290141	0.757812	-0.698996	0.0655298	-0.123408	0.308379	0.548818	0.699549	1.2677	-0.594363	0.00946712	0.571074	0.38918	0.355802	1.15596	1.17811	0.566966	P70349	P70349	HINT1_MOUSE	Hint1	Adenosine 5'-monophosphoramidase HINT1
	-0.75972	NaN	-1.13615	-0.556436	-0.338899	-0.469917	-0.895226	-0.241746	-0.725304	-0.751323	NaN	-0.814051	-0.596372	-0.602262	-0.721331	-0.652336	-0.895414	-0.979293	NaN	-1.34848	NaN	NaN	-0.648641	-0.513809	NaN	-0.947665	-0.622291	-0.865252	NaN	NaN	-1.64015	-1.20129	-1.04013	-1.72029	-0.774107	-1.0659	-1.45464	-0.178638	-0.771415	-0.0910931	-0.512896	-0.621112	P70372	P70372	ELAV1_MOUSE	Elavl1	ELAV-like protein 1
	NaN	NaN	NaN	NaN	NaN	-1.13007	NaN	-0.939427	-0.72243	-1.06114	NaN	-1.14732	NaN	NaN	-0.583582	-0.289177	-1.17848	NaN	-0.361248	NaN	NaN	-0.846872	-0.0935183	NaN	-1.88648	NaN	-1.48059	NaN	-0.353532	NaN	-1.18541	NaN	NaN	-0.972713	-1.3613	-0.719337	-2.29895	NaN	-0.0705671	NaN	-1.44208	NaN	P70398	F8VPU6;P70398	USP9X_MOUSE	Usp9x	Probable ubiquitin carboxyl-terminal hydrolase FAF-X
	NaN	NaN	NaN	NaN	NaN	-0.554795	NaN	-1.67348	-0.720267	-0.526585	NaN	-0.248019	NaN	NaN	-0.350091	NaN	-0.624968	NaN	-0.0685749	NaN	NaN	-0.684187	NaN	-1.33179	NaN	NaN	NaN	NaN	NaN	-0.30375	-0.599676	NaN	-0.78252	0.024971	-0.702942	NaN	NaN	-1.32695	NaN	NaN	NaN	NaN	P70404	P70404	IDHG1_MOUSE	Idh3g	Isocitrate dehydrogenase [NAD] subunit gamma 1, mitochondrial
	-1.07413	-0.650136	-0.356357	0.00328541	-0.0763988	0.321485	-1.06471	0.718119	0.391387	-0.678192	-0.518361	-0.27688	0.0955906	-0.532572	0.152684	-0.0347834	NaN	-0.284644	-0.272923	NaN	NaN	0.147441	NaN	-0.11268	NaN	0.22471	-0.256112	NaN	-0.581615	NaN	-0.367582	-0.394201	NaN	-0.0165157	-0.129428	NaN	-0.650156	NaN	-0.0675573	0.114861	0.178713	NaN	P70670	P70670	NACAM_MOUSE	Naca	Nascent polypeptide-associated complex subunit alpha, muscle-specific form
	0.495576	-0.130439	0.294968	0.397416	0.33644	0.7013	0.132059	0.653214	0.00694418	0.665381	-0.506362	0.61166	0.016737	0.114602	0.0269222	0.252457	-0.255446	-0.27072	-0.228951	0.271055	NaN	-0.328942	0.317178	0.0397673	0.469058	0.172611	0.545274	-0.127484	0.500445	0.228558	0.771486	0.0266647	0.490918	0.576454	0.774262	0.323757	0.397006	0.369483	0.377719	1.00224	0.763862	-0.00715637	P80313	P80313	TCPH_MOUSE	Cct7	T-complex protein 1 subunit eta
	-0.00721502	0.110976	-0.1301	0.119242	0.245687	0.497127	-1.11031	0.190724	-0.343113	0.335341	-0.426971	0.266887	-0.195745	-0.216535	0.210172	0.205942	NaN	0.116134	-0.460059	-0.360379	-0.164036	-0.158921	0.0542421	-0.118318	0.00158215	-0.215534	0.0803814	-0.580438	0.185767	-0.019496	0.558026	-0.457445	0.0342121	0.190158	0.541176	-0.154762	0.385119	0.0220613	0.0946817	0.5397	0.330509	0.74618	P80314	P80314	TCPB_MOUSE	Cct2	T-complex protein 1 subunit beta
	0.992877	0.649726	1.11406	1.0633	1.29798	1.12017	0.803259	1.14946	0.882225	1.09884	0.243705	1.53909	0.892067	0.456942	1.39818	0.809752	0.635999	0.702736	1.00089	0.77309	0.314642	0.543787	1.09679	0.331437	1.11559	0.558503	1.04595	0.503907	0.903866	0.691571	1.12376	0.953223	0.806849	1.10677	1.30875	0.565022	1.29057	0.734858	0.999069	1.28895	0.919219	0.742896	P80315	P80315	TCPD_MOUSE	Cct4	T-complex protein 1 subunit delta
	-0.501661	-0.769853	-0.559671	-0.384617	-0.254424	-0.121304	0.490987	-0.2344	-0.604047	-0.207407	-2.5423	-0.173421	-0.490576	-1.12512	-0.179605	-0.793963	-1.19137	-0.788442	-0.482731	-1.28266	-0.657483	-1.17295	-0.26621	-0.438665	-0.188617	-0.813047	-0.787536	-1.15117	-0.579414	-1.40604	-0.372388	-1.09894	-0.505827	-0.693818	0.194874	-0.891192	-0.686387	-0.224878	-0.653272	0.0344706	-0.240161	-0.40807	P80316	P80316	TCPE_MOUSE	Cct5	T-complex protein 1 subunit epsilon
	0.396513	0.0970163	0.869596	0.555625	0.520508	0.552894	-0.0541592	0.641892	-0.0237212	0.76977	-0.334397	0.979987	0.382372	-0.543697	0.422343	0.490299	-0.125069	0.263633	0.432682	0.290635	-0.128603	0.0627089	0.307564	0.201765	0.398621	0.597489	0.299088	0.429953	0.327412	0.242208	0.536243	0.500357	0.522669	0.710546	0.824644	0.348352	0.759352	0.461197	0.662595	0.713767	0.732457	0.454187	P80317	P80317	TCPZ_MOUSE	Cct6a	T-complex protein 1 subunit zeta
	1.13623	0.870683	1.04622	1.30177	1.28734	1.32814	0.645164	1.33089	0.814435	1.48615	0.560745	1.55248	1.0284	0.489394	1.41502	1.16222	0.668702	1.0637	1.02226	0.988553	0.775041	0.510793	0.821713	0.878607	0.936053	0.898858	0.82241	0.714355	1.38854	0.847634	1.5705	0.901192	1.09962	1.26205	1.63066	0.928698	1.40564	1.08001	1.27366	1.33815	1.49639	1.00766	P80318	P80318	TCPG_MOUSE	Cct3	T-complex protein 1 subunit gamma
	NaN	NaN	-0.100229	NaN	0.761438	0.320169	0.0702457	0.605627	0.179059	0.730003	0.770539	1.12936	-0.0973778	NaN	-0.232544	0.24411	NaN	0.7148	-0.090353	NaN	NaN	0.0226326	-0.320221	0.0215368	NaN	-0.184267	0.0513163	NaN	0.328442	0.761883	0.324746	0.960423	0.000636101	NaN	NaN	NaN	NaN	0.209758	-0.462996	0.62107	-0.00801563	0.0438547	P82198	P82198	BGH3_MOUSE	Tgfbi	Transforming growth factor-beta-induced protein ig-h3
	-0.614402	-1.17782	0.643925	0.266378	NaN	0.0644712	-1.05787	0.735727	0.458186	-0.475106	-0.91539	0.578284	0.0843611	NaN	0.402532	0.298398	NaN	-0.696412	0.62258	-0.14241	-0.198729	0.319824	0.0840187	0.0320721	0.694152	-0.523933	NaN	NaN	NaN	NaN	0.337481	-0.177778	-0.321149	0.550186	NaN	-0.472379	0.215641	-0.478471	-0.681655	-0.567	0.283323	-1.66171	P83882	P83882;A0A2I3BPG9	RL36A_MOUSE	Rpl36a	Large ribosomal subunit protein eL42
	NaN	NaN	NaN	-1.6246	NaN	-1.69451	NaN	-0.180896	-1.66741	NaN	NaN	NaN	NaN	NaN	NaN	-0.932356	NaN	NaN	1.16613	NaN	-1.13585	-1.14352	NaN	-0.89801	NaN	NaN	-2.14077	NaN	NaN	NaN	-0.90398	-1.97414	NaN	NaN	NaN	NaN	-1.58674	NaN	NaN	-1.48209	-2.41928	NaN	P83940	P83940	ELOC_MOUSE	Eloc	Elongin-C
	-1.20241	-0.559054	0.00550747	-0.432075	-0.426412	0.231791	-0.176164	-0.00569248	-0.556052	-1.21386	-0.532869	-0.157736	-0.168215	-0.235505	-0.197119	0.238704	-0.553181	-0.187299	-0.285294	-1.59172	-0.790635	0.015892	-1.24723	-0.0399761	-0.742382	0.305116	NaN	NaN	-0.302435	NaN	-0.553963	0.149568	-0.440123	-0.238393	0.00346756	-0.433138	0.0173292	-0.102876	-1.13134	-0.346613	0.320273	-0.860826	P84084	P84084	ARF5_MOUSE	Arf5	ADP-ribosylation factor 5
	-0.00859022	-1.0796	-0.120949	-0.656122	-1.59516	-0.287021	-1.45714	-0.252334	NaN	-0.48609	NaN	-0.0493231	-0.102714	0.239511	-0.943153	-0.505901	-0.252391	-0.986635	NaN	NaN	NaN	-0.412569	-0.0169449	-0.72219	NaN	-1.0883	-0.639597	0.233727	NaN	-1.30852	NaN	NaN	-0.206436	-0.762897	NaN	-1.06239	-0.115084	0.193893	-0.130746	0.019455	-0.0272198	-0.00786972	P84089	P84089	ERH_MOUSE	Erh	Enhancer of rudimentary homolog
	-0.0227485	0.600613	NaN	-0.473811	0.214437	0.0953894	NaN	-0.375857	0.341546	-0.763071	0.00292301	0.466144	-0.103946	NaN	0.193251	0.113853	-1.85638	-0.439045	-0.214243	NaN	NaN	NaN	NaN	-0.2391	NaN	-1.25228	-0.456647	NaN	0.0266218	-0.506899	0.340503	-0.581811	NaN	0.0624437	-0.260105	-1.42238	0.0889015	-0.119937	0.0764847	-0.266458	0.26257	-0.206897	P84091	P84091	AP2M1_MOUSE	Ap2m1	AP-2 complex subunit mu
	1.35273	1.35297	1.35241	1.17904	1.05869	2.06383	0.956702	2.17308	1.94227	1.5931	1.17356	2.06386	1.99583	0.681057	2.12313	1.59905	1.30795	0.901023	1.63367	1.02722	0.403463	2.10379	1.25533	1.40568	1.42933	1.18131	1.194	1.23042	1.65313	1.27132	2.0227	1.35129	1.50102	1.33001	1.96533	1.50847	1.39373	1.43121	1.55703	1.85011	2.12207	1.18877	P84099	P84099	RL19_MOUSE	Rpl19	Large ribosomal subunit protein eL19
	0.925972	0.172098	1.02392	0.720258	1.5793	1.36754	0.843545	1.18542	NaN	1.4801	0.0139179	1.518	1.46114	0.614934	0.875257	0.743963	0.565315	1.19709	NaN	1.04638	-0.543463	0.428355	1.16139	1.14798	-0.472016	0.0985718	0.647648	0.713322	0.0691528	-0.201687	0.143874	0.0252132	0.902743	0.566049	1.22125	0.92403	1.11916	0.850438	1.6107	1.88829	1.466	0.32745	P84104	P84104	SRSF3_MOUSE	Srsf3	Serine/arginine-rich splicing factor 3
	-3.62475	NaN	-0.774181	-0.797951	-1.1105	-0.722042	-0.573856	-0.00536442	-0.995564	-0.1922	-0.616485	-0.178006	-0.682516	NaN	-0.549118	-0.0380487	NaN	NaN	0.00622272	NaN	NaN	-0.265805	-0.57622	-0.396488	NaN	NaN	-0.744754	NaN	-0.712393	-0.532348	-0.404689	-0.527016	NaN	NaN	NaN	NaN	NaN	NaN	NaN	NaN	-0.377697	NaN	P97300	P97300	NPTN_MOUSE	Nptn	Neuroplastin
	NaN	NaN	NaN	0.574898	NaN	NaN	NaN	0.883726	NaN	NaN	2.45012	0.216064	NaN	0.635507	2.8461	NaN	0.494038	3.49729	0.933279	2.36776	2.86351	2.2097	NaN	0.351309	0.871078	NaN	0.779239	NaN	1.17505	NaN	1.02914	NaN	1.79352	NaN	NaN	1.34052	1.81744	NaN	NaN	NaN	1.78537	-1.55612	P97346	P97346	NXN_MOUSE	Nxn	Nucleoredoxin
	1.35349	1.3024	1.45693	1.47468	1.70926	1.98142	0.633032	1.75845	1.30447	1.65692	0.783923	1.76885	1.19635	0.92386	1.37049	1.679	1.30673	0.943805	1.25309	0.540305	1.10845	2.08583	1.46687	1.458	1.56906	0.87569	0.845397	1.00212	1.16472	0.907189	1.89793	1.47166	1.00066	1.78655	1.50195	0.788828	1.33333	1.68034	1.15299	1.59373	1.71585	0.928183	P97351	P97351	RS3A_MOUSE	Rps3a	Small ribosomal subunit protein eS1
	NaN	NaN	NaN	NaN	NaN	-0.107232	0.021059	0.724166	-0.631756	0.499362	-0.611882	0.558397	0.372357	1.23343	-1.00598	0.481507	-1.83626	-1.02078	NaN	NaN	NaN	0.365746	NaN	-1.23248	NaN	NaN	-0.114232	-0.0121546	-0.614	-1.25072	-0.152877	0.0405083	-1.92106	NaN	-0.717925	NaN	-1.95334	NaN	-0.908238	-1.19732	-0.494957	NaN	P97352	P97352	S10AD_MOUSE	S100a13	Protein S100-A13
	-2.44671	NaN	-1.89431	NaN	NaN	NaN	NaN	-1.16582	NaN	-0.971124	NaN	NaN	NaN	NaN	-1.21771	-1.62474	NaN	NaN	NaN	NaN	NaN	-1.82363	NaN	-0.890311	-0.553433	-1.00116	NaN	NaN	-1.38194	NaN	NaN	NaN	NaN	NaN	-1.23544	NaN	NaN	NaN	NaN	-0.391278	-1.21931	NaN	P97370	P97370	AT1B3_MOUSE	Atp1b3	Sodium/potassium-transporting ATPase subunit beta-3
	NaN	NaN	NaN	NaN	0.666783	-0.214926	NaN	-0.314929	NaN	0.193314	-0.945827	-0.267099	NaN	NaN	-0.0697651	NaN	NaN	NaN	NaN	NaN	NaN	NaN	0.629452	NaN	NaN	-0.0616875	0.152444	NaN	NaN	NaN	-2.17442	0.444915	NaN	NaN	-0.193043	NaN	-0.538232	-0.0806017	0.0192919	-0.660053	-0.54698	NaN	P97371	P97371;P97372	PSME1_MOUSE	Psme1	Proteasome activator complex subunit 1
	1.12599	1.08627	1.15003	1.63596	1.58585	1.58909	1.04827	1.66775	1.49834	1.54825	0.859302	1.56884	1.15087	0.574903	1.53197	1.43886	1.37792	0.52663	1.17222	0.595523	1.171	1.83427	1.33698	1.16429	1.16484	1.04458	0.8961	0.69209	0.965873	0.45048	1.52604	1.13475	1.3746	1.81994	1.43005	0.937562	1.30017	1.42126	1.27111	1.44381	1.40863	1.00548	P97379	P97379	G3BP2_MOUSE	G3bp2	Ras GTPase-activating protein-binding protein 2
	-0.465518	-0.175314	-0.249833	-0.290369	0.239059	-0.024148	-0.232169	-0.805699	-0.755085	-0.0456643	0.0996428	-0.000272751	NaN	-0.399419	-0.55928	-0.166362	NaN	NaN	-0.872546	NaN	NaN	-0.864781	-0.632469	NaN	NaN	-0.372449	-1.118	NaN	0.271636	-0.401275	-0.55437	0.209979	-0.195737	-0.182427	-0.0421734	-0.325476	-0.0194597	NaN	-0.962476	-0.298552	-0.274752	-0.577895	P97427	P97427	DPYL1_MOUSE	Crmp1	Dihydropyrimidinase-related protein 1
	-0.606917	-0.256693	-0.133494	0.0452833	-0.375823	0.0867882	NaN	0.208441	0.321102	-0.432981	-0.116889	NaN	0.0185795	NaN	0.86388	0.115683	NaN	0.108219	0.527793	-0.292534	0.40134	-0.057415	0.0964146	0.0734253	-0.627644	-0.0418253	0.412754	-0.318349	0.030303	-0.0856495	0.662234	0.10794	0.00373363	0.796944	0.358287	-0.472753	0.263433	-0.134206	0.505367	0.415458	0.837996	NaN	P97450	P97450	ATP5J_MOUSE	Atp5pf	ATP synthase-coupling factor 6, mitochondrial
	0.448636	0.134287	0.838475	1.19638	1.14889	0.805907	0.605545	1.13888	0.890784	0.75103	0.80738	1.16785	0.635024	0.108644	1.18769	0.789545	0.200419	0.259436	0.931728	0.1402	0.290726	1.42567	0.573485	0.721292	0.73404	0.56027	0.525393	0.652948	0.407252	0.357414	1.30396	0.487885	0.801295	0.979575	0.580531	0.882124	0.558647	0.641162	0.485375	0.854224	1.2471	0.214442	P97461	P97461	RS5_MOUSE	Rps5	Small ribosomal subunit protein uS7
	-0.446175	NaN	-0.121654	0.142828	0.193941	0.0356894	NaN	-0.0805883	-0.580645	NaN	-0.223119	0.141769	0.276335	NaN	0.0588379	0.431411	-0.675361	0.326788	NaN	NaN	NaN	-0.618878	-0.170418	0.355826	-0.312855	-0.334608	0.487902	-0.997959	0.350894	-0.24889	-0.570118	-0.0660744	0.299855	0.0191193	0.190464	-0.402902	-0.229126	-0.564189	-0.348886	-0.18224	0.038765	-0.220657	P97765	P97765	WBP2_MOUSE	Wbp2	WW domain-binding protein 2
	NaN	NaN	-0.651243	-0.128566	0.103644	-0.195461	NaN	-0.0689011	-0.392231	-0.284326	-0.521548	-0.154454	-0.216859	NaN	-0.528839	0.0023632	-0.977041	-0.103969	-0.59436	NaN	-0.91872	-0.321603	NaN	-0.995823	NaN	-1.79371	-0.693905	-1.2484	-0.80802	NaN	0.0223484	-1.05251	-0.654987	-0.339538	0.0750704	NaN	-0.835731	-0.788005	-0.322248	-0.204366	-0.228403	NaN	P97807	P97807	FUMH_MOUSE	Fh	Fumarate hydratase, mitochondrial
	-0.46677	0.170213	-0.427279	NaN	-0.289678	0.114801	0.33201	0.44626	0.24421	0.0307574	NaN	0.732306	0.169261	NaN	0.521327	0.10165	NaN	0.0517998	NaN	NaN	0.479312	0.782568	NaN	-0.244443	NaN	-0.46669	NaN	NaN	NaN	NaN	-0.0183277	0.425131	-0.363851	-0.0678577	0.398816	0.943226	0.3233	NaN	-0.216587	-0.563703	-0.236556	NaN	P97855	P97855	G3BP1_MOUSE	G3bp1	Ras GTPase-activating protein-binding protein 1
	NaN	-0.840382	NaN	NaN	NaN	-1.30977	NaN	-1.68789	NaN	-1.13177	NaN	NaN	NaN	NaN	NaN	0.258468	NaN	NaN	NaN	NaN	NaN	-0.6236	NaN	NaN	NaN	0.641646	NaN	-0.765988	-0.933166	0.245169	-0.482344	-0.537433	NaN	NaN	NaN	NaN	0.28965	NaN	NaN	0.206296	-0.602154	0.250263	P97927	P97927	LAMA4_MOUSE	Lama4	Laminin subunit alpha-4
	3.82855	3.79683	4.20209	4.35662	4.31254	4.39092	3.63066	4.76222	4.85415	4.25463	3.53552	4.48877	4.23831	3.65633	4.21015	4.49985	3.98825	4.14862	3.93256	3.7032	3.95098	4.27167	4.12905	4.22328	3.26939	3.49354	4.10613	3.83354	4.32602	3.73953	4.48944	3.89476	4.07811	4.34207	4.26021	4.05245	4.31474	4.18751	4.2779	4.38785	4.86288	3.98047	P99024	P99024;Q9D6F9;P68372	TBB5_MOUSE	Tubb5	Tubulin beta-5 chain
	-0.282192	-1.07857	0.0727291	-0.246216	-0.859892	-0.478953	NaN	0.222368	-1.4988	-0.164049	-1.76366	-0.345844	-0.466822	-1.73769	-0.301219	-0.603044	-0.719176	-0.3339	-0.782986	-1.08397	NaN	-0.772581	-0.37586	-0.821603	-0.496914	-0.372152	-0.878536	-0.463576	-0.17877	-0.811263	-0.712183	-0.208014	0.235556	-0.69609	-0.61993	-0.757709	0.270794	-0.615371	-0.501093	0.276978	-0.49795	-1.97404	P99026	P99026	PSB4_MOUSE	Psmb4	Proteasome subunit beta type-4
	1.07446	0.585437	0.961536	0.986193	1.03704	1.78207	0.96556	1.86801	1.04096	1.49878	0.093935	0.609167	0.532151	0.831569	1.59876	1.73205	0.754041	0.494023	1.11639	0.643385	1.0025	1.36585	1.18803	1.169	0.80877	0.989811	0.572289	0.827656	0.374107	0.520438	1.3108	0.845155	0.886187	1.42363	0.839293	-0.118775	0.74373	0.35491	1.21457	1.26327	1.35491	0.667558	P99027	A0A5F8MPY2;P99027	RLA2_MOUSE	Rplp2	Large ribosomal subunit protein P2
	NaN	NaN	NaN	-0.334935	NaN	-0.0900459	NaN	-0.868586	0.563894	-0.25053	NaN	-0.631604	0.100752	NaN	-0.102794	-1.25381	NaN	NaN	NaN	NaN	NaN	-0.15781	NaN	NaN	NaN	NaN	NaN	-0.445	-0.172805	NaN	NaN	NaN	NaN	-0.214404	-0.246805	NaN	-0.546632	NaN	NaN	NaN	-1.13899	-0.552174	P99028	P99028	QCR6_MOUSE	Uqcrh	Cytochrome b-c1 complex subunit 6, mitochondrial
	-0.514621	NaN	0.301501	-0.0706148	0.111146	0.670441	-0.275367	1.1118	0.743495	-0.354036	-0.268745	0.65217	0.535631	NaN	0.655571	1.06927	-0.389102	0.223714	0.857971	NaN	-0.310291	0.767056	-0.201373	1.31799	-0.392906	NaN	-0.299443	NaN	-0.565874	0.161553	0.593843	0.383743	-0.464032	0.56146	0.440122	0.246377	0.231163	0.0440845	NaN	0.387851	1.34264	0.181931	P99029	P99029	PRDX5_MOUSE	Prdx5	Peroxiredoxin-5, mitochondrial
	0.072926	0.467313	NaN	NaN	NaN	2.73941	1.63555	NaN	0.932807	2.29949	NaN	1.78006	NaN	2.83027	1.29072	NaN	NaN	NaN	NaN	NaN	NaN	0.665555	2.41095	NaN	NaN	NaN	NaN	1.00423	NaN	NaN	2.62111	NaN	-0.416693	1.34115	-0.0122986	NaN	NaN	NaN	NaN	0.947008	2.20146	NaN	Q00612	Q00612	G6PD1_MOUSE	G6pdx	Glucose-6-phosphate 1-dehydrogenase X
	NaN	NaN	-0.48365	NaN	-0.4581	0.0550747	NaN	-0.559595	-1.21355	-1.08289	NaN	NaN	-0.506678	-0.776394	-0.0732403	NaN	NaN	NaN	-0.530766	NaN	NaN	-0.964476	NaN	-0.715172	0.124092	NaN	NaN	NaN	-0.964777	-1.08253	-0.39935	NaN	NaN	NaN	NaN	NaN	NaN	NaN	NaN	-1.39228	NaN	NaN	Q00623	Q00623	APOA1_MOUSE	Apoa1	Apolipoprotein A-I
	-1.26116	NaN	-0.240363	-0.410589	-0.80613	0.038312	NaN	-0.510161	NaN	-0.959026	NaN	-0.428899	0.129915	NaN	-1.04343	-1.35809	-0.190611	-0.710759	NaN	-1.28983	-0.0128741	-1.59417	-1.88334	-0.409255	NaN	NaN	-0.911279	-0.896909	NaN	NaN	-1.92842	NaN	-0.880303	NaN	-1.2178	-0.388884	-0.580711	-0.0340052	-0.779779	-0.331438	-0.815985	-1.16142	Q00PI9	Q00PI9	HNRL2_MOUSE	Hnrnpul2	Heterogeneous nuclear ribonucleoprotein U-like protein 2
	1.46634	2.25316	2.68656	2.63368	4.1882	3.90276	3.56631	3.96032	3.93177	4.77447	3.7226	3.96066	2.95096	1.73721	3.37404	3.53946	1.36309	3.50785	3.02218	2.41323	3.41074	3.507	1.95821	3.25165	2.41073	4.75932	2.97534	3.15063	4.17074	3.89162	3.99032	4.65217	3.09844	2.92789	2.67522	1.80792	2.75772	3.12241	1.87705	4.34906	3.85113	3.97519	Q01149	Q01149	CO1A2_MOUSE	Col1a2	Collagen alpha-2(I) chain
	-1.17	NaN	NaN	-0.474668	-0.13736	0.277437	-0.642234	0.106582	0.413926	-0.784053	0.675345	-0.0889959	-0.055006	NaN	0.322513	0.470902	-0.14835	NaN	1.6595	NaN	-0.356935	0.110824	-0.650106	0.113368	-0.322638	-1.30143	0.126449	-0.299692	-0.216688	-0.519355	0.314055	-0.661806	-1.11841	-0.0529947	-0.289572	NaN	-0.176614	NaN	NaN	0.0324898	-0.250467	-0.908207	Q01405	Q01405	SC23A_MOUSE	Sec23a	Protein transport protein Sec23A
	-0.333924	NaN	-1.68941	NaN	0.00991344	-1.21233	NaN	-0.823436	-0.296099	NaN	NaN	-0.632939	NaN	-0.0702209	0.214762	-0.700792	NaN	NaN	-0.924203	-1.93296	NaN	NaN	-0.274927	-0.130854	NaN	-0.778622	NaN	NaN	-1.60563	-0.399231	-1.57846	NaN	0.749457	-0.779401	NaN	-0.794677	-0.670958	NaN	-0.207574	-0.277872	-0.817197	NaN	Q01730	Q01730	RSU1_MOUSE	Rsu1	Ras suppressor protein 1
	-0.361914	-0.458255	1.05265	-0.329347	-0.170513	-0.085434	NaN	-0.0185766	0.494756	-0.015039	NaN	-0.171202	0.202436	NaN	-0.654166	-0.203012	-0.224802	0.603734	0.198512	NaN	-0.955539	0.415821	-0.0772467	-0.488758	0.326061	NaN	-0.171408	-0.308089	-0.27855	-0.497212	0.20739	-0.61837	0.108105	0.0127621	-0.0734882	NaN	-0.288928	0.434687	0.254825	0.403225	0.029952	-0.377018	Q01768	P15532;Q01768	NDKB_MOUSE	Nme2	Nucleoside diphosphate kinase B
	1.13563	0.71341	1.36831	1.32003	0.880227	1.44093	1.23795	1.40722	0.958909	1.17192	0.771729	1.33867	1.1462	0.920254	1.27617	1.23106	0.887053	1.34304	1.08388	0.905293	0.965559	0.946999	1.43706	1.17963	0.889585	0.92529	0.793717	0.748266	0.937586	0.82273	1.27506	0.744463	1.18049	1.0361	1.22256	1.17813	1.36279	1.13433	1.30287	1.39648	1.59513	1.09074	Q01853	Q01853	TERA_MOUSE	Vcp	Transitional endoplasmic reticulum ATPase
	-0.834789	NaN	NaN	-0.363556	-0.527555	-0.195461	NaN	NaN	NaN	-0.863058	NaN	0.195189	NaN	NaN	-0.866716	NaN	NaN	-1.17129	NaN	NaN	NaN	NaN	NaN	NaN	NaN	-0.636029	NaN	NaN	NaN	NaN	-0.461784	-0.614269	NaN	NaN	0.131079	NaN	NaN	-0.940561	-0.697368	0.253045	NaN	-0.183455	Q02013	Q02013	AQP1_MOUSE	Aqp1	Aquaporin-1
	0.438109	0.105393	0.711955	0.632437	0.433921	0.332306	0.337835	0.459332	-0.102288	0.694795	0	0.983034	0.884482	0.849162	0.229468	0.666381	0.591418	0.791133	-0.211367	-0.337617	-0.0814223	0.422139	0.710096	0.73276	-0.75303	0.632844	0.0980768	-0.0333338	-0.636565	-0.351237	0.0493221	0.0200682	0.599524	0.250422	0.400225	0.720334	0.449691	0.84496	0.60663	0.362315	0.345662	0.420028	Q02053	Q02053	UBA1_MOUSE	Uba1	Ubiquitin-like modifier-activating enzyme 1
	0.740424	2.3303	0.0486383	0.95708	-1.53273	NaN	NaN	NaN	NaN	NaN	NaN	NaN	NaN	NaN	NaN	-0.453729	NaN	NaN	NaN	0.626847	NaN	NaN	NaN	NaN	1.46726	-0.590564	NaN	NaN	1.83629	2.35527	1.57877	-1.07784	0.99739	0.856225	NaN	NaN	1.0636	NaN	NaN	NaN	NaN	NaN	Q02257	Q02257	PLAK_MOUSE	Jup	Junction plakoglobin
	NaN	-0.038414	-0.184876	-0.934843	0.653284	0.0315571	0.20157	0.22007	0.217722	1.37995	0.48399	0.429791	0.406262	-0.509443	0.448666	0.0344839	-1.18421	0.073741	-0.28256	0.411775	0.866022	0.190392	0.0273743	-0.285065	NaN	1.47435	-0.067503	0.534518	0.411174	1.16821	0.17016	1.51484	-0.0693321	NaN	-1.18809	-0.655972	-0.720126	0.158171	-1.12204	0.204247	0.592801	1.05015	Q02788	Q02788	CO6A2_MOUSE	Col6a2	Collagen alpha-2(VI) chain
	-0.385926	NaN	0.104506	0.23094	-0.562359	-0.0479803	-0.763953	0.214999	-0.573101	-0.470458	-1.20005	-0.142541	-0.428173	NaN	-0.000397682	0.00878143	-0.892249	-0.4415	-0.56754	-0.574526	-0.67755	0.324333	-0.453093	0.217548	-0.0435762	0.0448208	-0.672387	-1.14535	NaN	NaN	-0.18091	NaN	NaN	-0.149748	0.179118	0.0119944	0.0295076	-0.479764	-0.514574	0.0819998	-0.202754	-0.428515	Q02819	Q02819	NUCB1_MOUSE	Nucb1	Nucleobindin-1
	3.28402	3.32111	3.68893	3.60936	3.80064	4.01948	3.11465	3.97548	4.17156	4.00929	3.57761	3.89662	3.81912	3.41488	4.11983	3.67254	3.16358	3.67129	3.88055	2.98987	3.45	3.9806	3.42089	3.36895	3.1448	3.0007	3.82181	3.45382	3.64273	3.30532	4.21471	3.54822	3.8024	4.22713	3.92532	3.20941	3.62355	3.27739	3.38563	3.88566	4.46039	3.5707	Q03265	Q03265	ATPA_MOUSE	Atp5f1a	ATP synthase subunit alpha, mitochondrial
	1.37157	1.30307	1.60543	1.17438	1.27988	1.97393	1.17975	1.99729	2.02519	1.47193	1.56353	2.4159	2.1537	1.06757	1.21957	1.88428	1.99766	1.77116	2.0338	0.99084	0.359554	0.882505	0.84084	1.0868	0.245193	0.814233	1.44403	1.81076	1.47555	0.896261	2.38479	1.6586	1.20074	1.40741	1.32045	1.16042	1.19394	1.45539	1.40193	1.27912	1.2766	0.306001	Q04447	Q04447	KCRB_MOUSE	Ckb	Creatine kinase B-type
	-1.12873	-0.591255	0.376524	-0.254331	0.581178	-1.00816	0.12692	0.285796	-0.0916171	1.14788	-0.430557	0.109622	0.0358725	-0.306245	0.0173559	-0.0462685	-0.90538	0.189622	-0.473079	-0.045083	0.575002	0.685015	-0.663734	0.173891	-0.620417	1.21566	-0.199252	0.148635	0.368703	0.865884	-0.330702	0.929923	-0.723477	-0.532837	-1.00979	NaN	-0.308208	-0.00391674	-0.200693	0.167278	0.512211	0.869533	Q04857	Q04857	CO6A1_MOUSE	Col6a1	Collagen alpha-1(VI) chain
	NaN	-0.217266	0.0431213	-0.213713	0.566486	0.307567	0.181249	0.165785	0.156751	0.514854	0.124264	0.581695	0.20299	-0.912067	0.325926	0.16846	-0.645533	0.483699	0.557925	0.326993	0.253893	0.330725	NaN	0.319217	-0.650485	0.368029	0.0865211	0.28078	0.685065	0.722434	0.405145	0.423835	0.0298777	-0.239422	-0.660321	-0.461691	0.619534	0.701271	0.228513	1.13939	0.572838	0.655252	Q05793	Q05793	PGBM_MOUSE	Hspg2	Basement membrane-specific heparan sulfate proteoglycan core protein
	0.550785	0.721446	0.168897	0.736734	-0.190011	0.484281	0.389298	0.968213	-0.122292	0.383387	NaN	1.22454	0.428979	-0.432197	-0.250424	0.422264	-0.394733	0.415496	NaN	-0.477224	NaN	-0.478443	0.49686	0.0338135	1.31509	0.164181	2.35026	0.160271	0.0234947	2.45553	0.519105	-0.213017	2.12806	0.175635	-0.109178	0.495847	0.159775	0.289244	-0.102419	0.392755	0.711782	2.72219	Q05816	Q05816	FABP5_MOUSE	Fabp5	Fatty acid-binding protein 5
	NaN	0.0106268	-0.116271	NaN	-0.554742	0.0985823	-0.213249	0.0346708	0.178545	-0.338604	-0.534146	0.345559	0.563777	NaN	-0.105928	-0.109625	1.12089	0.062521	0.196086	NaN	NaN	-1.08073	-0.888788	0.156345	-0.84849	NaN	0.042594	-0.454453	0.26669	0.502121	0.355923	NaN	NaN	-0.493969	0.0464172	NaN	-0.930532	NaN	NaN	-0.578213	-0.327072	NaN	Q05920	Q05920	PYC_MOUSE	Pc	Pyruvate carboxylase, mitochondrial
	-0.38736	0.0623989	0.413821	0.526678	0.235948	0.179457	NaN	0.277428	0.0779614	0.115253	-0.28194	0.149138	-0.285576	NaN	0.0122061	0.0844641	-0.0545301	0.491139	0.380071	0.113269	0.522772	-0.934534	-0.013381	0.661654	0.837888	-0.151247	NaN	NaN	0.0314198	-0.800569	0.257685	-0.650671	0.618546	0.72523	1.04288	0.312521	0.561371	0.304965	0.0515814	0.954821	0.528688	0.132293	Q05BC3	Q05BC3	EMAL1_MOUSE	Eml1	Echinoderm microtubule-associated protein-like 1
	-0.187719	NaN	-0.318311	-0.472402	-0.098032	-0.966932	NaN	0.140382	-0.0237641	-0.174958	NaN	-0.655996	0.0755777	NaN	0.286786	-1.38571	-2.51497	-0.553188	0.263402	NaN	0.00986147	0.00349712	-0.379221	NaN	NaN	-0.368919	-0.355254	NaN	-1.83567	NaN	0.0127544	-0.513123	NaN	-0.536646	NaN	NaN	NaN	-0.475311	NaN	0.189374	0.252759	NaN	Q06185	Q06185	ATP5I_MOUSE	Atp5me	ATP synthase subunit e, mitochondrial
	0.166248	0.00939465	-0.197542	0.0305996	0.0784044	-0.120276	-0.430156	-0.0956221	-0.997432	-0.234151	NaN	0.127734	-0.0606928	-1.72131	-0.391538	-0.0285015	-0.638581	0.0339718	-1.77194	-0.988093	NaN	-0.288643	0.100136	-0.0884085	0.0159693	-0.687734	-0.867942	-0.396916	-0.152622	-1.0699	-0.191807	-0.554673	-0.0841751	-0.522068	-0.308405	-0.395425	0.106829	0.27819	0.255824	-0.0449352	-0.0579796	0.0822392	Q07076	Q07076	ANXA7_MOUSE	Anxa7	Annexin A7
	NaN	NaN	-1.06598	NaN	NaN	NaN	NaN	NaN	NaN	NaN	NaN	NaN	NaN	NaN	-1.75912	NaN	NaN	NaN	NaN	NaN	-1.10589	0.125034	-0.845867	NaN	-1.33811	NaN	NaN	NaN	NaN	NaN	NaN	0.13761	-0.767224	-1.17092	-1.58101	-0.908742	-0.384081	NaN	-1.15062	-1.58224	NaN	NaN	Q07105	Q07105	GDF9_MOUSE	Gdf9	Growth/differentiation factor 9
	0.49556	1.07751	NaN	0.159668	NaN	NaN	NaN	0.695774	NaN	NaN	-1.68952	NaN	NaN	NaN	NaN	-0.162947	NaN	NaN	NaN	0.134976	NaN	-0.950619	NaN	NaN	0.571461	1.1053	0.113704	-0.814781	0.752144	0.800607	0.620927	NaN	NaN	NaN	NaN	NaN	0.053957	NaN	NaN	NaN	NaN	-1.67187	Q0VBK2	Q0VBK2	K2C80_MOUSE	Krt80	Keratin, type II cytoskeletal 80
	NaN	NaN	-0.926797	NaN	NaN	NaN	-1.17801	1.01148	-1.00058	-0.920404	NaN	-0.8374	NaN	NaN	-0.508111	0.980646	NaN	-0.813313	NaN	NaN	NaN	NaN	NaN	NaN	NaN	NaN	-0.282583	NaN	NaN	-0.859716	-0.199113	0.257879	NaN	NaN	NaN	NaN	-0.40589	NaN	NaN	NaN	-0.265966	NaN	Q11011	Q11011	PSA_MOUSE	Npepps	Puromycin-sensitive aminopeptidase
	NaN	-1.00537	-1.29536	NaN	NaN	-0.175534	-0.829167	-0.629944	-0.234429	-0.932087	-0.452487	-0.280014	-0.705729	NaN	-0.83909	0.401235	-0.56361	-0.463358	-0.139258	NaN	NaN	-0.411627	NaN	NaN	-0.186924	NaN	-0.626993	-0.105724	NaN	NaN	-1.09161	-1.30102	-0.948856	-0.973124	-0.798997	NaN	NaN	-0.353801	NaN	-0.955828	NaN	-0.202551	Q2TPA8	Q2TPA8	HSDL2_MOUSE	Hsdl2	Hydroxysteroid dehydrogenase-like protein 2
	-0.42228	0.22283	1.13053	0.96095	0.778026	1.12463	0.554186	1.29692	1.60717	0.883295	0.522027	1.69513	0.877603	-0.0980892	0.675096	1.52061	0.496225	1.51621	1.70499	0.480666	0.104612	0.578513	NaN	1.17068	NaN	0.840339	1.14831	0.479372	1.63757	1.23026	1.64869	1.38174	0.308771	0.883945	0.272993	0.761685	1.00895	1.40163	0.911941	1.46588	1.03851	1.24563	Q2UY11	Q2UY11	COSA1_MOUSE	Col28a1	Collagen alpha-1(XXVIII) chain
	NaN	NaN	-0.548944	-0.0552797	NaN	-0.235079	NaN	NaN	NaN	NaN	NaN	NaN	NaN	NaN	NaN	NaN	NaN	NaN	NaN	NaN	-0.784415	NaN	-1.34179	-0.355931	NaN	NaN	NaN	NaN	NaN	NaN	NaN	NaN	-0.647008	0.0864019	-0.976666	NaN	-1.14772	NaN	-0.457264	0.177107	NaN	-1.07937	Q3TDD9	Q3TDD9	PPR21_MOUSE	Ppp1r21	Protein phosphatase 1 regulatory subunit 21
	NaN	-0.269651	0.0682554	-0.927444	0.228775	-0.393612	-0.42449	-1.53764	-0.681212	-1.27933	-0.133591	NaN	-0.07096	NaN	-0.911449	0.0835457	-0.367158	-1.2453	-0.333428	NaN	-0.0792632	-0.0731564	-0.294775	0.299663	-0.446057	NaN	NaN	-0.276107	-0.769335	NaN	-0.204613	-0.793081	0.376055	-0.275209	0.0367346	-0.154395	-0.239929	0.18117	-1.15576	-0.118509	-0.220722	NaN	Q3TDK6	Q3TDK6	ROGDI_MOUSE	Rogdi	Protein rogdi homolog
	NaN	NaN	-0.35332	-0.0672188	NaN	-0.440666	-1.14249	-0.638291	-0.566552	-0.662374	NaN	0.0474463	0.259883	NaN	0.00431538	NaN	NaN	NaN	-0.881081	NaN	NaN	-0.33304	0.340528	-0.670586	NaN	-0.494762	-0.346696	NaN	NaN	NaN	-0.412498	NaN	NaN	NaN	-1.13222	-0.697523	-0.916729	0.0707026	-0.503559	-0.113439	-0.660765	-1.10106	Q3TEA8	Q3TEA8	HP1B3_MOUSE	Hp1bp3	Heterochromatin protein 1-binding protein 3
	NaN	NaN	-0.416957	NaN	-0.369671	NaN	NaN	-0.833591	NaN	-0.880507	NaN	-0.424506	NaN	NaN	NaN	-1.82857	NaN	NaN	-1.47099	NaN	NaN	-1.05907	0.830284	NaN	NaN	NaN	NaN	NaN	NaN	NaN	NaN	NaN	NaN	NaN	-0.672073	NaN	NaN	-0.736901	-1.24619	0.249166	-0.629145	NaN	Q3THK7	Q3THK7	GUAA_MOUSE	Gmps	GMP synthase [glutamine-hydrolyzing]
	-0.0156379	0.0637608	0.185176	-0.385612	0.000369072	-0.0315962	-0.123699	0.0100937	-0.612321	0.20032	NaN	-0.375478	0.0229931	-0.360612	-1.35321	-0.352206	0.235559	-0.0353794	NaN	0.01124	NaN	NaN	0.0193281	-0.0933018	NaN	-0.539227	-0.868762	0.0529242	NaN	NaN	NaN	NaN	NaN	-0.689	NaN	NaN	-0.0519657	0.287065	NaN	-0.666062	-1.01593	NaN	Q3THS6	Q3THS6	METK2_MOUSE	Mat2a	S-adenosylmethionine synthase isoform type-2
	1.89352	1.21416	2.22714	2.53107	1.3089	2.36698	1.59066	3.26299	2.1176	1.77297	1.6966	1.97271	2.59482	1.86449	2.40001	2.09582	2.04127	2.96404	2.86057	2.87558	5.18347	2.43573	2.83204	3.29473	5.35323	2.7651	2.29969	1.69246	2.7261	2.51865	3.92376	2.57889	2.02097	2.45143	2.68814	2.67521	2.54956	2.8009	2.77094	2.35137	2.47143	2.64876	Q3TRJ4	Q3TRJ4	K1C26_MOUSE	Krt26	Keratin, type I cytoskeletal 26
	7.46479	7.13271	6.37053	5.51493	2.61795	2.18629	2.49534	5.54411	2.50734	1.96211	4.92193	2.5537	2.47101	1.89071	2.37863	5.52284	2.08319	2.38868	2.58566	6.872	2.75233	3.5658	2.8157	2.77409	7.39481	6.75265	6.08531	4.83396	7.15193	8.0852	6.88416	4.94994	4.55576	2.72856	2.72561	2.82448	6.55653	2.64391	3.07366	2.27383	2.69464	2.70849	Q3TTY5	Q3TTY5	K22E_MOUSE	Krt2	Keratin, type II cytoskeletal 2 epidermal
	-2.35535	NaN	-2.20209	NaN	-1.94426	NaN	-0.540836	NaN	NaN	NaN	NaN	-1.60731	NaN	NaN	-2.52762	-0.832197	-1.31331	NaN	NaN	-1.59819	NaN	-2.22577	NaN	NaN	-1.65322	NaN	NaN	NaN	NaN	NaN	NaN	NaN	-2.72151	-2.39657	NaN	NaN	-2.19854	NaN	-3.73178	-3.26929	-3.89241	-1.30237	Q3TUH1	Q3TUH1	TAM41_MOUSE	Tamm41	Phosphatidate cytidylyltransferase, mitochondrial
	0.900613	NaN	1.31521	1.05625	1.08011	0.985879	0.432273	1.27491	-1.23827	0.934069	0.113182	1.63066	1.14397	0.148378	0.200504	0.485084	1.31186	1.75758	NaN	0.630142	0.321592	0.04004	0.956661	1.32768	NaN	0.546339	0.919661	0.932899	-0.179305	-0.260055	NaN	-0.209546	0.906096	0.0247593	-0.0338373	1.44718	-0.0646524	1.50301	0.835218	1.40888	1.47487	0.0571623	Q3TWW8	Q8VE97;Q3TWW8	SRSF6_MOUSE	Srsf6	Serine/arginine-rich splicing factor 6
	0.320402	NaN	-0.594394	-0.79446	-0.982594	-0.586373	-0.784528	-0.675287	NaN	-0.792174	NaN	-0.383941	-0.67592	NaN	-1.14902	-1.3013	-0.598949	-0.613781	NaN	NaN	-1.41706	NaN	-1.06471	-0.356256	-0.883366	-0.643117	NaN	NaN	NaN	NaN	NaN	-0.734773	-1.45969	-0.95572	-0.95937	NaN	-0.498586	-1.43554	-0.985758	-0.0103159	0.42061	NaN	Q3TXS7	Q3TXS7	PSMD1_MOUSE	Psmd1	26S proteasome non-ATPase regulatory subunit 1
	-0.915263	-0.709988	-0.519948	-0.576235	-0.143328	0.253481	-0.487132	-0.0663567	NaN	-0.370522	-0.743531	-0.0778494	-0.00462151	-0.973669	-0.436053	-0.12223	-0.498401	0.0857286	-1.12949	-0.566628	-0.848162	-0.503027	-0.430359	-0.075592	NaN	-0.3209	-0.270197	0.647366	-0.816827	-0.623138	-0.991295	-0.865979	-0.739192	-0.518749	-0.693037	-0.0208597	-0.515061	0.116519	-0.0870752	-0.133828	-0.12653	-0.662672	Q3U0V1	Q3U0V1	FUBP2_MOUSE	Khsrp	Far upstream element-binding protein 2
	-1.35601	-0.564734	-0.751276	-0.993735	NaN	-0.895029	-0.273879	-0.430454	-1.55561	-0.326643	-0.630157	-1.78712	-0.140419	-0.280429	-0.841575	-0.194193	NaN	-0.144601	NaN	NaN	NaN	NaN	-0.381806	-0.408055	NaN	-0.606236	-1.94444	-0.449171	NaN	-1.55711	-0.864468	NaN	-0.808332	-1.00621	-0.543836	-0.718513	0.182625	NaN	-0.863584	-0.875441	-0.659133	-0.632604	Q3U1J4	Q3U1J4	DDB1_MOUSE	Ddb1	DNA damage-binding protein 1
	1.98557	NaN	NaN	NaN	2.11857	1.17894	NaN	NaN	1.58742	1.85319	1.07321	1.45169	0.548467	NaN	1.38677	NaN	NaN	NaN	NaN	NaN	1.43222	2.07526	NaN	1.04855	NaN	1.18048	NaN	0.0462046	1.38951	NaN	NaN	NaN	NaN	NaN	2.19309	1.56329	NaN	2.12255	NaN	1.82593	1.22214	NaN	Q3U3R4	Q3U3R4	LMF1_MOUSE	Lmf1	Lipase maturation factor 1
	0.314396	NaN	NaN	-0.362416	-0.892415	0.0771599	-0.0855141	-0.679996	-0.128906	-0.0835109	0.0689621	0.224567	-0.562002	0.0843382	0.658734	-0.642728	-0.674438	0	-0.823894	-2.19364	NaN	-0.254398	NaN	-0.888121	NaN	NaN	-0.532865	-0.316385	-1.00421	-0.37277	0.332561	-0.359831	NaN	-0.10889	-0.748259	NaN	-0.663732	NaN	-1.23382	-0.325919	-0.074873	-0.908251	Q3U7R1	Q3U7R1	ESYT1_MOUSE	Esyt1	Extended synaptotagmin-1
	-0.651981	-0.866239	-0.313437	NaN	-0.57201	-0.686863	-0.735315	-0.180225	NaN	-0.215859	-0.259159	-0.802727	NaN	NaN	0.153157	-0.633459	-0.588032	0.366488	NaN	NaN	-0.982593	-0.859964	0.279598	-0.231398	NaN	NaN	NaN	NaN	NaN	NaN	-0.107202	-1.58657	NaN	-1.15911	-0.729798	-0.361837	-0.953741	-0.947309	-0.460439	-0.408741	-0.283727	NaN	Q3UBX0	Q3UBX0	TM109_MOUSE	Tmem109	Transmembrane protein 109
	NaN	NaN	-1.05015	NaN	-0.667204	-1.3234	NaN	0.217101	NaN	-0.630252	-0.90097	-0.444957	NaN	-1.24294	NaN	NaN	NaN	NaN	NaN	NaN	NaN	NaN	NaN	-1.19824	NaN	NaN	NaN	NaN	NaN	NaN	-1.67709	NaN	-1.14148	-2.54779	NaN	-0.238008	-1.74249	NaN	-0.469908	NaN	-1.35967	-2.09711	Q3UKJ7	Q3UKJ7	SMU1_MOUSE	Smu1	WD40 repeat-containing protein SMU1
	-0.923297	NaN	NaN	NaN	-0.349431	NaN	NaN	NaN	NaN	NaN	NaN	NaN	NaN	NaN	-1.01313	NaN	NaN	NaN	NaN	NaN	NaN	NaN	0.141071	NaN	NaN	NaN	NaN	NaN	NaN	NaN	NaN	NaN	-0.157419	-0.360347	-0.198181	NaN	NaN	0.0163298	NaN	-0.201866	0.0191174	-0.147262	Q3ULJ0	Q6NXY9;Q3ULJ0	GPD1L_MOUSE	Gpd1l	Glycerol-3-phosphate dehydrogenase 1-like protein
	NaN	NaN	NaN	NaN	NaN	NaN	NaN	-1.0676	NaN	-0.588901	-1.53721	-0.340566	NaN	NaN	-0.932217	NaN	-0.475049	-0.420691	NaN	NaN	NaN	NaN	-0.843498	NaN	NaN	NaN	-0.920233	NaN	NaN	NaN	NaN	NaN	NaN	NaN	NaN	NaN	NaN	-1.33231	NaN	-1.46229	-0.651026	NaN	Q3UMU9	Q3UMU9	HDGR2_MOUSE	Hdgfl2	Hepatoma-derived growth factor-related protein 2
	NaN	-0.676417	-1.06764	-0.465411	-0.6805	NaN	NaN	NaN	NaN	-1.57326	-1.16	NaN	NaN	NaN	-0.590285	NaN	-1.02659	NaN	NaN	NaN	-0.00216532	-0.462113	NaN	-0.669697	-0.316458	NaN	NaN	NaN	NaN	NaN	NaN	NaN	NaN	-0.0893373	-0.694854	-0.551353	-0.193956	NaN	-0.158455	-0.677821	NaN	NaN	Q3UN02	Q3UN02	LCLT1_MOUSE	Lclat1	Lysocardiolipin acyltransferase 1
	-0.883471	-0.514445	-0.942415	NaN	-0.804341	-0.134499	0.00112629	-0.334036	-1.05765	-0.146666	NaN	-0.680687	0.152644	NaN	-0.492484	-0.0524731	-0.901031	NaN	-0.856139	-0.464423	-0.590261	-0.175318	-1.10039	-0.928482	NaN	NaN	NaN	-0.123912	-1.45036	NaN	-0.150965	-0.463546	NaN	-0.169318	-0.175391	NaN	-0.629872	NaN	NaN	NaN	-0.518066	-0.460389	Q3UPL0	Q3UPL0	SC31A_MOUSE	Sec31a	Protein transport protein Sec31A
	9.06937	8.13589	6.60855	7.6758	2.35772	2.62867	5.04025	6.79794	2.85109	2.42189	5.8624	2.59612	3.20982	2.3087	2.64317	6.14835	2.48717	2.57866	2.68064	7.29472	4.49131	4.42548	3.23391	3.24693	8.99434	7.76908	6.96566	5.38707	7.48312	8.53921	6.39826	6.09071	6.9067	3.94666	3.12828	3.17697	7.86179	2.97081	3.21763	3.80093	3.08173	3.18783	Q3UV17	Q9R0H5;Q3UV17;Q9DCV7	K22O_MOUSE	Krt76	Keratin, type II cytoskeletal 2 oral
	NaN	NaN	NaN	NaN	NaN	-0.508164	NaN	-0.803846	NaN	NaN	NaN	-0.312129	-0.420381	NaN	NaN	-0.244807	0.0882111	NaN	NaN	NaN	NaN	NaN	NaN	NaN	NaN	NaN	NaN	NaN	-0.620985	NaN	-0.107035	-0.553676	NaN	-0.674582	NaN	NaN	-0.482635	-0.361548	0.0116844	-0.353114	-0.518308	NaN	Q3UWL8	Q3UWL8	Q3UWL8_MOUSE	Pfdn4	Prefoldin subunit 4
	-1.12027	NaN	-0.210424	-0.323935	-0.0855675	-0.0723772	NaN	0.0700932	NaN	-0.638262	NaN	-0.851113	-0.407888	NaN	-1.15482	-0.60253	-0.62357	-0.354373	NaN	-1.56801	NaN	-1.59563	-0.0826988	-1.06506	NaN	NaN	-0.668773	NaN	-1.10741	NaN	NaN	NaN	0.21847	NaN	-1.04655	NaN	NaN	-0.779784	-0.188369	-0.507061	-0.458867	-0.0842142	Q501J6	Q501J6	DDX17_MOUSE	Ddx17	Probable ATP-dependent RNA helicase DDX17
	-1.23775	-0.499174	-0.606218	-0.331483	NaN	-0.77669	0.244304	-0.793202	-1.00651	-0.922729	-0.522293	-0.175408	-0.399405	0.105659	NaN	-0.473193	NaN	NaN	-1.60893	NaN	-0.610521	-0.410965	-2.443	-1.57226	NaN	-1.26991	NaN	-0.286675	-1.49305	NaN	-1.40963	NaN	-0.498764	-0.803336	-1.08004	NaN	-0.522741	-0.683854	-1.09013	-0.20682	-0.491082	NaN	Q52KR3	Q52KR3	PRUN2_MOUSE	Prune2	Protein prune homolog 2
	NaN	NaN	NaN	NaN	NaN	0.694059	NaN	0.553683	0.991076	0.312513	1.15463	NaN	1.28094	NaN	0.642295	NaN	NaN	-0.0498495	1.00694	NaN	-0.783634	NaN	NaN	NaN	NaN	NaN	NaN	NaN	-0.0227327	NaN	NaN	0.332073	NaN	0.025095	NaN	NaN	NaN	-0.307326	NaN	NaN	0.421691	NaN	Q5F4S8	Q5F4S8	Q5F4S8_MOUSE	Trpm3	Transient receptor potential cation channel, subfamily M, member 3
	-0.765145	NaN	NaN	NaN	-0.483569	-0.186735	-0.109885	-0.673811	-0.361905	-0.103054	NaN	0.0561285	0.228371	0.133869	0.223003	0.124835	NaN	0.28962	-0.620337	NaN	NaN	-0.412444	NaN	0.0786371	NaN	-0.0495453	-0.191315	NaN	NaN	-0.839045	-0.398161	-0.138643	-0.504341	0.680268	NaN	NaN	-0.408446	-0.411745	NaN	0.150265	-0.216056	NaN	Q5SRX1	Q5SRX1	TM1L2_MOUSE	Tom1l2	TOM1-like protein 2
	NaN	NaN	NaN	NaN	NaN	-0.403956	NaN	-1.06396	NaN	-1.61262	-1.57472	-1.5948	-0.434696	NaN	NaN	NaN	-1.52684	-0.894482	NaN	NaN	NaN	-1.47209	-1.0555	NaN	NaN	NaN	NaN	NaN	NaN	NaN	-1.15023	NaN	NaN	NaN	-1.81939	NaN	NaN	NaN	NaN	-2.09667	-1.10155	NaN	Q5SW19	Q5SW19	CLU_MOUSE	Cluh	Clustered mitochondria protein homolog
	0.89678	1.31073	1.43893	1.199	0.84266	1.20122	0.598408	1.50759	1.16769	1.21862	0.856839	1.56692	0.740615	0.594913	1.60684	1.61838	0.973545	0.831958	0.359612	1.43024	0.774391	1.16334	1.12775	0.743287	0.889698	1.016	0.751112	0.573896	0.237583	0.164565	1.15277	1.10516	0.981924	1.23823	1.18929	1.00176	1.17666	0.84408	0.816743	1.03297	1.0415	0.586008	Q5SWP3	Q5SWP3	NACAD_MOUSE	Nacad	NAC-alpha domain-containing protein 1
	-1.01435	NaN	NaN	-0.818516	NaN	-0.509927	NaN	-0.856161	NaN	-0.586195	NaN	-0.997558	NaN	NaN	NaN	NaN	NaN	NaN	NaN	NaN	NaN	-1.89873	-0.912301	NaN	NaN	NaN	NaN	NaN	NaN	-0.708241	NaN	-1.46428	NaN	NaN	-0.808771	0.136249	NaN	-0.436746	-0.383393	-1.85967	-0.836346	-2.22968	Q5SWU9	Q5SWU9	ACACA_MOUSE	Acaca	Acetyl-CoA carboxylase 1
	NaN	NaN	NaN	NaN	-1.00023	NaN	0.329026	NaN	NaN	NaN	NaN	NaN	1.57256	NaN	0.362321	NaN	NaN	0.234633	NaN	-0.858958	1.10736	2.164	NaN	-0.304915	0.714647	NaN	NaN	NaN	0.903624	NaN	-0.088026	NaN	-0.326744	0.529552	NaN	-0.467626	-0.627854	-0.611764	-0.36087	-0.837848	NaN	0.0931778	Q5U458	Q5U458	DJC11_MOUSE	Dnajc11	DnaJ homolog subfamily C member 11
	-0.540966	NaN	-1.038	-0.982677	NaN	-1.4629	-0.648297	-0.447489	-1.19578	-1.23856	-1.70751	-0.750487	-0.63448	NaN	-0.163131	-0.492804	NaN	-0.15317	-0.431308	-0.947647	-0.678589	-0.942655	NaN	0.0833693	NaN	NaN	NaN	-2.2009	-0.946806	-1.68403	-0.690253	NaN	-0.614418	-0.893808	-1.15356	-0.0378685	NaN	-0.667597	NaN	0.513268	-0.151379	-0.379066	Q5XJY5	Q5XJY5	COPD_MOUSE	Arcn1	Coatomer subunit delta
	0.314641	0.602952	1.28502	1.4081	1.04715	1.54139	0.897087	1.10632	1.81202	1.36838	1.14331	1.23448	1.08462	0.333687	1.15887	1.08679	0.714385	1.05096	1.31086	0.0328007	0.757283	1.35423	0.633438	0.526538	0.609758	0.431865	1.0805	1.14479	0.95572	0.662208	1.54655	0.928663	0.781149	1.3284	1.1653	1.16191	1.03608	0.762937	0.703285	1.29149	1.335	0.814878	Q60597	Q60597	ODO1_MOUSE	Ogdh	2-oxoglutarate dehydrogenase complex component E1
	NaN	NaN	-0.183536	-0.941026	-0.959276	-0.396431	0.0980301	-0.699675	-0.747844	-0.578347	NaN	NaN	-0.458069	NaN	-0.227031	-0.562551	0.425735	-0.914385	NaN	NaN	NaN	NaN	NaN	NaN	NaN	NaN	NaN	NaN	NaN	NaN	NaN	NaN	NaN	NaN	-0.533731	-1.91647	-0.686405	NaN	0.444816	-0.467402	-0.766408	NaN	Q60598	Q60598	SRC8_MOUSE	Cttn	Src substrate cortactin
	0.410975	-0.285446	0.213344	0.475703	0.663882	0.876444	-0.738078	0.761827	0.43738	0.339667	NaN	0.266481	0.443583	-0.253107	0.268889	0.642201	NaN	0.059413	0.138248	0.0980701	0.354162	0.400164	-0.237945	0.429594	0.00964069	0.251531	-0.724904	0.382049	0.0894251	0.468233	0.902925	0.411992	0.509229	0.804303	0.705864	0.289848	0.829344	0.735914	1.03794	1.17672	1.01853	0.695109	Q60605	Q60605	MYL6_MOUSE	Myl6	Myosin light polypeptide 6
	0.0824466	-0.335142	0.6834	0.236605	-0.187586	-0.279851	-0.854414	0.0436974	NaN	-0.377238	-0.908772	0.106019	NaN	NaN	-0.518863	-0.249034	NaN	-0.0656214	-0.678014	NaN	NaN	-0.419506	-0.479271	NaN	NaN	NaN	NaN	-0.208116	NaN	NaN	-0.371521	-0.646069	-0.460423	-0.448252	-0.342285	-0.346164	0.89971	-0.0859232	-0.62501	0.203798	-0.301379	-0.208115	Q60631	Q60631	GRB2_MOUSE	Grb2	Growth factor receptor-bound protein 2
	-0.739727	NaN	-0.810658	-0.479065	-0.276704	0.343468	NaN	-0.0213833	-0.629324	-0.040813	-0.91606	0.0409288	-0.217793	0.696476	0.181838	-0.554017	0.23432	-0.372722	0.18008	-0.227031	-1.21999	-0.248124	-0.430594	-0.835632	-0.199147	-0.647968	0.382639	-0.795885	-0.250493	0.0954781	-0.0876827	0.129154	NaN	-0.448053	-0.897918	NaN	-0.313025	-0.152206	0.0041914	-0.564739	-0.152159	-0.719987	Q60634	Q60634	FLOT2_MOUSE	Flot2	Flotillin-2
	-1.23706	NaN	-1.30926	-1.47461	0.0941105	0.0630627	NaN	-0.0112391	NaN	-0.126445	NaN	-0.160664	0.144867	-0.0477238	-0.107048	-0.933143	NaN	-0.300065	NaN	-0.672588	NaN	-1.09789	-0.724424	-0.496602	NaN	-0.513188	-0.944809	-1.59548	NaN	-0.115335	-0.34665	-0.57107	-0.433335	-1.00011	-1.55045	-0.542515	-0.942804	-0.241865	0.273972	0.156379	-0.545114	-1.28116	Q60668	Q60668	HNRPD_MOUSE	Hnrnpd	Heterogeneous nuclear ribonucleoprotein D0
	NaN	0.778046	0.647257	0.0683327	0.5556	0.255393	-0.265308	0.312992	0.624688	0.680716	0.169133	0.684644	0.176493	-0.00764656	0.563657	0.403193	0.091733	0.67625	-0.0222168	0.717115	0.503816	0.344086	0.600612	0.607579	NaN	0.299541	0.0880671	0.192044	1.03777	0.821473	0.686651	0.439176	0.420628	-0.199521	0.305925	0.493861	0.623094	0.999155	0.36397	0.795986	0.772867	0.0939846	Q60675	Q60675	LAMA2_MOUSE	Lama2	Laminin subunit alpha-2
	0.651715	0.4363	0.994067	0.320676	0.467887	0.205822	0.156025	0.384719	-0.770832	0.294633	-0.0717258	0.779866	0.549282	-0.571268	-0.160621	0.0402155	0.0716524	-0.0833464	-0.72333	-0.364805	-0.264467	-0.470366	0.384855	-0.288955	-0.239063	0.207586	-0.604039	0.317108	-0.178988	-0.496611	-0.120991	-0.504812	0.249424	-0.0645428	0.0631638	0.349941	0.266486	-0.0503864	0.387612	0.365662	-0.0840836	0.0614662	Q60692	Q60692	PSB6_MOUSE	Psmb6	Proteasome subunit beta type-6
	-0.335855	-0.770742	-0.36129	-0.385456	0.183949	-0.562195	NaN	0.18324	NaN	-0.667702	NaN	0.307371	0.606203	0.0386095	-0.680449	0.330269	0.234238	0.17335	NaN	0.091711	-1.43939	-0.985197	-0.129697	0.0527277	NaN	NaN	-0.213053	-0.470984	-2.09214	-1.37489	NaN	NaN	-0.33465	-0.322112	-0.747713	-0.506425	-0.689671	0.35276	0.160994	0.329674	0.318708	-0.498112	Q60749	Q9R226;Q60749;Q9WU01	KHDR1_MOUSE	Khdrbs1	KH domain-containing, RNA-binding, signal transduction-associated protein 1
	1.45284	1.1351	1.01715	1.62213	1.3295	1.28989	0.576129	0.884113	0.962537	1.18164	0.723573	1.35745	0.892024	1.12905	0.469864	1.23502	1.28387	0.547863	0.0673971	-0.403352	-1.16538	0.393661	0.725954	1.23221	0.976488	1.0976	1.01815	0.690787	0.440241	1.47329	1.16918	0.290844	0.991307	1.38183	1.49855	1.14483	1.61877	1.51777	0.680284	1.6531	1.12381	0.835705	Q60854	Q60854	SPB6_MOUSE	Serpinb6	Serpin B6
	0.372578	0.309482	0.343319	0.788194	0.772571	0.623302	0.436461	0.843324	0.533449	0.815464	0.386124	0.66018	0.488528	0.0263309	0.675199	0.722868	-0.0665751	0.314266	0.107237	0	-0.27257	0.327334	0.51899	0.44112	0.24936	-0.346766	0.483278	-0.16055	0.318734	-0.218472	0.635448	0.2645	0.395832	0.669765	1.26852	0.477802	0.771952	0.696034	0.729017	1.10043	0.729441	0.374293	Q60864	Q60864	STIP1_MOUSE	Stip1	Stress-induced-phosphoprotein 1
	-0.450965	-1.37319	-0.884996	-0.415542	-0.980838	-0.217849	-1.19702	-0.208884	-1.07459	-0.388463	NaN	-0.561256	-0.750695	-0.5304	-0.315247	-0.583963	-0.543962	-1.21553	-0.951316	-0.298411	-0.918142	0.264453	-0.301243	-0.884273	-0.508407	-0.143766	-0.780001	-1.52132	-0.847572	-0.865395	-0.0144758	-0.441206	-0.541995	-0.570685	-0.100448	-1.20881	-0.516739	-0.589576	0.0858507	-0.583028	-0.184903	-0.461894	Q60865	Q60865	CAPR1_MOUSE	Caprin1	Caprin-1
	-2.11569	NaN	-1.35297	-0.832119	-0.939675	-1.25204	-2.17045	-1.13458	-0.352295	NaN	NaN	-1.4406	-1.30341	NaN	-1.20577	-0.614896	-1.69557	-1.24453	-0.812509	NaN	-0.936361	-0.90879	-2.46022	-1.88108	-1.2786	-0.763968	-2.21056	-2.56454	-0.812263	-1.63486	-0.850049	NaN	-1.46819	-2.05402	-1.89104	NaN	NaN	-1.19273	-2.18783	-0.542617	-1.35	NaN	Q60870	Q60870	REEP5_MOUSE	Reep5	Receptor expression-enhancing protein 5
	-0.0230184	-2.26557	-1.93691	-1.71593	-0.759672	-0.552338	NaN	-0.89362	-0.995806	-0.681512	NaN	-1.06831	-1.35724	-1.5826	-1.51589	-0.726374	NaN	NaN	-1.18234	-1.01219	-1.60103	-1.38219	-0.480681	NaN	-0.925063	-1.43184	NaN	NaN	-1.97666	NaN	-1.63108	NaN	-1.33292	-0.57468	-1.2765	NaN	-1.14679	-2.36342	-1.31796	-0.875857	-0.849068	NaN	Q60872;Q8BMJ3	Q60872;Q8BMJ3	IF1AX_MOUSE;IF1A_MOUSE	Eif1a;Eif1ax	Eukaryotic translation initiation factor 1A
	0.758338	0.147566	0.493387	0.669035	0.71229	1.37755	-0.663408	0.70286	0.401924	0.911257	0.64268	0.633467	0.825955	NaN	0.638816	0.503631	0.801885	-0.0524836	0.305377	-0.498124	-0.213712	1.18926	-0.130466	1.22238	0.0621986	0.4671	0.0628414	-0.00446415	0.0844479	0.0748997	0.459799	0.166094	0.182858	0.962294	0.870481	0.114305	0.716194	0.384261	0.317291	0.742835	0.834314	0.581614	Q60899	Q60899	ELAV2_MOUSE	Elavl2	ELAV-like protein 2
	NaN	NaN	-0.316564	-0.91275	NaN	NaN	NaN	-1.10104	NaN	NaN	NaN	NaN	NaN	-0.967757	-0.795378	-0.455997	NaN	-0.52769	-1.13551	NaN	NaN	NaN	-1.0501	NaN	NaN	NaN	NaN	0.110559	NaN	-1.55126	NaN	-0.695453	NaN	NaN	-0.786828	NaN	-0.772327	-0.459355	NaN	-0.784093	-0.181553	NaN	Q60900	Q60900	ELAV3_MOUSE	Elavl3	ELAV-like protein 3
	1.03417	0.847461	1.38388	1.23028	1.01884	1.39128	0.670588	0.847177	1.23238	1.39154	1.28865	1.20203	1.01156	-0.417418	1.73671	1.20776	1.10761	1.3335	1.37119	0.0392694	1.18505	1.01236	1.20945	1.08841	1.00187	0.98045	1.05041	1.28716	0.938787	1.16148	1.33742	1.12099	1.19727	1.60614	1.70208	0.560256	1.0785	1.66939	1.3367	1.42808	1.64607	0.995446	Q60930	Q60930	VDAC2_MOUSE	Vdac2	Voltage-dependent anion-selective channel protein 2
	-0.706596	NaN	NaN	-0.697872	-0.301501	NaN	NaN	NaN	-0.71384	NaN	NaN	-0.855461	NaN	NaN	-1.30619	-0.872699	NaN	NaN	-0.545056	NaN	-0.656622	NaN	NaN	-1.13419	NaN	NaN	NaN	NaN	NaN	-0.943661	0.351919	NaN	-1.00384	-0.412419	-0.0915022	0.174574	-1.47524	-0.866262	-1.19018	-0.808092	-0.263629	-0.0620918	Q60931	Q60931	VDAC3_MOUSE	Vdac3	Voltage-dependent anion-selective channel protein 3
	-0.644204	-1.17772	0.00576687	-0.906445	-0.968936	-0.469106	-1.63854	-1.06746	-0.319755	-1.17009	-0.403043	-0.892993	-0.46286	NaN	-0.161393	-0.959951	NaN	-1.29779	-0.920714	NaN	0.163399	-0.508643	-0.468791	-0.48151	-0.937226	-1.15235	-1.04794	-0.890609	-1.74007	-0.579231	0.204709	-0.632775	-0.434633	-0.822737	-0.623791	-0.86323	-0.0849867	NaN	-0.57836	-0.0101948	0.0613365	-0.621177	Q60932	Q60932	VDAC1_MOUSE	Vdac1	Voltage-dependent anion-selective channel protein 1
	0.030992	-0.134211	-0.158556	-0.226771	-0.645568	-0.352589	-0.280157	-0.121051	-0.844288	0.517299	-0.529292	-0.506409	0.090497	NaN	-0.867687	-0.250314	-0.592813	NaN	NaN	NaN	NaN	-0.0190144	NaN	-0.135771	-0.711613	NaN	-0.356199	NaN	-0.168723	-0.227765	-0.241803	-0.01507	NaN	-0.405596	-0.11683	NaN	-1.44771	NaN	-0.272192	-0.484986	-0.248155	NaN	Q61035	Q99KK9;Q61035	HARS1_MOUSE	Hars1	Histidine--tRNA ligase, cytoplasmic
	NaN	-2.7084	NaN	-1.20639	-0.696835	-1.31421	NaN	-1.69034	-1.39273	-1.09953	NaN	-2.08533	-1.45819	NaN	-1.94938	-0.207985	NaN	NaN	NaN	NaN	NaN	-1.18451	-1.45177	NaN	NaN	NaN	-1.19816	-1.32894	NaN	NaN	-0.891972	NaN	-2.1659	-1.79113	-0.837152	NaN	-1.94778	-1.62022	NaN	-0.833577	-1.76464	-2.07391	Q61081	Q61081	CDC37_MOUSE	Cdc37	Hsp90 co-chaperone Cdc37
	NaN	NaN	NaN	0.34302	0.309001	NaN	NaN	0.726995	NaN	0.42721	NaN	NaN	NaN	NaN	NaN	0.336586	NaN	0.369855	-0.528845	NaN	NaN	-0.261642	NaN	NaN	NaN	NaN	NaN	NaN	NaN	NaN	NaN	0.0982866	0.155002	0.387144	NaN	0.309944	0.606923	-0.071269	NaN	NaN	0.411715	NaN	Q61084	Q61084	M3K3_MOUSE	Map3k3	Mitogen-activated protein kinase kinase kinase 3
	NaN	NaN	NaN	-0.847221	-0.434223	NaN	-0.913997	-0.375134	-0.560891	-0.195582	-1.56914	-1.03586	-1.40025	NaN	-0.591684	-0.520351	NaN	NaN	NaN	NaN	-0.710251	-0.951881	-0.904364	NaN	-1.0374	-0.844795	-0.825253	NaN	NaN	NaN	-0.388444	-1.4807	-0.635867	-0.382539	-0.448404	NaN	NaN	-0.592966	NaN	-0.205523	-0.369171	NaN	Q61166	Q61166	MARE1_MOUSE	Mapre1	Microtubule-associated protein RP/EB family member 1
	1.92096	1.87703	1.37131	1.4187	1.27292	1.35905	0.942511	1.11028	1.3284	1.09136	0.851398	1.21892	0.603345	0.511329	0.944972	1.19594	0.77361	0.555365	0.56339	1.20014	0.580959	1.0107	1.17608	1.15093	1.73336	1.05939	1.09453	0.945317	1.89817	2.60768	1.51594	1.01337	1.63825	1.23137	1.16455	0.907775	1.67437	0.97943	0.994588	1.42991	1.50645	0.846219	Q61171	Q61171	PRDX2_MOUSE	Prdx2	Peroxiredoxin-2
	-0.468384	NaN	NaN	-0.841482	NaN	-1.75648	NaN	-0.848403	-1.2546	-0.602694	NaN	-0.250187	-0.850373	NaN	-1.02409	NaN	NaN	NaN	NaN	NaN	NaN	-0.721213	NaN	-1.47649	NaN	NaN	NaN	NaN	NaN	NaN	-2.2752	NaN	NaN	-0.653749	-1.23849	NaN	-0.929976	-1.0793	NaN	-0.614844	-1.35537	NaN	Q61187	Q61187	TS101_MOUSE	Tsg101	Tumor susceptibility gene 101 protein
	0.458437	0.288893	0.645078	-0.340257	0.862513	0.764132	0.15454	0.253737	0.393208	-0.146999	0.291457	0.340396	0.345533	0.76361	1.21689	0.0514994	0.0513515	0.850645	0.665156	-0.443316	0.133379	0.416658	0.665676	0.66294	0.00258923	0.156265	-0.406903	0.129749	-0.164889	NaN	-0.26766	0.110336	NaN	0.787834	0.768919	NaN	0.249351	0.159265	0.632016	0.103081	0.749763	0.761168	Q61207	Q61207	SAP_MOUSE	Psap	Prosaposin
	NaN	-1.0832	NaN	-1.38766	NaN	-1.12674	NaN	NaN	-0.678636	NaN	NaN	-1.53709	NaN	NaN	0.447846	NaN	NaN	NaN	NaN	NaN	NaN	NaN	NaN	NaN	-0.870753	NaN	NaN	-0.956341	-1.41831	NaN	-0.373498	NaN	NaN	-0.910726	-0.376071	NaN	-0.201563	-0.164839	NaN	-0.79014	-1.04099	NaN	Q61233	Q61233	PLSL_MOUSE	Lcp1	Plastin-2
	NaN	-0.306489	-0.113417	-0.439509	1.11013	0.439253	0.0184689	0.0831575	-0.121147	0.793953	0.0913162	0.406719	-0.337315	-0.152596	0.521127	0.448243	-0.63243	0.212137	0.253829	0.194842	0.451632	0.719398	-0.3602	0.139124	0.0489111	1.14987	-0.237358	0.709129	0.221462	1.63068	0.475336	1.21849	-1.04883	0	-0.56074	-0.649434	0.181688	0.685997	-0.211578	1.47724	0.958748	1.05337	Q61292	Q61292	LAMB2_MOUSE	Lamb2	Laminin subunit beta-2
	-0.314518	-2.35575	-0.60744	-1.41846	NaN	-0.293157	-1.02083	-0.561521	-1.30609	-1.08189	-1.73628	-0.800343	-0.755738	NaN	-0.593898	-1.04811	-1.46731	NaN	NaN	NaN	NaN	NaN	-1.09065	-0.759924	-0.834645	NaN	-0.657766	NaN	NaN	NaN	-0.671759	-0.42205	-0.542225	-1.01017	-0.514774	0.160551	-0.55053	-0.575127	-0.823142	-0.572502	-1.40285	NaN	Q61316	Q61316	HSP74_MOUSE	Hspa4	Heat shock 70 kDa protein 4
	NaN	-2.46466	-0.913546	0.0303669	-0.288973	-0.0981703	NaN	0.699928	-0.411882	-0.0722604	-0.688962	0.140402	-0.701442	-0.344287	-0.170171	-0.27924	-0.339917	-0.27337	-0.391705	-0.75364	-1.68761	0.806694	-0.00885487	-0.976364	-0.234366	-0.46405	0.0411577	-1.12976	-0.648251	-1.2776	0.0111246	-0.470692	-0.585852	-0.369398	0.34811	-1.26449	-0.422021	-0.633058	-0.743653	-0.199327	1.01601	-1.15129	Q61335	Q61335	BAP31_MOUSE	Bcap31	B-cell receptor-associated protein 31
	3.23365	1.78235	NaN	0.995363	0.366639	NaN	0.771725	-0.349912	NaN	-0.921075	NaN	NaN	NaN	NaN	NaN	-0.163524	NaN	NaN	NaN	NaN	NaN	NaN	NaN	NaN	2.3544	2.62863	0.89115	-0.305695	1.87519	0.688198	0.0277891	NaN	NaN	NaN	NaN	NaN	3.03447	NaN	NaN	NaN	NaN	NaN	Q61414	Q61414	K1C15_MOUSE	Krt15	Keratin, type I cytoskeletal 15
	0.267579	-0.741265	NaN	NaN	NaN	0.211804	NaN	0.0749178	-0.372605	-0.246712	0.424604	-0.224652	-0.663588	NaN	0.39226	-0.000331879	-0.13374	0.362741	-0.0822372	NaN	-0.250165	NaN	-0.871425	NaN	-0.962585	NaN	0.686884	0.220142	-0.778884	-0.4001	0.83164	-0.30391	-0.176807	NaN	-0.0907068	NaN	-0.417622	0.199409	-0.13755	-0.894188	0.447107	NaN	Q61425	Q61425	HCDH_MOUSE	Hadh	Hydroxyacyl-coenzyme A dehydrogenase, mitochondrial
	-0.418432	0.182678	NaN	-0.308205	0.299603	-0.429697	-0.335244	-0.280923	-0.21479	-1.93174	-0.37224	-0.901711	0.158638	-0.662177	-0.56713	-0.462296	-0.85825	-0.431484	-0.153575	-0.280637	NaN	-0.11697	0.0958862	-1.57825	0.50849	0.109299	-1.05722	-1.36589	-1.24021	NaN	-0.452415	-0.31345	0.0318804	-0.117113	-0.664861	-0.018652	-0.122626	-0.312925	-0.621878	-0.690534	-0.203303	-0.841606	Q61543	Q61543	GSLG1_MOUSE	Glg1	Golgi apparatus protein 1
	1.41728	1.20123	1.58278	1.43824	1.53388	1.82735	1.15412	1.60048	1.06742	1.05701	0.962448	1.36283	1.21738	0.58638	1.33777	1.2955	0.472577	0.742843	1.20439	0.437551	1.46065	1.52842	1.7991	1.54767	1.17268	0.691939	0.813841	0.731972	0.479969	0.0754061	1.7033	1.04675	1.33857	1.61216	1.43309	0.785764	1.30641	1.01551	0.901086	1.57405	1.61629	1.02999	Q61584	Q61584	FXR1_MOUSE	Fxr1	RNA-binding protein FXR1
	-1.9037	-0.137739	0.103724	-0.122349	-0.625523	-0.34392	-0.534009	0.0713625	-0.574558	-0.354796	-0.504781	-0.142395	-0.20734	0.238812	0.000885963	-0.0961685	-0.304338	-1.13603	0.171595	-0.369439	-0.279427	0.0477018	-0.216269	0.207554	0.0847244	NaN	0.302821	NaN	-1.04149	-0.540265	-0.0494413	-0.0902872	0.0529604	-0.176944	-0.604799	-0.707109	-0.0484638	-0.437514	-0.96174	0.138554	-0.257998	0.244781	Q61595	Q61595	KTN1_MOUSE	Ktn1	Kinectin
	0.526142	-0.105721	0.664706	1.14242	0.599069	0.676235	0.169931	0.925414	0.140587	0.470741	-0.407558	1.07306	0.748476	0.0276814	0.94372	0.428021	0.554137	0.526054	0.853648	-0.348782	0.959758	-0.0470343	0.54968	0.450766	-0.211835	-0.0771608	0.508571	0.222983	0.0571957	0.576756	0.946562	0.716099	0.536482	0.338274	0.858417	0.246417	0.405835	0.634298	0.328079	0.898387	0.832332	-0.0430832	Q61598	Q61598	GDIB_MOUSE	Gdi2	Rab GDP dissociation inhibitor beta
	-0.0667958	-0.843696	0.0904722	0.260587	-0.7555	-0.800974	NaN	NaN	-0.279007	NaN	NaN	-0.41806	-0.400311	NaN	-0.105764	NaN	NaN	NaN	-0.267786	-0.442863	0.406899	0.163615	-0.0372629	0.277705	-0.101725	-0.241117	-0.35811	-1.19345	NaN	-0.636536	0.451311	NaN	-0.212966	-0.141065	0.276569	0.386337	0.436743	0.263892	0.257905	0.351464	-0.0545759	NaN	Q61644	Q61644	PACN1_MOUSE	Pacsin1	Protein kinase C and casein kinase substrate in neurons protein 1
	0.934103	0.378894	1.15949	1.27402	1.62507	1.48113	1.07767	1.50653	-0.580906	1.53951	0.413507	1.81165	1.51567	0.916344	1.1346	0.875865	1.1724	1.88789	-0.145299	0.660925	-0.639817	0.285155	1.24248	1.18966	NaN	0.477627	1.32624	1.16274	0.33454	-0.161296	0.111844	0.525233	0.811511	0.774516	0.711685	1.28781	1.19092	1.63881	1.44787	1.42675	1.3819	0.524926	Q61656	Q61656	DDX5_MOUSE	Ddx5	Probable ATP-dependent RNA helicase DDX5
	0.0534263	-0.0749454	-0.438482	-0.598628	-0.25546	-0.370176	0.125636	-0.000506401	-0.303641	-1.07734	-1.24528	0.08881	0.238237	-0.601665	-0.0179138	-0.301836	-1.35967	-1.25191	NaN	NaN	NaN	-0.756672	-0.630744	-0.801819	-0.417179	-0.951106	-2.3305	-1.43745	-1.10529	NaN	-1.63106	-1.54165	-0.905935	-0.805643	-0.295416	NaN	-0.3506	-0.614951	-0.395139	-0.771654	-0.681533	-0.725866	Q61699	Q61699	HS105_MOUSE	Hsph1	Heat shock protein 105 kDa
	0.567256	-0.502534	0.534922	0.592815	0.729607	1.29861	0.601629	1.0165	0.187455	0.767205	0.127471	0.977081	1.08224	-0.00743294	0.876427	0.41713	0.425174	0.697545	0.2852	0.218747	0.109133	0.873292	0.812315	0.776683	0.237022	0.244164	0.842303	0.334721	-0.344767	0.010025	0.742371	0.55222	0.685344	1.01152	0.566186	0.0599775	0.879686	0.735817	0.651681	0.870982	1.32621	0.319564	Q61701	Q61701	ELAV4_MOUSE	Elavl4	ELAV-like protein 4
	NaN	NaN	-0.462865	NaN	-1.15989	-1.57971	NaN	-0.432545	-0.962414	-0.7744	-1.12948	-1.14089	-0.201743	NaN	-0.240951	-0.882283	-1.04195	-1.09277	NaN	NaN	NaN	-0.682917	NaN	-0.472029	NaN	NaN	-0.853534	NaN	-0.543605	NaN	-0.0602522	NaN	NaN	NaN	NaN	NaN	NaN	-1.07159	NaN	-0.482055	-0.142636	NaN	Q61738	Q61738	ITA7_MOUSE	Itga7	Integrin alpha-7
	-0.0285125	0.656357	0.966488	0.557136	1.14318	0.956923	0.589099	1.23393	1.40282	0.534723	0.414305	1.17989	0.667747	0.445671	0.19993	1.09576	0.20069	0.689135	1.15869	0.223014	-0.916973	0.442239	0.419623	0.992497	-0.234947	0.141221	0.824405	0.212165	0.846828	-0.109532	1.64465	0.524288	-0.346442	0.456069	0.507013	NaN	0.12833	0.468593	-0.777958	0.188488	0.598545	0.5916	Q61753	Q61753	SERA_MOUSE	Phgdh	D-3-phosphoglycerate dehydrogenase
	0.169078	-0.176192	0.182786	-0.446678	-0.367452	-1.52418	NaN	-0.460708	NaN	NaN	NaN	NaN	NaN	NaN	-0.639302	-0.372273	NaN	NaN	-0.620782	NaN	0.0873256	NaN	0.620576	-0.307634	NaN	0.107754	NaN	NaN	1.63702	NaN	NaN	-0.489968	-0.748984	-0.544276	-0.166508	-0.53337	-0.191306	-0.429799	0.0939932	0.185992	-0.256983	0.334296	Q61768	Q61768	KINH_MOUSE	Kif5b	Kinesin-1 heavy chain
	2.08983	4.71615	0.563873	2.89858	-0.370722	NaN	0.714529	-0.00792599	NaN	NaN	0.59255	-0.429751	NaN	NaN	NaN	1.53814	NaN	NaN	NaN	1.08321	NaN	-0.043746	-0.467414	NaN	2.46226	2.03532	0.938314	0.991769	2.8914	2.82343	2.23126	1.31608	1.56527	0.141976	0.0784979	-0.185369	1.34002	NaN	NaN	-2.04461	NaN	0.92824	Q61781	Q61781	K1C14_MOUSE	Krt14	Keratin, type I cytoskeletal 14
	-0.796652	NaN	0.125488	-0.0882235	-0.586329	-0.485571	NaN	-0.293686	NaN	-0.359331	-0.657008	-0.507263	-0.535491	-0.281237	-0.35569	-0.207152	NaN	0.0896645	-0.552054	-0.358453	-0.80987	-1.35419	-0.626316	-0.836402	NaN	-0.865353	NaN	-1.64224	NaN	-1.0004	-0.401859	NaN	-0.62828	-0.614714	-0.530285	-0.690973	-0.372639	-0.141472	-0.40674	-0.514555	-0.772131	-0.373594	Q61792	Q61792	LASP1_MOUSE	Lasp1	LIM and SH3 domain protein 1
	NaN	0.1029	0.338734	0.129062	0.314154	0.82931	-0.5526	1.28908	0.480873	-0.123417	0.297991	0.961213	NaN	-0.196669	NaN	0.527084	0.10096	-0.195977	NaN	NaN	0.424068	0.727599	NaN	0.485082	0.42523	0.13701	NaN	-0.264537	NaN	NaN	NaN	NaN	NaN	1.21219	0.528536	NaN	0.966509	0.588464	0.50036	NaN	1.00548	0.498657	Q61838	Q6GQT1;Q61838	PZP_MOUSE	Pzp	Pregnancy zone protein
	0.512841	0.11145	0.642316	-0.0289469	-0.146425	1.2761	0.115542	1.04731	NaN	0.46062	-0.407166	0.777832	0.849113	0.506224	0.0278873	-0.000790596	-0.524705	0.771997	NaN	0.0466433	-0.141148	0.0736837	0.856726	-0.00538635	NaN	-0.601086	0.432357	0.206579	NaN	-0.620308	-0.44487	-0.502151	0.650738	0.569737	0.0893364	0.270823	NaN	0.527051	0.681052	0.42473	0.524983	-0.355873	Q61937	Q61937	NPM_MOUSE	Npm1	Nucleophosmin
	-0.469883	NaN	NaN	0.0231962	NaN	0.222042	-1.31002	0.0701714	-0.0907207	-0.180245	-0.765513	0.104264	-0.00295448	-0.023263	0.0542641	-0.36141	-0.252699	-0.441939	-0.200637	-0.592772	NaN	1.94884	-0.119663	-0.371243	NaN	NaN	-0.251069	NaN	NaN	NaN	0.274155	-0.158887	NaN	-0.173874	0.231799	NaN	-0.770034	0.0633049	0.153331	-0.254583	0.34654	-0.795919	Q61990	Q61990	PCBP2_MOUSE	Pcbp2	Poly(rC)-binding protein 2
	NaN	NaN	-1.3296	NaN	0.0307379	0.2055	NaN	-0.513196	-1.92844	0.394279	-0.119842	-0.198834	NaN	NaN	-0.888892	NaN	NaN	NaN	NaN	NaN	NaN	NaN	NaN	-1.81301	NaN	0.198732	NaN	NaN	-0.011178	NaN	-0.213223	0.137083	NaN	-0.664258	NaN	NaN	-1.2791	NaN	NaN	-0.120018	-0.149453	NaN	Q62000	Q62000	MIME_MOUSE	Ogn	Mimecan
	0.743784	-0.702068	0.878468	0.498424	0.910574	0.684401	0.238902	1.15183	-0.725418	0.550967	-0.311173	1.43215	1.05564	0.0131979	-0.64923	0.455236	0.652092	1.02179	-0.535711	-0.344245	-0.162824	-0.218835	0.571089	0.63724	NaN	NaN	0.568599	0.673412	-1.33342	-0.920464	-0.891768	NaN	-0.00203323	-0.03545	0.128953	0.709736	-0.289615	0.98733	0.479244	0.965463	0.381462	0.0922813	Q62093	Q62093	SRSF2_MOUSE	Srsf2	Serine/arginine-rich splicing factor 2
	NaN	NaN	0.0195808	0.232837	-0.530999	0.421413	NaN	0.85678	0.493201	-0.380685	NaN	0.404482	-0.232367	NaN	-0.88497	NaN	NaN	NaN	NaN	0.140742	-0.12347	-0.245092	NaN	0.201797	NaN	NaN	NaN	NaN	0.624299	NaN	0.876692	0.262747	-1.06147	NaN	NaN	NaN	0.322296	0.689556	NaN	0.483161	2.6948	NaN	Q62165	Q62165	DAG1_MOUSE	Dag1	Dystroglycan 1
	0.544131	0.418893	0.864268	0.846703	0.542384	1.06946	0.894968	1.02558	0.768673	0.820132	0.453863	1.06061	0.509417	0.370111	0.882653	0.892934	0.622475	0.96008	0.803819	0.532258	0.831693	0.991473	0.93437	0.715981	0.345809	0.703373	0.479812	0.372856	0.611732	0.340554	0.824103	0.596964	0.436585	0.68049	0.721822	0.707942	0.843519	0.575122	1.0979	0.809402	0.931854	0.603454	Q62167	P16381;Q62095;Q62167	DDX3X_MOUSE	Ddx3x	ATP-dependent RNA helicase DDX3X
	-1.15061	-1.80536	-1.05574	-0.547853	NaN	-0.414522	NaN	NaN	-1.17674	-0.46946	-1.12906	-0.417163	NaN	NaN	-2.36675	-1.65395	-0.805735	NaN	-1.99958	NaN	NaN	NaN	-1.75648	NaN	NaN	-0.722345	-1.62697	-1.72621	-1.34646	-1.37839	-0.603186	-0.189738	-1.08422	-1.43799	-1.23005	-1.90898	-0.897639	NaN	-1.05368	NaN	NaN	NaN	Q62186	Q62186	SSRD_MOUSE	Ssr4	Translocon-associated protein subunit delta
	1.4644	1.25112	1.64674	1.52153	1.3971	2.18007	1.38211	1.73456	1.79009	2.14932	0.904733	1.88506	1.51098	0.843123	2.138	1.18902	1.374	1.65971	1.50869	1.63223	1.09582	1.58795	1.99846	1.44654	1.37875	0.464564	1.73577	1.51976	1.87774	1.98325	2.03067	1.12651	1.81458	1.88686	1.71068	1.33287	1.92141	1.65643	1.40959	2.06314	1.87395	1.19863	Q62188	Q62188	DPYL3_MOUSE	Dpysl3	Dihydropyrimidinase-related protein 3
	NaN	NaN	NaN	-0.921575	-0.57553	-0.481216	NaN	NaN	NaN	-0.64128	NaN	NaN	NaN	NaN	-0.0454855	0.239305	NaN	NaN	NaN	NaN	NaN	NaN	NaN	-0.6991	NaN	NaN	NaN	-0.0324793	-0.238702	-1.94967	-1.28297	NaN	NaN	NaN	NaN	-0.48375	NaN	NaN	NaN	-0.639744	-1.30248	-1.22923	Q62209	Q62209	SYCP1_MOUSE	Sycp1	Synaptonemal complex protein 1
	-0.23846	0.0460014	0.249216	-0.0140657	0.762173	0.0997868	0.0787582	0.755816	0.591823	0.384357	0.0597115	0.702742	0.591119	0.121127	0.783027	0.324893	0.112029	0.0961113	0.659336	0.0461626	-0.00478029	0.470726	0.365499	0.34872	-0.189528	0.70097	0.0843897	0.00464058	0.420586	0.524329	0.408756	0.528629	0.414751	-0.0345821	0.383723	-0.0985909	-0.0144491	0.572152	-0.0286398	0.721653	0.768998	0.0220337	Q62261	Q62261	SPTB2_MOUSE	Sptbn1	Spectrin beta chain, non-erythrocytic 1
	NaN	-1.24538	NaN	NaN	NaN	-1.31357	NaN	NaN	NaN	NaN	NaN	NaN	NaN	NaN	-0.697192	-0.969912	-3.28407	NaN	-0.064187	NaN	-0.585658	-0.572924	NaN	NaN	NaN	NaN	NaN	NaN	NaN	NaN	NaN	NaN	-1.40589	-0.665611	-2.21674	NaN	-1.02634	-1.51001	NaN	-0.501624	-0.867851	-2.12092	Q62313	Q62313;Q62314	TGON1_MOUSE	Tgoln1	Trans-Golgi network integral membrane protein 1
	-0.16724	-0.722095	0.030427	-0.486021	0.338022	0.27082	NaN	0.205784	NaN	0.0887361	NaN	0.0984077	-0.00383568	-0.979823	0.0395164	-0.0216894	-0.495588	-0.159401	NaN	-0.0501881	-0.500097	-0.634876	0.247855	-0.0260191	NaN	-0.936159	-0.170084	-0.829946	NaN	NaN	NaN	-1.03144	0.0845108	-0.957782	-0.710032	-0.232017	-0.166415	0.226459	0.181348	-0.174081	0.149559	-0.243069	Q62318	Q62318	TIF1B_MOUSE	Trim28	Transcription intermediary factor 1-beta
	-0.997293	NaN	-0.770669	NaN	-0.901052	-0.507469	NaN	-0.194978	NaN	NaN	-1.04349	0.497549	-0.123655	NaN	-0.735725	-0.620282	-0.222113	-0.161887	NaN	NaN	-1.31222	NaN	-0.552622	-0.685328	NaN	NaN	-0.441107	NaN	NaN	NaN	-1.16745	NaN	1.00132	-0.357112	NaN	NaN	-0.421018	-0.836082	0.0555477	-0.0700607	-0.563649	-0.725248	Q62376	Q62376	RU17_MOUSE	Snrnp70	U1 small nuclear ribonucleoprotein 70 kDa
	-0.331537	-0.298572	-0.305569	-0.02845	0.460369	0.238889	-0.480299	0.385578	-0.1742	-0.544065	-0.188012	-0.344823	NaN	NaN	0.24045	-0.0477943	-1.21227	NaN	NaN	NaN	NaN	-1.34097	-1.02546	-0.301433	NaN	NaN	-0.435647	NaN	NaN	-0.939238	-0.214531	NaN	0.14447	-1.28544	-0.651365	-0.072175	-0.885407	-0.904811	-1.15572	-0.593794	0.337703	NaN	Q62418	Q62418	DBNL_MOUSE	Dbnl	Drebrin-like protein
	-0.949763	NaN	-0.945206	-0.621543	-1.29293	-0.437645	NaN	0.454964	-0.490835	-0.882949	NaN	-0.193191	0.0656929	-0.846255	-0.0265121	NaN	NaN	-0.236896	-0.191878	NaN	-0.135113	-0.42221	NaN	NaN	NaN	NaN	-0.789066	NaN	NaN	-0.120081	-0.349201	NaN	-1.08148	-0.621018	-0.659943	NaN	-0.917093	NaN	NaN	-0.686707	-1.01354	-1.24753	Q62425	Q62425	NDUA4_MOUSE	Ndufa4	Cytochrome c oxidase subunit NDUFA4
	-0.929739	-0.24674	-0.642874	-1.19628	-0.277833	-0.618598	-0.0311756	0.0583477	-0.187091	-0.888847	-0.235104	0.00827217	-1.16049	-1.06829	-1.21626	-0.324375	-0.174649	-0.0689526	-0.23944	-0.237062	-0.290734	-0.793118	NaN	-0.592302	NaN	-0.96919	NaN	-0.467293	0.15055	-0.691323	-0.423978	-0.614022	-0.915858	-1.17173	-2.01955	-2.16758	-0.548814	-1.4456	NaN	-0.578552	-0.774171	-0.288683	Q62433	Q62433	NDRG1_MOUSE	Ndrg1	Protein NDRG1
	-0.181527	-0.032136	-0.653106	-0.334641	-0.646622	0.045907	-0.454958	-0.0670967	0.0738311	-0.231171	-1.60312	-0.433356	-1.23015	-0.284759	0.0906992	-0.0427008	-1.1144	-0.114262	0.277369	-0.782894	-1.28539	0.359201	-0.863549	-0.0246344	NaN	-0.695404	-1.06946	NaN	-1.24563	-1.16419	-0.115779	-0.429544	-0.926732	-0.56776	-0.452909	-1.39186	-0.268249	-1.30301	-0.585327	-0.632914	0.28293	-1.21093	Q62446	Q62446	FKBP3_MOUSE	Fkbp3	Peptidyl-prolyl cis-trans isomerase FKBP3
	NaN	NaN	NaN	-1.0015	NaN	-0.719185	-0.40193	-0.839943	NaN	NaN	NaN	-0.510273	NaN	NaN	0.239405	NaN	NaN	-1.06098	-1.16454	NaN	-0.604292	NaN	-0.419802	NaN	NaN	-0.148593	-0.721596	NaN	-1.78685	NaN	-0.586679	NaN	-0.441531	-0.659298	-0.897662	NaN	NaN	-0.840349	NaN	-0.998838	-0.14418	-0.820088	Q62448	Q62448	IF4G2_MOUSE	Eif4g2	Eukaryotic translation initiation factor 4 gamma 2
	NaN	NaN	NaN	NaN	-1.44965	0.023963	NaN	0.422003	-1.47913	-1.49962	NaN	NaN	NaN	-0.423724	-0.550935	-0.65586	NaN	-0.243723	NaN	NaN	NaN	NaN	NaN	-1.05937	NaN	NaN	NaN	NaN	NaN	NaN	NaN	NaN	2.05218	NaN	NaN	NaN	NaN	-0.997487	NaN	-0.0787773	0.300534	NaN	Q62465	Q62465	VAT1_MOUSE	Vat1	Synaptic vesicle membrane protein VAT-1 homolog
	-1.02269	NaN	-1.73259	-1.02029	-0.685994	-0.0974874	NaN	0.0989008	NaN	-0.458811	NaN	-0.544782	-0.706892	NaN	-0.697023	-0.862042	NaN	NaN	NaN	-0.788113	NaN	-0.52795	-0.588585	-0.340118	NaN	NaN	-0.856569	-2.0683	-0.12429	NaN	-0.42143	-1.10759	NaN	-1.00889	-0.513479	-0.935719	-0.349638	NaN	-1.62279	-0.880895	-0.023881	-0.0671329	Q63810	Q63810	CANB1_MOUSE	Ppp3r1	Calcineurin subunit B type 1
	2.80413	2.40984	2.81523	2.42659	2.96635	3.06333	3.20875	3.6041	2.86118	3.1566	1.91792	2.72078	2.48888	2.53289	2.80126	3.23864	2.85612	3.0148	2.82724	2.1885	1.76968	2.57866	2.58021	2.56779	1.98059	1.98985	2.04808	1.07291	2.43267	2.33442	2.62338	2.41667	2.6539	2.46348	2.71761	2.17722	2.3944	2.25643	2.52625	2.90454	3.07905	2.33701	Q63844	Q63844	MK03_MOUSE	Mapk3	Mitogen-activated protein kinase 3
	NaN	NaN	-1.52613	NaN	-0.677877	-0.54935	0.319668	-0.79868	NaN	-0.414482	NaN	-0.259665	-0.75754	-0.137886	NaN	-1.11322	-0.104651	0.131339	NaN	NaN	NaN	NaN	-0.474842	NaN	NaN	NaN	NaN	NaN	NaN	NaN	-1.16854	NaN	-0.321143	NaN	NaN	-0.933944	NaN	NaN	-1.38461	-0.739778	-0.59525	-0.304085	Q64012	Q64012	RALY_MOUSE	Raly	RNA-binding protein Raly
	NaN	NaN	-0.466612	NaN	NaN	-1.86461	NaN	NaN	-1.92665	-0.764766	NaN	-0.849138	NaN	NaN	NaN	NaN	NaN	NaN	-1.44323	NaN	NaN	NaN	NaN	NaN	NaN	NaN	NaN	-1.04796	NaN	NaN	-0.331471	-2.75418	NaN	-1.68205	NaN	NaN	NaN	NaN	NaN	-1.27497	-0.472222	NaN	Q64105	Q64105	SPRE_MOUSE	Spr	Sepiapterin reductase
	NaN	NaN	NaN	-0.552426	0.0414667	-0.585161	0.689685	-0.0204792	NaN	-0.169622	-1.65641	NaN	0.62223	0.125824	0.373893	NaN	NaN	NaN	NaN	NaN	NaN	NaN	-0.16943	-0.065197	NaN	NaN	NaN	NaN	NaN	NaN	NaN	NaN	NaN	0.440606	-0.827782	NaN	1.54362	-0.577538	-0.141336	-0.06814	NaN	NaN	Q64213	Q64213	SF01_MOUSE	Sf1	Splicing factor 1
	-0.247106	NaN	0.135729	NaN	NaN	0.461178	NaN	0.118645	-0.315601	0.537548	NaN	0.306952	-0.244541	NaN	0.482386	0.101245	NaN	-0.496842	NaN	NaN	NaN	0.37037	NaN	NaN	NaN	NaN	NaN	NaN	NaN	-0.0852089	-0.348717	-1.15514	NaN	NaN	NaN	NaN	0.0231466	NaN	-0.571963	1.12063	NaN	NaN	Q64310	Q64310	SURF4_MOUSE	Surf4	Surfeit locus protein 4
	NaN	NaN	NaN	-1.42798	NaN	-0.43566	NaN	0.308261	-0.710953	0.319568	NaN	-0.690527	-0.268388	NaN	-0.429625	-0.970417	NaN	NaN	NaN	NaN	NaN	-1.19181	-0.744123	-0.843864	NaN	NaN	-0.922519	NaN	NaN	NaN	-1.37808	NaN	NaN	-1.06359	NaN	NaN	-1.30987	NaN	NaN	NaN	-0.630362	NaN	Q64337	Q64337	SQSTM_MOUSE	Sqstm1	Sequestosome-1
	1.06921	1.12222	1.27298	1.14405	1.73117	1.74507	0.688902	1.36367	1.20072	1.2049	0.152562	0.809801	1.1759	0.438732	1.10589	1.68486	0.564507	0.9543	1.00354	-0.350758	0.443314	0.985038	0.247125	1.10493	0.656194	0.433563	0.928619	0.850492	0.748664	0.518376	1.0248	0.341703	0.7434	0.868435	1.1258	0.312641	0.960229	0.840345	0.643238	0.934244	1.17388	0.778102	Q64433	Q64433;Q9JI95	CH10_MOUSE	Hspe1	10 kDa heat shock protein, mitochondrial
	NaN	-0.717258	-0.556214	-1.13487	0.120186	-0.0167065	NaN	-0.827508	0.187524	NaN	NaN	-0.303724	NaN	NaN	0.406458	-1.12257	-1.19602	-0.57106	-0.280739	NaN	-0.72752	NaN	-1.83191	-0.948525	-0.597035	-0.19025	NaN	-0.364199	-0.580724	0.189547	0.194569	NaN	0.302494	0.129197	NaN	NaN	NaN	0.3574	-1.05079	0.0434303	-0.42848	0.122986	Q64436	Q64436	ATP4A_MOUSE	Atp4a	Potassium-transporting ATPase alpha chain 1
	NaN	NaN	NaN	NaN	NaN	-0.695954	-1.71535	-0.940902	NaN	NaN	NaN	0.271858	-0.693108	NaN	-1.3292	-0.707211	NaN	-0.976651	NaN	NaN	NaN	NaN	-1.7923	NaN	NaN	NaN	NaN	NaN	NaN	NaN	NaN	NaN	NaN	NaN	NaN	NaN	NaN	NaN	NaN	NaN	-1.33487	-1.90285	Q64442	Q64442	DHSO_MOUSE	Sord	Sorbitol dehydrogenase
	0.885995	NaN	NaN	NaN	0.160724	-0.221096	-1.10041	0.255949	-0.32314	-0.731388	0.335814	-0.135672	0.121378	NaN	-0.487959	0.156466	-0.998407	NaN	-0.3362	-0.649368	NaN	0.0190506	-0.619226	-0.367517	0.603769	NaN	NaN	NaN	0.135183	NaN	0.118864	-0.707763	0.172121	-0.0925684	-0.164699	0.485735	-0.447432	-0.497235	0.245299	0.086544	0.227263	0.401446	Q64514	Q64514	TPP2_MOUSE	Tpp2	Tripeptidyl-peptidase 2
	NaN	-0.820498	-0.68154	NaN	-0.52771	-0.187247	-1.20128	-1.30026	NaN	-0.440824	NaN	-0.638597	NaN	NaN	-0.56139	-0.698421	-0.101951	-0.0716724	-1.28463	NaN	NaN	-0.48507	-0.527493	-1.47908	NaN	NaN	-1.60766	NaN	NaN	-0.658914	NaN	NaN	NaN	0.10534	NaN	NaN	-0.824303	NaN	-1.14036	-0.85603	-1.02188	NaN	Q64521	Q64521	GPDM_MOUSE	Gpd2	Glycerol-3-phosphate dehydrogenase, mitochondrial
	4.64481	4.38766	5.0345	4.572	6.29253	5.37238	5.2352	4.93889	5.56755	5.01205	4.47476	5.70869	4.82927	4.49664	5.61149	5.45297	4.17881	5.29813	5.19437	5.82374	5.24101	4.45857	5.52016	5.53337	4.80764	5.63591	6.26095	5.96171	4.35753	5.3122	6.33311	3.53046	3.99437	3.50017	4.15997	5.184	4.79121	6.12412	6.24684	6.17136	5.89596	5.14865	Q64523;Q6GSS7	C0HKE3;Q8CGP7;Q8CGP6;Q64523;Q8CGP5;C0HKE6;C0HKE8;C0HKE5;C0HKE9;C0HKE1;Q8R1M2;Q8BFU2;C0HKE2;C0HKE7;Q8CGP4;C0HKE4;Q6GSS7	H2A2A_MOUSE;H2A2C_MOUSE	H2ac20;Hist2h2aa2	Histone H2A type 2-C
	-1.06589	-0.660991	-0.574968	-0.451169	0.183366	-0.216166	-1.25673	0.471707	-0.278006	-0.189895	-0.871902	-0.226467	-1.04593	-0.974883	-0.0798225	-0.248346	-0.250723	-0.192516	-0.492092	-0.594914	-0.812596	-0.210254	-1.02864	-0.170918	-0.682468	-0.0892935	-0.120404	-0.179756	0.130475	0.391912	0.339719	-0.171258	-0.797333	-0.124034	-0.613357	-1.09369	0.00018692	0.409829	0.0992174	0.288651	0.155574	0.114144	Q64727	Q64727	VINC_MOUSE	Vcl	Vinculin
	0.775914	0.786567	0.695977	0.530058	0.892672	1.10351	0.953646	0.946942	0.430974	0.750537	0.596128	0.842172	0.998225	1.10285	0.936464	1.13534	0.820887	0.511869	0.776171	-0.092536	0.557905	1.09213	0.813333	0.883827	0.0452185	0.239147	0.608419	0.570718	0.49645	0.177048	1.11178	0.551504	0.648672	0.792714	0.918884	0.648043	0.850412	0.567077	0.888531	1.06678	1.09009	0.522168	Q68FD5	Q68FD5	CLH1_MOUSE	Cltc	Clathrin heavy chain 1
	0.196315	-0.702396	0.110217	-0.239406	-0.440856	-0.506729	-0.683669	0.013998	0.0254683	-0.120793	-0.431736	0.100435	-0.0351658	-0.932792	0.175113	-0.0291033	-0.14114	-0.248936	0.0237379	-0.589669	0.0571084	-0.0250244	0.181122	0.314411	-0.0940313	-0.653387	-0.826831	-0.339807	-0.777524	-0.820331	0.310064	0.44016	0.23019	0.439647	0.492311	0.0316553	-0.38085	-0.164424	0.0399246	0.0889149	0.594551	-0.642192	Q68FL6	Q68FL6	SYMC_MOUSE	Mars1	Methionine--tRNA ligase, cytoplasmic
	-0.68305	-0.910206	NaN	-0.728179	0.384888	-1.10602	-0.783876	-0.493954	-1.01259	-0.278532	-0.472631	0.396974	-0.667042	NaN	-0.240647	-0.0235281	NaN	NaN	-1.01704	-1.0325	-0.125853	0.0412388	-0.414729	-0.434577	-1.13608	NaN	-0.889752	-1.10698	NaN	-0.348261	-0.0225697	NaN	-1.01378	-0.186306	-0.306112	-1.05133	-0.896039	-0.448636	0.163984	-0.384883	-1.01217	-1.71952	Q6A0A9	Q6A0A9	F120A_MOUSE	FAM120A	Constitutive coactivator of PPAR-gamma-like protein 1
	0.168867	-0.612931	-0.749131	0.0724077	0.713782	0.600095	NaN	0.537799	0.765372	0.405443	NaN	0.516932	0.788054	0.105155	0.864102	0.240421	-0.158604	-0.0944443	1.0013	0.256342	0.281585	0.926086	-0.642627	0.478876	-0.0676126	NaN	NaN	-0.459704	0.793798	NaN	0.486083	0.516371	0.186766	0.789532	0.763858	-0.744106	-0.0817184	1.18197	0.240749	0.850086	1.19311	0.569379	Q6GQT9	Q6GQT9	NOMO1_MOUSE	Nomo1	BOS complex subunit NOMO1
	4.46344	6.95677	2.74422	5.10553	1.98494	1.20926	2.68363	2.6116	1.19834	0.734767	2.72634	1.45562	0.793695	1.4842	1.39796	3.10582	1.29411	1.78352	1.31776	3.28502	2.05582	2.40019	1.81993	1.63799	6.11922	4.53501	3.34056	3.08096	6.22843	6.58004	4.77725	3.04739	4.33107	1.90324	1.81392	2.22081	4.03482	1.7488	1.76002	1.15148	1.52116	3.17533	Q6IFX2	Q6IFX2	K1C42_MOUSE	Krt42	Keratin, type I cytoskeletal 42
	0.863833	1.51189	-0.201789	0.0732937	NaN	NaN	NaN	0.554452	NaN	NaN	-0.81485	NaN	NaN	NaN	NaN	0.226734	NaN	NaN	NaN	1.05517	NaN	-0.836533	NaN	NaN	2.01495	1.44308	0.092968	-1.14813	1.45897	2.98627	1.25954	0.850314	-0.977168	NaN	NaN	NaN	0.814045	NaN	-2.59698	NaN	NaN	NaN	Q6IME9	Q6IME9	K2C72_MOUSE	Krt72	Keratin, type II cytoskeletal 72
	NaN	-0.826165	NaN	NaN	0.0104437	NaN	NaN	-0.862614	NaN	-0.400049	NaN	-0.294141	NaN	NaN	-0.661468	NaN	NaN	NaN	NaN	NaN	NaN	NaN	NaN	NaN	NaN	-0.378388	NaN	NaN	NaN	-0.732047	NaN	-0.65484	2.00417	-1.5689	-0.517676	NaN	-1.40074	-0.96485	-1.48191	-0.410813	-0.424045	-1.0364	Q6IRU2	Q6IRU2	TPM4_MOUSE	Tpm4	Tropomyosin alpha-4 chain
	0.23165	NaN	-1.42033	-1.01698	-1.7261	-0.606899	-2.07764	-0.628387	-1.39727	NaN	NaN	-0.890255	-0.419205	NaN	0.0425644	-1.01963	NaN	-1.03265	-0.144014	NaN	-1.45447	-0.278214	NaN	-1.26963	-0.856364	NaN	-3.37843	NaN	NaN	-0.988443	-0.954725	-0.757543	-1.89458	-0.753232	-1.88083	NaN	-0.690088	-1.60334	-1.69142	-0.68813	-1.11076	NaN	Q6IRU5	Q6IRU5	CLCB_MOUSE	Cltb	Clathrin light chain B
	-1.01776	NaN	-0.399191	-0.439059	-1.16564	-0.793805	-1.24737	0.0659876	NaN	NaN	NaN	NaN	-0.122339	NaN	NaN	NaN	NaN	-1.00419	NaN	-1.58072	NaN	NaN	-0.876863	-0.336639	NaN	-1.12323	NaN	-0.894801	NaN	NaN	NaN	NaN	NaN	-1.88139	NaN	-0.917614	-0.431046	-1.32903	NaN	NaN	NaN	NaN	Q6NVF9	Q6NVF9	CPSF6_MOUSE	Cpsf6	Cleavage and polyadenylation specificity factor subunit 6
	7.93554	7.76113	5.33068	7.16476	2.56395	2.00998	3.03697	3.76525	2.49371	2.08753	6.01995	3.52574	2.62521	2.63057	2.61997	5.9998	3.15021	2.72825	3.08372	5.53719	2.26977	4.18601	3.11176	2.67913	7.32427	6.77185	6.38252	5.51884	8.00791	7.95604	6.19229	5.66169	5.91349	4.34037	3.58445	3.77831	5.48133	2.89594	3.56759	2.30828	2.68223	2.78437	Q6NXH9	P07744;Q6NXH9	K2C73_MOUSE	Krt73	Keratin, type II cytoskeletal 73
	-0.4511	-0.1755	-0.249663	-0.208112	-0.0333738	0.0662899	-0.178387	-0.159844	-0.276685	0.397393	0.156134	0.375561	0.0397272	-0.845634	0.00102711	-0.120124	0.0154295	-0.0163364	-0.739953	-0.605612	-0.54473	0.432164	0.126094	-0.13171	0.27423	0.113386	-0.545857	-0.692031	-0.254119	-0.195564	0.123332	0.554183	-0.324132	0.0361843	0.291362	-0.179703	0.40168	-0.531419	-0.424948	-0.105714	-0.0366049	-0.318384	Q6NZJ6	Q6NZJ6	IF4G1_MOUSE	Eif4g1	Eukaryotic translation initiation factor 4 gamma 1
	NaN	NaN	-1.14855	-1.31674	-0.533593	-0.153797	NaN	-0.470709	NaN	0.0236745	NaN	-0.791929	-0.590508	NaN	-0.608485	-0.552613	NaN	NaN	-0.870516	NaN	NaN	-0.00983524	-1.3916	-0.936534	NaN	NaN	NaN	-2.50809	NaN	NaN	-0.673207	-0.46701	NaN	-1.00575	-0.277573	NaN	-1.25001	-0.966325	-0.638829	-0.617981	-0.300635	-0.478758	Q6NZL0	Q6NZL0	SOGA3_MOUSE	Soga3	Protein SOGA3
	-0.149571	-0.436568	-0.178356	-0.68538	0.0778685	-0.0565825	-0.466861	-0.54732	-1.03411	-0.400589	NaN	0.0334854	-0.597349	-1.02821	0.00362682	-0.0689526	-0.536549	-0.325575	NaN	NaN	NaN	-0.308413	-0.885892	-0.264063	-0.946512	-0.258961	-0.414557	1.17063	0.406194	-0.0963755	-0.338845	-0.645214	-0.187901	-0.211832	-0.500202	-0.279791	-0.100517	-0.00887489	0.281904	-0.045228	-0.227441	0.0977345	Q6P069	Q6P069	SORCN_MOUSE	Sri	Sorcin
	-0.248469	-0.974751	-0.81861	-0.59855	-0.963568	NaN	NaN	-1.35156	NaN	NaN	NaN	NaN	NaN	NaN	-0.678314	NaN	NaN	NaN	NaN	NaN	-1.66662	-1.1374	-0.987245	-0.480567	NaN	-0.792472	NaN	NaN	NaN	NaN	-0.520965	NaN	-0.814575	-0.22589	-0.255293	0.243752	-0.146646	-0.080575	NaN	-0.705252	-0.494977	NaN	Q6P5E4	Q6P5E4	UGGG1_MOUSE	Uggt1	UDP-glucose:glycoprotein glucosyltransferase 1
	NaN	NaN	NaN	-1.363	-1.46445	NaN	NaN	-1.58972	NaN	NaN	NaN	-0.450927	-0.990761	NaN	-0.638007	NaN	-1.81467	-0.345825	NaN	NaN	NaN	NaN	NaN	-1.2539	NaN	-1.71835	NaN	NaN	-1.51652	NaN	0.551357	-1.96361	NaN	NaN	NaN	NaN	NaN	-2.2342	NaN	-1.99284	NaN	NaN	Q6P9R2	Q6P9R2	OXSR1_MOUSE	Oxsr1	Serine/threonine-protein kinase OSR1
	NaN	-1.18672	-1.21623	-1.45222	-1.46623	-0.914735	NaN	-1.06602	-1.14219	-0.891871	NaN	-1.63559	-2.31413	-1.43495	-0.591684	-0.419854	NaN	0.054534	-1.02206	-1.05404	NaN	-0.294886	-3.20952	NaN	-1.32196	-1.08863	-1.48892	-0.860589	NaN	-2.96231	-1.2321	-1.66963	-1.53241	-0.608214	-0.814566	NaN	-0.890259	-1.73292	-1.45178	-0.649913	-0.545206	-0.773692	Q6PB66	Q6PB66	LPPRC_MOUSE	Lrpprc	Leucine-rich PPR motif-containing protein, mitochondrial
	NaN	-0.928376	NaN	NaN	NaN	NaN	NaN	-1.09685	-0.534275	NaN	-0.621221	-0.513651	-1.22215	-0.68099	-0.678823	-0.463622	NaN	-2.01532	NaN	NaN	NaN	-0.41884	NaN	-0.788253	NaN	NaN	NaN	NaN	NaN	NaN	-0.861045	NaN	-1.4521	NaN	NaN	-0.710726	NaN	-1.27151	0.160148	-1.81002	NaN	NaN	Q6PDL0	Q6PDL0	DC1L2_MOUSE	Dync1li2	Cytoplasmic dynein 1 light intermediate chain 2
	0.318209	-0.490432	0.502101	-0.232913	0.235614	0.134175	0.0575085	0.35361	-0.932875	0.186235	-0.882815	0.218734	0.284652	0.166508	0.159592	-0.212656	0.0757809	0.703083	NaN	-0.405776	-0.384673	-0.407314	0.543048	0.141836	-1.48947	NaN	0.143909	0.368065	-1.53411	NaN	-1.15173	NaN	0.102523	-0.93066	0.0442791	0.279567	-0.104699	0.220138	0.38814	0.287571	0.0749569	-0.979346	Q6PDM2	Q6PDM2	SRSF1_MOUSE	Srsf1	Serine/arginine-rich splicing factor 1
	-0.25234	NaN	-0.478489	0.0080843	-0.691517	-0.741433	NaN	-0.022481	0.500841	0.674884	-0.408621	-0.660324	-0.216701	-0.342436	-0.438082	-0.52332	-0.254406	0.269368	-0.426317	NaN	NaN	-0.0788183	NaN	NaN	NaN	NaN	NaN	NaN	NaN	NaN	NaN	-0.277949	NaN	-0.371906	-0.4269	-0.571548	-0.25008	-1.10297	NaN	-0.291131	-0.469769	NaN	Q6PER3	Q6PER3	MARE3_MOUSE	Mapre3	Microtubule-associated protein RP/EB family member 3
	NaN	NaN	NaN	NaN	-0.268892	NaN	NaN	0.0215139	NaN	NaN	NaN	0.52691	0.289304	NaN	NaN	NaN	NaN	-1.79312	-0.253819	NaN	NaN	0.460684	0.0326176	NaN	-0.353569	NaN	NaN	NaN	-0.0843191	-0.541262	NaN	0.430571	NaN	0.901322	0.583384	NaN	0.800523	NaN	NaN	0.549254	1.26486	0.366135	Q6PHN9	Q6PHN9	RAB35_MOUSE	Rab35	Ras-related protein Rab-35
	-1.1676	-1.4424	-0.172351	-0.929338	-0.798004	-1.26576	NaN	-0.191207	-1.17643	-1.166	NaN	0.112313	-0.592281	-1.18906	0.0540457	-1.22319	NaN	NaN	-0.863697	-0.422917	-0.0623698	-0.52287	0.107196	-0.688843	NaN	-1.00412	NaN	-0.181368	NaN	-1.37899	-0.781694	NaN	-0.853184	0.0909433	-0.621657	NaN	-0.280152	-0.654206	0.0160999	0.185048	-0.157351	-1.02205	Q6PHZ2	Q6PHZ2	KCC2D_MOUSE	Camk2d	Calcium/calmodulin-dependent protein kinase type II subunit delta
	-0.328116	0.029089	0.223049	0.0377131	-0.000369072	0.14762	0.17798	0.979086	0.768705	0.663935	-0.230473	0.970668	0.212473	-0.0599346	0.992221	0.871721	0.562851	0.732217	0.870769	NaN	0.398398	0.85072	0.107396	0.430638	0.295512	0.589955	0.578865	0.0919533	0.8167	1.08746	1.19792	0.674644	0.192311	0.194975	0.382556	-0.208455	0.0170574	0.463176	0.767009	0.950414	1.02204	0.567314	Q6PIE5	Q6PIE5	AT1A2_MOUSE	Atp1a2	Sodium/potassium-transporting ATPase subunit alpha-2
	NaN	NaN	NaN	NaN	NaN	NaN	1.08578	1.02616	1.51685	1.4147	NaN	NaN	NaN	NaN	1.5201	1.30428	1.43847	1.48779	NaN	NaN	NaN	1.78249	NaN	NaN	NaN	2.16102	1.2149	NaN	NaN	NaN	1.84139	NaN	1.40163	1.55874	NaN	NaN	NaN	NaN	NaN	1.60081	1.73962	2.70493	Q6PIP5	Q6PIP5	NUDC1_MOUSE	Nudcd1	NudC domain-containing protein 1
	NaN	NaN	NaN	-0.937728	NaN	-1.14453	NaN	NaN	-1.42649	-0.819044	NaN	-0.109047	NaN	NaN	-0.264809	-0.389567	-1.30061	NaN	NaN	NaN	NaN	NaN	NaN	-1.16762	NaN	NaN	NaN	NaN	NaN	NaN	-0.143521	NaN	NaN	-1.10417	-1.02861	NaN	NaN	-0.371448	NaN	-0.00206566	NaN	NaN	Q6QIY3	Q6QIY3	SCNAA_MOUSE	Scn10a	Sodium channel protein type 10 subunit alpha
	NaN	NaN	NaN	0.574481	NaN	NaN	0.153464	2.18182	-0.087564	0.43384	NaN	-1.65651	NaN	NaN	NaN	0.279942	NaN	1.17215	NaN	NaN	1.20821	0.0938559	NaN	0.365939	2.36843	NaN	NaN	NaN	0.439173	-0.278518	1.62835	-0.558188	0.102999	NaN	0.252598	NaN	NaN	NaN	NaN	NaN	-0.181291	NaN	Q6URW6	Q6URW6	MYH14_MOUSE	Myh14	Myosin-14
	NaN	NaN	NaN	NaN	NaN	NaN	NaN	NaN	-0.48008	-0.850569	NaN	-0.510589	NaN	NaN	NaN	-1.07535	-1.45969	-1.71459	NaN	NaN	NaN	NaN	NaN	NaN	NaN	NaN	-1.97974	-1.24231	-0.904504	NaN	NaN	-0.540112	NaN	NaN	NaN	NaN	NaN	NaN	NaN	NaN	-1.35838	NaN	Q6W8Q3	Q6W8Q3	PC4L1_MOUSE	Pcp4l1	Purkinje cell protein 4-like protein 1
	NaN	-1.06779	-1.30217	-1.01434	NaN	-1.50298	NaN	-1.25774	NaN	NaN	NaN	-1.74381	-1.39587	NaN	NaN	-1.52754	NaN	NaN	-1.65378	NaN	NaN	NaN	NaN	NaN	NaN	NaN	NaN	-2.77875	NaN	NaN	NaN	-1.11624	NaN	NaN	-0.0715466	-1.03942	-1.33254	NaN	NaN	NaN	-1.01561	-1.83557	Q6ZPJ3	Q6ZPJ3	UBE2O_MOUSE	Ube2o	(E3-independent) E2 ubiquitin-conjugating enzyme UBE2O
	2.99683	2.31936	NaN	2.80087	3.67468	-0.580719	NaN	NaN	NaN	NaN	NaN	NaN	NaN	NaN	-0.994289	-1.87666	NaN	NaN	-0.197053	3.35482	NaN	2.6935	3.38171	2.91279	NaN	NaN	NaN	3.12756	NaN	NaN	NaN	NaN	2.78994	3.18292	NaN	3.50787	NaN	3.12703	4.02171	2.62929	2.20876	3.68872	Q6ZPQ6	Q6ZPQ6	PITM2_MOUSE	Pitpnm2	Membrane-associated phosphatidylinositol transfer protein 2
	-0.434355	-0.671708	0.099	-0.571384	-0.484571	-0.282671	-0.0571957	-0.103126	-0.720467	-0.73666	-0.551525	-0.218906	-0.289956	0.128565	-0.6231	-0.240253	-0.324759	-1.2689	-0.556711	NaN	NaN	-1.01533	-0.707839	-0.16808	-0.354392	-1.05502	-0.077692	-0.271294	-0.895001	NaN	-1.12616	-0.35009	-0.234025	0.00248146	-0.379626	-0.399652	-0.447575	-0.051074	-1.19033	-0.1284	-0.381133	-0.260339	Q6ZQ38	Q6ZQ38	CAND1_MOUSE	Cand1	Cullin-associated NEDD8-dissociated protein 1
	1.04029	1.27693	1.25303	0.770437	0.898234	1.21001	1.072	0.918873	0.458855	1.0438	0.13687	1.10788	0.182227	0.29138	1.27181	0.835171	0.818108	0.671686	0.831951	NaN	0.436816	1.52656	1.07131	0.891021	0.50418	NaN	0.393983	0.733345	0.30451	NaN	0.975508	0.396698	0.106125	1.15483	0.907	0.633462	0.965375	1.049	0.666966	0.93512	1.19618	0.251742	Q6ZQI3	Q6ZQI3	MLEC_MOUSE	Mlec	Malectin
	1.28688	0.815388	1.27792	1.37571	0.89047	1.57556	0.0647821	1.61131	1.26679	1.31457	1.3517	1.66465	1.11956	0.626451	1.7736	1.35	0.955636	0.616478	1.21799	0.469454	0.855208	1.73866	1.32587	1.17186	0.904823	0.943567	0.808169	0.761729	0.850503	0.514333	1.87392	1.38169	1.25584	1.08495	1.516	0.542272	1.33807	1.19724	1.23953	1.41564	1.76771	0.938455	Q6ZWN5	Q6ZWN5	RS9_MOUSE	Rps9	Small ribosomal subunit protein uS4
	NaN	-0.879536	-0.980665	-0.692337	-0.324909	0.182985	NaN	0.157956	-0.0228505	-0.312741	NaN	-0.179455	-0.139723	NaN	0.00747013	-0.428114	-0.52388	0.367961	NaN	-0.805524	-0.547991	-0.0305843	1.99573	-0.225337	-0.527226	-0.926821	-1.05453	-1.04034	NaN	-1.09756	0.13524	-0.890716	-0.377325	0.739202	0.043582	0.487405	-0.755938	-0.463396	-0.701961	-0.0627155	-0.0236025	-0.668058	Q6ZWV3	Q6ZWV3	RL10_MOUSE	Rpl10	Large ribosomal subunit protein uL16
	-0.199127	0.0470114	0.279761	0.500809	0.24885	0.945087	-1.46468	0.892398	0.432335	0.197402	0.496398	0.609815	-0.335152	-0.958732	0.756909	0.674753	0.323148	NaN	0.814324	-0.184611	0.902147	1.00287	0.706261	0.415576	0.438148	0.299202	NaN	0.104138	-0.587899	0.0556488	0.757629	0.530549	0.0244598	0.86171	0.150522	NaN	-0.514306	0.470851	0.578949	0.154366	0.783414	0.487952	Q6ZWV7	Q6ZWV7	RL35_MOUSE	Rpl35	Large ribosomal subunit protein uL29
	-0.491945	NaN	-0.843601	-0.493346	-1.74145	NaN	NaN	-0.476043	NaN	-0.000930309	NaN	-0.369714	NaN	-1.20381	0.0742674	-0.800811	NaN	NaN	-0.725554	NaN	-0.25753	-0.344893	-0.124053	-0.217694	-0.911103	NaN	NaN	NaN	NaN	NaN	-0.78175	-0.982756	NaN	-0.544359	-0.0082283	NaN	0.292909	-0.514885	NaN	-0.780791	-0.480637	NaN	Q6ZWX6	Q6ZWX6	IF2A_MOUSE	Eif2s1	Eukaryotic translation initiation factor 2 subunit 1
	0.418591	-0.440872	0.35796	0.534271	0.0989838	0.815562	0.0358486	0.653806	0.819723	0.618277	NaN	1.01346	0.844934	0.30261	1.20501	0.173141	0.741492	NaN	NaN	-0.597597	0.433502	1.05694	0.470722	0.583083	-0.359166	0.296918	-0.123413	0.45055	0.119385	-0.137075	0.614274	0.758524	0.741588	1.17997	0.961166	NaN	0.0397253	0.461672	0.437584	-0.0671282	0.520975	0.457902	Q6ZWY3	Q6ZWY3;Q6ZWU9	RS27L_MOUSE	Rps27l	Small ribosomal subunit protein eS27-like
	0.841481	0.369617	0.209117	0.751078	0.492145	NaN	NaN	1.3233	NaN	NaN	NaN	NaN	NaN	NaN	NaN	0.9298	NaN	NaN	NaN	-0.639757	-1.0326	NaN	-0.0357418	1.2332	NaN	NaN	NaN	NaN	NaN	NaN	NaN	NaN	0.178932	1.1417	0.258596	0.413008	NaN	NaN	0.549694	0.418437	NaN	NaN	Q6ZWY8	Q6ZWY8;P20065;A2AEH9	TYB10_MOUSE	Tmsb10	Thymosin beta-10
	0.502613	-0.548349	0.0641756	0.379234	0.203526	-0.200027	0.576793	-0.547449	-0.109176	0.159694	-0.191192	-0.416554	NaN	NaN	-0.0506744	-0.262402	0.54304	-0.35806	-0.240614	1.37535	0.0694509	-0.070076	-0.118543	0.247596	-0.691702	-0.103022	0.769514	NaN	NaN	0.119759	-0.23796	-0.535586	-0.0507231	0.57548	0.180477	0.733207	0.484116	-0.0705767	-0.229922	0.388864	-0.207904	0.375231	Q70IV5	Q70IV5	SYNEM_MOUSE	Synm	Synemin
	-0.513828	-1.52009	-2.2509	-1.35209	-0.691743	-0.666416	-0.433284	-0.624084	NaN	-1.03906	NaN	-0.965049	-0.575058	-0.771975	-1.00581	-0.939642	NaN	NaN	-1.55949	NaN	NaN	-0.714927	-1.01523	-1.06641	-0.524014	NaN	NaN	-0.905272	NaN	-1.00855	-0.759411	-0.180823	-1.10832	-0.124887	-1.10246	NaN	-0.578858	-0.765454	NaN	-0.570972	-1.1873	0.361108	Q71LX4	Q71LX4	TLN2_MOUSE	Tln2	Talin-2
	-0.0640063	0.180585	-0.00730991	-0.213881	0.106529	0.294188	-0.0845442	0.358036	0.00532198	0.141104	-1.25381	-0.21366	0.336445	-0.679686	-0.249421	0.289869	-0.31335	0.412954	0.0254335	-0.245967	-0.802981	-0.755447	0.30215	-0.0234776	0.179314	-0.303364	-0.167652	-0.437158	-0.375778	-0.0598421	0.0413284	-0.383835	-0.196115	-0.269103	0.190619	-0.324827	0.0445395	0.0713978	-0.471875	0.0033617	0.268449	-0.117537	Q76MZ3	Q76MZ3	2AAA_MOUSE	Ppp2r1a	Serine/threonine-protein phosphatase 2A 65 kDa regulatory subunit A alpha isoform
	-0.146948	-0.138087	0.775963	-0.0688915	0.268895	0.553649	-0.401617	0.288448	-0.451874	0.133222	-0.902426	0.253598	0.0719709	-0.055109	0.3924	0.0773382	0.0226526	0.656032	0.530278	-0.363658	0.254457	0.854742	-0.229477	-0.0182447	0.0910645	-0.23195	0.37214	-0.676735	-0.799911	-0.30928	0.376416	0.240693	0.0259161	0.360136	0.273965	0.176415	0.0947371	0.177298	0.181915	0.29377	-0.0581179	-0.581904	Q78PY7	Q78PY7	SND1_MOUSE	Snd1	Staphylococcal nuclease domain-containing protein 1
	-0.548682	NaN	-0.684884	-0.425519	-0.392664	-0.206172	-0.979887	-0.274262	-0.151164	-0.0701795	-0.490779	-0.17485	NaN	NaN	0.0557232	NaN	-1.23173	-0.448396	-1.09988	NaN	NaN	-0.684134	NaN	NaN	-0.169538	NaN	-0.22766	NaN	-0.567687	-0.252278	0.231039	-0.387802	-0.235471	0.0103474	0.546459	-0.918649	-0.344559	0.119246	-0.391352	-0.223317	0.0247421	-0.414695	Q791T5	Q791T5	MTCH1_MOUSE	Mtch1	Mitochondrial carrier homolog 1
	-0.320167	NaN	NaN	-1.80885	-0.956859	-0.334234	NaN	-1.02559	-0.864258	-0.262862	NaN	NaN	NaN	-0.205303	-0.23565	-0.133964	-0.317279	-0.670073	-1.18297	0.0607729	-0.0501447	NaN	NaN	NaN	NaN	NaN	-0.654322	NaN	NaN	-0.573256	-0.316403	NaN	NaN	-0.487344	NaN	NaN	-0.824439	NaN	-0.362622	0.462204	-0.0944624	-0.226756	Q791V5	Q791V5	MTCH2_MOUSE	Mtch2	Mitochondrial carrier homolog 2
	-0.483636	-0.994862	0.147649	-0.358572	0.500441	-0.258398	-1.05027	-0.61333	-0.312358	-0.345068	NaN	-0.708743	NaN	-1.39941	1.10531	-0.662262	-0.371521	-0.45245	-1.35574	-0.885369	NaN	-0.152003	1.14966	-0.225343	NaN	-0.343648	NaN	NaN	NaN	NaN	-0.118393	0.59855	1.02736	-1.51616	-0.404691	-0.235911	-0.342748	-0.717387	0.449967	-1.18492	0.25122	-0.292275	Q792Z1	Q792Z1	Q792Z1_MOUSE	Try10	Trypsin 10
	NaN	NaN	NaN	NaN	NaN	-1.47561	NaN	-1.14949	0.213618	-1.05629	-0.639781	0.128279	-0.759814	-0.634895	-0.117303	0.131495	-0.396894	-0.843787	0.414993	NaN	NaN	0.153357	NaN	NaN	0.0262518	NaN	0.0862322	-0.453168	-0.54935	0.10985	-0.766618	-0.493108	0.331976	-0.573843	NaN	NaN	-0.062068	NaN	-0.879596	-0.893109	-0.636311	NaN	Q7TMF3	Q7TMF3	NDUAC_MOUSE	Ndufa12	NADH dehydrogenase [ubiquinone] 1 alpha subcomplex subunit 12
	0.725071	0.350489	0.570783	0.416867	0.722256	0.868467	0.483802	0.600349	-0.235437	0.435233	0.722383	0.706337	0.533813	0.543803	0.372542	0.686017	1.07105	0.458722	0.0645285	-0.257021	0.123917	0.702785	0.290761	0.61617	0.0185719	0.333566	0.204109	0.826689	-0.0925522	-0.598574	0.34241	0.194773	0.381841	0.103293	0.571927	0.885289	0.562229	0.767541	0.672218	0.472161	1.08361	-0.0789776	Q7TMK9	Q7TMK9	HNRPQ_MOUSE	Syncrip	Heterogeneous nuclear ribonucleoprotein Q
	1.24762	0.604283	1.42161	1.5581	1.15207	1.44943	0.382503	1.83511	1.61016	1.07746	0.547396	1.45406	1.41406	0.616734	1.20039	1.39576	-0.0729046	0.910484	0.944036	0.6014	1.06279	1.31039	1.42695	1.35939	-0.0624552	0.668667	0.369944	1.1261	0.942881	0.579538	1.65137	0.878033	1.46794	1.53602	1.5897	1.0798	1.29028	1.10365	1.43065	1.72495	2.05237	1.00165	Q7TMM9	Q7TMM9;Q9CWF2	TBB2A_MOUSE	Tubb2a	Tubulin beta-2A chain
	NaN	NaN	-1.25082	NaN	-1.85222	-0.962227	NaN	-0.178693	NaN	NaN	NaN	-0.606277	NaN	NaN	NaN	-1.35215	NaN	NaN	NaN	NaN	NaN	-1.77025	-1.68239	NaN	NaN	NaN	NaN	-0.461987	NaN	NaN	NaN	NaN	NaN	-0.798985	NaN	-0.948379	NaN	-1.48166	-0.678961	-1.00432	-0.543485	0.198332	Q7TMY8	Q7TMY8	HUWE1_MOUSE	Huwe1	E3 ubiquitin-protein ligase HUWE1
	NaN	NaN	NaN	NaN	NaN	-0.170649	-0.576612	-0.779842	NaN	-0.817495	NaN	-0.0249729	-0.131091	-1.16138	-1.33437	-0.430605	NaN	NaN	NaN	NaN	NaN	NaN	NaN	NaN	NaN	NaN	NaN	NaN	NaN	NaN	NaN	NaN	NaN	NaN	NaN	NaN	-0.721842	NaN	NaN	NaN	-0.57571	NaN	Q7TNG5	Q7TNG5	EMAL2_MOUSE	Eml2	Echinoderm microtubule-associated protein-like 2
	NaN	-1.50311	-0.967494	-0.538748	-0.817422	NaN	NaN	NaN	NaN	NaN	NaN	NaN	NaN	0.561243	-0.760378	-1.94683	NaN	NaN	NaN	NaN	-0.502709	-1.09546	-0.309965	NaN	-2.39803	-1.70094	NaN	NaN	NaN	NaN	NaN	NaN	-1.26017	-1.96529	-0.877831	NaN	-0.413896	-0.492593	-1.03206	-0.450789	-1.91081	-1.32218	Q7TPR4	Q7TPR4	ACTN1_MOUSE	Actn1	Alpha-actinin-1
	NaN	-0.42428	-0.216566	NaN	-0.498136	-0.159281	-0.731564	-0.462534	-1.17746	-0.610944	-0.868278	-0.318884	-0.655198	NaN	-0.763613	-0.780404	-0.0338116	NaN	0.169941	NaN	NaN	-0.0904617	NaN	-0.575515	0.0304708	-0.805894	-0.577858	NaN	NaN	NaN	-0.087635	NaN	0.0900593	-0.516071	-0.168666	-0.676048	-0.745252	NaN	NaN	NaN	-0.679338	-0.586053	Q7TQ95	Q7TQ95	LNP_MOUSE	Lnpk	Endoplasmic reticulum junction formation protein lunapark
	-0.456375	-0.319876	-0.824431	-0.974857	-0.14812	-0.325169	-0.979723	-0.161174	-0.502779	-0.341885	NaN	-0.449283	-0.0459204	NaN	-0.142746	-0.193931	-0.288092	-0.912904	NaN	NaN	-1.85669	-0.662644	-0.270023	-0.960746	-1.15272	-1.17321	-1.85614	NaN	-0.142385	-1.26857	-0.28721	NaN	-1.02972	-0.686506	NaN	-0.121737	-1.26719	-0.276715	-0.834153	-0.169429	-0.46765	0.119123	Q7TQH0	Q7TQH0	ATX2L_MOUSE	Atxn2l	Ataxin-2-like protein
	-0.650522	-0.542366	-0.426023	0.645219	-0.153874	0.17823	NaN	-0.333762	NaN	0.0606971	-0.239784	0.242714	-0.407688	-0.545746	NaN	0.677645	NaN	-1.34689	-0.719394	-1.37671	NaN	-0.744341	0.040369	-0.639488	NaN	NaN	-0.161593	-1.08676	-0.290191	NaN	-0.0600834	-1.1605	0.0477848	-0.393556	-0.438682	-0.851284	0.430646	0.0655737	0.166816	0.225428	-0.0392876	-0.5085	Q7TQI3	Q7TQI3	OTUB1_MOUSE	Otub1	Ubiquitin thioesterase OTUB1
	2.60194	1.87542	2.01153	2.13658	NaN	NaN	1.93082	-0.68222	NaN	NaN	1.21397	NaN	2.49745	NaN	NaN	1.98256	NaN	NaN	NaN	1.50655	NaN	-0.140287	NaN	NaN	3.69655	2.77062	1.69536	0.354962	2.30547	1.64499	1.74288	NaN	-0.0708427	NaN	NaN	NaN	2.14837	NaN	NaN	NaN	NaN	NaN	Q7TSF1	Q61495;Q7TSF0;Q7TSF1	DSG1B_MOUSE	Dsg1b	Desmoglein-1-beta
	NaN	0.00886822	-0.542654	-0.657175	NaN	-0.342043	NaN	-0.641184	NaN	NaN	NaN	NaN	NaN	-0.902236	-1.05867	-0.483534	NaN	NaN	NaN	-0.152619	NaN	NaN	NaN	-0.796219	NaN	-0.573799	-2.5428	NaN	NaN	-1.07505	-0.237656	-0.774682	-0.825259	0.110811	-0.599649	0.014102	0.120112	-0.113271	NaN	-0.1723	-0.497643	-0.22314	Q7TT15	Q7TT15	GLT17_MOUSE	Galnt17	Polypeptide N-acetylgalactosaminyltransferase 17
	-0.417783	-0.280191	-0.938867	-0.410445	-0.109408	-0.278507	-0.514485	0.124084	-0.0225596	-0.281181	-0.153234	-0.235296	-0.0599337	-0.420784	-0.860387	-0.101375	NaN	-0.617425	0.168913	NaN	-0.68759	-0.200851	NaN	-0.701022	-0.884217	NaN	-0.319222	-0.48892	-0.147856	NaN	-0.323837	-0.115629	-0.135188	-0.152612	-0.294891	0.0485134	-0.483105	0.116561	-0.231027	-0.298846	-0.0172195	-0.206941	Q80TJ1	Q80TJ1	CAPS1_MOUSE	Cadps	Calcium-dependent secretion activator 1
	0.73631	1.07977	0.60515	1.12731	0.763233	0.0389023	-0.222271	-0.721608	NaN	NaN	-1.28053	0.0947351	0.450242	NaN	0.119675	0.370928	NaN	NaN	-0.900148	NaN	0.440749	0	0.67145	1.4445	-0.227459	0.214628	NaN	-0.724341	NaN	NaN	-0.447486	-0.369191	0.97544	0.921972	1.59453	0.954256	1.29037	1.44863	1.03267	1.45786	0.892842	0.795172	Q80TL4	Q80TL4	PHF24_MOUSE	Phf24	PHD finger protein 24
	NaN	NaN	NaN	NaN	-0.065753	-1.04543	-0.257727	-1.07447	-0.798408	NaN	-0.941961	-1.08825	NaN	NaN	-0.240619	-0.785904	-0.655819	NaN	-1.08047	NaN	NaN	-0.638937	NaN	NaN	-1.2667	-0.77071	NaN	NaN	-1.80824	NaN	-0.887661	NaN	NaN	-0.463737	-0.563358	NaN	-0.3941	NaN	NaN	NaN	-0.601588	NaN	Q80TV8	Q80TV8	CLAP1_MOUSE	Clasp1	CLIP-associating protein 1
	NaN	NaN	NaN	-0.976437	NaN	-0.344184	NaN	-1.27953	-0.976961	-1.51813	NaN	-0.793037	0.0138664	NaN	-1.16841	-0.714804	NaN	NaN	NaN	NaN	NaN	-0.584299	NaN	NaN	NaN	NaN	-1.79669	-0.904102	NaN	NaN	-0.477248	0.511776	NaN	-0.367113	-0.929331	NaN	-1.91295	NaN	-0.611499	-0.764052	-1.04825	-0.194809	Q80UM3	Q80UM3	NAA15_MOUSE	Naa15	N-alpha-acetyltransferase 15, NatA auxiliary subunit
	NaN	NaN	NaN	NaN	NaN	-0.719174	NaN	0.528288	-1.24623	NaN	-0.842172	NaN	NaN	NaN	-0.378429	-0.826337	-1.23046	NaN	NaN	NaN	NaN	-0.416063	NaN	NaN	-0.568892	NaN	NaN	NaN	NaN	NaN	-1.08425	NaN	NaN	-0.891919	NaN	NaN	-0.929871	NaN	-0.674504	NaN	0	NaN	Q80UM7	Q80UM7	MOGS_MOUSE	Mogs	Mannosyl-oligosaccharide glucosidase
	NaN	-0.670499	NaN	-0.108549	-0.00777149	-0.910209	-0.566127	NaN	NaN	NaN	NaN	-0.718537	NaN	-1.06648	-1.49166	NaN	NaN	-0.960996	NaN	-0.668153	NaN	NaN	-0.746911	NaN	NaN	NaN	NaN	-1.6158	NaN	NaN	-0.566888	NaN	NaN	-1.16952	-0.15522	-1.15487	NaN	-0.563005	-0.619657	-0.292916	NaN	NaN	Q80UP3	Q80UP3	DGKZ_MOUSE	Dgkz	Diacylglycerol kinase zeta
	NaN	-1.488	NaN	NaN	-0.275203	-0.15453	0.32902	0.351901	1.11251	-0.1235	1.17424	-0.77093	0.776666	NaN	NaN	0.477005	0.0626984	NaN	0.000983238	NaN	NaN	-0.782528	NaN	-0.567202	NaN	NaN	-0.213466	1.19253	0.0307827	NaN	-0.662539	-0.0476189	-0.727983	-0.282072	-1.62966	NaN	NaN	NaN	NaN	-1.23774	0.464177	NaN	Q80UW2	Q80UW2	FBX2_MOUSE	Fbxo2	F-box only protein 2
	-0.670794	-0.507437	-0.132713	-0.550423	-0.244326	-0.436763	-0.319275	NaN	-0.374545	-0.668716	-0.274014	NaN	-0.336504	NaN	-0.626456	-0.847151	NaN	NaN	NaN	-0.841791	-0.305694	-0.352238	NaN	NaN	-0.606814	-0.153079	NaN	NaN	-0.0874043	NaN	-0.165339	-0.401507	NaN	-0.369814	-0.0781994	-0.191132	-0.248528	0.0063839	-0.226114	-0.502027	-0.460906	NaN	Q80WG7	Q80WG7	TRI36_MOUSE	Trim36	E3 ubiquitin-protein ligase Trim36
	NaN	0.136499	0.101627	-0.0099287	-0.177558	-0.00808334	0.855021	0.314021	-0.358943	-0.429693	-0.146404	0.067874	0.37503	-1.30818	0.703635	0.387864	-0.505577	-0.788367	-0.313819	-1.86149	-0.389482	0.474541	0.127716	-0.977983	-0.347604	-0.82619	-0.771297	-0.227267	-0.591003	NaN	-0.261382	-0.335561	NaN	0.356181	-0.114229	NaN	0.7012	NaN	-0.548147	1.34265	-0.0593395	NaN	Q80WJ7	Q80WJ7	LYRIC_MOUSE	Mtdh	Protein LYRIC
	NaN	NaN	NaN	NaN	NaN	NaN	NaN	-0.135999	-0.570318	NaN	NaN	-0.568245	NaN	NaN	NaN	-0.1071	NaN	-0.0719213	-1.47192	NaN	NaN	NaN	NaN	NaN	NaN	NaN	NaN	NaN	NaN	-0.624244	-0.481012	NaN	NaN	NaN	NaN	NaN	NaN	NaN	NaN	NaN	NaN	NaN	Q80X19	Q80X19	COEA1_MOUSE	Col14a1	Collagen alpha-1(XIV) chain
	NaN	NaN	NaN	NaN	NaN	-0.257619	NaN	-0.672001	NaN	NaN	NaN	-0.599102	NaN	NaN	-0.589926	-0.863937	NaN	NaN	NaN	NaN	-0.12139	-0.292391	0.528635	NaN	NaN	NaN	NaN	NaN	NaN	NaN	-0.380536	NaN	-0.671499	-0.10535	0.00637627	-0.298618	NaN	-0.992618	-0.412275	NaN	-0.53112	0.0822744	Q80X50	Q80X50	UBP2L_MOUSE	Ubap2l	Ubiquitin-associated protein 2-like
	NaN	-1.49154	NaN	NaN	NaN	-0.285583	-0.731461	-0.755451	-0.906386	-0.590798	NaN	-0.342042	NaN	NaN	-1.2893	NaN	NaN	NaN	NaN	NaN	NaN	-0.694757	-1.41292	NaN	NaN	0.0980453	NaN	-0.946338	0.448343	-1.29059	-0.317768	-1.14961	NaN	NaN	-0.883646	NaN	NaN	NaN	NaN	-0.992305	-0.880339	-0.818169	Q80X90	Q80X90	FLNB_MOUSE	Flnb	Filamin-B
	NaN	NaN	-0.0248785	0.0425997	-1.1252	-0.238895	-1.09074	-0.0418806	-0.769875	-0.554716	-0.0751648	-0.415565	-0.512542	-1.19056	0.143736	0.0384092	-0.353827	-1.57968	-0.718701	NaN	NaN	-0.14775	-0.869286	-1.05301	-0.511072	0.394577	-0.466401	NaN	NaN	-0.666231	-0.917088	-1.4414	-0.588962	-0.29329	-0.574479	NaN	-0.579838	NaN	-1.80293	-0.739325	-0.66962	-0.903367	Q80XI3	Q80XI3	IF4G3_MOUSE	Eif4g3	Eukaryotic translation initiation factor 4 gamma 3
	NaN	NaN	-0.430462	NaN	NaN	-1.25658	NaN	-1.00712	-0.672745	-0.978608	NaN	-1.12655	NaN	NaN	-0.573056	0.0129642	NaN	-0.271074	-0.392387	NaN	NaN	-2.45992	NaN	NaN	NaN	NaN	0.265027	NaN	NaN	NaN	NaN	NaN	NaN	NaN	NaN	NaN	NaN	NaN	-2.18664	-1.34926	NaN	NaN	Q80XU3	Q80XU3	NUCKS_MOUSE	Nucks1	Nuclear ubiquitous casein and cyclin-dependent kinase substrate 1
	NaN	NaN	NaN	NaN	NaN	-0.243772	NaN	-0.782203	-1.69347	NaN	NaN	-1.221	-0.324183	NaN	-1.04002	-1.06449	NaN	NaN	NaN	NaN	-1.19781	-1.37732	-0.671366	NaN	NaN	NaN	NaN	NaN	-0.512897	NaN	NaN	NaN	NaN	-0.932686	-0.0566454	-1.52149	-0.18819	-1.34604	NaN	-1.24123	-0.816022	NaN	Q80ZI6	Q80ZI6	LRSM1_MOUSE	Lrsam1	E3 ubiquitin-protein ligase LRSAM1
	NaN	NaN	-1.85208	NaN	NaN	-1.07346	0.25489	-0.654031	-0.817078	-1.102	NaN	-0.926643	-1.00884	NaN	-1.8434	-1.39072	-1.06951	-1.29961	NaN	NaN	-2.66797	-0.580125	NaN	NaN	NaN	NaN	NaN	-2.32508	NaN	NaN	-1.63872	-0.573012	-1.21329	-1.3914	-1.72902	-1.64547	NaN	NaN	NaN	NaN	-0.560279	NaN	Q80ZW2	Q80ZW2	THEM6_MOUSE	Them6	Protein THEM6
	-1.27681	NaN	-1.43538	-1.37425	-1.20798	-0.579054	-0.899359	-0.586125	NaN	NaN	-1.34155	-0.454203	-1.43866	-2.03325	-0.475596	-0.783112	-0.317192	NaN	NaN	NaN	NaN	-0.969103	NaN	NaN	NaN	-1.28311	NaN	NaN	NaN	NaN	NaN	NaN	NaN	NaN	NaN	NaN	-1.58253	NaN	NaN	NaN	-0.959014	NaN	Q80ZX0	Q80ZX0	Q80ZX0_MOUSE	Sec24b	Sec24 related gene family, member B (S. cerevisiae)
	-0.0965657	1.70496	-0.472151	0.20946	-0.324518	NaN	NaN	NaN	NaN	NaN	NaN	NaN	NaN	NaN	NaN	NaN	NaN	NaN	NaN	0.497343	NaN	NaN	NaN	NaN	2.18756	1.22613	0.240567	NaN	1.30551	NaN	NaN	NaN	0.122935	NaN	NaN	NaN	0.841442	NaN	NaN	NaN	NaN	NaN	Q8BFQ8	Q8BFQ8	GALD1_MOUSE	Gatd1	Glutamine amidotransferase-like class 1 domain-containing protein 1
	-0.524393	0.150657	0.058733	0.0601025	-0.11473	0.37624	-0.139116	0.442293	0.767702	0.352602	0.0706511	0.433248	0.307015	-0.241556	0.820966	0.168118	0.807983	0.446996	0.305045	-1.36538	-0.194259	0.73925	0.212766	0.531453	-0.368813	-0.357816	0.140913	0.273946	0.299236	-0.218428	0.601661	0.198918	0.138958	0.372313	0.310797	NaN	0.0193911	0.118841	-0.597603	0.4127	0.767646	-0.696298	Q8BFR5	Q8BFR5	EFTU_MOUSE	Tufm	Elongation factor Tu, mitochondrial
	-1.89415	-1.11026	NaN	NaN	-0.563736	-1.83261	NaN	NaN	NaN	NaN	-1.13179	NaN	NaN	NaN	NaN	NaN	NaN	NaN	NaN	NaN	NaN	NaN	-1.77202	NaN	-0.7592	-0.586547	NaN	NaN	-0.990541	NaN	NaN	NaN	-0.928896	-0.597893	NaN	-0.704452	NaN	NaN	NaN	-1.25286	-1.31263	NaN	Q8BFY6	Q8BFY6	PEF1_MOUSE	Pef1	Peflin
	-1.20945	-2.04798	-1.36868	-2.00419	-0.98689	-1.1288	-1.85008	-1.53185	NaN	-0.797625	NaN	-1.68571	-1.55354	NaN	-2.58093	-0.522423	NaN	-2.10637	NaN	NaN	NaN	-2.1348	NaN	-0.697972	NaN	NaN	NaN	NaN	-1.14145	NaN	-1.02893	-1.65944	NaN	-1.26108	-1.29919	-1.45033	-0.353863	-1.47957	-0.887906	-1.41709	-0.991673	-0.625681	Q8BFY9	Q99LG2;Q8BFY9	TNPO1_MOUSE	Tnpo1	Transportin-1
	1.87742	NaN	NaN	NaN	1.80737	NaN	0.415792	NaN	2.06692	1.68537	0.833002	1.69466	NaN	NaN	2.39294	4.35917	NaN	1.731	2.24719	NaN	NaN	2.0652	1.61521	NaN	1.3561	NaN	NaN	1.44067	NaN	1.90087	2.10432	1.64184	2.108	NaN	NaN	1.23421	NaN	NaN	NaN	NaN	NaN	NaN	Q8BFZ3	Q8BFZ3	ACTBL_MOUSE	Actbl2	Beta-actin-like protein 2
	NaN	-0.0788164	NaN	-0.59497	-1.29214	-0.744476	NaN	-1.60471	-0.379381	NaN	NaN	-0.997495	NaN	NaN	-0.504715	-0.612224	NaN	NaN	NaN	-1.54787	NaN	-0.656145	-1.14978	-0.866975	-1.50344	NaN	0.909767	NaN	-0.694611	NaN	-0.686556	-0.921993	-0.155512	-0.748966	-0.449985	-0.359376	-0.278641	NaN	-0.747771	-0.461156	-0.818794	-1.86166	Q8BFZ9	Q8BFZ9	ERLN2_MOUSE	Erlin2	Erlin-2
	1.13091	0.629978	1.27928	1.21516	0.513574	1.48323	1.06355	1.76641	0.239427	0.946354	0.469155	1.41452	1.48198	1.23317	0.927222	1.33072	1.31045	1.86919	0.257489	0.962223	0.838931	0.91923	1.21579	1.14691	NaN	0.51801	0.785331	1.29053	-0.690122	0.266814	0.231527	0.134254	0.915059	0.82895	0.689963	1.42644	1.05973	1.19455	1.51208	1.41625	1.12144	0.763283	Q8BG05	Q8BG05	ROA3_MOUSE	Hnrnpa3	Heterogeneous nuclear ribonucleoprotein A3
	1.78144	1.98369	2.28001	2.24596	3.01107	2.77468	2.40716	2.83075	1.58943	2.61587	2.31383	2.7432	2.60618	2.41592	2.14107	2.86909	2.45712	2.0759	1.50027	1.67707	0.963935	1.70774	2.79441	2.4992	1.63944	1.92307	1.46406	2.29987	2.17209	1.26096	1.59606	1.47684	1.43507	2.11376	2.28804	2.56478	2.26968	2.72549	2.26426	2.34268	2.17182	1.63922	Q8BG32	Q8BG32	PSD11_MOUSE	Psmd11	26S proteasome non-ATPase regulatory subunit 11
	-1.53825	-1.09563	-1.59627	NaN	-1.50593	-1.18633	NaN	-1.1701	NaN	NaN	NaN	NaN	NaN	NaN	NaN	-0.899487	-1.10726	NaN	NaN	NaN	NaN	NaN	NaN	NaN	NaN	-1.81184	NaN	NaN	-2.12462	NaN	NaN	NaN	NaN	-0.938683	-1.8578	-1.78049	-0.509624	-1.00102	-0.500067	-1.44888	-1.3287	-1.4171	Q8BG73	Q8BG73	SH3L2_MOUSE	Sh3bgrl2	SH3 domain-binding glutamic acid-rich-like protein 2
	0.216465	0.202584	-0.0424719	-0.705792	0.349223	0.498779	-0.337495	-0.0567408	NaN	0.286923	-0.59352	-0.0297232	-0.298813	0.373746	-0.428661	0.0969086	NaN	-0.0858936	-0.198337	NaN	NaN	0.0236292	NaN	0.392992	0.103287	NaN	NaN	NaN	NaN	-0.00383472	0.264606	-0.773415	-0.215195	0.183505	-0.0246687	NaN	NaN	0.429897	0.269737	-0.19115	0.393687	-0.138877	Q8BGD9	Q8BGD9	IF4B_MOUSE	Eif4b	Eukaryotic translation initiation factor 4B
	NaN	NaN	NaN	NaN	NaN	NaN	NaN	NaN	-1.19589	-1.17692	NaN	-2.08857	NaN	NaN	-0.506772	-1.63906	NaN	-0.834226	NaN	NaN	NaN	-0.582327	NaN	NaN	NaN	NaN	NaN	NaN	NaN	-1.19422	NaN	-1.23603	-0.26846	NaN	NaN	NaN	-0.786586	NaN	NaN	NaN	-0.631265	0.631524	Q8BGH2	Q8BGH2	SAM50_MOUSE	Samm50	Sorting and assembly machinery component 50 homolog
	NaN	NaN	NaN	-0.367287	0.188405	-0.224358	NaN	NaN	NaN	0.324926	NaN	NaN	NaN	NaN	NaN	0.174232	NaN	NaN	NaN	0.0270376	NaN	0.744083	NaN	-0.409646	NaN	NaN	NaN	NaN	0.2779	NaN	-0.150715	-1.54928	NaN	0.218151	NaN	NaN	0.243904	NaN	-0.140876	-0.539796	-0.161885	1.22402	Q8BGH4	Q8BGH4	REEP1_MOUSE	Reep1	Receptor expression-enhancing protein 1
	NaN	NaN	NaN	NaN	NaN	-0.6725	-0.908588	-0.537043	-0.722997	-0.790682	NaN	-1.04786	-0.155915	-0.69264	-0.760875	-0.593454	NaN	NaN	NaN	NaN	NaN	3.10663	NaN	NaN	NaN	NaN	NaN	-0.145653	NaN	-0.251482	-0.328385	0.659123	NaN	-1.28198	-1.4085	-1.15701	-0.977689	NaN	NaN	0.392976	-0.56313	NaN	Q8BGQ7	Q8BGQ7	SYAC_MOUSE	Aars1	Alanine--tRNA ligase, cytoplasmic
	NaN	-0.582335	NaN	-1.00505	-0.0830145	-0.0521097	-0.128347	-0.391711	NaN	-0.00284243	NaN	-0.390127	-0.851212	0.506561	-0.706669	-0.572659	-0.327537	-0.868124	-0.411807	NaN	-0.664228	-0.361923	NaN	-0.881324	-1.18088	-0.38661	-0.337964	-0.830085	-0.437361	NaN	-0.220037	-0.298933	0.316404	-0.553635	-0.51998	NaN	-0.12665	-0.574492	NaN	0.186719	-0.840326	-0.34626	Q8BH04	Q8BH04	PCKGM_MOUSE	Pck2	Phosphoenolpyruvate carboxykinase [GTP], mitochondrial
	-0.550814	NaN	-0.206263	-0.740616	-0.165743	-0.464512	NaN	-0.46139	-0.144862	-0.108907	-0.283008	0.108395	-0.803452	0.352582	0.0556231	-0.050313	-0.416338	0.14185	0.0641212	-0.605394	-0.417555	-0.494407	-0.458027	-0.0846348	-1.86902	-0.510058	0.00485897	-0.55419	-0.722425	-0.209381	-0.0309668	-0.409266	-0.588797	0.0429735	-0.266181	-0.367821	-0.497792	-0.473895	-0.751926	-0.200269	0.0500107	-0.0812187	Q8BH59	Q8BH59	S2512_MOUSE	Slc25a12	Electrogenic aspartate/glutamate antiporter SLC25A12, mitochondrial
	NaN	NaN	NaN	NaN	NaN	-0.20316	NaN	-0.64836	NaN	0.595189	-0.161469	-0.1742	-0.913714	NaN	-1.34477	-0.0150652	-0.672168	-0.413676	-1.16097	NaN	-0.0221915	-0.696415	-0.719007	0.00981045	-0.418577	NaN	0.441743	NaN	-0.739255	NaN	0.275587	-0.123449	-1.37548	-0.0671558	-0.00771809	NaN	NaN	NaN	0.234437	-0.904706	0.123019	-0.899823	Q8BH66	Q8BH66	ATLA1_MOUSE	Atl1	Atlastin-1
	0.691454	0.527461	0.312855	1.08267	0.336381	-0.0959816	0.166252	NaN	NaN	-0.175894	NaN	0.696248	0.0979919	NaN	0.555178	0.0214701	-0.434655	0.486202	NaN	0.746277	-0.481132	-0.673349	0.758101	0.535291	0.110426	-0.175177	0.85575	-0.260489	-1.04091	0.0178308	-0.399044	-0.75596	0.876262	-0.557974	1.21548	0.763547	0.852211	1.50374	0.677992	1.2292	1.19986	0.367305	Q8BHD7	Q8BHD7	PTBP3_MOUSE	Ptbp3	Polypyrimidine tract-binding protein 3
	0.32655	0.343719	0.352315	0.210186	0.250436	0.64025	0.61797	0.408562	0.839929	0.757634	0.195302	0.857916	0.215779	0.138032	0.785438	0.57836	0.20657	-0.236366	0.678011	NaN	0.755876	0.257169	0.579494	0.419544	-0.471458	0.165949	0.338872	0.359559	0.341392	-0.117609	0.547496	0.18645	0.492441	0.142079	0.472894	-0.220011	0.427864	0.283525	0.528987	0.199065	0.617888	0.0841331	Q8BHN3	Q8BHN3	GANAB_MOUSE	Ganab	Neutral alpha-glucosidase AB
	-0.535602	-0.779631	0.151652	0.279413	0.377504	0.792903	-0.305462	1.10203	-0.190311	0.253151	-0.502619	1.03843	0.655917	0.0616121	0.576034	0.442469	0.404546	0.342983	-1.00872	0.234531	0.94342	0.544519	0.0857506	0.808972	-1.10493	0.201396	-0.177085	0.302052	-0.0568027	-0.983369	-0.307101	-0.0477905	-0.0475082	0.154472	0.828135	0.602448	0.383397	0.770901	0.0909204	0.340356	0.81356	-0.170256	Q8BIF2	Q8BIF2	RFOX3_MOUSE	Rbfox3	RNA binding protein fox-1 homolog 3
	NaN	NaN	NaN	NaN	-0.572538	-0.803679	NaN	-0.609715	-0.405757	0.0361829	-0.952517	-0.724208	-0.592388	NaN	-0.139079	-0.0354986	NaN	NaN	NaN	NaN	NaN	NaN	-0.0781183	NaN	NaN	NaN	-0.784389	NaN	NaN	NaN	0.320134	-0.794662	NaN	NaN	NaN	NaN	NaN	NaN	NaN	-1.1375	0.382454	-1.03447	Q8BIJ6	Q8BIJ6	SYIM_MOUSE	Iars2	Isoleucine--tRNA ligase, mitochondrial
	NaN	NaN	-1.23369	-1.48077	NaN	-1.45505	NaN	-0.332032	NaN	-1.06156	NaN	-0.783979	-0.910168	NaN	NaN	-1.55885	-1.19	NaN	NaN	NaN	NaN	NaN	NaN	-0.239652	NaN	NaN	NaN	NaN	NaN	-1.58097	-1.70213	NaN	NaN	NaN	NaN	NaN	NaN	NaN	-1.50687	-1.03158	NaN	NaN	Q8BIQ5	Q8C7E9;Q8BIQ5	CSTF2_MOUSE	Cstf2	Cleavage stimulation factor subunit 2
	0.338961	1.00102	1.20014	0.205773	0.646142	0.5139	0.28871	0.826632	-0.060576	0.521892	0.635677	0.371817	-0.22997	-1.29582	-0.118996	0.850049	0.462946	0.320628	0.214089	-0.648163	-0.405775	-0.226781	0.545881	-0.405282	-0.475719	-1.34717	0.156396	NaN	-0.476677	NaN	-0.221501	-0.166776	-0.482916	-1.15266	0.853222	0.064085	-0.202476	0.294795	0.661968	0.0474138	-0.467815	0.283563	Q8BJY1	Q8BJY1	PSMD5_MOUSE	Psmd5	26S proteasome non-ATPase regulatory subunit 5
	-0.635366	NaN	-0.335787	NaN	-0.966597	-1.72666	NaN	0.229259	-0.636782	0.0955987	-0.491748	-0.31257	-0.206891	NaN	NaN	-0.471907	NaN	NaN	NaN	-0.177143	NaN	NaN	NaN	NaN	NaN	NaN	-1.03221	-0.0511055	NaN	NaN	-1.17674	-1.52883	NaN	-0.267215	-1.06719	-0.0555687	-0.313142	NaN	NaN	-1.37147	-1.12722	NaN	Q8BK64	Q8BK64	AHSA1_MOUSE	Ahsa1	Activator of 90 kDa heat shock protein ATPase homolog 1
	-0.905803	NaN	1.12595	-0.315246	NaN	NaN	NaN	-1.42756	NaN	-0.5855	-0.989161	-0.560593	NaN	-1.13758	-0.217531	-1.0883	NaN	NaN	-1.44524	-3.19834	NaN	-1.66294	NaN	-0.447618	NaN	NaN	-0.711638	NaN	NaN	-1.10472	NaN	NaN	NaN	NaN	NaN	NaN	-1.50352	-0.651871	NaN	NaN	-1.77281	NaN	Q8BK67	Q8BK67	RCC2_MOUSE	Rcc2	Protein RCC2
	NaN	NaN	NaN	NaN	-0.807544	-0.592511	NaN	-0.295904	-0.715116	-0.0770745	NaN	NaN	-0.182517	NaN	-0.0267553	-0.892443	0.0839529	-1.64566	-1.2694	NaN	-1.3361	NaN	-0.849367	-0.917067	NaN	NaN	-0.66067	-1.30642	NaN	NaN	0.938175	-0.893494	-0.247503	-0.792402	0.121132	NaN	-0.909241	NaN	NaN	NaN	-0.52814	-0.530787	Q8BKZ9	Q8BKZ9	ODPX_MOUSE	Pdhx	Pyruvate dehydrogenase protein X component, mitochondrial
	NaN	NaN	NaN	-0.99796	-0.702583	-0.670217	-0.72942	-0.625584	-1.43226	-1.71789	-1.83116	-1.05264	-0.550114	-2.03323	-1.2754	-0.686454	NaN	NaN	NaN	NaN	-1.60498	-0.973137	-1.96557	NaN	NaN	-2.24323	NaN	NaN	NaN	NaN	-1.39569	-0.968543	NaN	-0.809937	-0.0675077	-1.63168	-0.878109	NaN	NaN	NaN	-0.978618	NaN	Q8BL66	Q8BL66	EEA1_MOUSE	Eea1	Early endosome antigen 1
	0.772838	-0.857681	0.0296412	-0.0621262	0.244977	0.615174	0.693117	0.402345	-0.476646	0.183711	-0.774095	0.583039	0.6194	-0.025403	0.0391054	-0.306573	0.265908	0.615103	NaN	-0.53697	NaN	NaN	0.218952	0.281495	NaN	-0.500786	0.596487	0.619554	-1.15623	NaN	NaN	-0.741915	0.377174	-0.178774	NaN	0.703485	-0.0487032	0.815562	0.557433	0.925342	0.558177	-0.449656	Q8BL97	Q8BL97	SRSF7_MOUSE	Srsf7	Serine/arginine-rich splicing factor 7
	NaN	NaN	NaN	NaN	NaN	-0.514565	2.89761	-1.52767	-0.94356	NaN	NaN	NaN	NaN	NaN	-1.98451	-1.9663	NaN	NaN	NaN	NaN	NaN	-0.786806	NaN	NaN	NaN	NaN	-1.94821	-1.42067	NaN	NaN	NaN	NaN	NaN	NaN	NaN	NaN	NaN	NaN	NaN	-1.50059	-1.47614	NaN	Q8BLF1	Q8BLF1	NCEH1_MOUSE	Nceh1	Neutral cholesterol ester hydrolase 1
	NaN	NaN	NaN	NaN	NaN	-0.800816	-0.770177	-1.60332	-0.357479	-0.244378	-0.827648	-0.486484	-0.0869217	NaN	-0.650563	-0.749795	NaN	NaN	-0.489779	-0.609784	NaN	-0.432549	-0.479242	NaN	-0.467551	NaN	NaN	-0.814475	NaN	NaN	-0.430807	-0.356907	-1.17377	-0.458039	-0.462681	NaN	NaN	NaN	NaN	NaN	-0.957868	-0.732997	Q8BLY2	Q8BLY2;Q9D0R2	SYTC2_MOUSE	Tars3	Threonine--tRNA ligase 2, cytoplasmic
	-0.559071	NaN	NaN	1.01011	-0.800771	-0.631249	NaN	-0.508013	NaN	NaN	NaN	0.510082	-0.509999	NaN	-0.912404	NaN	NaN	NaN	NaN	NaN	NaN	NaN	NaN	-0.24933	NaN	NaN	NaN	NaN	NaN	0.0679846	NaN	0.0399952	0.645094	NaN	-0.46375	NaN	-0.0572634	-0.480832	NaN	-0.290806	-0.126514	NaN	Q8BMA6	Q8BMA6	SRP68_MOUSE	Srp68	Signal recognition particle subunit SRP68
	0.799393	0.482526	1.23957	1.389	0.713555	1.407	0.961607	1.5576	2.04304	1.6238	1.34213	1.63663	2.06037	1.61299	2.06796	1.69609	1.54356	1.88401	1.92592	0.815824	0.489506	2.07162	0.960119	0.413999	0.720689	0.879577	1.30028	1.13372	1.2859	0.934668	1.7978	1.51662	0.721111	1.71973	1.39468	1.19514	1.59936	0.925581	0.767966	1.72013	1.92704	0.991319	Q8BMF4	Q8BMF4	ODP2_MOUSE	Dlat	Dihydrolipoyllysine-residue acetyltransferase component of pyruvate dehydrogenase complex, mitochondrial
	-0.172312	-0.374413	0.451488	-0.411305	-0.0604448	-0.00979424	-0.0486736	-0.276955	-0.453112	-0.203143	-0.261832	0.120755	0.1064	-0.531366	0.437984	-0.0806723	-0.498073	-0.306184	-0.495698	-0.0996733	0.190657	0.290615	0.626772	0.0618181	0.110684	-0.0504837	-0.689676	-0.145731	0.346412	-0.701682	0.149579	0.274666	-0.259139	0.0383158	0.14196	0.215169	0.161263	0.0613441	-0.0440083	0.230909	0.133097	0.227225	Q8BMJ2	Q8BMJ2	SYLC_MOUSE	Lars1	Leucine--tRNA ligase, cytoplasmic
	NaN	NaN	NaN	-0.828002	NaN	0.0844297	-0.286631	0.444463	-0.300413	-0.334739	-0.82926	-0.748029	-0.794106	-0.327981	-0.775379	-0.20207	NaN	NaN	-0.883746	NaN	NaN	0.209865	NaN	NaN	NaN	NaN	-0.49199	-0.876337	NaN	-0.333872	0.135298	-0.775625	NaN	-0.450349	NaN	NaN	NaN	NaN	NaN	NaN	-1.51409	NaN	Q8BMK4	Q8BMK4	CKAP4_MOUSE	Ckap4	Cytoskeleton-associated protein 4
	-0.285818	0.0592756	-0.410269	-0.404214	-0.339383	0.0891609	-0.205346	-0.494059	-0.156425	0.0196872	-0.216863	0.311522	-0.312606	-1.05934	0.245755	-0.128325	-0.559132	-0.0928745	-0.233438	-0.593367	-1.45611	-0.0642633	-0.352001	-0.825061	-0.193792	-0.122995	-0.183037	0.479262	-0.221827	-0.00227261	0.434739	0.0668545	0.109196	0.0731964	-0.289014	-0.320589	-0.43767	-0.682691	0.0328579	-0.174914	0.145056	-0.0949821	Q8BML9	Q8BML9	SYQ_MOUSE	Qars1	Glutamine--tRNA ligase
	0.445677	0.555891	-0.0396843	0.796056	0.550231	1.11636	-0.167056	0.879977	0.905316	0.653274	0.533463	1.07267	0.849968	0.176799	1.22727	0.539672	0.19565	0.742271	0.774217	0.995434	0.650646	0.8638	0.650509	0.79901	0.109159	0.125857	0.478294	0.65267	0.674008	0.601228	1.18835	0.782669	0.372865	0.688003	0.595263	0.102763	0.548356	0.63619	0.438197	1.04278	1.0274	0.694419	Q8BMS1	Q8BMS1	ECHA_MOUSE	Hadha	Trifunctional enzyme subunit alpha, mitochondrial
	0.658279	NaN	-1.50609	NaN	NaN	-0.519917	NaN	-0.168538	-0.913044	NaN	NaN	-0.536564	-1.39497	NaN	-0.722773	-2.0147	-0.203302	NaN	NaN	NaN	NaN	-0.868361	-1.55308	NaN	NaN	NaN	NaN	NaN	NaN	NaN	-0.585933	NaN	-0.893041	0.198951	0.0367451	NaN	-0.742706	NaN	NaN	-0.182175	-0.704813	NaN	Q8BP47	Q8BP47	SYNC_MOUSE	NARS1	Asparagine--tRNA ligase, cytoplasmic
	-0.694019	-0.482144	-0.143477	-0.376537	-0.539103	0.0729284	NaN	0.0475912	-0.526382	-0.242647	-1.72697	0.10226	-0.322261	NaN	0.127161	-0.194934	NaN	NaN	-0.254935	-0.268665	-0.543501	0.429846	0.126978	-0.587336	-0.304833	-0.677243	-0.997535	-0.442655	-0.690425	-0.793839	0.0888453	0.166352	-0.332132	0.592213	-0.399222	-1.01529	0.134431	-0.889351	-0.0536814	0.157552	0.467224	-0.263039	Q8BP67	Q8BP67	RL24_MOUSE	Rpl24	Large ribosomal subunit protein eL24
	NaN	NaN	-0.142668	0.0597639	0.671987	-0.480071	0.195975	-0.817839	NaN	NaN	0.07026	-0.0379705	NaN	-0.600567	NaN	-0.299592	-0.990458	NaN	NaN	-0.694106	NaN	NaN	1.03025	NaN	-1.666	NaN	NaN	NaN	-0.794089	NaN	-1.16746	NaN	-0.667166	NaN	-1.33098	NaN	-0.0554705	-0.677201	NaN	-0.294999	-1.21698	0.288013	Q8BR90	Q8BR90	RIMC1_MOUSE	Rimoc1	RAB7A-interacting MON1-CCZ1 complex subunit 1
	-2.0644	-1.47046	NaN	-0.798194	NaN	-0.577818	NaN	NaN	-0.862151	NaN	NaN	NaN	0.486867	NaN	0.485183	NaN	NaN	NaN	NaN	NaN	NaN	-0.637258	NaN	-1.22675	-0.923078	NaN	-0.898565	NaN	NaN	-1.36022	-1.61469	NaN	-0.569811	-1.35197	NaN	NaN	-0.881678	NaN	NaN	-0.359621	-0.546119	-1.50373	Q8BRF7	Q8BRF7	SCFD1_MOUSE	Scfd1	Sec1 family domain-containing protein 1
	NaN	NaN	NaN	NaN	NaN	-0.434691	-0.671704	-0.965601	-0.722726	-0.565082	NaN	NaN	NaN	NaN	NaN	-0.970888	NaN	-0.224233	NaN	NaN	NaN	0.0941772	NaN	NaN	NaN	NaN	NaN	NaN	NaN	NaN	-0.553717	NaN	NaN	NaN	NaN	NaN	NaN	-1.10737	NaN	-0.0557823	NaN	0.0829678	Q8BRT1	Q8BRT1	CLAP2_MOUSE	Clasp2	CLIP-associating protein 2
	NaN	NaN	NaN	NaN	NaN	-0.845607	-0.829101	-0.532255	NaN	-0.146745	NaN	-1.33728	NaN	NaN	NaN	-1.00764	-0.11429	NaN	NaN	NaN	NaN	-1.57955	NaN	-0.946773	NaN	NaN	-0.908803	NaN	-1.11302	NaN	-1.95586	-1.1737	NaN	NaN	NaN	NaN	-0.508715	NaN	NaN	NaN	-1.66337	-1.22868	Q8BSZ2	Q8BSZ2	AP3S2_MOUSE	Ap3s2	AP-3 complex subunit sigma-2
	0.439322	0.197709	0.0333214	NaN	-1.04409	NaN	0.393057	0.0782967	NaN	NaN	0.271422	NaN	0.112692	NaN	0.176497	-0.0826664	NaN	NaN	NaN	0.537852	-0.116374	0.283434	0.0954208	NaN	NaN	0.490723	NaN	NaN	-0.801797	-0.594894	-0.0901709	NaN	0.00945377	0.146991	0.62597	1.08536	0.100435	-0.828501	NaN	0.164846	-0.661619	-0.306745	Q8BT60	Q8BT60	CPNE3_MOUSE	Cpne3	Copine-3
	1.47214	NaN	1.19531	0.861998	2.09621	1.47531	NaN	0.63478	1.34805	1.33546	0.747092	-0.156522	-0.939798	0.916206	NaN	0.211285	NaN	1.38881	1.01956	1.26493	NaN	1.46346	NaN	NaN	NaN	1.3805	NaN	1.52647	NaN	NaN	1.06259	1.13309	1.27068	1.61711	1.81013	NaN	1.84953	1.91844	NaN	0.287653	1.01214	1.62912	Q8BTF8	Q8BTF8	RALYL_MOUSE	Ralyl	RNA-binding Raly-like protein
	0.0393033	-0.486182	-0.320201	-0.359535	-0.104534	-0.0277243	-0.173992	-0.00608158	NaN	-0.778503	-0.514067	0.319516	-0.141071	-0.0062561	-0.532841	NaN	-0.385824	-0.0574703	NaN	NaN	NaN	0.109153	-0.127901	-0.658908	NaN	NaN	NaN	-0.538628	NaN	NaN	NaN	NaN	NaN	NaN	NaN	0.0881376	-0.755389	NaN	-0.822145	NaN	NaN	-1.36653	Q8BTI8	Q8BTI8	SRRM2_MOUSE	Srrm2	Serine/arginine repetitive matrix protein 2
	NaN	NaN	-0.564559	NaN	-0.399115	-0.733167	NaN	-0.492987	NaN	-0.573784	NaN	0.0220604	NaN	NaN	-0.803165	-0.181005	NaN	NaN	NaN	NaN	NaN	-0.395319	NaN	NaN	-1.16211	-0.973675	0.242465	-0.255717	-0.577204	NaN	-0.115129	-0.286703	NaN	NaN	NaN	NaN	NaN	NaN	NaN	-0.42142	-0.60727	-0.0983925	Q8BTM8	Q8BTM8	FLNA_MOUSE	Flna	Filamin-A
	NaN	NaN	3.24809	NaN	3.62949	2.96119	NaN	NaN	NaN	NaN	NaN	2.7947	NaN	3.58388	NaN	NaN	NaN	NaN	NaN	NaN	NaN	NaN	4.21634	3.42385	NaN	NaN	NaN	3.02319	NaN	NaN	3.75434	NaN	NaN	2.52283	NaN	3.4222	3.04837	3.65937	3.90033	2.29042	2.77729	3.78385	Q8BTP0	Q8BTP0	PIGZ_MOUSE	Pigz	GPI mannosyltransferase 4
	NaN	NaN	NaN	NaN	-0.925187	-1.76084	NaN	-0.871294	NaN	-0.878399	NaN	-1.63445	NaN	-1.58738	-1.67367	-2.0787	NaN	NaN	NaN	NaN	NaN	NaN	NaN	NaN	NaN	NaN	NaN	NaN	NaN	NaN	-1.34609	NaN	NaN	NaN	NaN	NaN	NaN	NaN	NaN	NaN	NaN	NaN	Q8BTZ5	Q8BTZ5	ANR46_MOUSE	Ankrd46	Ankyrin repeat domain-containing protein 46
	0.11289	-0.451426	0.758962	-0.0909519	0.386023	0.402898	0.051651	0.185801	0.462204	0.205425	-0.129892	0.59532	0.308249	-0.153599	0.922995	0.355769	-0.704834	-0.57826	0.396686	-0.273993	0.348796	0.366574	0.696656	0.383652	0.560793	-0.133108	-0.558595	-0.071682	0.0428267	-0.200998	1.28615	0.160913	0.63249	0.808073	0.831087	-0.0552177	0.368473	0.175902	0.208953	0.676327	0.646452	0.0366964	Q8BU30	Q8BU30	SYIC_MOUSE	Iars1	Isoleucine--tRNA ligase, cytoplasmic
	-0.809098	-1.05343	NaN	NaN	NaN	-0.941317	NaN	-1.22221	NaN	NaN	-0.195766	-1.38603	NaN	-0.475371	-0.283193	-1.16821	-0.0214539	0.443182	-1.38858	NaN	NaN	-0.46418	-0.631523	-1.28027	-0.504253	-1.85209	NaN	-0.980761	NaN	NaN	NaN	-1.13	NaN	-1.47878	-0.318074	-0.972776	-0.701052	-0.147326	NaN	-0.368887	-0.349323	NaN	Q8BUK6	Q8BUK6	HOOK3_MOUSE	Hook3	Protein Hook homolog 3
	-1.6279	NaN	-2.27777	NaN	NaN	-0.978327	NaN	-1.24526	-2.17111	-1.80492	NaN	-1.26756	-0.991243	-1.8212	-1.18114	NaN	NaN	NaN	-1.78931	NaN	NaN	-1.94354	-0.800623	-0.981868	-1.3883	NaN	-1.56361	-1.81452	NaN	-1.66667	-0.95695	NaN	NaN	-1.17967	-1.01811	NaN	-0.845397	-2.19487	NaN	-1.79026	-0.932229	-2.6109	Q8BVE3	Q8BVE3	VATH_MOUSE	Atp6v1h	V-type proton ATPase subunit H
	NaN	0.0764608	NaN	-0.381597	NaN	-0.563561	NaN	-0.880704	NaN	-1.46694	NaN	-0.769245	NaN	NaN	-1.46084	-0.799455	NaN	NaN	NaN	NaN	NaN	NaN	-0.0494175	-0.981006	NaN	NaN	NaN	NaN	NaN	NaN	-0.274543	-0.539931	-0.937367	-0.759661	-1.1477	NaN	-0.805985	NaN	-0.978054	-0.314991	-0.562799	-0.129024	Q8BVQ5	Q8BVQ5	PPME1_MOUSE	Ppme1	Protein phosphatase methylesterase 1
	-0.146679	0.209308	NaN	-0.454431	NaN	NaN	NaN	-1.98178	0.481748	-0.298233	NaN	0.332718	NaN	NaN	NaN	0.353543	NaN	NaN	NaN	NaN	0.512233	-0.114566	-0.490066	NaN	NaN	NaN	NaN	NaN	NaN	NaN	NaN	NaN	0.0541811	0.616234	-0.0533524	NaN	NaN	-1.08138	NaN	-1.15162	-1.03122	0.213944	Q8BW41	Q8BW41	PMGT2_MOUSE	Pomgnt2	Protein O-linked-mannose beta-1,4-N-acetylglucosaminyltransferase 2
	0.415462	0.782109	0.852482	0.535044	1.31185	1.17825	0.31389	0.810322	1.42313	1.02242	1.03756	1.50147	1.0943	0.508921	1.7073	1.47369	1.02758	1.1461	1.39953	0.882648	0.599035	1.44535	0.171556	0.842171	0.595541	1.03435	1.41638	0.741822	1.13549	1.24038	1.5242	0.588349	0.227558	0.82753	1.15717	-0.209177	0.312899	0.769588	0.0313864	1.39653	1.64573	1.25945	Q8BWT1	Q8BWT1	THIM_MOUSE	Acaa2	3-ketoacyl-CoA thiolase, mitochondrial
	0.352327	0.234062	0.536769	0.209827	-0.137259	0.629402	0.459267	-0.37901	0.154195	0.641124	0.0843754	NaN	-0.152693	NaN	0.386309	0.324719	0.0113115	-0.435387	0.641855	NaN	-1.13938	0.119689	0.272043	NaN	NaN	NaN	NaN	NaN	NaN	-0.375644	0.0928507	-0.00709724	-0.150855	0.533353	0.114659	NaN	0.493854	0.0935268	0.477962	-0.165812	0.650359	NaN	Q8BXZ1	Q8BXZ1	TMX3_MOUSE	Tmx3	Protein disulfide-isomerase TMX3
	0.655858	-1.27303	1.31111	1.51937	0.716385	0.699784	0.179628	1.9064	NaN	NaN	NaN	-0.299018	0.535471	-0.241924	1.53974	1.65094	NaN	0.311544	0.86687	0.958628	1.37685	0.053566	0.784622	0.897175	3.61199	2.39618	3.22193	0.332693	1.90281	3.04415	2.88674	1.4827	1.73641	1.44874	NaN	NaN	0.714849	0.700966	NaN	0.588956	1.03183	2.10723	Q8BYH8	Q8BYH8	CHD9_MOUSE	Chd9	Chromodomain-helicase-DNA-binding protein 9
	NaN	-2.31493	-0.116841	-1.05314	-0.229109	-0.433793	-1.08045	-0.720891	NaN	-0.70486	NaN	-0.950092	-0.500888	-0.847062	-0.94453	-1.35947	NaN	NaN	NaN	NaN	NaN	-0.333514	-1.1445	-1.34584	-1.62951	-1.17018	NaN	NaN	NaN	-2.24555	-1.59694	-1.6161	NaN	-0.709929	-1.63144	NaN	NaN	0.17623	-0.806543	-0.380504	-0.71475	-1.01696	Q8BYK6	Q91YT7;Q8BYK6;P59326	YTHD3_MOUSE	Ythdf3	YTH domain-containing family protein 3
	-0.339708	NaN	-0.0110741	-0.234814	0.275227	0.218215	-0.52948	0.126657	-0.915547	0.00864553	-0.0899324	0.363826	-0.0912542	0.0963488	0.32036	0.333262	NaN	-0.087595	0.298848	NaN	NaN	0.109706	0.0545387	-0.193928	0.700802	NaN	-0.327232	0.0970964	-0.331461	0.213298	0.18057	0.180286	0.216274	0.575374	0.488078	-0.389712	0.388174	0.394519	0.554184	0.411167	-0.311604	-0.135827	Q8BZ98	Q8BZ98;P39054	DYN3_MOUSE	Dnm3	Dynamin-3
	NaN	-0.322173	-1.22729	-0.270868	-0.277017	0.0108099	NaN	-0.0545712	-0.0486693	NaN	0.241228	-0.440034	-0.224456	-0.607736	-0.157617	-0.367493	NaN	NaN	-0.200209	-1.22531	NaN	0.0703049	-0.0586309	0.0309496	-0.630606	-0.648865	NaN	-0.800494	-0.683392	-0.822733	0.142759	0.0382147	-0.184045	-0.357979	-0.0993414	0.707662	-0.162631	-0.241362	-0.298403	-0.366931	0.0977936	-0.387643	Q8C0C7	Q8C0C7	SYFA_MOUSE	Farsa	Phenylalanine--tRNA ligase alpha subunit
	-1.14478	NaN	-0.623451	-0.458717	-1.57961	0.21249	NaN	0.0841713	-0.144213	-0.0541577	-0.586518	0.419746	-1.18107	-0.665062	-0.0703812	-0.584496	NaN	-0.757421	NaN	NaN	-0.52019	-0.223594	-2.75882	-0.936058	-0.689632	-0.563326	-0.398827	NaN	-1.27583	NaN	-0.054244	-0.238241	NaN	-0.534548	-0.633849	NaN	-1.42675	-0.869185	-0.730826	-1.32836	-0.522842	-0.679637	Q8C0L0	Q8C0L0	TMX4_MOUSE	Tmx4	Thioredoxin-related transmembrane protein 4
	NaN	NaN	-0.880784	NaN	NaN	-0.204654	-0.791912	-0.63735	NaN	-0.60957	NaN	-0.566359	-0.378782	-0.625404	NaN	-1.26622	-1.86727	NaN	-0.000983238	NaN	NaN	-0.236269	NaN	NaN	NaN	NaN	NaN	-0.75996	-1.28197	NaN	-0.948481	-1.17607	-0.391371	-0.384583	NaN	NaN	-0.339733	NaN	NaN	-0.80132	-1.38558	NaN	Q8C129	Q8C129	LCAP_MOUSE	Lnpep	Leucyl-cystinyl aminopeptidase
	NaN	NaN	NaN	0.741877	-0.0406542	-1.29661	NaN	NaN	NaN	NaN	NaN	-0.348874	NaN	NaN	-0.426187	NaN	NaN	NaN	NaN	NaN	NaN	NaN	NaN	-0.734411	-1.06043	-0.806741	-1.06134	NaN	NaN	NaN	NaN	NaN	NaN	NaN	NaN	NaN	NaN	NaN	-1.11907	-0.452913	-1.2319	-1.37435	Q8C166	Q8C166	CPNE1_MOUSE	Cpne1	Copine-1
	NaN	NaN	NaN	-0.774642	NaN	NaN	NaN	-0.9981	NaN	NaN	NaN	-1.18064	-0.456216	NaN	-0.838095	-0.928089	-1.46336	-0.181756	-0.293545	NaN	NaN	-1.20343	NaN	NaN	NaN	NaN	NaN	NaN	NaN	NaN	-0.905705	-0.52232	NaN	0.506178	NaN	NaN	-1.4286	NaN	NaN	0.739647	-0.41164	NaN	Q8C181	Q8C181	MBNL2_MOUSE	Mbnl2	Muscleblind-like protein 2
	-0.194856	NaN	0.817363	-0.497538	-0.14981	-0.791751	NaN	0.269732	NaN	-0.82998	-0.806809	-0.237236	-0.63226	-0.891528	-0.681507	-0.980405	NaN	0.00232315	NaN	NaN	NaN	NaN	1.05923	-0.0849314	NaN	1.77246	1.2132	-0.112686	NaN	NaN	NaN	-0.333715	0.853374	-0.959157	0.471443	-0.805771	0.0535326	0.373694	-1.16134	-0.451135	-0.126108	-0.0506783	Q8C1A5	Q8C1A5	THOP1_MOUSE	Thop1	Thimet oligopeptidase
	1.21354	0.912372	0.762315	1.14349	NaN	NaN	NaN	NaN	NaN	NaN	NaN	2.20774	NaN	NaN	NaN	NaN	NaN	NaN	NaN	0.0769815	0.309149	1.44864	NaN	NaN	NaN	NaN	NaN	NaN	NaN	NaN	1.16525	NaN	1.66065	1.53065	1.21556	0.454017	2.08757	1.9362	0.827474	NaN	NaN	NaN	Q8C2K5	Q8C2K5	RASL3_MOUSE	Rasal3	RAS protein activator like-3
	-0.37592	-1.50651	-0.316444	-1.2192	-0.143012	0.0493431	-1.09562	-0.529337	NaN	0.0696759	NaN	-0.124319	-0.0987902	NaN	-0.815486	0.134039	-0.101048	-0.462174	NaN	NaN	-1.03547	-0.836553	NaN	0.0138845	NaN	NaN	NaN	-0.227505	NaN	NaN	NaN	NaN	0.716412	-0.244236	NaN	-0.97973	-0.756198	-0.215256	-0.193171	0.0838652	-0.679688	-0.141692	Q8C2Q3	Q8C2Q3	RBM14_MOUSE	Rbm14	RNA-binding protein 14
	2.71355	1.10603	2.55906	1.63499	1.81473	NaN	0.800508	NaN	NaN	NaN	1.24692	0.498047	NaN	NaN	NaN	3.07686	NaN	NaN	NaN	3.69433	-0.344779	2.06879	NaN	NaN	4.25841	5.18292	3.96049	1.02161	5.13387	NaN	3.11651	1.56149	0.0135984	-0.180893	NaN	NaN	2.6373	NaN	NaN	NaN	NaN	0.595172	Q8C341	Q8C341	SUCO_MOUSE	Suco	SUN domain-containing ossification factor
	NaN	NaN	NaN	NaN	NaN	NaN	NaN	-0.224721	-0.014853	NaN	0.243672	NaN	NaN	NaN	1.62959	NaN	NaN	0.60117	NaN	1.51513	1.7474	0.333493	NaN	-0.815826	0.826894	NaN	-0.526796	-1.38816	0.188698	NaN	NaN	NaN	0.695924	NaN	NaN	-2.27373	1.0762	NaN	NaN	NaN	1.05983	-0.833144	Q8C428	Q8C428	TMC7_MOUSE	Tmc7	Transmembrane channel-like protein 7
	NaN	NaN	-1.58603	NaN	NaN	-0.935472	-0.243597	0.0186701	0.305193	NaN	-0.265987	-0.350391	0.157727	NaN	0.475023	-0.267425	NaN	NaN	-0.236816	-2.13051	-1.58546	0.644945	NaN	NaN	NaN	NaN	-1.22173	NaN	NaN	NaN	-0.931911	0.149795	NaN	-0.301976	-1.18768	NaN	NaN	NaN	NaN	-0.671844	-0.315872	NaN	Q8C522	Q8C522	ENDD1_MOUSE	Endod1	Endonuclease domain-containing 1 protein
	NaN	NaN	0.862417	1.86201	-0.644911	-0.603163	0.0883465	-0.854562	NaN	NaN	-0.972802	-0.821754	NaN	-0.382826	-0.525043	NaN	-1.09349	NaN	NaN	1.04013	NaN	-0.496871	NaN	0.0589314	NaN	2.40601	1.08358	0.12413	1.98227	NaN	1.02878	0.888407	-0.405518	NaN	NaN	NaN	1.53229	NaN	-1.36071	NaN	-0.756989	NaN	Q8C754	Q8C754	VPS52_MOUSE	Vps52	Vacuolar protein sorting-associated protein 52 homolog
	NaN	NaN	NaN	NaN	NaN	NaN	-0.211843	0.50188	-0.749213	-1.06538	NaN	-0.303896	-0.573689	NaN	-1.01767	0.197317	-0.115761	NaN	NaN	NaN	NaN	0.364474	NaN	NaN	NaN	NaN	NaN	-1.07434	NaN	NaN	NaN	NaN	NaN	NaN	NaN	NaN	NaN	NaN	NaN	NaN	-0.44107	NaN	Q8C7E7	Q8C7E7	STBD1_MOUSE	Stbd1	Starch-binding domain-containing protein 1
	-0.245921	-0.491016	0.284367	-0.0677509	-0.850788	-0.70688	-0.515299	-0.411409	0.614056	-1.08954	-0.17813	-0.0659332	NaN	-1.48766	-0.107443	-0.866035	-2.36812	-1.15574	-1.0871	NaN	-1.08898	-0.0363245	-1.5552	-2.30898	NaN	-0.70379	NaN	-0.458078	-0.962693	NaN	0.0599699	-1.024	-0.550548	-0.0142097	-0.241167	-0.384224	-0.991312	-0.660209	-0.0614843	-0.846087	-0.970406	-0.681365	Q8C7K6	Q8C7K6	PCYXL_MOUSE	Pcyox1l	Prenylcysteine oxidase-like
	NaN	-0.237266	-0.365644	NaN	NaN	-0.818922	NaN	-0.619658	-1.04861	NaN	NaN	NaN	NaN	NaN	-0.495722	NaN	NaN	NaN	NaN	NaN	NaN	NaN	NaN	NaN	NaN	-0.386457	-0.448562	NaN	-1.44478	NaN	-0.522871	-0.918298	NaN	NaN	NaN	NaN	NaN	NaN	NaN	NaN	-1.35319	NaN	Q8C7X2	Q8C7X2	EMC1_MOUSE	Emc1	ER membrane protein complex subunit 1
	0.118556	-0.546082	0.689136	0.584789	0.741215	0.61517	0.248458	1.10131	-0.64048	0.776343	0.105833	0.963131	0.773047	0.355004	0.254627	0.774003	0.774957	0.577996	NaN	NaN	NaN	0.281956	0.467003	0.361721	NaN	NaN	0.564245	0.143123	NaN	-0.30373	NaN	NaN	0.63356	-0.014823	-0.261991	0.175021	0.887651	0.451648	0.716595	0.703722	-0.133686	0.159025	Q8C854	Q8C854	MYEF2_MOUSE	Myef2	Myelin expression factor 2
	NaN	-1.76928	-1.69772	-1.34783	NaN	-2.97471	NaN	NaN	NaN	NaN	NaN	NaN	NaN	NaN	-2.17292	-2.23867	NaN	NaN	NaN	NaN	-1.43831	NaN	-2.53567	NaN	-1.53335	-1.89168	NaN	NaN	NaN	NaN	NaN	NaN	-1.53046	-1.98918	-1.89639	NaN	-0.924393	-2.03964	NaN	-1.88861	-2.01222	-2.99503	Q8CA72	Q8CA72	GAN_MOUSE	Gan	Gigaxonin
	0.299846	-0.167019	0.617552	0.98797	1.32499	1.29663	1.15438	1.50902	1.3183	0.667697	1.005	1.04607	0.728273	1.5484	1.30281	1.07069	0.878569	1.04773	1.13007	NaN	0.926906	1.38283	0.478402	0.591456	0.868354	0.8371	1.06828	1.00794	1.01879	0.659345	1.24531	0.6104	0.702352	1.06538	1.24109	0.0068512	0.953742	0.546039	0.430555	1.40953	1.38969	0.556884	Q8CAQ8	Q8CAQ8	MIC60_MOUSE	Immt	MICOS complex subunit Mic60
	-0.451119	-1.19115	0.151815	-0.0255365	-0.454766	-0.080678	-0.585681	0.156835	-0.377256	0.0708346	-0.577586	0.287308	-0.486627	-0.384144	-0.187409	0.000331879	0.287485	-0.110418	-0.121109	-1.20182	-0.247479	-1.1307	0.24363	-0.121572	-0.131376	-0.513898	0.0111771	-0.17685	-0.442635	-0.275687	-0.135287	-0.830624	-0.497326	-0.0642185	-0.523221	-0.589231	-0.256567	0.820992	-0.182491	0.00225925	-0.273325	-0.928963	Q8CAY6	Q8CAY6	THIC_MOUSE	Acat2	Acetyl-CoA acetyltransferase, cytosolic
	NaN	-0.876383	-1.08917	-0.646602	-0.268808	-0.283384	NaN	-0.828523	NaN	-0.317988	NaN	-0.0286636	-0.346275	-0.663509	-1.38659	-0.192929	0.119055	-0.636415	NaN	NaN	NaN	-0.331655	-0.729368	-1.04038	NaN	NaN	NaN	0.0825615	NaN	NaN	NaN	NaN	-0.759669	NaN	NaN	-0.423493	-0.903613	-0.782231	NaN	-1.10641	NaN	NaN	Q8CCS6	Q8CCS6	PABP2_MOUSE	Pabpn1	Polyadenylate-binding protein 2
	NaN	NaN	-0.770307	NaN	-0.354223	-0.133626	-0.92355	-0.714004	NaN	0.418755	NaN	-0.574352	-0.442662	-0.870773	-0.539729	-1.16639	NaN	0.234515	-0.100572	0.324838	NaN	-1.15456	-0.458669	-0.262375	NaN	NaN	-1.56148	-0.876709	NaN	NaN	NaN	-1.01507	0.348734	-1.46274	NaN	NaN	NaN	0.149121	-0.357339	-1.05032	-1.33924	NaN	Q8CCT4	Q8R0A5;Q8CCT4;Q9DB24	TCAL5_MOUSE	Tceal5	Transcription elongation factor A protein-like 5
	NaN	NaN	-0.20421	-0.848629	-0.735582	-0.67614	-0.324583	0.682523	-0.756559	-0.451295	NaN	-0.93661	-0.54054	-1.16222	NaN	NaN	NaN	NaN	NaN	NaN	NaN	-1.40789	-1.3252	NaN	NaN	NaN	NaN	-0.864069	-0.706935	NaN	-0.683862	-0.840384	NaN	-0.451283	-0.524476	-0.604516	-1.57562	-0.495876	-0.877014	-0.242932	-0.273817	NaN	Q8CDN6	Q8CDN6	TXNL1_MOUSE	Txnl1	Thioredoxin-like protein 1
	NaN	0.166165	NaN	-0.369627	-0.0601807	-0.0657539	0.098527	-0.110198	0.455646	0.136992	0.128694	-0.369721	-0.792609	NaN	-0.273199	-0.145535	NaN	NaN	NaN	-0.508263	0.040462	0.169003	-0.676401	NaN	NaN	NaN	-0.704989	-0.326384	-1.01973	NaN	-0.238948	-0.853837	NaN	0.273265	0.0631199	-0.503758	-0.637231	NaN	-1.75876	-0.213759	0.0966978	-0.0183973	Q8CF66	Q8CF66	LTOR4_MOUSE	Lamtor4	Ragulator complex protein LAMTOR4
	1.78989	1.02758	2.30121	2.4687	0.377496	2.27718	1.10523	3.50817	2.12146	1.99891	1.65483	1.34079	3.08833	1.47469	2.59732	1.69023	1.84581	2.97496	2.95776	2.05966	3.07159	2.5314	2.59159	2.32498	6.63321	1.91553	2.29306	0.739205	2.42155	2.28497	2.8947	2.34104	2.30345	2.72246	2.52199	2.80159	2.29261	2.74231	3.06937	3.4765	2.43515	2.52267	Q8CG48	Q8CG48	SMC2_MOUSE	Smc2	Structural maintenance of chromosomes protein 2
	0.693737	0.297872	0.871761	0.452288	0.683602	1.08044	0.555259	1.14554	1.06176	0.851995	0.685187	1.1904	0.99743	0.503079	1.78693	0.712386	0.619336	0.505046	0.798009	0.59306	0.712407	1.2296	1.10401	0.907262	1.06106	0.848312	0.438655	0.54562	0.722039	0.429142	1.51023	0.993217	0.974572	1.12075	1.17856	0.547062	0.735931	0.860302	1.00669	1.0934	1.50163	1.021	Q8CGC7	Q8CGC7	SYEP_MOUSE	Eprs1	Bifunctional glutamate/proline--tRNA ligase
	NaN	-1.90304	-2.10515	-1.13604	-1.69544	-0.147367	-1.73723	-1.29995	NaN	-1.6133	-1.00031	-1.56629	-1.22324	-1.5577	NaN	-0.738791	NaN	NaN	-0.929651	NaN	NaN	-0.944687	-0.271906	NaN	NaN	NaN	1.40209	NaN	-1.48853	NaN	-0.745709	NaN	-1.46564	-0.684137	-0.549741	NaN	NaN	NaN	NaN	NaN	-2.22021	0.654197	Q8CHC4	Q8CHC4	SYNJ1_MOUSE	Synj1	Synaptojanin-1
	4.1619	5.05561	2.86816	3.1682	NaN	0.895499	NaN	2.43374	0.876711	0.0989032	2.65876	1.05014	0.421006	NaN	0.733446	2.27281	0.46231	0.290887	0.540443	3.98911	0.729797	0.112262	1.01161	0.649281	4.35327	3.72783	3.37807	2.38022	3.30838	4.48883	2.99414	2.39389	1.76924	0.385829	0.0564899	0.514637	3.08381	0.662389	0.562243	0.0827513	-0.0827732	0.467911	Q8CHG3	Q8CHG3	GCC2_MOUSE	Gcc2	GRIP and coiled-coil domain-containing protein 2
	-0.645584	NaN	-0.924707	-1.99435	-0.207517	-0.625518	0.187981	0.0370321	-0.0136781	0.131684	-0.477324	0.138251	NaN	0.159324	NaN	0.160643	0.0816364	NaN	NaN	-0.76515	NaN	-0.845927	0.823522	NaN	NaN	NaN	NaN	-0.458908	-0.586542	-0.599767	-0.418628	NaN	0.276795	NaN	NaN	-0.396049	0.402385	NaN	0.0348787	-0.726846	-0.39383	-0.911487	Q8CHP8	Q8CHP8	PGP_MOUSE	Pgp	Glycerol-3-phosphate phosphatase
	NaN	NaN	NaN	NaN	NaN	-0.590813	-0.85576	NaN	-1.18197	-1.01611	NaN	NaN	NaN	NaN	-0.570077	-0.565073	-1.08857	-0.999358	NaN	NaN	NaN	-0.106046	NaN	NaN	NaN	NaN	NaN	NaN	-0.470331	-1.38471	NaN	NaN	NaN	NaN	NaN	NaN	-1.86303	NaN	NaN	-1.19324	-0.722947	NaN	Q8CHT0	Q8CHT0	AL4A1_MOUSE	Aldh4a1	Delta-1-pyrroline-5-carboxylate dehydrogenase, mitochondrial
	0.124542	1.18644	0.579641	0.49883	0.361327	1.2489	1.77112	1.55649	1.66246	0.859243	1.58666	1.51667	1.67085	0.88428	0.537655	1.46546	1.13127	1.08008	1.79404	0.979968	-0.439366	1.43365	0.537634	0.368245	0.105916	0.456164	0.831133	1.09189	0.995059	0.890733	1.30418	1.03249	1.14005	1.50385	0.749544	0.0700808	0.43634	0.553283	0.618404	0.486923	1.14874	0.677672	Q8CI94	Q9WUB3;Q8CI94	PYGB_MOUSE	Pygb	Glycogen phosphorylase, brain form
	-0.193104	-0.0852137	0.424636	0.180397	1.03192	0.736366	0.500493	0.358089	0.488672	0.403402	0.51701	1.0919	0.165715	0.80936	0.576263	0.776145	0.292991	0.762826	-0.0141602	NaN	0.00109529	-0.21839	0.467793	0.297962	-0.369346	0.186989	0.21326	0.758008	0.0139465	0.132929	0.349928	0.550323	-0.243887	-0.177766	0.704731	0.170295	0.110705	0.402186	0.253947	-0.0248375	0.416643	-0.482871	Q8CIE6	Q8CIE6	COPA_MOUSE	Copa	Coatomer subunit alpha
	0.477105	0.325476	0.126429	-0.260126	0.799868	-0.209521	-0.0396118	0.194544	-0.658888	0.192933	-0.185409	0.801598	0.0532627	-0.603056	0.17167	0.644815	0.163847	-0.66696	-0.289305	0.526337	0.131221	-0.117138	-0.24231	-0.216226	0.134491	0.61202	0.449517	-0.447586	-0.894822	-0.743029	-0.624369	-0.328277	-0.245098	-0.606173	0.0660582	-0.696726	0.250328	-0.754109	-0.567333	0.502509	-0.131591	0.237632	Q8CIG8	Q8CIG8	ANM5_MOUSE	Prmt5	Protein arginine N-methyltransferase 5
	0.470021	0.249859	0.801901	0.77371	0.442878	0.971189	0.2105	1.00069	0.543029	0.379506	-0.239389	1.33531	0.411006	0.16096	0.138553	0.881307	0.480688	0.836606	0.0783739	-0.876833	NaN	0.497936	0.377763	0.951246	NaN	-0.00341415	0.135998	-0.315866	0.277128	NaN	0.19236	0.615396	0.133564	0.882345	0.620358	0.039279	-0.683589	0.389393	-0.00163078	0.679976	0.431615	0.481525	Q8JZK9	Q8JZK9	HMCS1_MOUSE	Hmgcs1	Hydroxymethylglutaryl-CoA synthase, cytoplasmic
	1.70219	0.371592	NaN	NaN	NaN	-1.07405	-2.76797	-0.424984	-0.535601	-0.323418	NaN	-1.24793	NaN	NaN	-0.961216	NaN	NaN	NaN	NaN	NaN	NaN	NaN	NaN	-1.10058	NaN	-1.9015	NaN	NaN	NaN	NaN	NaN	0.631186	NaN	-1.55126	-1.06236	NaN	0.391079	-0.555537	-1.03246	-0.715376	-0.720063	NaN	Q8JZQ2	Q8JZQ2	AFG32_MOUSE	Afg3l2	AFG3-like protein 2
	-0.287822	NaN	-0.457194	-0.366738	NaN	-0.321776	NaN	-0.21468	NaN	-0.242556	0.121746	-0.325257	NaN	NaN	0.0686064	-0.0390482	NaN	NaN	-0.391532	-0.515533	-0.581421	-0.413924	-1.0478	-0.568308	-0.0370722	NaN	NaN	-1.1286	NaN	-0.209007	-0.596116	0.352838	-0.819502	-0.29391	-1.20772	NaN	-0.439857	-0.94061	-1.42832	-0.69032	-0.332156	NaN	Q8JZQ9	Q8JZQ9	EIF3B_MOUSE	Eif3b	Eukaryotic translation initiation factor 3 subunit B
	0.922453	1.16844	0.717352	1.10147	0.973789	0.600434	NaN	0.420078	0.224137	0.67841	0.491449	0.854568	-0.696404	0.82409	1.22921	0.590466	0.792329	0.428506	0.108275	0.35596	0.973294	0.565434	1.34658	0.727904	0.823397	0.679335	0.883209	0.331402	0.452115	0.230912	0.815934	0.162681	0.465388	0.980783	1.58175	1.01656	1.42824	0.580704	1.29357	1.14763	1.11828	0.955749	Q8JZU2	Q8JZU2	TXTP_MOUSE	Slc25a1	Tricarboxylate transport protein, mitochondrial
	NaN	NaN	-0.777138	NaN	-0.800348	NaN	NaN	-0.931949	NaN	NaN	NaN	-0.716143	-0.435407	-1.329	-1.17751	NaN	-1.38597	-0.641374	NaN	NaN	NaN	NaN	NaN	NaN	NaN	NaN	NaN	-0.829416	NaN	NaN	NaN	NaN	NaN	NaN	NaN	NaN	NaN	-0.373134	NaN	-0.676993	0.684832	NaN	Q8K019	Q8K019	BCLF1_MOUSE	Bclaf1	Bcl-2-associated transcription factor 1
	NaN	-0.762468	NaN	NaN	NaN	-0.930546	NaN	-0.209607	-0.34375	-0.754798	NaN	-0.820669	-1.66563	NaN	-0.845129	-1.41555	-0.88776	NaN	-0.386554	NaN	NaN	-0.357346	-1.52147	NaN	NaN	NaN	NaN	NaN	NaN	NaN	NaN	NaN	NaN	NaN	NaN	NaN	NaN	NaN	NaN	NaN	NaN	NaN	Q8K0T0	Q8K0T0	RTN1_MOUSE	Rtn1	Reticulon-1
	-0.754301	-1.11028	-0.800739	0.0138168	0.199943	0.0325003	-0.183861	-0.0433235	-0.0904565	0.450811	-1.75104	-0.293644	-0.286827	-0.265327	-0.598269	-0.0227594	0.0428143	-0.883759	-0.232208	NaN	-0.612174	-0.74348	-0.441329	-0.296225	-0.77295	-1.63961	-0.790751	-0.0537767	-0.555819	-0.32652	-0.668171	-0.322959	-0.611259	0.15126	0.0802402	-0.53616	-0.257034	0.466001	-0.563356	0.0266933	0.215782	-0.425475	Q8K0U4	Q8K0U4	HS12A_MOUSE	Hspa12a	Heat shock 70 kDa protein 12A
	0.565074	0.575173	0.394218	0.703307	0.654384	0.574611	0.151801	0.604349	0.394054	0.499496	0.243961	0.388086	0.352331	0.718125	0.684103	1.04442	-0.167588	0.0819502	0.256442	0.00618458	0.0422215	0.461994	0.49244	0.365013	0.209851	0.142027	0.204917	0.20507	0.415346	0.341406	0.303113	-0.0205107	0.330647	0.846731	1.07804	0.571468	0.553008	0.629869	0.792216	0.867231	0.726128	0.534518	Q8K1M6	Q8K1M6	DNM1L_MOUSE	Dnm1l	Dynamin-1-like protein
	0.257121	0.0360403	-0.160734	0.120057	0.273355	0.181089	0.466572	-0.196855	0.679592	-0.112093	0.491099	0.515927	0.442297	NaN	-0.146943	0.328213	0.374089	0.126083	0.552055	NaN	0.13689	0.391511	0.0150528	0.782417	NaN	0.0314598	-0.0659781	-0.0426817	-0.0147629	NaN	0.351828	-0.403599	NaN	0.752594	0.125994	-0.390734	0.0226316	-0.173101	0.506505	0.0814028	0.330912	-0.461125	Q8K2B3	Q8K2B3	SDHA_MOUSE	Sdha	Succinate dehydrogenase [ubiquinone] flavoprotein subunit, mitochondrial
	-0.796953	-1.32106	-0.250611	-1.0055	NaN	0.420016	NaN	-0.0804873	-0.354749	0.0732684	-0.778827	-0.521039	NaN	NaN	-0.249138	-0.684207	-0.791375	-0.082406	-1.19279	0.0825291	NaN	0.0902281	0.0862637	0.246377	-0.293716	-0.196752	-1.10525	NaN	-0.00107288	NaN	-0.0662918	-0.779225	0.0267372	0.0975628	0.247319	-0.593596	-0.597323	-0.276513	-1.23895	-0.487737	0.5812	NaN	Q8K2C9	Q8K2C9	HACD3_MOUSE	Hacd3	Very-long-chain (3R)-3-hydroxyacyl-CoA dehydratase 3
	NaN	-0.573846	-0.18347	NaN	-0.390799	-0.352763	NaN	-1.10274	NaN	NaN	NaN	-1.64458	NaN	NaN	-0.65855	-0.743271	NaN	NaN	NaN	-1.13682	NaN	NaN	NaN	-0.587191	NaN	NaN	NaN	-1.03352	NaN	NaN	NaN	NaN	NaN	-1.89585	-0.243649	NaN	-1.10835	NaN	NaN	-0.16818	-1.05047	NaN	Q8K2K6	Q8K2K6	AGFG1_MOUSE	Agfg1	Arf-GAP domain and FG repeat-containing protein 1
	0.693552	0.51845	1.11757	0.464728	0.644561	0.987776	0.498892	1.02814	-0.342	0.804278	0.500761	1.23534	0.986095	0.681656	0.678434	0.73073	0.941096	1.13172	NaN	0.524316	0.389356	-0.857898	0.702285	0.91692	NaN	-0.156829	0.508933	0.576611	NaN	NaN	-0.00704861	NaN	0.555815	0.0222969	-0.280818	0.749572	0.151031	0.590249	0.653361	0.828706	0.743726	0.299999	Q8K310	Q8K310	MATR3_MOUSE	Matr3	Matrin-3
	NaN	-1.89263	-0.475804	-0.811171	-0.712507	-0.140053	NaN	-0.282651	0.10259	-0.205487	NaN	0.0480471	-0.643775	-0.693816	-0.157876	-0.273116	0.191096	-0.0594349	-0.625909	NaN	-0.476275	-0.875093	-0.164596	0.0873365	NaN	-0.542428	-0.544448	-0.333707	NaN	-0.897079	-0.0486813	NaN	NaN	0.0985374	-0.573928	-0.228428	-0.557446	-0.868944	-0.62983	-0.433367	-0.0934725	-0.61177	Q8QZT1	Q8QZT1	THIL_MOUSE	Acat1	Acetyl-CoA acetyltransferase, mitochondrial
	-0.527848	-0.761887	-1.44962	-0.158781	-0.515644	-0.237335	NaN	-0.396447	-0.179079	-0.19149	-0.100149	-0.0823355	-0.11092	0.111187	-0.199306	-0.141335	NaN	-0.279927	-0.741271	NaN	-0.147227	-0.536268	-0.802646	-0.157583	-0.629692	-0.851678	-0.375357	-1.54243	-0.636986	NaN	-0.57939	-0.511604	-0.115457	-0.0172129	0.209666	-0.108932	-0.244529	-0.1767	-0.34047	-0.615067	-0.0864754	-0.046793	Q8QZY1	Q8QZY1	EIF3L_MOUSE	Eif3l	Eukaryotic translation initiation factor 3 subunit L
	-0.35249	0.00123119	0.275475	-0.342535	-0.770687	0.175082	NaN	0.732092	0.559446	-0.404844	0.262606	0.0561771	0.477478	NaN	-0.0658178	-1.08749	-0.857837	0.301796	0.584239	-1.21596	-0.0171275	-0.575947	-0.0620193	0.39414	NaN	-1.48359	-0.320089	-0.401879	0.120769	-0.820759	0.588294	0.240444	-0.122262	0.259818	-0.139918	-0.556819	-0.548169	-0.501211	-0.270218	-0.118709	0.450215	-0.735594	Q8R001	Q8R001	MARE2_MOUSE	Mapre2	Microtubule-associated protein RP/EB family member 2
	0.924164	0.125816	1.01136	0.772783	1.23112	1.51252	0.630479	1.44375	-0.844554	0.974699	0.00328636	1.40016	1.40545	0.669405	0.66561	0.830115	0.638479	1.15673	-0.766479	0.581062	0.307081	0.481748	1.14979	0.703408	-0.949628	0.00638866	0.615466	0.810493	-1.00582	-0.203475	-0.162502	-0.0427599	0.611923	0.137616	0.0854197	0.8052	0.617389	0.889744	0.906755	1.03842	1.27919	0.377031	Q8R081	Q8R081	HNRPL_MOUSE	Hnrnpl	Heterogeneous nuclear ribonucleoprotein L
	NaN	NaN	NaN	NaN	NaN	-0.170531	NaN	-0.267044	NaN	NaN	-0.71278	0.154549	-0.670988	NaN	-0.243322	NaN	NaN	-1.09515	-0.0668783	NaN	NaN	NaN	NaN	NaN	NaN	NaN	NaN	NaN	NaN	NaN	NaN	NaN	NaN	0.396557	NaN	NaN	NaN	NaN	NaN	-0.305425	-0.429209	NaN	Q8R0X7	Q8R0X7	SGPL1_MOUSE	Sgpl1	Sphingosine-1-phosphate lyase 1
	-0.619062	-1.29024	-1.12907	NaN	-0.746181	0.176121	NaN	-0.762136	NaN	-0.152009	NaN	-0.849503	NaN	NaN	-0.219729	NaN	NaN	-0.611265	NaN	NaN	NaN	NaN	-2.20913	-0.655624	NaN	NaN	NaN	NaN	NaN	-0.158783	-0.797379	NaN	NaN	-0.414946	-0.490101	NaN	NaN	NaN	-1.13762	NaN	NaN	NaN	Q8R191	Q8R191	SNG3_MOUSE	Syngr3	Synaptogyrin-3
	0.107376	-0.207385	-0.257218	-0.132212	-0.0877361	0.147797	-0.560103	0.24251	-0.777218	-0.310452	-1.18007	0.180175	-0.260974	0.0910225	0.0228357	0.0770941	0.216182	-0.433587	-0.10327	NaN	-0.595294	-0.242151	-0.0363626	-0.191393	-1.1045	-0.619371	0.0142488	-1.47564	-0.117948	-0.571949	0.283022	0.0627518	-0.526853	-0.732752	0.210785	-0.174009	-0.135923	0.304858	-0.455917	0.303932	0.0928631	-0.376576	Q8R1B4	Q8R1B4	EIF3C_MOUSE	Eif3c	Eukaryotic translation initiation factor 3 subunit C
	0.467071	-2.34949	-0.765927	NaN	-0.612045	-1.12418	NaN	-0.00107765	-1.17892	NaN	0.536611	0.738218	NaN	-0.355474	-0.811865	-0.462138	1.13312	NaN	-0.249781	NaN	NaN	-0.790073	-0.755949	-0.418046	NaN	NaN	NaN	-1.83005	NaN	NaN	-0.32487	NaN	-1.13353	0.195489	0.979674	NaN	-0.161903	-0.524942	NaN	-0.31838	-0.316992	-0.247241	Q8R1Q8	Q8R1Q8	DC1L1_MOUSE	Dync1li1	Cytoplasmic dynein 1 light intermediate chain 1
	-0.790576	NaN	-1.28895	-0.354817	NaN	NaN	NaN	0.063673	-0.455272	NaN	NaN	NaN	-0.655485	NaN	-0.324388	-0.873528	NaN	NaN	-0.983713	NaN	-0.651803	-1.2575	-1.02044	-1.28703	NaN	NaN	-0.642283	NaN	-0.988948	NaN	-0.361998	NaN	-0.7413	-0.388699	-0.259089	NaN	0.742696	NaN	-0.492875	NaN	-0.459196	-0.149879	Q8R1V4	Q8R1V4	TMED4_MOUSE	Tmed4	Transmembrane emp24 domain-containing protein 4
	NaN	NaN	-0.310192	NaN	-0.293404	-1.52514	-0.0967474	0.0336819	-0.326148	0.217341	0.385595	0.354231	-0.580277	-0.420768	-0.360579	0.199657	NaN	0.10309	-0.00747013	NaN	-0.729516	0.0396576	-1.86828	-0.938566	-0.52137	-0.0830812	NaN	0.274985	-0.177385	-0.172122	0.128947	0.162281	-0.26575	-0.503338	-1.37116	-1.1561	0.68565	0.335648	0.0347557	-0.053113	-0.110206	-0.0491209	Q8R2Z5	Q8R2Z5	VWA1_MOUSE	Vwa1	von Willebrand factor A domain-containing protein 1
	0.144619	NaN	-0.845233	NaN	NaN	-0.586481	NaN	-0.445821	-0.651789	-0.0573564	NaN	NaN	-0.511395	NaN	-1.35956	-0.167525	NaN	NaN	-0.66525	-0.584926	-0.947835	-0.22853	-0.807318	-0.130126	NaN	NaN	-1.08247	NaN	NaN	NaN	-0.455143	-1.20933	NaN	-0.890641	NaN	NaN	-0.0132256	-0.680706	-0.963182	0.0223732	-0.0179167	-0.49229	Q8R3R8	Q8R3R8	GBRL1_MOUSE	Gabarapl1	Gamma-aminobutyric acid receptor-associated protein-like 1
	-0.0569224	NaN	NaN	-0.516754	NaN	-0.879865	-0.540643	-0.524967	-1.75581	0.280065	NaN	-0.354791	0.532092	NaN	NaN	-1.15368	NaN	NaN	NaN	NaN	-0.915449	0.403262	NaN	NaN	NaN	NaN	NaN	-1.87319	NaN	NaN	NaN	NaN	NaN	-0.231809	-0.444597	-1.40154	-0.578192	NaN	-1.40306	NaN	-1.23956	NaN	Q8R3V5	Q8R3V5	SHLB2_MOUSE	Sh3glb2	Endophilin-B2
	NaN	NaN	NaN	NaN	-1.36418	-1.53989	-1.22498	-1.49331	-1.29508	NaN	-1.6555	-1.59231	NaN	NaN	-0.954127	NaN	NaN	-1.34805	-0.354853	-0.599002	-0.364992	-0.691922	NaN	NaN	NaN	NaN	NaN	NaN	NaN	-1.79546	-0.790841	-0.970022	-2.76831	NaN	NaN	NaN	NaN	NaN	NaN	-3.20915	NaN	NaN	Q8R464	Q8R464	CADM4_MOUSE	Cadm4	Cell adhesion molecule 4
	0.262703	0.0856009	0.226232	-0.00762558	0.245373	0.33977	0.316928	-0.255163	0.361728	0.776314	0.406512	0.12902	-0.939954	-0.428295	0.901935	-0.230942	-0.320218	-0.0112562	NaN	0.100468	-0.375271	0.554429	-0.239902	-2.1437	-0.600757	-0.565701	NaN	0.203854	-0.105894	NaN	-0.149914	NaN	-0.835502	-0.791297	0.229603	0.141441	0.400057	-0.269384	0.314469	-0.222235	0.0845404	0.440855	Q8R5J9	Q8R5J9	PRAF3_MOUSE	Arl6ip5	PRA1 family protein 3
	NaN	NaN	NaN	NaN	-1.01357	-0.368788	-1.5877	-1.29737	-0.895647	-0.571237	NaN	-0.799086	-1.24024	-0.184987	-1.6754	-1.2981	-0.630944	-1.40487	NaN	NaN	-0.238738	-0.569456	-1.51725	-1.32571	NaN	NaN	-1.32336	NaN	-1.11126	NaN	-0.982724	NaN	NaN	-1.97756	NaN	NaN	NaN	NaN	NaN	NaN	-1.89513	NaN	Q8VBT0	Q8VBT0	TMX1_MOUSE	Tmx1	Thioredoxin-related transmembrane protein 1
	NaN	NaN	-0.524863	NaN	-1.29266	-0.819278	NaN	-1.68391	-0.865299	-0.384739	-1.44652	-1.26743	NaN	NaN	-0.451562	-0.64112	NaN	-1.62499	NaN	NaN	-0.127973	-0.382853	-0.483621	-0.697363	-0.0533247	-0.773954	-0.90704	NaN	NaN	NaN	-0.980357	-1.07689	-0.889821	-1.23988	NaN	NaN	-1.61996	NaN	-0.772231	-0.455474	-0.585964	NaN	Q8VCD6	Q8VCD6	REEP2_MOUSE	Reep2	Receptor expression-enhancing protein 2
	-0.684407	NaN	-0.423285	-0.290211	-0.123824	0.134739	-0.0176134	-0.215161	0.174326	-0.0328832	-0.235098	-0.209765	-0.391468	-0.634187	-0.0665417	-0.0810957	0.000963211	-0.982597	-0.234378	-0.678425	-0.463814	-0.0621834	-0.180992	-0.487562	NaN	-1.04005	NaN	-0.604918	-0.0244331	-1.55071	-0.241506	-0.540789	-1.0595	-0.191725	-0.491495	-1.03097	0.267631	-0.306273	NaN	-0.194289	0.215364	-0.413239	Q8VCM8	Q8VCM8	NCLN_MOUSE	Ncln	BOS complex subunit NCLN
	-1.71873	-0.624008	-0.192627	NaN	-0.126304	0.275936	0.0895338	0.257514	-0.159194	0.239621	-0.699148	-0.270609	-0.0536995	-0.352379	0.286851	0.765949	-0.493213	-0.0361309	0.744744	NaN	-0.515523	0.158425	0.213079	-0.373062	NaN	NaN	-0.0826244	-0.264611	0.282791	2.0724	-0.513549	NaN	-0.911841	0.0360975	-0.528688	NaN	-0.317961	-1.04883	-0.379571	-0.0590343	-0.226085	-0.580942	Q8VD04	Q8VD04	GRAP1_MOUSE	Gripap1	GRIP1-associated protein 1
	-0.451872	0.460156	0.0435543	0.191169	0.167378	-0.273363	-0.429943	-0.134953	0.278421	-0.815919	-0.876346	-0.215578	0.045042	-0.653088	0.0693874	0.011363	NaN	-0.656291	-0.500533	-0.338219	0.0162768	-0.786329	-0.251568	0.0168533	-0.164678	-0.0541401	-0.819686	-0.2594	-0.00982571	-0.948046	-0.42582	-0.265272	-0.223449	0.107101	0.262794	-0.0219326	0.279252	0.38077	-0.272933	0.392389	0.225396	-0.140643	Q8VDD5	Q61879;Q8VDD5	MYH9_MOUSE	Myh9	Myosin-9
	-1.23266	-1.06957	-0.632706	-0.230146	-0.481529	-0.356021	-0.56357	-0.13508	-0.645776	-0.544113	-0.397	-0.530604	-0.344881	-1.09453	-0.324556	-0.162818	NaN	-1.06771	-0.297016	-0.955336	-0.450078	0.127913	-0.822678	-0.373529	-0.96839	-0.836602	-1.19917	-0.309466	-0.145206	-1.08745	0.0910425	-0.714904	-0.932632	-0.207951	-0.596836	-0.567312	-0.186065	-0.961145	-0.515429	-0.0245543	0.215837	-0.806166	Q8VDJ3	Q8VDJ3	VIGLN_MOUSE	Hdlbp	Vigilin
	-1.1051	-0.651752	-1.13479	-0.685997	-1.17846	-0.558467	-1.16994	-0.539639	-0.904969	-0.918475	-0.269092	-0.696129	-0.384755	-0.835056	-1.2206	-0.604671	-0.266288	-0.480474	NaN	-0.729818	-2.8297	-1.15155	-0.960779	-0.734309	-1.36037	-0.420218	-0.590225	-0.816994	-1.90761	-0.956594	-0.9259	-0.626072	-0.688056	-0.619561	-0.369839	-1.46997	-1.08564	-0.973592	-1.31133	-0.195786	-0.9713	-0.726579	Q8VDM4	Q8VDM4	PSMD2_MOUSE	Psmd2	26S proteasome non-ATPase regulatory subunit 2
	0.559649	0.305315	0.650104	0.601418	0.832016	1.14243	0.708108	1.44197	1.2361	0.75923	0.609488	1.26031	1.27625	0.657791	1.49296	1.32689	0.85675	1.12402	0.9609	0.422809	0.972187	1.30595	0.854675	0.795387	0.565183	0.563479	0.384969	0.925097	1.20402	0.826385	1.18177	0.807117	0.846196	0.790212	0.329951	0.0404778	0.476194	0.443849	0.550742	1.02754	1.63732	0.724019	Q8VDN2	Q8VDN2	AT1A1_MOUSE	Atp1a1	Sodium/potassium-transporting ATPase subunit alpha-1
	-0.607557	NaN	NaN	NaN	NaN	-0.939129	NaN	-1.25867	NaN	NaN	NaN	NaN	NaN	NaN	0.696779	NaN	NaN	-1.02091	-0.635736	-0.247106	-0.59224	NaN	-1.19228	NaN	NaN	NaN	NaN	NaN	NaN	NaN	-1.51874	NaN	NaN	NaN	-0.319817	NaN	-0.542454	NaN	NaN	-0.271556	-0.557341	-1.02799	Q8VDP3	Q8VDP3	MICA1_MOUSE	Mical1	[F-actin]-monooxygenase MICAL1
	NaN	NaN	NaN	NaN	-1.6311	-0.713682	-0.586305	-1.08319	NaN	NaN	NaN	-0.920481	-1.66076	NaN	NaN	NaN	-2.20136	NaN	NaN	NaN	NaN	NaN	-0.868329	-1.77639	NaN	-1.17136	NaN	-1.69416	NaN	-1.88429	0.311493	NaN	NaN	-0.441927	NaN	NaN	NaN	-1.26819	-1.22163	-1.16628	-1.22914	NaN	Q8VDP4	Q8VDP4	CCAR2_MOUSE	Ccar2	Cell cycle and apoptosis regulator protein 2
	NaN	NaN	NaN	-0.472186	-0.37393	-0.626413	NaN	-0.762712	NaN	-1.45645	-0.577829	-0.247553	NaN	NaN	-0.0832186	-0.416762	NaN	-0.547029	NaN	NaN	NaN	-0.276096	-0.553156	NaN	NaN	NaN	0.36433	NaN	-1.42585	-1.59806	-0.454137	-0.763136	NaN	-0.379518	-1.27409	NaN	-0.632022	-0.531763	-1.38919	-0.223959	-0.454693	NaN	Q8VDP6	Q8VDP6	CDIPT_MOUSE	Cdipt	CDP-diacylglycerol--inositol 3-phosphatidyltransferase
	8.10435	7.74643	6.17758	6.12364	0.59576	0.916369	3.30486	5.72554	1.70524	1.19288	4.96728	2.7801	1.93436	2.81413	0.860854	7.38049	3.37805	1.6284	NaN	5.27015	2.62562	3.7308	2.5304	1.28755	7.94521	6.8569	6.15002	4.06495	7.10876	6.592	6.754	3.92571	6.83471	3.36053	2.44107	2.70716	5.92125	1.25784	3.66532	0.669725	1.17984	2.3	Q8VED5	Q8VED5	K2C79_MOUSE	Krt79	Keratin, type II cytoskeletal 79
	NaN	NaN	-1.95998	NaN	NaN	NaN	NaN	-0.748796	NaN	NaN	NaN	NaN	-0.785448	NaN	-1.4233	-0.93623	NaN	NaN	-1.06189	NaN	NaN	-0.563321	NaN	-0.889954	NaN	-1.88126	NaN	-0.974353	NaN	NaN	-0.968896	-0.933517	NaN	-0.711244	-0.156688	NaN	-0.578431	-0.662092	NaN	-0.606139	-0.569745	NaN	Q8VEH3	Q8VEH3	ARL8A_MOUSE	Arl8a	ADP-ribosylation factor-like protein 8A
	0.779688	0.466194	1.25103	1.15996	1.10769	1.53228	0.471495	1.70157	0.143262	1.19549	0.0405989	1.58362	1.26014	0.78284	0.721612	0.890434	1.19172	1.41086	-0.30025	0.841246	0.607621	0.0681753	1.36378	1.35221	0.535842	0.3702	0.760478	0.61679	0.0937147	-0.269126	0.561337	0.317101	0.724969	0.972374	0.361636	0.774417	0.742598	1.40034	1.28132	1.32842	1.16356	0.846517	Q8VEK3	Q8VEK3	HNRPU_MOUSE	Hnrnpu	Heterogeneous nuclear ribonucleoprotein U
	0.0381942	0.590816	0.248371	0.725362	0.495971	1.43384	NaN	1.24553	1.34115	0.974527	0.708754	0.94292	0.610814	0.0832844	0.840701	0.84926	-0.329412	0.330844	0.926193	-0.0089426	0.737368	1.08792	0.314279	0.570919	-0.116847	0.181251	-0.42154	0.220696	0.306554	-0.0878887	0.633922	0.136486	-0.152204	0.649491	0.495522	-1.15003	0.0663414	-0.104276	-0.619317	0.671134	0.56106	-0.299052	Q8VEM8	Q8VEM8	S25A3_MOUSE	Slc25a3	Solute carrier family 25 member 3
	NaN	NaN	-0.89768	NaN	-0.206447	0.0471754	-0.333415	-0.802601	NaN	-0.365587	NaN	-0.346618	0.17369	NaN	NaN	NaN	0.00290012	-0.250743	NaN	NaN	NaN	NaN	NaN	-0.394371	NaN	NaN	-0.547419	NaN	NaN	-1.43942	1.41243	NaN	NaN	NaN	-0.830506	-0.802759	-0.995183	-1.85076	0.0829086	-0.582479	-0.899996	NaN	Q8VH51	Q8VH51	RBM39_MOUSE	Rbm39	RNA-binding protein 39
	NaN	-0.693638	NaN	-0.489413	-0.269451	-0.362515	NaN	-0.752423	NaN	NaN	NaN	NaN	-0.25308	NaN	NaN	-0.894261	NaN	-0.57839	NaN	1.04601	NaN	NaN	NaN	-1.28706	NaN	NaN	NaN	NaN	NaN	NaN	-0.746812	NaN	-0.539881	NaN	NaN	NaN	NaN	NaN	-0.49018	-1.01248	-0.109463	-0.551646	Q8VHM5	Q8VHM5	Q8VHM5_MOUSE	Hnrnpr	Heterogeneous nuclear ribonucleoprotein R
	0.656983	0.463021	1.42562	0.65802	1.02452	0.976885	0.53817	1.30313	-0.543089	1.08972	0.0796776	1.24547	1.36661	0.368969	0.594549	0.661157	0.865003	1.12088	-0.28482	0.418547	0.535204	0.495224	0.93314	0.716419	-0.205833	0.260591	0.848105	0.370161	-0.187556	-0.310022	-0.0782156	-0.713634	0.444715	0.194268	0.318169	1.15167	0.638065	1.13042	0.972158	0.821314	0.753266	0.176496	Q8VIJ6	Q8VIJ6	SFPQ_MOUSE	Sfpq	Splicing factor, proline- and glutamine-rich
	NaN	NaN	-0.700022	-1.41073	-0.867047	-1.05734	-1.2092	-1.04131	NaN	-0.779233	NaN	-0.645546	-0.872993	NaN	NaN	-0.581253	-1.29388	NaN	-0.909728	NaN	NaN	NaN	NaN	NaN	NaN	NaN	-1.1986	NaN	NaN	NaN	-0.938664	NaN	NaN	-0.818427	NaN	NaN	NaN	NaN	NaN	-1.26448	-0.748114	-0.407209	Q8VIM9	Q8VIM9	IRGQ_MOUSE	Irgq	Immunity-related GTPase family Q protein
	-0.00648737	-0.443421	-0.104959	0.650615	0.294134	0.127074	-1.40007	-0.112468	-0.233166	0.561252	-0.247752	1.00373	0.166359	-0.118354	-0.116382	0.0656157	-0.39176	0.157944	-0.69203	-0.548648	NaN	-0.367514	-0.20321	-0.292582	-0.9491	-0.604725	0.580254	-0.465014	0.0247393	0.500006	0.256747	-0.330712	-0.320021	-0.257232	0.0511074	-0.480033	-0.0234346	-0.129463	-0.649596	-0.791364	0.220341	-0.378488	Q91V12	Q91V12	BACH_MOUSE	Acot7	Cytosolic acyl coenzyme A thioester hydrolase
	-0.532641	NaN	-0.094676	NaN	0.285717	-0.0210047	0.0176973	-0.293294	-0.190938	0.273066	-0.129265	-1.24035	-0.294896	0.631671	-0.991101	0.0721178	-0.669916	-0.617647	-0.109348	NaN	0.267889	-0.61457	-1.06877	-0.388783	NaN	-0.333178	-0.309975	0.0211439	-0.843108	NaN	-0.717587	NaN	-0.195523	-0.940598	-0.214164	NaN	-0.569477	0.0671949	NaN	-1.01517	-0.966708	-1.34015	Q91V41	Q91V41	RAB14_MOUSE	Rab14	Ras-related protein Rab-14
	0.681065	1.02805	0.971365	0.538482	0.445535	0.683123	0.0512981	0.585907	0.418762	0.355803	0.268922	0.459559	-0.0563135	NaN	0.99044	0.998728	0.196588	-0.0347862	-0.175081	NaN	1.29118	0.363	0.278071	0.254656	0.148165	0.144823	NaN	NaN	NaN	-1.22207	-0.0770254	-0.551236	0.172126	0.141225	-0.0698519	-0.31054	-0.0678301	0.0535269	-0.645174	0.00898266	0.0736561	0.218209	Q91V61	Q91V61	SFXN3_MOUSE	Sfxn3	Sideroflexin-3
	0.746826	0.45705	0.858194	1.03276	0.825595	1.08517	-0.0142059	0.427499	0.192973	0.559709	0.499313	1.2598	0.0259151	0.864976	0.610878	0.748122	0.524087	0.894033	0.164824	0.0217075	0.146362	0.144396	0.94201	1.02498	0.715053	0.557961	0.257668	0.313153	0.362315	-0.451205	0.890884	0.422226	1.10172	1.19292	1.21463	0.940776	1.18005	1.20723	1.3798	1.09913	1.08187	0.931458	Q91V92	Q91V92	ACLY_MOUSE	Acly	ATP-citrate synthase
	0.349193	-0.324464	0.132849	0.196793	0.559152	0.280616	-0.208454	0.414717	0.40278	0.752847	0.493706	0.463175	0.269843	-0.556292	0.440081	-0.117462	-1.2535	-0.285944	0.12598	-0.883101	-0.451002	0.279274	-0.497742	-0.824773	-0.4983	0.156464	-0.662882	0.184866	-1.0618	-0.383398	-0.00386524	-0.356098	0.152484	0.104229	0.345003	-0.481054	-0.199443	-0.976571	-0.693797	0.364563	0.582218	-0.20094	Q91VA7	Q91VA7	Q91VA7_MOUSE	Idh3b	Isocitrate dehydrogenase [NAD] subunit, mitochondrial
	-0.436002	-0.562881	-0.101939	-1.0314	0.326962	0.0856829	0.380097	0.374133	-1.99209	-0.579243	-0.491237	-0.121581	0.100059	0.560835	-1.00781	-0.858798	0.246159	-0.298937	-1.77665	-1.04283	-1.54271	-0.344527	0.0125923	0.048851	NaN	-0.748101	0.170394	-0.997703	-0.839289	NaN	-1.66762	NaN	-1.15091	-1.00475	-2.89904	0.00489044	-1.07644	-0.736589	-1.41086	-0.336476	-0.57748	NaN	Q91VC3	E9PV04;Q91VC3;A0A0N4SVP8	IF4A3_MOUSE	Eif4a3	Eukaryotic initiation factor 4A-III
	-1.23579	NaN	NaN	NaN	-0.565856	-0.517005	NaN	-0.644698	NaN	NaN	-1.20287	-0.422331	-0.159965	NaN	-0.740927	0.123769	0.228283	-1.1265	-0.855968	NaN	-0.504565	-0.0106544	-1.39239	-1.21928	NaN	2.45555	-0.144444	NaN	0.071187	NaN	NaN	NaN	-0.952081	-0.691316	NaN	NaN	NaN	NaN	-0.549192	NaN	-0.563764	NaN	Q91VC9	Q91VC9	GHITM_MOUSE	Ghitm	Growth hormone-inducible transmembrane protein
	-0.294192	-0.0467405	-0.205791	-0.331099	-0.0210705	0.101737	0.244465	0.271214	0.533102	0.139575	0.126055	0	0.109097	-0.109823	0.418986	0.429919	0.578905	0.137225	0.217204	NaN	NaN	0.219493	-0.629362	-0.57472	-0.533169	-0.775475	-0.351153	0.394336	0.204698	0.487825	0.730639	-0.0722256	-0.272901	0.14478	0.40599	-0.50022	-0.360701	-0.483267	-0.552378	0.235486	0.531952	0.0383835	Q91VD9	Q91VD9	NDUS1_MOUSE	Ndufs1	NADH-ubiquinone oxidoreductase 75 kDa subunit, mitochondrial
	NaN	-2.93522	NaN	NaN	-0.279944	NaN	-0.296631	-0.658532	-0.0370612	-0.347107	NaN	-0.227438	-0.646754	NaN	NaN	-0.423429	NaN	NaN	NaN	-0.639352	NaN	0.137408	NaN	NaN	NaN	NaN	NaN	NaN	NaN	NaN	-1.16088	-0.647965	NaN	-1.08821	NaN	NaN	NaN	NaN	NaN	NaN	-0.436214	NaN	Q91VE0	Q91VE0	S27A4_MOUSE	Slc27a4	Long-chain fatty acid transport protein 4
	-0.797707	NaN	-0.142181	0.0855713	0.854913	0.185073	-0.668247	-0.852105	0.157828	-0.0321965	NaN	-0.0976782	-0.61736	NaN	0.265059	-0.372896	-0.132026	-0.0460291	-0.694376	NaN	NaN	-0.472667	0.0747156	0.387487	NaN	0.972848	-0.487945	NaN	NaN	-0.258911	-0.462503	-0.252587	-0.8964	-0.310746	-0.233525	-0.195291	0.563441	-0.0526981	0.0333996	0.45499	0.286269	0.568046	Q91VI7	Q91VI7	RINI_MOUSE	Rnh1	Ribonuclease inhibitor
	NaN	NaN	NaN	NaN	NaN	-0.240719	NaN	-0.153318	-1.41402	-1.02435	NaN	NaN	NaN	NaN	-0.608206	-1.66394	NaN	-1.73383	-1.04889	NaN	NaN	1.75668	NaN	NaN	NaN	NaN	-1.08347	NaN	NaN	-0.850398	-1.07129	NaN	NaN	0.37886	NaN	NaN	NaN	NaN	NaN	0.529465	NaN	NaN	Q91VN4	Q91VN4	MIC25_MOUSE	Chchd6	MICOS complex subunit Mic25
	0.208734	0.445293	-0.138878	0.00636768	0.320501	0.789702	-0.163575	0.456019	1.13064	0.632775	0.336446	0.132491	0.333736	-0.0394211	0.825168	0.187816	0.141528	0.0820827	0.422847	-0.693988	0.0659623	0.892713	0.578508	0.193203	0.139726	NaN	0.443649	-0.185143	0.27417	0.136182	0.82109	0.347866	0.578593	1.09976	0.438065	0.144843	0.230496	0.364614	0.12824	0.850962	1.27066	0.568374	Q91VR2	Q91VR2	ATPG_MOUSE	Atp5f1c	ATP synthase subunit gamma, mitochondrial
	NaN	-1.26403	-1.11432	-1.18543	-0.389619	NaN	NaN	-0.528258	-1.90578	NaN	-0.474446	-0.702072	-0.640447	NaN	-0.751119	NaN	NaN	-0.82976	-0.0445099	NaN	NaN	-1.02426	-0.189243	-0.825052	NaN	NaN	0.1675	NaN	NaN	NaN	-1.31277	NaN	-0.448938	-0.201612	-0.451341	NaN	-0.458463	-0.136449	NaN	-0.60688	-0.621377	-0.247112	Q91VR5	Q91VR5	DDX1_MOUSE	Ddx1	ATP-dependent RNA helicase DDX1
	-1.5042	NaN	NaN	-0.985465	0.0137129	0.175913	NaN	0.182994	NaN	NaN	NaN	0.419415	-0.0732231	-0.326353	-0.308643	NaN	NaN	-0.291418	-0.446855	-0.512767	NaN	0.318814	NaN	-0.700997	NaN	NaN	NaN	NaN	NaN	0.350133	0.232834	-0.344359	-1.0506	2.02122	-0.950638	NaN	-0.605816	-0.899724	NaN	0.224303	0.486096	-0.459361	Q91VR7	Q9CQV6;Q91VR7	MLP3A_MOUSE	Map1lc3a	Microtubule-associated proteins 1A/1B light chain 3A
	NaN	0.0511065	0.386768	NaN	NaN	-0.398036	0.463344	-0.504343	0.0388217	NaN	-0.489077	0.247967	-0.27274	-0.360784	0.115301	NaN	NaN	NaN	NaN	-0.623047	-0.760686	NaN	-0.307981	NaN	0.120716	NaN	NaN	NaN	NaN	NaN	NaN	NaN	NaN	-0.775067	-0.097455	0.0766115	NaN	NaN	NaN	-0.0868216	0.471298	NaN	Q91VR8	Q91VR8	BRK1_MOUSE	Brk1	Protein BRICK1
	0.387976	0.604226	0.866197	0.968678	0.226152	0.906697	-0.296258	0.850205	-0.151762	0.941905	-0.877832	0.631081	0.0169516	-1.02709	-1.02398	-0.124194	0.162419	1.11091	-0.0426731	-0.281502	NaN	-0.432915	0.50834	0.0926542	NaN	-1.32202	-0.220899	0.0158653	0.103753	0.0274258	-0.123909	-0.394726	0.398272	0.802514	0.545999	0.531129	-0.326321	-0.108547	0.253517	0.649951	0.368594	0.504248	Q91VW3	Q91VW3	SH3L3_MOUSE	Sh3bgrl3	SH3 domain-binding glutamic acid-rich-like protein 3
	NaN	-0.948835	NaN	NaN	NaN	-1.93248	NaN	-1.01555	-1.03419	-1.45643	-0.76126	-1.15188	-1.19618	NaN	NaN	-1.72601	-1.44853	NaN	NaN	NaN	0.0350776	-0.523395	-1.67538	NaN	-0.770211	NaN	-2.13967	-0.996778	-3.06991	NaN	-0.663029	NaN	-1.93185	NaN	-2.83551	NaN	NaN	-2.48096	NaN	-1.34295	-1.58587	NaN	Q91VX2	Q91VX2	UBAP2_MOUSE	Ubap2	Ubiquitin-associated protein 2
	0.00738764	-0.27608	0.00691509	0.0678234	-0.00656891	0.294662	0.105651	0.18927	-0.252667	-0.632839	0.268695	0.285859	0.424415	-0.210609	0.237591	0.190934	0	-0.304634	-0.00268936	NaN	0.204868	-0.160132	0.220275	-0.514121	-0.421815	-0.765812	NaN	-0.330542	-0.503345	NaN	-0.0459576	-0.0818491	-0.162826	0.283257	0.590815	-0.0900669	-0.418321	-0.0754976	0.0510817	-0.264568	0.201571	-0.0350971	Q91W50	Q91W50	CSDE1_MOUSE	Csde1	Cold shock domain-containing protein E1
	-0.215111	0.58298	-0.606971	0.546857	0.520719	0.799314	-0.620778	0.00567055	-0.511674	-0.368196	-1.00687	0.097023	NaN	NaN	0.409407	-0.217789	-0.63163	-1.0689	-0.0187025	0.177166	0.311655	-0.240681	-0.468173	0.982527	0.280581	-1.16332	-0.146853	-0.392003	NaN	-0.271553	0.54694	-0.0366793	-0.435725	0.982604	1.15826	-0.0207386	0.536917	0.739989	0.905176	0.666264	0.617334	-0.144016	Q91W59	Q91W59	RBMS1_MOUSE	Rbms1	RNA-binding motif, single-stranded-interacting protein 1
	-1.66934	-1.20104	-0.171207	NaN	NaN	-0.363933	NaN	-0.58272	NaN	-0.421319	NaN	NaN	NaN	NaN	-1.09639	-1.07555	NaN	NaN	NaN	NaN	NaN	-1.45234	0.0383215	-0.0877771	-1.88611	NaN	NaN	NaN	-0.720966	NaN	-0.936998	NaN	-0.322481	-0.731891	-0.738048	NaN	NaN	0.667104	NaN	NaN	-1.22579	NaN	Q91WC0	Q91WC0	SETD3_MOUSE	Setd3	Actin-histidine N-methyltransferase
	NaN	0.619081	0.0461397	0.217529	0.760119	0.769398	0.26797	0.756573	0.500631	0.181693	0.353979	1.26657	0.929894	1.14672	1.01615	1.34622	0.915785	0.0203886	0.68303	-0.189939	0.840332	1.67344	1.29393	0.635159	0.0846634	0.542662	0.517571	0.946781	0.609078	0.739286	1.23301	-0.227665	1.94245	0.608887	0.665051	0.311069	0.115737	0.0132952	0.013505	1.21513	1.01759	NaN	Q91WC3	Q91WC3	ACSL6_MOUSE	Acsl6	Long-chain-fatty-acid--CoA ligase 6
	NaN	NaN	NaN	-0.904562	NaN	-1.74517	NaN	-2.36062	-0.774166	NaN	1.68173	NaN	-0.110937	NaN	-0.548188	-2.01596	NaN	NaN	NaN	NaN	NaN	NaN	NaN	NaN	NaN	NaN	NaN	NaN	NaN	NaN	-1.31198	NaN	NaN	NaN	NaN	NaN	-1.21853	NaN	NaN	-1.24602	-1.06701	-1.23918	Q91WD5	Q91WD5	NDUS2_MOUSE	Ndufs2	NADH dehydrogenase [ubiquinone] iron-sulfur protein 2, mitochondrial
	-0.33946	-2.39543	-0.125642	-0.466355	0.154314	-0.0667219	-0.0269318	0.225826	NaN	NaN	-0.707384	-0.0439005	0.260187	-0.941467	-0.0721865	-0.0949993	-0.149699	-0.0188761	NaN	-0.581627	-1.4137	NaN	-0.445496	-0.308615	NaN	-0.870029	-0.0935144	0.0463324	NaN	NaN	-0.947238	NaN	-0.432083	NaN	0.12627	-0.315936	-0.07085230000000001	-0.0121174	-0.220627	-0.0721045	-0.232829	-0.0780735	Q91WJ8	Q91WJ8	FUBP1_MOUSE	Fubp1	Far upstream element-binding protein 1
	NaN	NaN	0.0987177	-1.28824	NaN	-1.00824	NaN	-0.813279	NaN	NaN	-1.61711	NaN	NaN	NaN	-1.16063	-0.880774	NaN	NaN	-0.986566	-1.93851	NaN	-0.272872	-0.759194	-1.03113	-1.28913	-1.34231	-1.43926	-0.14261	-0.848216	NaN	-0.717916	NaN	-1.02998	-1.10423	-1.20141	-1.57565	0.172348	-1.4194	-0.684369	-0.849645	-1.03491	-1.76968	Q91WK2	Q91WK2	EIF3H_MOUSE	Eif3h	Eukaryotic translation initiation factor 3 subunit H
	-0.78026	NaN	-0.794662	-0.383663	-0.896542	-0.454441	-0.148491	-0.0527573	-0.552098	-0.353339	-0.92285	-0.0224295	-0.203773	0.439822	-1.3558	-0.307714	NaN	NaN	-0.397309	NaN	-0.513418	0.117625	-0.10686	-0.579432	0.461597	-0.234217	-0.289555	-0.476785	-0.0852385	NaN	-0.434687	-0.0128441	0.879844	-0.159486	-0.294451	-0.0782108	-0.187425	-0.472924	-0.468181	-0.425138	-0.436063	-0.897962	Q91WQ3	Q91WQ3	SYYC_MOUSE	Yars1	Tyrosine--tRNA ligase, cytoplasmic
	NaN	NaN	NaN	-0.139856	-0.477008	-0.741772	NaN	-0.691514	-0.717202	NaN	NaN	-1.971	NaN	NaN	0.207595	-0.62538	NaN	NaN	-2.19499	NaN	0.208893	-0.299072	NaN	-0.799794	NaN	NaN	NaN	NaN	NaN	-0.616094	NaN	NaN	-1.28566	0.109834	-0.660312	NaN	-0.0954065	-0.681389	-1.82564	0.131055	-0.66548	NaN	Q91WS0	Q91WS0	CISD1_MOUSE	Cisd1	CDGSH iron-sulfur domain-containing protein 1
	0.687567	0.366891	-0.112757	0.22362	-1.1486	0.0234823	-0.93842	NaN	-0.647706	0.0564752	NaN	NaN	0.0624971	NaN	-0.296287	0.0806026	NaN	NaN	-0.729863	NaN	NaN	-0.442685	NaN	NaN	-0.366175	NaN	NaN	NaN	NaN	NaN	NaN	-0.646358	-0.8903	0.195533	-0.069541	NaN	-0.415923	-0.292253	0.342504	-0.0799246	-0.136624	-0.795501	Q91XD7	Q91XD7	CREL1_MOUSE	Creld1	Protein disulfide isomerase Creld1
	-0.273819	NaN	-1.09899	-1.4715	-0.625481	-0.282616	NaN	-1.02982	NaN	-0.709696	NaN	-1.06645	-0.161999	-2.05041	0.159324	-0.861928	NaN	-1.00774	-1.44678	NaN	-0.137228	NaN	-0.459784	-0.666841	-1.46921	-0.724627	NaN	NaN	NaN	NaN	-1.60145	-2.25089	NaN	-1.50441	NaN	NaN	0.0670986	-0.321546	-0.812815	-0.192528	-1.56775	NaN	Q91XV3	Q91XV3	BASP1_MOUSE	Basp1	Brain acid soluble protein 1
	0.377014	0.306411	0.832721	0.418415	0.759171	0.521315	0.160497	0.410533	0.581802	0.0898023	-0.145841	0.530128	0.243511	NaN	1.06105	0.0965118	0.194541	-0.0254307	0.530657	-0.069478	0.819767	0.63393	0.571925	0.371106	0.606101	0.330531	0.312609	0.194864	-0.058177	0.0715208	0.777555	0.384396	0.591634	0.577226	0.990447	0.564376	0.726095	0.219523	0.56397	0.80942	1.10582	0.501133	Q91YQ5	Q91YQ5	RPN1_MOUSE	Rpn1	Dolichyl-diphosphooligosaccharide--protein glycosyltransferase subunit 1
	NaN	NaN	NaN	NaN	-0.133637	NaN	NaN	-0.472746	-0.335763	-0.446998	NaN	-0.533646	NaN	NaN	0.0302963	-0.46551	NaN	1.01283	NaN	NaN	NaN	-1.16704	NaN	-0.760964	NaN	NaN	NaN	-0.414268	NaN	NaN	0.00276184	NaN	NaN	NaN	-0.0780497	NaN	-0.914339	NaN	NaN	-0.603115	-0.269332	-0.147419	Q91YT0	Q91YT0	NDUV1_MOUSE	Ndufv1	NADH dehydrogenase [ubiquinone] flavoprotein 1, mitochondrial
	-1.005	NaN	-0.393624	-0.943365	-1.66017	NaN	NaN	-1.75409	NaN	NaN	NaN	NaN	NaN	NaN	NaN	NaN	NaN	NaN	NaN	NaN	NaN	-1.14182	-0.50783	-1.30277	NaN	NaN	NaN	NaN	NaN	NaN	NaN	NaN	-1.63658	-1.69317	NaN	NaN	NaN	NaN	-1.57774	NaN	-1.23782	-1.84763	Q91YT7	Q91YT7	YTHD2_MOUSE	Ythdf2	YTH domain-containing family protein 2
	NaN	NaN	-0.243844	0.207291	0.183637	0.0282955	0.562632	0.690133	NaN	0.134028	-1.03211	0.202583	0.427988	0.202122	-1.16409	0.382893	NaN	NaN	NaN	NaN	-1.01877	-1.42143	-0.281869	0.191327	NaN	-1.01968	NaN	NaN	-0.851521	0.0840683	NaN	-0.041522	NaN	NaN	0.223248	-0.662839	-1.24829	-0.131233	0.254559	-1.28535	-0.173222	-2.09479	Q91Z31	Q91Z31	PTBP2_MOUSE	Ptbp2	Polypyrimidine tract-binding protein 2
	NaN	NaN	-0.314242	-1.50064	NaN	-0.216387	NaN	-0.317961	0.432426	0.0085969	NaN	NaN	-0.9587	NaN	-0.672368	NaN	NaN	NaN	NaN	NaN	NaN	-1.44626	-1.06688	NaN	NaN	NaN	NaN	-0.99052	NaN	NaN	NaN	-1.19975	NaN	-0.264009	NaN	NaN	-0.161694	NaN	NaN	0.0220566	-0.28537	NaN	Q91ZJ5	Q91ZJ5	UGPA_MOUSE	Ugp2	UTP--glucose-1-phosphate uridylyltransferase
	NaN	NaN	NaN	-0.373239	NaN	-0.448809	NaN	-0.855177	NaN	NaN	NaN	-1.77943	-0.86145	-0.339053	-1.80914	-0.938369	NaN	NaN	NaN	NaN	NaN	-0.233431	NaN	NaN	NaN	NaN	NaN	NaN	NaN	-0.0185289	NaN	NaN	NaN	-1.12491	NaN	NaN	NaN	NaN	NaN	-2.14236	-1.13932	NaN	Q91ZR1	Q91ZR1	RAB4B_MOUSE	Rab4b	Ras-related protein Rab-4B
	-1.01433	-0.267518	-0.531183	-0.828554	0.397925	-0.407323	0.103107	-0.232689	-0.349132	-1.5412	-0.33577	-1.29999	-0.615067	-0.48982	-0.29048	-0.696424	-0.264256	NaN	-0.710513	-0.931973	-0.44391	-0.239335	0.187942	-0.547071	1.42109	-0.96014	-0.467921	-1.05931	0.62937	NaN	-0.708376	-1.09261	-0.373201	-0.555873	-0.305224	NaN	-0.405992	-0.605504	-0.311277	-0.147401	-0.416047	-0.293609	Q91ZU6	Q91ZU6	DYST_MOUSE	Dst	Dystonin
	-0.105815	NaN	NaN	-0.47973	1.09988	-0.231165	NaN	0.0915995	-0.494259	0.96816	0.249773	-0.270258	NaN	NaN	-0.0654278	0.191055	NaN	0.217159	NaN	NaN	0.475794	0.289267	0.540474	1.06042	NaN	NaN	NaN	0.147602	NaN	0.42511	NaN	0.503296	NaN	-0.202856	-1.34913	-0.431498	NaN	-0.296735	0.983313	NaN	-0.891566	NaN	Q91ZV0	Q91ZV0	MIA2_MOUSE	Mia2	Melanoma inhibitory activity protein 2
	-0.900285	-0.888571	-0.271366	-0.460434	-0.632747	-0.321646	NaN	-0.350475	-0.779278	-0.460289	NaN	-0.384833	-1.10125	-0.901126	-0.554944	-0.644598	-1.22059	-0.283663	-0.472175	-0.768952	NaN	-0.696657	-0.368075	-0.349532	NaN	-0.868108	-0.383563	-0.993284	-1.44363	-0.357983	-0.841502	-0.599939	-0.546674	-0.326726	-1.13296	-0.71191	-0.760969	-0.070199	-0.748397	-0.415379	-0.385594	-0.627515	Q920E5	Q920E5	FPPS_MOUSE	Fdps	Farnesyl pyrophosphate synthase
	0.139729	-0.702649	0.426021	0.329516	0.718766	0.76162	0.608127	0.736585	-0.194391	0.311327	-0.137453	0.717866	0.765429	0.342974	-0.135374	0.240121	-0.10243	0.331243	-1.12657	0.185774	-0.893231	0.335633	0.720934	-0.0422535	-1.67037	-1.27408	0.42678	0.599422	0.114109	-0.542785	-0.368655	-1.96552	0.358961	0.445423	0.352364	0.678856	0.483309	0.931971	0.878207	1.01692	0.323606	-1.06492	Q921F2	Q921F2	TADBP_MOUSE	Tardbp	TAR DNA-binding protein 43
	-1.22465	-0.355797	-0.27769	-0.819593	NaN	NaN	NaN	NaN	NaN	-1.07278	NaN	NaN	-0.723845	-0.798333	-0.546982	NaN	NaN	-1.12476	NaN	NaN	NaN	-0.997833	NaN	NaN	NaN	-0.785685	-0.655913	NaN	NaN	NaN	-0.114522	NaN	-1.04065	-0.403546	0.0202723	NaN	NaN	NaN	NaN	-0.789551	-0.239962	NaN	Q921G7	Q921G7	ETFD_MOUSE	Etfdh	Electron transfer flavoprotein-ubiquinone oxidoreductase, mitochondrial
	NaN	-1.2495	0.873189	-1.15597	0.888079	0.456798	0.084033	0.298629	-0.181489	0.313553	NaN	-0.313782	-0.0327902	NaN	0.700504	0.135254	NaN	-0.404956	-1.00776	0.0410423	0.695742	0.370383	NaN	-0.390379	1.01245	0.365368	-0.738538	NaN	-0.672377	-0.842049	-0.0585794	-1.77655	-0.41749	-1.60821	-0.0999765	NaN	-0.40454	NaN	NaN	0.0804482	-0.336407	-0.63507	Q921I1	Q921I1	TRFE_MOUSE	Tf	Serotransferrin
	NaN	NaN	-0.405567	NaN	NaN	-0.524438	NaN	-0.494442	NaN	-1.57582	NaN	-0.474845	-1.33297	-0.311312	-0.77146	-1.11153	-0.0904007	NaN	NaN	NaN	NaN	NaN	-1.09178	NaN	NaN	NaN	-0.983734	0.260419	NaN	NaN	-1.25196	NaN	NaN	NaN	NaN	-0.774027	-0.771162	NaN	-0.516675	-0.593794	-1.5082	-1.75475	Q921M3	Q921M3	SF3B3_MOUSE	Sf3b3	Splicing factor 3B subunit 3
	NaN	NaN	-1.03315	NaN	-1.19144	-1.17995	-0.935659	-0.765704	-1.94691	-0.869193	-0.906699	-0.65445	NaN	-1.25636	-1.15244	-0.991179	NaN	NaN	-1.25173	NaN	NaN	-0.930511	NaN	-0.892732	NaN	NaN	0.0913811	NaN	NaN	NaN	NaN	NaN	NaN	-1.00461	0.0622845	NaN	-1.55651	-0.905742	NaN	NaN	-1.47671	NaN	Q921M4	Q921M4	GOGA2_MOUSE	Golga2	Golgin subfamily A member 2
	0.351397	0.624181	0.274557	0.372199	0.715519	0.707702	0.178057	0.556936	0.782035	0.558476	0.343431	0.751205	0.153276	0.0369272	1.19974	0.390418	-0.19478	0.0259142	0.499795	0.10865	0.479056	0.587239	0.663367	0.640423	0.338682	-0.0555887	0.25976	0.639474	0.0587416	-0.395395	1.27073	0.689726	0.632802	0.913682	1.06549	0.547428	0.798066	0.137226	0.608312	0.760389	1.20591	0.53924	Q922B2	Q922B2	SYDC_MOUSE	Dars1	Aspartate--tRNA ligase, cytoplasmic
	-0.331537	NaN	-0.188643	0.801404	-0.494822	NaN	NaN	-0.782882	NaN	NaN	-0.573941	0.896686	-0.728828	NaN	NaN	1.2234	NaN	NaN	NaN	NaN	NaN	NaN	0.650473	0.865915	NaN	NaN	-0.495646	0.126075	NaN	-0.896046	NaN	NaN	0.611241	NaN	NaN	NaN	0.337407	NaN	1.20747	NaN	0.102486	NaN	Q922F4	Q922F4	TBB6_MOUSE	Tubb6	Tubulin beta-6 chain
	1.35999	0.534804	1.413	1.42059	1.22292	1.47507	-0.0064888	1.5163	0.63712	0.410249	0.278824	1.20979	0.930164	-0.424163	1.79449	1.23945	1.09606	0.672537	1.01315	-0.0612564	1.28509	1.1601	1.63834	1.26082	1.54581	0.828925	0.649082	0.432728	0.817671	-0.386045	1.22613	0.989836	1.27297	1.63616	1.88531	0.821765	1.68822	1.44896	1.53235	1.88553	1.74996	1.55121	Q922Q8	Q922Q8	LRC59_MOUSE	Lrrc59	Leucine-rich repeat-containing protein 59
	NaN	-0.86931	NaN	NaN	NaN	-1.37121	NaN	-1.27331	-1.07782	NaN	NaN	NaN	-0.652074	NaN	NaN	NaN	NaN	NaN	-0.824592	NaN	-1.44277	-0.68601	-0.562943	-1.83598	-1.5608	NaN	NaN	-1.40764	NaN	NaN	-2.08112	-1.63958	NaN	-0.923329	-0.798036	-0.884123	NaN	NaN	NaN	NaN	-0.343019	NaN	Q922Q9	Q922Q9	CHID1_MOUSE	Chid1	Chitinase domain-containing protein 1
	1.14426	1.13298	0.996908	1.26841	0.762849	1.00203	0.538802	0.745803	-0.150177	0.547914	0.342313	-0.143128	0.556531	0.426756	1.05947	0.461509	-0.119153	0.415536	NaN	0.541214	1.10766	0.699134	0.797939	0.825522	0.213622	0.498281	0.100579	0.254598	-0.0543728	-0.736462	0.639579	0.69414	0.545727	1.17833	0.921749	0.565022	0.788834	0.883955	1.48903	1.03038	1.15874	0.758002	Q922R8	Q922R8	PDIA6_MOUSE	Pdia6	Protein disulfide-isomerase A6
	6.8918	7.57571	5.66079	6.59746	2.70282	2.85682	3.78193	5.75137	3.31817	2.67289	5.30963	3.34127	2.86715	2.81112	3.05789	5.68785	3.25308	3.43706	3.39763	6.114	3.40245	4.44114	3.38791	3.51422	7.54915	6.85675	6.06089	4.85286	7.12341	8.02603	6.66142	5.4171	5.67352	3.52714	3.48323	3.55171	6.72462	3.27198	3.63243	2.82043	3.07108	3.49371	Q922U2	Q922U2	K2C5_MOUSE	Krt5	Keratin, type II cytoskeletal 5
	NaN	NaN	NaN	NaN	NaN	-0.088459	-0.439654	0.239674	-0.568598	-0.78567	-0.431071	-0.481559	0.177525	-0.245725	-1.28261	0.0379524	-0.226548	NaN	-0.272204	-1.61348	NaN	-0.0832644	NaN	-0.846409	NaN	-1.76528	-0.188963	-0.658984	0.561755	-0.957401	0.0944576	-0.125148	NaN	-0.957794	-1.34406	NaN	-1.65543	-0.981437	-1.45722	-1.22542	0.289813	-1.24907	Q923T9	Q923T9	KCC2G_MOUSE	Camk2g	Calcium/calmodulin-dependent protein kinase type II subunit gamma
	-0.136082	-0.773329	0.290457	0.354229	0.1599	0.138846	-0.404238	0.174318	-0.57148	0.337998	-0.265246	0.526347	0.878474	-0.212381	0.271126	0.717804	-0.175233	0.363513	-0.168242	-0.19872	0.141987	0.102037	0.263936	0.456797	-0.340616	0.414844	0.173891	NaN	-0.614779	-0.115609	-0.372813	-0.676153	-0.162713	-0.204297	-0.695509	-0.166575	-0.0424776	0.569435	-0.476657	0.173354	0.437612	-0.434328	Q93092	Q93092	TALDO_MOUSE	Taldo1	Transaldolase
	-0.296042	-1.02854	-1.03088	-0.288596	-0.496774	-0.0364065	NaN	0.284311	NaN	-0.807961	-0.773165	-0.399721	0.337409	-0.179431	-1.14815	-1.066	-1.50813	-1.4409	NaN	-0.21836	-1.79124	-1.54668	-0.843775	-0.358897	NaN	NaN	-1.11344	-0.266038	NaN	NaN	NaN	NaN	-0.773797	NaN	-0.840048	NaN	-0.472251	-0.451079	-0.552348	-0.380216	-0.528332	NaN	Q99020	Q99020	ROAA_MOUSE	Hnrnpab	Heterogeneous nuclear ribonucleoprotein A/B
	NaN	NaN	-1.31026	-0.673847	-1.48835	-0.0433931	-0.69636	-0.665871	NaN	-0.286181	-0.235188	-0.764298	NaN	-2.12173	-1.03067	-0.870373	NaN	NaN	NaN	NaN	NaN	-0.306215	-1.10501	NaN	NaN	NaN	NaN	-1.13453	-1.09857	-1.7703	-0.953851	NaN	-0.874858	0.0759039	-1.56184	NaN	-1.01762	NaN	NaN	-0.99248	-3.25014	-1.26834	Q99104	Q99104	MYO5A_MOUSE	Myo5a	Unconventional myosin-Va
	-0.935969	NaN	-1.43679	NaN	NaN	-0.248246	NaN	-1.06106	NaN	0.0597081	NaN	-0.256748	-0.479618	NaN	-0.423519	-0.799215	0.0305986	-0.196369	-0.489551	NaN	NaN	-0.271089	NaN	-0.541517	NaN	NaN	-0.65823	0.183833	NaN	NaN	0.155123	NaN	-0.252557	-0.210969	-0.138976	-0.495785	0.191465	-0.149484	NaN	-0.0446615	-0.181282	-0.190742	Q99JI4	Q99JI4	PSMD6_MOUSE	Psmd6	26S proteasome non-ATPase regulatory subunit 6
	NaN	NaN	NaN	NaN	NaN	-0.289321	-1.18548	-1.25861	NaN	-1.19079	NaN	NaN	NaN	NaN	2.32074	0.544164	NaN	NaN	-0.251652	NaN	NaN	NaN	NaN	NaN	NaN	NaN	NaN	NaN	NaN	-0.420775	-1.35869	-0.597715	NaN	NaN	NaN	NaN	-1.21804	NaN	NaN	-0.195598	-0.351248	0.177127	Q99JI6	P62835;Q99JI6	RAP1B_MOUSE	Rap1b	Ras-related protein Rap-1b
	-1.41522	NaN	-0.852131	-0.186192	-0.764157	-0.101068	NaN	0.172377	NaN	NaN	NaN	-0.321817	-0.0841808	-1.42273	0.229724	0.14293	NaN	0.339453	NaN	NaN	-0.543101	-0.408121	-0.117646	0.212654	NaN	NaN	-1.78734	NaN	NaN	NaN	NaN	NaN	-1.52587	-0.470202	NaN	NaN	-0.134574	-0.74585	-0.361536	0.198014	0.0702753	-1.49432	Q99JX3	Q99JX3	GORS2_MOUSE	Gorasp2	Golgi reassembly-stacking protein 2
	0.269381	0.496438	0.508532	0.641079	0.649869	1.02681	0.35542	1.09928	1.40165	0.6711	0.78353	0.716548	1.03632	0.721399	1.55691	0.949183	0.520515	1.15394	1.09487	0.398704	0.942112	1.14058	0.889548	0.677895	0.70748	0.391911	0.56967	0.885208	0.5673	0.628462	1.54673	0.661519	1.02257	1.02884	1.10747	0.310055	0.483762	0.773756	-0.0925112	1.17411	1.68445	0.906159	Q99JY0	Q99JY0	ECHB_MOUSE	Hadhb	Trifunctional enzyme subunit beta, mitochondrial
	0.205685	NaN	0.135323	NaN	-0.194813	-0.642935	NaN	0.133078	-0.210609	NaN	NaN	-0.540768	0.108104	-0.419189	0.0401583	NaN	NaN	0.848195	NaN	NaN	NaN	NaN	NaN	NaN	NaN	NaN	NaN	0.0192356	NaN	1.69988	-0.549788	-0.368627	NaN	0.0340433	0.383282	-0.0687513	0.297452	-0.324488	-0.45491	0.109879	-0.0363674	-1.0345	Q99JY9	Q99JY9	ARP3_MOUSE	Actr3	Actin-related protein 3
	-0.347569	-0.713878	0.399561	-0.12253	0.258651	0.0384903	-0.449461	-0.0967417	-0.556705	-1.42791	NaN	-0.759413	0.236059	-0.40015	-0.180707	0.300022	-0.644765	-0.539548	-0.775694	NaN	-0.0356688	-0.225215	0.388412	0.0974121	NaN	-0.168908	-0.931424	NaN	NaN	NaN	-0.441076	NaN	NaN	0.0761137	0.304911	1.20779	0.548834	-0.389858	-0.115286	0.627819	0.216985	-0.216782	Q99K01	Q99K01	PDXD1_MOUSE	Pdxdc1	Pyridoxal-dependent decarboxylase domain-containing protein 1
	-0.503294	-1.51865	-0.645048	-1.46327	0.582841	0.215025	0.765779	-0.27502	NaN	-0.228811	NaN	0.170201	0.301244	-1.04081	-0.140891	-0.392767	0.976643	-0.739614	-0.720225	-0.976421	-0.902254	0.381958	0.0957661	-0.399143	NaN	NaN	NaN	-0.28768	NaN	NaN	NaN	-1.02884	NaN	-0.788554	-0.187968	0.37755	-0.336162	0.344852	-0.386699	-0.112859	-0.138154	0.569429	Q99K48	Q99K48	NONO_MOUSE	Nono	Non-POU domain-containing octamer-binding protein
	-0.132516	NaN	NaN	-1.3798	-0.172127	0	NaN	-0.595866	-0.378734	0.125271	NaN	-0.00646877	0.328562	NaN	0.318733	-0.341965	NaN	0.0657558	-0.123885	NaN	NaN	-1.04683	NaN	0.595904	-0.25712	NaN	-0.496016	NaN	NaN	-0.38008	-0.517668	NaN	-0.0960684	-0.092063	-0.0387135	NaN	NaN	0.0861359	NaN	-0.14922	-0.398341	NaN	Q99K51	Q99K51	PLST_MOUSE	Pls3	Plastin-3
	-0.756279	NaN	NaN	-1.41164	-1.33074	-0.651958	NaN	-2.51205	NaN	NaN	NaN	-1.82055	NaN	NaN	-1.46233	-0.332307	NaN	NaN	NaN	NaN	NaN	NaN	NaN	-2.2538	NaN	NaN	NaN	NaN	NaN	NaN	NaN	NaN	NaN	-1.39804	-0.490886	NaN	NaN	-0.159581	NaN	-0.892148	-1.04826	NaN	Q99KB8	Q99KB8	GLO2_MOUSE	Hagh	Hydroxyacylglutathione hydrolase, mitochondrial
	0.864299	0.246531	1.0829	0.940195	0.610099	1.20762	-0.295554	0.274108	-0.277794	0.943433	0.258332	0.836292	0.477711	0.119129	0.76018	0.357875	0.173359	0.497444	0.71921	0.845958	0.359289	0.330435	1.0968	0.924518	0.418987	0.296724	0.211061	0.651427	-0.000114441	0.423888	1.10322	0.304379	0.720671	0.681857	1.27782	1.00143	0.982931	1.0214	0.893664	1.18259	0.774535	0.562501	Q99KC8	Q99KC8	VMA5A_MOUSE	Vwa5a	von Willebrand factor A domain-containing protein 5A
	-1.05177	-0.176218	-0.318377	-0.148266	-0.129653	0.399281	NaN	0.289951	0.354538	0.785854	0.0334768	0.367787	0.473971	NaN	-0.254	0.501787	0.285201	0.17702	0.731645	NaN	NaN	0.531448	NaN	-0.115713	-0.622745	-0.0905771	NaN	-0.180205	NaN	-0.630936	0.537692	0.134086	NaN	0.278631	0.110578	0.100399	0.509536	-1.04244	-1.20667	0.239823	0.306925	0.0270195	Q99KF1	Q99KF1	TMED9_MOUSE	Tmed9	Transmembrane emp24 domain-containing protein 9
	NaN	NaN	2.83774	NaN	NaN	2.3675	2.30386	2.1999	NaN	NaN	2.2999	NaN	NaN	3.14572	2.32171	NaN	NaN	NaN	2.33765	NaN	NaN	2.02965	2.993	2.88165	1.99979	2.41782	2.50328	2.91803	1.96194	NaN	NaN	NaN	2.86817	3.01356	NaN	NaN	2.96195	2.93461	NaN	2.55544	2.40495	3.37049	Q99KH8	Q99KH8	STK24_MOUSE	Stk24	Serine/threonine-protein kinase 24
	1.22024	1.40326	1.41928	1.36416	1.84494	1.78295	1.39617	1.88511	2.1587	1.44883	1.68376	2.01447	1.45491	1.22274	2.15954	1.82151	1.33095	1.88374	1.92611	0.917426	1.11938	2.02322	1.40178	1.30892	0.97377	1.1134	1.59848	1.65831	1.26128	1.36028	2.04435	1.45182	1.54731	2.03984	1.73624	0.961361	1.17399	1.27411	1.25956	1.81851	2.08024	1.30214	Q99KI0	Q99KI0	ACON_MOUSE	Aco2	Aconitate hydratase, mitochondrial
	-1.09658	-0.809855	0.548564	-1.08658	-0.417138	-0.495578	-0.17312	-0.0724859	-0.546694	0.0697331	NaN	-0.376595	-0.21019	0.00202751	-0.0636377	-0.622978	-0.785248	NaN	0.101117	-0.720502	-0.390723	-0.0297995	0.107991	-0.562838	-0.370559	NaN	NaN	-0.688375	NaN	NaN	-0.453457	0.216994	-0.739247	-0.472744	0.137675	NaN	0.0971899	0.0333138	-0.306478	-0.534903	-0.09163	-0.464581	Q99KJ8	Q99KJ8	DCTN2_MOUSE	Dctn2	Dynactin subunit 2
	-1.61703	NaN	-1.62409	NaN	NaN	-1.09812	NaN	-0.74182	NaN	NaN	NaN	-0.680291	-0.411763	NaN	NaN	-0.850276	NaN	NaN	NaN	NaN	NaN	NaN	-0.494781	-0.310245	NaN	NaN	NaN	NaN	NaN	NaN	NaN	NaN	NaN	-0.677107	-1.1482	NaN	NaN	0.00804234	-0.0901423	-0.754274	-0.201638	-0.515138	Q99KK2	Q99KK2	NEUA_MOUSE	Cmas	N-acylneuraminate cytidylyltransferase
	NaN	NaN	NaN	NaN	-0.599126	0.148121	NaN	-0.441133	NaN	NaN	NaN	NaN	-0.318587	-0.238444	NaN	-0.643032	NaN	NaN	NaN	NaN	NaN	-0.402795	0.431116	NaN	NaN	NaN	-0.775588	NaN	-0.610987	NaN	NaN	0.0501413	NaN	NaN	-0.908088	NaN	-0.438573	-0.232742	-0.578246	-0.328193	-0.825725	NaN	Q99KN9	Q99KN9	EPN4_MOUSE	Clint1	Clathrin interactor 1
	-1.15882	NaN	NaN	-1.52719	-1.48361	-1.14732	-1.00712	-0.518397	-1.16591	NaN	-2.17032	-0.501809	-0.942574	NaN	-1.49421	-1.04248	-1.48281	-0.28585	-1.20311	-0.971546	-1.39801	NaN	-0.95131	-0.836846	NaN	NaN	-1.07865	-2.04053	NaN	NaN	NaN	NaN	-1.47365	-0.424151	NaN	NaN	NaN	-1.25077	-1.27307	-0.603125	-0.712436	NaN	Q99KP6	Q99KP6	PRP19_MOUSE	Prpf19	Pre-mRNA-processing factor 19
	NaN	-0.192125	NaN	1.71652	-0.341729	0.127253	0.598386	0.253362	-0.012898	-0.0822921	-0.116698	-0.230994	-0.00933933	0.361767	-0.38205	0.292448	0.352658	-1.1958	0.00207043	NaN	NaN	-0.217753	NaN	NaN	NaN	-0.977039	NaN	0.0128269	-0.172356	NaN	0.761204	-0.0447979	NaN	-0.77065	0.419804	-1.07128	0.162115	0.358081	0.31574	0.238064	0.501549	-0.217112	Q99KV1	Q99KV1	DJB11_MOUSE	Dnajb11	DnaJ homolog subfamily B member 11
	-0.411163	-0.239327	-0.308198	0.294971	0.22524	1.22476	NaN	0.0331631	0.154643	1.41151	-0.174423	0.825711	-0.0413313	-0.192527	1.15804	0.33557	0.202072	-0.435393	0.0597134	-1.40029	-0.54265	-0.283484	-0.172712	0.115727	0.0256987	-0.465531	0.32653	-0.371959	0.0695724	0.351288	0.973343	-0.866465	-0.227926	-0.136951	-0.112262	NaN	0.303959	0.0899315	-0.348969	0.187263	0.177434	-0.17219	Q99L04	Q99L04	DHRS1_MOUSE	Dhrs1	Dehydrogenase/reductase SDR family member 1
	-1.05709	NaN	NaN	NaN	-1.15038	-1.13784	NaN	-1.18396	NaN	NaN	NaN	-1.93747	NaN	NaN	-1.49314	NaN	NaN	-2.85675	-0.351159	NaN	NaN	NaN	NaN	-1.56141	NaN	-2.08364	NaN	NaN	-2.1693	NaN	NaN	-1.14723	NaN	-0.670884	-1.59307	NaN	NaN	NaN	NaN	-1.76508	-0.911721	NaN	Q99L13	Q99L13	3HIDH_MOUSE	Hibadh	3-hydroxyisobutyrate dehydrogenase, mitochondrial
	NaN	NaN	NaN	-0.559074	NaN	-2.61957	NaN	-2.03209	NaN	-1.27277	NaN	-1.42958	-0.939885	NaN	-0.353938	NaN	NaN	-0.352734	NaN	-1.23562	-0.84237	-0.690164	-0.656985	-1.47442	-1.30694	-1.07393	-2.01506	NaN	NaN	-1.32923	-1.14307	-1.52539	-1.15056	-0.656187	-0.999727	-0.428126	-0.628101	0.214544	NaN	-0.665361	-1.1091	-1.31728	Q99L43	Q99L43	CDS2_MOUSE	Cds2	Phosphatidate cytidylyltransferase 2
	-1.06928	-0.621902	-0.330332	-0.949195	NaN	-0.409147	NaN	-0.667847	NaN	-1.09993	NaN	-0.358342	-0.354697	NaN	0.130795	-0.598163	NaN	NaN	-1.26632	NaN	-0.908939	0.0440369	-0.268953	NaN	NaN	0.562968	NaN	NaN	NaN	NaN	-0.853119	-0.299874	-1.10431	-1.33047	0.352998	-0.830127	NaN	-1.51247	-1.06729	-0.383161	0.334085	-2.39634	Q99L45	Q99L45	IF2B_MOUSE	Eif2s2	Eukaryotic translation initiation factor 2 subunit 2
	0.254235	-1.77137	NaN	NaN	NaN	-0.134992	NaN	-0.640166	-1.60578	NaN	NaN	-1.32907	-0.93215	NaN	NaN	-0.606073	0.343215	NaN	-1.52824	NaN	-0.647724	0.00229359	NaN	NaN	NaN	NaN	NaN	NaN	NaN	NaN	-0.93542	NaN	-1.21411	NaN	-0.0089674	NaN	-1.79195	-1.82083	NaN	NaN	0.120959	-3.16768	Q99L47	Q99L47	F10A1_MOUSE	St13	Hsc70-interacting protein
	NaN	1.8077	NaN	NaN	-1.19042	NaN	-0.689058	-1.03579	-0.524935	-0.565178	-1.2014	-0.277955	-0.0247583	-0.253056	-0.728434	0.0368252	NaN	0.539978	0.161034	NaN	NaN	NaN	NaN	-0.807131	NaN	NaN	-0.0131674	3.37985	2.86606	-1.42186	0.328785	NaN	-0.517912	NaN	NaN	NaN	NaN	NaN	3.74462	-1.24891	-0.982706	-0.357569	Q99L88	Q99L88	SNTB1_MOUSE	Sntb1	Beta-1-syntrophin
	NaN	NaN	-0.902896	-0.592788	-0.711555	-0.267649	NaN	-1.49812	NaN	-0.566584	NaN	-0.726397	-0.552061	NaN	-0.482396	-1.15089	-0.544372	-1.36883	NaN	NaN	NaN	NaN	-0.517422	NaN	NaN	NaN	-0.403537	NaN	NaN	NaN	NaN	NaN	NaN	NaN	-0.562272	-1.67668	-1.12401	-0.197414	NaN	-0.681665	-2.05959	NaN	Q99LB6	Q99LB6	MAT2B_MOUSE	Mat2b	Methionine adenosyltransferase 2 subunit beta
	NaN	NaN	NaN	NaN	-0.484858	-0.987226	NaN	-1.2858	-0.286802	NaN	NaN	NaN	-1.03528	NaN	0.0640812	-0.514703	NaN	NaN	NaN	NaN	-0.764735	-0.199123	-0.259632	NaN	NaN	NaN	NaN	NaN	-0.229256	NaN	-0.0317764	NaN	0.0257893	-0.411503	NaN	NaN	-1.90083	-0.566627	-2.76269	-0.777205	-0.753858	NaN	Q99LC3	Q99LC3	NDUAA_MOUSE	Ndufa10	NADH dehydrogenase [ubiquinone] 1 alpha subcomplex subunit 10, mitochondrial
	-0.123517	-0.00935936	0.0801306	-0.18831	0.766987	0.982558	0.162789	0.65134	0.83721	0.452459	0.124503	1.08982	0.336108	0.317903	0.611255	0.628934	0.453049	0.560006	0.645792	-0.206841	0.240477	0.599959	0.609806	0.378026	-0.183118	-0.173141	0.433745	0.0801344	0.0167408	0.582802	0.958484	0.553465	0.505648	0.573557	0.428985	-0.46122	-0.00304985	0.512287	-0.589652	-0.0422535	0.885306	0.445435	Q99LC5	Q99LC5	ETFA_MOUSE	Etfa	Electron transfer flavoprotein subunit alpha, mitochondrial
	-0.422762	-0.816342	NaN	-0.590384	-0.639755	-0.524803	NaN	-0.391738	-1.07296	-1.178	NaN	-0.105009	NaN	NaN	-0.191515	-0.733479	NaN	-0.729211	-0.0429983	NaN	-0.809419	-0.468107	-0.568024	NaN	NaN	-1.9181	NaN	-1.344	-0.933743	NaN	-0.484984	-0.465919	-0.395031	-0.0587111	-0.809811	-0.872741	0.024415	-0.039938	0.0400963	0.117377	-0.156239	-0.613238	Q99LF4	Q99LF4	RTCB_MOUSE	Rtcb	RNA-splicing ligase RtcB homolog
	-1.10218	NaN	-0.610008	-0.695479	-0.894557	-0.0981216	NaN	-0.681326	NaN	-1.13135	NaN	-0.648918	NaN	NaN	-0.690221	-0.817348	NaN	NaN	-1.13251	NaN	-0.255867	-1.68259	-1.69266	-0.434947	NaN	-2.24125	-1.31371	-0.437521	NaN	-2.21901	NaN	-1.26692	-0.617847	-0.740767	-0.57152	-1.66117	-0.142998	0.071702	-0.488746	-0.317334	-0.530746	-0.537466	Q99LI8	Q99LI8	HGS_MOUSE	Hgs	Hepatocyte growth factor-regulated tyrosine kinase substrate
	0.322207	-0.451395	-0.291487	0.137827	-0.117538	-0.786402	-0.371576	-0.00163555	-0.0277009	-0.698852	-0.466032	-0.38195	-0.589283	-0.317351	-0.119301	-0.137475	-0.130663	NaN	-0.206705	NaN	-0.845612	-0.339234	0.0552797	-0.214705	-0.281425	-0.48996	-0.439814	-0.0795431	-0.607525	NaN	0.145833	0.621311	0.276128	-0.312393	0.00178337	NaN	-0.397042	0.0938692	-0.143775	0.153935	0.0968227	NaN	Q99LR1	Q99LR1	ABD12_MOUSE	Abhd12	Lysophosphatidylserine lipase ABHD12
	-0.798365	NaN	-1.01923	-0.417686	-0.769529	-0.46561	NaN	-0.588895	NaN	-0.64925	NaN	-1.01867	0.189164	NaN	-1.21886	-0.441117	-0.856536	-0.420323	NaN	NaN	NaN	NaN	-0.669421	NaN	NaN	NaN	-0.536411	-1.03425	NaN	NaN	-0.559366	NaN	NaN	-0.130654	NaN	NaN	NaN	-0.686315	-0.717368	-0.30883	-0.876698	NaN	Q99LT0	Q99LT0	DPY30_MOUSE	Dpy30	Protein dpy-30 homolog
	-0.409209	NaN	-0.256838	-0.0502548	0.1113	0.263211	-1.1919	0.27874	NaN	-0.431553	-0.654862	-0.38413	-0.110713	NaN	-1.45986	-0.786506	-0.604892	-1.05196	-1.18886	NaN	NaN	-0.386702	NaN	-0.158903	-0.993731	-0.989433	-0.703444	-0.202343	0.211718	-0.306429	-0.264072	0.243084	-0.598942	-0.460394	-0.837193	-1.18995	0.105062	-0.732533	-0.117741	0.0762672	0.347926	-0.924834	Q99LX0	Q99LX0	PARK7_MOUSE	Park7	Parkinson disease protein 7 homolog
	2.10889	0.957841	2.16305	1.72397	1.86451	1.36045	0.262345	-0.14271	1.03608	0.818899	0.723931	0.443548	1.57429	1.36586	3.08628	1.46697	-0.171716	1.74215	1.09801	0.835969	1.1616	1.57942	1.19668	1.17718	0.927064	1.52785	0.323435	0.616471	NaN	1.83585	0.29325	0.102958	0.809849	1.22691	1.47739	1.10124	1.28302	0.907224	1.04338	1.08189	0.970585	0.8613	Q99M71	Q99M71	EPDR1_MOUSE	Epdr1	Mammalian ependymin-related protein 1
	NaN	NaN	NaN	NaN	1.55287	NaN	NaN	NaN	NaN	NaN	NaN	1.5053	0.516836	NaN	1.47958	4.3835	1.39695	NaN	1.0132	NaN	NaN	NaN	NaN	NaN	NaN	NaN	NaN	3.7334	6.25229	NaN	NaN	NaN	3.09164	NaN	NaN	NaN	NaN	NaN	NaN	0.222335	NaN	NaN	Q99M74	Q99M74	KRT82_MOUSE	Krt82	Keratin, type II cuticular Hb2
	-0.557903	NaN	NaN	0.581775	-0.632438	NaN	-0.519665	NaN	NaN	-0.339888	NaN	NaN	NaN	NaN	-0.381389	NaN	NaN	NaN	NaN	NaN	NaN	NaN	-0.212333	-0.497275	NaN	-0.242805	NaN	NaN	0.0689907	NaN	-1.1994	NaN	-0.506559	-1.40451	0.00660896	0.172836	NaN	-0.480556	NaN	-1.20542	NaN	NaN	Q99MK8	Q3UYH7;Q99MK8	ARBK1_MOUSE	Grk2	Beta-adrenergic receptor kinase 1
	NaN	-0.867782	-0.556113	NaN	-1.01302	-0.52775	NaN	-0.703667	-0.657077	-0.95874	NaN	-0.203247	-0.486966	NaN	-0.267823	-0.550834	-1.51849	NaN	-0.631233	NaN	-0.817647	-0.554708	-0.901762	-0.203554	-1.04054	-0.739219	NaN	0.817846	-0.909955	NaN	-0.540075	-0.196774	NaN	-0.387615	-1.02915	-0.463661	-0.293735	NaN	NaN	-0.10367	0.0377054	-0.801136	Q99MN1	Q99MN1	SYK_MOUSE	Kars1	Lysine--tRNA ligase
	-0.213296	-2.55841	NaN	-1.21863	0.141389	-0.337985	0.280598	-0.408843	NaN	-0.712125	-0.879809	-0.574022	-0.450887	-0.608539	-1.47389	-0.893283	0.0113249	-0.649365	NaN	NaN	NaN	NaN	-0.430539	0.27976	NaN	NaN	-0.742458	-0.882322	NaN	NaN	NaN	NaN	NaN	-0.968576	NaN	NaN	NaN	-0.661499	-0.654896	-0.0343752	NaN	NaN	Q99MR6	Q99MR6	SRRT_MOUSE	Srrt	Serrate RNA effector molecule homolog
	NaN	NaN	NaN	NaN	-1.57396	NaN	-3.19907	-1.77795	NaN	NaN	-0.944383	NaN	-0.586988	NaN	NaN	-1.55436	-2.00862	-1.25132	NaN	NaN	NaN	NaN	NaN	NaN	NaN	NaN	NaN	NaN	-1.92822	NaN	NaN	NaN	-2.00534	NaN	NaN	NaN	NaN	NaN	NaN	-0.66182	NaN	-1.5641	Q99NB9	Q99NB9	SF3B1_MOUSE	Sf3b1	Splicing factor 3B subunit 1
	NaN	NaN	NaN	NaN	-1.16295	NaN	-1.11037	0.152528	NaN	-1.90236	NaN	-0.809993	NaN	NaN	-0.320069	0.550058	NaN	0.195339	NaN	NaN	-1.60345	NaN	NaN	NaN	NaN	NaN	NaN	NaN	NaN	NaN	NaN	-0.601344	-1.15288	NaN	NaN	NaN	NaN	NaN	NaN	NaN	-1.05872	NaN	Q99NH0	Q99NH0	ANR17_MOUSE	Ankrd17	Ankyrin repeat domain-containing protein 17
	NaN	-0.0743961	0.0321894	-0.0614395	5.36644	0.450374	-1.19304	0.245318	-0.280394	0.0853105	NaN	-0.579482	0.113295	-1.29268	0.352576	-0.540235	-0.0641508	0.136663	0.191747	NaN	0.473273	0.492486	NaN	-1.25319	-0.916714	NaN	-0.0132933	-0.950016	NaN	NaN	NaN	NaN	NaN	NaN	NaN	NaN	NaN	-1.13791	NaN	NaN	-0.90742	NaN	Q99P72	Q99P72	RTN4_MOUSE	Rtn4	Reticulon-4
	-0.343606	0.0219679	0.618566	-0.161699	0.38105	0.486892	0.0322895	0.635709	0.201647	0.0181899	-0.119223	0.150725	0.330733	-0.83802	0.929702	0.337615	-0.257743	-0.12072	0.625926	0.208075	-0.00109529	0.356137	-0.524537	0.0944052	-0.193707	0.144808	-0.0746078	-0.22499	0.246947	-0.327366	0.776024	-0.0847788	-0.000636101	0.503473	-0.181359	-0.233887	0.161223	-0.0884914	-0.165284	0.33648	0.41371	-0.552958	Q99PL5	Q99PL5	RRBP1_MOUSE	Rrbp1	Ribosome-binding protein 1
	0.796604	0.684791	1.20817	1.08163	1.32664	1.65891	-0.634814	1.07129	0.576923	1.1962	0.0764761	1.48452	0.815997	0.619504	0.916422	0.976591	0.459599	1.21453	0.561852	0.833925	-0.0975099	0.880346	0.985134	1.17086	-1.42393	0.705023	0.471779	0.09233	0.712606	0.324676	1.15833	0.720607	0.678247	0.586504	0.662985	0.29854	1.24783	1.13365	1.16173	1.0185	1.30438	0.457306	Q99PT1	Q99PT1	GDIR1_MOUSE	Arhgdia	Rho GDP-dissociation inhibitor 1
	NaN	-2.88324	NaN	-0.22251	NaN	-1.02632	-0.0635347	-1.22486	NaN	NaN	NaN	-0.406345	-1.20003	NaN	-0.24932	-0.597115	NaN	-1.27422	-0.506197	NaN	NaN	NaN	-0.109161	NaN	NaN	NaN	NaN	NaN	NaN	NaN	-1.33328	-0.705567	-1.53833	-0.752871	NaN	-1.0878	NaN	-1.65069	0.391055	-2.01936	0.0564146	NaN	Q99PU8	Q99PU8	DHX30_MOUSE	Dhx30	ATP-dependent RNA helicase DHX30
	-1.96247	NaN	-1.68236	-0.934021	NaN	-0.848432	-0.857475	-1.13349	NaN	-0.444917	NaN	-0.787703	NaN	-0.604867	NaN	0.234285	NaN	-0.776253	NaN	NaN	NaN	-1.74817	-0.68856	NaN	NaN	NaN	NaN	NaN	NaN	NaN	NaN	NaN	NaN	NaN	NaN	NaN	-1.41142	-0.0415955	-0.845493	-0.922475	NaN	NaN	Q99PV0	Q99PV0	PRP8_MOUSE	Prpf8	Pre-mRNA-processing-splicing factor 8
	-1.32996	NaN	-1.1628	0.402422	NaN	-0.794845	NaN	-0.750031	-0.982961	-0.307688	NaN	-1.00099	NaN	NaN	-0.273059	NaN	NaN	NaN	NaN	NaN	0.0381064	-0.774737	NaN	NaN	NaN	NaN	NaN	-1.75399	-0.969221	NaN	-0.837546	-1.47535	NaN	-0.956174	-0.616544	NaN	-0.921062	NaN	NaN	-0.600634	-0.844507	-1.45495	Q9CPP6	Q9CPP6	NDUA5_MOUSE	Ndufa5	NADH dehydrogenase [ubiquinone] 1 alpha subcomplex subunit 5
	0.380547	0.120763	0.621829	0.315615	0.639202	1.11287	-0.832715	1.31116	1.56744	1.1519	0.385999	0.909799	1.13906	0.474451	1.06524	1.26209	NaN	0.622326	1.06965	0.353472	0.406711	0.985683	0.0828753	0.408846	0.202736	0.209829	0.75242	0.481529	-0.0279064	0.0982018	0.978787	0.427952	0.337064	1.27107	0.914844	0.261331	0.86668	0.0800447	0.224913	0.843155	0.99884	0.446126	Q9CPQ1	Q9CPQ1	COX6C_MOUSE	Cox6c	Cytochrome c oxidase subunit 6C
	-0.903182	-0.914736	-1.51705	-0.882677	-0.45063	-0.154131	-0.752777	-0.285275	NaN	-0.475576	-0.624783	0.356286	-0.791296	NaN	0.0645838	-0.28398	-0.766544	-0.442188	-0.906679	NaN	NaN	-0.0640726	-0.735927	-1.06725	NaN	NaN	-0.788259	-0.404609	NaN	-0.868681	-0.127974	NaN	-0.454797	-0.277192	-0.506968	NaN	-0.470265	-0.393102	-0.626175	-0.110436	0.0933371	-0.757742	Q9CPR4	Q9CPR4	RL17_MOUSE	Rpl17	Large ribosomal subunit protein uL22
	0.315814	-0.375909	-0.278495	0.403007	-0.474745	-0.313031	-0.431007	-0.0417404	0.152393	0.0324225	0.0276728	-0.12597	0.0271053	NaN	-0.756056	-0.051856	NaN	-0.86617	0.623301	-0.28216	NaN	NaN	0.0435047	0.0467196	-1.58329	-1.44366	NaN	-0.281334	-0.263047	-0.103226	0.0990858	-0.00873184	-0.776907	-0.0099268	0.00502491	-0.726541	-0.246572	0.356637	0.051013	0.546148	0.229062	0.104385	Q9CPU0	Q9CPU0	LGUL_MOUSE	Glo1	Lactoylglutathione lyase
	-1.7067	NaN	NaN	-0.743189	-0.454553	-0.155676	NaN	-1.03536	NaN	-1.7029	NaN	-0.90325	-1.10846	-1.42893	-0.84391	-0.336914	NaN	NaN	NaN	NaN	-0.528995	NaN	-0.156117	0.0263357	NaN	-0.595254	-0.796138	NaN	-2.18127	NaN	NaN	-0.806864	-0.0528641	-0.494895	0.0686045	NaN	-1.23716	-0.169289	-0.597002	-0.246231	0.00848103	NaN	Q9CPW4	Q9CPW4	ARPC5_MOUSE	Arpc5	Actin-related protein 2/3 complex subunit 5
	-0.543276	-0.968496	-1.04468	0.267429	-0.0837221	-0.978468	-1.91004	-2.67879	-0.527373	-0.619971	-1.94368	-1.23603	NaN	NaN	-0.192639	-0.958405	NaN	NaN	NaN	NaN	-0.190501	NaN	-0.00886059	NaN	-0.262748	-0.695107	NaN	NaN	NaN	NaN	-0.805059	NaN	-0.114758	-0.87369	-0.433029	-1.00688	-0.665984	-0.45099	-0.411545	-0.195858	-0.671072	-0.558855	Q9CPY7	Q9CPY7	AMPL_MOUSE	Lap3	Cytosol aminopeptidase
	NaN	NaN	-0.106234	-0.554852	-0.329553	-0.526811	NaN	-0.88767	-0.0058322	NaN	NaN	-0.732087	NaN	-2.03979	0.252207	-0.307686	NaN	-0.0721445	-0.190516	-0.478744	-0.671374	-0.26403	NaN	-0.19563	-0.546764	NaN	NaN	NaN	NaN	0.148527	-1.19523	-0.207196	NaN	-0.0682554	-0.193643	NaN	-0.068223	-1.00192	NaN	0.548465	0.465551	0.403645	Q9CQ62	Q9CQ62	DECR_MOUSE	Decr1	2,4-dienoyl-CoA reductase [(3E)-enoyl-CoA-producing], mitochondrial
	NaN	NaN	-0.868975	NaN	-0.666306	NaN	NaN	-0.742594	NaN	NaN	NaN	0.452671	NaN	NaN	NaN	-1.01198	NaN	NaN	0.0510006	NaN	-1.70923	1.17152	NaN	NaN	NaN	NaN	NaN	NaN	NaN	NaN	NaN	NaN	-0.951665	-0.0617561	-0.159767	NaN	-0.482542	NaN	-1.08903	-0.805033	-0.132145	-0.360093	Q9CQ69	Q9CQ69	QCR8_MOUSE	Uqcrq	Cytochrome b-c1 complex subunit 8
	-0.738036	NaN	-0.524871	-0.69941	0.39642	-0.313922	-0.000211716	-0.12162	-0.370291	-0.683027	0.172816	-1.32585	NaN	NaN	-0.00556183	-0.476998	-0.393335	-0.51997	-0.354859	-0.844324	-0.0236497	0.067215	-0.322401	NaN	NaN	0.822874	-1.11125	-0.476699	-0.0241728	-0.31118	-0.338406	-0.614698	-0.106154	-0.199702	-0.461298	NaN	NaN	-1.31373	0.156585	-0.680359	-0.480332	-0.347987	Q9CQ75	Q9CQ75	NDUA2_MOUSE	Ndufa2	NADH dehydrogenase [ubiquinone] 1 alpha subcomplex subunit 2
	-0.370484	NaN	NaN	2.33743	-0.73994	-0.564226	NaN	-0.915424	-0.363142	-0.888494	NaN	-0.674397	-1.27991	NaN	-0.637617	-0.276997	NaN	-0.527676	-0.801323	-0.677539	NaN	-0.49482	-0.242614	-1.18854	-0.251189	NaN	NaN	-0.815305	0.0935211	NaN	-0.540244	-0.491817	-0.9511	0.0740309	0.0528011	NaN	NaN	-1.49982	0.130903	-0.149717	-0.389858	-0.735129	Q9CQA3	Q9CQA3	SDHB_MOUSE	Sdhb	Succinate dehydrogenase [ubiquinone] iron-sulfur subunit, mitochondrial
	NaN	NaN	-0.887953	NaN	-0.715883	-0.801008	NaN	-0.751083	-0.492226	NaN	NaN	NaN	NaN	NaN	-0.108299	-1.04231	NaN	0.0276003	0.327766	NaN	NaN	-0.800499	-1.5364	-1.5521	NaN	NaN	NaN	NaN	NaN	NaN	NaN	-0.505008	NaN	-0.284002	-0.491359	NaN	NaN	NaN	-1.00867	-0.722391	-0.176139	NaN	Q9CQC7	Q9CQC7	NDUB4_MOUSE	Ndufb4	NADH dehydrogenase [ubiquinone] 1 beta subcomplex subunit 4
	NaN	-0.849769	-0.656075	-0.70866	NaN	-1.15497	NaN	-0.431462	NaN	NaN	1.01107	NaN	-0.664861	NaN	-1.06435	-1.06104	NaN	NaN	-1.75497	NaN	NaN	-0.987267	NaN	NaN	NaN	NaN	NaN	-1.47918	NaN	NaN	-0.884921	NaN	-0.972591	NaN	NaN	NaN	-0.713905	NaN	NaN	-1.56503	-0.965583	NaN	Q9CQD1	Q9CQD1	RAB5A_MOUSE	Rab5a	Ras-related protein Rab-5A
	0.184253	-0.768497	0.065608	0.0170403	-0.727728	NaN	-1.00421	NaN	NaN	NaN	NaN	-0.800408	-1.46855	NaN	NaN	-0.742476	NaN	NaN	NaN	NaN	NaN	-0.914461	0.549911	-1.03016	-1.32773	-0.257873	NaN	NaN	NaN	NaN	NaN	NaN	0.539883	-0.495296	0.169965	-0.757223	-0.937837	0.883109	-0.551049	-0.145535	0.214862	-0.26018	Q9CQE5	Q9CQE5	RGS10_MOUSE	Rgs10	Regulator of G-protein signaling 10
	-0.136955	NaN	NaN	-0.307756	-0.267971	0.227763	NaN	0.43624	-0.240341	-0.129712	-0.518569	-0.224904	-0.43031	NaN	0.15369	0.269993	NaN	NaN	0.170544	NaN	NaN	NaN	0.417403	-0.183496	NaN	-0.00370693	0.44864	-0.590184	-0.264654	NaN	0.241609	-0.539392	NaN	0.444973	-0.413602	-0.487819	NaN	0.283305	-0.0287476	0.420524	-0.111282	0.0208502	Q9CQE8	Q9CQE8	RTRAF_MOUSE	RTRAF	RNA transcription, translation and transport factor protein
	-1.39072	NaN	-0.676513	NaN	NaN	-0.58604	NaN	-0.560708	-1.33264	-1.23524	NaN	-1.26335	NaN	NaN	-1.07801	-0.690654	NaN	NaN	-0.356818	NaN	-1.38212	-1.41181	NaN	NaN	NaN	NaN	NaN	NaN	NaN	NaN	-0.36194	NaN	NaN	-0.254869	-0.713738	NaN	-1.31616	NaN	NaN	-1.10946	-0.441833	NaN	Q9CQH3	Q9CQH3	NDUB5_MOUSE	Ndufb5	NADH dehydrogenase [ubiquinone] 1 beta subcomplex subunit 5, mitochondrial
	NaN	-0.703968	NaN	-0.0771799	-0.363627	0.133747	NaN	0.504509	NaN	-0.196456	-0.814669	0.281634	0.551881	NaN	-0.736509	0.0146093	-0.144743	NaN	-0.0100727	-0.471904	NaN	0.295157	NaN	NaN	0.390114	0.0371122	-0.404798	-0.300909	-0.492481	1.25939	0.0357323	-0.542933	-1.4084	0.389578	NaN	-1.73102	NaN	-0.807397	-0.619634	1.41336	-0.549476	NaN	Q9CQH7	Q9CQH7	BT3L4_MOUSE	Btf3l4	Transcription factor BTF3 homolog 4
	NaN	NaN	NaN	0.989356	-1.20322	NaN	NaN	-0.837729	NaN	NaN	NaN	NaN	NaN	NaN	NaN	-1.08358	NaN	-0.756052	NaN	NaN	NaN	NaN	-0.658815	NaN	NaN	NaN	-0.67557	NaN	NaN	-2.06533	NaN	NaN	-0.0105028	-1.8551	1.1762	NaN	-0.766094	NaN	NaN	-1.3217	-0.186037	NaN	Q9CQI3	Q9CQI3	GMFB_MOUSE	Gmfb	Glia maturation factor beta
	NaN	-1.8459	-0.808971	0.102224	-0.583202	0.376019	NaN	0.577232	0.307307	NaN	NaN	-0.394891	-0.807772	-1.27438	NaN	-0.543903	NaN	NaN	-0.486527	-1.50135	NaN	NaN	-1.12573	NaN	NaN	-1.85369	-1.35423	-2.3487	0.0870876	NaN	0.182643	NaN	NaN	0.163548	-2.02618	-1.76969	NaN	-0.323237	-0.792493	-0.465466	-0.833063	NaN	Q9CQI6	Q9CQI6	COTL1_MOUSE	Cotl1	Coactosin-like protein
	NaN	3.55978	3.15709	3.80951	NaN	3.7746	NaN	3.87047	3.75234	NaN	NaN	3.36715	NaN	NaN	3.43942	3.18149	2.87762	2.84668	NaN	2.5349	NaN	3.14628	NaN	NaN	2.91725	NaN	2.97957	3.03477	NaN	3.53216	4.01109	3.33622	3.20792	3.80101	3.69453	NaN	3.82337	NaN	3.21986	3.28043	4.00194	3.94096	Q9CQN1	Q9CQN1	TRAP1_MOUSE	Trap1	Heat shock protein 75 kDa, mitochondrial
	0.136713	-0.766525	-0.230206	0.336992	0.233329	0.56768	-0.842272	0.948201	0.842139	0.38971	0.484657	0.385137	0.669857	-0.512998	0.908467	0.521913	-0.0568752	0.234851	0.426208	0.409831	-0.0568633	0.516132	0.385987	0.232231	0	0.126113	0.333876	0.105757	0.5574	0.23903	1.1779	-0.100654	0.743245	0.764766	0.853259	-0.0978079	0.526901	0.169288	0.0553694	0.917952	1.13761	0.530312	Q9CQQ7	Q9CQQ7	AT5F1_MOUSE	Atp5pb	ATP synthase F(0) complex subunit B1, mitochondrial
	0.697164	0.880481	0.966852	1.032	0.978106	1.30948	0.91911	0.996157	0.894909	1.16929	0.487617	1.02868	0.845649	0.743458	1.01545	0.955461	0.602681	0.381994	0.326555	0.00503349	0.395004	1.60372	0.884491	0.879498	0.511594	1.22991	0.503787	0.836824	0.412879	-0.0329876	1.1258	0.739753	0.3401	1.29172	0.847878	0.178164	0.704844	0.746249	-0.0288143	1.02206	1.57609	0.766455	Q9CQR2	Q9CQR2	RS21_MOUSE	Rps21	Small ribosomal subunit protein eS21
	-0.461032	0.213339	-0.489329	-1.11809	-0.29847	-0.601876	-0.905098	-0.781198	-2.00862	-0.930225	-0.745275	-0.482541	-0.441729	-0.723896	-0.468119	-0.252182	-0.311007	-1.05911	NaN	NaN	-0.577237	-0.52206	0.16403	-1.42269	NaN	-1.03806	-0.670862	NaN	-1.2799	-1.06473	-1.851	-1.09866	-0.337976	-0.482372	-0.199975	-0.608177	-0.495095	-0.797699	-0.653667	-0.73313	-0.631591	0.0886602	Q9CQR4	Q9CQR4	ACO13_MOUSE	Acot13	Acyl-coenzyme A thioesterase 13
	0.374884	-0.7328	0.159966	0.172393	-0.284445	0.0692501	-0.0819817	0.246316	-0.224047	0.150984	-0.311561	0.483974	-1.4159	-1.19732	-0.0992861	-0.0857077	0.313936	-0.309475	-0.181727	0.223359	-0.752858	-0.073616	0.28025	-0.443766	NaN	0.0979519	0.151698	NaN	0.0509567	0.123358	0.79353	-0.422554	-0.201712	0.426331	0.251659	-0.151232	0.106266	-0.153035	0.0198231	0.793133	0.473809	-0.219269	Q9CQV8	Q9CQV8	1433B_MOUSE	Ywhab	14-3-3 protein beta/alpha
	NaN	-1.17617	-0.499036	NaN	0.171934	-0.874945	NaN	NaN	NaN	0.50255	-0.0540934	0.0939102	NaN	-0.192541	NaN	NaN	NaN	NaN	NaN	NaN	NaN	-0.31066	-0.682715	0.333526	-0.026454	NaN	NaN	NaN	-0.621831	NaN	0.509169	NaN	-0.0938473	NaN	0.393305	-0.77899	0.119409	-0.793793	NaN	0.0633945	-0.474026	NaN	Q9CQX2	Q9CQX2	CYB5B_MOUSE	Cyb5b	Cytochrome b5 type B
	-0.191158	NaN	-0.081933	-0.54556	-0.274694	-0.44303	NaN	-0.762274	-0.747116	NaN	NaN	-0.569147	-0.568868	-1.08375	NaN	-1.40408	NaN	NaN	NaN	NaN	NaN	NaN	NaN	NaN	NaN	NaN	NaN	NaN	NaN	NaN	-0.360492	NaN	NaN	-0.714103	-0.423883	NaN	-0.762613	-0.656553	-0.226014	-0.851534	-0.240069	-0.769847	Q9CR16	Q9CR16	PPID_MOUSE	Ppid	Peptidyl-prolyl cis-trans isomerase D
	-0.970919	NaN	NaN	NaN	NaN	-0.549159	-1.34595	-0.103389	NaN	-0.834136	NaN	-1.01428	-0.976003	NaN	-0.877953	-1.22066	NaN	NaN	-0.423029	NaN	-0.0784068	0.179859	-0.591869	-0.664312	NaN	NaN	-0.930413	-0.382102	-1.2309	-1.00446	-0.500025	NaN	-1.27187	0.200442	-0.859963	NaN	-1.35393	-0.551097	-0.838862	0.14867	0.598082	NaN	Q9CR21	Q9CR21	ACPM_MOUSE	Ndufab1	Acyl carrier protein, mitochondrial
	-0.992436	-0.730498	-0.388817	NaN	-0.230353	0.111427	NaN	-0.531183	NaN	-0.852212	NaN	0.0365887	-0.31117	NaN	-0.807215	-1.31908	-1.43469	NaN	-1.08855	NaN	NaN	-0.0202589	-0.333431	NaN	-0.407961	NaN	NaN	-1.02764	NaN	NaN	-0.216603	NaN	NaN	0.0263186	-0.41178	NaN	-0.579221	NaN	NaN	0.525979	-0.412677	-0.0311174	Q9CR51	Q9CR51	VATG1_MOUSE	Atp6v1g1	V-type proton ATPase subunit G 1
	0.177425	0.226675	0.378495	0.761662	0.0659046	1.60186	-0.953052	1.26692	0.998099	0.359047	0.571795	1.20709	0.781142	0.47386	1.35789	1.11658	0.679675	0.720284	0.661977	0.00659752	0.684192	1.15022	0.528454	0.407365	0.296688	0.434317	0.636653	-0.00231743	0.677116	0.523489	1.39006	0.686328	0.666387	1.192	1.06991	-0.0279274	0.459022	0.767591	0.58741	0.652761	1.01738	0.609088	Q9CR57	Q9CR57	RL14_MOUSE	Rpl14	Large ribosomal subunit protein eL14
	-0.383482	0.455303	0.0192194	0	0.795191	0.353428	0.426441	0.229159	0.669073	0.759079	0.519241	0.677137	0.626475	0.256357	-0.0990562	0.456167	NaN	NaN	0.133118	0.322747	-0.204152	0.557574	-0.105424	-1.15326	-0.158766	-0.0472584	0.459531	0.253581	NaN	NaN	-0.209008	0.0543756	0.0668421	0.231193	0.0646086	-0.058814	1.55165	0.121392	-0.0781174	0.28954	0.670539	-0.180664	Q9CR62	Q9CR62	M2OM_MOUSE	Slc25a11	Mitochondrial 2-oxoglutarate/malate carrier protein
	0.152318	-1.24945	-0.833369	-0.0979929	0.0848951	-0.0260983	2.09013	0.329066	0.230617	-0.0725465	0.286243	0.324638	-1.01032	-0.636997	0.189953	-0.233829	-1.23419	0.839192	-0.150274	-0.360651	-0.122615	-0.216037	-0.397961	-0.601054	-1.50938	NaN	-0.251657	NaN	-0.837346	-0.20958	0.626532	-0.179133	-0.122387	0.258239	0.54505	0.299955	0.00176144	0.0124207	NaN	-0.375892	0.54599	-1.06571	Q9CR68	Q9CR68	UCRI_MOUSE	Uqcrfs1	Cytochrome b-c1 complex subunit Rieske, mitochondrial
	2.9002	2.30127	2.89074	2.7819	2.33822	3.09191	1.91479	3.56803	2.28771	2.41484	1.22858	2.58832	2.57139	2.12333	2.54427	3.23696	2.23422	2.233	2.02235	2.05777	2.30766	2.55715	2.93831	2.84253	1.66146	2.49548	1.82224	1.75646	2.31809	1.96177	2.33217	2.26257	2.68702	3.2868	2.84339	2.49568	2.81743	2.86929	3.01076	3.0484	3.32948	2.49502	Q9CRB6	Q9CRB6	TPPP3_MOUSE	Tppp3	Tubulin polymerization-promoting protein family member 3
	-0.650954	-1.47476	-0.613207	-0.206468	-0.319951	0.125527	-0.393319	-0.0898867	-0.280683	-0.426118	-0.347848	-0.02847	0.265414	-0.265105	-0.107205	-0.336733	-1.30657	0.0338774	-0.551423	NaN	-0.334862	0.0710688	-0.077631	-0.92083	-0.638276	-0.132325	-0.12886	-0.32903	-0.562641	NaN	-0.512758	-0.640051	-0.146356	-0.629041	0.282066	-1.92023	-0.491878	-0.475037	-0.76479	-0.849064	0.26001	-0.334669	Q9CRB9	Q9CRB9	MIC19_MOUSE	Chchd3	MICOS complex subunit Mic19
	NaN	-1.33451	-0.863454	NaN	-1.08047	-1.03853	NaN	-0.388708	-1.06727	-1.19506	-0.276403	-0.206268	NaN	NaN	NaN	-0.879531	NaN	-0.468549	-1.09738	NaN	NaN	-1.07447	-0.911036	NaN	-1.5968	NaN	NaN	NaN	-0.935592	NaN	-1.65723	NaN	NaN	-0.828203	-1.88991	NaN	-0.266769	NaN	NaN	-1.65663	-1.55013	-2.33624	Q9CRD2	Q9CRD2	EMC2_MOUSE	Emc2	ER membrane protein complex subunit 2
	NaN	NaN	NaN	NaN	NaN	-0.800714	NaN	-0.658682	NaN	-0.343109	NaN	-0.354701	NaN	NaN	NaN	-1.48455	-0.311011	-1.00375	NaN	NaN	NaN	NaN	-1.02754	-1.40842	NaN	NaN	NaN	NaN	NaN	NaN	NaN	-1.31327	NaN	NaN	NaN	NaN	-1.12648	NaN	NaN	-0.805078	-0.765596	NaN	Q9CUN6	Q9CUN6	SMUF1_MOUSE	Smurf1	E3 ubiquitin-protein ligase SMURF1
	-1.26372	-2.12864	-1.54398	0.0528793	-0.275503	-0.371103	-1.01668	-0.383376	NaN	-0.818332	NaN	-0.761397	NaN	NaN	-0.178186	NaN	NaN	0.165061	NaN	NaN	-0.774202	NaN	NaN	-0.257851	NaN	-1.10234	NaN	NaN	NaN	-1.24249	-0.511573	NaN	-0.0798092	-0.614733	-0.209548	-0.306704	-0.163636	-0.241632	NaN	0.707296	0.462333	-1.40827	Q9CWF2	Q9CWF2	TBB2B_MOUSE	Tubb2b	Tubulin beta-2B chain
	-0.878845	0.57852	-0.349591	-0.468518	-0.0325527	-0.33375	-1.01666	-0.401873	-1.63205	NaN	-0.377823	-0.897162	-0.0710297	-0.382589	0.119635	-0.0636702	-1.20941	-1.2905	-0.815282	NaN	-0.661748	0.658416	NaN	-1.28211	-0.967204	-0.737923	NaN	-0.578424	NaN	-1.04759	-0.973407	-1.39151	-0.459509	-0.0342903	0.561831	NaN	-0.090354	NaN	-0.175547	-0.21791	-1.00706	-0.330207	Q9CWG9	Q9CWG9	BL1S2_MOUSE	Bloc1s2	Biogenesis of lysosome-related organelles complex 1 subunit 2
	NaN	NaN	NaN	NaN	-1.92324	-1.60767	NaN	-1.54802	NaN	NaN	NaN	-1.26028	-1.64565	NaN	-1.14991	-1.27984	NaN	NaN	NaN	NaN	-0.246967	NaN	-0.447616	-0.271961	NaN	NaN	NaN	NaN	NaN	NaN	-0.274543	0.206709	NaN	NaN	-1.12378	NaN	-1.30237	-0.888628	-0.0192862	-1.48681	-1.01799	NaN	Q9CWK8	Q9CWK8	SNX2_MOUSE	Snx2	Sorting nexin-2
	-0.207733	0.499568	0.440457	-0.944352	-0.173718	0.213103	0.493359	-0.68864	-0.051578	-0.0570951	NaN	0.194647	0.0463591	-0.538061	-0.15417	0.123106	-0.315327	0.0293932	-0.890262	0.0475454	-0.763639	-1.01361	0.343617	-0.147201	-1.766	-0.968839	-0.292343	0.394037	-0.0403643	0.0556068	0.672104	0.161283	0.952464	0.0256166	0.199549	-0.242533	0.164245	NaN	NaN	NaN	NaN	NaN	Q9CWS0	Q9CWS0	DDAH1_MOUSE	Ddah1	N(G),N(G)-dimethylarginine dimethylaminohydrolase 1
	NaN	NaN	NaN	NaN	NaN	NaN	NaN	-0.558203	-0.267117	-1.40027	NaN	-1.13805	NaN	NaN	-0.741079	-0.202788	-1.1602	-0.93644	NaN	NaN	-1.14809	NaN	NaN	NaN	NaN	NaN	NaN	NaN	NaN	NaN	-1.30432	NaN	NaN	-1.20385	NaN	NaN	NaN	NaN	NaN	-1.86235	-1.07553	-2.43265	Q9CWZ7	Q9CWZ7	SNAG_MOUSE	Napg	Gamma-soluble NSF attachment protein
	0.972175	1.55051	1.5435	0.809813	1.90756	1.71543	1.63562	1.55115	-0.0138965	1.85597	0.908249	1.40837	1.01679	1.25664	0.474764	1.60034	1.16042	1.23556	1.05082	0.474415	0.78953	1.14237	1.32195	0.91671	-0.194842	0.548036	0.282967	1.11154	0.495762	0.623099	1.07494	0.73903	0.712146	1.38359	1.10731	1.31728	1.3895	0.929942	1.28984	1.37435	1.18365	1.03379	Q9CX34	Q9CX34	SGT1_MOUSE	Sugt1	Protein SGT1 homolog
	-1.67153	NaN	0.355213	NaN	-0.751639	-0.55249	NaN	-0.828873	NaN	-1.23708	NaN	0.172586	NaN	-0.516842	-2.02692	-0.809005	-0.551106	NaN	NaN	0.336409	NaN	-0.979536	-1.35336	0.057044	NaN	-1.24741	NaN	-0.379739	NaN	NaN	NaN	NaN	-0.514896	NaN	NaN	-1.08219	-0.397239	-0.97402	-0.529148	-1.07691	-1.10601	1.00246	Q9CX86	Q9CX86	ROA0_MOUSE	Hnrnpa0	Heterogeneous nuclear ribonucleoprotein A0
	NaN	NaN	0.116185	NaN	-1.67095	-1.69337	NaN	NaN	-1.58063	-1.92554	-1.74034	NaN	NaN	NaN	-1.91347	-1.51715	NaN	NaN	NaN	NaN	NaN	-1.52193	-1.20585	-2.06914	NaN	NaN	NaN	-1.12289	NaN	NaN	-1.90354	NaN	NaN	NaN	NaN	-1.07106	NaN	-1.20973	-2.72637	-1.94361	NaN	NaN	Q9CXS4	Q9CXS4	CENPV_MOUSE	Cenpv	Centromere protein V
	NaN	NaN	-0.309211	NaN	0.654466	NaN	0.880947	0.579514	NaN	NaN	NaN	0.375844	0.911005	NaN	0.253171	0.695157	NaN	0.672906	NaN	NaN	NaN	0.437492	0.737825	0.57653	-0.0187864	NaN	1.18957	NaN	0.277226	0.580491	0.595439	NaN	0.535727	0.984126	0.91673	0.516603	0.804877	0.531928	NaN	0.111498	0.429337	NaN	Q9CXW3	Q9CXW3	CYBP_MOUSE	Cacybp	Calcyclin-binding protein
	-0.121982	-0.659392	-0.408026	-0.170546	-0.245679	-0.0210905	-0.311127	0.0666885	0.162893	-0.369951	-0.382902	-0.184132	-0.0260649	-2.10657	0.234762	-0.223775	-0.0616941	-0.264111	0.0974207	-1.22153	-0.431602	0.351111	-0.408904	-0.0260916	0.529188	-0.437219	-0.212594	-1.04544	-0.614113	-0.631062	0.154375	-0.571698	-0.359201	0.52034	-0.377248	0.0473633	-0.793911	-0.290269	-0.715392	0.16065	0.686137	-0.159616	Q9CXW4	Q9CXW4	RL11_MOUSE	Rpl11	Large ribosomal subunit protein uL5
	NaN	NaN	NaN	NaN	NaN	0.50158	NaN	0.104534	-0.0879521	-0.769956	NaN	-0.250918	-0.0105915	NaN	0.20424	-0.0890293	NaN	0.569085	-0.225516	NaN	0.447636	0.0364141	NaN	-0.297428	NaN	NaN	-0.468765	NaN	-0.219984	NaN	-0.0371819	0.0710402	NaN	0.254339	-0.598959	NaN	NaN	NaN	NaN	NaN	-0.646235	NaN	Q9CXZ1	Q9CXZ1	NDUS4_MOUSE	Ndufs4	NADH dehydrogenase [ubiquinone] iron-sulfur protein 4, mitochondrial
	NaN	NaN	-0.908909	-0.925938	-1.18458	-0.598439	NaN	0.0125628	0.0404334	-1.06367	NaN	-0.452624	-0.0790148	NaN	-0.803251	-0.212317	NaN	-1.39624	NaN	NaN	NaN	-0.742674	-0.065114	-1.12209	NaN	-1.88107	-1.51992	-1.30879	-1.48057	NaN	-0.368773	-0.733073	-0.343084	-1.01748	-0.700068	NaN	-0.167739	-0.935434	-1.00002	-0.978354	-0.372778	-1.04688	Q9CY27	Q9CY27	TECR_MOUSE	Tecr	Very-long-chain enoyl-CoA reductase
	NaN	NaN	NaN	-0.559953	NaN	-0.853592	NaN	-0.495687	NaN	0.100446	NaN	-0.789015	NaN	NaN	0.314851	-0.580268	NaN	-0.411101	-0.772116	NaN	NaN	0.459297	-0.440911	NaN	NaN	NaN	NaN	0.768323	-0.398488	NaN	0.0412102	-0.932257	-0.753329	0.264425	-0.0354204	-0.604354	NaN	-0.206123	-0.907493	0.135592	-0.346998	NaN	Q9CY50	Q9CY50	SSRA_MOUSE	Ssr1	Translocon-associated protein subunit alpha
	-1.5263	-2.02518	NaN	-1.62293	-0.190355	-0.64381	NaN	-0.398032	NaN	-1.82653	NaN	-0.952137	-0.916583	-1.60592	NaN	-2.86753	-1.14711	-1.21659	NaN	NaN	NaN	NaN	-1.9698	NaN	NaN	NaN	-1.59816	-1.44175	NaN	NaN	NaN	NaN	NaN	-2.52892	-4.09149	-1.85655	NaN	-0.85311	NaN	-2.02812	-1.90296	-2.53271	Q9CY57	Q9CY57	CHTOP_MOUSE	Chtop	Chromatin target of PRMT1 protein
	-0.741147	NaN	-0.688348	-0.388844	-0.0376205	-0.607316	-0.0268297	0.167735	-0.902197	-0.0910106	-0.154329	0.00635719	-0.871032	-1.26292	0.250214	-0.211124	0.395171	NaN	-0.691376	-0.875788	-0.665979	0.145172	0.215796	-0.431808	-0.564459	-1.15952	-0.269907	0.589899	NaN	-0.318642	0.23994	-0.348637	-0.0526361	-0.162702	-0.36594	0.0744638	-0.452488	-0.431398	-0.517006	0.0416346	0.0116262	-1.03304	Q9CY58	Q9CY58	SERB1_MOUSE	Serbp1	SERPINE1 mRNA-binding protein 1
	0.898839	NaN	0.716295	-0.383163	-0.0751657	NaN	NaN	-0.983211	NaN	NaN	NaN	-0.389115	-0.276573	0.474813	-0.497973	-0.322756	NaN	0.010479	NaN	NaN	NaN	-0.483268	NaN	NaN	-0.140685	NaN	-0.488519	-0.75875	NaN	NaN	-1.06164	NaN	1.57941	0.486908	0.529046	1.36129	1.37013	NaN	NaN	-0.077424	-0.274972	-0.923497	Q9CYG7	Q9CYG7	TOM34_MOUSE	Tomm34	Mitochondrial import receptor subunit TOM34
	0.0702167	0.0782652	0.047451	0.128484	0.139825	0.591311	0.0455122	0.456491	0.874012	0.842222	0.618094	0.676538	0.634884	0.647902	0.78824	0.653823	0.270868	0.952599	0.792688	-0.40451	0.0053916	0.531766	-0.360912	0.154873	-0.0879345	-0.0567951	0.242931	0.0296879	0.422389	0.569661	0.624827	0.453088	0.691635	0.776647	0.585373	0.461456	0.75139	0.352133	-0.053091	0.426972	0.936097	0.24484	Q9CZ13	Q9CZ13	QCR1_MOUSE	Uqcrc1	Cytochrome b-c1 complex subunit 1, mitochondrial
	-0.56	NaN	0.185484	-0.421102	0.0712891	-0.583793	-1.1883	0.0407391	-0.09829	-0.240106	-1.3282	-0.369902	-0.202209	-0.656692	-0.694993	-0.550196	-0.372966	-0.396053	-0.768511	0.124372	NaN	0.563459	0.18598	-0.353944	NaN	-0.799574	-0.764859	-0.535172	NaN	NaN	-0.533624	1.26555	NaN	-0.231972	-0.722979	-1.09519	-0.748552	-1.11073	NaN	-0.641279	-0.513247	1.10992	Q9CZ44	Q9CZ44	NSF1C_MOUSE	Nsfl1c	NSFL1 cofactor p47
[truncated: 195 more rows]
