# Supplementary material for: Deep visual proteomics uncovers nociceptor diversity and pain targets
Source: Nat Commun. 2026 Apr 11;17:3437. doi: 10.1038/s41467-026-71418-8 (PMC13076600; doi:10.1038/s41467-026-71418-8)
Supplement: Supplementary file 8 — Supplementary Data 6 [file 41467_2026_71418_MOESM8_ESM.xlsx]

## Sheet: Sheet1
Trka+: Inflamed vs Control								IB4+: Inflamed vs Control								Mechano: Inflamed vs Control
p_value_minuslog10	Difference	Protein.Group	Protein.Ids	Protein.Names	Genes			p_value_minuslog10	Difference	Protein.Group	Protein.Ids	Protein.Names	Genes			p_value_minuslog10	Difference	Protein.Group	Protein.Ids	Protein.Names	Genes
5.02759	5.47715	K7N6Y5	K7N6Y5	K7N6Y5_MOUSE	Gm8011			2.56312	1.14208	O55060	O55060	TPMT_MOUSE	Tpmt			3.48399	1.05759	Q9WVA4	Q9WVA4	TAGL2_MOUSE	Tagln2
2.9611	2.41723	O88667	O88667	RAD_MOUSE	Rrad			1.97783	2.55706	Q2VLH6	Q2VLH6	C163A_MOUSE	Cd163			1.91472	0.825764	Q9D154	Q9D154	ILEUA_MOUSE	Serpinb1a
2.58067	1.27188	Q9Z222	Q9Z222	B3GN2_MOUSE	B3GNT2			1.70903	0.965213	Q80VP9	Q80VP9	ASPH2_MOUSE	Asphd2			1.63041	1.02216	Q8BGW6	Q8BGW6	ST32A_MOUSE	Stk32a
2.33167	1.87515	Q6IMB1	Q6IMB1	RSLBA_MOUSE	Rasl11a			1.64236	0.820256	Q99L20	Q99L20	GSTT3_MOUSE	Gstt3			1.63015	0.955812	P23979	P23979	5HT3A_MOUSE	Htr3a
2.22702	0.821515	Q3UF64	Q3UF64	RNFT2_MOUSE	Rnft2			1.62893	2.02199	Q8K012	Q8K012	FBP1L_MOUSE	Fnbp1l			1.62075	0.935933	Q01815	Q01815	CAC1C_MOUSE	Cacna1c
2.02618	0.909353	P00920	P00920	CAH2_MOUSE	Ca2			1.5112	0.823009	B2RUS7	B2RUS7	B2RUS7_MOUSE	Abcc8			1.57764	0.997908	Q921Q7	Q921Q7	RIN1_MOUSE	Rin1
1.85861	0.930832	Q9EQJ0	Q9EQJ0	TPC1_MOUSE	Tpcn1			1.44556	1.27947	B9EKK6	B9EKK6	B9EKK6_MOUSE	Nxpe3			1.33757	0.986763	Q9ERU3	Q9ERU3	ZNF22_MOUSE	Znf22
1.62052	1.20669	P11031	P11031	TCP4_MOUSE	Sub1			1.41297	0.871054	Q9CZH3	Q9CZH3	PSMG3_MOUSE	Psmg3
1.60393	1.56252	Q9WTP2	Q9WTP2	SPY4_MOUSE	Spry4			1.36917	0.840557	Q64373	Q64373	B2CL1_MOUSE	Bcl2l1
1.55812	0.828752	P97478	P97478	COQ7_MOUSE	Coq7
1.55538	1.87077	Q04998	Q04998	INHBA_MOUSE	Inhba
1.54122	0.920847	Q923X4	Q923X4	GLRX2_MOUSE	Glrx2
1.50818	1.3568	Q8C0Q9	Q8C0Q9	RPGF5_MOUSE	Rapgef5
1.43655	1.15719	Q8C525	Q8C525	M21D2_MOUSE	Mb21d2
1.36941	1.13792	O54904	O54904	B3GT1_MOUSE	B3galt1
1.34574	1.14302	Q9ERT9	Q9ERT9	PPR1A_MOUSE	Ppp1r1a
1.33952	1.13038	Q9CZ82	Q9CZ82	MED18_MOUSE	Med18
1.31494	0.922086	Q9ER39	Q9ER39	TOR1A_MOUSE	Tor1a
