# Supplementary material for: Deep visual proteomics uncovers nociceptor diversity and pain targets
Source: Nat Commun. 2026 Apr 11;17:3437. doi: 10.1038/s41467-026-71418-8 (PMC13076600; doi:10.1038/s41467-026-71418-8)
Supplement: Supplementary file 11 — Source Data [file 41467_2026_71418_MOESM11_ESM.zip]

Archive with 78 entries (68 files):
- SourceData_updated names/
- __MACOSX/._SourceData_updated names
- SourceData_updated names/SuppleFig1ce/
- __MACOSX/SourceData_updated names/._SuppleFig1ce
- SourceData_updated names/SuppleFig2e/
- __MACOSX/SourceData_updated names/._SuppleFig2e
- SourceData_updated names/Fig4ef/
- __MACOSX/SourceData_updated names/._Fig4ef
- SourceData_updated names/Fig3bcdef/
- __MACOSX/SourceData_updated names/._Fig3bcdef
- SourceData_updated names/SuppleFig5d/
- __MACOSX/SourceData_updated names/._SuppleFig5d
- SourceData_updated names/SourceData_full.xlsx
- __MACOSX/SourceData_updated names/._SourceData_full.xlsx
- SourceData_updated names/Fig1hij/
- __MACOSX/SourceData_updated names/._Fig1hij
- SourceData_updated names/Fig2bcef/
- __MACOSX/SourceData_updated names/._Fig2bcef
- SourceData_updated names/SuppleFig1ce/SUPPLEFIG1e_left_mechano_IB4_volcano.csv
- __MACOSX/SourceData_updated names/SuppleFig1ce/._SUPPLEFIG1e_left_mechano_IB4_volcano.csv
- SourceData_updated names/SuppleFig1ce/SUPPLEFIG1c_left_hierar_clustering_ANOVAsig.csv
- __MACOSX/SourceData_updated names/SuppleFig1ce/._SUPPLEFIG1c_left_hierar_clustering_ANOVAsig.csv
- SourceData_updated names/SuppleFig1ce/SUPPLEFIG1e_right_mechanovsTrkA_volcano.csv
- __MACOSX/SourceData_updated names/SuppleFig1ce/._SUPPLEFIG1e_right_mechanovsTrkA_volcano.csv
- SourceData_updated names/SuppleFig1ce/SUPPLEFIG1c_right_Mechano_dynamicrange.csv
- __MACOSX/SourceData_updated names/SuppleFig1ce/._SUPPLEFIG1c_right_Mechano_dynamicrange.csv
- SourceData_updated names/SuppleFig2e/SUPPLEFIG2e_left_Mechano_CC_tissue_Upset.csv
- __MACOSX/SourceData_updated names/SuppleFig2e/._SUPPLEFIG2e_left_Mechano_CC_tissue_Upset.csv
- SourceData_updated names/Fig4ef/FIG4f_TrkAinflamedvscontroltest.csv
- __MACOSX/SourceData_updated names/Fig4ef/._FIG4f_TrkAinflamedvscontroltest.csv
- SourceData_updated names/Fig4ef/FIG4e_IB4inflamedvscontrol.csv
- __MACOSX/SourceData_updated names/Fig4ef/._FIG4e_IB4inflamedvscontrol.csv
- SourceData_updated names/Fig3bcdef/FIG3d_sc_trka_ib4.csv
- __MACOSX/SourceData_updated names/Fig3bcdef/._FIG3d_sc_trka_ib4.csv
- SourceData_updated names/Fig3bcdef/FIG3f_scored_heatmap.csv
- __MACOSX/SourceData_updated names/Fig3bcdef/._FIG3f_scored_heatmap.csv
- SourceData_updated names/Fig3bcdef/Fig3c/
- __MACOSX/SourceData_updated names/Fig3bcdef/._Fig3c
- SourceData_updated names/Fig3bcdef/FIG3b_PCA_DRG_single cell.txt
- __MACOSX/SourceData_updated names/Fig3bcdef/._FIG3b_PCA_DRG_single cell.txt
- SourceData_updated names/Fig3bcdef/FIG3e_Pathways.txt
- __MACOSX/SourceData_updated names/Fig3bcdef/._FIG3e_Pathways.txt
- SourceData_updated names/SuppleFig5d/SUPPLEFIG5d_Mechano_inflamedcontrol.csv
- __MACOSX/SourceData_updated names/SuppleFig5d/._SUPPLEFIG5d_Mechano_inflamedcontrol.csv
- SourceData_updated names/Fig1hij/FIG1i_right_IB4_dynamicrange.csv
- __MACOSX/SourceData_updated names/Fig1hij/._FIG1i_right_IB4_dynamicrange.csv
- SourceData_updated names/Fig1hij/FIG1h_PCA_control_group.csv
- __MACOSX/SourceData_updated names/Fig1hij/._FIG1h_PCA_control_group.csv
- SourceData_updated names/Fig1hij/FIG1i_left_TrkA_dynamicrange.csv
- __MACOSX/SourceData_updated names/Fig1hij/._FIG1i_left_TrkA_dynamicrange.csv
- SourceData_updated names/Fig1hij/FIG1j_TrkAvsIB4.csv
- __MACOSX/SourceData_updated names/Fig1hij/._FIG1j_TrkAvsIB4.csv
- SourceData_updated names/Fig2bcef/FIG2b_right_IB4_cc_tissue_Upset_input.csv
- __MACOSX/SourceData_updated names/Fig2bcef/._FIG2b_right_IB4_cc_tissue_Upset_input.csv
- SourceData_updated names/Fig2bcef/FIG2c/
- __MACOSX/SourceData_updated names/Fig2bcef/._FIG2c
- SourceData_updated names/Fig2bcef/FIG2b_left_Trka_cc_tissue_Upset_input.csv
- __MACOSX/SourceData_updated names/Fig2bcef/._FIG2b_left_Trka_cc_tissue_Upset_input.csv
- SourceData_updated names/Fig2bcef/FIG2e_CC_nonenuronal.csv
- __MACOSX/SourceData_updated names/Fig2bcef/._FIG2e_CC_nonenuronal.csv
- SourceData_updated names/Fig2bcef/FIG2f_cell_culture_transcriptomic_heatmap_input.csv
- __MACOSX/SourceData_updated names/Fig2bcef/._FIG2f_cell_culture_transcriptomic_heatmap_input.csv
- SourceData_updated names/Fig3bcdef/Fig3c/logFCplot_Tissue_input.csv
- __MACOSX/SourceData_updated names/Fig3bcdef/Fig3c/._logFCplot_Tissue_input.csv
- SourceData_updated names/Fig3bcdef/Fig3c/logFCplot_SC_input.csv
- __MACOSX/SourceData_updated names/Fig3bcdef/Fig3c/._logFCplot_SC_input.csv
- SourceData_updated names/Fig3bcdef/Fig3c/logFCplot_tissue_t-test.csv
- __MACOSX/SourceData_updated names/Fig3bcdef/Fig3c/._logFCplot_tissue_t-test.csv
- SourceData_updated names/Fig3bcdef/Fig3c/logFCplot_singlecell_t-test.csv
- __MACOSX/SourceData_updated names/Fig3bcdef/Fig3c/._logFCplot_singlecell_t-test.csv
- SourceData_updated names/Fig2bcef/FIG2c/logFCplot_CC_t-test.csv
- __MACOSX/SourceData_updated names/Fig2bcef/FIG2c/._logFCplot_CC_t-test.csv
- SourceData_updated names/Fig2bcef/FIG2c/logFCplot_Tissue_input.csv
- __MACOSX/SourceData_updated names/Fig2bcef/FIG2c/._logFCplot_Tissue_input.csv
- SourceData_updated names/Fig2bcef/FIG2c/logFCplot_CC_input.csv
- __MACOSX/SourceData_updated names/Fig2bcef/FIG2c/._logFCplot_CC_input.csv
- SourceData_updated names/Fig2bcef/FIG2c/logFCplot_tissue_t-test.csv
- __MACOSX/SourceData_updated names/Fig2bcef/FIG2c/._logFCplot_tissue_t-test.csv
