# Supplementary material for: Deep visual proteomics uncovers nociceptor diversity and pain targets
Source: Nat Commun. 2026 Apr 11;17:3437. doi: 10.1038/s41467-026-71418-8 (PMC13076600; doi:10.1038/s41467-026-71418-8)
Supplement: Supplementary file 11 — Source Data [file 41467_2026_71418_MOESM11_ESM.zip › SourceData_updated names/SourceData_full.xlsx]

## Sheet: Fig 1
Fig 1d										Fig 1g (left)				Fig 1g (right)
	Responders	Non-responders								IB4+	IB4-	Mechano		IB4+	IB4-	Mechano
IB4-	13	10								5577	5921	5923		51244	58478	58561
IB4+	2	16								4962	4517	5895		40545	30589	56914
										5770	5883	6185		54232	57677	65264
Fig 1e (left)			Fig 1e (middle)			Fig 1e (right)
										Fig 1k
IB4-	IB4+		IB4-	IB4+		IB4-	IB4+				Enrichment Score
50	0		5.2	18		2	9			Ubiquinone metabolism	0.808279
50	100		2.4	7		4	12			Ubiquinone biosynthesis	0.785933
50	150		4.2	5.7		12	10			Quinone cofactor biosynthesis	0.785933
	100			14			9			Negative regulation of lipid metabolism	0.635254
550	100		2.1	4.9		7	24			Acetyl-CoA catabolism	0.603974
100	150		2	6.7		4.8	21			Proton transport-Energy coupled	0.596477
150	50		10	41		6	4			Proton synthesis-ATP coupled	0.596477
100	50		3	5.5		3	27			Tricarboxylic acid cycle	0.595656
150	200		4.5	4.2		3	15			Regulation of cholesterol metabolism	0.562759
150	0		15	4.8		4	25			Cellular component maintenance	0.558668
250	800		11	7.8		8	15			Chromatin organization	-0.2074
	100			9.3			15			RNA biosynthesis	-0.21138
	100			5.6			6			Transcription, DNA-dependent	-0.21142
0			11			17				Chromosome organization	-0.21304
400			3			16				DNA repair	-0.22132
350			2			13				RNA splicing	-0.22449
100			3.8			12				Cell cycle	-0.22576
350			1.3			12				Nucleosome organization	-0.32701
100			5.9			18				Transcription	-0.34778
150			17			14				Nucleotide-excision repair	-0.60272
150			3			18
200			2			14

## Sheet: SupplementaryFig 1
Supple Fig 1a			Supple Fig 1b
IB4-	IB4+			RA	IA	SA
23.1	23.5		IB4-	6	4	2
29	27		IB4+	1	1	0
25	25.7
25.7	27.7		SuppleFig 1f
23.7	23.5			Enrichment Score
22.8	25.7		Fibrillar collagen	0.891855
27.8	26.2		Respiratory chain complex III	0.88197
28.5	28.4		Mitochondrial respiratory chain complex III	0.88197
24	28.2		Organellar small ribosomal subunit	0.847336
26.7	26.8		Mitochondrial small ribosomal subunit	0.847336
25	25.6		Mitochondrial large ribosomal subunit	0.837855
25.7	25.8		Organellar large ribosomal subunit	0.837855
31.8	24		Mitochondrial TCA cycle enzyme	0.814224
32.2	24.3		Mitochondrial respiratory chain complex I	0.800808
30.8	24.5		Respiratory chain complex I	0.800808
29.2	23.3		Integrator complex	-0.59425
27.6	27.2		SWI/SNF-type complex	-0.66548
27			Carboxy-terminal domain protein kinase complex	-0.66704
24.3			npBAF complex	-0.68036
			nBAF complex	-0.69052
			Paraspeckles	-0.69576
			SWI/SNF complex	-0.70402
			Holo TFIIH complex	-0.70612
			Dense core granule	-0.92067
			C-fiber	-0.98183

## Sheet: Fig 2
Fig 2d
	Enrichment Factor
Fibrinogen complex	10.924
Proteinaceous extracellular matrix	9.2691
Basement membrane	7.2829
Collagen	6.9361
Extracellular matrix	6.3492
Basement membrane	6.5712
External side of plasma membrane	5.257
Collagen	5.1204
Extracellular matrix part	4.9349
Proteinaceous extracellular matrix	4.3446

## Sheet: Supplementary Fig 2
Supple Fig 2a left			Supple Fig 2a right			Supple Fig 2b				Supple Fig 2c left		Supple Fig 2c right			Supple Fig 2e middle			Supple Fig 2e right
CGRP+	P2X3+		CGRP+	P2X3+		CGRP+	P2X3+	Mechano		Mechano		Mechano				Enrichment Factor			Enrichment Factor
	25154		3472	3506		1201.4	1066.6	1652.89		6070		55203			Fibrinogen complex	4.8488		Cell cortex part	1.1427
24709	23588		3414	3395		857.45	925.4	1110.42		6068		54969			MHC protein complex	4.1561		Mitochondrial membrane part	1.1313
23293	23986		3401	3439		1131.4	668.57	2184.93		6066		56677			Mediator complex	3.879		Ribosome	1.1272
23586						932.12	1056.9	2247.97							Proteinaceous extracellular matrix	3.8349		Trans-Golgi network	1.1256
						563.51	1011.1	1012.52		Supple Fig 2d					High-density lipoprotein particle	3.4911		Centrosome	1.1239
						528.64	669.7	3436.32							Anchored to membrane	3.2887
						1151.3		1049.8			Enrichment Factor				Extracellular matrix	3.166
						1068.6	447.63	1552.55		Proton-transporting ATP synthase complex	1.5119				Extracellular space	2.9439
								1449.4		Proteasome accessory complex	1.5119				External side of plasma membrane	2.8446
						1897		2191.69		Cytosolic large ribosomal subunit	1.5119				Collagen	2.7015
						2054.2	770.49	2479.59		Mitochondrial proton-transporting ATP synthase complex	1.5119
								1598.96		Membrane coat	1.4632
							1101.8	1532.93
						1120.9	625.14	1212.26		Proton-transporting two-sector ATPase complex	1.4018
							978.19	2445.2		Vesicle coat	1.4018
						2119.9	1157.9	1841.68		Small ribosomal subunit	1.3732
							1264.9	1324.98		Membrane coat	1.3566
							41.15	1919.99		Respiratory chain complex I	1.3551
						1009.1		2272.75
						1471.1	1044.1	1769.2
						1464.1		2635.41
						1161.2	1122.4	2185.93
						801.6	833.89	1709.69
								1287.46
						1094.9	775.61	2276.53
						1287.5		1429.29
								1963.46
						1922.8		1853.51
						815.9	714.24	2839.14
						791.28	1105	3339.8
						956.84	981.04	2861.43
						516.5	603.87	1561.2
						497.37		2030.56
						708.86	776.94	2883.01
						645.65	1073.4	2219.72
						1222.2		1538.2
						1810.9	786.21	1932.02
						736.23	1230.8	1645.92
						1305.2	1212	1446.25
						719.04	777.24	2257.51
						516.44		1910.65
						1274.7	744.9	2473.42
						1041.4	817.47	1869.21
						399.05		1596.99
						898.64		1578.02
						801.02	912.44	1500.85
						779.71	1294.1	2100.41
						1577.3		1872.49
						2398.5	1194.8	1297
						2197.3	723.84	2030.3
						2105.1	640.64	2495.95
						572.88	1014.1	1765.76
							1175.9	2351.21
							1387.7	1695.49
						949.03	603.31	1907.47
						1330.6		3282.64
						673.56		1481.92
							649.19	1303.81
						1118.1	934.26	1390.37
						1053.9	1213	1995.6
						784.05	802.34	1837.58
							910.84	2243.25
						2205.1	766.27	1332.36
						937.46	1198	2210.24
						1596.7	874.71	2286.56
						518.25	866.76	1767.99
						921.86	1388.4	1436.14
								1677.65
							1512.5	2919.3
						1201.3	1230.6	2419.59
						1750.9	817.77	2672.64
						2255	1028.7	1502.93
						1647.6	1057.1	1591.23
						1678.6	586.41	1774.73
						1888.4	1359.3	1369.5
						1423.3	862.97	3302.56
						1070	1199.1	1988.25
						857.42	1068.7	2205.23
						952.99	886.18	1826.95
							720.04	1376.57
						1208.1	2320.6	1603.54
						840.97	1073.1	3237.58
						1351.6	1192.2	2351.59
						1988.7	674.98	1883.16
						998.4		2406.07
						709.56	2281.9	1067.59
						974.08		3878.4
						668.06	980.23	1595.69
						1473.2	1066	1805.75
							1159.1	2823.48
						956.26	1015.3	3220.74
							699.24	2772.02
						554.91	654.86	1968.63
						1072.7	648.24	1955.68
						1033		2573.27
						1429.3	1137.8	2408.91
							881.86	3983.23
							736.48
						1100.8		1859.09
						2499.6	1122.4	1697.58
							1221.3	2103.96
						746.81	1083.9	1941.5
						532.07	879.98	1450.35
						846.11	1054.7	1634.54
							1082.2	3681.55
						905.65	946.65	2459.19
							1173.4	2850.04
						576.37	1383.3	1589.29
						773.14	993.78	3957.14
						636.92	1117.2	2828.7
						865.16	1400.3	2422.67
						1455	947.43	1300.15
						646.51		3795.16
						676.33		3388.65
						825.24	1227.3	1593.39
						926		1389.38
						1633.6	881	1620.73
						885.35	1173.7	2042.84
						792.89	739.94	1712.4
						1152.3	824.34	2331.45
						1226.3	1032.5	1923.5
						882.89	1213.3	3284.06
						853.57	1210.4	1289.41
						1049.1	694.16	1481.68
						910.53	762.77	4931.43
						1020.6	641.13	2658.89
						1402.1	759.23	2240.86
						1472.5	657.66	2084.94
						938.61	758.06	1754.38
						1014.8	1193.4	2442.59
						1694.7	738.31	3721.87
						782.39	580.39	1022.6
						744.65	786.55	2274.94
						2034.9	582.9	1555.82
						1735		1692.43
						766.56	985.46	1516.59
						1199	735.76	2317.63
						1221.2		2913.84
						1597.5	1053.7	2826.57
						645.47	1103.1	1247.9
						1021.2	1124.4	2581.57
						1026.4	796.87	1694.85
						2576.1		1266.36
						1395.4	860.73	2030.27
						1205.3	739.63	1855.58
							1214.8	2807.35
						707.24		1628.01
						900.53	939.02	1519.65
						728.78	774.78	1859.87
						804.53		2140.13
						625.27	648.95	983.013
						1945.3	1073	1961.83
								2409.62
						1246.8	574.93	1386.77
						591.7	828.06	1888.71
						754.2	1431.2	2859.06
						928.41		2189.91
						774.51	669.15	1222.77
						1368.4	796.25	2249.06
						1964.3	871.24	2733.83
						846.24	914.1	1945.96
						893.2	806.46	2032.17
						496.83	895.14	2072.02
								2174.07
						1018.5		2028.19
						1007.8	811.06	1883.73
						893.89	917.05	2117.03
						608.01	848.58	2083.07
						675.97		4023.79
						998.09	997.31	1900.8
						2413.4	1198.6	2015.95
						1934.3		1217.17
						906.42		1252.46
						1353.5	906.83	4123.87
						866.54		1743.85
						956.85		1006.82
						1317.9	872.02	1735.52
						665.98	745.31	3770.97
						1051.3	1175.2	2931.87
							985.05	2622.36
						699.18		1538.08
						726.9	968.15	3264.14
						934.36		1767.04
						838.83	790.68	2537.93
						778.28		2807.83
						1085.3	999.38	1506.92
						1217.4	1223.9	1952.2
							1106.7	2665.53
						1149.4	870.71	3511.03
						1716.2		1771.43
						1205.3		2967.44
								1742.54
						2016.9	1298.1	2408.44
						2159.4		2475.56
						1125.9		5247.81
						1117		1664.87
								3827.65
						1399.4	778.92	2189.01
						586.24	1202.4
						1863	910.44	2749.25
						1222.9		2436.42
						616.52		3210.07
						741.79	791.08	2502.36
						1023.6		1679.17
						1418.6	735.54	1835.11
						1725.1	1219.5	2643.23
							1090.6	2551.21
								1527.53
								3480.67
						417.24	763.73	1897.39
						786.78		2798.11
						1255.1	717.83	1924.26
						1098.5		3347.15
						1728.1		1591.63
						1355.8		1385.13
						828.5	818.28	2577.78
						1785.8	991.5	2136.45
						2278.8	758.06	1509.81
						614.99	1021.3	1643.48
						778.54	740.36	1723.78
						667.73	558.93	2115.73
						1820.4		1835.99
						1424.2	730.07	2213.49
						1991.2	688.86	2011.37
						755.35	1001.4	2281.41
						664.6	991.92	1291.07
						1972.3	776.46	3405.97
						1506.3	862.01	2041.49
						1757.7	735.16	3745.11
						979.87		1710.55
						1528.8	937.93	2107.4
						721.81		1546.57
						1111.4		1987.04
						1046.6		1282.53
						1597.3		2323.06
						1528.5		1092.73
						1850.9		1916.86
						982.53		1652.89
						1040.8		2148.93
						1012.6		2260.73
						1033.7		970.894
						1549		2870.44
								1781.2
						1600.9		1962.26
						671.3		2322.04
						1040.5		2245.39
						1543.9		1729.66
						1024.7		1094.15
						934.29		1801.76
						1058.7		1908.77
						708.09		2070.76
						2028.5		2244.84
						959.23		1610.63
								1112.93
						916.97		2210.59
						1788.4		2322.28
						1729.4		2485.52
						1937.3		1936.45
						972.55		1661.9
						1945.1		2533.9
						756.94		1362.32
						735.02		2496.43
						798.85		2693.75
						615.99		1897.22
						1913.9		3001.59
						1061.1		2027.21
						887.06		1422.37
								1241.95
						1613		2415.79
						1143.7		2377.13
						1045.3		1667.41
						1154.8		1470.49
						1034.8		2730.51
						580.25		2426.23
								2638.02
						567.87		1996.26
								1322.76
						1630.5		1496.12
						648.24		1911.62
						713.45		2148.53
						657.05		2557.85
						721.3		1955.47
						701.22		1775.65
						1394.3		1753.19
						1023		2203.81
								1983.36
						755.66		4178.42
						454.68		1868.22
						672.23		4564.06
						703.33		1453.58
						884.44		1156.57
						899.38		1707.32
						743.07		2538.41
						655.21		1059.1
								1531.51
						881.11		2422.43
						806.11		1690.6
						1074.4		2192.43
								4600.34
						961.52
						921.92
						1150.1
						782.32
						477.94

## Sheet: Supplementary Fig 3
Supple Fig 3a					Supple Fig 3b
Nx	CGRP-Alpha_0	Nonpeptidergic nociceptors_0				Mechano			TrkA			IB4
0.20466	0.284347	0.213628			Mrgprd							14.603		14.5127
0.784531	0.63849	0.587261			Tmem45b							12.8886	12.3571	12.4991
1.3644	0.686486	0.662464			Serpinc1	15.9904	14.2802	13.4626	16.0304	14.3186	13.837	16.274	14.2648	13.3628
1.94427	0.702381	0.713299			Sfn	18.9646	18.4292	18.8136	19.1375	18.3594	19.0537	19.0062	18.8264	19.1194
2.52414	0.715328	0.723602			Entpd2	11.4599	12.1556	10.9146	11.6487		10.9336	12.5934	12.4187	11.1114
3.10401	0.87013	0.722222
3.68389	0.814815	0.732919			Scn7a	12.956	13.2839	13.3613	12.646	12.9478	13.071	13.1748	12.6965	12.588
4.26376	0.78125	0.760417			Bmpr2	12.4096	12.3656	12.561	13.106		13.1708	13.3838	12.4893	13.3122
4.84363	0.692308	0.788732			S100a6	15.9298	16.745	16.6491	17.6251	17.6691	17.5311	18.7341	18.5021	18.8853
5.4235	0.857143	0.761905			Prph	18.8829	20.2329	19.5351	20.7725	20.9665	20.5107	21.2708	21.3935	20.981
6.00337	0.6	0.772727			Calca				13.0549		12.2514
6.58324	0	0.666667

## Sheet: Supplementary Fig 4
Supple Fig 4a left			Supple Fig 4a right			Supple Fig 4b								Supple Fig 4c left		Supple Fig 4c right
CGRP+	P2X3+		CGRP+	P2X3+			V1	V2	V3	V4	V5	V6		Mechano		Mechano
4144	6357		1392	883		TrkA_BulkccM1	1.63318	3.25175	0.822652	2.32839	2.32129	2.38498		19956		3615
1825	5045		825	822		TrkA_BulkccM2	1.56022	2.91647	0.815307	2.03106	2.15586	2.05286		19155		3424
5901	4356		1691	1006		TrkA_BulkccM3	1.7562	3.82797	0.893543	2.58632	2.75249	2.58921		15514		2877
2716	3810		985	1013										15438		2979
3065	3540		1165	1144										15416		2929
2112	3304		768	802										14578		2978
4110	3510		1383	705										13830		2708
2572	2656		1031	748										13016		2758
1807	2776		749	1181										12811		2699
4111	3264		1390	972										11752		2526
4548	3320		1297	1017										11631		2650
1331	2469		792	725										11451		2643
2328	3213		899	787										11275		2453
2416	2510		897	962										11060		2362
2256	2052		864	1236										10984		2398
2623	2901		841	1083										10720		2341
2019	2514		853	803										10258		2248
2773	1974		712	1107										9642		2000
2040	2916		760	1039										9342		2007
4111	2058		1369	929										9124		2113
2350	1928		939	1430										8983		2102
	2014			1588										8707		2047
	1667			902										8254		1941
														8183		1936
														8007		1814
														7829		1844
														7811		1944
														7619		1841
														7212		1796
														7057		1724
														7021		1670
														6807		1608
														6129		1526
														6069		1499
														5526		1416
														5301		1404

## Sheet: Fig 4
Fig 4b left				Fig 4b right			Fig 4c				Fig 4d
	Responder	Non-responder		Control	Inflamed			Res curr	No res curr			Responder	Non-responder
Control	13	10		20	502		Control	2	10		Control	2	16
Inflamed	19	3			103		Inflamed	10	9		Inflamed	5	14
				38	66
				219	288
				43	28		Fig 4g					Fig 4i				Fig 4j left			Fig 4j right
				312	44
				57	61		TrkA		IB4				Responders	Non-responders		siCtrl	siB3GNT2			Res curr	No res curr
				136	39		Control	Inflamed	Control	Inflamed		siCtrl	26	1		357	262		siCtrl	12	14
				271	1900		1179.51	2161.37	3591.42	2832.27		siB3gnt2	11	10		491	489		siB3gnt2	5	6
				29			0	2573.44	0	0						76	22
				33	1060		0	2005.75	992.001	2533.25						66
				1180	581											111	114
				42	296											134	330
				569	1950											163
					522											248	497
																29	104
					40											255
																59	614
					327											1460	2570
																89	133
					28											283	245
					83											1420
					133											320
																60
																42
																176
																95
																2000
																136
																147
																410
																171
																43

## Sheet: Supplementary Fig 5
Supple Fig 5a left
Indentation	Control																	Inflamed
0.6	0		0	0	0	0	0	0		0	0	0	0		0	0		0	0	0	0	0	0	0	0		0		0	0	0	0		0	0
1.6	0		0	0	0	0	0	0		0	0	0	0		0	0.68		0	0	0	0	0	0	0	0		0		0	0	0	0		0	0
2.6	0		0	0	0	0	0	0		0	0	0	0		0	3.08		0	0	0	0	0	0	0	0		0		3.41176	0	0	1.24528		0.202899	0
4	0		0	0	0	0	0	0		0	0	1.48077	0		4.71429	4.6		0	0	0	0	0	0	0	0		2.45833		14	0	0	2.60377		0.333333	0		0.711111
4.6	0		0	0	0	0	0	0		0	0	2.44231	0		22.2857	7.2		0	0	0	1.07407	0	0	0	0		7.83333		23.5882	0	0	4.88679		1.24638	0	1.5	1.44444
5.6	0		0	0	0	0	0	0		0	0	6.15385	0			11.04		1.34286	0.551724	0	2.07407	0	0	0	0		23.0417		42.4706	0	0	8.96226		2.01449	0.642857	2	3.22222	0.215517	0.205882
6.6	0		1.15152	0	0	0.653846	0	0		0	0	8.92308	0			14.4		2.82857	0.931034	0	3.44444	0	0	0	0		35.9583		44.2941	2.36735	0.314961	16.9811		2.73913	0.642857	3.1	5.17778	0.5	1.25735
7.2	0			8.42308	0	0.807692	0	2.4		0	0.190476	13.2692	0			19.12		4.65714	1.72414	0.657895	6.33333	0	0	0.361111	0.675676		60.8333		51.4706	4.34694	0.787402	36.7925		3.44203	0.964286	6.325	6.31111	0.810345	4.46324
8	0.611111				0	0.884615	1.45161	1.5		0	0.392857	18.1538	1.125			21.08		6.77143	3.24138	1.31579	9.25926	0.512195	0.195402	0.361111	1.05405		70.8333		53.1176	5.65306	1.48819	36.7925		3.76087	1.17857	6.975	7.48889	1.92241	11.9118
9.2	1.11111				1.65385	2.19231	2.19355	6.775		0.54717	0.345238	22.6923	1.75			22.76		14.3429	3.55172	1.73684	10.6667	0.682927	0.505747	0.847222	0.918919		79.1667		62.3529	11.8571	2.33071	33.5849		3.78261	1.42857	8.175	7.46667	3.12069	15
Supple Fig 5a right						Supple Fig 5b left			Supple Fig 5b right			Supple Fig 5c			Supple Fig 5f					Supple Fig 5g left			Supple Fig 5g right
	RA	IA	SA			Control	Inflamed		Control	Inflamed		Control	Inflamed			Responders	Non-responders			siCtrl	siRrad			Res curr	No res curr
Control	6	4	3			50	100		8	5.6		112	99		siCtrl	26	1			357	286		siCtrl	12	14
Inflamed	10	2	7			50	0			5.6		40	382		siRrad	21	4			491	1180		siRrad	7	14
						50	100		6.6	7.2			226							76	1250
							450		7.2	4.6			197							66	900
						550	450		9.2	8			30							111
						100	800		4	8										134
						150	150		6.6	7.2										163
						100	850		8	7.2										248
						150	150			4										29	96
						150														255	42
						250	50		7.2	2.6										59	296
							200		9.2	6.6										1460	690
							250		7.2	6.6										89	144
						0	350		4	2.6										283	30
						400	100		8	2.6										1420
						350			1.6	5.6										320	15
						100	200														723
						350	500			4.6										60	46
						100														42	386
						150				4										176	242
						150				5.6										95	155
										5.6										2000	28
						200														136
																				147
																				410
																				171
																				43
