# Supplementary material for: Deep visual proteomics uncovers nociceptor diversity and pain targets
Source: Nat Commun. 2026 Apr 11;17:3437. doi: 10.1038/s41467-026-71418-8 (PMC13076600; doi:10.1038/s41467-026-71418-8)
Supplement: Supplementary file 11 — Source Data [file 41467_2026_71418_MOESM11_ESM.zip › SourceData_updated names/SuppleFig1ce/SUPPLEFIG1c_left_hierar_clustering_ANOVAsig.csv]

	Olive_20220509_AnM_HStdia_AnM22_big_controlM1_F5_1_1247.d	Olive_20220509_AnM_HStdia_AnM22_big_controlM2_L5_1_1254.d	Olive_20220509_AnM_HStdia_AnM22_big_controlM3_F11_1_1260.d	Olive_20220509_AnM_HStdia_AnM22_green_controlM1_D5_1_1245.d	Olive_20220509_AnM_HStdia_AnM22_green_controlM2_J5_1_1252.d	Olive_20220509_AnM_HStdia_AnM22_green_controlM3_D11_1_1258.d	Olive_20220509_AnM_HStdia_AnM22_red_controlM1_B5_1_1243.d	Olive_20220509_AnM_HStdia_AnM22_red_controlM2_H5_1_1249.d	Olive_20220509_AnM_HStdia_AnM22_red_controlM3_B11_1_1256.d
Arfgef2	-1.09913	-1.02851	-0.376299	-0.398574	-0.496108	-0.309034	0.692987	1.69129	1.32338
Cdr2l	1.55282	0.229751	0.956923	0.769179	-0.203774	0.10743	-0.963868	-1.38081	-1.06765
Dock11	-1.37708	-0.679008	-0.593543	-0.451656	-0.56463	0.00615251	0.832515	1.61078	1.21647
Map7d2	0.922941	-0.391608	0.982069	0.847525	0.220221	0.985929	-1.23218	-1.32135	-1.01355
Ckap5	-0.715793	-1.18765	-0.580989	-0.252888	-0.683193	-0.419411	1.04784	1.5323	1.25978
Ano3	-1.00813	0.334621	-0.545164	-1.08644	-0.351292	-0.924316	0.984011	1.49415	1.10255
Fubp3	-1.38736	-0.882256	-1.34994	0.124125	0.22935	0.216117	0.673169	1.39097	0.985827
Dpy19l4	1.20845	1.61519	0.728524	0.177827	-0.18369	-0.773318	-0.941262	-1.21006	-0.621658
Rap1gap	1.26265	0.555578	0.853534	0.100342	0.524853	0.191666	-0.560544	-0.99222	-1.93586
Scn1a	1.33433	1.5279	0.846595	-1.15416	-0.951597	-0.077187	-0.349081	-0.35337	-0.823437
Slc25a25	1.14759	1.51374	0.506537	-0.409006	0.160647	0.426598	-1.06958	-1.24939	-1.02714
Rabgap1	-1.07718	-1.42786	-1.31716	0.643294	0.148362	0.45254	0.712333	1.23082	0.634851
Gpr155	-1.33906	0.0761348	-0.857726	-0.0328252	-0.622367	-0.82218	1.39763	1.21593	0.984471
Arid1a	-0.667585	-1.60606	-1.01416	0.415725	-0.310146	-0.0443022	1.08351	0.751239	1.39178
Kalrn	-0.56916	-1.89006	-1.16596	0.634359	1.16127	0.690642	0.16166	0.40898	0.568268
Ralgapa2	1.0742	0.814398	0.719849	-0.933158	-1.44787	-1.20862	0.0908029	1.09025	-0.199852
Rabgap1l	-1.70728	-0.923304	-1.07427	0.0174137	0.913036	0.392586	0.519433	1.13918	0.723214
Arhgap36	-0.999623	-0.680097	-1.16523	-0.162537	-0.0357796	-0.662689	1.4384	0.941801	1.32576
Phactr2	0.279838	-0.6697	0.623563	1.30133	0.437475	1.27363	-0.883422	-1.12782	-1.2349
Frrs1l	0.750228	1.35922	0.862323	0.518904	-0.377125	0.209977	-0.996136	-0.5764	-1.75099
Plekhd1	0.906878	0.586739	0.950621	0.378015	0.573926	0.539197	-1.26571	-1.35751	-1.31215
Apba1	-0.230894	-1.20408	-0.154185	-0.727277	-0.752841	-0.622432	0.706704	1.35945	1.62556
Ogdhl	1.01492	1.50395	0.951204	-0.419183	0.11978	0.10906	-1.02208	-1.06484	-1.19281
Dock5	0.488001	0.705628	1.09575	0.264939	0.547046	0.602282	-1.69357	-0.534562	-1.47552
Rbm25	-1.14956	-1.44622	-0.474073	0.706941	1.33574	1.0406	-0.195362	-0.594849	0.776781
Cttnbp2	0.506403	0.564647	0.494797	0.370615	1.17754	0.716305	-0.972956	-1.18995	-1.6674
Krt222	0.929241	0.631364	1.0387	0.262398	0.856477	0.0662577	-1.25245	-1.06838	-1.4636
Mtx3	1.00741	1.18715	1.01656	-0.512686	0.68702	-0.147251	-0.99886	-0.74494	-1.4944
Ankrd29	0.868624	0.667476	0.918955	-0.135577	1.091	0.233007	-1.63104	-0.945912	-1.06654
Dgki	-1.01206	-1.05853	-0.770661	-0.416773	-0.202542	-0.364877	1.16721	1.42402	1.2342
Dgkh	-1.32295	-0.468761	-1.16324	-0.507265	0.563073	-0.41255	1.26947	1.36423	0.677995
Ddx23	-1.31926	-1.22155	-1.04017	0.204092	0.554165	-0.11472	0.452135	1.11881	1.36651
Dnajc13	-1.18762	0.308601	-0.547091	-0.424652	-0.762021	-0.897056	0.598602	1.58467	1.32657
Mroh1	-1.14054	-1.53245	-0.97632	0.662157	0.368572	0.493338	0.387371	0.190818	1.54706
Mctp1	0.480235	-0.122354	0.664943	0.211395	1.09174	1.20218	-1.35242	-0.621742	-1.55398
Ap1ar	-0.622168	0.0680837	-0.135184	-0.741066	-1.68708	-0.335413	1.39604	1.12315	0.933628
Parp4	-0.60938	-1.22871	-1.32177	0.226701	-0.00799145	-0.517287	0.946534	1.22395	1.28795
Ascc3	-1.20666	-1.61316	-0.936852	0.821696	0.390066	0.588347	0.338653	0.325736	1.29217
Tns1	0.926207	0.160286	1.63606	-1.15277	-1.50619	-0.715394	0.472702	-0.123745	0.302854
Pi4ka	1.489	0.794826	0.899696	0.0020607	0.61069	-0.520025	-1.06332	-0.862418	-1.35051
Myo1e	-0.454434	-1.0341	-1.1466	-0.334728	-0.414604	-0.407366	0.938418	1.48967	1.36374
Plekha5	-0.508961	-0.264456	-0.959358	-0.448369	-0.825299	-0.642168	1.61849	1.63793	0.392197
Usp31	-0.601319	-1.66926	-1.47696	0.406022	0.422447	0.54544	0.777717	0.52278	1.07313
Ube4a	0.775099	1.65848	0.826992	-0.402327	0.494154	-0.280105	-1.35306	-0.56671	-1.15253
Nrxn2	1.10109	0.865671	0.5053	1.07876	-0.132873	0.169318	-1.62936	-0.953226	-1.00468
Zbtb10	-1.53001	-1.11593	-0.854943	0.658881	-0.377851	0.60714	0.354425	1.30489	0.953398
Kidins220	-1.21504	-1.1842	-0.695745	0.0861893	-0.198077	-0.111378	1.33359	0.347991	1.63666
Btaf1	-0.973647	-1.6184	-0.556732	-0.42278	0.607259	-0.161201	0.68639	1.44715	0.991964
Raph1	-0.965837	-1.71562	-0.0868201	-0.308582	-0.150627	-0.0598192	0.906638	0.778632	1.60204
Ccdc149	-0.227643	0.386426	0.848394	0.302852	1.40925	0.758505	-1.01503	-1.65751	-0.805237
Agl	1.34824	0.72234	1.34776	-0.243205	0.135871	-0.0159376	-1.40233	-0.881587	-1.01115
Myo10	-1.21111	-1.24602	-0.943979	0.82243	0.00226253	-0.0905918	0.72824	0.263976	1.67479
Srp72	-0.93263	-1.49096	-1.00852	0.459165	-0.351623	0.492446	0.797181	1.56846	0.466481
Atp2b1	0.639136	1.91309	0.322224	0.0239046	-0.126253	0.448981	-0.762386	-1.17543	-1.28327
Trip12	-1.019	-1.8552	-0.665345	0.390362	0.359595	0.233721	0.866831	0.313936	1.3751
Ank3	-0.975274	-1.82583	-1.02578	0.699327	0.898465	0.406277	0.820208	0.386776	0.615835
Arfip1	-0.482397	-0.517128	-1.42261	-0.485484	-0.150271	-0.680582	1.39564	0.994885	1.34795
Evi5l	-0.803953	-1.35129	-0.269717	-0.664471	-0.0934797	-0.510279	0.873521	1.46439	1.35529
Sec22b	0.675683	1.84874	0.76884	-0.328975	-0.121025	0.11885	-0.63937	-0.779819	-1.54292
Pten	-0.940883	-1.26565	-0.912608	-0.32334	-0.13691	-0.0707498	1.13371	1.48206	1.03438
Prdx4	0.846276	1.56035	0.438745	0.0556821	0.468522	0.11584	-0.888133	-0.938881	-1.65841
Eftud2	-1.55029	-1.15219	-0.953979	0.676342	0.159764	-0.102918	1.07675	0.89854	0.947978
Ercc2	-1.16984	-0.155913	-1.1155	-0.498812	-0.0548952	-0.564081	1.07726	1.76659	0.715184
Faah	0.894577	1.75803	0.778191	0.265891	-0.299713	-0.279215	-0.923096	-1.04922	-1.14544
Flot1	-1.53954	-1.02601	-1.16806	1.19257	1.04618	0.68545	0.332691	0.268874	0.20785
Ndufb11	0.880378	1.62586	1.11263	-0.594726	0.111833	-0.275359	-0.633651	-1.01271	-1.21426
Gclm	0.843137	-0.353343	1.09443	0.626584	0.309253	1.07585	-1.28254	-1.16123	-1.15215
Cpsf2	-1.7888	-1.14082	-0.710538	0.253753	0.613863	0.279716	0.36169	0.874854	1.25628
Cdk14	-0.233535	-0.923211	0.0135426	0.774447	1.54007	1.28643	-1.2039	-0.966818	-0.287024
Stx1a	-0.975337	-0.831215	-1.80795	0.932737	1.01909	0.970424	0.412385	0.0181968	0.261669
Ppef1	-1.22806	-0.953671	-1.31461	0.0614651	0.417069	-0.255319	0.989275	1.03104	1.25282
Myadm	-1.60861	-1.0728	-1.18644	0.897882	0.593907	0.826064	0.770712	0.149957	0.629327
Pitpnm1	0.812728	0.52231	0.875827	-0.811852	-1.39828	-1.51468	-0.0886556	1.02381	0.578793
Gamt	0.89711	0.259915	0.63675	0.456242	0.835266	0.734487	-0.771043	-1.65668	-1.39204
Smarce1	-1.38799	-1.58321	-0.449641	0.306377	0.124872	-0.0638452	0.945611	0.793551	1.31427
Prkag1	0.755271	-0.0610086	0.788359	0.640515	1.15275	0.412215	-1.08791	-0.89309	-1.70709
Cntnap1	0.705492	0.780981	0.560717	0.425854	0.590479	0.493808	-2.15061	-0.395528	-1.01119
Cacna1b	-1.9999	-0.927433	-0.623044	0.888621	0.97879	0.841979	0.4795	0.170723	0.190768
Pde6d	-1.69527	-0.279815	-1.36104	-0.105874	0.283065	0.177802	1.04937	0.73634	1.19542
Dnase1l3	-1.0909	-0.820782	-0.478748	-0.329782	-0.60854	-0.340737	0.972117	0.744958	1.95241
Impact	-0.978976	-1.28701	-0.205813	-0.0933088	-0.894796	-0.067092	1.05232	0.813334	1.66135
Atp2a2	0.632239	1.6804	0.635194	-0.364072	0.584681	0.132423	-0.896776	-0.896169	-1.50792
Ldb2	-1.01244	-0.0249603	-0.874826	-0.668576	-0.422008	-0.827209	1.23538	1.35833	1.2363
Atp9a	0.303547	1.71562	0.522772	0.0128549	0.514977	0.410185	-0.863356	-1.51912	-1.09748
Nmt2	1.22913	0.193612	0.68194	0.359628	0.548097	0.793374	-1.34428	-1.0175	-1.444
Gpx4	0.586321	1.88176	0.687758	-0.497908	0.0269025	0.284155	-1.41451	-1.00503	-0.54945
Ubr1	-0.836167	-0.980216	-0.721117	-0.727077	0.142467	-0.579563	0.985087	1.729	0.987587
Ttc3	0.751772	0.248759	0.663042	-0.0135018	1.39044	0.629815	-1.40695	-0.955289	-1.30808
Sorl1	0.157623	1.46381	0.680848	0.0266438	0.73101	0.469449	-0.722767	-1.12724	-1.67938
Slc4a4	1.23191	1.09032	0.326708	0.458315	0.348043	0.10836	-0.927693	-0.813401	-1.82256
Avil	-1.27263	-1.47512	-0.337576	-0.104029	-0.300471	0.0958716	0.889386	1.0899	1.41467
Mtx2	1.2843	1.30881	0.461009	-0.294908	0.481442	0.224889	-1.25163	-1.24562	-0.968297
Dync1i1	1.07942	0.39405	1.62312	-0.018837	-0.384744	0.561658	-1.1091	-1.22991	-0.915658
Ugcg	0.148536	0.510751	-0.643315	-0.44017	-1.20532	-1.43347	1.53736	0.569715	0.955921
Hcn1	1.21917	0.790827	0.870937	-0.365318	0.761755	0.229316	-0.774812	-1.49142	-1.24045
Birc6	0.650277	0.194133	0.570539	1.07664	0.391516	0.803879	-1.58158	-0.534277	-1.57112
Idh1	-0.957374	-0.948625	-1.28647	0.330347	-0.557731	-0.0586293	1.06399	1.03703	1.37746
Itm2b	0.0661742	-1.18573	0.263528	1.37691	0.946079	1.17849	-0.826885	-0.948611	-0.869952
Coro1a	-1.71457	-1.24623	-0.670953	0.891078	0.977094	0.684432	0.709868	0.550503	-0.181226
Thy1	0.736948	0.492864	0.388107	0.966355	0.681456	0.654522	-1.04381	-1.36664	-1.5098
Mtatp8	1.40529	1.54589	0.232183	0.117864	-0.397653	0.174277	-0.681244	-1.34514	-1.05147
Iap	-1.54461	-0.640984	-0.448158	-0.764407	0.293239	-0.383019	0.968633	1.4517	1.06761
Anxa2	-1.03127	-1.62786	-0.54882	0.31474	-0.203385	-0.146847	1.5406	0.857968	0.84487
Pdia4	0.800911	1.46027	0.527287	0.0835864	0.481914	0.156346	-0.564764	-1.35585	-1.58971
Hsp90b1	0.48901	1.56774	0.356634	0.0457421	0.813768	0.160891	-0.542352	-1.37038	-1.52105
Nefl	0.822942	1.26753	0.822919	-0.0800536	0.386948	0.484084	-1.34115	-1.01223	-1.35099
Nefm	0.973085	1.29535	0.953273	-0.107764	0.168449	0.311856	-1.21308	-1.08416	-1.29701
Hoxc9	1.4179	0.932148	0.545638	0.0791263	0.0400938	0.428438	-1.06873	-0.608539	-1.76608
Cdh1	0.517575	0.132049	-0.569865	-0.633433	-1.59714	-0.967949	1.28246	0.626442	1.20987
Pde11a	-1.13094	-1.61208	-1.15679	0.366139	0.844421	0.39349	0.640736	0.858979	0.796043
Atxn1l	-0.837187	-1.17964	-1.48382	1.02107	1.41313	0.137836	0.423645	-0.160049	0.665014
Pet100	1.06489	1.52975	0.709678	-0.55055	-0.185388	0.152441	-0.0620792	-1.08119	-1.57756
Ndufb1	0.878872	1.39149	0.869028	0.0542197	0.210149	-0.34729	-0.521089	-0.603312	-1.93207
Lynx1	0.891558	0.770458	0.462762	0.665049	0.664892	0.478693	-1.12815	-1.59805	-1.2072
Txn	-0.657101	-0.686973	-0.247531	-0.440754	-1.32451	-0.412677	0.991366	1.19648	1.5817
Rras	-1.61445	-0.411075	-1.61699	1.07984	0.29308	0.738304	0.540167	0.61788	0.373239
Fabp3	1.00377	0.667867	1.05802	0.764165	-0.558133	0.553555	-0.896511	-1.12277	-1.46995
L1cam	-1.19223	-1.10202	-1.28378	1.35841	-0.148165	0.0985931	0.957536	0.479766	0.831892
Camk2a	-2.05833	-0.377376	-1.00166	0.249949	0.354011	0.18313	0.727788	1.05751	0.864981
Pfkl	-0.381219	-0.825681	-0.619453	-0.0868245	-0.619528	-1.09626	1.46513	1.67705	0.486788
Calb1	1.88429	0.924885	0.917366	-0.711	-0.240796	-0.967885	-0.81493	-0.71515	-0.276784
Cox5a	1.13936	1.42058	1.17961	-0.170901	-0.482538	-0.0997926	-0.820719	-1.11298	-1.05263
Prkar1b	1.26143	0.507821	0.852849	0.763157	-0.608775	0.639242	-1.44577	-1.11012	-0.859833
Cntn1	0.863622	0.801906	0.75715	0.694309	0.325855	0.501548	-1.22611	-1.35007	-1.36821
S100a6	-1.52979	-0.832922	-1.10704	0.12236	0.0942001	-0.00260575	0.752554	1.15895	1.34428
Atp1b1	1.55905	0.857395	0.803352	0.210857	0.014943	0.00855425	-0.820945	-1.35688	-1.27633
Hspb1	0.603587	0.149881	0.952453	0.577273	0.761173	0.836943	-1.39159	-1.41379	-1.07593
Glul	2.01263	0.713975	0.638622	-0.00187016	-0.466671	-0.209326	-1.02708	-1.2406	-0.419682
Prph	-1.9102	-0.257602	-1.25496	0.29481	0.496296	0.014986	0.9294	1.0548	0.63247
Cd44	-1.29987	-1.2267	-0.665372	0.595349	-0.267649	-0.318292	1.33703	0.507538	1.33797
Ldhb	1.71469	0.607046	0.836907	0.293944	-0.38242	-0.0897182	-0.450774	-0.848048	-1.68162
Kcna1	1.12955	1.13409	1.27174	-0.303232	-0.0405128	0.0374528	-0.916695	-0.830838	-1.48156
Ass1	-1.40287	-1.00643	-1.23756	0.562849	0.215428	-0.094042	1.17327	1.15733	0.632024
Eno2	0.922433	0.210453	0.810533	0.752478	0.384224	0.736627	-0.800591	-1.47772	-1.53844
Ap2a2	-1.44313	-1.60967	-0.565005	0.866456	0.0789107	0.895912	0.278213	0.397301	1.10101
Hk1	-0.800909	-1.2571	-0.366191	1.46252	0.862023	1.4397	-0.686002	-0.376442	-0.277604
Gnao1	-1.77676	-0.151207	-1.23261	0.178932	-0.0677605	-0.037215	1.10613	0.792458	1.18804
Nefh	0.769797	0.925274	0.906495	0.238846	0.475545	0.588488	-1.39172	-1.20042	-1.3123
Cox4i1	1.07296	1.31947	1.12305	-0.33728	-0.142818	0.142069	-0.609998	-1.3936	-1.17386
Map2	0.964288	0.0729383	1.26333	0.494856	-0.0511102	0.858378	-0.969728	-1.51388	-1.11907
Prkca	-1.14283	-0.644929	-0.65869	-0.268463	-0.713477	-0.460876	1.3667	1.28453	1.23803
Gnaq	-0.988227	-0.0945816	-1.56811	-0.392151	-0.0260423	-0.42481	1.39944	1.23258	0.861894
Pcmt1	0.293265	-0.295767	0.987674	0.168973	0.796227	1.49236	-1.11474	-1.23076	-1.09723
Htr3a	-1.02005	-0.346775	-0.1534	1.32655	1.28185	1.21127	-0.419201	-0.906457	-0.973791
Bcat1	1.19199	1.52835	0.787214	-0.0820319	-0.251322	-0.0231031	-0.685982	-1.08396	-1.38116
M6pr	0.707255	1.2273	0.455772	0.54569	0.720411	0.154973	-1.02288	-1.32076	-1.46775
Cdk11b	-0.932467	-1.89205	-0.668115	1.12654	0.0887303	0.111138	0.440405	0.606218	1.1196
Ptma	-0.879198	-1.05344	-1.38866	0.159406	0.785783	-0.651527	1.20699	0.849842	0.970809
Cers1	0.809656	1.28117	0.645019	0.0925321	0.530432	0.264061	-0.977536	-0.83642	-1.80892
Camk2b	0.445075	0.432854	0.905056	0.505201	0.635205	0.862481	-0.648415	-1.40972	-1.72774
Prkcd	-1.77036	-0.83034	-0.984614	0.221127	0.211458	0.136127	0.81004	1.14881	1.05775
Ftl1	-0.947773	-0.867448	-1.04143	-0.465226	0.0881981	-0.518127	1.43921	1.27172	1.04087
Ckmt1	0.946819	0.814021	0.862536	0.362684	0.240836	0.64238	-1.11498	-1.20615	-1.54815
Gna14	-0.924553	-0.878449	-1.13863	-0.0847573	-0.322081	-0.425614	1.14003	1.22712	1.40694
Scp2	0.970875	1.56215	0.567514	-0.362912	0.272724	0.0253268	-0.216763	-1.59405	-1.22486
Kif1a	-1.37707	-1.25585	-0.594798	0.43318	-0.604766	0.29778	1.09571	0.603877	1.40194
Kif5a	-1.1603	-0.88269	-0.800416	-0.00572844	-0.363616	-0.567338	1.18893	1.36336	1.22779
Usp4	-0.393692	0.318848	-0.872253	-1.17164	-0.699246	-0.766225	1.34392	1.45042	0.789864
Rab24	0.509445	1.69223	0.56333	-0.17818	0.733256	0.0388466	-0.792803	-1.46681	-1.09932
Ret	0.464641	0.0657094	0.123702	-0.558467	-1.685	-1.29511	1.14223	0.632828	1.10947
Eci1	1.03616	1.82688	0.618401	-0.656447	0.122132	-0.390827	-0.339156	-1.24081	-0.976338
Stat3	-1.05369	-0.555241	-1.36653	0.0929436	-0.393396	-0.320598	1.19892	1.45982	0.937774
Eps15	-1.03317	-1.14745	-0.834099	1.79862	0.349338	1.22012	-0.0214444	-0.0688023	-0.263109
Ptgir	0.143552	0.135419	-0.00645537	1.11967	0.936192	0.866761	-0.0321616	-1.38603	-1.77694
Syt1	-0.908087	-1.0651	-0.563026	-0.430996	0.207111	-0.883963	0.822728	1.24175	1.57958
Syt2	0.904563	0.562301	1.11904	0.222276	0.577794	0.417187	-0.875728	-1.41794	-1.5095
Myo1b	-1.0177	-1.20772	-1.5247	1.30151	0.471952	0.937672	0.321219	0.248663	0.469107
Nedd4	0.214279	-0.504576	0.955241	0.652595	0.716157	1.37568	-0.931914	-1.33453	-1.14293
Srprb	0.633279	2.11793	0.763409	-0.478761	-0.39488	-0.320349	-0.410744	-1.1134	-0.796492
Mapk14	0.19236	-1.25655	-1.08009	-0.489568	-0.325885	-0.545187	0.777172	1.01025	1.7175
Anxa5	-1.28536	-1.44588	-1.0695	0.550186	0.133326	0.320089	0.816879	1.16694	0.813316
Lmna	-1.07185	-0.311177	-1.59623	0.297305	-0.362823	-0.226129	1.18886	1.46194	0.620102
Cbr1	-0.812419	-1.47878	-0.612357	-0.0948165	-0.570001	0.0680685	0.796287	1.07836	1.62566
Ercc3	-1.59152	-0.301253	-0.857369	-0.629185	-0.151642	0.0190249	1.10878	0.972423	1.43073
Ptpre	1.20653	0.982479	0.820637	0.353773	0.416804	-0.31463	-1.6519	-1.16587	-0.64782
Bckdha	0.90315	1.5589	0.601437	-0.314391	0.669596	-0.250727	-0.562236	-1.11397	-1.49175
Plcb3	-1.43807	-0.887605	-1.26471	0.302174	0.0212343	0.0726784	0.93697	1.23326	1.02407
Sqle	-0.844083	-0.832602	-0.169837	1.73812	0.479828	1.40691	-0.160802	-0.790383	-0.827154
Usp10	0.960875	1.29163	0.653927	0.0572825	-0.567414	0.931451	-1.03168	-0.938761	-1.35732
Ndufs6	1.03115	1.20223	0.973905	0.186558	-0.252369	-0.0574002	-0.127486	-1.64276	-1.31384
Stat6	-1.5686	-0.620208	-1.50908	0.554798	0.654878	0.135642	1.21139	0.614461	0.52671
Cebpz	-1.55353	-1.11719	-0.447419	0.81089	1.66687	0.643914	0.423279	-0.306545	-0.120267
Stom	-1.29611	-0.734316	-0.638098	-0.22698	-0.0784967	-0.725997	1.17065	0.933207	1.59614
Stmn1	-0.692887	-1.64296	-1.12851	1.28797	0.687755	1.02063	0.533811	-0.24075	0.174937
Tango2	0.876436	1.25015	1.22646	-0.0919358	-0.249223	0.397834	-1.09626	-1.32716	-0.986308
Galc	1.41289	1.52754	0.718934	-0.878361	-0.870875	-0.0512943	-0.382967	-0.29909	-1.17678
Adk	-0.508331	-0.765437	-0.484489	-0.418208	-1.06687	-0.677646	1.1806	1.3682	1.37218
Lrpap1	0.886217	1.20959	0.805601	-0.131504	0.729484	-0.036514	-0.567137	-1.31107	-1.58467
Acyp2	1.07084	1.05829	0.805333	0.71608	-0.42459	0.306304	-1.01004	-1.04098	-1.48124
Cox7a1	1.08412	0.856894	0.470238	0.0448454	0.161009	0.905886	-0.414533	-1.64809	-1.46037
Usp5	1.04089	0.287641	0.793111	0.522199	0.40266	0.688893	-1.34227	-0.635241	-1.75788
Wfs1	1.10647	1.08538	0.699711	0.266274	0.357049	0.284815	-1.27042	-1.17527	-1.35401
Mrps21	1.20951	1.51788	0.588452	-0.640409	0.436949	-0.0357105	-0.824608	-1.31127	-0.940796
Dock4	-0.325951	0.345641	0.252078	-0.350069	-1.97828	-0.870724	0.890773	1.17518	0.861345
Eif4a1	-1.08986	-1.65679	-0.77922	0.195324	0.629962	0.361296	-0.0507334	1.06108	1.32894
Fgf1	0.621971	0.709343	0.776681	0.685187	0.599703	0.499547	-1.33877	-0.843718	-1.70995
Stx1b	1.07092	0.598784	0.863844	0.568822	0.235253	0.470735	-0.815666	-1.54349	-1.4492
Fgf12	-0.0483888	-0.259568	0.37183	0.377404	1.08662	1.63577	-1.49238	-0.544717	-1.12658
Vbp1	1.13513	0.128601	0.861725	0.314075	0.204048	1.06976	-1.34168	-1.01967	-1.352
Timm13	1.48749	1.58199	0.648143	-0.315899	-0.621178	-0.602996	-0.213732	-1.12567	-0.838158
Kcnab2	0.926278	0.888995	0.737483	0.141356	0.645841	0.518436	-1.31481	-1.0088	-1.53478
Abi2	1.13509	0.28222	0.805142	0.57343	0.243457	0.750731	-0.860704	-1.48179	-1.44758
Hpcal1	-0.701386	-0.680112	-0.427808	1.11089	1.43762	1.29419	-0.195649	-0.636225	-1.20152
Vsnl1	1.16186	0.68975	1.02431	0.01383	0.0292321	0.293294	-0.0420055	-1.51108	-1.65919
Gnb5	0.417314	0.058007	-0.572527	-0.8567	-0.893323	-1.43303	1.48458	0.682233	1.11345
Rab3a	0.79617	1.40568	0.814847	-0.212839	0.562772	0.170978	-0.84977	-1.36169	-1.32614
Mpc1	1.61569	0.860966	0.447659	-0.309517	0.203353	0.45796	-0.756062	-1.68078	-0.839264
Cplx1	1.37585	0.129754	1.29661	0.0311241	0.370619	0.250201	-1.09267	-1.51677	-0.844719
Pcp4	1.47132	0.838741	1.49779	-0.439414	-0.73253	-0.267585	-0.523273	-0.686802	-1.15825
Crnkl1	-0.379964	-1.34715	-1.53694	0.554447	0.147742	-0.299954	1.12053	0.376805	1.36449
Gng2	-0.472258	-0.36079	-0.583385	0.0570498	-1.52073	-0.740099	1.20383	1.01562	1.40077
Pcsk1	0.575845	0.49741	0.338	1.15675	0.479895	0.715423	-0.808819	-1.1549	-1.7996
Prkcb	-1.20743	-0.940764	-1.22165	-0.0867264	-0.21102	0.17083	1.11457	1.23439	1.14779
Calca	-1.33983	-0.972632	-0.685111	1.58988	1.04984	0.82735	-0.420949	0.360886	-0.409435
Lxn	-0.225481	-0.803678	-0.91869	-0.51378	-0.719452	-0.732585	1.35711	1.15324	1.40332
Plxna2	0.269288	-0.0326994	0.522061	0.348811	0.91707	1.41727	-0.828012	-0.767923	-1.84587
Myo1f	-0.744069	-0.546138	-1.66788	-0.23417	0.296146	-0.480663	1.36535	1.23549	0.775933
Hdac2	-1.43971	-1.37218	-0.864104	0.676497	0.288941	0.306348	1.50008	0.408731	0.495393
Rock2	0.930357	-0.0468558	1.10035	0.807806	0.118033	0.767829	-0.91422	-1.45821	-1.30508
Fgf13	-1.7204	-0.929475	-0.557912	0.334462	-0.385697	-0.0248979	1.10751	1.02183	1.15458
Rasgrf2	0.860929	0.680305	0.935476	0.234392	0.918394	-0.0222467	-0.824914	-0.905982	-1.87635
Tp53bp1	-0.814848	-1.21896	-0.28483	-0.141027	-0.814895	-0.421894	0.807774	1.24142	1.64726
Casp3	0.425202	0.535451	0.0266571	1.0398	1.32447	0.184912	-0.895095	-1.75227	-0.889128
Atp8a1	-1.38431	-0.236223	-1.25803	0.287081	-0.337381	-0.504281	1.3347	1.12524	0.973209
Srsf3	-1.53269	-1.50607	-0.80201	0.965261	0.331459	0.503876	0.864847	0.638983	0.53634
Adcy5	-1.69193	-0.813823	-1.15131	0.277526	0.572825	0.194427	0.361533	0.978806	1.27194
S100a13	0.380652	-0.133423	0.600461	1.38645	0.298925	0.886024	-0.417103	-1.49219	-1.5098
Lyst	-1.18812	-1.7536	-0.366826	0.0720905	-0.0593032	0.440373	0.524356	0.86202	1.46902
Crmp1	-1.10445	-1.78071	-0.677197	0.826875	-0.0749418	0.486831	0.742729	0.3305	1.25037
Atp5pf	1.26871	0.931787	0.887127	0.0399127	0.147634	-0.127842	-0.0912048	-1.62064	-1.43549
Coq7	1.19315	1.78058	0.550774	-0.526543	-0.110386	-0.808871	-1.18659	-0.0259941	-0.86613
Eya3	-0.574866	-1.38919	-0.432925	0.969094	1.70432	0.945233	-0.778784	0.0134797	-0.456364
Smarcc1	-1.15359	-1.3361	-0.562441	0.466744	-0.167812	-0.507765	1.30915	0.504093	1.44772
Cpt1a	0.860767	1.52761	0.0109175	0.320278	0.53955	0.28756	-0.846334	-1.14188	-1.55846
Lypla1	1.13495	1.51477	0.067734	-1.06179	-0.883193	-1.46601	-0.0375326	0.574723	0.156352
Scn1b	0.8899	1.17661	0.422812	0.433698	0.858885	-0.133313	-1.63567	-1.00801	-1.00492
Cds1	1.11603	1.34366	0.809265	-0.555846	0.356719	0.0627325	-1.35565	-0.420741	-1.35616
Atp11a	1.47386	1.13557	0.641812	0.0263632	-0.0135894	-0.0214692	-0.618148	-1.69892	-0.925478
Atp8a2	1.50882	1.1573	1.03821	-0.752979	0.215616	-0.503768	-0.981637	-0.665351	-1.01621
Prdx5	0.848189	1.84859	0.587746	-0.62493	0.342016	-0.132896	-0.551062	-1.11869	-1.19897
G6pdx	-1.16758	-0.884776	-1.61074	1.31556	0.782017	0.462372	0.705831	0.449925	-0.052614
Hmgcr	-0.221832	-0.378017	-0.168701	2.04688	0.388284	0.991841	-0.706428	-1.13562	-0.816414
Aqp1	-1.78635	-0.805065	-1.23479	0.935374	0.387156	0.690637	0.754937	0.481184	0.576923
Uba1	-0.999808	-1.19788	-1.14458	-0.118607	0.0603723	0.07546	0.539764	1.56835	1.21693
Nfia	0.909518	0.316784	0.734094	-0.0496223	0.874574	0.827945	-0.561018	-1.29401	-1.75826
Cdk7	-0.870224	-0.163568	-1.23286	-0.0727495	-1.01667	-0.141277	1.21324	0.61451	1.6696
Enah	1.49366	0.319171	1.42243	0.233907	-0.421537	0.129562	-0.948488	-1.19004	-1.03866
Nf1	1.14943	0.950651	0.487607	0.361599	0.448989	0.225316	-1.00719	-0.709456	-1.90694
Pc	0.989101	1.34538	0.185356	0.0673394	0.804544	0.138662	-0.995301	-0.878789	-1.6563
Eml1	-1.71892	-0.855888	-0.861597	-0.0479878	0.120542	0.132189	0.887636	1.1496	1.19442
Atp5me	1.5876	1.16163	0.859537	-0.613722	-0.176052	-0.086193	-0.827554	-1.44071	-0.464531
Clu	1.52301	0.760193	1.02169	0.0765496	-0.235916	-0.0602006	-0.480001	-0.872952	-1.73237
Anxa7	-1.21414	-1.53654	-1.04977	0.499093	0.0612446	0.613628	0.766753	1.17104	0.688687
Igf2r	0.524741	0.406978	0.611869	0.496252	1.04515	0.779296	-0.935754	-1.27067	-1.65786
Ebf1	-0.997088	-1.49777	-1.17129	0.666632	0.0972076	0.996694	1.05194	0.912825	-0.0591561
Cbfb	0.440493	-0.621033	0.724996	1.26804	0.552385	1.01744	-0.89841	-1.07707	-1.40685
Kcnma1	0.111481	0.315155	-0.000341938	-1.57402	-1.5688	-0.207974	1.08373	0.783168	1.0576
Tanc1	-0.594267	-0.410307	-0.635537	1.68373	0.900661	1.21809	-0.713821	-0.284961	-1.16359
St3gal2	0.5129	1.56798	0.850585	0.435682	0.402666	-0.408779	-1.20093	-0.719096	-1.441
Fam83h	-1.23285	-1.39494	-1.12216	0.369618	1.13761	-0.0489922	0.72769	0.57083	0.993188
Ptcd3	0.943378	1.77553	0.861998	-0.396201	-0.528773	0.103516	-0.609816	-1.28078	-0.868852
Hsdl2	1.28892	1.33263	0.589334	-0.220413	0.308236	-0.0679194	-0.489459	-1.18327	-1.55806
Mrpl10	1.56268	1.56084	0.335856	-0.232167	-0.18734	-0.43889	-0.375807	-0.877613	-1.34757
Cul4a	-1.01716	-0.936663	-0.879072	-0.355456	0.503482	-0.574052	0.93377	1.88049	0.44466
Ric8a	-1.15097	-1.66671	-0.692259	0.648227	-0.400634	0.504517	1.09719	0.839393	0.821248
Trappc10	1.20509	1.78178	0.576201	-0.771292	-0.560564	-0.88475	-0.15634	-0.0398705	-1.15025
Ankmy2	-1.22138	-0.83503	0.149452	-0.156326	-0.880767	-0.648434	0.80173	1.51991	1.27085
Uap1l1	-0.496588	-1.00999	-1.01115	-0.383853	0.444217	-1.07472	1.07037	1.0976	1.36411
Tmem63b	1.25671	1.58544	0.691721	-0.480072	-0.120461	0.0290994	-0.573973	-1.17266	-1.2158
Srsf6	-1.6424	-1.20209	-0.804762	0.311706	0.218343	0.361958	0.511997	0.847586	1.39766
Slc17a7	1.82802	0.54192	0.942537	-0.0122558	0.0226996	-0.146841	-0.819414	-1.12517	-1.23151
Hace1	-1.01599	-1.40471	-0.8754	0.515937	-0.345673	0.209897	0.536638	1.77273	0.60658
Mmp25	-0.360541	-0.433399	-0.720713	-0.43285	-1.18187	-0.731065	1.48534	1.09448	1.28062
Ntrk1	-0.427045	0.223451	-0.295603	1.2923	1.15041	1.14531	-0.727675	-1.01016	-1.35099
Nat8l	1.08456	1.54562	0.504284	-0.0385845	0.1418	0.218521	-0.900874	-1.14589	-1.40943
Dip2b	0.153616	-0.707812	-1.41929	-0.680548	-0.252549	-0.660094	0.797025	1.26732	1.50233
Nt5dc3	-0.290045	0.686426	-0.407989	0.885938	1.17774	1.17605	-0.684308	-1.37036	-1.17346
Dab2ip	-0.071391	-1.23548	-1.13344	1.40093	1.28544	0.846893	-0.889752	0.0386141	-0.241819
Ndst1	-2.01359	-0.757982	-0.772379	0.480804	0.399322	0.117826	0.641962	0.682749	1.22129
Plekha7	1.06348	0.945662	-0.210905	0.813607	0.72287	0.371431	-1.21236	-1.36623	-1.12755
Tax1bp1	-0.886213	-0.999583	-0.669528	0.199214	-0.628475	-0.755126	1.09533	1.14027	1.50411
Smu1	-1.21203	-1.69547	-0.459314	0.478497	-0.000523405	-0.0993687	0.607382	1.23215	1.14868
Gpd1l	-0.600891	-0.442834	-0.867169	-0.916796	-0.354192	-0.698296	0.996484	1.64974	1.23396
Eml4	-0.945969	-1.09258	-1.11939	-0.416239	0.117289	-0.10091	1.14237	1.55341	0.862021
Lclat1	-0.967012	0.367048	-0.819138	-1.11422	-0.279942	-0.772497	1.38746	1.12415	1.07416
Zc3hav1	-1.24511	-1.54607	-0.83018	0.711861	0.217217	0.378271	0.882767	0.056221	1.37503
Arhgef40	0.474788	0.595253	0.548433	0.713988	0.715829	0.571244	-0.663478	-2.17143	-0.784622
P2rx3	-1.35995	-0.734177	-1.05518	-0.17724	0.0102358	-0.202352	1.4486	0.731173	1.33889
Dipk2a	0.709982	1.15516	0.164652	0.510268	0.774913	0.473974	-1.26522	-0.898875	-1.62485
Ermp1	1.32821	1.56385	0.814028	-0.503704	-0.0853059	-0.318271	-0.776505	-0.768794	-1.25351
Ttbk2	0.546232	0.230434	0.830019	0.223675	1.31086	0.497767	-1.10225	-1.77383	-0.762899
Ppm1h	0.977778	1.3842	0.882395	-0.465237	0.49522	-0.07201	-1.0047	-0.620172	-1.57747
Pls1	1.5571	1.07328	1.04775	-0.99944	0.0948413	-0.888735	-0.341929	-1.10375	-0.439121
Snx25	-0.521123	0.628588	-0.167566	0.932613	1.44639	0.866535	-0.957156	-1.42539	-0.802897
Syne3	-1.5304	-0.862308	-1.22515	0.487155	1.09807	-0.208217	1.12133	0.706121	0.413396
Oxr1	1.78588	0.718329	1.17478	-0.921112	-0.0617079	-0.965906	-0.285287	-0.678215	-0.766764
Odr4	0.724795	1.91591	0.648201	-0.465824	0.197912	-0.050889	-1.02103	-0.671957	-1.27712
Maea	-1.09749	-0.269298	-1.2641	-0.331443	-0.40971	-0.257013	1.66402	1.18457	0.78045
Kctd8	-1.06915	-1.22507	-0.966926	0.255837	0.119336	-0.517117	1.01176	0.886473	1.50485
Ndufaf2	1.33913	1.45491	0.700215	-0.212613	-0.332466	-0.0410794	-0.385314	-1.49759	-1.02519
Stxbp5l	0.820682	0.272933	0.831765	0.141278	1.14033	0.428964	-1.00098	-0.777874	-1.85709
Tasor2	0.473836	0.569128	0.854106	0.644058	0.831768	0.375893	-1.40069	-0.55947	-1.78863
Kctd16	-1.54308	-1.18671	-1.04484	0.510043	0.0111146	0.507445	1.09745	0.686713	0.961865
Iqsec2	1.29261	1.01219	1.15722	-0.55685	0.336828	-0.0349514	-1.21792	-0.79567	-1.19344
Vps13a	-1.32822	-0.921073	-0.979269	-0.270223	0.592221	-0.431616	0.89071	1.3463	1.10117
Entrep3	-0.590701	-1.49727	-1.52527	0.339122	0.675093	0.107851	1.1817	1.0059	0.303579
Mrs2	1.55535	1.61144	0.541385	-0.831006	-0.330958	-0.947201	-0.419577	-0.342539	-0.836891
Cyfip2	-1.1803	-1.572	-0.772264	1.35294	-0.252028	0.902164	0.349603	0.692197	0.479684
Abr	-1.02148	-1.21571	-1.23929	0.444735	-0.0965211	-0.144841	0.908914	1.39878	0.965405
Coil	-1.31661	-0.911212	-0.562883	-0.842844	-0.208583	0.33276	0.954459	1.07749	1.47742
Tbc1d9b	1.03133	0.385322	0.930966	-0.0223834	0.339357	0.837505	-0.863769	-0.656725	-1.9816
Fam169a	-1.44296	-1.65483	-0.462818	0.424976	-0.0438622	0.818138	0.394114	0.87636	1.09088
Flot2	-1.61742	-1.01511	-1.12289	1.06551	1.03622	0.784275	0.194776	0.298936	0.375708
Ppp5c	0.914957	-0.198936	1.14995	0.81711	0.106084	0.840354	-1.08231	-1.28471	-1.2625
Grik1	-0.913796	-0.785454	-0.738564	-0.319228	-0.309494	-0.505252	1.97709	1.22699	0.367712
Coq8a	0.435727	1.60507	0.617412	-0.077283	0.877358	-0.071488	-0.844668	-1.01889	-1.52324
Ncoa2	-1.68567	-0.775603	-0.418591	0.27739	-0.416288	-0.32687	1.52019	0.758529	1.06691
Dvl3	0.177264	-0.0401068	0.931653	0.324117	1.39203	0.678033	-1.51859	-1.41941	-0.524998
Map3k3	-1.10124	-1.69296	-0.99277	0.49436	0.570527	1.03023	0.252072	1.03947	0.400311
Gbp3	0.406213	0.920963	0.793783	0.439728	0.756142	0.233464	-0.395714	-2.0272	-1.12738
Slc9a1	1.1002	0.584217	0.61367	0.544425	0.414505	0.330471	-1.86803	-0.346674	-1.37278
Pafah1b3	-0.614329	-1.68488	-0.533319	0.476583	-0.770888	-0.111966	0.758755	1.15513	1.32491
Abcd2	1.04958	1.61754	0.650832	-0.383979	0.422408	-0.311697	-0.846554	-0.709967	-1.48816
Ctnna2	-0.862678	-1.25512	-0.421666	-0.153457	-0.729187	-0.281397	1.04642	0.979836	1.67724
Cntn2	0.987438	0.116578	0.730622	0.653777	0.474973	0.761912	-1.07215	-1.86273	-0.790418
Bcap31	0.416732	1.78845	0.615681	0.0647879	0.215722	0.264509	-0.662729	-1.21874	-1.48441
Cox7a2l	1.59023	1.62568	0.511852	-0.490621	-0.235761	-0.685561	-0.682312	-0.803581	-0.829924
Pde3b	-0.18216	-0.268852	-0.0262044	1.06707	1.48103	0.762804	-0.216363	-0.804728	-1.81259
Slc35a1	1.19354	0.813912	1.38385	-1.26607	-1.16038	-0.290596	0.467456	-0.354246	-0.787464
Smarcd1	-1.07928	-1.16763	-1.26317	0.60973	0.517763	-0.547892	0.967291	0.789912	1.17327
Nt5e	-1.03348	-0.760168	-0.723631	0.216696	-0.98578	-0.408918	1.43836	1.00857	1.24834
Trim25	-0.988511	-0.956215	-1.41499	0.273451	-0.0131756	-0.223486	1.14999	0.700394	1.47254
Pacsin1	0.706766	-0.414147	0.669517	-1.0717	-1.40731	-1.155	0.898171	0.749166	1.02453
Mrps31	0.953813	1.36028	1.17367	-0.0385	-0.910207	0.0535034	-0.138999	-1.21649	-1.23707
Cd47	-1.46356	-1.59656	-0.628452	0.00597314	0.621324	0.733652	0.425843	0.947883	0.953891
Lrrn1	1.16319	1.63778	0.592794	-0.200457	-0.29309	-0.24449	-0.233667	-0.742186	-1.67987
Myh10	1.25459	1.49178	1.08587	-0.62943	-0.341198	-0.192087	-0.880433	-0.675019	-1.11408
Ctr9	-1.67193	-1.14006	-0.783071	0.204952	1.20936	0.852035	0.80836	0.629204	-0.108852
Prkd1	-0.352799	-0.315735	-0.618811	-0.588994	-1.52875	-0.27472	0.944152	1.36048	1.37518
Rhoc	0.234278	0.566455	0.446545	-1.17914	-1.78459	-0.591601	0.710641	0.199188	1.39822
Scn9a	-1.67852	-1.32795	-0.668199	0.728852	0.0419491	1.07464	0.28523	0.696322	0.847681
Supt6h	-1.05036	-1.50043	-0.959514	0.623028	1.19105	-0.351361	0.832573	0.181331	1.03368
Sh3gl2	1.27023	0.431891	1.05374	0.226911	-0.0687741	0.735311	-1.07915	-1.17261	-1.39754
Ndufa4	1.08305	0.692626	1.48972	-0.0111663	-0.186412	0.142285	-0.687697	-1.71875	-0.803655
Vamp1	1.34448	1.01323	1.41072	-0.609895	-0.774003	0.163623	-0.889861	-0.903202	-0.75509
Nptx1	0.699592	0.797961	0.564852	0.829684	0.644429	0.364051	-1.14516	-1.05286	-1.70255
Ifit1	-1.48167	-1.03394	-1.02182	-0.524888	0.643211	1.00841	0.699283	0.729357	0.982058
Pde1c	-0.0303013	-0.764175	0.143813	1.08365	0.98327	1.34731	-0.542615	-0.528525	-1.69243
Fkbp5	0.53848	0.444921	1.87104	0.503881	-0.0560791	-0.0129847	-1.39089	-1.043	-0.855363
Sord	0.564493	-0.0159169	1.27394	0.263743	0.806395	0.784096	-1.36906	-0.848476	-1.45922
Tpp2	0.887764	0.963813	1.02604	0.121516	0.374017	0.323333	-1.51662	-0.705902	-1.47396
Sptbn2	1.17719	1.36443	1.25799	-0.0610504	-0.498296	-0.421938	-0.779217	-0.855559	-1.18355
Galk2	-0.581264	-0.946303	-1.48099	-0.130856	0.104897	-0.454119	0.772447	1.5216	1.19458
Arhgef11	-0.845402	-1.29873	-0.638772	-0.0439701	-0.678122	-0.192877	1.01666	1.16234	1.51887
Gba2	1.1603	0.748515	0.970907	0.378157	0.314511	0.0071422	-1.06096	-0.706316	-1.81225
Cnnm4	1.57134	1.063	0.376244	-0.974506	-1.52777	-0.834626	0.230895	-0.284817	0.380237
Prex1	-0.121147	-0.120269	-0.780688	-0.409953	-0.990149	-1.2767	1.22104	1.34414	1.13372
Pnkd	0.487135	1.5268	0.56776	-0.00320406	0.92396	0.0549054	-1.03576	-1.27629	-1.24531
Myorg	0.94113	1.31116	0.638279	0.336029	-0.132822	0.5425	-1.53389	-1.04731	-1.05507
Usp7	-1.35703	-0.704078	-0.263883	-0.258044	-0.973359	-0.0565469	0.829168	1.47466	1.30911
Cgnl1	0.765863	-0.0352537	0.732157	0.7795	0.868746	0.651161	-1.16617	-0.873594	-1.72241
Nol4l	-0.915931	-2.0783	-0.515877	0.369389	0.348151	0.283391	0.900431	1.06211	0.546633
Smarca2	-1.50686	-1.38632	-0.683684	-0.181336	0.943044	0.228677	0.752861	0.674259	1.15936
Slc25a23	0.0216848	-0.0830063	-0.755289	0.274239	1.5298	1.57586	-0.491227	-1.29615	-0.775906
Abtb3	0.519688	0.367525	0.439768	1.17498	-0.0986745	1.20567	-1.31013	-0.834204	-1.46463
Dusp23	0.598202	1.0538	0.202478	0.867216	0.366625	0.700947	-1.50687	-1.48583	-0.796558
U2surp	-1.88947	-0.866047	-0.732795	0.734052	-0.326756	0.545139	0.660704	0.989646	0.885529
Wdr44	0.0651196	-1.37685	-0.176074	1.04971	0.970506	1.50506	-0.856087	-0.184916	-0.99648
Cpsf6	-1.40408	-1.57481	-0.409525	0.0160522	0.0274269	0.57878	0.389597	1.37401	1.00256
Sec24d	-0.476584	-1.06303	-0.341567	1.90797	0.5654	1.11167	-0.790031	-0.836817	-0.0770132
Sri	-1.4506	-1.50569	-0.714542	0.852413	-0.191455	0.571996	0.866198	0.931207	0.640472
Golm2	0.691921	1.24835	0.850477	0.353834	0.305428	0.249458	-0.83687	-1.14736	-1.71524
Bckdhb	1.16389	1.65424	0.655539	-0.386196	-0.00223361	-0.0690686	-0.589412	-1.08459	-1.34217
Snrnp200	-1.41577	-1.24705	-0.782786	0.763115	-0.441607	0.111717	1.09533	0.975322	0.941735
Xpo1	-1.10793	-1.87095	-0.538948	0.66984	-0.117309	0.434985	0.489929	0.955701	1.08468
Arhgef18	-0.665227	-1.20085	-0.991205	1.09E-05	-0.0537822	-0.359389	0.932685	2.00508	0.332676
Txlna	-1.32065	-0.0246066	-0.537136	-0.434057	-0.52566	-0.683875	0.919215	1.93257	0.674199
Ankrd13d	-0.0536558	-0.297758	-0.191338	-0.707666	-1.23122	-0.96184	0.359907	1.69392	1.38965
Srsf1	-1.3758	-1.85069	-0.331112	0.612822	0.177413	0.490657	0.762185	0.443494	1.07103
Chd4	-0.787866	-1.22028	-1.04366	0.399572	-0.46896	-0.341715	1.46803	1.28003	0.714853
Stoml3	-0.525412	-0.728561	-1.0055	-0.642421	-0.72609	-0.292541	1.26605	1.20349	1.45099
Rasa4	-0.584105	-0.173916	-1.61441	-0.165582	-0.787599	-0.213434	1.40193	1.26845	0.868671
Rimkla	0.894499	0.73517	0.987556	0.0806131	0.341038	0.747614	-0.995156	-1.6368	-1.15453
Dclk2	1.01241	0.897718	0.721226	0.131075	0.604873	0.366845	-1.25639	-0.747359	-1.7304
Camk2d	-0.918218	-0.29691	-1.42929	-0.587609	-0.398373	0.122773	0.649223	1.43452	1.42389
Atp1a3	1.39227	0.250419	0.263473	-1.24133	-1.09229	-1.42126	0.571663	0.509573	0.76748
Atp2b4	-0.981795	0.318023	0.00774443	1.15142	1.09483	1.25811	-0.744729	-1.22561	-0.877992
Rigi	-0.837992	-1.12919	-0.720192	1.40099	1.41477	1.02445	-0.326151	-0.268236	-0.558449
Scn10a	-1.7289	-0.422141	-1.56539	0.586833	0.443309	0.547113	0.818194	0.666677	0.654308
Magi1	-0.4677	-1.11972	-0.828943	-0.716381	-0.284099	-0.406704	0.924753	1.55972	1.33908
Paqr9	0.345194	0.790321	0.387953	0.437704	0.77956	0.826673	-0.738777	-2.14803	-0.680597
Myh14	0.829901	1.19029	0.641668	0.243362	0.334341	0.270238	-0.764805	-0.706817	-2.03818
Ntrk3	1.2569	1.08299	1.52666	-0.711265	-0.247659	-0.545066	-1.05806	-0.449782	-0.854707
Sbf1	-1.02049	-0.905678	-1.19663	0.170746	-0.333695	-0.133195	1.09515	0.592325	1.73147
Ube2o	0.770257	0.209008	1.25337	0.451069	0.286699	0.781902	-1.14011	-1.00326	-1.60894
Kcnt1	-1.12274	-0.180217	-0.40956	-0.432079	-1.11707	-0.5176	1.38856	1.03574	1.35497
Arhgap26	-0.82005	-0.789769	-0.710176	-0.550218	-0.315738	-0.755484	1.13948	1.4353	1.36666
Syne1	0.237969	1.38459	0.931297	-0.111405	0.593008	0.583768	-1.13366	-1.04293	-1.44264
Synm	-1.37648	-0.936055	-0.92246	0.0667442	-0.122671	-0.287699	1.2613	1.16077	1.15656
Atp5mk	1.28049	1.24045	1.07021	-0.164067	0.1775	-0.470241	-0.909894	-1.32987	-0.894577
Apool	0.981094	1.91955	0.372562	-0.224422	-0.212698	-0.0479295	-0.34316	-1.1543	-1.29069
Slc22a18	0.00754673	0.543887	0.0370058	-1.23537	-1.4821	-0.92721	1.08558	0.981569	0.989091
Scn4b	1.02046	1.038	0.886482	0.463388	-0.0136996	0.296709	-1.34443	-0.833657	-1.51325
Ndufa12	1.1214	1.7876	0.462676	-0.419856	0.246949	-0.408942	-0.458359	-1.17971	-1.15176
Abcg2	0.154135	-0.201268	-0.259338	1.0121	1.22019	0.980321	-1.65344	-1.28807	0.0353714
Smap2	0.96915	0.118161	1.04396	0.564836	-0.151624	1.02188	-1.56975	-0.760251	-1.23636
Celf6	-1.76826	-0.54957	-0.844243	0.211617	-0.24645	-0.147594	1.15643	1.09477	1.09331
Cpeb3	1.13012	1.40111	1.13028	-0.484115	-0.635973	0.285083	-0.828268	-1.19861	-0.799619
Trim46	1.06654	1.61513	0.30325	0.0870968	0.392207	-0.140603	-1.55373	-0.898224	-0.871669
Robo2	-1.13783	-0.555975	-1.30352	-0.586593	-0.225504	0.299588	1.08292	0.995804	1.4311
Mtmr10	1.46742	1.36763	0.785385	0.125977	-0.740578	-0.965754	-0.369671	-1.2418	-0.428611
Actn1	-1.04366	-0.612074	-0.725574	-0.515104	-0.43484	-0.609599	1.27264	1.3807	1.28752
C2cd5	0.90275	0.685345	0.640888	-0.459226	-2.08945	-1.04771	0.417731	0.42586	0.52381
Nexn	1.0056	0.133705	0.888302	-1.24723	-1.2078	-1.34928	0.960442	0.621766	0.1945
Lnpk	0.908981	1.01246	1.22143	0.0563718	0.0145803	0.392833	-0.934045	-1.50251	-1.17009
Tppp	0.463356	0.266513	0.867266	0.406233	1.19669	0.632523	-1.3736	-1.06383	-1.39514
Cdc42bpb	-0.995476	-1.62761	-0.954351	1.266	-0.185181	0.49322	0.586953	1.04073	0.375718
Ahcyl1	1.56424	1.13327	0.376337	0.400532	-0.209154	0.139859	-0.974955	-1.22518	-1.20495
Vat1l	0.810814	0.343149	0.784098	0.468529	0.509637	0.769547	-2.04752	-0.865475	-0.772778
Gramd1b	1.57996	1.11064	1.08678	-0.146524	-1.19977	-0.362232	-0.473159	-0.794356	-0.801329
Phf24	-0.79343	-0.979184	-0.510048	-0.620258	-0.552107	-0.496325	1.26279	1.40267	1.28589
Mon2	-1.5767	-1.18183	-0.767343	0.460288	-0.201889	0.239927	0.680137	1.18987	1.15755
Ubr5	-1.0793	-0.836781	-0.922	-0.73949	0.0968781	0.155099	1.85591	0.434706	1.03498
Rusc2	-1.23358	-1.56979	-0.49313	0.06831	0.759916	-0.289208	0.766789	0.477819	1.51288
Khnyn	-0.630491	-1.22341	-1.21151	0.363007	-0.628212	-0.151314	1.12459	1.02792	1.32942
Ube3c	1.31299	0.877935	1.50342	-0.441893	-0.931301	0.16228	-1.08043	-0.653748	-0.749252
Plxna4	-0.467125	-0.221534	0.019836	1.64081	0.528927	1.37964	-1.01389	-0.72507	-1.14159
Dgkz	-1.36398	-0.860491	-0.927375	-0.0699499	-0.152492	-0.238647	1.24138	1.41032	0.961227
Fbxo2	0.472024	0.394419	0.73261	0.723097	0.763667	0.707794	-0.595682	-1.52943	-1.6685
Fam98b	-0.554859	-0.870385	-0.76174	0.0262971	-1.10032	-0.524588	1.04219	1.46765	1.27576
Trim56	-1.34339	-0.936558	-1.10123	0.166638	-0.0826811	-0.162942	1.13135	1.32664	1.00218
Asphd2	0.725754	0.995904	0.322889	0.703528	0.295671	0.632399	-1.748	-0.47391	-1.45424
Tmcc2	-0.980878	-1.76032	-0.771203	0.0900136	1.20514	-0.054441	0.433179	0.959754	0.87875
Mrps7	1.17021	1.23983	1.07242	-0.166698	0.0543606	-0.275629	-0.38636	-1.45496	-1.25317
Reps2	-0.715172	-1.67541	-1.28557	0.523345	0.119039	0.252237	0.779877	1.18201	0.819645
Eif4g3	1.1288	0.630972	1.54851	-0.398488	-0.149787	0.368337	-1.52168	-0.745425	-0.861239
Pip4k2b	0.186505	0.606542	0.763217	0.746354	0.679092	0.877805	-0.895934	-1.35537	-1.60821
Dpp8	1.37727	1.51246	0.604029	-0.431684	-1.64145	-0.274365	-0.568198	-0.239846	-0.338207
Mrps10	0.873196	1.65756	0.899382	-0.166077	-0.562831	0.0343468	-0.263824	-1.56084	-0.910912
Them6	0.478281	1.37968	0.428424	0.227676	0.783684	0.446228	-0.981921	-1.23883	-1.52322
Nfasc	0.730225	0.544008	0.477583	0.113072	1.39097	0.298472	-1.10471	-0.639419	-1.81021
Atpaf1	1.088	1.97502	0.41322	-0.717278	-0.171581	-0.146917	-0.656009	-0.612196	-1.17225
Slc6a15	0.656361	0.544543	0.867901	0.0845147	0.917928	0.676317	-1.22918	-0.744286	-1.7741
Sv2b	1.13658	0.75083	0.934526	0.0742918	-0.306296	0.804631	-1.78699	-0.943177	-0.664393
AW551984	-1.38292	-1.74055	-0.425337	0.645466	0.100506	0.470389	0.380936	0.675927	1.27558
Phyhipl	0.812614	0.232989	1.18121	0.47151	0.322068	0.735506	-1.11929	-1.70201	-0.934591
Cyp4f39	-0.692449	-0.717793	-0.37464	-0.822024	-0.795031	-0.544738	1.51695	1.27601	1.15371
Fam168a	0.579282	1.63488	0.714189	-0.369493	0.545808	0.262653	-1.42077	-1.15354	-0.793009
Ptbp3	-1.63198	-1.01777	-0.865552	0.196808	-0.0334472	0.13262	0.969328	1.01692	1.23306
Nrdc	-0.839141	-1.8242	-0.927601	0.972236	0.558126	-0.132711	1.11043	0.625032	0.457833
Nipa1	1.13554	1.58509	0.434659	-0.60771	0.00588761	0.449976	-0.48631	-1.38665	-1.13048
B3glct	1.35882	1.49265	0.749055	-0.59926	0.280145	-1.06799	-0.712037	-0.474763	-1.02662
Mia3	-0.555115	-0.222432	0.680652	0.800105	0.845098	1.574	-0.82079	-1.26274	-1.03878
Slc45a1	1.10159	1.37192	1.08316	-0.0795041	-0.644744	0.206566	-0.998709	-1.32643	-0.713843
Slc6a17	0.752643	0.906296	0.931976	0.598425	0.370324	0.200695	-0.91241	-1.02388	-1.82407
Mrps35	1.23477	1.54336	0.984902	-0.743235	-0.150831	-0.196564	-0.608329	-0.963987	-1.10009
Miga2	1.16808	1.69803	0.805574	-0.609494	0.145775	-0.755697	-0.744589	-0.601791	-1.10588
Mrps27	0.899443	1.76509	0.647814	-0.453253	0.392498	-0.404805	-0.663758	-0.698418	-1.48461
Pdhx	0.891009	1.81887	0.641269	-0.659598	0.300571	-0.218004	-0.475174	-0.998965	-1.29998
Slc25a29	0.220999	1.10834	0.82423	0.152188	0.50133	0.797067	-0.850809	-1.93311	-0.82023
Ablim2	0.785121	0.430777	1.12901	0.405306	0.427017	0.420194	-0.562658	-2.0066	-1.02817
Plcxd3	-0.188145	-0.389115	-1.12924	-0.395771	-0.770635	-0.886383	0.870575	1.63356	1.25515
Lsamp	0.919963	0.25114	0.492328	1.13536	0.376895	0.630325	-1.59282	-0.976952	-1.23625
Cpne4	0.571015	0.79661	1.33631	0.321988	0.0482582	0.65209	-1.47164	-1.04067	-1.21395
Tars3	0.767381	0.622706	0.805004	0.342404	0.457395	0.909645	-1.37102	-1.00948	-1.52403
Srp68	-1.30315	-1.58943	-0.840261	0.353516	0.621698	0.256099	0.58876	1.35413	0.558643
Slc25a24	-1.66516	-0.954489	-1.0979	0.307165	0.692159	0.973712	0.878744	-0.0373786	0.903146
Dlat	1.20244	1.30991	0.978075	-0.293545	-0.100748	0.0649806	-0.554532	-1.10775	-1.49883
Ckap4	0.637274	1.01548	0.747907	0.466979	0.493035	0.574392	-1.18737	-1.25666	-1.49104
Arhgap28	-1.28621	-1.64148	-0.736152	0.369314	0.101863	0.272328	0.799681	1.07236	1.0483
Map4k5	-0.522657	-1.57484	-0.718133	-0.0999428	-0.0128108	-0.527269	0.609639	1.31982	1.52619
Dmxl2	1.28753	-0.163426	1.29831	0.252187	0.0897132	0.665322	-1.48188	-0.867053	-1.0807
Elmo1	1.0464	0.893244	1.17429	-0.481221	0.135356	0.437385	-0.32468	-1.56715	-1.31363
Rimoc1	-1.3548	-1.07055	-1.31134	0.381135	-0.100025	0.575375	0.961207	1.11322	0.805791
Palm2	-2.02527	-1.09989	-0.393091	0.643517	-0.00978678	0.642186	0.696834	0.655396	0.890101
Rmdn2	0.662699	1.50899	1.06625	-0.644656	0.693694	-0.294678	-0.653617	-1.14359	-1.19509
Ppfia2	-1.10447	-1.77934	-0.730317	1.19482	0.312484	0.286194	1.06172	0.208625	0.550278
Ap3s2	0.34339	-0.638367	0.650719	1.31922	0.424048	1.2081	-1.17607	-0.971543	-1.1595
Cpne3	-0.578934	0.154465	-0.147609	-1.38998	-0.56761	-1.01552	1.31389	1.35859	0.872712
Ralyl	-0.287627	0.0599416	0.473297	0.566029	1.06238	1.53146	-1.2709	-1.03673	-1.09785
Pigz	0.726117	1.07486	0.595367	0.328072	0.606791	0.572245	-1.33891	-1.48045	-1.08409
Plekha1	-1.45485	-1.22677	-1.2432	0.94702	0.350646	0.534619	0.485518	0.815643	0.791377
Gphn	1.10502	1.53466	1.21722	-0.417618	-0.547799	-0.211951	-0.859805	-0.792002	-1.02772
Galnt14	0.291623	1.12462	0.478642	0.0354559	1.14208	0.503388	-0.787371	-0.973247	-1.81519
Arrb1	-1.14318	-1.61473	-0.798697	1.21865	0.231819	1.02917	0.803203	0.426017	-0.152256
Engase	0.854798	1.18814	0.602621	0.228311	0.550366	0.334592	-1.54021	-0.797758	-1.42086
Golim4	1.05168	1.12162	1.2429	-0.372102	0.00630448	0.269659	-0.782568	-1.42374	-1.11376
Osbpl6	1.60005	0.750287	1.28733	-0.402447	-0.16537	-0.850965	-0.167982	-1.32118	-0.72972
Itpk1	-1.14217	-1.82447	-0.687011	0.516115	0.226817	0.345358	0.919813	0.463811	1.18173
Arap2	1.21383	1.4669	0.982985	-1.1294	0.178071	-0.60777	-0.340847	-0.708182	-1.05558
Glmn	-1.08825	-1.97396	-0.471395	0.613349	0.0171766	0.735217	0.389809	0.735346	1.04271
Rps6ka5	-0.80794	-0.726736	-0.857934	1.33548	1.53083	0.673479	-0.469076	0.38641	-1.06451
Lnpep	0.88936	1.65242	0.588739	-0.236062	0.399296	-0.038759	-0.627762	-1.12648	-1.50075
Exog	0.809299	1.42513	0.77377	0.00611046	-0.0386224	0.57966	-1.49596	-1.12809	-0.931295
Cpne1	-1.66101	-0.443367	-1.06553	-0.374388	0.281535	0.299876	1.13736	1.4784	0.347126
Prepl	1.10477	0.216664	1.69604	0.099179	-0.377427	0.403104	-1.27126	-0.64005	-1.23103
Thop1	-0.900227	-1.29848	-0.783045	-0.0865187	-0.076028	-0.551553	1.30944	1.26673	1.11968
Eri3	0.470567	1.62537	0.976002	-0.149498	-0.0378154	0.48308	-1.27409	-1.28354	-0.810081
Endod1	1.44939	1.06612	1.33985	-0.363258	-0.802671	-0.183097	-0.667878	-1.02334	-0.815118
Mb21d2	-1.05321	-0.595439	-0.976304	-0.608617	-0.302403	-0.260436	1.03528	1.08933	1.6718
Lmbrd2	0.734804	0.810722	0.925552	0.0764149	0.435194	0.659915	-1.25123	-0.528408	-1.86296
Stbd1	0.608132	0.690586	0.58571	0.311341	0.70165	0.652875	-0.734914	-2.21126	-0.604125
Strip2	0.912224	0.466552	-0.171832	0.56961	0.653014	1.11554	-1.56562	-0.482305	-1.49718
Pgm2l1	-1.34909	-1.30033	-0.920883	0.188378	0.0849992	0.0287714	0.961269	1.07394	1.23294
Immt	0.721224	1.8391	0.397163	-0.246773	0.383143	0.0971125	-0.818349	-0.841109	-1.53151
Lrp11	0.565558	0.991325	0.407804	0.419904	0.888105	0.62038	-1.29673	-1.55231	-1.04403
Ttc19	0.89684	0.759414	-0.0779672	0.475841	0.773039	0.964367	-1.31057	-1.41893	-1.06203
Prpf31	-1.02417	-1.78502	-0.940781	0.551165	0.704298	0.101178	0.60707	0.663172	1.12309
Macroh2a2	-1.16975	-1.17929	-1.19063	0.109504	0.0385258	0.609138	0.342543	1.63518	0.804779
Lancl3	1.76186	0.870901	1.19167	-0.287765	-0.464144	-0.878015	-0.773883	-0.852042	-0.568583
Nedd4l	-1.7779	-1.29345	-0.531504	0.549047	-0.135167	0.743084	0.710114	0.889832	0.845941
Polr2b	-0.751678	-1.50975	-1.10913	0.708523	-0.431471	-0.00513773	1.06021	0.885851	1.15259
Tlcd4	0.777892	1.04952	0.899967	0.127685	0.702061	0.200563	-1.60645	-1.21604	-0.935196
Calcoco1	-0.74012	-0.306857	-0.596346	-0.778799	-0.452574	-1.03503	1.1758	1.35896	1.37496
Cherp	-1.55761	-1.13858	-0.83758	1.03502	-0.181351	0.840162	1.26441	0.259971	0.315563
Nav1	-1.57269	-1.32588	-0.755217	0.15073	0.103704	0.584123	1.08646	0.591506	1.13727
Synj1	1.41455	0.3002	1.46581	0.0131349	-0.495407	0.442037	-1.1797	-1.03325	-0.927372
Epn2	-0.807287	-1.00286	-0.455842	1.27151	1.32768	0.945862	-0.746933	0.495882	-1.02802
Myl6b	1.36171	0.858266	1.19726	-0.612089	0.0316811	0.183497	-0.603882	-0.832654	-1.58379
Pygb	1.10618	0.16925	1.38288	0.151719	0.104421	0.674551	-1.09274	-1.11277	-1.3835
Fermt2	1.4546	0.646594	0.736986	0.36039	-0.208999	0.303044	-0.305486	-1.26691	-1.72021
Fbxl8	-0.80349	-1.92665	-0.742635	0.103971	0.726007	-0.0462635	0.65023	1.17701	0.861825
Ago2	-0.791167	-1.64793	-0.914307	0.955655	0.988553	1.07954	0.798582	-0.137442	-0.331493
Scamp1	0.567603	0.882049	1.24443	-0.260693	0.350831	0.809083	-1.26897	-1.47363	-0.850704
Gfm1	0.759015	1.76399	0.449045	-0.221792	0.559376	-0.0769005	-0.685223	-1.15506	-1.39244
Fez1	-1.223	-1.45445	-0.251008	-0.0150124	0.0382114	-0.494134	1.27686	0.747392	1.37515
Tdrd7	0.63019	0.51331	0.936306	-0.17741	1.13855	0.509171	-1.85356	-0.827991	-0.868564
Trnt1	-0.270596	-1.06546	-1.14082	-0.503483	0.491235	-0.969978	1.06448	1.03261	1.362
Nek9	1.49937	0.891876	1.32455	-0.815772	-1.084	0.173674	-0.737786	-0.585198	-0.666723
Uvrag	0.555571	1.10669	1.34774	0.351457	0.106598	0.120393	-1.20607	-0.868452	-1.51393
Mrpl38	0.794245	1.51323	0.926559	-0.163116	-0.257616	0.113467	-0.13007	-1.70436	-1.09234
Mrpl47	1.21297	1.52517	0.599476	-0.00885829	-0.630013	0.0934009	-0.192602	-1.19588	-1.40366
Rab15	0.849248	0.199502	-0.061084	-1.579	-0.91916	-1.19269	1.06007	0.799294	0.843822
Plcl2	-1.20126	0.133262	-0.654306	-1.12553	-0.769835	0.069147	1.08356	1.10073	1.36423
Abca5	0.269268	0.509884	-0.106216	-1.44068	-0.293615	-1.69613	1.03588	0.683896	1.03771
Ablim1	0.594945	-0.156093	1.05286	0.914332	0.366255	0.927716	-0.992217	-1.47995	-1.22785
Hecw1	0.862563	1.72052	1.00494	-1.34154	-0.303814	-0.568036	-0.0785301	-0.312561	-0.983539
Pitpnc1	-1.74408	-1.63179	-0.153108	0.902942	0.471952	0.589096	0.611704	0.30581	0.647476
Agpat4	-1.68975	-0.288778	-1.22109	0.0679515	0.414916	-0.29607	1.25233	0.573774	1.18672
Lgi2	1.64529	0.644297	1.30995	-1.39703	-0.285771	-0.788213	-0.459236	-0.144332	-0.524958
Tram1l1	0.943776	0.760104	0.0781539	-1.36881	-1.11994	-1.22848	1.25459	0.543709	0.136897
Hibch	0.796231	1.88991	0.485117	-0.363965	0.249258	-0.0994124	-0.444604	-1.24359	-1.26895
Golph3l	-1.03213	-0.630502	-1.23197	0.135387	-0.726993	0.0158671	1.46637	0.605658	1.39831
Kiaa0513	1.08345	0.112164	1.01706	0.338802	0.330488	0.702635	-0.926785	-1.90791	-0.749908
Iqsec1	0.859753	1.24137	1.10604	-0.186303	0.412492	0.0255414	-1.04299	-0.830538	-1.58537
Cacnb4	-0.483619	0.157873	0.530969	0.947524	0.883038	1.11728	-1.9128	-0.390489	-0.849773
Niban2	-0.572164	-1.34783	-1.00638	0.282331	-0.417658	-0.28386	1.15032	0.474838	1.72039
Uqcr10	1.33323	1.5053	0.493815	-0.24918	0.274115	-0.345207	-0.482947	-1.37597	-1.15316
Mtss1	-1.097	-1.58691	-0.482076	0.267457	-0.394198	0.0677799	0.992111	0.705736	1.5271
Mcam	1.30927	0.920922	0.940131	-1.44445	-0.432699	-1.11025	-0.102518	-0.75916	0.678751
Tmcc3	-1.73843	-1.10048	-0.754695	0.55329	-0.0891429	0.215241	0.926567	1.03211	0.955539
Hs2st1	-0.509956	0.845091	0.724902	-1.28862	-0.911577	-1.34985	0.871455	1.05153	0.567024
Stxbp6	1.97069	0.782529	0.9179	-0.563442	-0.868859	-0.478436	-0.26265	-0.457636	-1.04009
Cacnb1	-0.990929	-1.94613	-0.419318	0.723397	0.632169	1.32392	0.377416	-0.159939	0.459422
Rbm12	-0.887423	-1.90506	-0.537331	0.32969	0.207372	-0.224181	0.853043	0.973203	1.19069
Usp15	-1.40248	-1.25431	-0.681516	-0.0376614	0.262157	0.407146	0.034526	1.6427	1.02944
Sco2	0.926843	1.53189	0.508672	0.30928	0.503528	-0.425474	-0.712237	-1.26379	-1.37872
Fam20b	1.39376	1.83149	0.465469	-0.577759	-0.475874	-0.358338	-0.552246	-0.828892	-0.897612
Angel1	0.909371	1.46897	0.38824	-0.304896	0.827556	0.115887	-1.50503	-0.988071	-0.912034
Tmem45b	-0.689907	-0.963291	-1.21787	-0.548906	0.26585	-0.503945	1.33977	1.20772	1.11058
Gripap1	-0.222131	-0.216493	0.786219	0.793037	0.958665	1.27405	-1.32657	-0.662802	-1.38398
Hip1	0.613749	0.347183	0.353001	0.350939	1.16667	0.8307	-1.03813	-0.727623	-1.89649
Gtf2h3	-1.18168	-0.301619	-1.0469	0.183378	-1.13911	0.0812837	1.00766	0.889722	1.50727
Myh9	-1.06656	-0.2823	-1.14016	0.239596	-0.725017	-0.558966	1.03279	1.6942	0.806426
Atp1a1	1.05263	0.522988	0.577099	0.801045	0.325508	0.556862	-0.844377	-1.63629	-1.35546
Mical1	-0.374376	-0.738012	-1.30053	0.266458	-0.758962	-0.653106	1.65288	0.988016	0.917628
Mrpl50	1.09014	1.28134	1.00365	0.308237	-0.901427	-0.131636	-0.114509	-1.33612	-1.19968
Mrps23	0.929073	2.03144	0.487101	-0.463777	-0.227602	-0.307438	-0.409429	-0.73313	-1.30624
Rcc1	-0.7767	-1.68964	-0.946654	0.161162	-0.183802	0.92039	0.593119	0.441557	1.48057
Rem2	1.43882	0.954724	1.35069	-0.314504	-0.439908	-0.147137	-1.15165	-0.596727	-1.0943
Rbm39	-1.22844	-1.92931	-0.394224	0.344112	0.11748	0.767866	1.02358	0.642217	0.656723
Mark1	1.653	0.808779	1.30875	-0.666881	-0.453527	-1.03607	-0.275872	-0.34867	-0.989501
Cdhr1	-0.732056	0.768235	-0.31506	1.37906	0.729912	1.0753	-0.548151	-1.40775	-0.949492
Serpinb1b	-0.377103	-1.01157	0.255837	1.21268	0.874537	1.52867	-0.633609	-0.71839	-1.13106
Lpcat3	-1.50263	-0.0484287	-1.54505	0.186189	-0.0532728	-0.108652	1.2919	0.731544	1.04839
Nrbp2	-1.27278	-0.486423	0.0508937	1.07402	1.34694	1.28378	-0.77884	-0.311211	-0.906379
Acly	-1.17089	-1.41988	-0.952311	0.23325	0.0182083	0.136623	0.604148	1.35975	1.1911
Slc27a4	0.565158	1.40808	0.425617	0.11123	0.786292	0.450077	-1.21115	-1.30517	-1.23013
Snx9	-0.834553	-0.992675	-1.14718	0.161911	0.0282463	-0.741141	0.843824	1.09749	1.58407
Rnh1	-0.791922	-1.03282	-0.862196	0.346358	-0.808875	-0.426686	1.26721	0.745169	1.56376
Bzw2	-0.906076	-0.944798	-1.52872	0.199857	0.760725	-0.386047	0.996996	0.378107	1.42995
Ppa2	0.411735	1.6734	0.713442	-0.090004	0.543228	0.103758	-0.588523	-1.25572	-1.51132
Sh3bgrl3	-1.0129	-1.79031	-0.971545	0.933671	0.200062	0.417691	0.98643	0.636669	0.600236
Ncoa5	-1.82018	-0.533438	-1.19519	0.733975	0.86242	0.892584	0.5256	0.754839	-0.220606
Vps11	1.22503	0.801335	0.736775	-1.63435	-1.05002	-0.927941	-0.258058	0.55673	0.550507
Txndc5	0.824443	1.5397	0.611678	-0.359972	0.381345	0.24737	-0.409088	-1.25659	-1.57889
Acsl6	1.22249	1.64088	0.766542	-0.600436	-0.069805	-0.0814819	-0.793517	-0.882959	-1.20172
Snx15	-0.805945	-1.87065	-0.876451	1.15585	0.698827	1.00475	0.0386999	0.456128	0.198794
Dgkg	-1.53577	-0.61055	-0.943848	0.0259792	0.159613	-0.513233	1.04944	1.4861	0.882269
Ascc2	-0.618399	-1.62685	-1.36174	0.216256	1.12612	0.0186094	0.824341	0.474994	0.946673
Wrnip1	-1.60506	-0.646062	-0.668176	-0.320817	0.0909341	-0.415569	1.04693	1.18735	1.33048
Bag2	-1.20327	-0.393997	-1.0956	-0.112041	-0.222529	-0.692742	1.321	1.32516	1.07402
Prpf6	-1.56763	-0.501531	-0.813373	0.0995366	-0.466863	-0.156785	1.16082	1.6267	0.619125
Pgap4	0.932401	1.62077	0.805058	-0.180243	0.0664168	0.0979029	-0.990608	-0.998964	-1.35274
Grhpr	1.16534	1.03105	1.05555	0.300146	-0.0205249	-0.204559	-0.621412	-0.974566	-1.73102
Pcca	0.866138	1.57169	0.216728	0.0152964	0.555841	0.238675	-0.765437	-1.08635	-1.61258
Mrgprd	-0.440481	-0.423241	-1.30151	-0.750452	-0.506646	-0.407847	1.39857	1.0847	1.34691
Abhd3	1.37297	1.68177	0.200016	-0.406524	0.161732	-0.137087	-0.599051	-0.921962	-1.35186
Ugp2	-0.594277	-1.68361	-0.400226	1.47546	1.11296	0.889482	-0.110502	-0.657287	-0.0319964
Slc35b2	0.888483	2.02305	0.712135	-0.654419	-0.988983	-0.234115	-0.29532	-0.655047	-0.795782
Lpin1	0.873304	0.337833	0.771364	0.824422	0.284763	0.697172	-1.12594	-0.847675	-1.81524
Coro6	1.25327	0.971778	1.15434	-0.684534	-0.504565	0.5407	-0.947898	-0.322014	-1.46107
Ak5	0.851747	0.445642	0.48585	0.542616	0.985187	0.519505	-1.00199	-1.02658	-1.80198
Tmco1	0.848603	1.70742	0.893128	-0.168551	-1.20144	0.314457	-0.630716	-1.03051	-0.732388
Pdk3	0.878836	1.67316	0.511562	-0.288776	0.490159	0.0236722	-0.768513	-1.06485	-1.45525
Pde2a	-0.935609	-1.07586	-0.462006	1.03664	0.590658	1.79462	-0.523755	-0.822694	0.398001
Camk2g	0.411141	0.170206	0.86504	0.744976	0.632302	1.04465	-1.21875	-1.24687	-1.4027
Letmd1	-0.984378	0.204482	-1.05894	0.816851	1.44452	1.33053	-0.175999	-0.974383	-0.602684
Mrps2	1.17862	1.62771	0.589792	-0.32001	0.189029	-0.29833	-0.678238	-1.53648	-0.752096
Myo5a	0.622748	1.34611	1.27688	-0.241642	-0.48328	0.663735	-1.16181	-0.866934	-1.1558
Klhl22	-0.486295	-0.45595	0.245074	0.369674	1.62758	1.34756	-0.620696	-1.49016	-0.536785
Homer3	-0.824846	-0.554478	-1.16752	-0.0369354	-0.990474	-0.0503288	1.57233	1.23356	0.818695
Ggt7	0.719969	1.76113	0.440491	-0.044081	0.431111	-0.0372946	-0.625104	-1.09416	-1.55206
Nxf1	-1.47911	-1.03056	-0.976875	0.463986	0.146247	0.355402	0.43523	1.77374	0.311944
Ufsp2	1.21584	1.46787	0.506797	-0.437745	0.48641	-0.211272	-0.955632	-0.499014	-1.57326
Nono	-0.871104	-1.32211	-1.07441	0.500767	-0.183003	-0.104026	0.471188	1.7846	0.798098
Pls3	-0.171783	-1.28282	-0.0109151	1.03873	0.822817	1.70785	-0.363429	-0.818441	-0.922001
Hagh	0.0925896	0.287449	-0.519342	-1.00527	-0.756051	-1.45407	1.4721	0.982673	0.89992
Vwa5a	-1.33668	-1.43174	-0.944977	0.452673	0.0675184	0.420534	0.614984	0.780442	1.37725
Unc45a	-1.4036	-1.48111	-0.759316	0.425476	0.0443992	0.370937	0.50422	1.29466	1.00433
Cmas	-1.51211	-1.56533	-0.721606	0.248751	0.492859	0.984878	0.547197	0.812576	0.712788
Dpp3	-0.633704	-1.11652	-1.07762	0.231893	-0.429843	-0.570753	0.913299	1.03162	1.65163
Clint1	0.366326	0.627026	1.31292	0.330933	0.224508	0.839845	-1.62812	-0.832647	-1.24079
Vmp1	0.682922	1.08722	1.16399	0.201372	0.0462116	0.496693	-1.50371	-1.28921	-0.885503
Ndufa10	1.00927	1.84484	0.619333	-0.434721	-0.0201847	-0.212745	-0.46354	-1.20099	-1.14126
Cstf3	-1.56657	-1.52588	-0.4955	0.216026	0.528264	0.48315	0.293526	1.34211	0.724875
Pstpip2	-0.802499	-0.761229	0.353955	-0.906297	-0.548796	-0.997211	1.06724	1.1777	1.41714
Ptprt	-1.21956	-0.613527	-1.38499	-0.242919	1.0286	-0.478621	1.00598	0.801874	1.10316
St7	0.668088	1.56619	0.622075	0.165398	-0.127051	0.475694	-1.40441	-1.50214	-0.46384
Grk2	-1.19684	-0.933511	-0.988985	-0.209208	0.484766	-0.551534	1.19747	1.477	0.720835
Dipk1b	0.516094	1.31932	0.115862	0.235189	1.17245	0.262885	-1.30944	-0.941209	-1.37115
Srrt	-1.45892	-1.38609	-0.771854	0.658615	-0.162673	0.331052	0.635544	1.25066	0.903671
Sytl3	-0.690039	-0.831543	0.524022	1.32486	1.11587	1.12383	-0.702857	-1.10936	-0.754776
Mrps18a	0.980095	1.50536	0.777299	-0.281305	0.432404	-0.296586	-1.06457	-0.490171	-1.56252
Mrps5	0.652753	1.5795	1.27611	-0.420041	-0.255635	0.0709539	-0.571874	-1.44713	-0.884638
Mrpl43	0.834368	2.03362	0.636898	-0.296535	-0.22924	-0.635975	-0.305513	-0.863347	-1.17428
Mrpl3	1.0194	1.72112	0.683112	-0.508731	-0.355055	0.000139449	-0.0825274	-1.42762	-1.04983
Trim16	1.12624	0.428913	0.788042	0.219767	0.516373	0.439413	-1.99893	-1.12592	-0.3939
Prpf8	-1.49192	-1.03099	-1.14303	0.701007	0.204293	-0.0992094	0.811312	1.25364	0.794904
Cox6c	1.32019	1.18362	1.17995	-0.577493	-0.853369	0.214309	-1.01637	-1.09333	-0.357503
Mrpl15	1.05741	1.5414	1.12577	-0.0828651	-1.22794	-0.213989	-0.567216	-0.707296	-0.925269
Mgst3	1.28227	1.24268	0.180939	-1.26373	-0.981298	-1.31707	0.617219	0.312716	-0.0737266
Cntnap2	0.825125	0.631033	0.495696	0.662853	0.499099	0.488503	-1.15356	-2.06677	-0.381982
Mrps16	1.15542	1.6536	0.4815	-0.307223	0.109571	-0.0781884	-0.398621	-1.25555	-1.3605
Mrpl24	1.50418	1.51539	0.480394	-0.180044	-0.447932	-0.442409	-0.547868	-0.344669	-1.53705
Ndufc2	1.10206	1.70767	0.583658	-0.366691	0.266813	-0.562793	-0.400292	-0.909676	-1.42075
Uqcrq	1.00032	1.66565	0.889218	-0.557123	0.096906	-0.218728	-0.531846	-1.03863	-1.30577
Ndufa2	1.29943	1.42616	0.801302	-0.0872721	-0.736698	-0.174701	-0.119535	-1.4684	-0.940278
Fis1	1.23419	0.298173	0.700999	0.630466	0.684344	0.291036	-1.22152	-1.19115	-1.42653
Ndufb4	1.45885	1.43829	0.713748	-0.181443	-0.0954313	-0.419137	-0.603769	-1.01268	-1.29842
Rgs10	-1.30275	-0.717092	-0.305945	-0.49214	-0.608749	-0.385686	1.03101	1.355	1.42635
Mrpl57	1.15668	1.10462	0.894431	0.481628	-0.456437	0.280318	-1.23218	-1.35987	-0.869199
Ndufb5	1.01557	1.7603	0.800858	-0.342897	-0.197746	-0.0620476	-0.846096	-1.27387	-0.854071
Mrpl18	1.18237	1.49226	0.707282	-0.356838	-0.151946	0.219434	-0.537116	-1.5254	-1.03005
Mrpl41	1.19382	1.47792	0.921676	0.0735947	-0.559527	-0.133088	-0.682874	-1.38348	-0.908042
Zwint	-0.798613	-1.9856	-0.393962	1.24578	0.941251	0.83852	0.231032	-0.222137	0.143725
Mrps36	1.33644	1.11367	0.921815	-0.26807	-0.424836	0.293046	-0.329491	-1.62584	-1.01674
Uqcc2	0.715077	1.54873	0.604203	-0.243515	0.607519	0.245796	-0.801945	-1.4186	-1.25727
Ndufa6	1.15665	1.42473	0.822867	-0.218031	-0.0155825	-0.0234416	-0.475804	-1.57263	-1.09877
Ndufb3	1.49456	1.30808	0.81993	-0.411628	-0.149295	-0.547911	-0.512423	-1.56003	-0.441283
Gadd45gip1	0.924666	1.50344	1.08601	-0.0525962	-0.808984	-0.0924301	-0.163187	-1.46325	-0.93367
Uqcrfs1	1.00863	1.54207	0.638045	-0.558391	0.52531	-0.224807	-0.304364	-1.40658	-1.21992
Carhsp1	-1.7597	-0.871098	-0.737684	0.291686	-0.0873107	-0.0294733	0.96836	0.896568	1.32866
Filip1	-0.262922	-1.53487	-1.16492	-0.0946967	-0.242704	-0.180705	1.15544	1.36109	0.964302
Smurf1	-1.89453	-1.04842	-0.844973	0.76714	0.570476	0.824349	0.496999	0.809215	0.319751
Tubb2b	-1.42713	-1.16682	-0.743194	0.0772678	-0.401094	0.51675	0.586068	1.28447	1.27368
Smyd3	-0.189273	-0.603341	-1.60815	0.110712	-0.542051	-0.639509	0.934476	1.59042	0.94672
Snx10	-0.567072	-1.25643	-0.792403	-0.129592	-0.643371	-0.399944	1.09178	1.1869	1.51013
Zdhhc13	-0.690894	0.283271	-0.890791	-0.885763	-0.705732	-0.775137	1.59506	0.83649	1.2335
Cygb	1.2553	0.597547	1.27063	0.281905	-0.0754705	0.258786	-1.14122	-1.1845	-1.26297
Armcx1	-0.773451	-0.89162	-0.537587	-0.462443	-0.787424	-0.504594	1.34786	1.23967	1.36959
Mrps22	0.867347	1.70373	0.762404	-0.432512	0.341055	-0.264131	-0.454615	-1.24682	-1.27647
Ndufs4	1.31877	1.47933	0.956283	-0.332111	-0.647397	-0.325457	-0.525066	-1.40679	-0.517559
Mrps28	1.27255	1.79781	0.335617	-0.465034	0.00103987	-0.269118	-0.50845	-0.811748	-1.35267
Tecr	1.19057	1.1716	0.16834	0.22973	0.418882	0.485165	-0.843525	-1.29193	-1.52883
Uqcrc1	1.02852	1.57784	0.746908	-0.395512	0.181255	-0.253997	-0.21022	-1.436	-1.2388
Scrn1	0.999726	0.998562	1.60092	-0.965917	-0.552011	-0.588843	-0.656234	0.31531	-1.15151
Mxra7	0.519033	-0.0131151	0.99022	0.641952	1.01819	0.534959	-1.35472	-0.69392	-1.64259
Aldh1b1	0.473073	1.62215	0.245552	0.236773	0.469668	0.40585	-0.601628	-1.09718	-1.75425
Acsl3	-0.451879	0.727703	-0.0964773	0.838307	1.24818	1.09875	-1.12919	-1.02996	-1.20545
Pip4p2	-0.631453	0.392583	-1.09829	-0.348275	-1.20648	-0.639764	0.997184	1.42293	1.11158
Nt5c3a	0.315049	0.391231	1.70764	0.667026	0.390483	0.065904	-1.13274	-1.03527	-1.36932
Mpc2	1.38815	1.19168	0.846803	-0.00119175	-0.208734	0.0824073	-0.70917	-1.4147	-1.17525
Hnrnpm	-1.13455	-1.33003	-0.798235	0.302674	-0.633136	0.296502	0.876423	1.08957	1.33078
Cyc1	0.852212	1.65036	0.93677	-0.423393	0.040546	-0.116241	-0.35814	-1.38093	-1.20118
Tars1	0.63221	0.379618	0.902679	0.477706	0.322827	1.13897	-1.48509	-1.17223	-1.19669
Mrps25	1.0707	1.91314	0.525348	-0.159807	-0.704749	-0.249647	-0.371532	-0.739955	-1.2835
Serpinb1a	0.339553	-0.0254039	0.216691	1.07851	0.653178	1.363	-1.13626	-1.23515	-1.25412
Cndp2	-1.06133	-1.62853	-0.571026	0.193905	0.0399352	-0.272313	0.835354	1.38784	1.07616
Mrpl28	1.22554	1.39251	0.821107	0.102113	-0.787896	0.186465	-0.507371	-1.25418	-1.17829
Hhatl	1.13708	1.24891	1.01136	-0.435267	0.279867	0.0944464	-1.38777	-1.08212	-0.866511
Mrpl53	1.04824	1.63411	0.749896	-0.719072	0.166969	0.0332894	-0.554493	-1.05161	-1.30734
Mrpl21	1.07208	1.91414	0.391117	-0.492319	-0.146478	0.12537	-0.916825	-1.06856	-0.878528
Mrpl13	1.52074	1.4509	0.645503	-0.712761	-0.415498	-0.174484	-0.104442	-1.07687	-1.13309
Chordc1	1.31936	0.704736	1.28631	-0.094169	-0.801517	0.377174	-1.22045	-0.242458	-1.32899
Dlst	1.24938	1.55235	0.331634	-0.466593	0.187192	0.349948	-0.786244	-1.16794	-1.24972
Coro7	-0.533612	-1.03993	-0.276397	-0.227594	-1.2885	-0.225529	0.731956	1.72141	1.1382
Ephx1	0.220408	1.05011	0.261916	0.534636	0.902693	0.861747	-1.16379	-1.22427	-1.44344
Cul2	-1.41356	-1.60363	-0.576289	0.428999	1.0316	0.673925	0.0209379	1.14405	0.293968
Rabl3	0.622274	1.79983	0.539796	-0.531297	0.175221	0.588149	-1.06597	-0.957681	-1.17032
Agpat3	1.17242	1.72628	0.550311	-0.583415	0.176278	-0.249866	-0.557525	-0.892131	-1.34236
Ttc9b	-0.00141552	0.0942173	0.415637	0.866528	0.992633	1.15333	-1.72512	-1.18384	-0.611966
Ndufb8	0.633349	1.54836	1.43908	-0.343312	-0.286265	-0.148729	-0.570643	-1.10201	-1.16983
Fam162a	0.908802	1.16266	1.47894	-0.112258	-1.32623	-0.0169734	-0.260676	-1.15487	-0.679392
Gbe1	0.144969	-1.12975	-0.30307	-0.880929	-1.07149	-0.266928	0.585387	1.4147	1.50711
Dusp26	-1.52684	-0.210081	-0.623993	-0.268002	-0.480631	-0.591524	1.19915	1.33688	1.16504
Tmx2	1.09815	1.71889	0.594118	-0.558483	0.323152	-0.263703	-0.82251	-0.779414	-1.3102
Armc1	0.896841	1.17821	0.802215	-0.104028	0.636957	0.158037	-1.69677	-1.15046	-0.720996
Cox20	1.09714	1.59629	0.86119	-1.61911	-0.51786	-0.211519	-0.288346	-0.642923	-0.274867
Mrps9	1.19891	1.70777	0.818471	-0.301525	-0.225106	-0.437249	-0.683425	-1.13285	-0.944999
Mrpl30	1.34039	1.1807	1.14959	-0.202477	-1.03317	-0.319759	-0.229896	-0.469982	-1.41539
Uqcrb	0.980879	1.68943	0.953127	-0.587875	0.147732	-0.559381	-0.485601	-0.878199	-1.26011
Chp2	-1.18244	-0.688666	-0.966334	0.637011	1.91894	0.824956	-0.618087	0.179236	-0.10461
U2af1	-1.64768	-0.876723	-0.728631	0.541287	0.0864363	-0.36686	0.733728	1.60981	0.648624
Mrpl17	1.06854	1.43187	0.611037	-0.385253	0.494066	-0.0307419	-0.470843	-1.60818	-1.11049
Efhd2	-0.648989	-1.20752	-0.115807	1.48237	0.466233	1.63493	-0.496237	-0.83287	-0.282109
Atg7	-0.748032	-0.915479	-0.642412	-0.480038	-0.232516	-0.861689	1.10608	1.60089	1.1732
	0.470277	-0.610717	0.595402	-0.562281	-1.01119	-1.68817	1.31511	0.643694	0.847881
Mrpl12	1.42122	1.23762	1.12051	-0.0867739	-0.767496	-0.408204	-0.404958	-0.922514	-1.1894
Cab39l	-0.708619	-1.13569	-1.18443	0.24834	-0.380257	-0.333132	1.18076	1.61407	0.698953
Haghl	1.50406	1.29152	0.974639	-0.39131	-0.474577	-0.307431	-0.854412	-0.424679	-1.31781
Slc25a18	1.10803	0.995095	0.208138	0.166227	0.841659	0.346737	-1.69118	-0.796744	-1.17796
Emc9	0.738199	1.31413	1.10622	-0.209878	-0.0745332	0.468453	-0.534102	-1.46043	-1.34805
Uqcrc2	1.34678	1.34654	0.813871	-0.171134	-0.40232	-0.0376474	-0.296	-1.45854	-1.14154
Selenoo	-0.568625	-0.488974	-1.61929	-0.537669	-0.084186	-0.298399	1.16208	1.4574	0.97766
Prkar1a	1.23676	-0.125201	1.02793	0.649254	0.361859	0.526131	-1.02312	-1.30209	-1.35153
Srpra	1.42629	1.24676	0.931555	-0.429461	-0.656034	0.0487537	-1.54869	-0.444362	-0.574809
Xrn2	-0.611288	-1.117	-0.716463	0.189683	-1.14891	-0.0280541	0.803342	0.862552	1.76613
Klc4	-0.715661	-0.486168	-0.347266	-1.03856	0.168429	-1.2048	1.53617	1.17237	0.915479
Ampd2	-0.177589	-0.723043	0.510168	1.37251	0.870844	1.1695	-0.762068	-0.988327	-1.272
Susd2	0.216919	0.768903	-0.305132	1.3684	0.420363	0.93234	-0.581022	-1.2797	-1.54108
Rgs3	-1.28931	-1.44764	-0.805482	-0.0346507	0.0840616	0.249892	1.18536	1.04015	1.01761
Ergic1	0.597679	1.58712	0.313337	-0.078147	0.804295	0.237469	-0.763477	-1.13346	-1.56482
Abcb6	0.436486	1.52252	0.68265	-0.03141	0.477573	0.508369	-1.29823	-1.4747	-0.823263
Pak1ip1	-0.757206	-0.832546	-0.490195	0.7143	1.94124	1.02746	-0.788451	-0.727819	-0.0867808
Ndufa8	1.31449	1.60279	0.750008	-0.374371	-0.138028	-0.301326	-0.608898	-1.13978	-1.10489
Ap3s1	-1.18773	-1.2061	-0.310815	-0.123723	-0.573289	-0.245022	0.852001	1.3589	1.43579
Ndufs3	1.0312	1.64399	0.586638	-0.275528	0.150008	-0.241359	-0.475733	-0.670888	-1.74834
Atp5pd	0.950521	1.55267	0.689076	-0.45684	0.486574	-0.310723	-0.225207	-1.26994	-1.41614
Sacm1l	1.23512	1.63801	0.663647	-0.532058	0.229658	-0.292257	-0.880306	-0.910032	-1.15179
Serhl	1.31484	1.36978	0.790999	0.119973	-0.874434	-0.20347	-0.424117	-0.509474	-1.5841
Xpo7	-1.04407	-1.22457	-0.908702	0.359344	-0.614807	0.215619	0.673873	1.68558	0.857736
Upf1	-1.52758	-1.54618	-0.371531	0.659782	-0.0604389	0.0996071	0.599953	0.960361	1.18603
Scyl1	0.938617	0.248204	1.47093	0.537092	0.22391	0.184754	-0.931211	-1.13211	-1.54019
Tpcn1	0.991586	1.42562	0.988393	-0.15208	0.196038	-0.156024	-0.893948	-0.850943	-1.54864
Mvp	-0.321658	-1.64219	-1.47789	0.994786	0.00422959	-0.000329368	0.682137	0.952185	0.808721
Osbpl5	-0.4712	-0.107859	-0.440939	-0.405593	-1.58857	-0.432076	0.999385	1.81708	0.629776
Cars1	0.85442	0.8388	1.67431	-0.173289	-0.74043	0.437164	-1.21044	-1.08155	-0.598989
Dap3	1.05533	1.51073	0.748905	-0.218888	0.257231	-0.107727	-0.59931	-1.49177	-1.1545
Ppp1r1a	-1.5434	-1.31096	-0.541036	0.177264	0.117841	-0.0924219	0.822604	1.00151	1.3686
Parvb	-1.11864	-1.46861	0.042048	-0.442573	-0.490258	-0.000735874	0.876987	1.30795	1.29383
Extl2	1.29548	1.34933	1.12079	-0.456506	-0.335639	-0.0598719	-0.981253	-1.1788	-0.753526
Nherf2	-0.0831282	-0.208949	-0.0653805	-0.754371	-0.699566	-1.61089	1.33697	1.44885	0.636464
Mrps34	0.839484	1.87925	0.511374	-0.18862	-0.0402541	0.136639	-0.715401	-1.19826	-1.22421
Sh3bgrl	-0.0925784	-1.33488	-1.01415	-0.598417	-0.333171	-0.274952	1.12063	0.958503	1.56901
Pfn2	0.838125	0.122354	1.42905	0.624577	0.0619484	0.479851	-1.50823	-1.3738	-0.673878
P2rx4	0.0142915	-0.559228	-0.416962	-1.50836	-0.776372	-0.307491	1.19782	0.772001	1.5843
Ube2j1	0.706189	0.178589	1.27848	0.0655026	1.22133	0.124718	-1.19749	-1.36699	-1.01033
Ap3m1	-1.16272	-1.19775	-0.447267	-0.622166	-0.473118	0.587109	0.593619	1.36167	1.36062
Mbnl1	0.971965	0.661081	1.00111	0.136661	0.318652	0.571185	-1.66225	-1.45179	-0.546613
Habp4	1.01492	-0.0251466	1.30894	0.453959	-0.237312	0.951238	-1.38656	-1.0019	-1.07813
Hip1r	0.382476	0.102693	0.0183419	-0.85764	-1.23791	-1.45312	0.654413	1.49304	0.897707
Sacs	1.10222	0.706992	0.807852	0.191772	0.489437	0.519903	-1.49266	-0.885283	-1.44023
Cabp1	1.35837	0.62611	1.16035	0.230743	-0.0630017	0.229938	-0.910916	-1.39922	-1.23237
Dclk1	-0.137454	0.173913	0.399819	1.09943	0.719062	1.32013	-0.993415	-1.333	-1.24848
Git2	1.0241	0.134282	-0.218499	0.695006	0.916437	1.01072	-0.846946	-1.62005	-1.09504
Auh	0.911508	1.56592	0.441891	-0.233824	0.43736	0.249908	-0.610743	-1.26698	-1.49504
Mink1	-0.191891	-0.930986	-0.688843	-0.0299061	-1.22837	-0.663834	1.1274	1.2603	1.34614
Dnaja4	1.03213	0.525639	1.17368	0.0417916	-0.0198367	0.849372	-1.00457	-1.59305	-1.00516
Stard10	0.74389	-0.110998	1.01009	0.375362	0.752569	0.767817	-1.28445	-0.446506	-1.80778
Myo18a	1.58524	0.904613	1.0795	-0.324032	-0.410818	-0.113818	-0.699071	-0.425792	-1.59582
Glrx	1.25613	0.709872	1.35182	0.0540585	-0.396104	0.357345	-1.34625	-0.901143	-1.08573
Prep	-1.29967	-0.408212	-0.167153	1.56174	1.39827	0.679192	-0.654783	-0.883846	-0.225528
Ptk2b	-0.940544	-1.03583	0.32793	1.18243	0.925861	1.49887	-0.3656	-0.919607	-0.673505
Srcin1	0.319719	0.0698579	-0.228891	0.75882	1.48001	0.899012	-0.455316	-1.5133	-1.32991
Acss2	0.600402	0.36871	0.20235	1.27061	-0.171231	1.22691	-1.51247	-0.826351	-1.15893
Abhd2	0.26694	0.307816	0.429132	1.11186	0.767218	0.939785	-1.13386	-1.48772	-1.20118
C1qtnf1	0.328777	0.75783	0.340333	0.669691	0.881513	0.857998	-1.73618	-0.94795	-1.15201
Dbn1	1.22288	1.08642	1.09277	0.443302	-1.14278	0.0459333	-0.686047	-1.14949	-0.91298
Kcnip3	0.605041	1.12928	0.637951	-0.0121443	0.519672	0.69037	-0.451015	-1.82119	-1.29797
Ehd3	1.50489	0.485862	1.69493	-0.235594	-0.741173	-0.390956	-0.578058	-0.972302	-0.767607
Macf1	-0.370927	0.424094	-0.116413	-0.901971	-1.43307	-0.93184	0.712686	1.31303	1.30441
Ndrg3	1.35931	0.605276	1.20919	-0.301303	0.515091	-0.00536382	-0.854831	-1.11689	-1.41048
Nagk	-1.392	-0.777565	-0.338439	-0.0486065	-0.987415	0.0586719	0.885494	1.61511	0.984744
Rgs17	-0.918516	-0.919868	-0.364399	-1.26234	-0.434585	0.365571	1.30958	1.30209	0.922467
Plxnc1	-0.322489	-0.440381	-1.16591	0.093954	-1.21333	-0.593178	1.37383	0.973024	1.29448
Ecsit	0.783063	1.80877	0.447494	-0.27901	0.383696	0.099273	-0.753944	-1.32583	-1.16351
Afdn	0.157655	-0.0346842	1.168	0.494556	1.01594	0.853481	-0.903087	-1.33974	-1.41213
Mvk	-0.617278	-0.789442	-1.07022	-0.100292	-0.643757	-0.626064	1.02943	1.45738	1.36024
Scn11a	-0.595172	-0.0362159	-0.594692	-0.474573	-1.30842	-0.754467	1.39146	1.31802	1.05407
Acox1	1.33992	1.56722	0.413904	-0.0646322	-0.249994	-0.116451	-0.311848	-1.48432	-1.0938
Atp2b2	1.13428	1.21707	0.883437	-0.406829	0.46563	0.0749903	-1.42272	-0.702349	-1.24351
Syt5	-2.02315	-0.601455	-0.90558	0.454451	0.252769	0.187336	0.962088	0.620521	1.05302
Syt7	-0.426582	-0.632363	-1.89945	0.206127	0.172585	-0.587136	0.944872	0.984674	1.23728
Ak1	1.39353	0.0077584	0.768894	0.298651	0.678301	0.353662	-0.699192	-0.965419	-1.83618
Htra1	0.836918	0.0587324	0.909585	0.705462	0.48557	0.693019	-1.65098	-0.543778	-1.49453
Tagln3	0.75331	0.483141	1.05932	0.382707	0.404897	0.807888	-1.17328	-1.21139	-1.50659
Septin6	-1.33398	-1.22939	-0.690578	0.389041	-0.666927	0.46938	0.836804	0.767318	1.45833
Adam22	1.1777	0.832965	0.914249	0.259242	0.534777	-0.164219	-0.932727	-1.75584	-0.866144
Adam23	1.21734	1.09212	0.935388	0.128099	-0.239236	0.385811	-0.923556	-1.24587	-1.3501
Coro1b	-0.374859	-0.830178	-0.482651	-0.128698	-1.4396	-0.272004	0.864915	0.841492	1.82158
Mpp2	0.257452	0.602623	-0.174977	1.06466	0.675743	1.11752	-1.04105	-0.757401	-1.74457
Tagln2	-1.04711	-1.31086	-1.20388	1.41738	0.457167	0.542694	1.09071	-0.100116	0.15401
Pacsin2	1.57157	0.299773	1.27521	0.112131	-0.113218	-0.110952	-0.398996	-1.58633	-1.04918
Carm1	-1.70387	-0.900607	-0.847413	1.13508	0.555045	0.888615	-0.489914	0.602356	0.760709
Stat2	-1.52266	-1.05709	-1.26254	0.38949	0.823995	0.618097	1.17599	0.531371	0.303348
Ngfr	0.691123	0.85166	0.517295	0.770336	0.56654	0.52653	-1.37758	-1.5886	-0.957297
Aifm1	0.984243	1.24983	0.269317	0.590819	0.318577	0.118898	-0.573579	-1.81652	-1.14159
Adnp	-1.59571	-0.942865	-0.674423	-0.0233287	0.108467	-0.186433	0.80012	0.895085	1.61909
Cpne6	0.529602	0.884687	0.856587	0.110632	0.430253	0.674566	-0.18942	-1.44841	-1.8485
Plcb1	-0.113879	-0.322557	0.0500646	0.946791	1.30068	1.21733	-0.691867	-0.70141	-1.68516
Gys1	0.794656	0.751531	0.910361	0.303621	0.277169	0.780143	-1.59072	-0.807024	-1.41974
Uba2	-0.946057	-1.67334	-0.759494	-0.262986	0.241038	0.494209	0.369124	1.24777	1.28973
Apc2	-0.866537	-0.811844	-0.668668	-0.229839	-0.173412	-0.973651	0.786867	1.76823	1.16886
Large1	0.786136	1.53342	0.417962	-0.160603	0.938269	-0.212494	-0.995078	-1.50871	-0.798903
Vars1	0.749993	0.231556	1.18532	0.238824	0.123398	0.975758	-1.84097	-0.530999	-1.13288
Rasgrp1	-0.831415	-0.935105	-0.382415	-0.785744	-0.105956	-0.6901	1.58723	1.4999	0.643605
Stk39	1.83613	0.59768	1.35275	-0.684572	-0.749776	-0.656932	-0.672276	-0.467318	-0.55568
Fkbp1b	0.546832	-0.429103	0.913325	0.971695	1.16829	0.335547	-1.37402	-0.843634	-1.28894
Unc119	0.0639171	0.0782123	-1.03451	-1.15982	-1.1082	-0.3127	0.951836	1.54714	0.974119
Dnpep	0.237325	-0.0783108	0.421022	1.44003	0.635893	0.695956	-0.28396	-1.45966	-1.6083
Kcnq2	1.21514	1.51845	0.835496	-0.744689	0.115746	0.00292288	-1.12389	-0.779409	-1.03977
