# Supplementary material for: Deep visual proteomics uncovers nociceptor diversity and pain targets
Source: Nat Commun. 2026 Apr 11;17:3437. doi: 10.1038/s41467-026-71418-8 (PMC13076600; doi:10.1038/s41467-026-71418-8)
Supplement: Supplementary file 11 — Source Data [file 41467_2026_71418_MOESM11_ESM.zip › SourceData_updated names/SuppleFig1ce/SUPPLEFIG1c_right_Mechano_dynamicrange.csv]

Gene	Intensity
5031410I06Rik;Gm10220;Gm21663;Gm21698;Gm7347	12978.1
Ighv8-8	12322.6
Ncbp2as2	3395.09
Gm17949	NaN
Ttc13	2760.9
Coq10a	6127.5
Ighg3	6645.26
Kif13b	2080.96
Trappc8	14401.6
Gm55359	1987.16
Nt5dc2	906.708
Gm56451	4274.55
Vmn2r58;Vmn2r60;Vmn2r61;Vmn2r90	5361.84
Ptar1	2521.41
Neb	9163.6
Rapgef1	3760.9
Ahnak2	110220
H1f10	2072.04
Slc9a6	8875.6
Cul4b	10725.4
Zmynd8	3092.79
Dhx8	1906.91
Arfgef2	23110.2
Bptf	NaN
Tanc2	6734.83
Gpatch8	2556.3
Cdc27	2541.57
Cdr2l	15700.9
Osbpl7	2344.59
Kiaa1522	1836.07
Itgb4	3139.09
Camta1	2217.76
Ptprf	6614.83
Zfyve9	8543.15
Tmem201	11523.8
Osbpl9	12737.2
Szt2	4998.38
Bltp1	4550.94
Sh3pxd2b	9049.75
Arhgap27	3878.85
Med14	7222.86
Dhx35	2092.58
Pusl1	1395.36
Ddi2	10192.8
Dock11	25394.7
Frmpd4	3576.44
Map7d2	19933.8
Ryr3	5955.22
Ckap5	30462.4
Ambra1	3457.84
Camsap1	4033.24
Ano3	3963.23
Tprn	806.133
Ndufaf6	1170.85
Virma	2760.42
Man1b1	9838.46
Fubp3	12872.6
Pnpla7	1432.28
Map7d1	14582.8
Dpy19l4	4663.93
Focad	4726.07
Ptpn3	1611.08
Rap1gap	17972.4
Shroom2	1923.53
Ubr4	30323
Zfp442;Zfp937	11259.9
Fmnl2	11851.1
Scn1a	3453.27
Ndufaf5	3584.14
Rtf1	2727.67
Skt	6600.78
Gm14151	4785.59
Ppig	20006.4
Ppip5k1	1819.29
Slc25a25	65964.5
Upf2	3333.79
Fam171a1	1290.87
Pfkfb3	1515.03
Slc43a3	2792.36
Rabgap1	11073.8
Arhgef10l	3918.46
Gpr155	1465.86
Mocs3	36408.4
Las1l	6649.66
Pwwp4a;Pwwp4c;Pwwp4d	8219.64
Arid1a	6261.11
Kalrn	1450.74
4930595M18Rik	NaN
Pcdh7	2494.65
Bltp3b	4875.88
Trmt1l	2105.24
Fbxl16	5405.88
Lcmt1	3751
Rsrc2	2217.55
Palm3	1311.39
Disp3	2266.97
Ralgapa2	2643.68
Ttc38	7836.21
Ttll7	10374.8
Ttll11	4439.51
Mtr	3890.46
Exoc6b	12773.6
Mipep	6393.96
Armt1	1490.24
Lrriq4	6297.05
Rabgap1l	5485.32
Ankrd50	4486.62
Herc3	1180.36
Dennd4c	1254.72
Kcnb2	10641.1
Arhgap31	20419.7
Dpy19l1	6226.57
Itih4	3326.17
Sh2d4b	3225.46
Aldoart2	15095.5
Hbb-bs	29088.8
Sec14l1	8553.86
Ptprs	3942.08
Cisd3	6538.47
Vps13d	6518.53
Arhgap36	NaN
Pex10	4166.17
Eif2b3	17633.4
Phactr2	5968.63
Kif16b	10829
Uprt	3513.77
Pde4b	1173.67
Tomm5	10014.3
Frrs1l	3730.5
Nfx1	3109.45
Usp24	4785.65
Scn7a	11161.9
Otud3	1192.33
Tmem245	6810.27
Thoc2	6190.17
Dlgap4	8072.12
Triqk	7557.73
Bltp3a	3681.83
Plekhd1	11326.9
Cad	15924.5
Arhgap42	1777.1
Phf3	2040.94
Ythdc2	5246.77
Otud4	13774.6
Rrn3	3955.09
Gnai1	11026.5
Apba1	8311.03
Otud7b	6027.62
Abcc8	2187.05
Trappc11	9671.74
Polr3a	4980.96
Ppfia1	3706.58
Ankrd44	1189.22
Scaper	12135.9
Plxnb2	2879.72
Ogdhl	60315.5
Dock5	11875.4
Rbm25	12721.2
Xpnpep3	2409.9
2310061I04Rik	7692.59
Amn1	2421.21
Ppfia4	2243.02
Clip3	14990.1
Nup205	22103.3
Pdzd8	16299.3
Osbpl8	19185.2
Cttnbp2	4092.69
Tmem229a	4482.01
Dnaaf5	3264.74
Tmf1	7257.4
Nxpe3	3345.31
Arxes1;Arxes2	3443.77
Mfap1a;Mfap1b	5168.29
H2ac11;H2ac12;H2ac13;H2ac15;H2ac25;H2ac4;H2ac6;H2ac7;H2ac8;Hist1h2af;Hist1h2an;Hist1h2ao;Hist1h2ap	515733
KRT86	15823.9
KRT34	NaN
SRPP	NaN
	1901760
KRT14	120832
KRT6A	5169.86
ALB	1053260
KRT6B	2939.77
KRT1	1348130
KRT18	NaN
KRT8	2155.16
KRT19	1778.19
KRT7	NaN
KRT16	5801.21
KRT10	812409
KRT5	95834.1
	1599.24
APOA1	101938
	1001110
Krt19	5163.63
FLG	3910.12
SERPINA1	2146.92
KRT9	22816.3
KRT2	210625
KRT17	2744.4
TF	65373
LOC525947	17659.4
FLG2	6836.83
Krtcap2	6188.93
DMKN	NaN
KRT80	4534.72
KRT74	73707.1
KRT25	NaN
KRT77	16893
HRNR	13024.2
Krt222	5630.58
KRT78	15016.7
KRT23	2428.78
KRT84	NaN
Mtx3	16272.9
Btbd8	3405.03
Ankrd29	5941.71
Dgki	5171.29
C7	2497.02
Dgkh	5969.53
Lratd2	6609.72
Jakmip2	5956.16
Safb	11233.7
Mthfd2l	1725.16
Pgbd5	2957.01
Ccdc6	13981
Tmed7	36539
Ddx23	14904.8
Tmppe	7175.83
Tpm3-rs7	26959.6
Hnrnph3	13373.7
Pigg	6891.81
Ptrhd1	2649.68
Ces1b	7700.36
Gls	116900
Acad12	2848.87
Dnajc13	24055.1
Kctd17	2853.65
Mroh1	5076.87
Soga1	1058.56
Ankhd1	5539.14
Ces2g	607.585
Mctp1	2921.78
Gcn1	29759.7
Ttc17	1167.8
Golgb1	45308.8
Rasal2	5159.75
Fam184a	2708.77
4931408C20Rik	NaN
Col6a3	26146.8
Dip2c	30215
Zc3h7a	3173.98
Rsf1	1389.49
Sptbn4	5792.31
Slc4a1ap	1460.78
Pcdh17	1550.6
Sbf2	2339.61
Tstd1	709.786
Adap1	6988.69
Ift140	3726.8
Fam98c	9218.06
Ap1ar	6160.5
Rasa1	8641.88
Setd1a	2614.99
Parp4	3511.98
Ces1a	NaN
Nbeal1	2500.81
Fbxl18	4845.44
Slc25a53	11657.7
Ascc3	7168.33
Chd2	3830.16
Scaf11	3205.45
Herc1	6837.76
Krt78	NaN
Tns1	29677.1
Dnah7a	40070.9
Tex264	9212.47
Pdzd2	1575.27
Irf2bp2	1774.24
Pira12	8267.11
Abcc4	2675.57
Kank1	5182.19
Ice1	754.182
Hectd4	8684.04
Mideas	1485.56
Akap13	9538.82
C2cd2	19393
Nup153	9072.36
Pi4ka	10964.2
Ryr2	21313.5
Nbas	14355.5
Apob	2954.06
Arid1b	8311.32
Wdfy1	13186.6
Acacb	12196.6
Trip11	15274.2
Rnf213	14997.8
Dsp	9573.58
Nolc1	3971.04
Ythdc1	8453.02
Zfr2	5217.71
Ahnak	183970
Myo1e	15138.7
Plekha5	7179.23
Bod1l	4390.7
Ttc7b	5928.81
Utrn	15416.5
Usp31	6411.27
Ube4a	14753.4
Akap11	2042.86
Zc3h13	2955.29
Numa1	11010.6
Tsc22d2	2695.23
Cfap43	NaN
Nrxn2	2839.16
Dnajc21	2942
Nfxl1	898.496
Fry	9733.31
Ccdc141	2973.04
Dennd4a	4971.01
Zbtb10	1397.85
Rap1gds1	28531
Spryd3	3954.09
Kidins220	6015.37
Akap6	4383.86
R3hdm1	2996.98
Dlg5	2235.7
Cald1	9310.51
Btaf1	2826.43
Sec16a	21450.4
Raph1	7359
Larp1b	1699.63
Ccdc149	5367.08
Atf6	3610.2
Tpr	23009.5
Lonrf2	1604.99
Skic3	9198.32
Pcdh9	1512.72
Agl	48743.4
Zc3h7b	5163.04
Farp1	5797.6
Usp32	2273.99
Fryl	11354.4
Myo10	4915.21
Srp72	15341
H2-M3;H2-T24	1905.37
Gucy1a2	3529.63
QNG1	2563.05
Dhx16	2035.06
Galnt9	5358.03
Sec24c	32068.3
Heatr1	4915.35
Nccrp1	3441.47
Mettl7a3	14994.2
Arfgef1	13424.7
Kbtbd2	6708.65
Pcf11	1071.96
Nsmce4a	3028.97
Rab11fip2	803.838
Atp2b1	32276.4
Trip12	4573.83
Akr1b10	7211.29
Poglut3	1663.5
Zbtb11	1054.03
Ank3	3653.36
Brd1	1779.14
Arfip1	7960.52
Evi5l	7357.14
Serpinb9c	NaN
Mdn1	5013.9
Gm8011	41005.7
Usp35	13936.2
Hk2	4929.04
Capn2	46236.1
Cacna2d1	3995.03
Bin1	14958.4
Sec22b	76642.5
Dpysl2	160718
Lgals9	3271.78
Rundc3a	24973
Emd	15341
Esrra;Esrrb	779.302
Kcnk1	2636.45
Gtpbp1	4920.05
Alyref	27542
Clta	47186.3
Pten	10080.5
Stxbp1	66195.3
Endog	5660.19
Map3k4	20223.8
Metap2	19648.7
Capn5	6181.06
Arg2	4520.6
Prdx6	38309.1
Akap1	1902.02
Ampd3	14553.5
Dld	178316
Hsd17b10	80185.8
Ube3a	11703.2
Tcof1	1322.59
Dctn1	49287.5
Prkcsh	18502
Eef2k	NaN
Serpinb9	3400.54
Serpinb8	986.988
Prdx4	145462
Diaph1	9431.64
Eftud2	19459
Ercc2	3773.66
RO60	2275.68
Rgs4	2195.66
Pik3r2	2076.37
Galnt1	3183.82
Faah	4463.85
Aip	8239.97
Flot1	28995.3
Numbl	8606.76
Cyth3	4252.81
Mras	3571.65
Sdcbp	8291.07
Atox1	5135.55
Degs1	11813.9
Pex5	9708.37
Snap23	1431.84
Psmb1	37342
Hdac1	3406.71
Map2k3	912.469
Ndufb11	251090
Gsto1	8566.21
Rpl21	48914.1
Gclm	46632
Amacr	5978.72
Kif3c	13943.2
Vps26c	3492.88
Agpat1	7353.37
Dpysl4	13874.3
Map3k5	13162.3
Scarb2	6011.15
Grcc10	2087.99
Phb2	176972
Atp5if1	223699
Terf2	1346.49
Bet1l	6715.5
Gosr2	7216.24
Kcns1	3230.54
Ddt	1626.86
Cpsf2	11472.7
Kcnh2	3131.99
Psmd4	16531.1
Kifc3	2883.07
Ptpn9	3522.56
Exoc7	19658.4
Dhx15	24777.9
Purb	29122.4
Srsf5	15758.3
Kpna4	13873.8
Kpna3	7011.07
Kpna6	980.422
Capn1	34430.9
Abcc1	4146.4
Anp32a	41586.9
Exoc4	19737.5
Phyh	1056.79
Hax1	13017.3
Sult3a1	2886.11
Pld3	9520.38
Folh1	2713.23
Dhodh	4296.32
Prrt1	1643.3
Fkbpl	2243.01
Atf6b	174.429
Clcn6	25084.3
Ech1	23098.2
Sema6a	6401.34
Fkbp8	35063
Edil3	7709.9
Clk3	2808.52
Clk1;Clk4	2274.36
Cdk14	5960.13
Stx1a	15971.7
Rabep1	16179.7
Cd151	2622.48
Psmd14	54587.2
Ift81	1602.14
Adam10	5189.87
Npc1	2766.52
Bmpr2	7248.25
Scamp3	4900.56
Daxx	414.704
Pmm1	13731.3
Bet1	3135.31
Stag2	4181.76
Anxa3	2755.11
Ap1b1	82111.3
Ppef1	3595.81
C1qbp	13802.5
Itgb1bp1	1142.76
Mgll	8935.65
Mrps12	14581.5
Myadm	4475.68
Ndufa1	3491.26
Serpini1	1152.79
Nudc	23056.6
Pnn	27154.9
Sptlc1	11676.2
Ring1	3638.39
Hnrnph1	89390
Api5	23121.6
Bcat2	10878
Timm44	15375.8
Cops5	20037.2
Slc1a4	2809.4
Calu	23862.9
Lsm2	12628.8
Pik3cd	4371.38
Ctnnd2	5394.06
Aldh1a7	3056.68
Pitpnm1	9670.33
Psmb10	4964.72
Rab33b	9793.47
Gamt	9344.19
Mrpl23	8376.37
Per1	1507.79
Sdc4	1465.11
Zw10	11683.7
Cavin1	7375.94
Ddost	198369
Aox1	13238.7
Ap3d1	33798.4
Srpk2	3382.26
Dapk3	2888.96
Dffa	9508.67
Mafg	1032.54
Chka	12030
Bysl	1783.32
Mllt10	13901
Rgs7	5296.85
Csnk2a2	9224.15
Gucy1b1	1158.52
Hmgb3	5891.84
Itgb3	6445.35
B3galt1	1181.68
Reps1	6070.11
Wsb1	1326.21
Akap2	9508.5
Bnip2	3334.71
Smarce1	6085.61
Dnajb6	8006.14
Prkag1	19740.6
Banf1	10806.2
Tnk2	3964.48
Crym	2171.88
Get3	21247.4
Slk	11465.3
Cntnap1	13344.2
Bnip3	4239.98
Trappc3	37997.6
Cacna1b	4143.07
Pgrmc1	20088.6
Impa1	11940.8
Entpd2	6224.24
Bckdk	7591.19
Copb2	109332
Nck2	1812.63
Tlk2	7126.47
Pde6d	1772.41
Tpmt	1093.16
Dnase1l3	1124.51
Impact	9953.88
Syngr1	14041.3
Bloc1s1	4166.68
Prx	8135
Strn	13705.5
Nipsnap1	156964
Nipsnap2	23650.8
Sap18	23397.1
Septin7	48297.5
Eif6	9328.57
Acot1	6214.81
Rpl35a	173659
Atp2a2	139621
Pja1	1163.78
Enam	22912.8
Supt5h	10026.9
Ldb2	1330.36
Ilk	23785
Chkb	4599.69
Psmb5	38873.9
Rngtt	1376.05
Rdh5	4274.37
Sigmar1	27173.8
Dhx9	76158.6
Dpm1	11863.3
Pip5k1c	9885.43
Stmn3	54319.8
Pip4k2a	9969.87
Adcyap1	8232.66
Eif3d	49419.2
Atp9a	28653.1
Eef1b	619592
Hmox2	15988.8
Sgce	827.832
Tpst1	2508.61
Atxn2	28404.1
Nmt1	28808.3
Nmt2	5260.73
Epb41l2	18566.3
Gpx4	19322.9
Nptx2	2126.36
Emc8	53037.3
Pdlim1	5858.46
Ulk1	2976.11
Gtf2h4	3290.95
Psma3	33406.9
Stx7	23935.5
Gnaz	5473.34
Sfn	447059
Osmr	1766.84
Tmem131	5405.73
Ugdh	3857.83
Vamp4	7512.65
Ubr1	7641.61
Snx3	22825.2
Snx12	10880.4
Sp3	1099.52
Clcn7	6748.96
Hsd17b12	50793.9
Srpk1	14673.3
Diaph2	4735.4
Smpd2	6546
Slc25a17	4859.85
Dtnb	1377.88
Cask	7414.6
Pfdn2	16557.6
Rtn2	2128.72
Ttc3	10013.8
Col5a1	3649.82
Cfdp1	1775.6
Znf326	8841.39
Sorl1	15436.5
Ctnnal1	16002
Myo1a	1766.72
Wdr1	73005.7
Slc4a4	67464.9
Ikbkb	3260.98
Vti1b	28452.5
Grpel2	1477.43
Avil	83075.3
Mtx2	46620.1
Klc1	55014.5
Klc2	54968.3
Dhcr7	72412.8
Capns1	30229.6
Dync1i1	49375.6
Dync1i2	29336.2
Ap1g2	25542.9
Shoc2	4082.25
Ikbkg	3172.43
Ppt1	3973.38
Zfr	16969.2
Cops3	27413
Cops4	27156
Cops6	31991
Men1	1699.11
Slc27a3	5375.91
Hnrnpa2b1	241977
Comt	14719.8
Becn1	7392.41
Parg	2717.57
Gosr1	17214.8
Pak1	7064.01
Lamtor3	7026.62
Rrad	1865.27
Psmc3	33161.5
Ugcg	4023.44
Clpp	16045.6
Stk16	2839.41
Hcn2	4920.89
Hcn1	9532.03
Ctbp1	23259.2
Map7	12805.3
Hsd17b7	17170.1
Bsn	8711
Birc6	8754.47
Gdap1	41675.8
Tom1	14806.7
F5	2787.13
Rpp30	3928.02
Stam2	8779.19
Sc5d	2974.03
St3gal5	2157.5
Idh1	36226.9
Akap10	4600.88
Arl6	2702.44
Rbbp9	8097.42
Ccnk	4683.93
Zfand5	4826.15
Hdac3	2031.56
Syn1	34365.1
Zbtb7a	4016.56
Lin7c	15763.6
Gnpda1	3718.1
Yme1l1	14901.5
Stx8	18130.2
Gcat	1176.66
Olfm1	NaN
Cpd	6039.13
Abcd4	3037.23
Lgmn	1239.32
Tpp1	5620.21
Sh3pxd2a	3792.67
Mkln1	2182.56
Itm2b	16160.7
Coro1a	40025.6
Cope	17414.5
Rbm3	16194.2
Fhit	1232.55
Lancl1	29219.8
Dnajb5	1791.02
Vti1a	13811.2
Adh1	1620.99
Dhfr	2688.71
Mtco1	25939.1
Mtco2	276046
mt-Co3	9624.37
Hprt1	32801.7
Ca2	7588.29
C3	28941.4
C4b	11328.2
Fos	753.371
Thy1	60845
B2m	4007.38
H2-L	5460.85
H2-K1	1994.64
Hba	10100.3
H3-3b;H3-5	2083270
Lamc1	34236.5
Lamb1	35734
Mtnd1	74958.7
mt-Nd2	5954.6
Mtnd4	30898.3
Mtnd5	22940.3
Mtatp8	174207
Iap	42088.9
Gfap	NaN
Cfb	7834.61
Mbp	43784.2
Araf	7854.53
Prnp	2625.2
Aldoc	68965.5
Aldoa	361909
Prkaca	13497.5
Got1	22786.6
Got2	294447
Tuba3b	6429.29
Src	12318.8
Jun	3824.75
Myl1;Myl3	12166.3
Ldha	101621
C5	2092.74
Gpi	41504.8
Ctsl	2828.56
Me1	35578.4
Gap43	1063.89
S100a4	8243.92
Ttr	57706.4
Anxa2	80135
Alb	552699
Serpina3k	2929.32
Hsp90aa1	649718
Ercc1	1892.35
Pdia4	34609
Aprt	3688.51
Hsp90b1	280979
Col3a1	9990.76
S100a10	58901.3
Apoe	14269.1
Sod1	3472.67
Mdh2	333743
Camk4	2432.67
Nefl	1647470
Nefm	1834740
Gnai2	37548.4
Polr2a	11091.5
Itgb1	14062.6
P4hb	37745.6
Alpl	21640.4
Ncl	46154.5
Pgk1	151818
Junb	2489.6
Fth1	30973.5
Myl4	1577.04
Hmgn2	3436.63
Hoxc9	4926.56
Sod2	38578.2
Cdh1	7284.84
Surf1	4559.54
Nudt10;Nudt11	4078.89
Rc3h2	2544.75
H2az1;H2az2	169526
Pde11a	1758.99
Prkg1	20387.7
Wipf3	5071.05
Atxn1l	2354.99
Derpc	3110.1
Rps27a;Uba52;Ubb;Ubc	846131
Pet100	4700.33
Ndufb1	58732.6
Tmem254	3622.12
Calm1;Calm2;Calm3	287994
Lynx1	6909.58
Zftraf1	3792.13
Anxa1	2788.95
Eef1a1	119198
Bcl2	4067.7
Nid1	23199.8
Alad	2437.23
Ctsb	14558.9
Eif4a2	184271
Mapt	39369
Txn	72064.1
Gstm1	19205.7
Tcea1	9975.26
Rras	8248.32
Slc3a2	11103.6
H1-0	236984
Sub1	10775.1
Col1a1	105474
Parp1	11415.5
Plat	2279.67
Fn1	112483
Gpx1	17597.7
Fabp3	14110.1
Lamp1	1143.1
Hsp90ab1	591380
Dmd	25518
L1cam	7175.41
Camk2a	12118.9
Itpr1	2572.09
Nudt19	4814.58
Tcp1	112805
App	10333.8
Prkar2a	20601.2
Pfkl	7854.41
Calb1	9851.37
Cox5a	276213
Pdcd6	9704.89
Prkar1b	13028.6
Cntn1	13164.5
Rpl7a	77636.6
Gsn	54855.5
Umps	2938.32
Scd1	3227.44
Ncam1	4811.6
Gpd1	78166.4
Slc4a2	3834.68
Dnmt1	2203.74
S100a6	97349
Atp1b1	127041
Rpl27a	206308
Rps16	243781
Rpl7	156834
Mdh1	144399
Rpsa	123136
Calr	55580.8
Atp1b2	19368
H2-Q7;H2-Q8	2973.07
Srp54	15805
Hspb1	135382
Psmd3	41967.2
Lmnb1	59173.9
Anxa6	97445.1
Rplp0	72686
Map1b	222254
Hmox1	15541.2
Jund	1250.09
Cpa3	22656.5
Glul	83586.6
Cdh2	6586.57
Ntrk2	1030.39
Thbd	NaN
Prph	704211
Cd44	2901.03
Sptb	3552.77
Nme1	39095.7
Gstm2	1018.56
Fgf2	6364.94
H1-2	27660.3
Atp6v0a2	9661.76
Ca3	2101.74
Lgals1	31095.4
Prkce	13530.8
Fgfr1	4841.01
Lgals3	15020.2
Ldhb	151488
Srp14	4772.53
Cnp	27646.3
Mmut	10581.7
Kcna1	33811.5
Kcna3	2241.36
Ass1	16853.2
Sptan1	141660
Hspa1l	8355.75
Ctsa	1528.88
Gapdh	523753
Lamp2	8382.43
Hmga1	12736.2
Hspa2	46338.5
Eno1	79032.1
Eno2	18363.6
Pou4f1	1027.81
Ptbp1	18641.3
Ap2a1	71574.6
Ap2a2	48144.9
Gba1	2599.53
Selenbp1	1732.93
Cox7c	79504.1
Hk1	150538
Ppia	240086
Tpi1	50611
Slc2a1	17920.1
Hspa1a;Hspa1b	19285.8
Lyz1	4707.09
Pcna	2301.28
Ptpra	4992.83
Mthfd2	3906.55
Ctsd	40716.6
Ccn1	3447.07
Bsg	9486.44
Slc7a2	12118.8
Rps6ka1	2614.97
Rps6ka3	23610.3
Cfl1	174601
Phka1	1592.09
Gnao1	50582.1
Fasn	153299
Lama1	10781.9
Gstp1	6850.68
Ifrd1	5876.9
F2	18533.1
Nefh	1129070
Rpl13a	123689
Serpinh1	7813.14
Cox5b	278098
Cox4i1	712513
Hspa5	212896
Hexb	6190.72
Tmsb4x	1396.66
Prdx3	74582.4
Vim	1909290
Map2	50381.8
Sag	4707.1
Prkca	18604
Plg	110472
Tpm3	118731
Ubl4a	20098
Bdnf	2587.23
Gna11	8351.38
Gnaq	30589.9
Abcb1a	4635.14
Cst3	6007.62
Lmnb2	62303.6
Pcsk2	1223.69
Cma1	2711.71
Tap1	2741.54
Tgm2	1271.59
Emb	29747.2
Fech	15783.7
Myd88	515.612
Cbl	6210.44
Gabrg2	818.292
Ap1g1	53757.4
Eif3a	79390.7
Cbx3	11750.8
Gja1	4468.81
Xrcc6	3505.84
Pnp	6291.17
Pcmt1	21863.6
Gfus	10842.2
Gria2	5036.5
Cryab	9614.88
Htr3a	1611.6
Cat	105743
Bcat1	7007.87
Ppib	59103.6
Capg	5927.84
Gsta4	6965.9
Lta4h	15020.9
Th	1746.4
Impdh2	9517.85
Aldh1a1	4436.29
Acp2	3498.61
M6pr	22761.2
Cdk11b	17950.6
Ndn	4870.17
Rps2	284573
Timp2	3558.33
Nfkb1	4290.21
Ubtf	6287.73
Tln1	32231.7
Ezr	22743.7
Msn	101034
Rdx	16661
Gabra2	2351.25
Ctnna1	29293.4
Chga	2843.58
Ptma	3773.39
U2af2	59938.2
Glud1	111672
Pik3r1	3333.59
Psmd7	58263
Sars1	65235.7
Marcks	2951.7
Fkbp1a	26062.6
Snrpb	85250.5
Cers1	3613.86
Map4	37050
Mpz	196163
Gna13	157069
Plaa	31155.6
Xrcc5	6278.56
Rpl3	103005
Pdia3	126855
Mgat1	3163.46
Braf	3194.67
Psmb8	7938.86
Psmb9	2194.32
Aco1	13446.6
Apex1	23587.7
Adh5	8105.14
Col2a1	3336.73
Dusp1	768.878
Adss1	806.864
Camk2b	7108.48
Bgn	3779.17
Dcn	5645.3
Nap1l1	21796.1
Atxn10	28465.3
Celf1	7211.25
Nckap1	31531.4
Septin4	23887.1
Bri3	2765.19
Napb	41124.4
Mug1;Mug2	3622.21
Marcksl1	927.627
Rxrb	1048.77
Kif5c	120340
Kif2a	21514
Kif3a	19929.7
Prkcd	18427.8
Epha3;Epha4;Epha5	NaN
Pabpc1	186270
Gnb4	NaN
Ftl1	11920.9
Hexa	1351.52
Casp1	2537.82
Nedd8	30985.6
Oat	24924.7
Vtn	13077.3
Ckmt1	567892
Cdk4	554.148
Fkbp4	54753.7
Gna14	5290.85
Hmgb2	5062.5
Ctnnd1	14076.9
Des	9006.4
Aimp1	94830.2
Rbpj	1614.2
Prkar2b	30288.6
Slc6a11	7518.67
Akt1	9776.15
Dbi	79272.3
Map2k1	17342.4
Scp2	27520.5
Ssb	32069.9
Drg1	7034.02
Serpinc1	19104.9
Pvalb	2961.51
Kras	15516.5
Wars1	31447.2
Kif1a	31973.6
Kif5a	33800.9
Proc	1533.21
Ranbp1	12583.6
Ptk2	3772.28
Mif	29179.2
Ephx2	1569.39
Usp4	2606.76
Ptpn11	11081.1
Rab3d	9975.87
Rab5c	50449.8
Rab6a	69494.4
Rab21	24577.9
Rab22a	3130.06
Rab23	5197.19
Rab24	11894.6
Rab18	32642.1
Grin1	3231.95
Thbs1	2208.97
Pdha1	489111
Hal	3603.21
Fah	3162.2
Ret	16803
Fbl	22495.8
Canx	62697.5
Ap1m1	49641.8
Prdx1	186883
Ptpn1	10228.7
Ptprk	NaN
Ptpn12	3882.23
Fmr1	26854.5
Ldlr	6696.69
Rpl12	83085.5
Rpl18	228738
Tap2	4709.85
Sar1a	34806.4
Cpox	7201.82
Gnl1	23463.3
Ppm1b	3672.13
Por	26282.5
Tagln	1924.49
Hmgcl	5450.46
Ttl	32746.1
Hspa9	249991
Dnm1	133537
Dnm2	18250.8
Grik2	NaN
Man1a2	17571.8
Tjp1	6180.63
Fyn	12857
Fen1	10204.5
Cap1	41505.8
Tkt	163616
Cd9	10536.9
Vps26a	35327
Tfam	11501.3
Ighmbp2	3057.91
Syt4	17505.6
Rpl28	68260.7
Acsl1	33046.5
Kdm5c	1367.7
Abca1	3111.82
Abca2	4811.65
Csk	17537.3
Tac1	2125.3
Eci1	22525.7
Foxk1	1781.22
Septin2	52605.4
Stat1	13199.6
Stat3	18285.2
Stat5b	4614.26
Pik3ca	4255.1
Eps15	25439.3
Pura	125693
Lifr	9616.6
Htt	15050
Dpagt1	6153.3
Cct8	113950
Cox6a1	52501.3
Msh2	2657.49
Ptgir	2934.22
H1-4	717336
H1-1	4505.96
H1-5	57696.4
H1-3	369609
Itgav	4952.59
Akr1b1	19770.5
Akr1b8	527.93
Crebbp	1532.64
Cfl2	9191.67
Fkbp2	57938.8
Acadm	68708.6
Rangap1	34842
Syt1	8920.02
Syt2	8389.46
Gpx3	41219
Cdkn1b	2278.52
Nsf	215898
Vps4b	27970.3
Psmc2	74726.7
Rab11b	87085.3
Ina	28422.8
Nf2	2362.22
Adss2	11425.3
Pdcd2	3411.02
Myo1b	7164.12
Brcc3	5917.61
Nedd4	24095.6
Stt3a	59361.8
Cryz	3258.73
Tes	5626.11
Rph3a	34914.9
Aldh2	106944
Aldh3a2	29667.7
Capza1	19657
Capza2	44579.6
Capzb	47980.7
Srprb	18762.5
Gsr	13154.6
Mtx1	16378.8
Map2k4	14038.6
Mapk14	1179.94
Gfpt1	13384.3
Pfkm	59847.3
Scg3	4412.71
Rpl6	294094
Rpl29	21564.1
Fosl2	1935.45
Crat	11120.5
Crkl	9799
Rplp1	1724.91
Rpl5	43549.5
Rpl13	138197
Rpl36	28043.3
Anxa5	65174.9
Epb41	1501.84
Gadd45a	2043.06
Rfx1	2685.76
Abcd1	8340.29
Tbca	11304.9
Ppp3cb	4470.03
Ppp3cc	3057.21
Lmna	202377
Hspa4l	19144.3
Cbr1	41843.4
Cox7a2	221698
Gstm5	34428.3
Slc25a4	1448510
Cit	2963.1
Camlg	9580.93
Ercc3	3613.96
Serpind1	11637
Hnrnpa1	104019
Inpp1	13671
Ppm1a	13577.4
Ptpre	3946.05
Pcyt1a	13262.8
Cdk5	61108.1
Psma2	42301.1
Tmod1	15200.1
Cav1	2979.79
Impdh1	8885.34
S100b	30485
Bckdha	25443.3
Hsd17b8	10544.2
Ahcy	90958.8
Fmo1	17889.5
Gdi1	88626.7
Sts	6834.89
Atp6v1a	111036
Atp6v1e1	90088.5
S100a11	1164.85
Acadvl	83778.2
Pa2g4	22601.5
Cast	11333.4
Dvl1	3711.15
Rab7a	106896
Uros	2298.68
Acadl	109087
Ppox	3756.09
Rpl9	98458.2
Plcb3	14045.1
Hsd17b4	66781.6
Clcn3	3961.04
Adcy9	2800.31
Gss	4242.55
Hdgf	22345.4
Atp6v0d1	81560.7
Fabp7	731155
Slc25a5	183448
Lum	3129.93
Slc1a5	2209
Mnat1	2446.96
Nek1	6558.23
Sqle	8726.43
Clgn	14058
Tst	14148
Kpna2	3072.11
Jak1	11644.8
Pon1	7559.6
Polr1c	5921.87
Usp10	12598.7
Pkm	513409
Ndufs6	45537.1
Uck1	3678.1
Stat6	4959.44
Rida	11243.3
Cpt2	26868.8
Tmem165	5092.85
Tia1	2931.83
Rpl10a	140724
Dbt	28814.3
Cux1	11207.5
Cebpz	1143.94
Rabggtb	4976.77
Limk1	10543
Hccs	10584.8
Fdft1	6995.47
Pctp	1159.01
Pitpna	9351.17
Pitpnb	2742.52
Slc16a1	14779.8
Rab2a	50124.4
Anapc1	4488.66
Idh2	26527.8
Dnajc2	12966.4
Stom	7278.03
Stmn1	19722.3
Atxn1	1577.09
Msh6	2822.02
Cacnb3	4540.95
Lipe	2041.8
Rad23a	3224.32
Rad23b	35806
Nub1	7187.71
Faf1	14540.4
Psmc4	44829
Tango2	6175.12
Galc	2430.27
Adsl	6966.3
Ddx6	40706.2
Hmgcs2	114659
Adprh	18635.5
Slc12a2	184384
Aqp4	539.642
Abcd3	38749.8
Pex2	1904.05
Rab8a	6226.87
Adk	20298.5
Lrpap1	15466.2
Stmn2	140658
Golga3	14698.7
Atp5mf	100606
Rrp1	4033.51
Arpp19	4538.78
Gfer	3231.23
Rab4a	9848.84
Acyp2	9290.51
Acyp1	3523.99
Atp5mpl	17233.1
Nudt2	1600.03
Atp5f1e	172678
Cda	9348.99
Cox6b1	32667.2
Cox7a1	5370.6
Cox7b	48324.6
Cyb5a	9558.15
Usp5	135880
Atp5f1b	1041420
Ctbp2	5151.89
Slc1a3	2328.08
S100a1	998.372
Wfs1	36194.3
Pdcd5	10997.7
Znrd2	17681.5
Fus	95740
Exosc10	3167.08
Usp25	7327.19
Ncstn	7025.59
Pcbp3	73076.4
Pcbp4	9493.12
Atp6v1d	36618.7
Erp29	19528.6
Eef1d	354815
Actn4	28536.1
Snrpa1	12341.8
Sesn1	1229.63
Tm9sf2	42586.2
Sesn2	2618.23
Idi1	7801.55
Mrps21	9770.58
Mrps6	15092.9
Rasa2	3803.79
Acot8	2539.51
B3gat3	25290.8
Eef2	328463
Opa1	69304.9
Ptpa	10180.4
Strn4	8896.2
Adamts10	2116.22
Paxbp1	4105.7
Btbd1	3209.63
Bbln	1090.32
Aaas	8085.45
Tpm1	3803.47
Tpm2	12469.5
Tbc1d10a	3744.62
Tubgcp3	14532
Tnks1bp1	12857.1
Vps33b	15689.1
Bcl2l13	5481.69
Dnajc30	4456.28
Cpne2	4461.46
Nup43	3469.87
Fitm2	5875.9
Zdhhc2	916.261
Rab2b	3973.78
Arhgap39	3760.68
Eif5	17523.3
Ythdf1	10103.6
Hps5	1126.22
Polr3b	2563.76
Lman2l	21308.3
Inpp5j	2604.71
Fxyd7	4729.9
Anks1a	5574.03
Sf3b6	7699.19
Mrtfb	2811.55
Dock4	6002.87
Sash1	628.897
Pcmtd1	3118.75
Arpc4	58426.2
Sec61g	3399
Ruvbl1	40893.9
Plp1	13406.9
Eif3e	92706.3
Pcbp1	60595
Ppfia3	14032.8
Pdxp	3514.1
Gabarapl2	9986.74
Romo1	8251.14
Ube2g2	1579.45
Nploc4	19967.6
Actb;Actg1	882529
Rac3	5080.87
Cdc42	11622.5
Cirbp	8871.43
Ensa	703.061
Eif4a1	64126.9
Lzts1	1208.93
Rps20	123472
Snap25	90750.9
Megf8	2820.58
Polr2i	2094.32
Dnajc5	4858.49
Rab5b	94922.9
Chp1	14770.2
Rab10	34185.6
Rab8b	8265.45
Ube2d2;Ube2d2b;Ube2d3	4839.98
Ube2m	41009.9
Ube2k	3894.73
Ube2n	45807.2
Fgf1	9510.07
Actr2	44204.1
Actr1a	161221
Cops2	27502.3
Arf1;Arf3	85112.8
Arl4c	4767.97
Arl1	50958.6
Abce1	27124.3
Rap2b	2764.92
Rpl26	144230
Stx1b	33201.2
Psme3	14045.1
Rab6b	11685.6
Magoh	27180.7
Fgf12	9030.4
Rpl27	180640
Smg6	2367.03
Pcbd1	5233.86
Depdc5	6158.75
Rpl37a	12049.5
Naa20	6351.53
Sec61a1	51429.7
Arf4	33279.8
Vbp1	9112.55
Dad1	58530.9
Abat	10566.5
Copz1	22235.3
Sumo2	2569.16
Ufm1	10321.4
Dcaf7	10534.7
Wdr5	4985.25
Ap1s1	16787.9
Nutf2	6750.63
Hnrnpk	134971
Ywhag	449762
Lrch1	3004.32
Usp46	5663.78
Rras2	711.733
Timm10	12086.8
Timm13	32790.7
Timm8b	5875.83
Rps7	75322.7
Ppp1ca	36089.6
Ppp1cb	21426.3
Psmc1	60044.7
Psmc5	70091.3
Rps8	227772
Rps15a	274046
Ywhae	231026
Rps14	101594
Rps23	66217.9
Rps18	58811.7
Rps29	8596.21
Rps11	128839
Rps13	130554
Snrpe	8405.65
Snrpf	6330.66
Snrpg	64253.1
Lsm3	6004.01
Lsm6	10933.1
Snrpd1	27563.1
Snrpd2	39536.7
Snrpd3	55806.1
Arf6	9972.17
Psmc6	43599.4
Tbpl1	2620.63
Selenot	13269.6
Kcnab2	81071.1
Abi2	12274.1
Polr2g	2049.21
Tsc22d1	3893.28
Dynlrb1	32262.2
Eef1a2	1292250
Ypel5	2462.85
Rps4x	178763
Ppp2cb	27840.6
Rpl18a	74236.3
Ap2s1	139529
Rhob	11328.6
Hpcal1	13452.4
Rpl23a	79372.5
Rps6	57185.2
Vsnl1	36770.7
Mtpn	11106.6
H4c16	2059330
Atp6v1b2	113941
Rab1A	142686
Rab3c	6181.29
Ran	159295
Rpl23	132202
Rap1a	3671.23
Rps15	25456.7
Rps24	28823.6
Rps25	108400
Rps26	158617
Rps28	20131.3
Fau	8591.34
Elob	15875
Gnb1	90939.2
Polr2l	3037.94
Rbx1	20444.4
Gnb5	3821.08
Rpl30	95862.5
Cycs	49010
Rpl31	64924
Rps3	195342
Rpl32	31598
Gtf2b	5269.96
Rpl8	129322
Ybx1	3755.34
Pfn1	31407
Tra2b	31090.5
Rac1	90917.9
Tle5	3799.9
Pafah1b1	85958.6
Rab3a	58239.5
Hspa8	747224
Tpt1	10528.2
Mpc1	25366.6
Cyth2	3469.42
Dnaja1	70323.4
Hspd1	132710
Cplx1	188873
Stmn4	7520.78
Vamp2	24341.7
Sult4a1	19067.2
Pcp4	48938.6
Eif4e	35338.8
Atp6v0c	3274.97
Mapk1	42320.5
Ppp1cc	24813.7
Ywhaz	156396
Kcna2	5690.74
Kcnab1	2460.99
Ube2b	1651.16
Crnkl1	4300.9
Hmgb1	33322.4
Sumo1	43707.2
Dynll1	5981.93
Gng2	10183.6
Gng3	5953.64
Pcsk1	2970.6
Eif5a	29230.3
Crip1	34260.4
Actg2	16945.3
Supt4h1a;Supt4h1b	4004.21
Rps17	27342
Ube2i	8281.4
Rala	11898.4
Rps12	60850.3
Rps10	51140.2
Ppp3ca	51019.4
Phb1	157735
Csnk2b	32121.9
Rpl22	59483
Ube2l3	13558.5
Rack1	143329
Prkacb	50328
Ywhaq	24364.4
Tuba4a	849144
Tuba1a	1127830
Tubb4b	302863
Prkcb	9668.91
Ywhah	147713
Ranbp9	4004.99
Zhx1	465.611
Sbds	21995.2
Serpinb5	769.51
Calca	547.976
Cpeb1	7901.81
Kpnb1	33879.1
Kifap3	11702.4
Psmb7	57646.6
Lxn	9677.05
Plxna2	6397.71
Fv1	4542.82
Itpr3	30182.9
Map2k6	4113.32
Ebp	9689.76
Myo1f	3703.84
Nfic	1255.85
Pald1	3337.98
Pfkfb2	8109.33
Pkn1	1132.23
Pdlim4	11106.8
Selenop	2701.59
Sema3e	2747.1
Surf6	2473.66
Vamp7	12643.3
Hdac2	16579.8
Mpp1	9324.18
Aup1	8090.95
Pebp1	28308.5
Stam	19680.5
Stim1	16875.9
Ctps2	3810.94
Tial1	32417.5
Hnrnph2	19879.3
Rock2	14056.2
Smad1	7400.6
Bcl2l2	2333.92
Tank	1289.33
Hint1	100193
Ufd1	35195.3
Ncoa1	4468
Elavl1	29766.7
Fgf13	10381.4
Rad50	10434.2
Rasgrf2	7522.08
Usp9x	28540.4
Tp53bp1	10051.3
Idh3g	52934.1
Galnt3	1532.57
Slc7a3	NaN
Rit2	2635.43
Rit1	2352.73
Evl	8529.72
Nherf1	16178.8
Fer	NaN
Stx4	2518.02
Vasp	14975.8
Ldb1	2721.75
Sparcl1	2510.58
Naca	16811.4
Irf3	3054.98
Casp3	3161.24
Urod	2598.67
Ctps1	3718.12
Gaa	12188.4
Atp8a1	7896.3
Cct7	71825.2
Cct2	91525.3
Cct4	134384
Cct5	81234.5
Cct6a	119742
Cct3	127514
Ptprn2	2253.09
Nucb2	2619.74
Irs2	14564.8
Atf1;Creb1	4132.25
Tgfbi	6563.68
Sgcd	16740.5
Sgcb	4422.89
Stim2	3549.12
Tnik	10089.7
Wnk1	5644.33
Phf5a	9111.55
Txnl4a	2421.17
Rpl36a	22562.5
Tubg1	8278.16
Cbx1	2693.3
Eloc	13724.6
Arf5	192668
Cplx2	4665.4
Erh	25080.5
Ap2m1	105397
Rhog	17267.1
Rpl19	76980.1
Srsf3	186727
Adcy5	1220.4
Isoc2a	11823.1
Mcl1	631.607
Serping1	9325.8
Serpinf1	1968.93
Nptn	9880.28
Polr1d	3466.22
Stac	6986.88
Prkdc	5549.72
Csrp1	31719.8
Uhmk1	3054.93
Nxn	3904.54
Pkp1	9771.89
Rps3a	98039
S100a13	17008.7
Sms	10306.4
Sptlc2	39953.9
Evi5	3977.73
Atp1b3	4199
Psme1	6606.45
Psme2	4183.4
Frg1	24078.2
G3bp2	58789.1
Anxa11	11536.3
Lig3	2895.87
Vps45	14229.5
Arhgap5	3696.71
Gcnt2	2221.6
Ica1	4715.5
Lyst	4126.56
Crmp1	13796.9
Anxa4	5185.23
Irf6	NaN
Nbr1	3172.25
Mprip	6353.02
Cacna1a	5248.4
Fhl1	16210.5
Atp5pf	142289
Bop1	1965.62
Rps5	38945.5
Pam	2674.61
Ppp4c	4571.61
Smad4	3965.32
Tarbp2	6743.63
Coq7	2941.57
Myo7a	2082.56
Eya3	6474.52
Txn2	8465.98
Gclc	3575.57
Smarcc1	5184.7
Cpt1a	32481.9
Polr2c	4121.82
Wbp2	27971.9
Thumpd3	10845.8
Mllt11	NaN
Gfra1	634.838
Xrn1	4678.17
Fh	64837.3
Pld2	2649.23
Cdr2	4709.49
Pla2g6	2307.37
Map4k4	4399.2
Anp32e	11558
Lypla1	18979.8
Jpt1	1678.46
G3bp1	31528.8
Slc35b1	3469.34
Nfib	3137.84
Rbbp6	2349.99
Fmo5	3137.14
Lama4	5741.22
Dtymk	7128.15
Rab33a	2164.27
Scn1b	6408.67
Shc1	4867.69
Apba2	2742.3
Cds1	16604
Gnpat	6067.06
Atp9b	10319.2
Atp11a	6467.95
Atp8a2	11736.1
Arvcf	6019.83
Tubb5	608781
Psmb4	70143
Rplp2	44598.9
Uqcrh	2298.26
Prdx5	229089
Stx2	2248.56
Gabpa	2049.36
Cpe	10833.6
F8a1	4117.38
Il6st	5472.74
G6pdx	9896.93
Yy1	870.322
Rbp1	3702.76
Axl	6935.1
Hnrnpul2	47824.2
Col1a2	200727
Hmgcr	7906.12
Sec23a	61670
Rsu1	15589.3
Nme2	51183.8
Cacna1c	1231.83
Vcp	220145
Aqp1	15075.9
Uba1	36072.5
C1qc	4030.86
Prkcq	3829.3
Ctnnb1	24962.3
Jup	10306.5
Ank1	15747.5
Sos2	1774.33
Sap30bp	4688.86
Nfia	16116.5
Col6a2	51197.1
Nucb1	31665.1
Mark3	4422.54
Cdk7	5438.05
Aplp1	3235.54
Enah	29064
Atp5f1a	829190
Bche	1200.33
Runx1	1331.33
Ralgds	NaN
Scg2	4061.05
Kcnb1	1685.22
Kcnd1	13869.4
Pfdn6	21584.5
Eif2ak2	5751.06
Rela	8406.49
Ckb	339082
Fxyd2	1534.23
Nf1	14729.4
Cdk16	2740.59
Top1	14313.8
Col6a1	49075.5
Inhba	NaN
Rcn1	4952.49
Mark2	10944.3
Fabp5	70945.3
Fmn1	1586.64
Pc	118316
Caprin2	2357.48
Eml1	45753.6
Larp7	4872.57
Eif5b	13116.1
Cab39	22065
Ptpn2	3298.67
Atp5me	38549.6
Aplp2	10461.8
Clu	9921.59
Anxa7	47479.7
Igf2r	6193.3
Acads	22689.5
Mest	16821.2
Lgals3bp	1664.69
Ebf1	1790.69
Bax	2800.79
Cbfb	13951.7
Tgm3	NaN
Lyar	434.878
Kcnma1	3424.39
Eps8	4161.96
Pros1	3163.63
Ssrp1	14420.4
Slc7a1	8997.21
B4galnt1	3826.49
Chd8	1344.11
Inf2	20838.1
Ubxn2b	25564.5
Trio	8186.57
Vps8	7264.09
Zc3h18	4018.44
Grid2ip	1849.82
Rbm15	6874.46
Rundc1	2672.97
Atp2b3	27211.3
Ppp4r2	2074.23
Vgf	22853
Tanc1	5038.51
Npepps	19842.4
Pepd	2340.81
St3gal2	3054.52
Relch	14648.2
Fam83h	2146.25
Gspt2	9356.11
Dnajb14	14129.1
Ppm1j	1869.16
Cdk12	920.125
Ptcd3	25664.4
Fam171b	3036.75
Mocos	1492.52
Aars2	5320.62
Acss3	1352.05
Nsun2	8406.53
Edem3	3939.65
Specc1l	28323.6
Gsk3a	6242.72
Psd3	3191.85
Asphd1	2925.94
Pi4k2a	20299.6
Hsdl2	65044.8
Col28a1	82976.1
Cd163	NaN
Msto1	6431.11
Slc39a7	10259.7
H2-T22	6870.99
Cnnm3	2077.49
Osbp	18099.7
Marchf5	10104.9
Tmem120b	875.87
Stk11ip	3467.17
Alg6	3047.11
Ap5b1	4080.1
Wdr36	3399.54
Emc10	7013.31
Tmem104	6764.72
Sting1	1671.18
Mrpl10	9069.6
Ccdc127	10786.2
Patl1	4390.68
Fahd2	16132.7
Hs1bp3	4223.06
Cul4a	5098.65
Abraxas2	10105.7
Plbd2	2221.22
Entpd7	1839.63
Khdc4	3536.41
Ppp1r21	10920
Rogdi	23122.6
Faf2	41380.5
Stt3b	21139.7
2410002F23Rik	31527.7
Hp1bp3	21649.2
Rnf157	1982.62
Iqsec3	1597.64
Lpcat1	2700.95
Spryd7	17171.2
Fam107b	3765.1
Eepd1	14857
Myl12b	61493.1
Coq10b	1354.22
Aarsd1	12365.8
Gtf2f1	1130.34
Gmps	17945.1
Mat2a	20682.8
Trappc13	14177.1
Ric8a	6083.49
Pde12	8103.62
Zc3h15	6267.92
Usp39	6582.53
Aamp	1588.55
Pdlim7	2860.56
Fam98a	19187
Smarca4	11497.3
Tfb2m	1219.73
Nlrx1	10548.2
Uri1	2332.62
Prrc2c	16508.2
Trappc10	7140.53
Echdc2	12065.1
Gdpgp1	832.607
Scrn3	3425.51
Gtf3c3	3436.48
Tmem38a	3970.49
Qsox2	4644.14
Micall2	3615.03
Ctdnep1	5273.24
Ankmy2	3937.54
Midn	NaN
Exoc5	9173.82
Foxred1	3927.84
Fbxo31	1236.38
	2037.6
Pnpla6	16952.7
Map9	1040.78
Alkbh5	2546.89
Ilrun	4143.4
Cblb	4851.08
Pomk	2008.57
Yeats2	2724.72
Tamm41	6241.06
Ccdc136	3466.23
Uap1l1	6178.15
Wdr70	5153.86
Tmem63b	19418.8
Pip4p1	7199.14
Cnnm2	2748.87
Srsf6	78702.2
Trmt1	3947.24
Psmd1	47928
Inip	1230.13
Zfyve27	5199.75
Slc17a7	4343.58
Fam131b	1125.54
Mphosph8	1991.25
Cybc1	7709.6
Smyd5	6633.67
[truncated: 4,431 more rows]
