# Supplementary material for: Deep visual proteomics uncovers nociceptor diversity and pain targets
Source: Nat Commun. 2026 Apr 11;17:3437. doi: 10.1038/s41467-026-71418-8 (PMC13076600; doi:10.1038/s41467-026-71418-8)
Supplement: Supplementary file 11 — Source Data [file 41467_2026_71418_MOESM11_ESM.zip › SourceData_updated names/SuppleFig2e/SUPPLEFIG2e_left_Mechano_CC_tissue_Upset.csv]

Mechano_CellCulture	Mechano_tissue
Ighv8-8	Igkv17-121;Igkv17-127
Ncbp2as2	Igkv1-110;Igkv1-117;Igkv1-122;Igkv1-35;Igkv1-88;Igkv1-99
Ttc13	Igkv4-58;Igkv4-61;Igkv4-91
Coq10a	Igkv5-39
Ighg3	Igkv8-28
Kif13b	Igkv3-2
Trappc8	Ighv5-12
Gm55359	Ighv5-16
Nt5dc2	Ighv4-1
Gm56451	Ighv1-31;Ighv1-42
Vmn2r58;Vmn2r60;Vmn2r61;Vmn2r90	Ighv1-74
Ptar1	Ighv1-81
Neb	Iglv1
Rapgef1	Igkv13-84;Igkv13-85
Ahnak2	Ighv1-62-2
H1f10	Igha
Slc9a6	Igkv4-72
Cul4b	Ighv8-12
Zmynd8	Gbp6
Dhx8	Iglc1
Arfgef2	Ncbp2as2
Tanc2	Igkv10-96
Gpatch8	Igkv12-44
Cdc27	Igkv8-30
Cdr2l	Igkv6-32
Osbpl7	Igkv12-46
Itgb4	Ttc13
Camta1	Coq10a
Ptprf	Ighg3
Zfyve9	Eif1ad14;Eif1ad4
Tmem201	Kif13b
Osbpl9	Trappc8
Szt2	Gm55359
Bltp1	Tmem249
Sh3pxd2b	Gm5478
Arhgap27	Gm56451
Med14	Abi3bp
Dhx35	Neb
Pusl1	Tnxb
Ddi2	Rapgef1
Dock11	Plekhg1
Frmpd4	Cfhr2
Map7d2	Ahnak2
Ryr3	Afg2b
Ckap5	H1f10
Ambra1	Slc9a6
Camsap1	Cul4b
Ano3	Dhx8
Virma	Arfgef2
Man1b1	Tanc2
Fubp3	Gpatch8
Pnpla7	Cdr2l
Map7d1	Kiaa1522
Dpy19l4	Itgb4
Focad	Camta1
Rap1gap	Ptprf
Shroom2	Zfyve9
Ubr4	Tmem201
Zfp442;Zfp937	Osbpl9
Fmnl2	Szt2
Scn1a	Sh3pxd2b
Ndufaf5	Arhgap27
Rtf1	Ddi2
Skt	Tmsb15b1;Tmsb15b2
Ppig	Dock11
Ppip5k1	Frmpd4
Slc25a25	Elapor1
Upf2	Map7d2
Fam171a1	Ckap5
Slc43a3	Ambra1
Rabgap1	Camsap1
Arhgef10l	Man1b1
Gpr155	Fubp3
Mocs3	Pnpla7
Las1l	Map7d1
Arid1a	Focad
Pcdh7	Ptpn3
Bltp3b	Rap1gap
Trmt1l	Shroom2
Fbxl16	Cavin4
Lcmt1	Ubr4
Rsrc2	Fmnl2
Ralgapa2	Ndufaf5
Ttc38	Rtf1
Ttll7	Skt
Mtr	Gm14151
Exoc6b	Ppig
Mipep	Ppip5k1
Armt1	Agrn
Rabgap1l	Ttn
Ankrd50	Slc25a25
Herc3	Upf2
Dennd4c	Fam171a1
Kcnb2	Cep152
Arhgap31	Slc43a3
Dpy19l1	Rabgap1
Itih4	Arhgef10l
Sh2d4b	Mocs3
Aldoart2	Las1l
Hbb-bs	Arid1a
Sec14l1	Mup11;Mup17;Mup18;Mup6
Ptprs	Pcdh7
Cisd3	Bltp3b
Vps13d	Trmt1l
Pex10	Fbxl16
Eif2b3	Lcmt1
Phactr2	Rsrc2
Kif16b	Palm3
Uprt	Disp3
Tomm5	Ttc38
Frrs1l	Ttll7
Nfx1	Col6a5
Usp24	Mtr
Scn7a	Exoc6b
Otud3	Mipep
Tmem245	Armt1
Thoc2	Rabgap1l
Dlgap4	Ttc23l
Triqk	Ankrd50
Bltp3a	Herc3
Plekhd1	Kcnb2
Cad	Arhgap31
Arhgap42	Dpy19l1
Phf3	Itih4
Ythdc2	Hbb-bs
Otud4	Sec14l1
Gnai1	Ptprs
Apba1	Cisd3
Otud7b	Vps13d
Abcc8
Trappc11	Pex10
Polr3a	Eif2b3
Ppfia1	Slc25a54
Ankrd44	Phactr2
Scaper	Kif16b
Plxnb2	Uprt
Ogdhl	Nfx1
Dock5	Usp24
Rbm25	Scn7a
Xpnpep3	Tmem245
2310061I04Rik	Thoc2
Amn1	Triqk
Ppfia4	Plekhd1
Clip3	Cad
Nup205	Phf3
Pdzd8	Ythdc2
Osbpl8	Otud4
Cttnbp2	Gnai1
Tmem229a	Apba1
Dnaaf5	Otud7b
Tmf1	Trappc11
Nxpe3	Itpkb
Arxes1;Arxes2	Polr3a
Mfap1a;Mfap1b	Ppfia1
H2ac11;H2ac12;H2ac13;H2ac15;H2ac25;H2ac4;H2ac6;H2ac7;H2ac8;Hist1h2af;Hist1h2an;Hist1h2ao;Hist1h2ap	Scaper
	Plxnb2
KRT14	Ogdhl
KRT6A	Dock5
ALB	Rbm25
KRT1	Xpnpep3
KRT10	2310061I04Rik
KRT5	Amn1
APOA1	Ppfia4
	Qtrt2
FLG	Clip3
SERPINA1	Nup205
KRT9	Pdzd8
KRT2	Osbpl8
KRT17	Tmem229a
TF	Tmf1
LOC525947	Ptprz1
FLG2	Arxes1;Arxes2
Krtcap2	Mfap1a;Mfap1b
KRT74	H2ac11;H2ac12;H2ac13;H2ac15;H2ac25;H2ac4;H2ac6;H2ac7;H2ac8;H2aj;Hist1h2af;Hist1h2an;Hist1h2ao;Hist1h2ap
HRNR	Rnaset2a;Rnaset2b
Krt222	KRT86
Mtx3	KRT14
Ankrd29	Krt10
Dgki	KRT6A
C7	Krt1
Dgkh	KRT7
Lratd2	KRT13
Jakmip2	KRT5
Safb	Krt19
Pgbd5	KRT15
Ccdc6	KRT4
Tmed7	KRT85
Ddx23	KRT17
Tmppe	KRT32
Tpm3-rs7	Krt26
Hnrnph3	Krtcap2
Pigg	Krt31
Ptrhd1	KRT74
Ces1b	Krt75
Gls	Krt222
Acad12	Krt25
Dnajc13	Krt5
Kctd17	Krt6b
Mroh1	Mtx3
Ankhd1	Dgki
Mctp1	Dgkh
Gcn1	Safb
Golgb1	Pgbd5
Rasal2	Ccdc6
Fam184a	Tmed7
Col6a3	Ddx23
Dip2c	Tmppe
Zc3h7a	Tpm3-rs7
Rsf1	Hnrnph3
Sptbn4	Pigg
Slc4a1ap	Ptrhd1
Sbf2	Gls
Adap1	Smim20
Ift140	Acad12
Fam98c	Dnajc13
Ap1ar	Kctd17
Rasa1	Mroh1
Setd1a	Dgkd
Parp4	Ankhd1
Fbxl18	Fga
Slc25a53	Myo18b
Ascc3	Mctp1
Scaf11	Talpid3
Herc1	Gcn1
Tns1	Golgb1
Tex264	Rasal2
Pdzd2	Armcx4
Abcc4	4931408C20Rik
Kank1	Col6a3
Hectd4	Dip2c
Mideas	Rsf1
Akap13	Pcdh10
C2cd2	Slc4a1ap
Nup153	Abca17
Pi4ka	Adap1
Ryr2	Btbd2
Nbas	Ift140
Apob	Fam98c
Arid1b	Ap1ar
Wdfy1	Rasa1
Acacb	Setd1a
Trip11	Parp4
Rnf213	Nbeal1
Dsp	Ascc3
Nolc1	Chd2
Ythdc1	Scaf11
Zfr2	Herc1
Ahnak	Tns1
Myo1e	Tex264
Plekha5	Irf2bp2
Bod1l	Ice1
Ttc7b	Hectd4
Utrn	Eid2b
Usp31	Akap13
Ube4a	Cdh19
Akap11	C2cd2
Zc3h13	Nup153
Numa1	Pi4ka
Nrxn2	Cenpf
Dnajc21	Ryr2
Nfxl1	Nbas
Fry	Apob
Ccdc141	Arid1b
Dennd4a	Wdfy1
Rap1gds1	Trip11
Spryd3	Rnf213
Kidins220	Dsp
Akap6	Nolc1
R3hdm1	Muc5b
Dlg5	Ythdc1
Cald1	Zfr2
Btaf1	Ahnak
Sec16a	Myo1e
Raph1	Plekha5
Larp1b	Bod1l
Ccdc149	Ttc7b
Tpr	Utrn
Skic3	Usp31
Agl	Ube4a
Zc3h7b	Akap11
Farp1	Zc3h13
Usp32	Numa1
Fryl	Tsc22d2
Myo10	Col22a1
Srp72	Nrxn2
Gucy1a2	Dnajc21
QNG1	Fry
Dhx16	Ccdc141
Galnt9	Dennd4a
Sec24c	Rap1gds1
Heatr1	Spryd3
Mettl7a3	Kidins220
Arfgef1	Akap6
Kbtbd2	R3hdm1
Atp2b1	Speer2;Speer3
Trip12	Ccdc74a
Akr1b10	Cald1
Poglut3	Btaf1
Ank3	Sec16a
Arfip1	Raph1
Evi5l	Ighg2c
Mdn1	Larp1b
Usp35	Ccdc149
Hk2	Tpr
Capn2	Lonrf2
Cacna2d1	Tspan15
Bin1	Skic3
Sec22b	Agl
Dpysl2	Zc3h7b
Lgals9	Farp1
Rundc3a	Fbxw9
Emd	Usp32
Esrra;Esrrb	Adam3
Kcnk1	Fryl
Gtpbp1	Myo10
Alyref	Srp72
Clta	Gucy1a2
Pten	Adgb
Stxbp1	QNG1
Endog	Dhx16
Map3k4	Galnt9
Metap2	Sec24c
Capn5	Heatr1
Arg2	Nccrp1
Prdx6	Mettl7a3
Akap1	Sipa1l3
Ampd3	Arfgef1
Dld	Kbtbd2
Hsd17b10	Rab11fip2
Ube3a	Atp2b1
Dctn1	Trip12
Prkcsh	Akr1b10
Serpinb9	Poglut3
Serpinb8	Opcml
Prdx4	Ank3
Diaph1	Tubgcp6
Eftud2	Arfip1
Ercc2	2310050C09Rik
RO60	Evi5l
Pik3r2	Gfy
Galnt1	Mdn1
Faah	Usp35
Aip	Hk2
Flot1	Capn2
Numbl	Cacna2d1
Cyth3	Bin1
Mras	Sec22b
Sdcbp	Dpysl2
Atox1	Lgals9
Degs1	Mesp2
Pex5	Rundc3a
Snap23	Emd
Psmb1	Gtpbp1
Hdac1	Alyref
Ndufb11	Clta
Gsto1	Pten
Rpl21	Stxbp1
Gclm	Endog
Amacr	Myh11
Kif3c	Map3k4
Vps26c	Metap2
Agpat1	Bcl7a;Bcl7b;Bcl7c
Dpysl4	Kng1
Map3k5	Capn5
Scarb2	Arg2
Grcc10	Prdx6
Phb2	Akap1
Atp5if1	Ampd3
Bet1l	Polr2j
Gosr2	Matn2
Kcns1	Dld
Ddt	Hsd17b10
Cpsf2	Ube3a
Kcnh2	Tcof1
Psmd4	Dctn1
Kifc3	Ebf1;Ebf2;Ebf3
Ptpn9	Prkcsh
Exoc7	Serpinb9
Dhx15	Prdx4
Purb	Diaph1
Srsf5	Eftud2
Kpna4	Ercc2
Kpna3	Gfra2
Kpna6	Rgs4
Capn1	Pik3r2
Abcc1	Galnt1
Anp32a	Faah
Exoc4	Aip
Hax1	Flot1
Pld3	Numbl
Folh1	Cyth3
Dhodh	Hps1
Fkbpl	Mras
Clcn6	Sdcbp
Ech1	Atox1
Fkbp8	Degs1
Edil3	Pex5
Clk1;Clk4	Napsa
Cdk14	Snap23
Stx1a	Psmb1
Rabep1	Hdac1
Cd151	Ndufb11
Psmd14	Gsto1
Adam10	Man2b1
Npc1	Sod3
Bmpr2	Rpl21
Scamp3	Gclm
Pmm1	Amacr
Bet1	Kif3c
Stag2	Vps26c
Anxa3	Agpat1
Ap1b1	Dpysl4
Ppef1	Map3k5
C1qbp	Scarb2
Mgll	Grcc10
Mrps12	Phb2
Myadm	Ncam2
Serpini1	Atp5if1
Nudc	Bet1l
Pnn	Gosr2
Sptlc1	Kcns1
Ring1	Col15a1
Hnrnph1	Ddt
Api5	Cpsf2
Bcat2	Kcnh2
Timm44	Psmd4
Cops5	Ptpn9
Slc1a4	Pkd2
Calu	Exoc7
Lsm2	Dhx15
Pik3cd	Purb
Ctnnd2	Srsf5
Aldh1a7	Kpna4
Pitpnm1	Kpna3
Psmb10	Kpna6
Rab33b	Capn1
Gamt	Nrp2
Mrpl23	Anp32a
Sdc4	Exoc4
Zw10	Hax1
Cavin1	Pld3
Ddost	Folh1
Aox1	Dhodh
Ap3d1	Rnf5
Srpk2	Ppt2
Dapk3	Clcn6
Dffa	Ech1
Chka	Fkbp8
Bysl	Edil3
Rgs7	Cdk14
Csnk2a2	Rabep1
Hmgb3	Cd151
Itgb3	Psmd14
B3galt1	Adam10
Reps1	Npc1
Akap2	Bmpr2
Bnip2	Scamp3
Smarce1	Pmm1
Dnajb6	Bet1
Prkag1	Anxa3
Banf1	Ap1b1
Tnk2	Cetn3
Crym	Ppef1
Get3	C1qbp
Slk	Mgll
Cntnap1	Mrps12
Bnip3	Myadm
Trappc3	Ndufa1
Cacna1b	Serpini1
Pgrmc1	Nudc
Impa1	Pnn
Entpd2	Sptlc1
Bckdk	Ring1
Copb2	Hnrnph1
Nck2	Api5
Tlk2	Bcat2
Pde6d	Timm44
Impact	Cops5
Syngr1	Slc1a4
Bloc1s1	Calu
Prx	Sp100
Strn	Lsm2
Nipsnap1	Ctnnd2
Nipsnap2	Fxn
Sap18	Aldh1a7
Septin7	Pitpnm1
Eif6	Psmb10
Acot1	Rab33b
Rpl35a	Gamt
Atp2a2	Mrpl23
Pja1	Zw10
Enam	Cavin1
Supt5h	Ddost
Ldb2	Cyp2j6
Ilk	Aox1
Chkb	Ap3d1
Psmb5	Srpk2
Rngtt	Man2b2
Rdh5	Dapk3
Sigmar1	Dffa
Dhx9	Chka
Dpm1	Bysl
Pip5k1c	Rgs7
Stmn3	Csnk2a2
Pip4k2a	Zmat3
Eif3d	Gucy1b1
Atp9a	Hmgb3
Eef1b	Itgb3
Hmox2	Cd200
Sgce	Reps1
Tpst1	Akap2
Atxn2	Smarce1
Nmt1	Dnajb6
Nmt2	Prkag1
Epb41l2	Banf1
Gpx4	Rnf13
Emc8	Tnk2
Pdlim1	Crym
Ulk1	Get3
Gtf2h4	Slk
Psma3	Cntnap1
Stx7	Mapkapk5
Gnaz	Bnip3
Sfn	Trappc3
Tmem131	Cacna1b
Ugdh	Pgrmc1
Vamp4	Impa1
Ubr1	Entpd2
Snx3	Bckdk
Snx12	Copb2
Clcn7	Nck2
Hsd17b12	Snca
Srpk1	Tlk2
Diaph2	Pde6d
Smpd2	Impact
Slc25a17	Syngr1
Dtnb	Bloc1s1
Cask	Prx
Pfdn2	Strn
Rtn2	Nipsnap1
Ttc3	Nipsnap2
Col5a1	Sap18
Cfdp1	Septin7
Znf326	Eif6
Sorl1	Acot1
Ctnnal1	Rpl35a
Myo1a	Atp2a2
Wdr1	Pja1
Slc4a4	Cbx4
Ikbkb	Supt5h
Vti1b	Ilk
Avil	Chkb
Mtx2	Psmb5
Klc1	Rngtt
Klc2	Rdh5
Dhcr7	Sigmar1
Capns1	Dhx9
Dync1i1	Dpm1
Dync1i2	Pip5k1c
Ap1g2	Stmn3
Shoc2	Pip4k2a
Ikbkg	Eif3d
Ppt1	Aif1
Zfr	Atp9a
Cops3	Pgam2
Cops4	Eef1b
Cops6	Hmox2
Slc27a3	Sgce
Hnrnpa2b1	Atxn2
Comt	Itgb5
Becn1	Nmt1
Gosr1	Nmt2
Pak1	Epb41l2
Lamtor3	Gpx4
Psmc3	Nptx2
Ugcg	Gpld1
Clpp	Emc8
Stk16	Pdlim1
Hcn2	Vamp8
Hcn1	Ulk1
Ctbp1	Gtf2h4
Map7	Aoc3
Hsd17b7	Psma3
Bsn	Stx7
Birc6	Gnaz
Gdap1	Sfn
Tom1	Tmem131
F5	Ugdh
Rpp30	Vamp4
Stam2	Ubr1
Sc5d	Snx3
St3gal5	Snx12
Idh1	Clcn7
Akap10	Hsd17b12
Arl6	Hcn4
Rbbp9	Srpk1
Ccnk	Sprr2b;Sprr2d;Sprr2g;Sprr2h;Sprr2k
Zfand5	Diaph2
Hdac3	Smpd2
Syn1	Alox12b
Zbtb7a	Cask
Lin7c	Pfdn2
Gnpda1	Gp9
Yme1l1	Ttc3
Stx8	Col5a1
Cpd	Cfdp1
Abcd4	Znf326
Tpp1	Sorl1
Sh3pxd2a	Nid2
Mkln1	Naglu
Itm2b	Ctnnal1
Coro1a	Myo1a
Cope	Wdr1
Rbm3	Slc4a4
Fhit	Vti1b
Lancl1	Avil
Dnajb5	Tulp3
Vti1a	Cacna1h
Mtco1	Mtx2
Mtco2	Klc1
mt-Co3	Klc2
Hprt1	Dhcr7
Ca2	Capns1
C3	Dync1i1
C4b	Dync1i2
Thy1	Cntfr
B2m	Shoc2
H2-L	Ppt1
H2-K1	Zfr
Hba	Cops3
H3-3b;H3-5	Cops4
Lamc1	Cops6
Lamb1	Cldn1
Mtnd1	Slc27a3
mt-Nd2	Hnrnpa2b1
Mtnd4	Comt
Mtnd5	Becn1
Mtatp8	Parg
Iap	Gosr1
Cfb	Pak1
Mbp	Lamtor3
Araf	Psmc3
Prnp	Pcdha4
Aldoc	Ugcg
Aldoa	Clpp
Prkaca	Stk16
Got1	Hcn2
Got2	Hcn1
Tuba3b	Ctbp1
Src	Map7
Jun	Hsd17b7
Ldha	Birc6
C5	Gdap1
Gpi	Tom1
Me1	F5
Gap43	F11r
S100a4	Rpp30
Ttr	Stam2
Anxa2	Adam15
Alb	Idh1
Hsp90aa1	Akap10
Ercc1	Arl6
Pdia4	Rbbp9
Aprt	Ccnk
Hsp90b1	Zfand5
Col3a1	Hdac3
S100a10	Pias1;Pias2
Apoe	Syn1
Sod1	Zbtb7a
Mdh2	Lin7c
Camk4	Gnpda1
Nefl	Yme1l1
Nefm	Stx8
Gnai2	Olfm1
Polr2a	Cpd
Itgb1	Abcd4
P4hb	Lgmn
Alpl	Afm
Ncl	Tpp1
Pgk1	Sh3pxd2a
Fth1	Mkln1
Hmgn2	Itm2b
Hoxc9	Coro1a
Sod2	Cope
Cdh1	Pde4a;Pde4d
Surf1	Rbm3
Nudt10;Nudt11	Casp14
Rc3h2	Fhit
H2az1;H2az2	Lancl1
Prkg1	Ier5
Wipf3	Vti1a
Atxn1l	Mt-Cyb
Derpc	Adh1
Rps27a;Uba52;Ubb;Ubc	Mtco1
Pet100	Mtco2
Ndufb1	mt-Co3
Tmem254	Hprt1
Calm1;Calm2;Calm3	Amy1
Lynx1	Ca2
Zftraf1	C3
Anxa1	C4b
Eef1a1	Ins1
Bcl2	Jchain
Nid1	Gm10881
Alad
Ctsb	Thy1
Eif4a2	Igkc
Mapt	Ighg2b
Txn	Ighg1
Gstm1	Ighm
Tcea1	B2m
Rras	H2-L
Slc3a2	H2-Q10
H1-0	H2-K1
Sub1	H2-Ab1
Col1a1	Hba
Parp1	Hbb-b2
Fn1	Hbb-y
Gpx1	H3-3b;H3-5;H3c11;H3c15
Fabp3	Col4a1
Lamp1	Lamc1
Hsp90ab1	Lamb1
Dmd	Mtnd1
L1cam	mt-Nd3
Camk2a	Mtnd4
Nudt19	Mtnd5
Tcp1	Mtatp8
App	Cfd
Prkar2a	Iap
Pfkl	Fabp4
Calb1	Cfb
Cox5a	Mb
Pdcd6	Mbp
Prkar1b	Araf
Cntn1	Saa3
Rpl7a	Slc4a1
Gsn	Prnp
Umps	Aldoc
Scd1	Aldoa
Ncam1	Prkaca
Gpd1	Got1
Slc4a2	Got2
Dnmt1	Tuba3b
S100a6	Src
Atp1b1	Kit
Rpl27a	Myl1
Rps16	Ldha
Rpl7
Mdh1	Nr3c1
Rpsa	C5
Calr	Apoa4
Atp1b2	Gpi
H2-Q7;H2-Q8	Ctsl
Srp54	Me1
Hspb1	Enpp1
Psmd3	Gap43
Lmnb1	Cfh
Anxa6	S100a4
Rplp0	Sparc
Map1b	Ttr
Hmox1	Ckm
Glul	Anxa2
Cdh2	Alb
Ntrk2	Serpina1a
Prph	Serpina3k
Cd44	Hsp90aa1
Sptb	Pdia4
Nme1	Aprt
Fgf2	Spta1
H1-2	Cbr2
Atp6v0a2	Hsp90b1
Lgals1	Col3a1
Prkce	Col4a2
Fgfr1	S100a10
Lgals3	Apoe
Ldhb	Sod1
Srp14	Mdh2
Cnp	Nefl
Mmut	Nefm
Kcna1	Gnai2
Ass1	Polr2a
Sptan1	Lyz2
Hspa1l	Pgk2
Gapdh	Itgb1
Lamp2	P4hb
Hmga1	Alpl
Hspa2	Ncl
Eno1	Pgk1
Eno2	Ace
Ptbp1	Fth1
Ap2a1	Igf2
Ap2a2	Sod2
Gba1	Cdh1
Selenbp1	Apoa2
Cox7c	Surf1
Hk1	Nudt10;Nudt11
Ppia	Rc3h2
Tpi1	Chmp6
Slc2a1	H2az1;H2az2
Hspa1a;Hspa1b	Lrrc4b
Lyz1	Pde11a
Ptpra	Prkg1
Mthfd2	Igsf11
Ctsd	Wipf3
Ccn1	Clec2l
Bsg	Derpc
Slc7a2	Ly6c1
Rps6ka1	Pet100
Rps6ka3	Pet117
Cfl1	Ndufb1
Phka1	Ifi204;Ifi205a;Mnda
Gnao1	Calm1;Calm2;Calm3
Fasn	Lynx1
Lama1	Zftraf1
Gstp1	Anxa1
Ifrd1	Eef1a1
F2	Bcl2
Nefh	Nid1
Rpl13a	Alad
Serpinh1	Ctsb
Cox5b	Eif4a2
Cox4i1	Mapt
Hspa5	Txn
Hexb	Gstm1
Prdx3	Tcea1
Vim	Rras
Map2	Slc3a2
Prkca	H1-0
Plg	Sub1
Tpm3	Col1a1
Ubl4a	Parp1
Gna11	Mpo
Gnaq	Fn1
Abcb1a	Gpx1
Cst3	Fabp3
Lmnb2	Lamp1
Pcsk2	Hsp90ab1
Tap1	Dmd
Emb	L1cam
Fech	Camk2a
Cbl	Agt
Ap1g1	Nudt19
Eif3a	Tcp1
Cbx3	App
Gja1	Gusb
Xrcc6	Prkar2a
Pnp	Pfkl
Pcmt1	Calb1
Gfus	Cox5a
Gria2	Pdcd6
Cryab	Prkar1b
Cat	Cntn1
Bcat1	Rpl7a
Ppib	Gsn
Capg	Umps
Gsta4	Il1r1
Lta4h	Scd1
Impdh2	Ncam1
Acp2	Ca1
M6pr	Gpd1
Cdk11b	Slc4a2
Ndn	Dnmt1
Rps2	S100a6
Timp2	Atp1b1
Nfkb1	C1qb
Ubtf	Rpl27a
Tln1	Rps16
Ezr	Rpl7
Msn	Mdh1
Rdx	Rpsa
Gabra2	Calr
Ctnna1	Atp1b2
Chga	H2-Q7;H2-Q9
Ptma	Srp54
U2af2	Hspb1
Glud1	Psmd3
Pik3r1	Lmnb1
Psmd7	Anxa6
Sars1	Rplp0
Marcks	Map1b
Fkbp1a	Hmox1
Snrpb	Cpa3
Cers1	Glul
Map4	Cdh2
Mpz	Insr
Gna13	Ntrk2
Plaa	Bpgm
Xrcc5	Prph
Rpl3	Cd44
Pdia3	Kcnc1
Mgat1	Sptb
Braf	Nme1
Psmb8	Gstm2
Psmb9	H1-2
Aco1	Atp6v0a2
Apex1	Chgb
Adh5	Ca3
Col2a1	Lgals1
Adss1	Prkce
Camk2b	Fgfr1
Bgn	Lgals3
Dcn	Ldhb
Nap1l1	Srp14
Atxn10	Cnp
Celf1	Mmut
Nckap1	Kcna1
Septin4	Kcna3
Bri3	Enpep
Napb	Ass1
Mug1;Mug2	Sptan1
Marcksl1	Hspa1l
Kif5c	Ctsa
Kif2a	Gapdh
Kif3a	Lamp2
Prkcd	Hmga1
Pabpc1	Zfp37
Ftl1	Hspa2
Casp1	Eno1
Nedd8	Eno2
Oat	Pou4f1;Pou4f2
Vtn	Ptbp1
Ckmt1	Ap2a1
Fkbp4	Ap2a2
Gna14	Gba1
Hmgb2	Selenbp1
Ctnnd1	Cox7c
Des	Hk1
Aimp1	Ppia
Rbpj	Tpi1
Prkar2b	Slc2a1
Slc6a11	Hspa1a;Hspa1b
Akt1	Lyz1
Dbi	Pcna
Map2k1	Ptpra
Scp2	Mthfd2
Ssb	Ctsd
Drg1	Ighv3-6
Serpinc1	Bsg
Pvalb	Slc7a2
Kras	Rps6ka1
Wars1	Rps6ka3
Kif1a	Cfl1
Kif5a	Phka1
Proc	Gnao1
Ranbp1	Fasn
Ptk2	Lama1
Mif	Gstp1
Ephx2	F2
Usp4	Nefh
Ptpn11	Rpl13a
Rab3d	Serpinh1
Rab5c	Nelfe
Rab6a	Cox5b
Rab21	Cox4i1
Rab22a	Lsp1
Rab23	Hspa5
Rab24	Hexb
Rab18	Tmsb4x
Grin1	Prdx3
Pdha1	Vim
Fah	F3
Ret	Map2
Fbl	Prkca
Canx	Mag
Ap1m1	Plg
Prdx1	Tpm3
Ptpn1	Ubl4a
Ptpn12	Gna11
Fmr1	Gnaq
Ldlr	Abcb1a
Rpl12	Cst3
Rpl18	Eno3
Tap2	Gc
Sar1a	Lmnb2
Cpox	Pcsk2
Gnl1	Mcpt4
Ppm1b	Ache
Por	Tap1
Tagln	Tgm2
Hmgcl	Emb
Ttl	Fech
Hspa9	Serpina1b
Dnm1	Cbl
Dnm2	Ap1g1
Man1a2	Eif3a
Tjp1	Cbx3
Fyn	Gja1
Fen1	Mov10
Cap1	Xrcc6
Tkt	Pnp
Cd9	Pcmt1
Vps26a	Gfus
Tfam	Glb1
Ighmbp2	Gria2
Syt4	Cryab
Rpl28	Ces1c
Acsl1	Cat
Abca1	Bcat1
Abca2	Ppib
Csk	Capg
Eci1	Gsta4
Foxk1	Lta4h
Septin2	Impdh2
Stat1	Acp2
Stat3	M6pr
Stat5b	Cdk11b
Pik3ca	Ndn
Eps15	Rps2
Pura	Timp2
Lifr	Nfkb1
Htt	Ubtf
Dpagt1	Tln1
Cct8	Ezr
Cox6a1	Msn
Msh2	Rdx
Ptgir	Ctnna1
H1-4	Klkb1
H1-1	Chga
H1-5	Ptma
H1-3	U2af2
Itgav	Glud1
Akr1b1	Pik3r1
Crebbp	Psmd7
Cfl2	Sars1
Fkbp2	Marcks
Acadm	Fkbp1a
Rangap1	Snrpb
Syt1	Map4
Syt2	Mpz
Gpx3	Gna12
Cdkn1b	Gna13
Nsf	Plaa
Vps4b	Xrcc5
Psmc2	Rpl3
Rab11b	Pdia3
Ina	Psmb8
Nf2	Psmb9
Adss2	Mt3
Pdcd2	Aco1
Myo1b	Apex1
Brcc3	Adh5
Nedd4	Col2a1
Stt3a	Adss1
Cryz	Camk2b
Tes	Bgn
Rph3a	Dcn
Aldh2	Nap1l1
Aldh3a2	Atxn10
Capza1	Celf1
Capza2	Nckap1
Capzb	Septin4
Srprb	Napb
Gsr	Mug1
Mtx1	Marcksl1
Map2k4	Kif5c
Gfpt1	Kif2a
Pfkm	Kif3a
Scg3	Grn
Rpl6	Prkcd
Rpl29	Pabpc1
Fosl2	Ptpn6
Crat	Gnb4
Crkl	Ftl1
Rplp1	Hexa
Rpl5	Casp1
Rpl13	Nedd8
Rpl36	Ahsg
Anxa5	Oat
Epb41	Vtn
Rfx1	Ckmt1
Abcd1	Cdk4
Tbca	Alox5ap
Ppp3cb	Nktr
Ppp3cc	Fkbp4
Lmna	Ahr
Hspa4l	Gna14
Cbr1	Hmgb2
Cox7a2	Ctnnd1
Gstm5	Des
Slc25a4	Aimp1
Camlg	Prkar2b
Ercc3	Slc6a11
Serpind1	S100a9
Hnrnpa1	Akt1
Inpp1	Dbi
Ppm1a	Map2k1
Ptpre	Scp2
Pcyt1a	Ssb
Cdk5	Drg1
Psma2	Serpinc1
Tmod1	Nectin2
Cav1	Pvalb
Impdh1	Kras
S100b	Wars1
Bckdha	Cdh15
Hsd17b8	Kif1a
Ahcy	Kif5a
Fmo1	Apoc3
Gdi1	Ranbp1
Sts	Ptk2
Atp6v1a	Mif
Atp6v1e1	Ephx2
Acadvl	Usp4
Pa2g4	Ptpn11
Cast	Rab5c
Dvl1	Rab6a
Rab7a	Rab21
Uros	Rab12
Acadl	Rab22a;Rab31
Ppox	Rab23
Rpl9	Rab24
Plcb3	Rab18
Hsd17b4	Ppard
Clcn3	Grin1
Adcy9	Thbs1
Gss	Pdha1
Hdgf	Hal
Atp6v0d1	Fah
Fabp7	Ret
Slc25a5	Fbl
Lum	Canx
Slc1a5	Ap1m1
Mnat1	Rfc1
Nek1	Prdx1
Sqle	Gpm6a
Clgn	Ptpn1
Tst	Ptpn12
Kpna2	Fmr1
Jak1	Ldlr
Pon1	Rpl12
Polr1c	Rpl18
Usp10	Tap2
Pkm	Sar1a
Ndufs6	Cpox
Uck1	Gnl1
Stat6	Ppm1b
Rida	Por
Cpt2	Tagln
Tmem165	Fbln2
Rpl10a	Hmgcl
Dbt	Ttl
Cux1	Hspa9
Cebpz	Dnm1
Rabggtb	Dnm2
Limk1	Col18a1
Hccs	Man1a2
Fdft1	Tjp1
Pctp	Alox12
Pitpna	Fen1
Pitpnb	Cap1
Slc16a1	Tkt
Rab2a	Cd82
Anapc1	Cd9
Idh2	Vps26a
Dnajc2	Vhl
Stom	Tfam
Stmn1	Ighmbp2
Msh6	Syt4
Cacnb3	Rpl28
Lipe	Cetn1;Cetn2
Rad23a	Acsl1
Rad23b	Abca1
Nub1	Abca2
Faf1	Csk
Psmc4	Mbl2
Tango2	Eci1
Galc	Foxk1
Adsl	Septin2
Ddx6	Stat1
Hmgcs2	Stat3
Adprh	Stat5b
Slc12a2	Pik3ca
Abcd3	Eps15
Pex2	Pura
Rab8a	Lifr
Adk	Htt
Lrpap1	Cct8
Stmn2	Cox6a1
Golga3	Msh2
Atp5mf	H1-4
Rrp1	H1-1
Arpp19	H1-5
Gfer	Dck
Rab4a	Itgav
Acyp2	Akr1b1
Acyp1	Akr1b8
Atp5mpl	Crebbp
Nudt2	Cfl2
Atp5f1e	Fkbp2
Cda	Acadm
Cox6b1	Rangap1
Cox7a1	Syt1
Cox7b	Syt2
Cyb5a	Gpx3
Usp5	Cdkn1b
Atp5f1b	Nsf
Ctbp2	Vps4b
S100a1	Psmc2
Wfs1	Rab11b
Pdcd5	Fdx1
Znrd2	Ina
Fus	Adss2
Exosc10	Pdcd2
Usp25	Myo1b
Ncstn	Brcc3
Pcbp3	Nedd4
Pcbp4	Yap1
Atp6v1d	Stt3a
Erp29	Cryz
Eef1d	Tes
Actn4	Rph3a
Snrpa1	Aldh2
Tm9sf2	Aldh3a2
Idi1	Capza1
Mrps21	Capza2
Mrps6	Capzb
Rasa2	Srprb
Acot8	Nsg2
B3gat3	Gsr
Eef2	Mtx1
Opa1	Map2k4
Ptpa	Mapk14
Strn4	Gfpt1
Paxbp1	Pfkm
Aaas	Scg3
Tpm1	Igfbp6
Tbc1d10a	Rpl6
Tubgcp3	Rpl29
Tnks1bp1	Crat
Vps33b	Crkl
Bcl2l13	Rplp1
Dnajc30	Rpl5
Cpne2	Rpl13
Nup43	Rpl36
Fitm2	Rpia
Zdhhc2	Eif1
Rab2b	Anxa5
Arhgap39	Epb41
Eif5	Abcd1
Ythdf1	Tbca
Hps5	Ppp3cb
Polr3b	Ppp3cc
Lman2l	Lmna
Inpp5j	Hspa4l
Fxyd7	Cbr1
Anks1a	Cox7a2
Sf3b6	Gstm5
Mrtfb	Slc25a4
Dock4	Camlg
Sash1	Ercc3
Pcmtd1	Mapkapk2
Arpc4	Serpind1
Sec61g	Hnrnpa1
Ruvbl1	Inpp1
Plp1	Ppm1a
Eif3e	Ptpre
Pcbp1	Pcyt1a
Ppfia3	Cdk5
Pdxp	Hcls1
Gabarapl2	Psma2
Romo1	Psen1
Nploc4	Tmod1
Actb;Actg1	Cav1
Rac3	Srp9
Cdc42	Impdh1
Cirbp	S100b
Eif4a1	Bckdha
Lzts1	Hsd17b8
Rps20	Ahcy
Snap25	Fmo1
Megf8	Gdi1
Polr2i	Sts
Dnajc5	Arsa
Rab5b	Arsb
Chp1	Atp6v1a
Rab10	Atp6v1e1
Rab8b	Acadvl
Ube2m	Pa2g4
Ube2k	Fmod
Ube2n	Cast
Fgf1	Rab7a
Actr2	Uros
Actr1a	Acadl
Cops2	Ppox
Arf1;Arf3	Rpl9
Arl4c	Plcb3
Arl1	Gla
Abce1	Hsd17b4
Rap2b	Dynlt1
Rpl26	Adcy9
Stx1b	Gss
Psme3	Hdgf
Rab6b	Atp6v0d1
Magoh	Fabp7
Fgf12	Slc25a5
Rpl27	Lum
Smg6	Apod
Pcbd1	Slc1a5
Depdc5	Mnat1
Rpl37a	Nek1
Naa20	Sqle
Sec61a1	Clgn
Arf4	Tst
Vbp1	Kpna2
Dad1	Jak1
Abat	Pon1
Copz1	Polr1c
Sumo2	Usp10
Ufm1	Pkm
Dcaf7	Ndufs6
Wdr5	Uck1
Ap1s1	Stat6
Nutf2	Rida
Hnrnpk	Efnb1
Ywhag	Cpt2
Lrch1	Tmem165
Usp46	Tia1
Timm10	Rpl10a
Timm13	Map3k1
Timm8b	Dbt
Rps7	Cux1
Ppp1ca	Rabggtb
Ppp1cb	Pklr
Psmc1	Limk1
Psmc5	Hccs
Rps8	Fdft1
Rps15a	Pctp
Ywhae	Pitpna
Rps14	Pitpnb
Rps23	Slc16a1
Rps18	Rab2a
Rps29	Anapc1
Rps11	Cnbp
Rps13	Idh2
Snrpe	Dnajc2
Snrpf	Stom
Snrpg	Stmn1
Lsm3	Msh6
Lsm6	Cacnb3
Snrpd1	Rad23a
Snrpd2	Rad23b
Snrpd3	Nub1
Arf6	Faf1
Psmc6	Psmc4
Selenot	Tango2
Kcnab2	Galc
Abi2	Adsl
Polr2g	Ddx6
Tsc22d1	Hmgcs2
Dynlrb1	Adprh
Eef1a2	Mfap2
Ypel5	Slc12a2
Rps4x	Abcd3
Ppp2cb	Sh3bp1
Rpl18a	Rab8a
Ap2s1	Adk
Rhob	Cdh11
Hpcal1	Lrpap1
Rpl23a	Entpd1
Rps6	Stmn2
Vsnl1	Dsc1
Mtpn	Golga3
H4c16	Atp5mf
Atp6v1b2	Rrp1
Rab1A	Arpp19
Rab3c	Gfer
Ran	Rab4a
Rpl23	Acyp2
Rps15	Acyp1
Rps24	Nudt2
Rps25	Atp5f1e
Rps26	Dynlt3
Rps28	Cda
Fau	Cox6b1
Elob	Cox7a1
Gnb1	Cox17
Rbx1	Cyb5a
Gnb5	Usp5
Rpl30	Atp5f1b
Cycs	Ctbp2
Rpl31	Slc1a3
Rps3	S100a1
Rpl32	Maz;Patz1
Gtf2b	Wfs1
Rpl8	Pdcd5
Ybx1	Znrd2
Pfn1	Fus
Tra2b	Exosc10
Rac1	Usp25
Tle5	Ncstn
Pafah1b1	Pcbp3
Rab3a	Pcbp4
Hspa8	Atp6v1d
Tpt1	Erp29
Mpc1	Eef1d
Cyth2	Actn4
Dnaja1	Snrpa1
Hspd1	Tm9sf2
Cplx1	Idi1
Stmn4	Mrps21
Vamp2	Mrps6
Sult4a1	Rasa2
Pcp4	Acot8
Eif4e	B3gat3
Atp6v0c	Eef2
Mapk1	Opa1
Ppp1cc	Ptpa
Ywhaz	Strn4
Kcna2	Ctdsp1
Kcnab1	Bbln
Ube2b	Aaas
Crnkl1	Tpm1
Hmgb1	Tpm2
Sumo1	Tbc1d10a
Dynll1	Tnks1bp1
Gng2	Vps33b
Gng3	Bcl2l13
Pcsk1	Cpne2
Eif5a	Nup43
Crip1	Zdhhc2
Actg2	Rab2b
Supt4h1a;Supt4h1b	Arhgap39
Rps17	Eif5
Ube2i	Ythdf1
Rala	Lman2l
Rps12	Inpp5j
Rps10	Anks1a
Ppp3ca	Sf3b6
Phb1	Mrtfb
Csnk2b	Dock4
Rpl22	Sash1
Ube2l3	Pcmtd1
Rack1	Arpc4
Prkacb	Ruvbl1
Ywhaq	Plp1
Tuba4a	Eif3e
Tuba1a	Pcbp1
Tubb4b	Ppfia3
Prkcb	Pdxp
Ywhah	Gabarapl2
Ranbp9	Ube2g2
Sbds	Nploc4
Serpinb5	Actb
Calca	Rac3
Cpeb1	Cdc42
Kpnb1	Cirbp
Kifap3	Ensa
Psmb7	Eif4a1
Lxn	Lzts1
Plxna2	Rps20
Fv1	Snap25
Itpr3	Megf8
Map2k6	Polr2i
Ebp	Dnajc5
Myo1f	Rab5b
Nfic	Chp1
Pald1	Rab10
Pfkfb2	Rab8b
Pkn1	Ube2d3
Pdlim4	Ube2d1
Selenop	Ube2m
Surf6	Ube2k
Vamp7	Ube2n
Hdac2	Fgf1
Mpp1	Actr2
Aup1	Actr1a
Pebp1	Cops2
Stam	Arf1;Arf3
Stim1	Arl1
Ctps2	Abce1
Tial1	Rpl26
Hnrnph2	Stx1b
Rock2	Psme3
Smad1	Rab6b
Bcl2l2	Magoh
Hint1	Fgf12
Ufd1	Rpl27
Ncoa1	Smg6
Elavl1	Pcbd1
Fgf13	Depdc5
Rad50	Rpl37a
Rasgrf2	Naa20
Usp9x	Sec61a1
Tp53bp1	Arf4
Idh3g	Vbp1
Rit2	Lpar1
Rit1	Dad1
Evl	Abat
Nherf1	Copz1
Stx4	Sumo2
Vasp	Ufm1
Ldb1	Dcaf7
Sparcl1	Wdr5
Naca	Ap1s1
Irf3	Nutf2
Casp3	Hnrnpk
Urod	Ywhag
Ctps1	Lrch1
Gaa	Usp12;Usp46
Atp8a1	Timm10
Cct7	Timm13
Cct2	Timm8b
Cct4	Rps7
Cct5	Ppp1ca
Cct6a	Ppp1cb
Cct3	Psmc1
Ptprn2	Psmc5
Nucb2	Rps8
Irs2	Rps15a
Atf1;Creb1	Ube2h
Tgfbi	Ywhae
Sgcd	Rps14
Sgcb	Rps23
Stim2	Rps18
Tnik	Rps29
Wnk1	Rps11
Phf5a	Rps13
Txnl4a	Snrpe
Rpl36a	Snrpf
Tubg1	Snrpg
Cbx1	Lsm3
Eloc	Lsm6
Arf5	Snrpd1
Cplx2	Snrpd2
Erh	Snrpd3
Ap2m1	Arf6
Rhog	Psmc6
Rpl19	Tbpl1
Srsf3	Selenot
Isoc2a	Kcnab2
Serping1	Abi2
Serpinf1	Polr2g
Nptn	Tsc22d1
Polr1d	Dynlrb1
Stac	Eef1a2
Prkdc	Ypel5
Csrp1	Rps4x
Uhmk1	Rpl18a
Nxn	Acta2
Pkp1	Ap2s1
Rps3a	Rhob
S100a13	Hpcal1
Sms	Rpl23a
Sptlc2	Rps6
Evi5	Vsnl1
Atp1b3	Mtpn
Psme1	H4c16
Psme2	Gabra1
G3bp2	Atp6v1b2
Anxa11	Rab1A
Lig3	Rab3c
Vps45	Ran
Arhgap5	Rpl23
Ica1	Rap1a
Lyst	Rps15
Crmp1	Rps24
Anxa4	Rps25
Mprip	Rps26
Cacna1a	Rps28
Fhl1	Fau
Atp5pf	Elob
Bop1	Gnb1
Rps5	Polr2l
Pam	Rbx1
Ppp4c	Gnb2
Smad4	Gnb5
Tarbp2	Rpl30
Coq7	Rpl39
Myo7a	Cycs
Eya3	Rpl31
Txn2	Rps3
Gclc	Rpl32
Smarcc1	Gtf2b
Cpt1a	Rpl8
Polr2c	Ybx1
Wbp2	Pfn1
Thumpd3	Crabp1
Gfra1	Rps27a
Xrn1	Tra2b
Fh	Rac1
Pld2	Tle5
Cdr2	Pafah1b1
Pla2g6	Rab3a
Map4k4	Hspa8
Anp32e	Vamp3
Lypla1	Tpt1
Jpt1	Mpc1
G3bp1	Cyth2
Slc35b1	Dnaja1
Nfib	Hspd1
Rbbp6	Cplx1
Fmo5	Vamp2
Lama4	Sult4a1
Dtymk	Pcp4
Rab33a	Eif4e
Scn1b	Mapk1
Shc1	Ppp1cc
Apba2	Ptn
Cds1	Ywhaz
Gnpat	Kcna2
Atp9b	Kcnab1
Atp11a	Ube2b
Atp8a2	Crnkl1
Arvcf	Hmgb1
Tubb5	Sumo1
Psmb4	Gng2
Rplp2	Gng3
Uqcrh	Eif5a
Prdx5	Crip1
Gabpa	Supt4h1a;Supt4h1b
Cpe	Rps17
F8a1	Ube2i
Il6st	Rala
G6pdx	Rps12
Yy1	Rps10
Rbp1	Ppp3ca
Axl	Ppp2ca
Hnrnpul2	Phb1
Col1a2	Csnk2b
Hmgcr	Rpl22
Sec23a	Ube2l3
Rsu1	Rack1
Nme2	Prkacb
Vcp	Ywhaq
Aqp1	Tuba4a
Uba1	Tuba1a
C1qc	Tubb4b
Ctnnb1	Prkcb
Jup	Ywhah
Ank1	Ranbp9
Sos2	Sbds
Sap30bp	Smpdl3a
Nfia	Calca
Col6a2	Cpeb1
Nucb1	Kpnb1
Mark3	Kifap3
Cdk7	Psmb7
Aplp1	Lxn
Enah	Plxna2
Atp5f1a	Fv1
Runx1	Itpr3
Scg2	Chl1
Kcnb1	Map2k6
Kcnd1	Ebp
Pfdn6	Nfic
Eif2ak2	Pald1
Rela	Pfkfb2
Ckb	Pdlim4
Fxyd2	Selenop
Nf1	Surf6
Cdk16	Vamp7
Top1	Mpp1
Col6a1	Aup1
Rcn1	Pebp1
Mark2	Stam
Fabp5	Stim1
Pc	Ctps2
Caprin2	Tial1
Eml1	Hnrnph2
Larp7	Rock1
Eif5b	Rock2
Cab39	Smad1
Ptpn2	Bcl2l2
Atp5me	Hint1
Aplp2	Ufd1
Clu	Ncoa1
Anxa7	Elavl1
Igf2r	Fgf13
Acads	Rad50
Mest	Rasgrf2
Cbfb	Usp9x
Kcnma1	Tp53bp1
Pros1	Idh3g
Ssrp1	Erbb2
Slc7a1	Rit2
B4galnt1	Rit1
Chd8	Ext2
Inf2	Evl
Ubxn2b	Nherf1
Trio	Bid
Vps8	Vasp
Zc3h18	Sparcl1
Grid2ip	Siae
Rbm15	Naca
Rundc1	Irf3
Atp2b3	Casp3
Ppp4r2	Akr1c6
Vgf	Fbp2
Tanc1	Urod
Npepps	Ctps1
Pepd	Gaa
St3gal2	Atp8a1
Relch	Cct7
Fam83h	Cct2
Gspt2	Cct4
Dnajb14	Cct5
Ppm1j	Cct6a
Ptcd3	Cct3
Mocos	Nucb2
Aars2	Irs2
Acss3	Tgfbi
Nsun2	Sgcd
Edem3	Sgcb
Specc1l	Stim2
Gsk3a	Tnik
Psd3	Wnk1
Asphd1	Phf5a
Pi4k2a	Rpl36a
Hsdl2	Tubg1
Col28a1	Cbx1
Msto1	Eloc
Slc39a7	Arf5
H2-T22	Cplx2
Cnnm3	Erh
Osbp	Ap2m1
Marchf5	Rhog
Tmem120b	Rpl19
Stk11ip	Srsf3
Alg6	Isoc2a
Ap5b1	Serping1
Wdr36	Serpinf1
Emc10	Nptn
Tmem104	Polr1d
Mrpl10	Prkdc
Ccdc127	Csrp2
Patl1	Csrp1
Fahd2	Cdh6
Hs1bp3	Uhmk1
Cul4a	Nxn
Abraxas2	Pkp1
Plbd2	Rps3a
Entpd7	S100a13
Khdc4	Sms
Ppp1r21	Sptlc2
Rogdi	Sephs2
Faf2	Evi5
Stt3b	Atp1b3
2410002F23Rik	Psme1
Hp1bp3	Psme2
Rnf157	G3bp2
Iqsec3	Anxa11
Spryd7	Lig3
Eepd1	Vps45
Myl12b	Arhgap5
Coq10b	Gcnt2
Aarsd1	Ica1
Gtf2f1	Lyst
Gmps	Crmp1
Mat2a	Anxa4
Trappc13	Mprip
Ric8a	Cacna1a
Pde12	Fhl1
Zc3h15	Anpep
Usp39	Atp5pf
Aamp	Bop1
Fam98a	Rps5
Smarca4	Pam
Tfb2m	Ppp4c
Nlrx1	Smad4
Uri1	Tarbp2
Prrc2c	Coq7
Trappc10	Eya3
Echdc2	Txn2
Gdpgp1	Gclc
Scrn3	Smarcc1
Gtf3c3	Cpt1a
Tmem38a	Wbp2
Qsox2	Thumpd3
Micall2	Cry1;Cry2
Ctdnep1	Gfra1
Ankmy2	Smn1
Exoc5	Fh
Foxred1	Cdr2
	Pla2g6
Pnpla6	Map4k4
Map9	Ctsc
Alkbh5	Anp32e
Ilrun	Lypla1
Cblb	Jpt1
Pomk	G3bp1
Yeats2	Nfib
Tamm41	Rbbp6
Ccdc136	Lama4
Uap1l1	Brca2
Wdr70	Dtymk
Tmem63b	Scn1b
Pip4p1	Shc1
Cnnm2	Apba2
Srsf6	Cds1
Trmt1	Gnpat
Psmd1	Atp9b
Zfyve27	Atp11a
Slc17a7	Atp8a2
Fam131b	Arvcf
Mphosph8	Tubb5
Cybc1	Psmb4
Smyd5	Rplp2
Alg11	Uqcrh
Slc25a33	Prdx5
Nol9	Stx2
Esyt2	Cpe
Hace1	F8a1
Ogfod1	Il6st
Trappc9	G6pdx
Entpd6	Apoa1
Khsrp	Rbp4
Crtc2	Serpina1d
Rars2	Serpina1e
Ddb1	Yy1
Uevld	Rbp1
Tmem231	Hnrnpul2
Vars2	Creb1
Fhip1b	Col1a2
Sec24a	Hmgcr
Ctu2	Egfr
Rnf40	Apoh
Ulk3	Sec23a
Lmf1	Rsu1
Prmt9	Nme2
Cln6	Vcp
Hectd3	Aqp1
Cmpk2	Uba1
Esyt1	C1qc
Fbxo7	Prkcq
Wdr75	Ctnnb1
Ap5z1	Jup
Col5a2	Ank1
Lbr	Sap30bp
Qrich1	Nfia
Tmem109	Col6a2
Otulin	Nucb1
Ttll12	Mark3
Slc2a6	Cdk7
Trafd1	Enah
Wdr41	Atp5f1a
Yipf3	Bche
Hgsnat	Scg2
Mex3d	Kcnb1
	Kcnd1
Ube2z	Serpina3m
Puf60	Pfdn6
Ntrk1	Eif2ak2
Lyplal1	Rela
Frmd8	Ckb
Carmil3	Smpd1
Zyg11b	Fxyd2
Gpatch11	Nf1
Nt5c3b	Cdk16
Trmt10c	Top1
Eif3j1	Col6a1
Wdr19	Rcn1
Alg10b	Mark2
Lrrc58	Hspg2
Hdhd2	Fabp5
Mcrip1	Ptprg
Nat8l	Pc
Arfgef3	Mex3c
Tecpr2	Caprin2
Dip2b	Eml1
Limch1	Larp7
Spg11	Eif5b
Nt5dc3	Cab39
Dab2ip	Atp5me
Gfod1	Aplp2
Snx27	Serpina6
Zswim8	Clu
Ccser2	Anxa7
Aak1	Igf2r
Tnrc6a	Acads
Ndst1	Mest
Dop1b	Lgals3bp
Mtcl1	Bax
Pdap1	Cbfb
Arhgap17	Cnn1
Mettl14	Tgm3
Plekha7	Dmwd
Dtx3l	Lyar
Ndufb6	Calb2
Rnf10	Pecam1
Srsf11	Fbln1
Cnep1r1	Ids
Sf3b2	Ssrp1
Edc4	Slc7a1
Usp19	B4galnt1
Cfap418	Chd8
Rmdn3	Inf2
Tax1bp1	Gm12250
Smu1	Ubxn2b
Arglu1	Trio
Mccc2	Vps8
Spg7	Zc3h18
Gpd1l	Dact3
Upf3b	Grid2ip
Parp3	Itgb8
Lsg1	Rbm15
Cog7	Atp2b3
Ppp1r7	Ppp4r2
Smcr8	Vgf
Washc4	Tanc1
Afg2a	Npepps
Cobll1	Pepd
Faxc	Relch
Ankrd27	Gspt2
Mcu	Dnajb14
Ppp1r12c	Ppm1j
Hdgfl2	Cdk12
Eml4	Ptcd3
Lclat1	Aars2
Usp30	Fam219b
Cryzl2	A1bg
Zc3hav1	Nsun2
Prrc1	Trim71
Arhgef40	Edem3
Sec31a	Specc1l
Glb1l2	Phactr1
Iqgap2	Gsk3a
Tars2	Psd3
Fcho2	Asphd1
P2rx3	Pi4k2a
Tgfbrap1	Hsdl2
Slmap	Col28a1
Acsf3	Msto1
Tex10	Slc39a7
Fam8a1	Cnnm3
Mthfsd	Osbp
Ccdc51	Nhej1
Tbc1d32	Marchf5
Fchsd2	Tgtp1;Tgtp2
Dipk2a	Stk11ip
Sorbs2	Ap5b1
Trappc14	Emc10
Chpf2	Tmem104
Cdc42bpa	Ccdc127
Them4	Patl1
Pgap1	Fahd2
Pdp1	Hs1bp3
Tmtc1	Cul4a
Fam91a1	Abraxas2
Ermp1	Plbd2
Vps51	Khdc4
Ttbk2	Ppp1r21
Niban1	Rogdi
Pfdn4	Faf2
Tubal3	Stt3b
Ppm1h	2410002F23Rik
Macrod2	Hp1bp3
Tbc1d9	Rnf157
Ncbp1	Iqsec3
Lrrfip1	Spryd7
Elapor2	Fam107b
Ttc9	Eepd1
Usp48	Myl12b
Garnl3	Aarsd1
Pls1	Gtf2f1
Slc25a31	Gmps
Acrbp	Mat2a
Nt5c2	Trappc13
Mfhas1	Ric8a
Heca	Pde12
Elmod1	Zc3h15
Esf1	Usp39
Afg1l	Aamp
Bbs1	Pdlim7
Pacs2	Fam98a
Mthfd1l	Smarca4
Carmil2	Cwc27
Commd6	Nlrx1
Vezt	Prrc2c
Snx25	Scrn3
Dync2h1	Gtf3c3
Mars2	Qsox2
Prpf38a	Micall2
Syne3	Fam172a
Abl2	Ankmy2
Trappc3l	Exoc5
Oxr1	Foxred1
Unc13a
Arap1	Pnpla6
Odr4	Map9
Miga1	Alkbh5
Herc2	Pomk
Sez6l2	Tamm41
Pds5b	Ccdc136
Cdv3	Uap1l1
Tmem65	Wdr70
Tapt1	Tmem63b
Wdr18	Pip4p1
Maea	Srsf6
Rc3h1	Trmt1
Antkmt	Psmd1
Ddx17	Inip
Phactr4	Dhps
Ankrd28	Zfyve27
Opa3	Slc17a7
Trim67	Fam131b
Lrrc47	Cybc1
Kctd8	Smyd5
Ccnl1	Alg11
Srrm1	Slc25a33;Slc25a36
[truncated: 4,244 more rows]
