# Supplementary material for: Deep visual proteomics uncovers nociceptor diversity and pain targets
Source: Nat Commun. 2026 Apr 11;17:3437. doi: 10.1038/s41467-026-71418-8 (PMC13076600; doi:10.1038/s41467-026-71418-8)
Supplement: Supplementary file 11 — Source Data [file 41467_2026_71418_MOESM11_ESM.zip › SourceData_updated names/Fig4ef/FIG4f_TrkAinflamedvscontroltest.csv]

p_value_minuslog10	Difference	Protein.Group	Protein.Ids	Protein.Names	Genes	First.Protein.Description	ENSG	ENST	ENSP	Symbol color	Symbol type	Symbol size	Show label	Hallmark	Reactome pathway	WikiPathway	GOBP name	GOMF name	GOCC name	Olive_20220509_AnM_HStdia_AnM22_big_controlM1_F5_1_1247.d	Olive_20220509_AnM_HStdia_AnM22_big_controlM2_L5_1_1254.d	Olive_20220509_AnM_HStdia_AnM22_big_controlM3_F11_1_1260.d	Olive_20220509_AnM_HStdia_AnM22_big_inflamedM1_F7_1_1248.d	Olive_20220509_AnM_HStdia_AnM22_big_inflamedM2_L7_1_1255.d	Olive_20220509_AnM_HStdia_AnM22_big_inflamedM3_F13_1_1261.d	Olive_20220509_AnM_HStdia_AnM22_green_controlM1_D5_1_1245.d	Olive_20220509_AnM_HStdia_AnM22_green_controlM2_J5_1_1252.d	Olive_20220509_AnM_HStdia_AnM22_green_controlM3_D11_1_1258.d	Olive_20220509_AnM_HStdia_AnM22_green_inflamedM1_D7_1_1246.d	Olive_20220509_AnM_HStdia_AnM22_green_inflamedM2_J7_1_1253.d	Olive_20220509_AnM_HStdia_AnM22_green_inflamedM3_D13_1_1259.d	Olive_20220509_AnM_HStdia_AnM22_red_controlM1_B5_1_1243.d	Olive_20220509_AnM_HStdia_AnM22_red_controlM2_H5_1_1249.d	Olive_20220509_AnM_HStdia_AnM22_red_controlM3_B11_1_1256.d	Olive_20220509_AnM_HStdia_AnM22_red_inflamedlM1_B7_1_1244.d	Olive_20220509_AnM_HStdia_AnM22_red_inflamedM2_H7_1_1250.d	Olive_20220509_AnM_HStdia_AnM22_red_inflamedM3_B13_1_1257.d
1.064420721	-2.758269707	A0A087WQP8;A0A0G2JE01;D3YYI9;E9Q4E0;K7N660	E9Q4E0;A0A087WQP8;K7N660;A0A0G2JE01;D3YYI9	A0A087WQP8_MOUSE;A0A0G2JE01_MOUSE;D3YYI9_MOUSE;E9Q4E0_MOUSE;K7N660_MOUSE	5031410I06Rik;Gm10220;Gm21663;Gm21698;Gm7347	Predicted gene, 21698				Color2 [A=255, R=169, G=169, B=169]	1	4								0.764634132	-2.481272459	0.841541767	0.260109425	1.029252052	0.626216412	0.752079964	0.521625519	1.057741642	0.434409618	-3.156873703	-3.220897913	0.6086092	0.51134491	1.024878502	0.699650764	0.678268433	-0.154726028
0.128192256	-0.193593025	A0A0A6YXQ0	A0A0A6YXQ0	A0A0A6YXQ0_MOUSE	Ighv8-8	Immunoglobulin heavy variable 8-8 (Fragment)				Color2 [A=255, R=169, G=169, B=169]	1	4								1.901428223	0.675664902	0.379604816	1.284767628	0.282759666	0.800776958	1.757923126	-0.069270134	0.611526012	0.862631321	0.355130196	0.501638412	1.640773773	0.567093849	0.260709763	1.508084297	0.556406021	0.131759644
0.953778817	0.743617376	A0A0J9YTR2	A0A0J9YTR2	A0A0J9YTR2_MOUSE	Ncbp2as2	RIKEN cDNA 0610012G03 gene				Color2 [A=255, R=169, G=169, B=169]	1	4								-1.050168991	-1.184120178	-1.820223331	-0.933633327	-1.664975166	-1.58660078	-1.904058456	-2.496509552	-2.369282246	-1.065354824	-1.347015381	-2.126627922	-1.195920944	-2.0831604	-2.625973701	-0.944815636	-1.942214012	-1.364233971
0.41714701	0.445617676	A0A1L1SSC7	A0A1L1SSC7	A0A1L1SSC7_MOUSE	Ttc13	Tetratricopeptide repeat domain 13	ENSG00000143643	ENST00000366661;ENST00000366662;ENST00000466507;ENST00000481976;ENST00000486879;ENST00000522399;ENST00000522821	ENSP00000355621;ENSP00000355622;ENSP00000428447;ENSP00000428622;ENSP00000430280;ENSP00000430385;ENSP00000431120	Color2 [A=255, R=169, G=169, B=169]	1	4								-1.495652199	-1.131719589	-1.996452808	-1.275195599	-1.664237022	-2.129421711	-1.762842178	-2.914090395	-2.115391254	-2.220371962	-1.228219032	-2.006879807	-2.838955879	-2.089432716	-2.202734947	-1.249063492	-3.582674742	-2.910234213
0.338110329	-0.250284513	A0A1W2P7J1	A0A1W2P7J1	A0A1W2P7J1_MOUSE	Coq10a	Coenzyme Q10A	ENSG00000135469	ENST00000308197;ENST00000433805;ENST00000546544;ENST00000551814;ENST00000553234	ENSP00000312587;ENSP00000407843;ENSP00000446723;ENSP00000446957;ENSP00000447964	Color2 [A=255, R=169, G=169, B=169]	1	4			Respiratory electron transport				cell part;cytoplasmic part;intracellular organelle part;intracellular part;membrane;mitochondrial inner membrane;mitochondrial membrane;mitochondrial part;organelle inner membrane;organelle membrane;organelle part	-0.345491409	0.521430969	-0.371018887	-0.159559727	-0.560157776	-0.164908886	-0.092536926	0.254451752	0.271837711	-0.664570332	0.237647057	0.109822273	-0.055971146	-0.595348358	-0.17034626	-0.322723389	-0.987924576	-0.838553429
0.100247749	-0.140655518	A0A1Y7VJN6	P03987;A0A1Y7VJN6	A0A1Y7VJN6_MOUSE	Ighg3	Immunoglobulin heavy constant gamma 3 (Fragment)	ENSG00000211897	ENST00000390551;ENST00000616127;ENST00000621473	ENSP00000374993;ENSP00000479728;ENSP00000481130	Color2 [A=255, R=169, G=169, B=169]	1	4								-0.09245491	-0.215244293	-1.6854949	-0.883268833	-1.170973778	-0.49599123	-0.415229797	-0.881965637	-0.92889452	-0.075666904	-1.724188805	-0.848200798	-0.173250198	-0.840890884	-1.7085495	-0.245141029	-0.28153801	-2.912962198
0.236939099	-0.245691299	A0A286YCV9	A0A286YCV9	A0A286YCV9_MOUSE	Kif13b	Kinesin family member 13B	ENSG00000197892	ENST00000521515;ENST00000522355;ENST00000523130;ENST00000523968;ENST00000524189	ENSP00000427900;ENSP00000429027;ENSP00000429106;ENSP00000429201;ENSP00000431006	Color2 [A=255, R=169, G=169, B=169]	1	4		HALLMARK_P53_PATHWAY	COPI-dependent Golgi-to-ER retrograde traffic;Kinesins		biological regulation;cell activation;cellular component movement;cellular process;cellular response to stimulus;establishment of localization;establishment of localization in cell;establishment of protein localization;immune system process;intracellular protein transport;intracellular transport;leukocyte activation;lymphocyte activation;metabolic process;microtubule-based movement;microtubule-ba…	14-3-3 protein binding;adenyl nucleotide binding;adenyl ribonucleotide binding;ATP binding;binding;catalytic activity;enzyme binding;hydrolase activity;hydrolase activity, acting on acid anhydrides;hydrolase activity, acting on acid anhydrides, in phosphorus-containing anhydrides;kinase binding;microtubule motor activity;motor activity;nucleoside-triphosphatase activity;nucleotide binding;protein…	axon;cell part;cell projection;cytoplasm;cytoplasmic part;cytoskeletal part;endosomal part;endosome membrane;Golgi apparatus part;intracellular organelle part;intracellular part;kinesin complex;macromolecular complex;membrane;membrane part;membrane raft;microtubule;microtubule associated complex;neuron projection;organelle membrane;organelle part;plasma membrane;protein complex;trans-Golgi network	-1.422659874	-1.890320778	-2.044674397	-1.86191988	-1.983658791	-1.684496403	-1.201725006	-1.086593628	-1.493051052	-1.947103977	-0.729216576	-1.842123032	-0.955547333	-0.782979965	-0.335326195	-0.602584839	-0.855254173	-0.415010452
0.135569863	0.102201144	A0A286YCX6	A0A286YCX6	A0A286YCX6_MOUSE	Trappc8	Trafficking protein particle complex 8	ENSG00000153339	ENST00000283351;ENST00000578658;ENST00000580104;ENST00000581057;ENST00000582513;ENST00000582539	ENSP00000283351;ENSP00000462550;ENSP00000463764;ENSP00000463876;ENSP00000463973;ENSP00000464591	Color2 [A=255, R=169, G=169, B=169]	1	4			RAB GEFs exchange GTP for GDP on RABs		autophagic vacuole assembly;autophagy;catabolic process;cellular catabolic process;cellular component assembly;cellular component assembly at cellular level;cellular component organization;cellular component organization at cellular level;cellular component organization or biogenesis;cellular component organization or biogenesis at cellular level;cellular localization;cellular macromolecule local…		cell part;cytoplasmic part;cytoplasmic vesicle;intracellular organelle;intracellular part;organelle;pre-autophagosomal structure;vesicle	0.887366295	0.896474838	1.038431644	0.763859272	1.186560631	1.033389568	0.746173859	0.308885574	0.812650204	0.274097919	0.880963326	1.019251823	0.764396667	0.837924957	0.659779549	0.524469376	0.823290825	0.728657722
0.152826608	0.149458806	A0A2I3BQS8	A0A2I3BQS8	A0A2I3BQS8_MOUSE	Gm55359	Predicted gene, 55359				Color2 [A=255, R=169, G=169, B=169]	1	4								-1.516101837	-1.956861496	-1.892083645	-1.843906879	-2.670448303	-2.428529263	-2.754401207	-2.597326517	-2.314317226	-3.042132378	-1.8712883	-2.304247856	-3.519261837	-3.069611311	-3.12554431	-2.487176895	-3.304948568	-2.42169857
0.136730606	0.21462671	A0A2I3BR81	A0A2I3BR81	A0A2I3BR81_MOUSE	Nt5dc2	5'-nucleotidase domain containing 2	ENSG00000168268	ENST00000307076;ENST00000422318;ENST00000459839;ENST00000463947;ENST00000471522;ENST00000489316;ENST00000492555	ENSP00000302468;ENSP00000406933;ENSP00000417269;ENSP00000418583;ENSP00000418780;ENSP00000419547;ENSP00000419774	Color2 [A=255, R=169, G=169, B=169]	1	4					cellular metabolic process;cellular process;dephosphorylation;metabolic process;phosphate-containing compound metabolic process;phosphorus metabolic process	5'-nucleotidase activity;binding;catalytic activity;cation binding;hydrolase activity;hydrolase activity, acting on ester bonds;ion binding;metal ion binding;nucleotidase activity;phosphatase activity;phosphoric ester hydrolase activity		-3.102080345	-1.927028656	-4.003225803	-2.555314541	-2.769454002	-2.731405735	-2.14268446	-3.042679548	-3.698046207	-3.177636623	-3.03933239	-2.022561073	-3.082827568	-3.397235394	-2.457328081	-3.156761885	-2.842778683	-2.59246397
0.509205899	0.564964056	A0A338P6I9	A0A338P6I9	A0A338P6I9_MOUSE	Gm56451	Predicted gene, 56451				Color2 [A=255, R=169, G=169, B=169]	1	4								-0.865017891	-1.018460274	-0.524049282	-0.554118633	-0.749533653	-0.797187328	-2.956151724	-2.809929848	-1.778957844	-2.55834198	-1.507553101	-1.784252167	-2.265096664	-1.633669853	-2.347250938	-2.238224983	-2.731240034	-2.939026356
0.13842588	-0.31330053	A0A3B2WBC8;E9PXJ8;K7N6V2;L7N2B8	L7N2B8;E9PXJ8;K7N6V2;A0A3B2WBC8	A0A3B2WBC8_MOUSE;E9PXJ8_MOUSE;K7N6V2_MOUSE;L7N2B8_MOUSE	Vmn2r58;Vmn2r60;Vmn2r61;Vmn2r90	Vomeronasal 2, receptor 60				Color2 [A=255, R=169, G=169, B=169]	1	4								-0.538062096	-0.804016113	-0.104023457	0.110974789	0.298939705	0.276824474	-0.888156891	-0.444737434	-0.958388805	-2.716875792	-0.332844734	-0.181464195	-2.084865808	-3.136710167	-0.576840401	-2.862848759	-0.655287743	-2.761892557
0.485145383	0.52454114	A0A494B9V8	A0A494B9V8	A0A494B9V8_MOUSE	Ptar1	Protein prenyltransferase alpha subunit repeat containing 1	ENSG00000188647	ENST00000340434;ENST00000377200;ENST00000415701;ENST00000472967	ENSP00000344299;ENSP00000366405;ENSP00000405943;ENSP00000440164	Color2 [A=255, R=169, G=169, B=169]	1	4					cellular macromolecule metabolic process;cellular metabolic process;cellular process;cellular protein metabolic process;macromolecule metabolic process;macromolecule modification;metabolic process;primary metabolic process;protein metabolic process;protein modification process;protein prenylation	catalytic activity;prenyltransferase activity;protein prenyltransferase activity;transferase activity;transferase activity, transferring alkyl or aryl (other than methyl) groups		-0.916584969	-1.613339424	-1.53237009	-1.235386372	-1.372494698	-1.367046833	-1.939896584	-3.167984724	-1.723992825	-1.951293468	-1.819155693	-1.487801552	-1.190420151	-1.639662743	-1.42746067	-1.606121063	-0.857992172	-1.245203018
0.245353086	0.410820643	A0A571BF58	A0A571BF58	A0A571BF58_MOUSE	Neb	Nebulin	ENSG00000183091	ENST00000172853;ENST00000397337;ENST00000397345;ENST00000409198;ENST00000413693;ENST00000420924;ENST00000421461;ENST00000424585;ENST00000427231;ENST00000434685;ENST00000603639;ENST00000604864;ENST00000618972	ENSP00000172853;ENSP00000380498;ENSP00000380505;ENSP00000386259;ENSP00000389074;ENSP00000404876;ENSP00000405167;ENSP00000408570;ENSP00000410961;ENSP00000416578;ENSP00000473894;ENSP00000474498;ENSP00000484342	Color2 [A=255, R=169, G=169, B=169]	1	4			Striated Muscle Contraction	WP_FACTORS_AND_PATHWAYS_AFFECTING_INSULINLIKE_GROWTH_FACTOR_IGF1AKT_SIGNALING;WP_STRIATED_MUSCLE_CONTRACTION_PATHWAY	actin filament-based movement;actin filament-based process;actin-mediated cell contraction;actin-myosin filament sliding;anatomical structure development;biological regulation;cellular component movement;cellular component organization;cellular component organization or biogenesis;cellular process;developmental process;muscle filament sliding;muscle organ development;muscle structure development;…	structural constituent of muscle;structural molecule activity	actin cytoskeleton;cell part;contractile fiber part;cytoplasmic part;cytoskeleton;cytosol;extracellular membrane-bounded organelle;extracellular organelle;extracellular region part;extracellular vesicular exosome;intracellular non-membrane-bounded organelle;intracellular organelle;intracellular part;membrane-bounded organelle;membrane-bounded vesicle;non-membrane-bounded organelle;organelle;organ…	0.235123634	-1.086400032	0.435604572	-0.158934116	-0.63662529	-0.038237095	-0.863117218	-2.728209496	-1.014762402	-1.198670864	-1.574303627	-0.600652695	-0.902688026	-0.860090256	0.090683937	-1.279066086	-1.748988152	-0.628847122
0.406394674	0.235300064	A0A5F8MPI9	A0A5F8MPI9	A0A5F8MPI9_MOUSE	Rapgef1	Rap guanine nucleotide exchange factor (GEF) 1	ENSG00000107263	ENST00000372189;ENST00000372190;ENST00000372195;ENST00000414781;ENST00000419442;ENST00000438647	ENSP00000361263;ENSP00000361264;ENSP00000361269;ENSP00000394296;ENSP00000407210;ENSP00000410640	Color2 [A=255, R=169, G=169, B=169]	1	4			Downstream signal transduction;Frs2-mediated activation;MET activates RAP1 and RAC1;Regulation of signaling by CBL	WP_ANGIOPOIETINLIKE_PROTEIN_8_REGULATORY_PATHWAY;WP_B_CELL_RECEPTOR_SIGNALING_PATHWAY;WP_FOCAL_ADHESION;WP_HEPATOCYTE_GROWTH_FACTOR_RECEPTOR_SIGNALING;WP_IL3_SIGNALING_PATHWAY;WP_INSULIN_SIGNALING;WP_INTEGRINMEDIATED_CELL_ADHESION;WP_INTERFERON_TYPE_I_SIGNALING_PATHWAYS;WP_MET_IN_TYPE_1_PAPILLARY_RENAL_CELL_CARCINOMA;WP_VEGFAVEGFR2_SIGNALING	activation of MAPKK activity;activation of protein kinase activity;anatomical structure development;biological adhesion;biological regulation;blood vessel development;cell adhesion;cell development;cell surface receptor linked signaling pathway;cell-cell adhesion;cellular developmental process;cellular macromolecule metabolic process;cellular metabolic process;cellular process;cellular protein me…	enzyme regulator activity;GTPase regulator activity;guanyl-nucleotide exchange factor activity;nucleoside-triphosphatase regulator activity;Rap guanyl-nucleotide exchange factor activity;Ras guanyl-nucleotide exchange factor activity;small GTPase regulator activity	cell part;cytoplasmic part;cytosol;early endosome;endosome;intracellular;intracellular membrane-bounded organelle;intracellular organelle;intracellular part;membrane-bounded organelle;organelle	-0.77312088	-1.319458961	-0.91743803	-1.145922184	-0.721466064	-1.057316303	-1.23613739	-1.821103096	-1.023436069	-1.104758739	-1.235202789	-1.034814835	-1.515398979	-1.431799889	-0.941573143	-1.139056206	-1.264447212	-1.761581421
0.039902924	-0.11494573	A0A7N9VR94	A0A7N9VR94	A0A7N9VR94_MOUSE	Ahnak2	AHNAK nucleoprotein 2	ENSG00000185567	ENST00000333244;ENST00000557457	ENSP00000353114;ENSP00000450998	Color2 [A=255, R=169, G=169, B=169]	1	4							cell part;contractile fiber part;costamere;cytoplasm;cytoplasmic part;cytoplasmic vesicle membrane;cytoplasmic vesicle part;intracellular membrane-bounded organelle;intracellular organelle;intracellular organelle part;intracellular part;membrane;membrane part;membrane-bounded organelle;nucleus;organelle;organelle membrane;organelle part;plasma membrane;plasma membrane part;sarcolemma;T-tubule;ves…	3.823451996	2.241048813	4.146161556	3.630393505	2.757419586	4.189550877	3.887303352	1.499977112	4.271876812	3.554231167	2.194401741	3.56568718	3.31689167	2.471195221	3.776435852	3.539948463	2.326292992	2.911540031
0.549496824	-0.501765013	A0A991ENW0	A0A991ENW0	A0A991ENW0_MOUSE	H1f10	H1.10 linker histone				Color2 [A=255, R=169, G=169, B=169]	1	4								-2.578466415	-1.854847908	-1.77746439	-2.402840137	-1.845745087	-1.649982929	-1.588017464	-1.469516754	-1.745866299	-2.861643553	-1.526431084	-1.920620918	-1.68432045	-2.130558014	-2.133681297	-2.041021347	-2.055137634	-2.336522341
0.119126609	0.109448433	A1L3P4	A1L3P4	SL9A6_MOUSE	Slc9a6	Sodium/hydrogen exchanger 6	ENSG00000198689	ENST00000370695;ENST00000370698;ENST00000370701;ENST00000627534;ENST00000630721	ENSP00000359729;ENSP00000359732;ENSP00000359735;ENSP00000486743;ENSP00000487486	Color2 [A=255, R=169, G=169, B=169]	1	4			Defective SLC9A6 causes X-linked, syndromic mental retardation,, Christianson type (MRXSCH);Sodium/Proton exchangers		anatomical structure development;anatomical structure morphogenesis;axon extension;biological regulation;brain-derived neurotrophic factor receptor signaling pathway;cation homeostasis;cation transport;cell growth;cell part morphogenesis;cell projection morphogenesis;cell projection organization;cell surface receptor linked signaling pathway;cellular component morphogenesis;cellular component org…	active transmembrane transporter activity;antiporter activity;cation transmembrane transporter activity;cation:cation antiporter activity;hydrogen ion transmembrane transporter activity;inorganic cation transmembrane transporter activity;ion transmembrane transporter activity;metal ion transmembrane transporter activity;monovalent cation:hydrogen antiporter activity;monovalent inorganic cation tr…	axon part;axon terminus;axonal spine;cell part;cell projection;cell projection part;cytoplasmic part;cytoplasmic vesicle;dendrite;early endosome membrane;endoplasmic reticulum membrane;endoplasmic reticulum part;endosomal part;endosome;endosome membrane;integral to membrane;intracellular membrane-bounded organelle;intracellular organelle;intracellular organelle part;intracellular part;intrinsic t…	0.203429222	0.068684578	0.32132864	0.112020969	0.414711952	0.258914471	0.492743492	-0.275593758	0.728736401	0.154734135	0.635479927	0.484017372	0.196083069	0.13932991	0.456964493	0.312767029	-0.018444061	-0.534992218
0.0523097	0.046384494	A2A432	A2A432	CUL4B_MOUSE	Cul4b	Cullin-4B	ENSG00000158290	ENST00000336592;ENST00000371322;ENST00000371323;ENST00000404115	ENSP00000338919;ENSP00000360373;ENSP00000360374;ENSP00000384109	Color2 [A=255, R=169, G=169, B=169]	1	4			DNA Damage Recognition in GG-NER;Dual Incision in GG-NER;Dual incision in TC-NER;Formation of Incision Complex in GG-NER;Formation of TC-NER Pre-Incision Complex;Gap-filling DNA repair synthesis and ligation in TC-NER;Neddylation;Recognition of DNA damage by PCNA-containing replication complex;Transcription-Coupled Nucleotide Excision Repair (TC-NER)	WP_DNA_REPAIR_PATHWAYS_FULL_NETWORK;WP_ENDODERM_DIFFERENTIATION;WP_MESODERMAL_COMMITMENT_PATHWAY;WP_NUCLEOTIDE_EXCISION_REPAIR;WP_NUCLEOTIDE_EXCISION_REPAIR_IN_XERODERMA_PIGMENTOSUM	biological regulation;biosynthetic process;catabolic process;cell cycle;cellular biosynthetic process;cellular catabolic process;cellular component organization;cellular component organization at cellular level;cellular component organization or biogenesis;cellular component organization or biogenesis at cellular level;cellular macromolecule biosynthetic process;cellular macromolecule catabolic p…		cell part;CUL4 RING ubiquitin ligase complex;Cul4B-RING ubiquitin ligase complex;cullin-RING ubiquitin ligase complex;cytoplasm;extracellular membrane-bounded organelle;extracellular organelle;extracellular region part;extracellular vesicular exosome;intracellular organelle part;intracellular part;macromolecular complex;membrane;membrane-bounded organelle;membrane-bounded vesicle;nuclear part;nuc…	0.462169647	0.369662285	0.732418537	0.349771976	0.665159225	0.68718195	0.760412216	0.128561974	0.803197384	0.26068449	0.573626518	0.997014046	0.660650253	0.924607277	1.091309547	0.725942612	0.851303101	0.012130737
0.88127095	0.307594617	A2A484	A2A484	A2A484_MOUSE	Zmynd8	Zinc finger, MYND-type containing 8	ENSG00000101040	ENST00000262975;ENST00000311275;ENST00000352431;ENST00000355972;ENST00000360911;ENST00000372023;ENST00000396281;ENST00000435836;ENST00000441977;ENST00000446894;ENST00000446994;ENST00000458360;ENST00000461685;ENST00000467200;ENST00000471951;ENST00000536340;ENST00000540497;ENST00000611941;ENST00000617418;ENST00000619049	ENSP00000262975;ENSP00000312237;ENSP00000335537;ENSP00000348246;ENSP00000354166;ENSP00000361093;ENSP00000379577;ENSP00000392964;ENSP00000393806;ENSP00000394379;ENSP00000396725;ENSP00000413727;ENSP00000418210;ENSP00000418495;ENSP00000420095;ENSP00000439800;ENSP00000443086;ENSP00000479197;ENSP00000479806;ENSP00000482048	Color2 [A=255, R=169, G=169, B=169]	1	4					biological regulation;negative regulation of biological process;negative regulation of biosynthetic process;negative regulation of cellular biosynthetic process;negative regulation of cellular macromolecule biosynthetic process;negative regulation of cellular metabolic process;negative regulation of cellular process;negative regulation of gene expression;negative regulation of macromolecule biosy…	binding;cation binding;ion binding;metal ion binding;protein binding;protein binding transcription factor activity;repressing transcription factor binding;RNA polymerase II transcription cofactor activity;RNA polymerase II transcription corepressor activity;RNA polymerase II transcription factor binding transcription factor activity;RNA polymerase II transcription factor binding transcription fac…	cell part;intracellular membrane-bounded organelle;intracellular organelle;intracellular part;membrane-bounded organelle;nucleus;organelle	-1.302117348	-1.318660736	-1.313237667	-1.316339016	-1.376654625	-1.607501507	-1.197649956	-1.679411888	-1.380035877	-1.215913296	-0.949933052	-1.168467522	-1.195948601	-0.994156837	-0.76149559	-1.116177559	-1.029198647	-0.541934967
0.212451735	-0.129972458	A2A4P0	A2A4P0	DHX8_MOUSE	Dhx8	ATP-dependent RNA helicase DHX8	ENSG00000067596	ENST00000262415;ENST00000540306;ENST00000587574;ENST00000589898;ENST00000592258;ENST00000605777	ENSP00000262415;ENSP00000437886;ENSP00000465178;ENSP00000466900;ENSP00000467834;ENSP00000474654	Color2 [A=255, R=169, G=169, B=169]	1	4				WP_MRNA_PROCESSING	cellular macromolecule metabolic process;cellular metabolic process;cellular nitrogen compound metabolic process;cellular process;macromolecule metabolic process;metabolic process;mRNA metabolic process;mRNA processing;nitrogen compound metabolic process;nuclear mRNA splicing, via spliceosome;nucleic acid metabolic process;nucleobase-containing compound metabolic process;primary metabolic process…	adenyl nucleotide binding;adenyl ribonucleotide binding;ATP binding;ATPase activity;ATPase activity, coupled;ATP-dependent helicase activity;ATP-dependent RNA helicase activity;binding;catalytic activity;helicase activity;hydrolase activity;hydrolase activity, acting on acid anhydrides;hydrolase activity, acting on acid anhydrides, in phosphorus-containing anhydrides;identical protein binding;nuc…	catalytic step 2 spliceosome;cell part;cytoplasm;intracellular membrane-bounded organelle;intracellular organelle;intracellular organelle part;intracellular part;macromolecular complex;membrane-bounded organelle;nuclear part;nucleoplasm;nucleus;organelle;organelle part;ribonucleoprotein complex;spliceosomal complex	-2.029553413	-2.652493477	-1.848535061	-2.16640234	-1.493026733	-1.760941029	-1.490306854	-1.798527718	-1.488173962	-1.792675495	-1.321832657	-2.052417755	-1.563110352	-1.677875519	-1.189580917	-1.318711281	-1.530222893	-3.282269478
0.324278301	0.193622271	A2A5R2	A2A5R2	BIG2_MOUSE	Arfgef2	Brefeldin A-inhibited guanine nucleotide-exchange protein 2	ENSG00000124198	ENST00000371917	ENSP00000360985	Color2 [A=255, R=169, G=169, B=169]	1	4		HALLMARK_PROTEIN_SECRETION	Association of TriC/CCT with target proteins during biosynthesis		biological regulation;cellular component organization;cellular component organization at cellular level;cellular component organization or biogenesis;cellular component organization or biogenesis at cellular level;cellular macromolecule metabolic process;cellular membrane organization;cellular metabolic process;cellular process;cellular response to stimulus;endomembrane system organization;endoso…	ARF guanyl-nucleotide exchange factor activity;binding;enzyme regulator activity;GABA receptor binding;GTPase regulator activity;guanyl-nucleotide exchange factor activity;nucleoside-triphosphatase regulator activity;protein binding;protein kinase A binding;protein kinase A regulatory subunit binding;receptor binding;small GTPase regulator activity	asymmetric synapse;axonemal microtubule;axoneme part;cell junction;cell part;cell projection;cell projection part;cytoplasmic membrane-bounded vesicle;cytoplasmic part;cytoplasmic vesicle;cytoskeletal part;cytosol;dendritic spine;endosome;Golgi apparatus part;Golgi membrane;intracellular membrane-bounded organelle;intracellular organelle;intracellular organelle part;intracellular part;macromolecu…	1.538947105	1.582888603	1.985644817	1.401923656	2.200596809	1.785172939	1.84278965	1.36646843	1.937040806	1.569234371	2.063645363	2.094285965	2.239766121	2.649680138	2.713639259	1.954333305	2.710512161	1.845427513
0.68894917	-0.22321256	A2A690	A2A690	TANC2_MOUSE	Tanc2	Protein TANC2	ENSG00000170921	ENST00000389520;ENST00000424789;ENST00000580068;ENST00000580466;ENST00000583016;ENST00000583356;ENST00000613171	ENSP00000374171;ENSP00000387593;ENSP00000462109;ENSP00000463062;ENSP00000463959;ENSP00000464181;ENSP00000478576	Color2 [A=255, R=169, G=169, B=169]	1	4					chordate embryonic development;developmental process;embryo development;embryo development ending in birth or egg hatching;in utero embryonic development			-0.079431534	-0.216383934	-0.076874256	-0.352208614	-0.330391884	-0.065689564	0.188343048	-0.27706337	0.122899532	-0.189280987	-0.185934067	-0.260243416	-0.022074699	-0.185661316	0.25260067	-0.163506508	0.098054886	-0.094736099
0.172817142	0.279078484	A2A6A1	A2A6A1	GPTC8_MOUSE	Gpatch8	G patch domain-containing protein 8	ENSG00000186566	ENST00000585614;ENST00000586037;ENST00000587228;ENST00000588554;ENST00000590041;ENST00000591680;ENST00000592154;ENST00000592746	ENSP00000464815;ENSP00000465781;ENSP00000465921;ENSP00000467233;ENSP00000467556;ENSP00000467873;ENSP00000468719;ENSP00000468821	Color2 [A=255, R=169, G=169, B=169]	1	4						binding;cation binding;ion binding;metal ion binding;nucleic acid binding		-1.606733322	-1.776760101	-1.078978062	-1.552705288	-1.619942665	-1.181424618	-1.357653618	-2.795165062	-0.878239155	-1.650455952	-1.551322937	-0.992043495	-1.211411476	-1.254230499	-0.936577797	-1.23589325	-1.249489784	-1.293362617
0.212024615	0.033791542	A2A6Q5	A2A6Q5	CDC27_MOUSE	Cdc27	Cell division cycle protein 27 homolog	ENSG00000004897	ENST00000066544;ENST00000526866;ENST00000527547;ENST00000531206;ENST00000532893;ENST00000533415;ENST00000570740;ENST00000570818;ENST00000571643;ENST00000573502;ENST00000573550;ENST00000574304;ENST00000575483;ENST00000576484	ENSP00000066544;ENSP00000432105;ENSP00000432211;ENSP00000434614;ENSP00000437339;ENSP00000458904;ENSP00000459307;ENSP00000460061;ENSP00000460132;ENSP00000460279;ENSP00000460424;ENSP00000460454;ENSP00000460830;ENSP00000466424	Color2 [A=255, R=169, G=169, B=169]	1	4		HALLMARK_G2M_CHECKPOINT;HALLMARK_HEME_METABOLISM;HALLMARK_MITOTIC_SPINDLE	Antigen processing: Ubiquitination & Proteasome degradation;APC/C:Cdc20 mediated degradation of Cyclin B;APC/C:Cdc20 mediated degradation of mitotic proteins;APC/C:Cdc20 mediated degradation of Securin;APC/C:Cdh1 mediated degradation of Cdc20 and other APC/C:Cdh1 targeted proteins in late mitosis/early G1;APC-Cdc20 mediated degradation of Nek2A;Autodegradation of Cdh1 by Cdh1:APC/C;Cdc20:Phospho-…	WP_2Q211_COPY_NUMBER_VARIATION_SYNDROME;WP_CELL_CYCLE	anaphase-promoting complex-dependent proteasomal ubiquitin-dependent protein catabolic process;biological regulation;catabolic process;cell cycle;cell cycle checkpoint;cell cycle process;cell division;cell proliferation;cellular catabolic process;cellular macromolecule catabolic process;cellular macromolecule metabolic process;cellular metabolic process;cellular process;cellular protein metabolic…	binding;enzyme binding;phosphatase binding;protein binding;protein phosphatase binding	anaphase-promoting complex;cell part;centrosome;cullin-RING ubiquitin ligase complex;cytoplasm;cytoplasmic part;cytoskeletal part;cytosol;intracellular membrane-bounded organelle;intracellular non-membrane-bounded organelle;intracellular organelle;intracellular organelle part;intracellular part;macromolecular complex;membrane-bounded organelle;microtubule organizing center;non-membrane-bounded or…	-1.726737022	-1.601849556	-1.357042789	-1.693378925	-1.389803886	-1.713249683	-1.394984245	-1.51096344	-1.367538929	-1.458032131	-1.404693604	-1.309386253	-1.394581795	-1.821481705	-1.588871002	-1.844842911	-1.742740631	-1.674190521
0.393240417	0.234523455	A2A6T1	A2A6T1	CDR2L_MOUSE	Cdr2l	Cerebellar degeneration-related protein 2-like	ENSG00000109089	ENST00000337231	ENSP00000336587	Color2 [A=255, R=169, G=169, B=169]	1	4								1.23819828	0.749158859	1.144258976	0.94652319	0.961658478	1.088901043	0.939822197	0.136577606	0.743913174	0.775318623	0.766967773	0.981596947	0.204087257	0.021473885	0.364348412	0.250827789	0.393288612	0.130139351
0.048629493	0.109584332	A2A716	A2A716	A2A716_MOUSE	Osbpl7	Oxysterol-binding protein	ENSG00000006025	ENST00000007414;ENST00000392507;ENST00000578461;ENST00000579728;ENST00000613735	ENSP00000007414;ENSP00000376295;ENSP00000463599;ENSP00000464624;ENSP00000479827	Color2 [A=255, R=169, G=169, B=169]	1	4			Synthesis of bile acids and bile salts		cellular process;cellular response to chemical stimulus;cellular response to cholesterol;cellular response to lipid;cellular response to organic substance;cellular response to stimulus;establishment of localization;lipid transport;organic substance transport;response to chemical stimulus;response to cholesterol;response to lipid;response to organic substance;response to stimulus;transport	binding;cholesterol binding;lipid binding;steroid binding;sterol binding	autophagic vacuole;cell part;cytoplasmic part;cytosol;endoplasmic reticulum part;intracellular membrane-bounded organelle;intracellular organelle;intracellular organelle part;intracellular part;membrane;membrane-bounded organelle;organelle;organelle part;perinuclear endoplasmic reticulum;plasma membrane;vacuole	-1.552567482	-1.718234062	-2.185417652	-2.187850475	-1.676546097	-3.490711927	-2.688453436	-3.653234482	-1.683216572	-2.320356369	-1.807311058	-3.568484068	-3.035469055	-3.301196098	-2.548179865	-1.986030698	-2.513779879	-3.511942387
0.299536714	0.402492285	A2A7S8	A2A7S8	K1522_MOUSE	Kiaa1522	Uncharacterized protein KIAA1522	ENSG00000162522	ENST00000294521;ENST00000373480;ENST00000373481;ENST00000401073	ENSP00000294521;ENSP00000362579;ENSP00000362580;ENSP00000383851	Color2 [A=255, R=169, G=169, B=169]	1	4								-2.288066864	-3.072691202	-1.773278713	-1.963298321	-2.825845718	-1.447837353	-1.478746414	-3.098120928	-1.992787838	-1.626167774	-2.303009033	-1.433001518	-1.684500694	-2.461032629	-1.675771713	-1.127388954	-3.495590448	-1.363349915
0.904988148	-0.495429993	A2A863	A2A863	ITB4_MOUSE	Itgb4	Integrin beta-4	ENSG00000132470	ENST00000200181;ENST00000449880;ENST00000450894;ENST00000578318;ENST00000579662;ENST00000582629;ENST00000583327;ENST00000584939	ENSP00000200181;ENSP00000400217;ENSP00000405536;ENSP00000462494;ENSP00000463651;ENSP00000463788;ENSP00000464259;ENSP00000464473	Color2 [A=255, R=169, G=169, B=169]	1	4		HALLMARK_APICAL_JUNCTION;HALLMARK_MYOGENESIS;HALLMARK_P53_PATHWAY	Assembly of collagen fibrils and other multimeric structures;Laminin interactions;Syndecan interactions;Type I hemidesmosome assembly	WP_ALPHA_6_BETA_4_SIGNALING_PATHWAY;WP_ARRHYTHMOGENIC_RIGHT_VENTRICULAR_CARDIOMYOPATHY;WP_CONGENITAL_GENERALIZED_LIPODYSTROPHY;WP_FOCAL_ADHESION;WP_FOCAL_ADHESION_PI3KAKTMTORSIGNALING_PATHWAY;WP_HIPPOMERLIN_SIGNALING_DYSREGULATION;WP_INTEGRINMEDIATED_CELL_ADHESION;WP_MALIGNANT_PLEURAL_MESOTHELIOMA;WP_MECHANOREGULATION_AND_PATHOLOGY_OF_YAPTAZ_VIA_HIPPO_AND_NONHIPPO_MECHANISMS;WP_NEPHROTIC_SYNDROME…	anatomical structure development;autophagy;biological adhesion;biological regulation;catabolic process;cell adhesion;cell differentiation;cell junction assembly;cell junction organization;cell motility;cell projection assembly;cell projection organization;cell surface receptor linked signaling pathway;cell-matrix adhesion;cell-substrate adhesion;cell-substrate junction assembly;cellular catabolic…	binding;G-protein-coupled receptor binding;protein binding;receptor activity;receptor binding	basal plasma membrane;basement membrane;cell junction;cell leading edge;cell part;cell surface;cell-substrate junction;extracellular matrix part;extracellular membrane-bounded organelle;extracellular organelle;extracellular region part;extracellular vesicular exosome;hemidesmosome;integrin complex;macromolecular complex;membrane;membrane part;membrane-bounded organelle;membrane-bounded vesicle;or…	-1.185777664	-1.297223091	-1.927029133	-1.598398685	-1.942471504	-1.657120228	-1.112423897	-1.360058784	-1.435120106	-1.917619228	-1.342526436	-2.133747101	-0.390194893	-1.066356659	-1.186326027	-0.728046417	-0.917192459	-1.104816437
0.334733924	-0.210362752	A2A891	Q80Y50;A2A891	CMTA1_MOUSE	Camta1	Calmodulin-binding transcription activator 1	ENSG00000171735	ENST00000303635;ENST00000461311;ENST00000467404;ENST00000473578;ENST00000476864;ENST00000482934;ENST00000486138;ENST00000490905;ENST00000495233;ENST00000557126	ENSP00000306522;ENSP00000450530;ENSP00000451388;ENSP00000451443;ENSP00000451510;ENSP00000451720;ENSP00000452024;ENSP00000452184;ENSP00000452319;ENSP00000452505	Color2 [A=255, R=169, G=169, B=169]	1	4					biological regulation;biosynthetic process;cellular biosynthetic process;cellular macromolecule biosynthetic process;cellular macromolecule metabolic process;cellular metabolic process;cellular nitrogen compound metabolic process;cellular process;macromolecule biosynthetic process;macromolecule metabolic process;metabolic process;nitrogen compound metabolic process;nucleic acid metabolic process;…	binding;DNA binding;nucleic acid binding	cell part;cytoplasm;intracellular membrane-bounded organelle;intracellular organelle;intracellular part;membrane-bounded organelle;nucleus;organelle	-1.811687469	-2.164188385	-1.314712048	-1.500460148	-1.525883675	-1.16518259	-1.545231819	-1.172615051	-1.101492405	-1.812887669	-1.570698738	-1.066841125	-3.826189756	-1.431348801	-2.23063755	-1.496860504	-1.986646652	-1.451418877
1.357200155	-0.289767901	A2A8L5	Q64487;A2A8L5	PTPRF_MOUSE	Ptprf	Receptor-type tyrosine-protein phosphatase F	ENSG00000142949	ENST00000359947;ENST00000372407;ENST00000412568;ENST00000414879;ENST00000429895;ENST00000437607;ENST00000438120;ENST00000617451	ENSP00000353030;ENSP00000361484;ENSP00000391764;ENSP00000398822;ENSP00000408952;ENSP00000413306;ENSP00000416343;ENSP00000483557	Color2 [A=255, R=169, G=169, B=169]	1	4			Receptor-type tyrosine-protein phosphatases;Synaptic adhesion-like molecules	WP_BRAINDERIVED_NEUROTROPHIC_FACTOR_BDNF_SIGNALING_PATHWAY;WP_INSULIN_SIGNALING	biological adhesion;biological regulation;cell adhesion;cell migration;cell motility;cell surface receptor linked signaling pathway;cellular component movement;cellular macromolecule metabolic process;cellular metabolic process;cellular process;cellular protein metabolic process;cellular response to stimulus;dephosphorylation;enzyme linked receptor protein signaling pathway;locomotion;macromolecu…	binding;carbohydrate binding;catalytic activity;glycosaminoglycan binding;heparin binding;hydrolase activity;hydrolase activity, acting on ester bonds;molecular transducer activity;pattern binding;phosphatase activity;phosphoprotein phosphatase activity;phosphoric ester hydrolase activity;polysaccharide binding;protein tyrosine phosphatase activity;receptor activity;signal transducer activity;sig…	cell part;extracellular membrane-bounded organelle;extracellular organelle;extracellular region part;extracellular vesicular exosome;integral to membrane;integral to plasma membrane;intrinsic to membrane;intrinsic to plasma membrane;membrane part;membrane-bounded organelle;membrane-bounded vesicle;organelle;plasma membrane part;vesicle	-0.202246666	-0.336461067	-0.10281229	-0.315878391	0.417219162	-0.183701992	0.247641563	0.166420937	0.022149563	-0.012430668	-0.148943901	-0.271717072	0.416257858	0.197372437	0.644378662	0.42176342	0.335302353	0.468367577
0.45295387	1.139736493	A2A8R0	A2A8R0	A2A8R0_MOUSE	Zfyve9	Zinc finger FYVE domain-containing protein	ENSG00000157077	ENST00000287727;ENST00000357206;ENST00000371591	ENSP00000287727;ENSP00000349737;ENSP00000360647	Color2 [A=255, R=169, G=169, B=169]	1	4				WP_TGFBETA_RECEPTOR_SIGNALING;WP_TGFBETA_RECEPTOR_SIGNALING_IN_SKELETAL_DYSPLASIAS;WP_TGFBETA_SIGNALING_PATHWAY	biological regulation;cell surface receptor linked signaling pathway;cellular component assembly;cellular component assembly at cellular level;cellular component organization;cellular component organization at cellular level;cellular component organization or biogenesis;cellular component organization or biogenesis at cellular level;cellular macromolecular complex assembly;cellular macromolecular…	1-phosphatidylinositol binding;binding;catalytic activity;cation binding;hydrolase activity;ion binding;lipid binding;metal ion binding;peptidase activity;peptidase activity, acting on L-amino acid peptides;phosphatidylinositol binding;phospholipid binding;serine hydrolase activity;serine-type peptidase activity	cell part;cytoplasmic part;early endosome;early endosome membrane;endosomal part;endosome;endosome membrane;intracellular membrane-bounded organelle;intracellular organelle;intracellular organelle part;intracellular part;membrane;membrane-bounded organelle;organelle;organelle membrane;organelle part	0.13397789	0.116076469	0.452521801	-0.3283391	0.485579491	0.327863216	-0.074341774	-3.304563522	-0.049897671	0.008297443	-0.152982712	0.135091782	0.227518082	0.117329597	0.556077957	0.17830658	0.425639153	-0.527243614
0.358641006	-0.167824745	A2A8U2	A2A8U2	TM201_MOUSE	Tmem201	Transmembrane protein 201	ENSG00000188807	ENST00000340305;ENST00000340381;ENST00000416541;ENST00000508400	ENSP00000344503;ENSP00000344772;ENSP00000393626;ENSP00000423430	Color2 [A=255, R=169, G=169, B=169]	1	4					ameboidal cell migration;cell migration;cell motility;cellular component movement;cellular process;establishment of localization;establishment of localization in cell;establishment of nucleus localization;establishment of organelle localization;fibroblast migration;locomotion;nuclear migration		cell part;integral to membrane;intracellular organelle part;intracellular part;intrinsic to membrane;membrane;membrane part;nuclear inner membrane;nuclear membrane;nuclear part;organelle inner membrane;organelle membrane;organelle part	0.565753937	0.785752296	0.0753932	0.315892696	0.344432831	0.011090755	0.408914566	0.445259094	0.073950291	-0.037020206	0.450417519	0.011252403	0.611333847	0.742186546	0.184111595	0.470868111	0.639169693	-0.057593346
0.176692569	0.118481636	A2A8Z1	A2A8Z1	OSBL9_MOUSE	Osbpl9	Oxysterol-binding protein-related protein 9	ENSG00000117859	ENST00000361556;ENST00000371714;ENST00000428468;ENST00000435274;ENST00000447887;ENST00000453295;ENST00000462759;ENST00000481937;ENST00000486942;ENST00000489990;ENST00000495776;ENST00000526917;ENST00000527631;ENST00000528603;ENST00000531061;ENST00000531828;ENST00000532975;ENST00000533884;ENST00000534040;ENST00000625138	ENSP00000354970;ENSP00000360779;ENSP00000390113;ENSP00000407168;ENSP00000412733;ENSP00000413263;ENSP00000431274;ENSP00000431980;ENSP00000432409;ENSP00000432801;ENSP00000433083;ENSP00000433279;ENSP00000433291;ENSP00000434798;ENSP00000435129;ENSP00000435247;ENSP00000435264;ENSP00000435429;ENSP00000435627;ENSP00000485521	Color2 [A=255, R=169, G=169, B=169]	1	4			Synthesis of bile acids and bile salts		establishment of localization;lipid transport;organic substance transport;transport	binding;lipid binding	cell part;cytoplasm;cytoplasmic part;endosomal part;endosome membrane;Golgi apparatus;intracellular membrane-bounded organelle;intracellular organelle;intracellular organelle part;intracellular part;late endosome membrane;membrane;membrane-bounded organelle;organelle;organelle membrane;organelle part	0.822299957	0.311707497	0.842460155	0.600521564	0.849660873	0.784323215	0.841720581	0.096737862	0.786325932	0.548224926	0.687148094	0.844856262	0.60041523	0.380079269	0.681225777	0.624880791	0.278532982	1.091826439
0.085190968	0.025081952	A2A9C3	A2A9C3	SZT2_MOUSE	Szt2	KICSTOR complex protein SZT2	ENSG00000198198	ENST00000372450;ENST00000406439;ENST00000562955	ENSP00000361528;ENSP00000386070;ENSP00000457168	Color2 [A=255, R=169, G=169, B=169]	1	4					anatomical structure development;anatomical structure morphogenesis;axonogenesis;cell part morphogenesis;cell projection morphogenesis;cell projection organization;cellular component morphogenesis;cellular component organization;cellular component organization at cellular level;cellular component organization or biogenesis;cellular component organization or biogenesis at cellular level;cellular d…		cell part;cytoplasmic part;extracellular membrane-bounded organelle;extracellular organelle;extracellular region part;extracellular vesicular exosome;intracellular membrane-bounded organelle;intracellular organelle;intracellular part;membrane-bounded organelle;membrane-bounded vesicle;microbody;organelle;peroxisome;vesicle	-0.63932991	-0.614380836	-0.67759943	-0.863861561	-0.500541687	-0.579271793	-0.914614677	-0.664583206	-0.845785618	-0.876410007	-0.639287949	-0.834039688	-0.413174629	-0.277308464	-0.021093369	-0.515620232	-0.275893211	-0.271762848
0.669008355	-0.799689293	A2AAE1	A2AAE1	BLTP1_MOUSE	Bltp1	Bridge-like lipid transfer protein family member 1				Color2 [A=255, R=169, G=169, B=169]	1	4								-0.774625778	-1.096682549	-0.628717899	-1.139715672	-0.609375954	-0.523824215	-0.305948257	-1.747972488	-0.765290737	-2.248134136	-1.103920937	-1.866224289	-0.4783144	-1.467538834	-0.729689598	-0.416276932	-1.370752335	-0.920482635
0.473764657	0.208969116	A2AAY5	A2AAY5	SPD2B_MOUSE	Sh3pxd2b	SH3 and PX domain-containing protein 2B	ENSG00000174705	ENST00000311601;ENST00000518522;ENST00000519643	ENSP00000309714;ENSP00000428076;ENSP00000430890	Color2 [A=255, R=169, G=169, B=169]	1	4					adipose tissue development;anatomical structure development;biological regulation;bone development;cell differentiation;cellular component assembly;cellular component disassembly;cellular component disassembly at cellular level;cellular component organization;cellular component organization at cellular level;cellular component organization or biogenesis;cellular component organization or biogenes…	binding;lipid binding;phosphatidylinositol binding;phosphatidylinositol-3,5-bisphosphate binding;phosphatidylinositol-3-phosphate binding;phosphatidylinositol-4-phosphate binding;phosphatidylinositol-5-phosphate binding;phospholipid binding;protein binding;protein domain specific binding;SH2 domain binding	cell junction;cell part;cell projection;cytoplasm;cytoskeletal part;intracellular non-membrane-bounded organelle;intracellular organelle;intracellular organelle part;intracellular part;macromolecular complex;non-membrane-bounded organelle;organelle;organelle part;podosome;protein complex	0.873283386	0.230308533	0.263366222	0.814388752	-0.333413124	0.758748531	0.110967636	-0.413657188	0.148003101	0.109392643	0.084918022	0.277910233	-0.123289108	-0.527648926	-0.352389336	-0.226433754	-0.788878441	-0.522732735
0.068817332	0.153698047	A2AB59	A2AB59	RHG27_MOUSE	Arhgap27	Rho GTPase-activating protein 27	ENSG00000159314;ENSG00000276836;ENSG00000276907;ENSG00000159314	ENST00000290470;ENST00000376922;ENST00000428638;ENST00000528273;ENST00000610792;ENST00000611188;ENST00000612916;ENST00000616021;ENST00000524404;ENST00000528384;ENST00000528677;ENST00000532038;ENST00000532891	ENSP00000290470;ENSP00000366121;ENSP00000403323;ENSP00000436137;ENSP00000477741;ENSP00000478738;ENSP00000480582;ENSP00000481302;ENSP00000431591;ENSP00000431722;ENSP00000432762;ENSP00000433942;ENSP00000437100	Color2 [A=255, R=169, G=169, B=169]	1	4		HALLMARK_MITOTIC_SPINDLE	Rho GTPase cycle		biological regulation;cellular component organization;cellular component organization or biogenesis;cellular membrane organization;cellular process;cellular response to stimulus;endocytosis;establishment of localization;membrane invagination;membrane organization;positive regulation of catalytic activity;positive regulation of GTPase activity;positive regulation of hydrolase activity;positive reg…	binding;enzyme activator activity;enzyme regulator activity;GTPase activator activity;GTPase regulator activity;nucleoside-triphosphatase regulator activity;protein binding;protein domain specific binding;SH3 domain binding	cell part;cytoplasm;intracellular;intracellular part;membrane	-1.005161285	-1.204296112	-0.672795773	-1.134976864	-0.677090645	-1.464445591	-1.456726074	-3.564433336	-1.320998669	-1.487573147	-1.919573784	-2.473917007	-1.047831535	-1.361839294	-0.824450493	-1.215254784	-0.816571236	-1.364332199
0.226500869	-0.218490283	A2ABV5	A2ABV5	MED14_MOUSE	Med14	Mediator of RNA polymerase II transcription subunit 14	ENSG00000180182	ENST00000324817;ENST00000416199;ENST00000433003	ENSP00000323720;ENSP00000392586;ENSP00000411357	Color2 [A=255, R=169, G=169, B=169]	1	4			Generic Transcription Pathway;PPARA activates gene expression;Transcriptional regulation of white adipocyte differentiation	WP_IMMUNE_RESPONSE_TO_TUBERCULOSIS;WP_VITAMIN_D_IN_INFLAMMATORY_DISEASES	androgen receptor signaling pathway;biological regulation;biosynthetic process;cellular biosynthetic process;cellular macromolecule metabolic process;cellular metabolic process;cellular nitrogen compound metabolic process;cellular process;cellular response to stimulus;developmental process;gene expression;intracellular receptor mediated signaling pathway;macromolecule metabolic process;metabolic …	binding;hormone receptor binding;ligand-dependent nuclear receptor transcription coactivator activity;nuclear hormone receptor binding;protein binding;protein binding transcription factor activity;receptor activity;receptor binding;RNA polymerase II transcription cofactor activity;RNA polymerase II transcription factor binding transcription factor activity;thyroid hormone receptor binding;transcr…	cell part;intracellular membrane-bounded organelle;intracellular organelle;intracellular organelle part;intracellular part;macromolecular complex;mediator complex;membrane;membrane-bounded organelle;nuclear part;nucleoplasm;nucleoplasm part;nucleus;organelle;organelle part;protein complex	-0.1082201	0.105341911	-0.782493114	-0.133204937	-0.662690163	-0.90156126	-0.842949867	-0.481035233	-0.509702206	-1.541753292	-0.393564224	-0.553840637	-0.324820518	-0.607959747	-0.03622818	-0.369003296	-0.211198807	-2.480454922
0.37899511	0.423699299	A2ACQ1	A2ACQ1	A2ACQ1_MOUSE	Dhx35	RNA helicase	ENSG00000101452	ENST00000252011;ENST00000373323;ENST00000373325;ENST00000449559;ENST00000484417	ENSP00000252011;ENSP00000362420;ENSP00000362422;ENSP00000397997;ENSP00000432603	Color2 [A=255, R=169, G=169, B=169]	1	4					cellular macromolecule metabolic process;cellular metabolic process;cellular nitrogen compound metabolic process;cellular process;macromolecule metabolic process;metabolic process;mRNA metabolic process;mRNA processing;nitrogen compound metabolic process;nuclear mRNA splicing, via spliceosome;nucleic acid metabolic process;nucleobase-containing compound metabolic process;primary metabolic process…	adenyl nucleotide binding;adenyl ribonucleotide binding;ATP binding;ATPase activity;ATPase activity, coupled;ATP-dependent helicase activity;ATP-dependent RNA helicase activity;binding;catalytic activity;helicase activity;hydrolase activity;hydrolase activity, acting on acid anhydrides;hydrolase activity, acting on acid anhydrides, in phosphorus-containing anhydrides;nucleic acid binding;nucleosi…	catalytic step 2 spliceosome;cell part;cytoplasm;intracellular organelle part;intracellular part;macromolecular complex;nuclear part;organelle part;ribonucleoprotein complex;spliceosomal complex	-2.384713173	-1.680440903	-1.763233662	-1.98233366	-1.400411606	-1.633756161	-1.463236809	-3.001297712	-2.051992893	-1.917788029	-1.470153809	-1.857487679	-1.4523592	-2.940695763	-1.416908264	-1.737522125	-1.562774658	-1.356957436
0.940218316	0.813240051	A2ADA5	A2ADA5	PUSL1_MOUSE	Pusl1	tRNA pseudouridine synthase-like 1	ENSG00000169972	ENST00000379031;ENST00000467712	ENSP00000368318;ENSP00000462968	Color2 [A=255, R=169, G=169, B=169]	1	4					cellular macromolecule metabolic process;cellular metabolic process;cellular nitrogen compound metabolic process;cellular process;macromolecule metabolic process;macromolecule modification;metabolic process;ncRNA metabolic process;ncRNA processing;nitrogen compound metabolic process;nucleic acid metabolic process;nucleobase-containing compound metabolic process;primary metabolic process;pseudouri…	binding;catalytic activity;intramolecular transferase activity;isomerase activity;nucleic acid binding;pseudouridine synthase activity;RNA binding	cell part;intracellular membrane-bounded organelle;intracellular organelle;intracellular part;membrane-bounded organelle;organelle	-2.483206749	-2.402985573	-2.347878933	-2.259400845	-3.272454262	-2.804357052	-3.695985079	-2.786287308	-3.878940582	-2.736762762	-2.968538284	-2.216191769	-3.689052105	-3.77275157	-2.19644928	-3.034050941	-2.767862558	-3.178700686
0.304994953	0.416785558	A2ADY9	A2ADY9	DDI2_MOUSE	Ddi2	Protein DDI1 homolog 2	ENSG00000197312	ENST00000320153;ENST00000480945;ENST00000483899	ENSP00000417748;ENSP00000448878;ENSP00000449475	Color2 [A=255, R=169, G=169, B=169]	1	4						aspartic-type endopeptidase activity;aspartic-type peptidase activity;catalytic activity;endopeptidase activity;hydrolase activity;peptidase activity;peptidase activity, acting on L-amino acid peptides	cell part;cytoplasm;intracellular organelle part;intracellular part;nuclear part;nucleoplasm;organelle part	0.388688087	-0.486041069	0.845051289	0.411505222	0.493345261	0.777085781	0.583235741	-0.692159653	0.920554638	1.011325359	0.169724464	0.880937576	0.621725082	0.27093792	1.140162468	0.637392998	0.57738018	-0.088235855
0.159004768	0.125737826	A2AF47	A2AF47	DOC11_MOUSE	Dock11	Dedicator of cytokinesis protein 11	ENSG00000147251	ENST00000276202;ENST00000276204	ENSP00000276202;ENSP00000276204	Color2 [A=255, R=169, G=169, B=169]	1	4			Factors involved in megakaryocyte development and platelet production		biological regulation;blood coagulation;cellular process;cellular response to stimulus;coagulation;hemostasis;intracellular signal transduction;multicellular organismal process;regulation of biological process;regulation of biological quality;regulation of body fluid levels;regulation of cellular process;response to stimulus;signal transduction;small GTPase mediated signal transduction	enzyme regulator activity;GTPase regulator activity;guanyl-nucleotide exchange factor activity;nucleoside-triphosphatase regulator activity;Ras guanyl-nucleotide exchange factor activity;Rho guanyl-nucleotide exchange factor activity;small GTPase regulator activity	cell part;cytoplasmic part;cytosol;intracellular part	1.306341171	1.718885422	1.886827946	1.309614658	2.410981178	1.770977497	1.834827423	1.336306572	2.152014256	1.590904713	1.902693748	2.206763268	2.491583824	2.912445068	2.910881042	2.216470718	2.915835381	1.984996796
0.339446501	-0.813866615	A2AFR3	A2AFR3	FRPD4_MOUSE	Frmpd4	FERM and PDZ domain-containing protein 4	ENSG00000169933	ENST00000380682;ENST00000616992	ENSP00000370057;ENSP00000482182	Color2 [A=255, R=169, G=169, B=169]	1	4					biological regulation;positive regulation of biological process;positive regulation of cellular component organization;positive regulation of cellular process;positive regulation of synapse structural plasticity;regulation of biological process;regulation of cellular component organization;regulation of cellular process;regulation of synapse organization;regulation of synapse structural plasticity	binding;lipid binding;phosphatidylinositol binding;phosphatidylinositol-4,5-bisphosphate binding;phospholipid binding	cell part;cell projection;cell projection part;cytoskeleton;dendritic spine;intracellular non-membrane-bounded organelle;intracellular organelle;intracellular part;neuron projection;neuron spine;non-membrane-bounded organelle;organelle	-0.382590294	-1.109045029	-1.287323475	-1.252898693	-1.127560616	-1.283134937	0.243605614	-3.016140938	-2.148290157	-2.808734417	-2.327047348	-2.226643562	0.879750252	-3.096930504	-3.586869955	-0.404793739	-2.416999817	-3.170572042
0.068332118	-0.08372434	A2AG50	A2AG50	MA7D2_MOUSE	Map7d2	MAP7 domain-containing protein 2	ENSG00000184368	ENST00000379643;ENST00000379651;ENST00000443379;ENST00000452324	ENSP00000368964;ENSP00000368972;ENSP00000388239;ENSP00000413301	Color2 [A=255, R=169, G=169, B=169]	1	4					cellular component organization;cellular component organization at cellular level;cellular component organization or biogenesis;cellular component organization or biogenesis at cellular level;cellular process;cytoskeleton organization;microtubule cytoskeleton organization;microtubule-based process;organelle organization	structural molecule activity	cell part;cytoplasm;cytoskeletal part;cytoskeleton;intracellular non-membrane-bounded organelle;intracellular organelle;intracellular organelle part;intracellular part;macromolecular complex;microtubule;microtubule cytoskeleton;non-membrane-bounded organelle;organelle;organelle part;protein complex	1.356354713	0.374224663	1.533399105	0.914438725	1.019393921	1.604555607	1.298358917	0.389481544	1.458458424	0.854950428	0.564216614	1.475958824	-0.354192734	-0.446047783	0.011011124	-0.266914368	-0.443333626	0.062077522
0.111071963	-0.090796471	A2AGL3	A2AGL3	RYR3_MOUSE	Ryr3	Ryanodine receptor 3	ENSG00000198838	ENST00000389232;ENST00000415757;ENST00000622037	ENSP00000373884;ENSP00000399610;ENSP00000483166	Color2 [A=255, R=169, G=169, B=169]	1	4			Ion homeostasis;Stimuli-sensing channels	WP_ALZHEIMERS_DISEASE;WP_ALZHEIMERS_DISEASE_AND_MIRNA_EFFECTS;WP_CALCIUM_REGULATION_IN_CARDIAC_CELLS;WP_CELLTYPE_DEPENDENT_SELECTIVITY_OF_CCK2R_SIGNALING;WP_MFAP5MEDIATED_OVARIAN_CANCER_CELL_MOTILITY_AND_INVASIVENESS;WP_MYOMETRIAL_RELAXATION_AND_CONTRACTION_PATHWAYS;WP_PKCGAMMA_CALCIUM_SIGNALING_PATHWAY_IN_ATAXIA	biological regulation;calcium ion homeostasis;calcium ion transmembrane transport;calcium ion transport;cation homeostasis;cation transport;cellular calcium ion homeostasis;cellular cation homeostasis;cellular chemical homeostasis;cellular component assembly;cellular component organization;cellular component organization or biogenesis;cellular divalent inorganic cation homeostasis;cellular homeos…	binding;calcium channel activity;calcium ion binding;calcium-induced calcium release activity;calcium-release channel activity;cation binding;cation channel activity;cation transmembrane transporter activity;channel activity;gated channel activity;intracellular ligand-gated calcium channel activity;intracellular ligand-gated ion channel activity;ion binding;ion channel activity;ion transmembrane …	cell part;cytoplasmic part;endoplasmic reticulum membrane;endoplasmic reticulum part;integral to membrane;intracellular organelle part;intracellular part;intrinsic to membrane;junctional membrane complex;macromolecular complex;membrane;membrane part;organelle membrane;organelle part;perinuclear region of cytoplasm;protein complex;sarcoplasmic reticulum membrane	-0.540650368	0.228207588	-0.254361629	-0.548801899	-0.322411537	-0.249218464	0.002293587	0.086742401	0.068505764	-0.626598835	0.220315933	0.291435242	-0.575500488	-2.979837179	-2.05661273	-2.011185646	-2.962724924	-2.146410942
0.436032144	-0.243377368	A2AGT5	A2AGT5	CKAP5_MOUSE	Ckap5	Cytoskeleton-associated protein 5	ENSG00000175216	ENST00000312055;ENST00000354558;ENST00000525896;ENST00000526496;ENST00000526876;ENST00000527333;ENST00000529230	ENSP00000310227;ENSP00000346566;ENSP00000431509;ENSP00000432768;ENSP00000434523;ENSP00000436052;ENSP00000436769	Color2 [A=255, R=169, G=169, B=169]	1	4		HALLMARK_MITOTIC_SPINDLE	Amplification of signal from unattached kinetochores via a MAD2 inhibitory signal;Anchoring of the basal body to the plasma membrane;AURKA Activation by TPX2;Loss of Nlp from mitotic centrosomes;Loss of proteins required for interphase microtubule organization from the centrosome;Mitotic Prometaphase;Recruitment of mitotic centrosome proteins and complexes;Recruitment of NuMA to mitotic centrosom…		biological regulation;cell cycle;cell cycle phase;cell cycle process;cell division;cellular component organization;cellular component organization at cellular level;cellular component organization or biogenesis;cellular component organization or biogenesis at cellular level;cellular process;cellular response to stimulus;centrosome organization;cytoskeleton organization;establishment of localizati…		cell part;centrosome;cytoplasmic part;cytoskeletal part;cytosol;intracellular non-membrane-bounded organelle;intracellular organelle;intracellular organelle part;intracellular part;macromolecular complex;membrane;microtubule organizing center;non-membrane-bounded organelle;organelle;organelle part;protein complex;spindle pole	1.968167305	1.737960815	2.169986248	1.822716236	2.237822533	2.117161274	2.206085205	1.550198555	2.175479412	1.522805691	1.805157661	1.873667717	2.799280167	3.024876595	3.108280182	2.626683235	2.842178345	2.279289246
0.469411725	0.400047859	A2AH22	A2AH22	AMRA1_MOUSE	Ambra1	Activating molecule in BECN1-regulated autophagy protein 1	ENSG00000110497	ENST00000314845;ENST00000458649;ENST00000526545;ENST00000526606;ENST00000528950;ENST00000533727;ENST00000534300	ENSP00000318313;ENSP00000415327;ENSP00000431486;ENSP00000431926;ENSP00000433372;ENSP00000433945;ENSP00000434895	Color2 [A=255, R=169, G=169, B=169]	1	4			Macroautophagy	WP_ALZHEIMERS_DISEASE;WP_ALZHEIMERS_DISEASE_AND_MIRNA_EFFECTS;WP_AUTOPHAGY;WP_CLOCKCONTROLLED_AUTOPHAGY_IN_BONE_METABOLISM;WP_NANOPARTICLE_TRIGGERED_AUTOPHAGIC_CELL_DEATH;WP_SARSCOV2_REPLICATION_ORGANELLE_FORMATION	anatomical structure development;autophagy;biological regulation;catabolic process;cell differentiation;cellular catabolic process;cellular developmental process;cellular metabolic process;cellular process;developmental process;metabolic process;negative regulation of apoptosis;negative regulation of biological process;negative regulation of cell death;negative regulation of cell proliferation;ne…	binding;enzyme binding;protein binding;ubiquitin protein ligase binding	autophagic vacuole;axoneme;cell part;cell projection part;cytoplasm;cytoplasmic membrane-bounded vesicle;cytoplasmic part;cytoplasmic vesicle;cytosol;endocytic vesicle;intracellular membrane-bounded organelle;intracellular organelle;intracellular organelle part;intracellular part;membrane;membrane-bounded organelle;membrane-bounded vesicle;mitochondrial membrane;mitochondrial outer membrane;mitoc…	-1.170919418	-0.885133743	-1.334136486	-1.309832096	-0.963813782	-1.283292294	-1.264130592	-2.317711592	-1.173134327	-1.185104847	-1.123202324	-1.246525764	-3.958040237	-0.713183403	-0.912546158	-1.442465782	-0.852805138	-3.554589748
0.046523887	-0.05957063	A2AHC3	A2AHC3	CAMP1_MOUSE	Camsap1	Calmodulin-regulated spectrin-associated protein 1	ENSG00000130559	ENST00000312405;ENST00000389532;ENST00000409386	ENSP00000312463;ENSP00000374183;ENSP00000386420	Color2 [A=255, R=169, G=169, B=169]	1	4					biological regulation;cell projection organization;cellular component organization;cellular component organization at cellular level;cellular component organization or biogenesis;cellular component organization or biogenesis at cellular level;cellular process;cytoskeleton organization;neuron projection development;organelle organization;regulation of anatomical structure morphogenesis;regulation …	binding;calmodulin binding;cytoskeletal protein binding;microtubule binding;protein binding;spectrin binding;tubulin binding	cell part;cytoplasm;cytoskeletal part;intracellular organelle part;intracellular part;macromolecular complex;microtubule;organelle part;protein complex	-0.948851585	-1.807020187	-0.358523846	-0.962063313	-0.844658852	-0.526094913	-0.360287666	-1.428497314	-0.485932827	-0.613399982	-1.371253014	-0.468776703	-0.806521416	-1.017912865	-0.32519722	-0.928665161	-1.150637627	-0.704025269
0.37771993	-0.68178463	A2AHL1	A2AHL1	ANO3_MOUSE	Ano3	Anoctamin-3	ENSG00000134343	ENST00000256737;ENST00000525139;ENST00000531568;ENST00000531646	ENSP00000256737;ENSP00000432394;ENSP00000432576;ENSP00000435275	Color2 [A=255, R=169, G=169, B=169]	1	4			Stimuli-sensing channels		cellular process;establishment of localization;ion transmembrane transport;ion transport;transmembrane transport;transport	lipid transporter activity;phospholipid scramblase activity;phospholipid transporter activity;substrate-specific transporter activity;transporter activity	cell part;integral to membrane;intrinsic to membrane;membrane;membrane part;plasma membrane	-1.297359467	-0.346619606	-0.841839314	-1.703797817	-0.959147453	-1.989686489	-1.352925301	-1.273537636	-1.184429646	-3.419172764	-0.901215553	-1.535858154	0.014836311	0.34668541	0.297262192	0.078375816	0.808012962	0.06872654
0.111225302	-0.094334602	A2AIL4	A2AIL4	NDUF6_MOUSE	Ndufaf6	NADH dehydrogenase (ubiquinone) complex I, assembly factor 6	ENSG00000156170	ENST00000396111;ENST00000396113;ENST00000396124;ENST00000454358;ENST00000517976;ENST00000518258;ENST00000518608;ENST00000519136;ENST00000519804;ENST00000520632;ENST00000520757;ENST00000522683;ENST00000523337;ENST00000523378	ENSP00000379417;ENSP00000379419;ENSP00000379430;ENSP00000404060;ENSP00000428034;ENSP00000428410;ENSP00000428666;ENSP00000428788;ENSP00000429038;ENSP00000429585;ENSP00000430099;ENSP00000430230;ENSP00000430311;ENSP00000430991	Color2 [A=255, R=169, G=169, B=169]	1	4			Complex I biogenesis	WP_MITOCHONDRIAL_COMPLEX_I_ASSEMBLY_MODEL_OXPHOS_SYSTEM	biosynthetic process;cellular component assembly;cellular component assembly at cellular level;cellular component biogenesis;cellular component organization;cellular component organization at cellular level;cellular component organization or biogenesis;cellular component organization or biogenesis at cellular level;cellular macromolecular complex assembly;cellular macromolecular complex subunit o…	catalytic activity;transferase activity	cell part;cytoplasm;cytoplasmic part;intracellular membrane-bounded organelle;intracellular organelle;intracellular organelle part;intracellular part;membrane;membrane-bounded organelle;mitochondrial inner membrane;mitochondrial membrane;mitochondrial part;nucleus;organelle;organelle inner membrane;organelle membrane;organelle part	-2.858159065	-2.605049133	-3.011433363	-2.721441746	-2.76083374	-3.278846264	-3.042557955	-3.139628649	-2.865549326	-3.6134727	-3.130213737	-2.587053299	-2.6495924	-2.740069151	-1.902229667	-3.537996292	-2.442852974	-2.467824697
0.236174122	0.124407132	A2AIV2	A2AIV2	VIR_MOUSE	Virma	Protein virilizer homolog				Color2 [A=255, R=169, G=169, B=169]	1	4								-1.495903015	-1.575754166	-1.114701748	-1.521505833	-1.133469582	-1.334929943	-1.251205444	-0.781920433	-1.153810978	-0.672569752	-1.191477776	-0.949667931	-1.019486427	-0.942879677	-1.169139862	-1.274130821	-1.014242172	-2.05352211
0.92701873	0.381731351	A2AJ15	A2AJ15	MA1B1_MOUSE	Man1b1	Endoplasmic reticulum mannosyl-oligosaccharide 1,2-alpha-mannosidase	ENSG00000177239	ENST00000371587;ENST00000371589;ENST00000475449;ENST00000535144;ENST00000542372;ENST00000544448;ENST00000545539;ENST00000550113	ENSP00000360645;ENSP00000440314;ENSP00000441398;ENSP00000444189;ENSP00000444966;ENSP00000448658;ENSP00000450147;ENSP00000483132	Color2 [A=255, R=169, G=169, B=169]	1	4			Defective MAN1B1 causes MRT15;ER Quality Control Compartment (ERQC)		carbohydrate metabolic process;catabolic process;cellular carbohydrate metabolic process;cellular catabolic process;cellular macromolecule catabolic process;cellular macromolecule metabolic process;cellular metabolic process;cellular process;cellular protein metabolic process;ER-associated protein catabolic process;glycosylation;macromolecule catabolic process;macromolecule glycosylation;macromol…	binding;calcium ion binding;catalytic activity;cation binding;hydrolase activity;hydrolase activity, acting on glycosyl bonds;hydrolase activity, hydrolyzing O-glycosyl compounds;ion binding;mannosidase activity;mannosyl-oligosaccharide 1,2-alpha-mannosidase activity;mannosyl-oligosaccharide mannosidase activity;metal ion binding	cell part;cytoplasmic part;endoplasmic reticulum;endoplasmic reticulum membrane;endoplasmic reticulum part;endoplasmic reticulum quality control compartment;integral to membrane;intracellular membrane-bounded organelle;intracellular organelle;intracellular organelle part;intracellular part;intrinsic to membrane;membrane;membrane part;membrane-bounded organelle;organelle;organelle membrane;organel…	0.337641716	0.988502502	0.426040173	0.363992214	0.551939011	0.319922924	-0.054329872	-0.196308136	0.026586056	-0.009019375	0.618172646	0.311988831	0.704422951	0.229714394	0.507292747	0.52391243	0.341164589	0.100522041
0.4000843	0.175706228	A2AJ72	A2AJ72	A2AJ72_MOUSE	Fubp3	Far upstream element (FUSE) binding protein 3	ENSG00000107164	ENST00000319725	ENSP00000318177	Color2 [A=255, R=169, G=169, B=169]	1	4					biological regulation;biosynthetic process;cellular biosynthetic process;cellular macromolecule biosynthetic process;cellular macromolecule metabolic process;cellular metabolic process;cellular nitrogen compound metabolic process;cellular process;macromolecule biosynthetic process;macromolecule metabolic process;metabolic process;nitrogen compound metabolic process;nucleic acid metabolic process;…	binding;core promoter proximal region DNA binding;core promoter proximal region sequence-specific DNA binding;DNA binding;nucleic acid binding;nucleic acid binding transcription factor activity;regulatory region DNA binding;regulatory region nucleic acid binding;RNA polymerase II core promoter proximal region sequence-specific DNA binding;RNA polymerase II core promoter proximal region sequence-s…	cell part;cytoplasm;intracellular membrane-bounded organelle;intracellular organelle;intracellular part;membrane;membrane-bounded organelle;nucleus;organelle	0.708406448	0.951577187	0.85771513	0.872076511	1.047291756	1.065020084	1.395623207	1.009632111	1.492805004	1.285108089	1.463875771	1.676195145	1.567736626	1.870181084	1.90973568	1.516171455	1.771149635	1.042649269
0.695013856	0.464277267	A2AJ88	A2AJ88	PLPL7_MOUSE	Pnpla7	Patatin-like phospholipase domain-containing protein 7	ENSG00000130653	ENST00000277531;ENST00000406427;ENST00000491019	ENSP00000277531;ENSP00000384610;ENSP00000436165	Color2 [A=255, R=169, G=169, B=169]	1	4			Glycerophospholipid catabolism		developmental process;lipid metabolic process;metabolic process;primary metabolic process	carboxylic ester hydrolase activity;catalytic activity;hydrolase activity;hydrolase activity, acting on ester bonds;lipase activity;lysophospholipase activity;phospholipase activity	cell part;cytoplasmic part;endoplasmic reticulum;integral to membrane;intracellular membrane-bounded organelle;intracellular organelle;intracellular organelle part;intracellular part;intrinsic to membrane;lysosomal membrane;membrane;membrane part;membrane-bounded organelle;mitochondrial membrane;mitochondrial part;nuclear membrane;nuclear part;organelle;organelle membrane;organelle part;vacuolar …	-2.442477226	-1.72165966	-2.473511219	-2.116304874	-1.41097641	-2.058333874	-1.741550446	-2.554519653	-1.661303997	-1.727882862	-1.460039139	-1.376620293	-1.70114994	-1.799232483	-2.169656754	-1.904961586	-2.582703114	-3.047725677
0.432951047	0.291919708	A2AJI0	A2AJI0	MA7D1_MOUSE	Map7d1	MAP7 domain-containing protein 1	ENSG00000116871	ENST00000316156;ENST00000373148;ENST00000373150;ENST00000373151;ENST00000429533;ENST00000530729;ENST00000530975	ENSP00000320228;ENSP00000362241;ENSP00000362243;ENSP00000362244;ENSP00000390091;ENSP00000435126;ENSP00000437046	Color2 [A=255, R=169, G=169, B=169]	1	4					cellular component organization;cellular component organization at cellular level;cellular component organization or biogenesis;cellular component organization or biogenesis at cellular level;cellular process;cytoskeleton organization;microtubule cytoskeleton organization;microtubule-based process;organelle organization	structural molecule activity	cell part;cytoplasm;cytoskeletal part;intracellular non-membrane-bounded organelle;intracellular organelle;intracellular organelle part;intracellular part;macromolecular complex;microtubule;non-membrane-bounded organelle;organelle;organelle part;protein complex;spindle	0.905405045	-0.174577713	1.418887615	0.904800892	0.840720177	1.584040165	0.672399521	0.087258339	0.838749409	0.668569088	0.627453804	1.178143501	0.445401192	-0.428352356	0.975231171	0.383943558	0.469579697	0.495573044
0.748019316	0.707012335	A2AJQ3	A2AJQ3	D19L4_MOUSE	Dpy19l4	Probable C-mannosyltransferase DPY19L4	ENSG00000156162	ENST00000414645;ENST00000519176;ENST00000519353;ENST00000520774;ENST00000521525;ENST00000522422;ENST00000522669;ENST00000523020	ENSP00000389630;ENSP00000428041;ENSP00000428762;ENSP00000429559;ENSP00000429711;ENSP00000429785;ENSP00000430162;ENSP00000430417	Color2 [A=255, R=169, G=169, B=169]	1	4					carbohydrate metabolic process;cellular carbohydrate metabolic process;cellular macromolecule metabolic process;cellular metabolic process;cellular process;cellular protein metabolic process;glycosylation;macromolecule glycosylation;macromolecule metabolic process;macromolecule modification;metabolic process;peptidyl-amino acid modification;peptidyl-tryptophan modification;primary metabolic proce…	catalytic activity;mannosyltransferase activity;transferase activity;transferase activity, transferring glycosyl groups;transferase activity, transferring hexosyl groups	cell part;integral to membrane;intracellular organelle part;intracellular part;intrinsic to membrane;membrane;membrane part;nuclear inner membrane;nuclear membrane;nuclear part;organelle inner membrane;organelle membrane;organelle part	-0.739244461	-0.479132652	-0.898282528	-1.251168728	-1.013332367	-1.109238148	-1.365719795	-2.823755741	-1.887759686	-1.241434574	-1.479315758	-1.235447884	-3.631614447	-2.310339928	-1.729185104	-1.561740875	-3.504062891	-2.460642576
0.157891778	-0.071847916	A2AKG8	A2AKG8	FOCAD_MOUSE	Focad	Focadhesin	ENSG00000188352	ENST00000338382;ENST00000380249;ENST00000603044;ENST00000603648;ENST00000603695;ENST00000604254;ENST00000605086	ENSP00000344307;ENSP00000369599;ENSP00000474563;ENSP00000474683;ENSP00000474915;ENSP00000475030;ENSP00000475075	Color2 [A=255, R=169, G=169, B=169]	1	4							adherens junction;anchoring junction;cell junction;cell part;cell-substrate adherens junction;cell-substrate junction;focal adhesion;integral to membrane;intrinsic to membrane;membrane part	-0.709534645	-0.706928253	-0.732625484	-1.00848341	-0.331223488	-0.539859295	-1.193874359	-1.555403709	-1.213461399	-1.616676807	-1.37199688	-1.189609528	-1.752251625	-1.088136673	-1.650791168	-1.022340775	-1.459172249	0.111721992
0.355962801	0.09224542	A2ALS5	A2ALS5	RPGP1_MOUSE	Rap1gap	Rap1 GTPase-activating protein 1	ENSG00000076864	ENST00000290101;ENST00000317967;ENST00000374761;ENST00000374763;ENST00000374765;ENST00000447293;ENST00000471600;ENST00000495204;ENST00000542643	ENSP00000290101;ENSP00000315420;ENSP00000363893;ENSP00000363895;ENSP00000363897;ENSP00000392717;ENSP00000431364;ENSP00000434033;ENSP00000441661	Color2 [A=255, R=169, G=169, B=169]	1	4		HALLMARK_HEME_METABOLISM;HALLMARK_XENOBIOTIC_METABOLISM	Rap1 signalling;RET signaling	WP_FRAGILE_X_SYNDROME;WP_SPLICING_FACTOR_NOVA_REGULATED_SYNAPTIC_PROTEINS;WP_THYROID_STIMULATING_HORMONE_TSH_SIGNALING_PATHWAY	biological regulation;cellular process;cellular response to stimulus;metabolic process;positive regulation of catalytic activity;positive regulation of GTPase activity;positive regulation of hydrolase activity;positive regulation of molecular function;regulation of biological process;regulation of catabolic process;regulation of catalytic activity;regulation of cellular catabolic process;regulati…	binding;catalytic activity;enzyme activator activity;enzyme binding;enzyme regulator activity;GTPase activator activity;GTPase activity;GTPase binding;GTPase regulator activity;hydrolase activity;hydrolase activity, acting on acid anhydrides;hydrolase activity, acting on acid anhydrides, in phosphorus-containing anhydrides;identical protein binding;nucleoside-triphosphatase activity;nucleoside-tr…	cell part;cytoplasmic part;cytosol;Golgi apparatus part;Golgi membrane;intracellular organelle part;intracellular part;membrane;organelle membrane;organelle part	1.491904259	1.012589455	1.339194775	1.321494579	1.295305252	1.021248341	0.681365967	0.543179512	0.800282955	0.780424595	0.895507813	0.625632286	0.143161774	-0.181873322	-0.61520195	-0.298932076	-0.021723747	-0.898748398
0.112577398	0.147636493	A2ALU4	Q9QXN0;A2ALU4;Q1W617	SHRM2_MOUSE	Shroom2	Protein Shroom2	ENSG00000146950	ENST00000380913;ENST00000418909;ENST00000452575	ENSP00000370299;ENSP00000406724;ENSP00000415229	Color2 [A=255, R=169, G=169, B=169]	1	4		HALLMARK_APICAL_JUNCTION;HALLMARK_APICAL_SURFACE;HALLMARK_MITOTIC_SPINDLE		WP_VEGFAVEGFR2_SIGNALING	anatomical structure development;anatomical structure morphogenesis;apical protein localization;asymmetric protein localization;biological regulation;brain development;camera-type eye development;camera-type eye morphogenesis;cation transport;cell junction maintenance;cell junction organization;cell migration;cell motility;cell-cell junction maintenance;cell-cell junction organization;cellular co…	actin binding;actin filament binding;beta-catenin binding;binding;cation channel activity;cation transmembrane transporter activity;channel activity;cytoskeletal protein binding;gated channel activity;ion channel activity;ion transmembrane transporter activity;ligand-gated channel activity;ligand-gated ion channel activity;ligand-gated sodium channel activity;passive transmembrane transporter act…	adherens junction;anchoring junction;apical plasma membrane;cell body;cell cortex;cell junction;cell part;cell-cell adherens junction;cell-cell junction;cytoplasmic part;cytoskeletal part;cytoskeleton;extracellular membrane-bounded organelle;extracellular organelle;extracellular region part;extracellular vesicular exosome;filamentous actin;intracellular non-membrane-bounded organelle;intracellula…	-1.187456131	-2.003813744	-1.944090366	-1.449808598	-2.281308174	-1.069097042	-1.660785675	-3.066494226	-1.98419714	-1.76631403	-2.491324425	-2.010929108	-1.899202347	-2.50138998	-2.291377068	-1.916220665	-3.093727589	1.620948792
0.029219154	-0.031026522	A2AN08	A2AN08	UBR4_MOUSE	Ubr4	E3 ubiquitin-protein ligase UBR4	ENSG00000127481	ENST00000375218;ENST00000375224;ENST00000375225;ENST00000375254;ENST00000417040;ENST00000425413	ENSP00000364366;ENSP00000364372;ENSP00000364373;ENSP00000364403;ENSP00000395313;ENSP00000404897	Color2 [A=255, R=169, G=169, B=169]	1	4			Antigen processing: Ubiquitination & Proteasome degradation;Neutrophil degranulation		cellular macromolecule metabolic process;cellular metabolic process;cellular process;cellular protein metabolic process;macromolecule metabolic process;macromolecule modification;metabolic process;primary metabolic process;protein metabolic process;protein modification by small protein conjugation;protein modification by small protein conjugation or removal;protein modification process;protein ub…	acid-amino acid ligase activity;binding;catalytic activity;cation binding;ion binding;ligase activity;ligase activity, forming carbon-nitrogen bonds;metal ion binding;small conjugating protein ligase activity;transition metal ion binding;ubiquitin-protein ligase activity;zinc ion binding	cell part;centrosome;cytoplasm;cytoplasmic part;cytoskeletal part;integral to membrane;intracellular non-membrane-bounded organelle;intracellular organelle;intracellular organelle part;intracellular part;intrinsic to membrane;membrane;membrane part;microtubule organizing center;non-membrane-bounded organelle;nuclear part;nucleoplasm;organelle;organelle part	1.967546463	1.829687119	2.09382391	1.792375088	2.298776627	2.198345661	2.310919762	1.379330635	2.194707394	1.52301836	2.148350716	2.120509148	1.956861496	1.87050724	2.300829887	1.918816566	2.234438896	1.615894318
0.19145557	0.745692809	A2ANU7;A2AQA0	A2AU83;A2ANU7;A2AQA1;A2AQA0;Q9CXH3;A0A571BEN2	A2ANU7_MOUSE;A2AQA0_MOUSE	Zfp442;Zfp937	Zinc finger protein 937				Color2 [A=255, R=169, G=169, B=169]	1	4								0.526554108	1.405153275	0.664605618	0.546354771	1.14114666	1.069556713	-3.554798603	-2.627182245	0.188332081	-3.205222607	-0.413385391	-0.137962341	-0.539990425	-3.179158926	-2.798583269	-2.949777842	-0.475004196	-2.967389345
0.082408009	0.068498929	A2APV2	A2APV2	FMNL2_MOUSE	Fmnl2	Formin-like protein 2	ENSG00000157827	ENST00000288670;ENST00000475377	ENSP00000288670;ENSP00000418959	Color2 [A=255, R=169, G=169, B=169]	1	4			RHO GTPases Activate Formins	WP_EPITHELIAL_TO_MESENCHYMAL_TRANSITION_IN_COLORECTAL_CANCER	actin cytoskeleton organization;actin filament-based process;biological regulation;cellular component organization;cellular component organization at cellular level;cellular component organization or biogenesis;cellular component organization or biogenesis at cellular level;cellular process;cellular response to stimulus;cortical actin cytoskeleton organization;cortical cytoskeleton organization;c…		cell part;cytoplasmic part;cytosol;intracellular part	0.894920349	0.619379044	0.361605167	0.827218533	0.203499794	0.618190289	0.866634369	0.002020836	0.580913067	0.296177387	0.806583405	0.552304268	0.89453125	0.594935417	0.616865158	0.673504829	0.520971298	0.461571693
0.035834746	0.022283713	A2APX8	A2APX8	SCN1A_MOUSE	Scn1a	Sodium channel protein type 1 subunit alpha	ENSG00000144285	ENST00000303395;ENST00000375405;ENST00000409050;ENST00000423058	ENSP00000303540;ENSP00000364554;ENSP00000386312;ENSP00000407030	Color2 [A=255, R=169, G=169, B=169]	1	4			Interaction between L1 and Ankyrins;Phase 0 - rapid depolarisation	WP_DRAVET_SYNDROME;WP_RETT_SYNDROME_CAUSING_GENES	adult behavior;adult locomotory behavior;adult walking behavior;behavior;biological regulation;cation transport;cellular chemical homeostasis;cellular homeostasis;cellular ion homeostasis;cellular process;chemical homeostasis;establishment of localization;homeostatic process;ion homeostasis;ion transmembrane transport;ion transport;locomotory behavior;metal ion transport;monovalent inorganic cati…	cation channel activity;cation transmembrane transporter activity;channel activity;gated channel activity;ion channel activity;ion transmembrane transporter activity;passive transmembrane transporter activity;sodium channel activity;substrate-specific channel activity;substrate-specific transmembrane transporter activity;substrate-specific transporter activity;transmembrane transporter activity;t…	axon part;cation channel complex;cell body;cell junction;cell part;cell projection part;cell-cell contact zone;cell-cell junction;contractile fiber part;cytoplasmic part;initial segment;intercalated disc;intracellular part;ion channel complex;macromolecular complex;membrane;membrane part;neuronal cell body;node of Ranvier;organelle part;plasma membrane;plasma membrane part;protein complex;sodium …	-1.172827721	-1.013993263	-1.407452106	-2.071438313	-1.241262436	-1.484418392	-2.745712519	-2.745681286	-3.346627951	-3.050811529	-2.882103205	-2.838255882	-3.653014183	-3.400375605	-2.890975475	-3.08648634	-2.345737219	-3.281616926
0.345585689	0.212479273	A2APY7	A2APY7	NDUF5_MOUSE	Ndufaf5	Arginine-hydroxylase NDUFAF5, mitochondrial	ENSG00000101247	ENST00000378081;ENST00000378106;ENST00000463598	ENSP00000367346;ENSP00000420497;ENSP00000437325	Color2 [A=255, R=169, G=169, B=169]	1	4			Complex I biogenesis		cellular component assembly;cellular component assembly at cellular level;cellular component biogenesis;cellular component organization;cellular component organization at cellular level;cellular component organization or biogenesis;cellular component organization or biogenesis at cellular level;cellular macromolecular complex assembly;cellular macromolecular complex subunit organization;cellular …	catalytic activity;methyltransferase activity;transferase activity;transferase activity, transferring one-carbon groups	cell part;cytoplasmic part;extrinsic to membrane;extrinsic to mitochondrial inner membrane;extrinsic to organelle membrane;intracellular organelle part;intracellular part;membrane part;mitochondrial membrane part;mitochondrial part;organelle part	-1.119163513	-0.401462555	-1.209019184	-0.923046589	-1.787550926	-1.341595173	-1.474499702	-0.891701698	-1.6390481	-0.897882938	-1.28687191	-1.183056831	-1.126911163	-1.168862343	-2.065815926	-1.186078072	-2.971280813	-2.443986893
0.204822129	0.154071808	A2AQ19	A2AQ19	RTF1_MOUSE	Rtf1	RNA polymerase-associated protein RTF1 homolog	ENSG00000137815	ENST00000389629;ENST00000560447	ENSP00000374280;ENSP00000452973	Color2 [A=255, R=169, G=169, B=169]	1	4			E3 ubiquitin ligases ubiquitinate target proteins;Formation of RNA Pol II elongation complex;RNA Polymerase II Pre-transcription Events;RNA Polymerase II Transcription Elongation	WP_ENDODERM_DIFFERENTIATION	biological regulation;biosynthetic process;cell fate commitment;cell fate commitment involved in formation of primary germ layers;cell surface receptor linked signaling pathway;cellular biosynthetic process;cellular component organization;cellular component organization at cellular level;cellular component organization or biogenesis;cellular component organization or biogenesis at cellular level;…	binding;DNA binding;nucleic acid binding;single-stranded DNA binding;structure-specific DNA binding	Cdc73/Paf1 complex;cell part;intracellular membrane-bounded organelle;intracellular non-membrane-bounded organelle;intracellular organelle;intracellular organelle part;intracellular part;macromolecular complex;membrane-bounded organelle;non-membrane-bounded organelle;nuclear part;nucleolus;nucleoplasm part;nucleus;organelle;organelle part;protein complex;transcription elongation factor complex	-1.681348801	-1.499900818	-1.01969099	-1.52157259	-1.265855789	-1.144871235	-0.980381012	-1.409705162	-1.052915096	-0.595151424	-1.478078842	-0.90755558	-0.859072685	-0.971803665	-0.791912079	-1.059264183	-1.455564499	-0.536554337
0.510992784	0.68634669	A2AQ25	A2AQ25	SKT_MOUSE	Skt	Sickle tail protein				Color2 [A=255, R=169, G=169, B=169]	1	4								0.09824276	-0.920383453	-0.10588026	-0.454301357	-0.633962631	0.210978031	-0.679755211	-2.51897049	-0.871319294	-0.535250187	-0.793206215	-0.682548523	-0.813411713	-1.037947655	-0.98789978	-0.320088387	-0.479482651	-1.08335495
0.010178183	-0.02627178	A2AQX6	A2AQX6;Q8C0X8	A2AQX6_MOUSE	Gm14151	Predicted gene 14147				Color2 [A=255, R=169, G=169, B=169]	1	4								-2.622794151	-1.593930244	-0.017945766	-0.742014408	-0.756323814	-0.098213673	-0.586039543	-1.962514758	-0.600943089	-2.50435853	-0.485079765	-0.238874435	-1.035431862	-3.123179197	-4.360454559	-0.91637516	-1.087963104	-1.044465065
0.028115441	-0.018585841	A2AR02	A2AR02	PPIG_MOUSE	Ppig	Peptidyl-prolyl cis-trans isomerase G	ENSG00000138398	ENST00000260970;ENST00000409714;ENST00000414307;ENST00000417938;ENST00000418888;ENST00000433207;ENST00000448752;ENST00000462903	ENSP00000260970;ENSP00000386245;ENSP00000394202;ENSP00000402222;ENSP00000407083;ENSP00000408683;ENSP00000411643;ENSP00000435987	Color2 [A=255, R=169, G=169, B=169]	1	4					cellular macromolecule metabolic process;cellular metabolic process;cellular nitrogen compound metabolic process;cellular process;cellular protein metabolic process;macromolecule metabolic process;macromolecule modification;metabolic process;nitrogen compound metabolic process;nucleic acid metabolic process;nucleobase-containing compound metabolic process;peptidyl-amino acid modification;peptidyl…	binding;catalytic activity;cis-trans isomerase activity;cyclosporin A binding;drug binding;isomerase activity;peptide binding;peptidyl-prolyl cis-trans isomerase activity	cell part;cytoplasm;intracellular membrane-bounded organelle;intracellular organelle;intracellular organelle part;intracellular part;membrane-bounded organelle;nuclear body;nuclear matrix;nuclear part;nuclear speck;nucleoplasm;nucleoplasm part;nucleus;organelle;organelle part	1.266604424	1.765790939	1.493873119	1.285673618	1.588458061	1.572841167	1.667068481	1.150100708	1.70695734	1.295676708	1.43385601	1.738836288	1.926242828	1.461157799	1.542209625	1.507306099	1.647776604	-0.059757233
0.037410052	0.053308805	A2ARP1	A2ARP1	VIP1_MOUSE	Ppip5k1	Inositol hexakisphosphate and diphosphoinositol-pentakisphosphate kinase 1	ENSG00000168781	ENST00000334933;ENST00000348806;ENST00000360135;ENST00000360301;ENST00000381879;ENST00000381885;ENST00000396923;ENST00000417085;ENST00000420765;ENST00000427877;ENST00000429176;ENST00000431962;ENST00000437065;ENST00000439195;ENST00000453080	ENSP00000308773;ENSP00000334779;ENSP00000353253;ENSP00000353446;ENSP00000371303;ENSP00000371309;ENSP00000380129;ENSP00000387999;ENSP00000390657;ENSP00000400887;ENSP00000405106;ENSP00000405200;ENSP00000407704;ENSP00000410563;ENSP00000415349	Color2 [A=255, R=169, G=169, B=169]	1	4			Synthesis of pyrophosphates in the cytosol		alcohol metabolic process;carbohydrate metabolic process;cellular carbohydrate metabolic process;cellular metabolic process;cellular process;inositol metabolic process;inositol phosphate metabolic process;metabolic process;organophosphate metabolic process;polyol metabolic process;primary metabolic process;small molecule metabolic process	acid phosphatase activity;adenyl nucleotide binding;adenyl ribonucleotide binding;ATP binding;binding;catalytic activity;diphosphoinositol-pentakisphosphate kinase activity;hydrolase activity;hydrolase activity, acting on ester bonds;inositol 1,3,4,5,6-pentakisphosphate kinase activity;inositol hexakisphosphate 1-kinase activity;inositol hexakisphosphate 3-kinase activity;inositol hexakisphosphat…	cell part;cytoplasm;cytoplasmic part;cytosol;intracellular organelle part;intracellular part;membrane;nuclear part;nucleoplasm;organelle part;plasma membrane	-1.998456001	-2.084194183	-2.109070301	-2.043575764	-1.908171654	-2.085318089	-2.397538185	-3.007381916	-2.228046894	-3.329063416	-1.996463776	-2.14751339	-1.694268227	-1.644260406	-2.567982674	-1.967661858	-1.794864655	-2.64964819
0.148503163	0.145904223	A2ASZ8	A2ASZ8	SCMC2_MOUSE	Slc25a25	Mitochondrial adenyl nucleotide antiporter SLC25A25	ENSG00000148339	ENST00000373064;ENST00000373066;ENST00000373068;ENST00000373069;ENST00000432073;ENST00000466983;ENST00000472769	ENSP00000362155;ENSP00000362157;ENSP00000362159;ENSP00000362160;ENSP00000410053;ENSP00000418600;ENSP00000419685	Color2 [A=255, R=169, G=169, B=169]	1	4				WP_VEGFAVEGFR2_SIGNALING	adipose tissue development;anatomical structure development;ATP metabolic process;calcium ion transmembrane transport;calcium ion transport;camera-type eye development;cation transport;cellular metabolic process;cellular nitrogen compound metabolic process;cellular process;cellular respiration;developmental process;divalent inorganic cation transport;divalent metal ion transport;energy derivation…	binding;calcium ion binding;cation binding;ion binding;metal ion binding	cell part;cytoplasmic part;extracellular membrane-bounded organelle;extracellular organelle;extracellular region part;extracellular vesicular exosome;integral to membrane;intracellular membrane-bounded organelle;intracellular organelle;intracellular organelle part;intracellular part;intrinsic to membrane;membrane;membrane part;membrane-bounded organelle;membrane-bounded vesicle;mitochondrial inne…	3.082826614	3.377268791	2.722747326	2.667032719	2.878864288	2.740368366	1.886404991	1.890028	2.583487034	1.707270145	2.46569252	2.624670029	1.301217079	1.138778687	1.533472061	1.087567329	1.359809875	1.350102425
0.812687391	0.315981547	A2AT37	A2AT37	RENT2_MOUSE	Upf2	Regulator of nonsense transcripts 2	ENSG00000151461	ENST00000356352;ENST00000357604;ENST00000397053	ENSP00000348708;ENSP00000350221;ENSP00000380244	Color2 [A=255, R=169, G=169, B=169]	1	4			Nonsense Mediated Decay (NMD) enhanced by the Exon Junction Complex (EJC);Regulation of expression of SLITs and ROBOs		anatomical structure development;anatomical structure morphogenesis;catabolic process;cellular catabolic process;cellular macromolecule catabolic process;cellular macromolecule metabolic process;cellular metabolic process;cellular nitrogen compound metabolic process;cellular process;developmental process;establishment of localization;establishment of localization in cell;establishment of RNA loca…	binding;nucleic acid binding;RNA binding	cell part;cytoplasm;cytoplasmic part;cytosol;exon-exon junction complex;intracellular membrane-bounded organelle;intracellular organelle;intracellular organelle part;intracellular part;macromolecular complex;membrane-bounded organelle;nuclear part;nucleus;organelle;organelle part;perinuclear region of cytoplasm;protein complex	-0.821582794	-1.210406303	-1.183303356	-1.275066853	-1.080844879	-0.941966534	-1.01441288	-1.623112679	-1.274461269	-1.04037714	-1.004202843	-0.919462204	-1.262471199	-1.229653358	-1.137134552	-1.068041801	-1.012524605	-1.073034286
0.581783	0.654946407	A2ATK9	A2ATK9	A2ATK9_MOUSE	Fam171a1	Family with sequence similarity 171, member A1	ENSG00000148468	ENST00000378116;ENST00000455654	ENSP00000367356;ENSP00000407796	Color2 [A=255, R=169, G=169, B=169]	1	4							cell part;extracellular membrane-bounded organelle;extracellular organelle;extracellular region part;extracellular vesicular exosome;integral to membrane;intrinsic to membrane;membrane part;membrane-bounded organelle;membrane-bounded vesicle;organelle;vesicle	-1.909731865	-2.57922554	-2.509661198	-1.990749836	-3.143104553	-3.172881603	-3.251281738	-2.906774044	-4.362068653	-2.409169912	-2.8984375	-3.247677803	-2.775238991	-3.059436083	-1.79591608	-2.931581497	-3.870950699	-3.034227848
0.259143975	-0.171753724	A2AUP5	A2AUP5	A2AUP5_MOUSE	Pfkfb3	6-phosphofructo-2-kinase/fructose-2, 6-biphosphatase 3 splice variant 3	ENSG00000170525	ENST00000317350;ENST00000360521;ENST00000379775;ENST00000379785;ENST00000379789;ENST00000414237;ENST00000441697;ENST00000450232;ENST00000461744;ENST00000467491;ENST00000475881;ENST00000477914;ENST00000490474;ENST00000536985;ENST00000625260;ENST00000626882	ENSP00000353712;ENSP00000369100;ENSP00000369105;ENSP00000369111;ENSP00000369115;ENSP00000390285;ENSP00000404995;ENSP00000416677;ENSP00000432356;ENSP00000433771;ENSP00000434342;ENSP00000434628;ENSP00000436885;ENSP00000443319;ENSP00000486311;ENSP00000487277	Color2 [A=255, R=169, G=169, B=169]	1	4		HALLMARK_ADIPOGENESIS;HALLMARK_HYPOXIA;HALLMARK_TNFA_SIGNALING_VIA_NFKB	Glycolysis	WP_AMPACTIVATED_PROTEIN_KINASE_SIGNALING;WP_FOCAL_ADHESION_PI3KAKTMTORSIGNALING_PATHWAY	alcohol metabolic process;anatomical structure development;brain development;carbohydrate metabolic process;carbohydrate phosphorylation;cellular carbohydrate metabolic process;cellular metabolic process;cellular process;developmental process;fructose 2,6-bisphosphate metabolic process;fructose metabolic process;glucose metabolic process;hexose metabolic process;metabolic process;monosaccharide m…	6-phosphofructo-2-kinase activity;adenyl nucleotide binding;adenyl ribonucleotide binding;ATP binding;binding;carbohydrate kinase activity;carbohydrate phosphatase activity;catalytic activity;fructose-2,6-bisphosphate 2-phosphatase activity;hydrolase activity;hydrolase activity, acting on ester bonds;kinase activity;nucleotide binding;phosphatase activity;phosphofructokinase activity;phosphoric e…	cell part;cytoplasmic part;cytosol;intracellular organelle part;intracellular part;nuclear part;nucleoplasm;organelle part	-3.60488987	-2.194926023	-1.571403027	-3.467755556	-1.401224136	-1.888716221	-1.674730301	-2.0192976	-2.48017931	-2.268264771	-1.999704361	-2.421499252	-2.10906601	-3.387082577	-1.265417099	-2.702589989	-1.695271492	-2.698631525
0.075225906	-0.155394872	A2AVZ9	A2AVZ9	S43A3_MOUSE	Slc43a3	Equilibrative nucleobase transporter 1	ENSG00000134802	ENST00000352187;ENST00000395123;ENST00000395124;ENST00000524863;ENST00000525205;ENST00000525474;ENST00000526621;ENST00000528187;ENST00000529112;ENST00000529113;ENST00000529494;ENST00000529554;ENST00000529748;ENST00000529896;ENST00000530005;ENST00000530316;ENST00000532795;ENST00000533051;ENST00000533235;ENST00000533245;ENST00000533524	ENSP00000337561;ENSP00000378555;ENSP00000378556;ENSP00000431367;ENSP00000431762;ENSP00000431765;ENSP00000433078;ENSP00000433393;ENSP00000433974;ENSP00000434293;ENSP00000434515;ENSP00000434569;ENSP00000434710;ENSP00000434913;ENSP00000435109;ENSP00000435156;ENSP00000435273;ENSP00000435490;ENSP00000435893;ENSP00000436055;ENSP00000436254	Color2 [A=255, R=169, G=169, B=169]	1	4					cellular process;establishment of localization;transmembrane transport;transport		cell part;integral to membrane;intrinsic to membrane;membrane part	-1.467250824	-1.46608448	-3.022083759	-1.692895412	-3.484102249	-2.066671848	-1.665641785	-3.580110312	-2.783941269	-2.524198294	-2.221151352	-3.750528336	-1.703588486	-2.587549448	-3.301673889	-2.07871151	-2.914282322	-2.412835598
0.414161098	0.222813924	A2AWA9	A2AWA9	RBGP1_MOUSE	Rabgap1	Rab GTPase-activating protein 1	ENSG00000011454	ENST00000373647;ENST00000402311;ENST00000426918;ENST00000456584	ENSP00000362751;ENSP00000384119;ENSP00000414386;ENSP00000416327	Color2 [A=255, R=169, G=169, B=169]	1	4		HALLMARK_MITOTIC_SPINDLE	TBC/RABGAPs		biological regulation;cell cycle;cellular process;positive regulation of catalytic activity;positive regulation of GTPase activity;positive regulation of hydrolase activity;positive regulation of molecular function;regulation of biological process;regulation of catabolic process;regulation of catalytic activity;regulation of cellular catabolic process;regulation of cellular metabolic process;regu…	binding;cytoskeletal protein binding;DNA binding;enzyme activator activity;enzyme binding;enzyme regulator activity;GTPase activator activity;GTPase binding;GTPase regulator activity;nucleic acid binding;nucleoside-triphosphatase regulator activity;protein binding;Rab GTPase binding;Ras GTPase binding;small GTPase binding;tubulin binding	cell part;centrosome;cytoplasmic part;cytoskeletal part;cytosol;intracellular non-membrane-bounded organelle;intracellular organelle;intracellular organelle part;intracellular part;macromolecular complex;microtubule associated complex;microtubule organizing center;non-membrane-bounded organelle;organelle;organelle part;protein complex	0.570940018	0.492611885	0.640562534	0.499939442	0.91380024	0.808254719	1.019193649	0.456091881	1.024697781	0.79730463	1.19571209	1.175408363	0.959376335	1.07039547	1.138809204	1.051951408	1.133856773	0.950063705
0.426430335	0.320442518	A2AWP8	A2AWP8	ARGAL_MOUSE	Arhgef10l	Rho guanine nucleotide exchange factor 10-like protein	ENSG00000074964	ENST00000167825;ENST00000361221;ENST00000375408;ENST00000375415	ENSP00000167825;ENSP00000355060;ENSP00000364557;ENSP00000364564	Color2 [A=255, R=169, G=169, B=169]	1	4			G alpha (12/13) signalling events;NRAGE signals death through JNK;Rho GTPase cycle		biological regulation;cellular process;cellular response to stimulus;ER-nucleus signaling pathway;positive regulation of actin filament bundle assembly;positive regulation of biological process;positive regulation of catalytic activity;positive regulation of cellular component organization;positive regulation of cellular process;positive regulation of cytoskeleton organization;positive regulation…	enzyme activator activity;enzyme regulator activity;GTPase activator activity;GTPase regulator activity;guanyl-nucleotide exchange factor activity;nucleoside-triphosphatase regulator activity;Ras guanyl-nucleotide exchange factor activity;Rho guanyl-nucleotide exchange factor activity;small GTPase regulator activity	cell part;cytoplasm;cytoplasmic part;cytosol;intracellular part	-0.684451103	-0.977282524	-1.215767384	-0.886707783	-0.843954086	-0.867820263	-0.931063652	-1.924337387	-1.313743114	-1.346692562	-0.911618233	-0.949505806	-0.849139214	-0.881948471	-1.067170143	-0.844833374	-1.064230919	-1.216423035
0.024530569	-0.026138862	A2AWR3	A2AWR3	A2AWR3_MOUSE	Gpr155	G protein-coupled receptor 155	ENSG00000163328	ENST00000295500;ENST00000392551;ENST00000392552;ENST00000614352	ENSP00000295500;ENSP00000376334;ENSP00000376335;ENSP00000481104	Color2 [A=255, R=169, G=169, B=169]	1	4					biological regulation;cellular process;cellular response to stimulus;cognition;establishment of localization;intracellular signal transduction;multicellular organismal process;neurological system process;regulation of biological process;regulation of cellular process;response to stimulus;signal transduction;system process;transmembrane transport;transport		cell part;extracellular membrane-bounded organelle;extracellular organelle;extracellular region part;extracellular vesicular exosome;integral to membrane;intrinsic to membrane;membrane part;membrane-bounded organelle;membrane-bounded vesicle;organelle;vesicle	-2.634437561	-1.958524704	-2.276769161	-2.678184986	-2.173657417	-2.629403591	-2.023659706	-3.136790037	-2.337987423	-2.665987968	-2.262230873	-2.648634911	-1.431664467	-1.541085243	-1.42547226	-1.667145729	-1.406778336	-3.232360363
0.5500679	2.368976196	A2BDX3	A2BDX3	MOCS3_MOUSE	Mocs3	Adenylyltransferase and sulfurtransferase MOCS3	ENSG00000124217	ENST00000244051	ENSP00000244051	Color2 [A=255, R=169, G=169, B=169]	1	4			Molybdenum cofactor biosynthesis		aromatic compound biosynthetic process;biosynthetic process;cellular aromatic compound metabolic process;cellular biosynthetic process;cellular macromolecule metabolic process;cellular metabolic process;cellular nitrogen compound biosynthetic process;cellular nitrogen compound metabolic process;cellular process;cellular protein metabolic process;coenzyme biosynthetic process;coenzyme metabolic pr…	adenyl nucleotide binding;adenyl ribonucleotide binding;adenylyltransferase activity;ATP binding;binding;catalytic activity;cation binding;ion binding;metal ion binding;nucleotide binding;nucleotidyltransferase activity;protein adenylyltransferase activity;purine nucleotide binding;purine ribonucleoside triphosphate binding;purine ribonucleotide binding;ribonucleotide binding;small protein activa…	cell part;cytoplasmic part;cytosol;intracellular part	2.267647743	1.134655952	2.357682705	1.972657681	1.753434181	2.099377155	2.341667175	-3.110691786	2.72758913	3.484269619	2.510797501	3.070425987	2.285795212	2.653650284	3.395027161	2.586390495	2.852305412	-3.287314177
0.296545159	-0.18652312	A2BE28	A2BE28	LAS1L_MOUSE	Las1l	Ribosomal biogenesis protein LAS1L	ENSG00000001497	ENST00000374804;ENST00000374807;ENST00000374811;ENST00000469091;ENST00000484069	ENSP00000363937;ENSP00000363940;ENSP00000363944;ENSP00000473471;ENSP00000473630	Color2 [A=255, R=169, G=169, B=169]	1	4		HALLMARK_MYC_TARGETS_V2	Major pathway of rRNA processing in the nucleolus and cytosol		cellular macromolecule metabolic process;cellular metabolic process;cellular nitrogen compound metabolic process;cellular process;macromolecule metabolic process;metabolic process;ncRNA metabolic process;ncRNA processing;nitrogen compound metabolic process;nucleic acid metabolic process;nucleobase-containing compound metabolic process;primary metabolic process;RNA metabolic process;RNA processing…		cell part;cytoplasm;cytoplasmic part;cytoskeletal part;histone methyltransferase complex;intracellular non-membrane-bounded organelle;intracellular organelle;intracellular organelle part;intracellular part;macromolecular complex;membrane;methyltransferase complex;microtubule organizing center;MLL1 complex;non-membrane-bounded organelle;nuclear part;nucleolus;nucleoplasm;nucleoplasm part;organelle…	-0.227509499	-0.149234772	-0.256053448	-0.567144871	0.036218643	-0.163881779	0.101330757	-0.135837555	-0.054951191	-0.672420979	0.168790817	-0.145397186	0.015160561	-0.085813522	0.001128197	-0.239891052	0.026576996	-0.380501747
0.076755346	0.479160706	A2BG95;A3KG49;Q52KH6	A3KG49;A2BG95;Q52KH6	A2BG95_MOUSE;A3KG49_MOUSE;Q52KH6_MOUSE	Pwwp4a;Pwwp4c;Pwwp4d	PWWP domain containing 4D				Color2 [A=255, R=169, G=169, B=169]	1	4								-2.17871356	-0.61475563	0.682622433	-2.84374404	-3.48174262	-2.856811762	1.310198784	-4.08844471	-2.846377134	1.53757143	-2.694185972	-3.0305264	0.919960022	0.287882805	1.121575356	-3.14748621	-4.077373505	-0.176786423
0.062580836	0.041570981	A2BH40	A2BH40	ARI1A_MOUSE	Arid1a	AT-rich interactive domain-containing protein 1A	ENSG00000117713	ENST00000324856;ENST00000374152;ENST00000430799;ENST00000457599;ENST00000466382;ENST00000524572;ENST00000532781;ENST00000615191	ENSP00000320485;ENSP00000363267;ENSP00000387636;ENSP00000390317;ENSP00000432368;ENSP00000432473;ENSP00000436692;ENSP00000478955	Color2 [A=255, R=169, G=169, B=169]	1	4			RMTs methylate histone arginines;RUNX1 interacts with co-factors whose precise effect on RUNX1 targets is not known	WP_PATHWAYS_AFFECTED_IN_ADENOID_CYSTIC_CARCINOMA;WP_THERMOGENESIS;WP_TUMOR_SUPPRESSOR_ACTIVITY_OF_SMARCB1	anatomical structure development;anatomical structure formation involved in morphogenesis;androgen receptor signaling pathway;ATP-dependent chromatin remodeling;biological regulation;biosynthetic process;blood vessel development;cardiac chamber development;cellular biosynthetic process;cellular component disassembly;cellular component disassembly at cellular level;cellular component organization;…	binding;DNA binding;ligand-dependent nuclear receptor binding;nucleic acid binding;protein binding;protein binding transcription factor activity;receptor binding;transcription coactivator activity;transcription cofactor activity;transcription factor binding transcription factor activity	cell part;chromatin;chromatin remodeling complex;chromosomal part;intracellular membrane-bounded organelle;intracellular organelle;intracellular organelle part;intracellular part;macromolecular complex;membrane-bounded organelle;nBAF complex;npBAF complex;nuclear chromatin;nuclear chromosome part;nuclear part;nucleoplasm;nucleus;organelle;organelle part;protein complex;SWI/SNF complex;SWI/SNF-typ…	-0.182390213	-0.526558876	-0.182097912	-0.510995388	-0.168545723	-0.060636997	0.229263306	-0.481057167	0.109378338	-0.072410107	-0.08156395	0.136271477	0.405727386	0.254857063	0.722783089	0.434690475	0.264149666	0.26622963
1.2932477	-0.586638769	A2CG49	A2CG49	KALRN_MOUSE	Kalrn	Kalirin	ENSG00000160145	ENST00000240874;ENST00000291478;ENST00000354186;ENST00000360013;ENST00000439170;ENST00000448253;ENST00000454902;ENST00000460856;ENST00000483658	ENSP00000240874;ENSP00000291478;ENSP00000346122;ENSP00000353109;ENSP00000395236;ENSP00000400064;ENSP00000402950;ENSP00000418611;ENSP00000487487	Color2 [A=255, R=169, G=169, B=169]	1	4		HALLMARK_UV_RESPONSE_DN	EPHB-mediated forward signaling;G alpha (12/13) signalling events;G alpha (q) signalling events;MAPK6/MAPK4 signaling;NRAGE signals death through JNK;Rho GTPase cycle		anatomical structure development;axon guidance;biological regulation;cell surface receptor linked signaling pathway;cellular macromolecule metabolic process;cellular metabolic process;cellular process;cellular protein metabolic process;cellular response to stimulus;chemotaxis;developmental process;enzyme linked receptor protein signaling pathway;ephrin receptor signaling pathway;establishment of …	adenyl nucleotide binding;adenyl ribonucleotide binding;ATP binding;binding;catalytic activity;cation binding;enzyme regulator activity;GTPase regulator activity;guanyl-nucleotide exchange factor activity;ion binding;kinase activity;metal ion binding;nucleoside-triphosphatase regulator activity;nucleotide binding;phosphotransferase activity, alcohol group as acceptor;protein kinase activity;prote…	actin cytoskeleton;cell part;cytoplasmic part;cytoskeleton;cytosol;extracellular membrane-bounded organelle;extracellular organelle;extracellular region part;extracellular vesicular exosome;intracellular non-membrane-bounded organelle;intracellular organelle;intracellular part;membrane-bounded organelle;membrane-bounded vesicle;non-membrane-bounded organelle;organelle;vesicle	-2.251429558	-3.729160547	-2.487782955	-2.207145214	-2.403294563	-3.862000465	-1.508934021	-1.617368698	-1.418867588	-2.270773411	-1.694176674	-2.340136528	-1.878750801	-1.750322342	-1.427937508	-1.701485634	-1.398968697	-2.329325438
0.856625903	0.476762454	A2RS43	A2RS43	A2RS43_MOUSE	Pcdh7	Protocadherin 7	ENSG00000169851	ENST00000361762;ENST00000509759;ENST00000511884;ENST00000543491;ENST00000621961	ENSP00000355243;ENSP00000427066;ENSP00000441802;ENSP00000483285;ENSP00000484874	Color2 [A=255, R=169, G=169, B=169]	1	4		HALLMARK_INFLAMMATORY_RESPONSE	Platelet degranulation		biological adhesion;cell adhesion;cell-cell adhesion;cellular process;homophilic cell adhesion	binding;calcium ion binding;cation binding;ion binding;metal ion binding	cell part;integral to membrane;integral to plasma membrane;intrinsic to membrane;intrinsic to plasma membrane;membrane;membrane part;plasma membrane;plasma membrane part	-1.40943718	-1.628732681	-1.848439693	-1.974106312	-1.483989716	-1.998434544	-3.581207275	-3.112603664	-3.260830879	-3.103388548	-2.407274246	-3.013691664	-3.385515928	-2.579230785	-3.417461872	-3.513839006	-2.013051033	-3.290952444
0.192799116	-0.09923617	A2RSJ4	A2RSJ4	BLT3B_MOUSE	Bltp3b	Bridge-like lipid transfer protein family member 3B				Color2 [A=255, R=169, G=169, B=169]	1	4								-0.675127983	-1.110995293	-0.486522198	-0.692104816	-0.173361778	-0.430788517	-0.141370773	-0.676511765	-0.286063671	-0.632454395	-0.525107384	-0.244092941	-0.138327599	-0.358440399	0.313132286	-0.110168457	0.011235237	-0.329511642
0.148504545	0.175533613	A2RSY6	A2RSY6	TRM1L_MOUSE	Trmt1l	TRMT1-like protein	ENSG00000121486	ENST00000367506;ENST00000458395	ENSP00000356476;ENSP00000414339	Color2 [A=255, R=169, G=169, B=169]	1	4					adult behavior;adult locomotory behavior;behavior;cellular macromolecule metabolic process;cellular metabolic process;cellular nitrogen compound metabolic process;cellular process;locomotory behavior;macromolecule metabolic process;metabolic process;multicellular organismal process;ncRNA metabolic process;ncRNA processing;nitrogen compound metabolic process;nucleic acid metabolic process;nucleoba…	binding;catalytic activity;cation binding;ion binding;metal ion binding;methyltransferase activity;N-methyltransferase activity;nucleic acid binding;RNA binding;RNA methyltransferase activity;S-adenosylmethionine-dependent methyltransferase activity;transferase activity;transferase activity, transferring one-carbon groups;tRNA (guanine) methyltransferase activity;tRNA (guanine-N2-)-methyltransfer…		-1.886805534	-1.901309013	-1.604914188	-1.91022253	-1.722023964	-1.553407192	-1.444895744	-2.741902351	-1.418080807	-1.701533794	-1.780379295	-1.596364975	-1.554513931	-1.320809364	-1.134415627	-1.189175606	-1.529561996	-1.118964195
0.208616825	0.14419047	A2RT62	A2RT62	FXL16_MOUSE	Fbxl16	F-box/LRR-repeat protein 16	ENSG00000127585	ENST00000324361;ENST00000397621;ENST00000562563	ENSP00000318674;ENSP00000380746;ENSP00000455217	Color2 [A=255, R=169, G=169, B=169]	1	4			Antigen processing: Ubiquitination & Proteasome degradation;Neddylation				cell part;cytoplasm;intracellular part	-0.52626133	-0.823903084	-0.237883091	-0.747664928	-0.28855896	-0.751028538	-0.244524956	-0.982240677	-0.145639896	-0.393663883	-0.242132187	-0.304038048	-0.185210228	-0.065089226	0.118384361	-0.259044647	-0.188105583	-0.373715401
0.429942216	0.093541145	A2RTH5	A2RTH5	A2RTH5_MOUSE	Lcmt1	Leucine carboxyl methyltransferase 1	ENSG00000205629	ENST00000380962;ENST00000380966;ENST00000399069;ENST00000564011;ENST00000570981;ENST00000572761;ENST00000575396;ENST00000576625	ENSP00000370349;ENSP00000370353;ENSP00000382021;ENSP00000457741;ENSP00000459604;ENSP00000459851;ENSP00000461100;ENSP00000461754	Color2 [A=255, R=169, G=169, B=169]	1	4			Cyclin A/B1/B2 associated events during G2/M transition		biological regulation;cellular macromolecule metabolic process;cellular metabolic process;cellular process;cellular protein metabolic process;C-terminal protein amino acid modification;C-terminal protein methylation;macromolecule metabolic process;macromolecule methylation;macromolecule modification;metabolic process;methylation;negative regulation of biological process;negative regulation of cel…	carboxyl-O-methyltransferase activity;catalytic activity;methyltransferase activity;O-methyltransferase activity;protein carboxyl O-methyltransferase activity;protein C-terminal carboxyl O-methyltransferase activity;protein methyltransferase activity;S-adenosylmethionine-dependent methyltransferase activity;transferase activity;transferase activity, transferring one-carbon groups	cell part;cytoplasmic part;cytosol;intracellular part	-1.053515434	-1.24407959	-0.560698986	-0.841560841	-0.525033951	-0.762035847	-0.728616714	-0.746653557	-0.584304333	-0.480849743	-0.741891861	-0.556209564	-0.660306931	-0.75914669	-0.630558968	-0.736027718	-0.818137169	-0.262280464
0.044201611	-0.032402992	A2RTL5	A2RTL5	RSRC2_MOUSE	Rsrc2	Arginine/serine-rich coiled-coil protein 2	ENSG00000111011	ENST00000331738;ENST00000344591;ENST00000433877;ENST00000526560;ENST00000527399;ENST00000528263;ENST00000528279;ENST00000532695	ENSP00000330188;ENSP00000343315;ENSP00000412148;ENSP00000432725;ENSP00000436515;ENSP00000444159;ENSP00000445664;ENSP00000446470	Color2 [A=255, R=169, G=169, B=169]	1	4								-1.67741394	-2.0251894	-1.679549694	-1.694813251	-1.692583084	-1.785488605	-1.5219841	-2.253902435	-1.508872509	-1.751023769	-1.747040749	-1.883903503	-1.482607841	-2.02868557	-1.902261734	-1.635512352	-1.449835777	-1.934879303
0.722455787	-0.535120964	A2TJV2	A2TJV2	PALM3_MOUSE	Palm3	Paralemmin-3	ENSG00000187867	ENST00000340790;ENST00000589048	ENSP00000344996;ENSP00000465701	Color2 [A=255, R=169, G=169, B=169]	1	4					biological regulation;cell surface receptor linked signaling pathway;cellular process;cellular response to stimulus;negative regulation of biological process;negative regulation of cell communication;negative regulation of cellular process;negative regulation of cytokine-mediated signaling pathway;negative regulation of response to cytokine stimulus;negative regulation of response to stimulus;neg…	adenyl nucleotide binding;adenyl ribonucleotide binding;ATP binding;binding;nucleotide binding;purine nucleotide binding;purine ribonucleoside triphosphate binding;purine ribonucleotide binding;ribonucleotide binding	cell part;cytoplasm;intracellular part;membrane;plasma membrane	-2.73378849	-3.008558035	-2.29010725	-1.675060749	-3.737132072	-2.311790943	-2.397665024	-3.103787661	-2.35474062	-3.626395702	-2.929634333	-2.905526161	-3.042347431	-3.402273655	-3.162499905	-3.297103882	-3.714369059	-2.127324581
0.011831903	-0.033848604	A3KFU9	A3KFU9	DISP3_MOUSE	Disp3	Protein dispatched homolog 3				Color2 [A=255, R=169, G=169, B=169]	1	4								-2.361144543	-1.813519478	-1.602501392	-1.553426266	-1.580816269	-1.460512638	-1.083745956	-3.028213978	-1.169644833	-3.19018507	-1.179595947	-1.01336956	-3.66360116	-3.097078085	-2.536224127	-3.426449776	-3.049696684	-2.780578375
0.879323182	0.457604329	A3KGS3	A3KGS3	RGPA2_MOUSE	Ralgapa2	Ral GTPase-activating protein subunit alpha-2	ENSG00000188559	ENST00000202677;ENST00000427175;ENST00000430436;ENST00000620717	ENSP00000202677;ENSP00000388695;ENSP00000400085;ENSP00000481660	Color2 [A=255, R=169, G=169, B=169]	1	4			Translocation of GLUT4 to the plasma membrane		cellular component organization;cellular component organization or biogenesis;membrane organization	binding;enzyme activator activity;enzyme regulator activity;GTPase activator activity;GTPase regulator activity;nucleoside-triphosphatase regulator activity;protein binding;protein dimerization activity;protein heterodimerization activity	cell part;cytoplasm;extracellular region part;extracellular space;intracellular part;membrane;plasma membrane	-1.398081779	-1.545022011	-1.484256268	-1.732106686	-1.330412865	-1.446417332	-2.636468887	-3.385843992	-2.750980854	-2.422877789	-2.380151749	-2.59745121	-2.083057404	-1.49125576	-2.062580109	-2.367576599	-1.921970367	-1.940722466
0.016174849	-0.013976733	A3KMP2	A3KMP2	TTC38_MOUSE	Ttc38	Tetratricopeptide repeat protein 38	ENSG00000075234	ENST00000381031;ENST00000417709;ENST00000421359;ENST00000422713;ENST00000451998;ENST00000629918	ENSP00000370419;ENSP00000391236;ENSP00000393531;ENSP00000406604;ENSP00000410095;ENSP00000486276	Color2 [A=255, R=169, G=169, B=169]	1	4							extracellular membrane-bounded organelle;extracellular organelle;extracellular region part;extracellular vesicular exosome;membrane-bounded organelle;membrane-bounded vesicle;organelle;vesicle	0.326061249	0.022586823	-0.637351513	0.264277935	-0.786683083	-0.456134319	-0.414617538	-0.608239174	-0.545954227	-0.254789829	-0.257341385	-1.098609924	-0.914923668	-0.230647087	-1.34165287	-0.2924757	-0.941163063	-1.609059334
0.081696721	0.065201124	A4Q9F0	A4Q9F0	TTLL7_MOUSE	Ttll7	Tubulin polyglutamylase TTLL7	ENSG00000137941	ENST00000260505;ENST00000474957;ENST00000480174;ENST00000485638;ENST00000610996	ENSP00000260505;ENSP00000432921;ENSP00000434146;ENSP00000435334;ENSP00000484660	Color2 [A=255, R=169, G=169, B=169]	1	4			Carboxyterminal post-translational modifications of tubulin		anatomical structure development;cell differentiation;cellular developmental process;cellular macromolecule metabolic process;cellular metabolic process;cellular process;cellular protein metabolic process;developmental process;macromolecule metabolic process;macromolecule modification;metabolic process;nervous system development;peptidyl-amino acid modification;peptidyl-glutamic acid modification…	catalytic activity;ligase activity	cell part;cell projection;cilium;cytoplasm;cytoskeleton;dendrite;intracellular non-membrane-bounded organelle;intracellular organelle;intracellular part;neuron projection;non-membrane-bounded organelle;organelle;perikaryon	0.41422081	0.166226387	0.919461727	0.513546467	1.060512543	0.963441372	0.782424927	0.469223022	1.12191534	0.444772243	0.991433144	1.132961273	0.604771614	0.54739666	0.867054939	0.667685509	0.744033813	0.540342331
0.405500414	0.14792792	A6H5Y3	A6H5Y3	METH_MOUSE	Mtr	Methionine synthase	ENSG00000116984	ENST00000366576;ENST00000366577;ENST00000535889	ENSP00000355535;ENSP00000355536;ENSP00000441845	Color2 [A=255, R=169, G=169, B=169]	1	4			Cobalamin (Cbl, vitamin B12) transport and metabolism;Defective MTR causes methylmalonic aciduria and homocystinuria type cblG;Defective MTRR causes methylmalonic aciduria and homocystinuria type cblE;Methylation;Sulfur amino acid metabolism	WP_CYSTEINE_AND_METHIONINE_CATABOLISM;WP_DISORDERS_OF_FOLATE_METABOLISM_AND_TRANSPORT;WP_ETHANOL_EFFECTS_ON_HISTONE_MODIFICATIONS;WP_FOLATE_METABOLISM;WP_FOLATEALCOHOL_AND_CANCER_PATHWAY_HYPOTHESES;WP_MALE_INFERTILITY;WP_METHIONINE_DE_NOVO_AND_SALVAGE_PATHWAY;WP_METHIONINE_METABOLISM_LEADING_TO_SULFUR_AMINO_ACIDS_AND_RELATED_DISORDERS;WP_ONECARBON_METABOLISM;WP_SELENIUM_MICRONUTRIENT_NETWORK;WP_T…	amine biosynthetic process;amine metabolic process;anatomical structure development;aspartate family amino acid biosynthetic process;aspartate family amino acid metabolic process;biosynthetic process;carboxylic acid biosynthetic process;carboxylic acid metabolic process;cellular amine metabolic process;cellular amino acid biosynthetic process;cellular amino acid metabolic process;cellular aromati…	5-methyltetrahydrofolate-dependent methyltransferase activity;binding;catalytic activity;cation binding;cobalamin binding;homocysteine S-methyltransferase activity;ion binding;metal ion binding;methionine synthase activity;methyltransferase activity;S-adenosylmethionine-dependent methyltransferase activity;S-methyltransferase activity;tetrapyrrole binding;transferase activity;transferase activity…	cell part;cytoplasm;cytoplasmic part;cytosol;intracellular;intracellular part	-1.014575958	-0.987628937	-0.855235577	-0.929796696	-0.539847374	-0.714176655	-0.5888834	-0.916434288	-0.528592587	-0.59620142	-0.339000702	-0.654924393	-1.259103775	-0.979264259	-0.635183334	-0.618901253	-0.654108047	-1.097185135
0.793658127	0.490779559	A6H5Z3	A6H5Z3	EXC6B_MOUSE	Exoc6b	Exocyst complex component 6B	ENSG00000144036	ENST00000272427;ENST00000410104;ENST00000410112	ENSP00000272427;ENSP00000386634;ENSP00000386698	Color2 [A=255, R=169, G=169, B=169]	1	4				WP_CILIARY_LANDSCAPE	cellular process;establishment of localization;establishment of protein localization;membrane docking;protein transport;transport;vesicle docking;vesicle docking involved in exocytosis		cell cortex part;cell part;cytoplasmic part;exocyst;intracellular part;macromolecular complex;protein complex	0.815440178	0.711121559	0.846577168	0.791377544	0.950788498	1.08791399	0.806576729	0.045042992	0.891805172	0.906098843	1.073158264	1.236506462	0.610678673	0.74317646	0.886750221	0.554938316	0.599315643	0.494613647
0.106000847	-0.062225342	A6H611	A6H611	MIPEP_MOUSE	Mipep	Mitochondrial intermediate peptidase	ENSG00000027001	ENST00000382172	ENSP00000371607	Color2 [A=255, R=169, G=169, B=169]	1	4					cellular macromolecule metabolic process;cellular metabolic process;cellular process;cellular protein metabolic process;macromolecule metabolic process;metabolic process;mitochondrial protein processing;primary metabolic process;protein maturation;protein metabolic process;protein processing;protein processing involved in protein targeting to mitochondrion	binding;catalytic activity;cation binding;endopeptidase activity;hydrolase activity;ion binding;metal ion binding;metalloendopeptidase activity;metallopeptidase activity;peptidase activity;peptidase activity, acting on L-amino acid peptides	cell part;cytoplasmic part;intracellular membrane-bounded organelle;intracellular organelle;intracellular organelle lumen;intracellular organelle part;intracellular part;membrane-bounded organelle;membrane-enclosed lumen;mitochondrial matrix;mitochondrial part;mitochondrion;organelle;organelle lumen;organelle part	-0.284080505	0.599263191	-0.289958477	-0.163849354	-0.177973747	-0.362560749	-0.694811821	-0.316180229	-0.15857172	-0.712566853	-0.2346735	-0.408999443	-0.348989487	-0.634505272	-0.855211258	-0.530436516	-0.800088882	-0.828999519
0.04150169	-0.084003528	A6H630	A6H630	ARMT1_MOUSE	Armt1	Damage-control phosphatase ARMT1	ENSG00000146476	ENST00000367294;ENST00000494826;ENST00000545879	ENSP00000356263;ENSP00000435882;ENSP00000444121	Color2 [A=255, R=169, G=169, B=169]	1	4					biological regulation;cellular macromolecule metabolic process;cellular metabolic process;cellular process;cellular protein metabolic process;cellular response to stimulus;cellular response to stress;macromolecule metabolic process;macromolecule methylation;macromolecule modification;metabolic process;methylation;one-carbon metabolic process;primary metabolic process;protein alkylation;protein me…	binding;carboxyl-O-methyltransferase activity;catalytic activity;enzyme binding;methyltransferase activity;O-methyltransferase activity;protein binding;protein carboxyl O-methyltransferase activity;protein methyltransferase activity;S-adenosylmethionine-dependent methyltransferase activity;transferase activity;transferase activity, transferring one-carbon groups		-2.385245323	-3.082532883	-1.991678715	-1.738650799	-1.921554565	-1.528172016	-2.142569542	-2.729191065	-2.3212924	-3.814444542	-1.767901421	-1.862717628	-2.450783491	-2.385505676	-2.169837952	-3.629046202	-3.912717104	-1.132733345
0.233032333	0.136494001	A6H6A9	A6H6A9	RBG1L_MOUSE	Rabgap1l	Rab GTPase-activating protein 1-like	ENSG00000152061	ENST00000251507;ENST00000325589;ENST00000347255;ENST00000357444;ENST00000367687;ENST00000367688;ENST00000392064;ENST00000457696;ENST00000465412;ENST00000469553;ENST00000478442;ENST00000486220;ENST00000489615	ENSP00000251507;ENSP00000281844;ENSP00000318603;ENSP00000350027;ENSP00000356660;ENSP00000356661;ENSP00000375916;ENSP00000403136;ENSP00000420660;ENSP00000432490;ENSP00000432734;ENSP00000434600;ENSP00000435911	Color2 [A=255, R=169, G=169, B=169]	1	4		HALLMARK_IL2_STAT5_SIGNALING;HALLMARK_KRAS_SIGNALING_UP			biological regulation;positive regulation of catalytic activity;positive regulation of GTPase activity;positive regulation of hydrolase activity;positive regulation of molecular function;regulation of biological process;regulation of catabolic process;regulation of catalytic activity;regulation of cellular catabolic process;regulation of cellular metabolic process;regulation of cellular process;r…	binding;enzyme activator activity;enzyme binding;enzyme regulator activity;GTPase activator activity;GTPase binding;GTPase regulator activity;nucleoside-triphosphatase regulator activity;protein binding;Rab GTPase binding;Ras GTPase binding;small GTPase binding	cell part;cytoplasmic part;early endosome;endosome;Golgi apparatus;intracellular membrane-bounded organelle;intracellular organelle;intracellular part;membrane-bounded organelle;nucleus;organelle	-0.850744247	-0.40958786	-0.37294054	-0.634132862	0.207167625	-0.336794376	0.089791298	0.14477253	0.349881649	-0.0901227	0.460469246	0.623580933	0.285978317	0.59992981	0.59687233	0.074197769	0.411056519	-0.840312004
0.09570565	0.09662501	A6H6J9	A6H6J9	A6H6J9_MOUSE	Ankrd50	Ankyrin repeat domain 50	ENSG00000151458	ENST00000504087;ENST00000515641	ENSP00000425355;ENSP00000425658	Color2 [A=255, R=169, G=169, B=169]	1	4					establishment of localization;establishment of protein localization;protein transport;transport		cell part;cytoplasmic part;endosome;intracellular membrane-bounded organelle;intracellular organelle;intracellular part;membrane-bounded organelle;organelle	-0.550913811	-1.881328583	-0.662887096	-0.620455265	-1.059441566	-0.570099354	-1.17965126	-1.131142616	-0.311619282	-0.326267719	-1.024124146	-0.982146263	-0.351944923	-1.211680412	0.200839043	0.018870354	-1.93680954	-1.599556923
0.321852269	0.48768123	A6H6S0	A6H6S0	A6H6S0_MOUSE	Herc3	Hect domain and RLD 3	ENSG00000138641	ENST00000264345;ENST00000402738;ENST00000407637;ENST00000422770;ENST00000426683;ENST00000431413;ENST00000452979;ENST00000512194;ENST00000513325	ENSP00000264345;ENSP00000384005;ENSP00000385684;ENSP00000389991;ENSP00000405863;ENSP00000406210;ENSP00000410029;ENSP00000421021;ENSP00000424786	Color2 [A=255, R=169, G=169, B=169]	1	4		HALLMARK_ANDROGEN_RESPONSE	Antigen processing: Ubiquitination & Proteasome degradation		cellular macromolecule metabolic process;cellular metabolic process;cellular process;cellular protein metabolic process;macromolecule metabolic process;macromolecule modification;metabolic process;primary metabolic process;protein metabolic process;protein modification by small protein conjugation;protein modification by small protein conjugation or removal;protein modification process;protein ub…	acid-amino acid ligase activity;catalytic activity;ligase activity;ligase activity, forming carbon-nitrogen bonds;small conjugating protein ligase activity;ubiquitin-protein ligase activity	cell part;cytoplasmic membrane-bounded vesicle;cytoplasmic part;cytoplasmic vesicle;intracellular membrane-bounded organelle;intracellular organelle;intracellular part;membrane-bounded organelle;membrane-bounded vesicle;nucleus;organelle;vesicle	-2.964577675	-2.708342552	-2.165399075	-2.854207516	-2.296254158	-2.412461758	-3.017023087	-4.28887558	-2.450289249	-3.172449112	-2.944870949	-2.175824165	-2.681906939	-2.948469162	-3.799929619	-2.777301788	-3.380990028	-2.753739357
0.070360115	0.098778407	A6H8H2	A6H8H2	DEN4C_MOUSE	Dennd4c	DENN domain-containing protein 4C	ENSG00000137145	ENST00000361024;ENST00000380424;ENST00000380427;ENST00000380432;ENST00000434457;ENST00000494124;ENST00000602925	ENSP00000354301;ENSP00000369789;ENSP00000369792;ENSP00000369797;ENSP00000473273;ENSP00000473469;ENSP00000473565	Color2 [A=255, R=169, G=169, B=169]	1	4			RAB GEFs exchange GTP for GDP on RABs		biological regulation;cellular component organization;cellular component organization or biogenesis;cellular localization;cellular macromolecule localization;cellular membrane organization;cellular process;cellular protein localization;cellular response to chemical stimulus;cellular response to endogenous stimulus;cellular response to hormone stimulus;cellular response to insulin stimulus;cellula…	enzyme regulator activity;GTPase regulator activity;guanyl-nucleotide exchange factor activity;nucleoside-triphosphatase regulator activity;Rab guanyl-nucleotide exchange factor activity;Ras guanyl-nucleotide exchange factor activity;small GTPase regulator activity	cell part;cytoplasmic membrane-bounded vesicle;cytoplasmic part;cytoplasmic vesicle;cytoplasmic vesicle membrane;cytoplasmic vesicle part;cytosol;insulin-responsive compartment;intracellular membrane-bounded organelle;intracellular organelle;intracellular organelle part;intracellular part;macromolecular complex;membrane;membrane part;membrane-bounded organelle;membrane-bounded vesicle;organelle;o…	-2.633424759	-2.515753746	-3.261321545	-2.331035137	-3.443935394	-2.534947872	-2.890413284	-3.445097923	-3.192483425	-2.184788704	-3.301267624	-3.745603085	-2.803146362	-1.793419003	-2.929574013	-2.469549179	-3.689311981	-2.878219843
0.686487138	-0.27039655	A6H8H5	A6H8H5	KCNB2_MOUSE	Kcnb2	Potassium voltage-gated channel subfamily B member 2	ENSG00000182674	ENST00000523207	ENSP00000430846	Color2 [A=255, R=169, G=169, B=169]	1	4			Voltage gated Potassium channels		biological regulation;cation transport;cell communication;cell-cell signaling;cellular component assembly;cellular component organization;cellular component organization or biogenesis;cellular potassium ion transport;cellular process;establishment of localization;ion transmembrane transport;ion transport;macromolecular complex assembly;macromolecular complex subunit organization;metal ion transpo…	cation channel activity;cation transmembrane transporter activity;channel activity;delayed rectifier potassium channel activity;gated channel activity;ion channel activity;ion transmembrane transporter activity;passive transmembrane transporter activity;potassium channel activity;substrate-specific channel activity;substrate-specific transmembrane transporter activity;substrate-specific transport…	cation channel complex;cell part;integral to membrane;intrinsic to membrane;ion channel complex;macromolecular complex;membrane;membrane part;plasma membrane;plasma membrane part;potassium channel complex;protein complex;voltage-gated potassium channel complex	-0.094274521	0.541870117	0.583058834	0.193368435	0.372739792	0.25829649	0.521450043	0.162298203	0.706621647	0.043015957	0.321596146	0.214568138	0.221528053	-0.20498848	0.159105301	0.00558567	0.200833321	-0.450415611
0.306382938	0.241919835	A6X8Z5	A6X8Z5	RHG31_MOUSE	Arhgap31	Rho GTPase-activating protein 31	ENSG00000031081	ENST00000264245;ENST00000482743	ENSP00000264245;ENSP00000418429	Color2 [A=255, R=169, G=169, B=169]	1	4			Rho GTPase cycle	WP_GENETIC_CAUSES_OF_PORTOSINUSOIDAL_VASCULAR_DISEASE	biological regulation;cellular process;cellular response to stimulus;intracellular signal transduction;regulation of biological process;regulation of cellular process;regulation of response to stimulus;regulation of signal transduction;regulation of signaling;regulation of small GTPase mediated signal transduction;response to stimulus;signal transduction;small GTPase mediated signal transduction	enzyme activator activity;enzyme regulator activity;GTPase activator activity;GTPase regulator activity;nucleoside-triphosphatase regulator activity	adherens junction;anchoring junction;cell junction;cell part;cell projection;cell-substrate adherens junction;cell-substrate junction;cytoplasmic part;cytosol;focal adhesion;intracellular;intracellular part;lamellipodium	1.638801575	1.404319763	1.441721439	1.463692188	1.454275131	1.516562939	1.258647919	0.502998352	1.371240139	0.964706898	1.547072411	1.346866608	1.25609684	1.540284157	1.627436638	1.175501823	1.391082764	0.903759003
0.395449607	0.574203571	A6X919	A6X919	D19L1_MOUSE	Dpy19l1	Probable C-mannosyltransferase DPY19L1	ENSG00000173852	ENST00000310974;ENST00000428054;ENST00000446375;ENST00000612226	ENSP00000308695;ENSP00000400510;ENSP00000412745;ENSP00000478865	Color2 [A=255, R=169, G=169, B=169]	1	4					carbohydrate metabolic process;cellular carbohydrate metabolic process;cellular macromolecule metabolic process;cellular metabolic process;cellular process;cellular protein metabolic process;glycosylation;macromolecule glycosylation;macromolecule metabolic process;macromolecule modification;metabolic process;peptidyl-amino acid modification;peptidyl-tryptophan modification;primary metabolic proce…	catalytic activity;mannosyltransferase activity;transferase activity;transferase activity, transferring glycosyl groups;transferase activity, transferring hexosyl groups	cell part;integral to membrane;intracellular organelle part;intracellular part;intrinsic to membrane;membrane;membrane part;nuclear inner membrane;nuclear membrane;nuclear part;organelle inner membrane;organelle membrane;organelle part	-0.322352409	-0.122819901	-0.609933376	-0.425573826	-0.147502899	-0.364734173	-1.49891758	-3.074140787	-1.09402132	-1.526871204	-1.242423058	-1.175174713	-0.547503471	-0.656925201	-0.966391563	-0.741486549	-0.898057938	-2.858973265
0.368698321	-0.397405942	A6X935	A6X935	ITIH4_MOUSE	Itih4	Inter alpha-trypsin inhibitor, heavy chain 4	ENSG00000055955	ENST00000266041;ENST00000406595;ENST00000441637;ENST00000485816	ENSP00000266041;ENSP00000384425;ENSP00000395634;ENSP00000417824	Color2 [A=255, R=169, G=169, B=169]	1	4		HALLMARK_XENOBIOTIC_METABOLISM	Platelet degranulation	WP_NETWORK_MAP_OF_SARSCOV2_SIGNALING_PATHWAY	acute inflammatory response;acute-phase response;amine metabolic process;aminoglycan metabolic process;biological regulation;carbohydrate metabolic process;defense response;glycosaminoglycan metabolic process;hyaluronan metabolic process;inflammatory response;macromolecule metabolic process;metabolic process;negative regulation of catalytic activity;negative regulation of endopeptidase activity;n…	endopeptidase inhibitor activity;endopeptidase regulator activity;enzyme inhibitor activity;enzyme regulator activity;peptidase inhibitor activity;peptidase regulator activity;serine-type endopeptidase inhibitor activity	blood microparticle;cell part;cytoplasm;extracellular membrane-bounded organelle;extracellular organelle;extracellular region;extracellular region part;extracellular vesicular exosome;intracellular part;membrane;membrane-bounded organelle;membrane-bounded vesicle;organelle;plasma membrane;vesicle	-0.194440842	-1.213707924	-2.227628231	-0.889013767	-2.921139002	-2.194628239	-0.734254837	-2.047146797	-1.8122859	-2.275221348	-1.583396912	-1.927287102	-0.248314857	-1.584058762	-2.794769287	-1.055698395	-2.211929321	-3.579238176
0.683263864	1.007757107	A6X942	A6X942	SH24B_MOUSE	Sh2d4b	SH2 domain-containing protein 4B	ENSG00000178217	ENST00000313455;ENST00000339284	ENSP00000314242;ENSP00000345295	Color2 [A=255, R=169, G=169, B=169]	1	4								-1.22132206	-2.073543549	-1.139010906	-1.171048641	-1.200034142	-1.475573063	-1.64485836	-3.658688307	-1.65798521	-1.322978497	-1.386889458	-1.228392601	-1.16232872	-0.901755333	-1.448799133	-1.624052048	-1.082794189	-1.670165062
1.090419036	0.54358387	A6ZI47	A6ZI47	A6ZI47_MOUSE	Aldoart2	Fructose-bisphosphate aldolase				Color2 [A=255, R=169, G=169, B=169]	1	4								0.955256462	0.613854408	1.199177265	0.837406635	1.486660957	1.599555492	1.16976738	0.787043571	1.195488453	1.97642374	1.348633766	1.457993507	1.113349915	1.474480629	1.74305439	1.716633797	1.485487938	-3.228339195
0.255749881	0.33059152	A8DUK4	P02088;A8DUK4	A8DUK4_MOUSE	Hbb-bs	Beta-globin				Color2 [A=255, R=169, G=169, B=169]	1	4								1.608500481	1.914822578	2.317124844	2.067178249	0.906047821	2.100422382	0.884901047	0.509600639	1.502610683	1.921620846	1.480757713	0.486508369	1.105640411	0.803997993	1.282934189	0.351028442	0.092881203	0.741333008
0.878653859	0.711435636	A8Y5H7	A8Y5H7	S14L1_MOUSE	Sec14l1	SEC14-like protein 1	ENSG00000129657	ENST00000392476;ENST00000430767;ENST00000431431;ENST00000436233;ENST00000443798;ENST00000561721;ENST00000585618;ENST00000586429;ENST00000587820;ENST00000588488;ENST00000588616;ENST00000588880;ENST00000589202;ENST00000589827;ENST00000590483;ENST00000591437;ENST00000591786	ENSP00000376268;ENSP00000389838;ENSP00000390392;ENSP00000406030;ENSP00000408169;ENSP00000464777;ENSP00000464973;ENSP00000465196;ENSP00000466079;ENSP00000466137;ENSP00000466220;ENSP00000466581;ENSP00000467347;ENSP00000467868;ENSP00000467934;ENSP00000468184;ENSP00000468727	Color2 [A=255, R=169, G=169, B=169]	1	4		HALLMARK_HEME_METABOLISM		WP_GLUCOCORTICOID_RECEPTOR_PATHWAY;WP_NUCLEAR_RECEPTORS_METAPATHWAY	establishment of localization;transport		cell part;cytoplasmic part;Golgi apparatus;integral to membrane;intracellular membrane-bounded organelle;intracellular organelle;intracellular part;intrinsic to membrane;membrane;membrane part;membrane-bounded organelle;organelle	0.135785103	0.277405739	0.267705441	0.171564579	0.740968704	0.675804615	0.034632683	-0.995995522	0.127068043	0.222002506	0.604929924	0.473079681	-0.531644821	-0.817110062	-0.009400368	-0.418642044	0.094058037	-3.179320097
1.092278785	-0.272054672	B0V2N1	B0V2N1	PTPRS_MOUSE	Ptprs	Receptor-type tyrosine-protein phosphatase S	ENSG00000105426	ENST00000262963;ENST00000348075;ENST00000353284;ENST00000357368;ENST00000586065;ENST00000587303;ENST00000588012;ENST00000590509;ENST00000591760;ENST00000592099	ENSP00000262963;ENSP00000269907;ENSP00000327313;ENSP00000349932;ENSP00000465185;ENSP00000465443;ENSP00000467398;ENSP00000467537;ENSP00000468455;ENSP00000468803	Color2 [A=255, R=169, G=169, B=169]	1	4			ECM proteoglycans;Receptor-type tyrosine-protein phosphatases;Synaptic adhesion-like molecules		anatomical structure development;biological adhesion;cell adhesion;cellular component organization;cellular component organization at cellular level;cellular component organization or biogenesis;cellular component organization or biogenesis at cellular level;cellular macromolecule metabolic process;cellular metabolic process;cellular process;cellular protein metabolic process;cerebellum developme…	catalytic activity;hydrolase activity;hydrolase activity, acting on ester bonds;molecular transducer activity;phosphatase activity;phosphoprotein phosphatase activity;phosphoric ester hydrolase activity;protein tyrosine phosphatase activity;receptor activity;signal transducer activity;signaling receptor activity;transmembrane receptor protein phosphatase activity;transmembrane receptor protein ty…	cell part;extracellular membrane-bounded organelle;extracellular organelle;extracellular region part;extracellular vesicular exosome;integral to membrane;integral to plasma membrane;intrinsic to membrane;intrinsic to plasma membrane;membrane part;membrane-bounded organelle;membrane-bounded vesicle;organelle;plasma membrane part;vesicle	-0.774394035	-0.968612671	-0.912662983	-1.118935108	-0.358123779	-1.052967548	-0.561026573	-0.798701286	-0.48040247	-0.815428257	-0.820021629	-1.02084446	-1.485651016	-3.25255084	-1.794937134	-1.262321472	-1.74669075	-1.041153908
0.318540845	-0.615180333	B1AR13	B1AR13	CISD3_MOUSE	Cisd3	CDGSH iron-sulfur domain-containing protein 3, mitochondrial	ENSG00000274768;ENSG00000277972	ENST00000613478;ENST00000620783	ENSP00000483781;ENSP00000484950	Color2 [A=255, R=169, G=169, B=169]	1	4				WP_17Q12_COPY_NUMBER_VARIATION_SYNDROME		2 iron, 2 sulfur cluster binding;binding;cation binding;ion binding;iron-sulfur cluster binding;metal cluster binding;metal ion binding	cell part;cytoplasmic part;intracellular membrane-bounded organelle;intracellular organelle;intracellular part;membrane-bounded organelle;mitochondrion;organelle	-0.25183773	0.375785828	-0.990185261	-0.933983326	-1.258350372	-1.362280369	-1.642792702	-0.923027039	-1.395625591	-3.359841824	-0.751588821	-1.695555687	-0.776338577	-2.188322067	-0.499454498	-0.713135719	-0.917085648	-0.734288216
0.122590052	-0.046086311	B1ART2	B1ART2	B1ART2_MOUSE	Vps13d	Vacuolar protein sorting 13D	ENSG00000048707	ENST00000011700;ENST00000466732;ENST00000543766;ENST00000613099;ENST00000620676	ENSP00000011700;ENSP00000441122;ENSP00000473375;ENSP00000478104;ENSP00000482233	Color2 [A=255, R=169, G=169, B=169]	1	4					biological regulation;cellular process;establishment of localization;establishment of localization in cell;establishment of protein localization;establishment of protein localization to organelle;establishment of protein localization to vacuole;intracellular protein transport;intracellular transport;maintenance of location;maintenance of location in cell;maintenance of protein location;maintenanc…		cell part;extracellular membrane-bounded organelle;extracellular organelle;extracellular region part;extracellular vesicular exosome;extrinsic to membrane;intracellular;membrane part;membrane-bounded organelle;membrane-bounded vesicle;organelle;vesicle	-0.256243706	0.046240807	-0.167371273	-0.37203455	-0.00191021	-0.125677586	-0.122887611	-0.173081398	0.023261547	-0.381067753	-0.053724289	0.023825645	-0.509764671	-0.247039795	-0.379227638	-0.483530045	-0.408801079	-0.712714195
0.449924158	-0.609704415	B1AUC7	B1AUC7	RHG36_MOUSE	Arhgap36	Rho GTPase-activating protein 36	ENSG00000147256	ENST00000276211;ENST00000370921;ENST00000370922;ENST00000412432;ENST00000423277	ENSP00000276211;ENSP00000359959;ENSP00000359960;ENSP00000408515;ENSP00000409218	Color2 [A=255, R=169, G=169, B=169]	1	4			Rho GTPase cycle		biological regulation;cellular process;cellular response to stimulus;intracellular signal transduction;regulation of biological process;regulation of cellular process;regulation of response to stimulus;regulation of signal transduction;regulation of signaling;regulation of small GTPase mediated signal transduction;response to stimulus;signal transduction;small GTPase mediated signal transduction	enzyme activator activity;enzyme regulator activity;GTPase activator activity;GTPase regulator activity;nucleoside-triphosphatase regulator activity	cell part;cytoplasmic part;cytosol;intracellular;intracellular part	-2.301399469	-2.100298643	-1.565172911	-3.200842142	-2.818307877	-2.983537197	-2.350056648	-2.65254879	-2.530659914	-4.168236732	-2.179260969	-3.014880896	-0.916479111	-1.409643173	-0.823156357	-1.229673386	-1.529416084	-2.977600336
0.165426255	0.101712863	B1AUE5	B1AUE5	PEX10_MOUSE	Pex10	Peroxisome biogenesis factor 10	ENSG00000157911	ENST00000288774;ENST00000447513;ENST00000502666;ENST00000507596;ENST00000508384;ENST00000510434;ENST00000514502	ENSP00000288774;ENSP00000407922;ENSP00000423051;ENSP00000424291;ENSP00000425924;ENSP00000461951;ENSP00000464289	Color2 [A=255, R=169, G=169, B=169]	1	4			E3 ubiquitin ligases ubiquitinate target proteins	WP_MALE_INFERTILITY	cellular component organization;cellular component organization at cellular level;cellular component organization or biogenesis;cellular component organization or biogenesis at cellular level;cellular process;establishment of localization;establishment of localization in cell;establishment of protein localization;establishment of protein localization to organelle;establishment of protein localiza…	binding;cation binding;ion binding;metal ion binding;protein binding;protein C-terminus binding;transition metal ion binding;zinc ion binding	cell part;cytoplasmic part;integral to membrane;integral to organelle membrane;integral to peroxisomal membrane;intracellular;intracellular membrane-bounded organelle;intracellular organelle;intracellular organelle part;intracellular part;intrinsic to membrane;intrinsic to organelle membrane;intrinsic to peroxisomal membrane;membrane;membrane part;membrane-bounded organelle;microbody;microbody me…	-0.902069092	-0.55328846	-1.00808382	-0.529287815	-1.00639534	-1.423583508	-1.206110954	-1.468325615	-1.387653828	-1.374060154	-0.828418732	-1.554472923	-0.893880844	-2.557819128	-1.258911133	-0.947089195	-1.470359802	-0.483448982
0.987399305	0.445377668	B1AUN2	B1AUN2	B1AUN2_MOUSE	Eif2b3	Eukaryotic translation initiation factor 2B, subunit 3	ENSG00000070785	ENST00000360403;ENST00000372183;ENST00000439363;ENST00000480675;ENST00000620860	ENSP00000353575;ENSP00000361257;ENSP00000396985;ENSP00000483996;ENSP00000485842	Color2 [A=255, R=169, G=169, B=169]	1	4			Recycling of eIF2:GDP	WP_TRANSLATION_FACTORS	anatomical structure development;biological regulation;biosynthetic process;cell development;cellular biosynthetic process;cellular developmental process;cellular macromolecule biosynthetic process;cellular macromolecule metabolic process;cellular metabolic process;cellular process;cellular protein metabolic process;cellular response to stimulus;cellular response to stress;developmental process;g…	binding;catalytic activity;enzyme regulator activity;GTPase regulator activity;guanyl-nucleotide exchange factor activity;nucleic acid binding;nucleoside-triphosphatase regulator activity;nucleotidyltransferase activity;RNA binding;transferase activity;transferase activity, transferring phosphorus-containing groups;translation factor activity, nucleic acid binding;translation initiation factor ac…	cell part;cytoplasm;cytoplasmic part;cytosol;eukaryotic translation initiation factor 2B complex;intracellular part;macromolecular complex;protein complex	1.179448128	0.940696716	1.52699995	0.975104809	1.699645996	1.305665493	1.248652458	0.708474159	1.373314381	1.455478191	1.647536278	1.563559532	1.109711647	1.569694519	1.508036613	1.145735741	1.341151237	0.770059586
0.051649708	-0.086016337	B1AVP0	B1AVP0	B1AVP0_MOUSE	Phactr2	Phosphatase and actin regulator	ENSG00000112419	ENST00000305766;ENST00000367582;ENST00000367584;ENST00000397980;ENST00000427704;ENST00000440869;ENST00000451827;ENST00000542769	ENSP00000305530;ENSP00000356554;ENSP00000356556;ENSP00000381067;ENSP00000391763;ENSP00000402449;ENSP00000417038;ENSP00000442153	Color2 [A=255, R=169, G=169, B=169]	1	4			Platelet degranulation			enzyme inhibitor activity;enzyme regulator activity;phosphatase inhibitor activity;phosphatase regulator activity;protein phosphatase inhibitor activity;protein phosphatase regulator activity		-0.383390427	-1.420153618	0.128969669	-0.437291622	-1.029631615	0.073361874	0.745267868	-0.643864632	0.769943714	0.261583805	-0.395540237	0.747254372	-1.748437881	-3.360443354	-1.937434196	-1.306571007	-3.705849409	-3.169705153
1.349013566	-0.190206528	B1AVY7	B1AVY7	KI16B_MOUSE	Kif16b	Kinesin-like protein KIF16B	ENSG00000089177	ENST00000354981;ENST00000355755;ENST00000408042;ENST00000450176	ENSP00000347076;ENSP00000347995;ENSP00000384164;ENSP00000396264	Color2 [A=255, R=169, G=169, B=169]	1	4			COPI-dependent Golgi-to-ER retrograde traffic;Kinesins		anatomical structure development;anatomical structure formation involved in morphogenesis;biological regulation;catabolic process;cell surface receptor linked signaling pathway;cellular catabolic process;cellular component movement;cellular macromolecule metabolic process;cellular metabolic process;cellular process;cellular response to chemical stimulus;cellular response to fibroblast growth fact…	adenyl nucleotide binding;adenyl ribonucleotide binding;ATP binding;ATPase activity;binding;catalytic activity;hydrolase activity;hydrolase activity, acting on acid anhydrides;hydrolase activity, acting on acid anhydrides, in phosphorus-containing anhydrides;lipid binding;microtubule motor activity;motor activity;nucleoside-triphosphatase activity;nucleotide binding;phosphatidylinositol binding;p…	cell part;cytoplasmic part;cytoskeletal part;early endosome;early endosome membrane;endosomal part;endosome;endosome membrane;intracellular membrane-bounded organelle;intracellular organelle;intracellular organelle part;intracellular part;kinesin complex;macromolecular complex;membrane;membrane-bounded organelle;microtubule;microtubule associated complex;organelle;organelle membrane;organelle par…	0.476916313	0.489258766	0.493332386	0.090662479	0.708974838	0.512387753	0.115711212	0.242728233	0.25709486	-0.056293964	-0.005722046	0.106930733	0.040218353	0.312765121	0.369943619	0.203507423	0.173591614	0.401638031
0.19945019	-0.098062197	B1AVZ0	B1AVZ0	UPP_MOUSE	Uprt	Uracil phosphoribosyltransferase homolog	ENSG00000094841	ENST00000373373;ENST00000373379;ENST00000373383;ENST00000462237;ENST00000530743	ENSP00000362471;ENSP00000362477;ENSP00000362481;ENSP00000433987;ENSP00000434037	Color2 [A=255, R=169, G=169, B=169]	1	4				WP_PYRIMIDINE_METABOLISM	biological regulation;biosynthetic process;body fluid secretion;cellular biosynthetic process;cellular metabolic process;cellular nitrogen compound biosynthetic process;cellular nitrogen compound metabolic process;cellular process;establishment of localization;female pregnancy;heterocycle biosynthetic process;heterocycle metabolic process;lactation;metabolic process;multicellular organismal proce…		cell part;cytoplasm;intracellular membrane-bounded organelle;intracellular organelle;intracellular part;membrane-bounded organelle;nucleus;organelle	-1.147770882	-1.118012428	-1.247208118	-1.285630703	-1.200707436	-1.345749378	-1.577052116	-1.858449936	-1.473479748	-1.469627857	-1.743350983	-1.990189552	-1.279088974	-1.661824226	-2.007466316	-1.833194733	-1.642366409	-3.120520115
0.032785701	0.048291524	B1AWC9	B1AWC9	B1AWC9_MOUSE	Pde4b	Phosphodiesterase	ENSG00000184588	ENST00000329654;ENST00000341517;ENST00000371045;ENST00000412480;ENST00000423207;ENST00000480109;ENST00000491340;ENST00000526197;ENST00000528771;ENST00000531025	ENSP00000332116;ENSP00000342637;ENSP00000360084;ENSP00000392947;ENSP00000397548;ENSP00000431909;ENSP00000432400;ENSP00000432592;ENSP00000436104;ENSP00000437249	Color2 [A=255, R=169, G=169, B=169]	1	4		HALLMARK_DNA_REPAIR;HALLMARK_INFLAMMATORY_RESPONSE;HALLMARK_INTERFERON_GAMMA_RESPONSE;HALLMARK_TNFA_SIGNALING_VIA_NFKB	DARPP-32 events;G alpha (s) signalling events	WP_G_PROTEIN_SIGNALING_PATHWAYS;WP_GLUCOCORTICOID_RECEPTOR_PATHWAY;WP_MYOMETRIAL_RELAXATION_AND_CONTRACTION_PATHWAYS;WP_NUCLEAR_RECEPTORS_METAPATHWAY;WP_PHOSPHODIESTERASES_IN_NEURONAL_FUNCTION;WP_SILDENAFIL_TREATMENT	activation of immune response;antigen receptor-mediated signaling pathway;biological regulation;cAMP catabolic process;cAMP metabolic process;catabolic process;cell chemotaxis;cell migration;cell motility;cell surface receptor linked signaling pathway;cellular catabolic process;cellular component movement;cellular metabolic process;cellular nitrogen compound catabolic process;cellular nitrogen co…	3',5'-cyclic-AMP phosphodiesterase activity;3',5'-cyclic-nucleotide phosphodiesterase activity;adenyl nucleotide binding;adenyl ribonucleotide binding;AMP binding;binding;cAMP binding;catalytic activity;cation binding;cyclic nucleotide binding;cyclic-nucleotide phosphodiesterase activity;hydrolase activity;hydrolase activity, acting on ester bonds;ion binding;ion channel binding;metal ion binding…	cell part;cell periphery;contractile fiber part;cytoplasmic part;cytosol;intracellular membrane-bounded organelle;intracellular organelle;intracellular part;membrane-bounded organelle;nucleus;organelle;organelle part;perinuclear region of cytoplasm;Z disc	-2.812598228	-2.841647387	-2.519165516	-3.715037346	-2.758244514	-2.419624805	-1.595245361	-3.196062088	-2.625293255	-2.72590971	-2.15134716	-2.394469261	-2.566679716	-2.831911564	-3.433510542	-3.377424717	-3.105286598	-3.150996447
0.061065851	0.103766441	B1AXP6	B1AXP6	TOM5_MOUSE	Tomm5	Mitochondrial import receptor subunit TOM5 homolog	ENSG00000175768	ENST00000321301;ENST00000377773;ENST00000401811;ENST00000540941;ENST00000544379	ENSP00000313584;ENSP00000367004;ENSP00000384411;ENSP00000438204;ENSP00000438585	Color2 [A=255, R=169, G=169, B=169]	1	4			Mitochondrial protein import;Pink/Parkin Mediated Mitophagy		cellular macromolecule metabolic process;cellular metabolic process;cellular process;cellular protein metabolic process;establishment of localization;establishment of localization in cell;establishment of protein localization;establishment of protein localization in mitochondrion;establishment of protein localization to organelle;intracellular protein transport;intracellular transport;macromolecu…		cell part;cytoplasmic part;integral to membrane;intracellular membrane-bounded organelle;intracellular organelle;intracellular organelle part;intracellular part;intrinsic to membrane;macromolecular complex;membrane part;membrane-bounded organelle;mitochondrial membrane part;mitochondrial outer membrane translocase complex;mitochondrial part;mitochondrion;organelle;organelle part;protein complex	0.765713692	0.376420021	0.081792355	0.192864895	0.315136909	0.066840649	0.269845963	-1.030750275	-0.145720005	-1.045463085	0.476506233	-0.026368141	0.771002769	-0.090161324	0.044792175	0.345406532	0.088137627	-3.658009529
0.778167918	0.88773632	B1AXV0	B1AXV0	FRS1L_MOUSE	Frrs1l	DOMON domain-containing protein FRRS1L	ENSG00000260230	ENST00000561981	ENSP00000477141	Color2 [A=255, R=169, G=169, B=169]	1	4							cell junction;cell part;integral to membrane;intrinsic to membrane;membrane;membrane part;plasma membrane;synapse	-1.176156998	-0.53959465	-0.929147243	-0.993360043	-0.954319954	-1.276425838	-1.413822174	-2.953566551	-1.674726009	-0.695792675	-1.233983994	-1.449129105	-3.283549547	-3.583396196	-2.245438337	-2.738909721	-4.080250263	-2.716200352
0.462556783	0.553411166	B1AY10	B1AY10	NFX1_MOUSE	Nfx1	Transcriptional repressor NF-X1	ENSG00000086102	ENST00000318524;ENST00000379521;ENST00000379540	ENSP00000317695;ENSP00000368836;ENSP00000368856	Color2 [A=255, R=169, G=169, B=169]	1	4		HALLMARK_DNA_REPAIR		WP_FAS_LIGAND_PATHWAY_AND_STRESS_INDUCTION_OF_HEAT_SHOCK_PROTEINS	biological regulation;biosynthetic process;cellular biosynthetic process;cellular macromolecule biosynthetic process;cellular macromolecule metabolic process;cellular metabolic process;cellular nitrogen compound metabolic process;cellular process;defense response;inflammatory response;macromolecule biosynthetic process;macromolecule metabolic process;metabolic process;negative regulation of biolo…	binding;catalytic activity;cation binding;DNA binding;ion binding;ligase activity;metal ion binding;nucleic acid binding;nucleic acid binding transcription factor activity;regulatory region DNA binding;regulatory region nucleic acid binding;RNA polymerase II core promoter proximal region sequence-specific DNA binding transcription factor activity;RNA polymerase II core promoter proximal region se…	cell part;cytoplasm;intracellular membrane-bounded organelle;intracellular organelle;intracellular organelle part;intracellular part;membrane;membrane-bounded organelle;nuclear part;nucleoplasm;nucleus;organelle;organelle part;plasma membrane	-1.957591057	-1.063464165	-1.191856861	-2.194614887	-1.902466774	-1.265030384	-1.572065353	-3.198259354	-1.906401157	-1.630646229	-1.943880081	-1.441966057	-3.750147104	-1.639404297	-1.606618881	-1.620187759	-2.087680817	-3.452760935
0.313035733	-0.183421135	B1AY13	B1AY13	UBP24_MOUSE	Usp24	Ubiquitin carboxyl-terminal hydrolase 24	ENSG00000162402	ENST00000294383	ENSP00000294383	Color2 [A=255, R=169, G=169, B=169]	1	4			Ub-specific processing proteases		biological regulation;catabolic process;cellular catabolic process;cellular macromolecule catabolic process;cellular macromolecule metabolic process;cellular metabolic process;cellular process;cellular protein metabolic process;macromolecule catabolic process;macromolecule metabolic process;macromolecule modification;metabolic process;modification-dependent macromolecule catabolic process;modific…	catalytic activity;cysteine-type endopeptidase activity;cysteine-type peptidase activity;endopeptidase activity;hydrolase activity;peptidase activity;peptidase activity, acting on L-amino acid peptides;small conjugating protein-specific protease activity;ubiquitin-specific protease activity		-0.702075958	-0.773774147	-0.461265087	-0.609491825	-0.580568314	-0.363295078	-0.389134407	-0.222236633	-0.295738697	-0.953486919	-0.282787323	-0.2210989	-0.869934082	-0.784485817	-0.706893921	-0.660984993	-0.807219505	-0.517762184
0.935927392	-0.403384209	B1AYL1	B1AYL1	B1AYL1_MOUSE	Scn7a	Sodium channel protein	ENSG00000136546	ENST00000409855;ENST00000419992;ENST00000424326;ENST00000441411;ENST00000619410;ENST00000621965	ENSP00000386796;ENSP00000396600;ENSP00000403846;ENSP00000413699;ENSP00000478562;ENSP00000481734	Color2 [A=255, R=169, G=169, B=169]	1	4			Interaction between L1 and Ankyrins;Phase 0 - rapid depolarisation		biological regulation;cation homeostasis;cation transport;cellular chemical homeostasis;cellular homeostasis;cellular ion homeostasis;cellular process;chemical homeostasis;establishment of localization;homeostatic process;ion homeostasis;ion transmembrane transport;ion transport;metal ion homeostasis;metal ion transport;monovalent inorganic cation homeostasis;monovalent inorganic cation transport…	cation channel activity;cation transmembrane transporter activity;channel activity;gated channel activity;ion channel activity;ion transmembrane transporter activity;passive transmembrane transporter activity;sodium channel activity;substrate-specific channel activity;substrate-specific transmembrane transporter activity;substrate-specific transporter activity;transmembrane transporter activity;t…	cation channel complex;cell part;ion channel complex;macromolecular complex;membrane;membrane part;plasma membrane;plasma membrane part;protein complex;sodium channel complex;voltage-gated sodium channel complex	0.065792084	0.532940865	0.82038641	-0.0596385	1.063000679	0.254248142	-0.14613533	-0.122675896	0.358217716	-0.332715511	-0.195132256	-0.592898369	0.096834183	-0.181671143	0.009814262	0.017459869	-0.487145424	-0.623903275
0.09597595	-0.141226848	B1AZ99	B1AZ99	OTUD3_MOUSE	Otud3	OTU domain-containing protein 3	ENSG00000169914	ENST00000375120	ENSP00000364261	Color2 [A=255, R=169, G=169, B=169]	1	4			Ovarian tumor domain proteases;Regulation of PTEN stability and activity		cellular macromolecule metabolic process;cellular metabolic process;cellular process;cellular protein metabolic process;macromolecule metabolic process;macromolecule modification;metabolic process;primary metabolic process;protein deubiquitination;protein K11-linked deubiquitination;protein K6-linked deubiquitination;protein metabolic process;protein modification by small protein conjugation or r…	catalytic activity;cysteine-type peptidase activity;hydrolase activity;peptidase activity;peptidase activity, acting on L-amino acid peptides;small conjugating protein-specific protease activity;ubiquitin-specific protease activity		-2.637674332	-3.398855209	-2.574732304	-2.457615376	-2.945904732	-2.690477848	-1.682977676	-3.263448477	-2.178485394	-2.030940533	-2.791395187	-2.726256371	-3.269039154	-2.8995924	-2.592895508	-3.214791298	-2.867862701	-2.00331068
1.407689397	0.668591499	B1AZA5	B1AZA5	TM245_MOUSE	Tmem245	Transmembrane protein 245	ENSG00000106771	ENST00000374586;ENST00000413712;ENST00000491854	ENSP00000363714;ENSP00000394798;ENSP00000417842	Color2 [A=255, R=169, G=169, B=169]	1	4							cell part;integral to membrane;intrinsic to membrane;membrane part	-0.193078041	0.413931847	-0.196303844	-0.057299137	-0.304096222	0.154139996	-1.223147392	-0.619473457	-0.824225903	0.018872738	-0.241292953	-0.438652039	-0.56079483	-0.58522892	-1.119688988	-0.702236176	-1.181638718	-1.879355431
0.055798938	-0.034424782	B1AZI6	E9Q5E2;B1AZI6	THOC2_MOUSE	Thoc2	THO complex subunit 2	ENSG00000125676	ENST00000245838;ENST00000355725;ENST00000416618;ENST00000432353;ENST00000433883;ENST00000438358;ENST00000441692;ENST00000448128;ENST00000455053;ENST00000491737;ENST00000618150	ENSP00000245838;ENSP00000347959;ENSP00000397317;ENSP00000402168;ENSP00000415211;ENSP00000415244;ENSP00000415374;ENSP00000415947;ENSP00000416639;ENSP00000419795;ENSP00000480478	Color2 [A=255, R=169, G=169, B=169]	1	4			Cleavage of Growing Transcript in the Termination Region;mRNA 3'-end processing;Transport of Mature mRNA derived from an Intron-Containing Transcript		cellular macromolecule metabolic process;cellular metabolic process;cellular nitrogen compound metabolic process;cellular process;establishment of localization;establishment of localization in cell;establishment of RNA localization;interaction with host;interspecies interaction between organisms;intracellular transport;intronless viral mRNA export from host nucleus;macromolecule metabolic process…	binding;nucleic acid binding;RNA binding	cell part;intracellular organelle part;intracellular part;macromolecular complex;nuclear body;nuclear part;nuclear speck;nucleoplasm;nucleoplasm part;organelle part;protein complex;THO complex;THO complex part of transcription export complex;transcription export complex	-0.574324608	-0.03795433	-0.19853735	-0.523014545	-0.349570274	-0.196055889	0.03540802	-0.628318787	-0.119599819	-0.415784359	-0.200671196	-0.199329376	-0.124682426	-0.298827171	0.10000515	-0.283805847	-0.014266968	-0.00335598
0.252316772	0.543066581	B1AZP2	B1AZP2	DLGP4_MOUSE	Dlgap4	Disks large-associated protein 4	ENSG00000080845	ENST00000339266;ENST00000340491;ENST00000373907;ENST00000373913;ENST00000401952;ENST00000475894;ENST00000482872;ENST00000489701;ENST00000495241	ENSP00000341633;ENSP00000345700;ENSP00000363014;ENSP00000363023;ENSP00000384954;ENSP00000419311;ENSP00000477723;ENSP00000480166;ENSP00000484696	Color2 [A=255, R=169, G=169, B=169]	1	4			Neurexins and neuroligins		signaling		cell part;membrane;synapse	0.095633507	-0.59987545	0.184431553	-0.338088512	-0.159851074	-0.114667416	-0.175405502	-2.853434324	-0.450407505	-0.575523853	-0.762804031	-0.511719704	0.198048592	-0.314208984	-0.154828072	0.154948235	-0.578820229	-0.362866402
0.402484078	0.443645477	B2B9E1	B2B9E1	TRIQK_MOUSE	Triqk	Triple QxxK/R motif-containing protein	ENSG00000205133	ENST00000378861;ENST00000517751;ENST00000517858;ENST00000518748;ENST00000519069;ENST00000519969;ENST00000520430;ENST00000520686;ENST00000521617;ENST00000521988;ENST00000522925;ENST00000523580;ENST00000524037;ENST00000524107;ENST00000537541	ENSP00000368138;ENSP00000427850;ENSP00000428757;ENSP00000428759;ENSP00000428822;ENSP00000429381;ENSP00000429517;ENSP00000429742;ENSP00000429822;ENSP00000430123;ENSP00000430683;ENSP00000430837;ENSP00000430915;ENSP00000430992;ENSP00000442030	Color2 [A=255, R=169, G=169, B=169]	1	4							cell part;cytoplasmic part;endoplasmic reticulum membrane;endoplasmic reticulum part;integral to membrane;intracellular organelle part;intracellular part;intrinsic to membrane;membrane;membrane part;organelle membrane;organelle part	-0.042837143	-0.290549278	0.609071255	0.168612003	0.37972641	0.173719883	0.346923828	-0.689134598	0.814182758	0.721992016	0.31440258	0.766513824	-0.008630753	0.138238907	0.20868206	0.174154282	-0.162869453	-0.27193737
0.350807978	0.627104362	B2KF50	B2KF50	B2KF50_MOUSE	Bltp3a	UHRF1 (ICBP90) binding protein 1				Color2 [A=255, R=169, G=169, B=169]	1	4								-0.862471581	-1.067146301	-1.613881588	-1.495035648	-1.710778236	-1.747859478	-1.300128937	-3.627985239	-2.284387112	-2.223996162	-1.181750298	-1.925441742	-1.248488426	-1.927444458	-3.48512435	-2.652523279	-3.110002995	-3.085509539
0.588814568	0.220486005	B2RPU2	B2RPU2	PLHD1_MOUSE	Plekhd1	Pleckstrin homology domain-containing family D member 1	ENSG00000175985	ENST00000322564	ENSP00000317175	Color2 [A=255, R=169, G=169, B=169]	1	4								0.540890694	-0.05442524	0.756313801	0.382369518	0.747790337	0.634001255	-0.465291023	-0.526787758	-0.103605747	-0.149800777	-0.319932938	0.035507202	-3.789633989	-2.944425106	-3.616509676	-3.159193993	-2.702374458	-3.467806339
0.10887151	0.032885234	B2RQC6	B2RQC6	PYR1_MOUSE	Cad	CAD protein	ENSG00000084774	ENST00000264705;ENST00000403525;ENST00000428460;ENST00000456311;ENST00000458503	ENSP00000264705;ENSP00000384510;ENSP00000388740;ENSP00000405416;ENSP00000414742	Color2 [A=255, R=169, G=169, B=169]	1	4		HALLMARK_MYC_TARGETS_V1	Pyrimidine biosynthesis	WP_AMINO_ACID_METABOLISM;WP_ENDOTHELIN_PATHWAYS;WP_PYRIMIDINE_METABOLISM;WP_PYRIMIDINE_METABOLISM_AND_RELATED_DISEASES	amide biosynthetic process;amine biosynthetic process;amine catabolic process;amine metabolic process;anatomical structure development;anatomical structure morphogenesis;arginine biosynthetic process;arginine metabolic process;biological regulation;biosynthetic process;body fluid secretion;carbamoyl phosphate biosynthetic process;carbamoyl phosphate metabolic process;carboxylic acid biosynthetic …	adenyl nucleotide binding;adenyl ribonucleotide binding;amine binding;amino acid binding;aspartate binding;aspartate carbamoyltransferase activity;ATP binding;binding;carbamoyl-phosphate synthase (ammonia) activity;carbamoyl-phosphate synthase (glutamine-hydrolyzing) activity;carbon-nitrogen ligase activity, with glutamine as amido-N-donor;carboxyl- or carbamoyltransferase activity;carboxylic aci…	axon part;cell body;cell part;cell projection;cell projection part;cytoplasmic part;cytosol;extracellular membrane-bounded organelle;extracellular organelle;extracellular region part;extracellular vesicular exosome;intracellular membrane-bounded organelle;intracellular organelle;intracellular organelle part;intracellular part;macromolecular complex;membrane;membrane-bounded organelle;membrane-bou…	1.253644943	1.045606613	0.889406681	0.998273373	0.92027092	1.17969656	0.704893112	0.514359474	0.675453663	0.515135288	0.83140564	0.646821022	0.669182777	0.769274712	0.615602493	0.807760239	0.591141701	-0.028317451
0.674775059	0.596725225	B2RQE8	B2RQE8	RHG42_MOUSE	Arhgap42	Rho GTPase-activating protein 42	ENSG00000165895	ENST00000298815;ENST00000524892;ENST00000529535;ENST00000531183	ENSP00000298815;ENSP00000431776;ENSP00000434304;ENSP00000435961	Color2 [A=255, R=169, G=169, B=169]	1	4			Rho GTPase cycle		biological regulation;cellular process;cellular response to stimulus;regulation of biological process;regulation of cellular process;response to stimulus;signal transduction	enzyme activator activity;enzyme regulator activity;GTPase activator activity;GTPase regulator activity;nucleoside-triphosphatase regulator activity	cell part;intracellular	-2.024900436	-2.289636612	-1.998991489	-2.16729784	-2.38001442	-1.897043705	-2.299632072	-3.218390703	-3.097637653	-1.753448009	-2.361826897	-2.710209846	-3.404325247	-3.03150034	-2.552625656	-2.172370911	-1.999201298	-3.027623892
0.014587758	-0.028348843	B2RQG2	B2RQG2	B2RQG2_MOUSE	Phf3	PHD finger protein 3	ENSG00000118482	ENST00000262043;ENST00000393387;ENST00000481385;ENST00000494284;ENST00000505138;ENST00000506783;ENST00000509330;ENST00000509876;ENST00000514822;ENST00000515594	ENSP00000262043;ENSP00000377048;ENSP00000421417;ENSP00000422841;ENSP00000424078;ENSP00000424197;ENSP00000424694;ENSP00000424994;ENSP00000425227;ENSP00000425338	Color2 [A=255, R=169, G=169, B=169]	1	4		HALLMARK_UV_RESPONSE_DN			biosynthetic process;cellular biosynthetic process;cellular macromolecule biosynthetic process;cellular macromolecule metabolic process;cellular metabolic process;cellular nitrogen compound metabolic process;cellular process;developmental process;macromolecule biosynthetic process;macromolecule metabolic process;metabolic process;multicellular organismal development;multicellular organismal proce…	binding;cation binding;ion binding;metal ion binding;transition metal ion binding;zinc ion binding	cell part;intracellular membrane-bounded organelle;intracellular organelle;intracellular part;membrane-bounded organelle;nucleus;organelle	-1.931556702	-2.006929398	-1.368837833	-1.9551301	-1.286879539	-1.324786663	-1.846176147	-2.559840918	-1.149071217	-1.676600933	-2.826344013	-1.137189865	-1.562721252	-1.793180466	-1.074438095	-1.308527946	-2.680571556	-2.510788202
0.171361138	0.038566907	B2RR83	B2RR83	YTDC2_MOUSE	Ythdc2	3'-5' RNA helicase YTHDC2	ENSG00000047188	ENST00000161863;ENST00000503857;ENST00000514720;ENST00000515883	ENSP00000161863;ENSP00000422916;ENSP00000423101;ENSP00000426644	Color2 [A=255, R=169, G=169, B=169]	1	4					cellular macromolecule metabolic process;cellular metabolic process;cellular nitrogen compound metabolic process;cellular process;macromolecule metabolic process;metabolic process;nitrogen compound metabolic process;nucleic acid metabolic process;nucleobase-containing compound metabolic process;primary metabolic process;response to chemical stimulus;response to cytokine stimulus;response to inter…	adenyl nucleotide binding;adenyl ribonucleotide binding;ATP binding;ATPase activity;ATPase activity, coupled;ATP-dependent helicase activity;ATP-dependent RNA helicase activity;binding;catalytic activity;enzyme binding;helicase activity;hydrolase activity;hydrolase activity, acting on acid anhydrides;hydrolase activity, acting on acid anhydrides, in phosphorus-containing anhydrides;nucleic acid b…	cell part;cytoplasmic part;endoplasmic reticulum;intracellular membrane-bounded organelle;intracellular organelle;intracellular part;membrane-bounded organelle;nucleus;organelle	-0.492102623	-0.641850471	-0.437086582	-0.656659603	-0.348814011	-0.571176052	-0.725661278	-0.822284698	-0.603975773	-0.784548283	-0.58880043	-0.662872314	-0.6633358	-0.431155205	-0.54979229	-0.737812042	-0.40879631	-0.357744217
0.216245537	0.238733927	B2RRE7	B2RRE7	OTUD4_MOUSE	Otud4	OTU domain-containing protein 4	ENSG00000164164	ENST00000447906;ENST00000454497;ENST00000504501;ENST00000509620;ENST00000514973	ENSP00000395487;ENSP00000409279;ENSP00000423453;ENSP00000424192;ENSP00000425972	Color2 [A=255, R=169, G=169, B=169]	1	4					cellular macromolecule metabolic process;cellular metabolic process;cellular process;cellular protein metabolic process;macromolecule metabolic process;macromolecule modification;metabolic process;primary metabolic process;protein deubiquitination;protein K48-linked deubiquitination;protein metabolic process;protein modification by small protein conjugation or removal;protein modification by smal…	catalytic activity;cysteine-type peptidase activity;hydrolase activity;peptidase activity;peptidase activity, acting on L-amino acid peptides;small conjugating protein-specific protease activity;ubiquitin-specific protease activity		0.823147774	0.295631409	1.499845982	0.833145618	0.579274178	1.302436352	1.404038429	0.459196091	1.463616848	1.49165678	0.806806564	1.744589806	1.249160767	1.214869499	1.367858887	1.050876617	1.07254982	1.218048096
0.254536614	0.670588811	B2RS91	B2RS91	RRN3_MOUSE	Rrn3	RNA polymerase I-specific transcription initiation factor RRN3	ENSG00000085721;ENSG00000278494;ENSG00000085721	ENST00000198767;ENST00000327307;ENST00000564131;ENST00000616334;ENST00000429751;ENST00000563559	ENSP00000198767;ENSP00000318484;ENSP00000454238;ENSP00000480743;ENSP00000402027;ENSP00000454530	Color2 [A=255, R=169, G=169, B=169]	1	4			RNA Polymerase I Promoter Escape;RNA Polymerase I Transcription Initiation		biological regulation;biosynthetic process;cell proliferation;cellular biosynthetic process;cellular component biogenesis;cellular component biogenesis at cellular level;cellular component organization;cellular component organization at cellular level;cellular component organization or biogenesis;cellular component organization or biogenesis at cellular level;cellular macromolecule biosynthetic p…		cell part;intracellular membrane-bounded organelle;intracellular non-membrane-bounded organelle;intracellular organelle;intracellular organelle part;intracellular part;membrane-bounded organelle;non-membrane-bounded organelle;nuclear part;nucleolus;nucleoplasm;nucleus;organelle;organelle part	-0.713831902	-3.536373615	-1.167053699	-1.961120129	-1.132699966	-1.2037673	-0.84349823	-3.981369972	-0.914801121	-1.038282871	-1.555706978	-1.13391304	-1.407958031	-3.35395956	-0.815174103	-1.578080177	-3.173199415	-1.286475182
0.047186724	-0.17367657	B2RSH2	B2RSH2	GNAI1_MOUSE	Gnai1	Guanine nucleotide-binding protein G(i) subunit alpha-1	ENSG00000127955	ENST00000351004;ENST00000418742;ENST00000442586;ENST00000447650;ENST00000457358	ENSP00000343027;ENSP00000388347;ENSP00000389435;ENSP00000391439;ENSP00000410572	Color2 [A=255, R=169, G=169, B=169]	1	4		HALLMARK_APICAL_JUNCTION;HALLMARK_CHOLESTEROL_HOMEOSTASIS;HALLMARK_WNT_BETA_CATENIN_SIGNALING	Adenylate cyclase inhibitory pathway;ADP signalling through P2Y purinoceptor 12;Adrenaline,noradrenaline inhibits insulin secretion;Cooperation of PDCL (PhLP1) and TRiC/CCT in G-protein beta folding;G alpha (i) signalling events;G alpha (s) signalling events;G alpha (z) signalling events;G-protein activation;PLC beta mediated events;Regulation of insulin secretion	WP_CALCIUM_REGULATION_IN_CARDIAC_CELLS;WP_CELLTYPE_DEPENDENT_SELECTIVITY_OF_CCK2R_SIGNALING;WP_CHEMOKINE_SIGNALING_PATHWAY;WP_COMMON_PATHWAYS_UNDERLYING_DRUG_ADDICTION;WP_CORTICOTROPINRELEASING_HORMONE_SIGNALING_PATHWAY;WP_ENDOTHELIN_PATHWAYS;WP_G_PROTEIN_SIGNALING_PATHWAYS;WP_NICOTINE_EFFECT_ON_DOPAMINERGIC_NEURONS;WP_PROSTAGLANDIN_AND_LEUKOTRIENE_METABOLISM_IN_SENESCENCE;WP_PURINERGIC_SIGNALING…	biological regulation;blood coagulation;cAMP-mediated signaling;cell activation;cell communication;cell cycle;cell division;cell surface receptor linked signaling pathway;cell-cell signaling;cellular process;cellular response to stimulus;coagulation;cyclic-nucleotide-mediated signaling;G-protein coupled receptor protein signaling pathway;G-protein signaling, coupled to cAMP nucleotide second mess…	binding;catalytic activity;cation binding;G-protein beta/gamma-subunit complex binding;G-protein-coupled receptor binding;GTP binding;GTPase activity;guanyl nucleotide binding;guanyl ribonucleotide binding;hydrolase activity;hydrolase activity, acting on acid anhydrides;hydrolase activity, acting on acid anhydrides, in phosphorus-containing anhydrides;ion binding;metabotropic serotonin receptor b…	cell part;centrosome;cytoplasm;cytoplasmic part;cytoskeletal part;extracellular membrane-bounded organelle;extracellular organelle;extracellular region part;extracellular vesicular exosome;extrinsic to internal side of plasma membrane;extrinsic to membrane;extrinsic to plasma membrane;heterotrimeric G-protein complex;intracellular membrane-bounded organelle;intracellular non-membrane-bounded orga…	0.502112389	0.922923088	0.124074459	0.341731548	0.426568031	-0.629229069	-0.633198738	-3.28292942	-0.349099636	-3.112417936	-0.188827515	-1.485012054	-0.931048393	-1.456848145	-1.786897659	-0.747896194	-1.308311462	-2.974471569
0.591505441	0.273063024	B2RUJ5	B2RUJ5	APBA1_MOUSE	Apba1	Amyloid-beta A4 precursor protein-binding family A member 1	ENSG00000107282	ENST00000265381;ENST00000470082	ENSP00000265381;ENSP00000486435	Color2 [A=255, R=169, G=169, B=169]	1	4			Dopamine Neurotransmitter Release Cycle;Neurexins and neuroligins		amine transport;amino acid transport;anatomical structure development;axon cargo transport;behavior;biological adhesion;biological regulation;carboxylic acid transport;cell adhesion;cell communication;cell-cell signaling;cellular component assembly;cellular component movement;cellular component organization;cellular component organization or biogenesis;cellular process;chordate embryonic developm…	beta-amyloid binding;binding;lipid binding;phosphatidylinositol binding;phosphatidylinositol-4,5-bisphosphate binding;phospholipid binding;protein binding	cell part;clathrin-coated vesicle;coated vesicle;cytoplasmic membrane-bounded vesicle;cytoplasmic part;cytoplasmic vesicle;cytosol;Golgi apparatus;intracellular membrane-bounded organelle;intracellular organelle;intracellular part;macromolecular complex;membrane;membrane-bounded organelle;membrane-bounded vesicle;nucleus;organelle;perinuclear region of cytoplasm;plasma membrane;protein complex;sy…	0.094237328	-0.347439766	0.262367725	-0.258667469	0.113580704	0.0785079	-0.138678551	-0.584523201	-0.034368992	0.053518772	-0.199512482	0.207612038	0.453765869	0.734544754	1.082924843	0.618770599	0.700486183	0.526994705
0.08295792	0.055478732	B2RUR8	B2RUR8	OTU7B_MOUSE	Otud7b	OTU domain-containing protein 7B	ENSG00000264522	ENST00000417191;ENST00000581312	ENSP00000408231;ENSP00000462729	Color2 [A=255, R=169, G=169, B=169]	1	4			Ovarian tumor domain proteases;Regulation of TNFR1 signaling;TNFR1-induced NFkappaB signaling pathway;TNFR1-induced proapoptotic signaling	WP_TNFALPHA_SIGNALING_PATHWAY	biological regulation;cellular macromolecule metabolic process;cellular metabolic process;cellular process;cellular protein metabolic process;immune response;immune system process;macromolecule metabolic process;macromolecule modification;metabolic process;mucosal immune response;negative regulation of biological process;negative regulation of biosynthetic process;negative regulation of cell comm…	binding;catalytic activity;cation binding;cysteine-type peptidase activity;DNA binding;hydrolase activity;ion binding;metal ion binding;nucleic acid binding;peptidase activity;peptidase activity, acting on L-amino acid peptides;small conjugating protein-specific protease activity;transition metal ion binding;ubiquitin-specific protease activity;zinc ion binding	cell part;cytoplasm;intracellular membrane-bounded organelle;intracellular organelle;intracellular part;membrane-bounded organelle;nucleus;organelle	0.246202469	-0.459646225	-0.236927509	-0.09008646	-0.472411156	-0.099198818	0.238180161	-0.523562431	0.034115314	-0.040142536	-0.133426666	0.088738441	-0.017988205	0.035245895	-0.34540081	0.032171249	-0.288653374	-0.702802658
0.356382848	0.128884951	B2RUS7	B2RUS7	B2RUS7_MOUSE	Abcc8	ATP-binding cassette, sub-family C (CFTR/MRP), member 8	ENSG00000006071	ENST00000302539;ENST00000389817;ENST00000526168;ENST00000527905;ENST00000528374;ENST00000531642;ENST00000531891;ENST00000612903	ENSP00000303960;ENSP00000374467;ENSP00000431653;ENSP00000433638;ENSP00000434893;ENSP00000435378;ENSP00000437233;ENSP00000483031	Color2 [A=255, R=169, G=169, B=169]	1	4		HALLMARK_PANCREAS_BETA_CELLS;HALLMARK_PEROXISOME	ABC-family proteins mediated transport;ATP sensitive Potassium channels;Defective ABCC8 can cause hypoglycemias and hyperglycemias;Regulation of insulin secretion		biological regulation;carbohydrate metabolic process;cation transport;cell communication;cell-cell signaling;cellular metabolic process;cellular potassium ion transport;cellular process;cellular response to stimulus;energy derivation by oxidation of organic compounds;energy reserve metabolic process;establishment of localization;generation of precursor metabolites and energy;ion transmembrane tra…	active transmembrane transporter activity;adenyl nucleotide binding;adenyl ribonucleotide binding;ATP binding;ATPase activity;ATPase activity, coupled;ATPase activity, coupled to movement of substances;ATPase activity, coupled to transmembrane movement of substances;binding;catalytic activity;cation channel activity;cation transmembrane transporter activity;channel activity;hydrolase activity;hyd…	cation channel complex;cell part;integral to membrane;intrinsic to membrane;ion channel complex;macromolecular complex;membrane;membrane part;plasma membrane;plasma membrane part;potassium channel complex;protein complex;voltage-gated potassium channel complex	-1.685878754	-1.818583488	-2.466187	-1.869302273	-3.575485706	-4.028811455	-3.922698498	-3.656711102	-3.43961525	-3.634598017	-3.441402674	-3.556369305	-3.229210377	-3.809295177	-3.329372883	-2.68262434	-2.304538727	-2.911688089
0.138939097	-0.120326042	B2RXC1	B2RXC1	TPC11_MOUSE	Trappc11	Trafficking protein particle complex subunit 11	ENSG00000168538	ENST00000334690;ENST00000357207;ENST00000505676;ENST00000512476	ENSP00000335371;ENSP00000349738;ENSP00000421004;ENSP00000422915	Color2 [A=255, R=169, G=169, B=169]	1	4			RAB GEFs exchange GTP for GDP on RABs	WP_GENES_RELATED_TO_PRIMARY_CILIUM_DEVELOPMENT_BASED_ON_CRISPR	cellular process;establishment of localization;transport;vesicle-mediated transport		cell part;cytoplasmic part;Golgi apparatus;intracellular membrane-bounded organelle;intracellular organelle;intracellular part;membrane-bounded organelle;organelle	0.31298542	0.433603287	0.404227734	0.108683109	0.495075226	0.390525341	0.075178146	0.132993698	0.342857838	-0.555854321	0.355530739	0.390375137	0.221708298	0.15422821	0.331943512	0.020700455	0.085083008	-0.151597023
0.420629781	0.776936611	B2RXC6	B2RXC6	B2RXC6_MOUSE	Polr3a	DNA-directed RNA polymerase subunit	ENSG00000148606	ENST00000372371;ENST00000473588;ENST00000616246	ENSP00000361446;ENSP00000473389;ENSP00000483738	Color2 [A=255, R=169, G=169, B=169]	1	4			Cytosolic sensors of pathogen-associated DNA;RNA Polymerase III Abortive And Retractive Initiation;RNA Polymerase III Chain Elongation;RNA Polymerase III Transcription Initiation From Type 1 Promoter;RNA Polymerase III Transcription Initiation From Type 2 Promoter;RNA Polymerase III Transcription Initiation From Type 3 Promoter;RNA Polymerase III Transcription Termination	WP_CYTOSOLIC_DNASENSING_PATHWAY;WP_PYRIMIDINE_METABOLISM	biological regulation;biosynthetic process;cellular biosynthetic process;cellular macromolecule biosynthetic process;cellular macromolecule metabolic process;cellular metabolic process;cellular nitrogen compound metabolic process;cellular process;defense response;defense response to virus;gene expression;immune effector process;immune response;immune system process;innate immune response;macromol…	binding;catalytic activity;cation binding;chromatin binding;DNA binding;DNA-directed RNA polymerase activity;ion binding;metal ion binding;nucleic acid binding;nucleoside binding;nucleotidyltransferase activity;ribonucleoside binding;RNA polymerase activity;transferase activity;transferase activity, transferring phosphorus-containing groups;transition metal ion binding;zinc ion binding	cell part;cytoplasmic part;cytosol;DNA-directed RNA polymerase complex;DNA-directed RNA polymerase III complex;intracellular membrane-bounded organelle;intracellular organelle;intracellular organelle part;intracellular part;macromolecular complex;membrane;membrane-bounded organelle;nuclear DNA-directed RNA polymerase complex;nuclear part;nucleoplasm;nucleoplasm part;nucleus;organelle;organelle pa…	-0.397810936	-0.631145477	-0.744220257	-0.751810551	-0.587932587	-0.914629459	-0.723195076	-3.07639432	-0.772218227	-0.815765858	-0.493059158	-0.932172775	-0.551154137	-0.340578079	-0.419278145	-0.719316483	-0.15490818	-0.689620018
0.031330498	0.023217837	B2RXQ2	B2RXQ2	B2RXQ2_MOUSE	Ppfia1	Ppfia1 protein	ENSG00000131626	ENST00000253925;ENST00000389547;ENST00000526262;ENST00000526369;ENST00000528750;ENST00000528853;ENST00000530390;ENST00000530746;ENST00000530798;ENST00000532024;ENST00000532504;ENST00000533894	ENSP00000253925;ENSP00000374198;ENSP00000432065;ENSP00000432722;ENSP00000432913;ENSP00000433114;ENSP00000433619;ENSP00000434445;ENSP00000434692;ENSP00000435752;ENSP00000435978;ENSP00000437024	Color2 [A=255, R=169, G=169, B=169]	1	4			Acetylcholine Neurotransmitter Release Cycle;Dopamine Neurotransmitter Release Cycle;Glutamate Neurotransmitter Release Cycle;Norepinephrine Neurotransmitter Release Cycle;Receptor-type tyrosine-protein phosphatases;Serotonin Neurotransmitter Release Cycle		biological adhesion;biological regulation;cell adhesion;cell communication;cell-cell signaling;cell-matrix adhesion;cell-substrate adhesion;cellular process;cellular response to stimulus;establishment of localization;establishment of localization in cell;glutamate secretion;negative regulation of actin filament bundle assembly;negative regulation of biological process;negative regulation of cellu…	molecular transducer activity;signal transducer activity	adherens junction;anchoring junction;cell junction;cell part;cell-substrate adherens junction;cell-substrate junction;cytoplasm;cytoplasmic part;cytosol;focal adhesion;intracellular part;presynaptic active zone;synapse part	-0.796650887	-1.065928459	-0.938427448	-0.917177677	-1.193565369	-0.972466946	-0.807860374	-1.571456909	-0.917986393	-1.100449085	-1.191223145	-0.935977936	-0.802978516	-1.029582977	-1.006138802	-0.925847054	-0.972538948	-0.617606163
0.082498609	0.138286273	B2RXR6	B2RXR6	ANR44_MOUSE	Ankrd44	Serine/threonine-protein phosphatase 6 regulatory ankyrin repeat subunit B	ENSG00000065413	ENST00000282272;ENST00000328737;ENST00000409153;ENST00000409919;ENST00000422886;ENST00000424317;ENST00000443014;ENST00000447713;ENST00000448801	ENSP00000282272;ENSP00000331516;ENSP00000387141;ENSP00000387233;ENSP00000399895;ENSP00000403415;ENSP00000405983;ENSP00000413091;ENSP00000416319	Color2 [A=255, R=169, G=169, B=169]	1	4								-2.119904518	-2.697553635	-2.833385944	-2.529336452	-2.999002457	-2.41496706	-2.155754089	-4.03314209	-3.100255489	-3.083134174	-2.493987083	-3.297171593	-1.971382141	-0.953482628	-2.108635902	-2.214046478	-1.999934196	-2.923766851
0.976994043	0.235560099	B2RXS3	B2RXS3	B2RXS3_MOUSE	Scaper	S phase cyclin A-associated protein in the ER	ENSG00000140386	ENST00000324767;ENST00000538941;ENST00000563290;ENST00000563919;ENST00000564022;ENST00000564177;ENST00000564590;ENST00000564757;ENST00000565372;ENST00000565507;ENST00000565970;ENST00000568382;ENST00000568549	ENSP00000326924;ENSP00000442190;ENSP00000454973;ENSP00000455231;ENSP00000455378;ENSP00000455623;ENSP00000455751;ENSP00000456065;ENSP00000456508;ENSP00000456987;ENSP00000457234;ENSP00000457382;ENSP00000457434	Color2 [A=255, R=169, G=169, B=169]	1	4				WP_BARDETBIEDL_SYNDROME		binding;cation binding;ion binding;metal ion binding	cell part;cytoplasm;cytoplasmic part;endoplasmic reticulum;intracellular membrane-bounded organelle;intracellular organelle;intracellular organelle part;intracellular part;membrane-bounded organelle;nuclear part;nucleoplasm;nucleus;organelle;organelle part	0.599924088	0.997719765	0.772693157	0.619719028	0.808479309	0.874332905	0.984899521	0.921705246	1.100932598	1.100857258	1.180534363	1.432826042	0.810406685	0.879134178	0.844125748	0.817702293	0.883453369	0.480400085
0.601115068	-0.576200247	B2RXS4	B2RXS4	PLXB2_MOUSE	Plxnb2	Plexin-B2	ENSG00000196576	ENST00000359337;ENST00000411680;ENST00000425954;ENST00000427829;ENST00000432455;ENST00000434732;ENST00000449103;ENST00000610984;ENST00000614805	ENSP00000352288;ENSP00000387470;ENSP00000392620;ENSP00000400679;ENSP00000406048;ENSP00000409171;ENSP00000415757;ENSP00000478347;ENSP00000482999	Color2 [A=255, R=169, G=169, B=169]	1	4		HALLMARK_MYOGENESIS;HALLMARK_P53_PATHWAY		WP_2Q112_COPY_NUMBER_VARIATION_SYNDROME	anatomical structure development;anatomical structure formation involved in morphogenesis;biological regulation;brain development;cell proliferation;cell surface receptor linked signaling pathway;cellular process;cellular response to stimulus;developmental process;neural precursor cell proliferation;neural tube closure;neuroblast proliferation;organ development;positive regulation of axonogenesis…	molecular transducer activity;receptor activity;semaphorin receptor activity;signal transducer activity;signaling receptor activity;transmembrane signaling receptor activity	cell part;cell surface;extracellular membrane-bounded organelle;extracellular organelle;extracellular region part;extracellular vesicular exosome;integral to membrane;integral to plasma membrane;intracellular;intrinsic to membrane;intrinsic to plasma membrane;membrane part;membrane-bounded organelle;membrane-bounded vesicle;organelle;plasma membrane part;vesicle	-1.434862137	-1.397974014	-2.412854671	-1.69572401	-3.001818657	-2.326891422	-1.702656746	-2.581103086	-2.135179043	-2.854650021	-2.058899879	-3.233989716	-1.563333511	-1.772480011	-2.167762756	-2.137044907	-2.881474733	-3.667911053
0.321402871	0.319693247	B2RXT3	B2RXT3	B2RXT3_MOUSE	Ogdhl	oxoglutarate dehydrogenase (succinyl-transferring)	ENSG00000197444	ENST00000374103;ENST00000419399;ENST00000432695	ENSP00000363216;ENSP00000390240;ENSP00000401356	Color2 [A=255, R=169, G=169, B=169]	1	4					acetyl-CoA catabolic process;acetyl-CoA metabolic process;alcohol catabolic process;alcohol metabolic process;carbohydrate catabolic process;carbohydrate metabolic process;catabolic process;cellular carbohydrate catabolic process;cellular carbohydrate metabolic process;cellular catabolic process;cellular metabolic process;cellular process;coenzyme catabolic process;coenzyme metabolic process;cofa…	binding;catalytic activity;cation binding;coenzyme binding;cofactor binding;ion binding;metal ion binding;oxidoreductase activity;oxidoreductase activity, acting on the aldehyde or oxo group of donors;oxidoreductase activity, acting on the aldehyde or oxo group of donors, disulfide as acceptor;oxoglutarate dehydrogenase (succinyl-transferring) activity;thiamine pyrophosphate binding;vitamin bindi…	cell part;cytoplasmic part;intracellular membrane-bounded organelle;intracellular organelle;intracellular organelle lumen;intracellular organelle part;intracellular part;macromolecular complex;membrane-bounded organelle;membrane-enclosed lumen;mitochondrial matrix;mitochondrial part;mitochondrion;organelle;organelle lumen;organelle part;oxoglutarate dehydrogenase complex;protein complex	2.953666687	3.523633003	3.013398647	2.977570057	2.767231941	2.719102383	1.320075989	1.499778748	1.976771832	1.215516567	2.38621521	2.153974533	0.555849075	0.482826233	0.56114006	0.229537964	0.33582592	0.142632484
0.203953478	0.161280314	B2RY04	B2RY04	DOCK5_MOUSE	Dock5	Dedicator of cytokinesis protein 5	ENSG00000147459	ENST00000276440;ENST00000410074;ENST00000444569;ENST00000467709;ENST00000481100	ENSP00000276440;ENSP00000387036;ENSP00000414125;ENSP00000428479;ENSP00000429737	Color2 [A=255, R=169, G=169, B=169]	1	4			Factors involved in megakaryocyte development and platelet production	WP_CILIARY_LANDSCAPE	biological regulation;cellular process;cellular response to stimulus;intracellular signal transduction;positive regulation of catalytic activity;positive regulation of GTPase activity;positive regulation of hydrolase activity;positive regulation of molecular function;regulation of biological process;regulation of catabolic process;regulation of catalytic activity;regulation of cellular catabolic …	enzyme regulator activity;GTPase regulator activity;guanyl-nucleotide exchange factor activity;nucleoside-triphosphatase regulator activity	cell part;cytoplasm;intracellular part	0.382603645	0.62233448	1.147434711	0.411798954	1.366161346	0.659054279	0.149544716	0.009271622	0.555960178	-0.110686779	0.715618134	0.593686104	-1.966744423	-0.784768105	-1.540137291	-1.15327549	-1.509646416	1.168005943
0.257158987	-0.133215904	B2RY56	B2RY56	RBM25_MOUSE	Rbm25	RNA-binding protein 25	ENSG00000119707	ENST00000261973;ENST00000525161;ENST00000525321;ENST00000526754;ENST00000527432;ENST00000528081;ENST00000531500;ENST00000532192	ENSP00000261973;ENSP00000431150;ENSP00000434004;ENSP00000434333;ENSP00000434444;ENSP00000434950;ENSP00000436225;ENSP00000436868	Color2 [A=255, R=169, G=169, B=169]	1	4					biological regulation;cellular macromolecule metabolic process;cellular metabolic process;cellular nitrogen compound metabolic process;cellular process;macromolecule metabolic process;metabolic process;mRNA metabolic process;mRNA processing;nitrogen compound metabolic process;nucleic acid metabolic process;nucleobase-containing compound metabolic process;primary metabolic process;regulation of al…	binding;mRNA binding;nucleic acid binding;nucleotide binding;RNA binding	cell part;cytoplasm;intracellular organelle part;intracellular part;macromolecular complex;nuclear body;nuclear part;nuclear speck;nucleoplasm;nucleoplasm part;organelle part;ribonucleoprotein complex;spliceosomal complex	0.708372116	0.670351982	0.957316875	0.533854961	0.800209045	0.997353077	1.028138161	0.702850342	1.141070843	0.584017277	0.764346123	1.124048233	0.794449806	0.701113701	1.162020683	0.787658691	1.000245094	0.154852867
0.075355271	-0.178578933	B7ZMP1	B7ZMP1	XPP3_MOUSE	Xpnpep3	Xaa-Pro aminopeptidase 3	ENSG00000196236	ENST00000357137;ENST00000428799;ENST00000614001	ENSP00000349658;ENSP00000394283;ENSP00000483752	Color2 [A=255, R=169, G=169, B=169]	1	4				WP_CILIARY_LANDSCAPE;WP_CILIOPATHIES	glomerular filtration;macromolecule metabolic process;metabolic process;multicellular organismal process;primary metabolic process;protein maturation;protein metabolic process;protein processing;renal system process;system process	aminopeptidase activity;binding;catalytic activity;cation binding;exopeptidase activity;hydrolase activity;ion binding;manganese ion binding;metal ion binding;metallopeptidase activity;peptidase activity;peptidase activity, acting on L-amino acid peptides;transition metal ion binding	cell part;cytoplasmic part;extracellular membrane-bounded organelle;extracellular organelle;extracellular region part;extracellular vesicular exosome;intracellular membrane-bounded organelle;intracellular organelle;intracellular part;membrane-bounded organelle;membrane-bounded vesicle;mitochondrion;organelle;vesicle	-1.883171082	-1.127603531	-1.559543133	-1.543968678	-2.364650726	-2.585164547	-1.646139145	-3.008466959	-1.994166851	-3.793926716	-1.360872269	-2.02971077	-0.850324631	-2.903932571	-1.535819054	-1.563669205	-2.321551323	-2.228491306
0.361061925	0.219131152	B8JJ69	B8JJ69	B8JJ69_MOUSE	2310061I04Rik	RIKEN cDNA 2310061I04 gene				Color2 [A=255, R=169, G=169, B=169]	1	4								-0.017320633	0.223070145	-1.167651653	-0.556044102	-1.108854294	-0.952978611	-1.40944767	-0.713080406	-0.902853489	-0.841292858	-0.51725769	-1.009437561	-0.914261818	-1.108337402	-1.806048393	-1.038175583	-1.373158455	-1.644602776
0.156365576	-0.358409087	B8JKV0	B8JKV0	AMN1_MOUSE	Amn1	Protein AMN1 homolog	ENSG00000151743	ENST00000281471;ENST00000457428;ENST00000506446;ENST00000535408;ENST00000536761;ENST00000537562;ENST00000537960;ENST00000541931;ENST00000542781	ENSP00000281471;ENSP00000396145;ENSP00000438990;ENSP00000439171;ENSP00000439438;ENSP00000440967;ENSP00000441419;ENSP00000441846;ENSP00000442272	Color2 [A=255, R=169, G=169, B=169]	1	4								-1.685062408	-1.609847069	-1.768780231	-1.625304699	-1.27900219	-1.372331142	-1.510404587	-3.091092587	-1.389719486	-3.664652348	-1.550869942	-1.850921631	-1.885944366	-1.754961967	-1.901667595	-2.034879684	-1.41745472	-1.958210945
0.057400823	0.076203346	B8QI36	B8QI36	B8QI36_MOUSE	Ppfia4	Liprin-alpha 4	ENSG00000143847	ENST00000272198;ENST00000295706;ENST00000367240;ENST00000447715;ENST00000599514;ENST00000599966;ENST00000600426	ENSP00000272198;ENSP00000295706;ENSP00000356209;ENSP00000402576;ENSP00000470427;ENSP00000471264;ENSP00000472251	Color2 [A=255, R=169, G=169, B=169]	1	4		HALLMARK_GLYCOLYSIS;HALLMARK_HYPOXIA;HALLMARK_MYOGENESIS	Acetylcholine Neurotransmitter Release Cycle;Dopamine Neurotransmitter Release Cycle;Glutamate Neurotransmitter Release Cycle;Norepinephrine Neurotransmitter Release Cycle;Receptor-type tyrosine-protein phosphatases;Serotonin Neurotransmitter Release Cycle		biological regulation;cell communication;cell-cell signaling;cellular process;establishment of localization;establishment of localization in cell;glutamate secretion;neurotransmitter secretion;neurotransmitter transport;regulation of biological quality;regulation of neurotransmitter levels;secretion;secretion by cell;signal release;signaling;synaptic transmission;transport		cell part;cell surface;cytoplasmic part;cytosol;intracellular;intracellular part;presynaptic active zone;synapse;synapse part	-1.795348167	-2.076253891	-1.633193493	-1.794000149	-1.560681343	-1.419857502	-1.835119247	-2.544605255	-1.957741261	-1.764938831	-2.829977989	-1.513938904	-2.769532204	-3.126233578	-2.30266571	-1.76684761	-3.003153324	-2.19720459
1.056460178	-0.682174047	B9EHT4	B9EHT4	CLIP3_MOUSE	Clip3	CAP-Gly domain-containing linker protein 3	ENSG00000105270	ENST00000360535;ENST00000590559;ENST00000592017;ENST00000593074	ENSP00000353732;ENSP00000466026;ENSP00000466832;ENSP00000468689	Color2 [A=255, R=169, G=169, B=169]	1	4			Regulation of TNFR1 signaling		biological regulation;cell differentiation;cellular component biogenesis;cellular component biogenesis at cellular level;cellular component organization or biogenesis;cellular component organization or biogenesis at cellular level;cellular developmental process;cellular macromolecule metabolic process;cellular metabolic process;cellular process;cellular protein metabolic process;chaperone-mediate…	binding;cytoskeletal protein binding;ganglioside binding;glycolipid binding;glycosphingolipid binding;lipid binding;microtubule binding;protein binding;sphingolipid binding;tubulin binding	cell part;cytoplasmic part;early endosome membrane;endosomal part;endosome membrane;Golgi apparatus part;Golgi membrane;Golgi stack;intracellular organelle part;intracellular part;membrane;membrane part;membrane raft;organelle membrane;organelle part;plasma membrane;recycling endosome membrane;trans-Golgi network;trans-Golgi network membrane	0.945147514	0.358233452	1.178284168	0.840342045	1.729728699	0.988855839	1.773363113	0.800376892	1.538631916	0.741601467	0.789696693	0.53455162	1.619950294	1.456947327	2.065541267	1.552880287	2.016532898	1.153188705
0.166433642	-0.103749593	B9EJ54	B9EJ54	B9EJ54_MOUSE	Nup205	Nucleoporin 205	ENSG00000155561	ENST00000285968;ENST00000463247;ENST00000472132;ENST00000477620;ENST00000490439	ENSP00000285968;ENSP00000475318;ENSP00000475539;ENSP00000475665;ENSP00000475877	Color2 [A=255, R=169, G=169, B=169]	1	4		HALLMARK_E2F_TARGETS;HALLMARK_MTORC1_SIGNALING	ISG15 antiviral mechanism;NEP/NS2 Interacts with the Cellular Export Machinery;NS1 Mediated Effects on Host Pathways;Nuclear import of Rev protein;Nuclear Pore Complex (NPC) Disassembly;Regulation of Glucokinase by Glucokinase Regulatory Protein;Regulation of HSF1-mediated heat shock response;Rev-mediated nuclear export of HIV RNA;snRNP Assembly;SUMOylation of chromatin organization proteins;SUMO…		biological regulation;biosynthetic process;carbohydrate metabolic process;carbohydrate transport;cell cycle;cell cycle process;cell surface receptor linked signaling pathway;cellular biosynthetic process;cellular component assembly;cellular component assembly at cellular level;cellular component disassembly;cellular component disassembly at cellular level;cellular component organization;cellular …	structural constituent of nuclear pore;structural molecule activity	cell part;cytoplasm;envelope;intracellular organelle part;intracellular part;macromolecular complex;membrane;membrane part;nuclear envelope;nuclear membrane;nuclear part;nuclear periphery;nuclear pore;nucleoplasm;organelle envelope;organelle membrane;organelle part;pore complex;protein complex	1.505399704	1.938131332	1.588181973	1.445329189	1.790703773	1.733544827	1.744256973	1.602631569	1.809222698	1.164809704	1.890248299	1.789804459	1.898061752	1.992247581	1.914094925	1.725543022	2.140179634	1.418690681
0.775199392	0.203584671	B9EJ80	B9EJ80	PDZD8_MOUSE	Pdzd8	PDZ domain-containing protein 8	ENSG00000165650	ENST00000334464	ENSP00000334642	Color2 [A=255, R=169, G=169, B=169]	1	4					biological regulation;cellular component organization;cellular component organization at cellular level;cellular component organization or biogenesis;cellular component organization or biogenesis at cellular level;cellular process;cellular response to stimulus;cytoskeleton organization;intracellular signal transduction;organelle organization;regulation of anatomical structure morphogenesis;regula…	binding;cation binding;ion binding;metal ion binding	cell part;membrane	0.9590168	1.180179596	1.198221684	0.913645267	1.161782265	1.257215977	0.874140739	0.557632446	0.854841709	1.061245441	0.843091965	0.993031502	0.830713272	0.528502464	0.808821678	0.861702919	0.592459679	0.166231155
0.170089983	0.108393669	B9EJ86	B9EJ86	OSBL8_MOUSE	Osbpl8	Oxysterol-binding protein-related protein 8	ENSG00000091039	ENST00000261183;ENST00000393249;ENST00000393250;ENST00000546946;ENST00000547540;ENST00000547544;ENST00000548341;ENST00000549570;ENST00000549646;ENST00000550628;ENST00000551927;ENST00000553139;ENST00000611266	ENSP00000261183;ENSP00000376939;ENSP00000376940;ENSP00000446886;ENSP00000447235;ENSP00000447483;ENSP00000447744;ENSP00000447893;ENSP00000448394;ENSP00000449618;ENSP00000449919;ENSP00000450238;ENSP00000478240	Color2 [A=255, R=169, G=169, B=169]	1	4			Acyl chain remodelling of PS		biological regulation;cell differentiation;cellular developmental process;cellular localization;cellular macromolecule localization;cellular process;cellular protein localization;developmental process;establishment of localization;fat cell differentiation;lipid transport;localization;macromolecule localization;negative regulation of biological process;negative regulation of cell migration;negativ…	binding;cholesterol binding;lipid binding;steroid binding;sterol binding	cell part;intracellular organelle part;intracellular part;membrane;nuclear membrane;nuclear part;organelle membrane;organelle part	1.301131248	1.049217224	1.613935947	1.372475147	1.706207275	1.438605785	1.644369125	1.114144325	1.47984457	1.155500889	1.699149132	1.708889008	1.969260216	1.805420876	1.812555313	2.049572945	2.053265572	1.586308479
0.029812339	-0.018184662	B9EJA2	B9EJA2	CTTB2_MOUSE	Cttnbp2	Cortactin-binding protein 2	ENSG00000077063	ENST00000160373;ENST00000412853;ENST00000416239;ENST00000434890;ENST00000435233;ENST00000441556;ENST00000445366;ENST00000446636;ENST00000454375	ENSP00000160373;ENSP00000389491;ENSP00000389576;ENSP00000393373;ENSP00000395925;ENSP00000396014;ENSP00000397678;ENSP00000405831;ENSP00000406142	Color2 [A=255, R=169, G=169, B=169]	1	4					anatomical structure development;brain development;developmental process;organ development		cell cortex;cell part;cell projection;cell projection part;clathrin-coated vesicle;coated vesicle;cytoplasmic membrane-bounded vesicle;cytoplasmic part;cytoplasmic vesicle;dendritic spine;intracellular membrane-bounded organelle;intracellular organelle;intracellular part;membrane-bounded organelle;membrane-bounded vesicle;neuron projection;neuron spine;organelle;synapse part;synaptic vesicle;vesi…	-0.927741051	-0.872704506	-0.803799152	-1.139660358	-0.547495842	-0.756190777	-1.026120186	-0.880689621	-0.722632885	-1.086333752	-1.074114799	-0.523548126	-4.283923149	-3.271455765	-1.595662713	-2.378245354	-3.828980446	-3.179017067
0.071968284	-0.066527367	B9EJI9	B9EJI9	T229A_MOUSE	Tmem229a	Transmembrane protein 229A	ENSG00000234224	ENST00000455783	ENSP00000395244	Color2 [A=255, R=169, G=169, B=169]	1	4						nucleic acid binding transcription factor activity;sequence-specific DNA binding transcription factor activity	cell part;extracellular region part;host cell nucleus;host cell part;host intracellular membrane-bounded organelle;host intracellular organelle;host intracellular part;integral to membrane;intrinsic to membrane;membrane part;other organism part	-0.448718071	-0.783423424	-2.210427761	-0.930176258	-1.426498413	-0.980708599	-1.130785942	-1.519195557	-1.49559927	-1.559633732	-0.884809494	-1.900719643	-2.091594696	-2.51656723	-2.340029716	-2.481858253	-1.995586395	-1.50975132
0.525806988	0.929885785	B9EJR8	B9EJR8	DAAF5_MOUSE	Dnaaf5	Dynein axonemal assembly factor 5	ENSG00000164818	ENST00000297440;ENST00000403952;ENST00000437419;ENST00000440747	ENSP00000297440;ENSP00000384884;ENSP00000403165;ENSP00000410788	Color2 [A=255, R=169, G=169, B=169]	1	4				WP_CILIOPATHIES	cell projection organization;cellular component movement;cellular component organization;cellular component organization at cellular level;cellular component organization or biogenesis;cellular component organization or biogenesis at cellular level;cellular process;cilium movement;microtubule-based movement;microtubule-based process	binding;dynein binding;dynein intermediate chain binding;protein binding	cell part;cytoplasm;intracellular part	-1.253822327	-1.193336487	-1.461760044	-0.411236286	-1.213328362	-1.661794186	-1.323821068	-3.446804762	-1.096410275	-0.67422533	-0.995773315	-1.407380104	-1.089708328	-0.88692379	-1.186321259	-0.556520462	-0.951592445	-1.543070793
0.504131794	0.130496661	B9EKI3	B9EKI3	TMF1_MOUSE	Tmf1	TATA element modulatory factor	ENSG00000144747	ENST00000398559;ENST00000488010;ENST00000543976	ENSP00000381567;ENSP00000419330;ENSP00000438706	Color2 [A=255, R=169, G=169, B=169]	1	4			Retrograde transport at the Trans-Golgi-Network		acrosome assembly;anatomical structure formation involved in morphogenesis;biological regulation;biosynthetic process;cell differentiation;cell motility;cellular biosynthetic process;cellular component assembly;cellular component assembly at cellular level;cellular component assembly involved in morphogenesis;cellular component movement;cellular component organization;cellular component organizat…	binding;DNA binding;nucleic acid binding;protein binding transcription factor activity;transcription cofactor activity;transcription factor binding transcription factor activity	cell part;cytoplasmic part;endoplasmic reticulum;Golgi apparatus;Golgi apparatus part;Golgi membrane;intracellular membrane-bounded organelle;intracellular organelle;intracellular organelle part;intracellular part;membrane;membrane-bounded organelle;nucleus;organelle;organelle membrane;organelle part	-0.101337433	-0.096870422	0.326860905	-0.372722149	0.254321098	0.17564249	0.119485855	-0.144295692	0.096619129	0.275257587	0.015641212	0.172400475	0.045946121	-0.083473206	0.388066292	-0.026507378	0.377637863	0.082279205
0.134068594	0.286799033	B9EKK6	B9EKK6	B9EKK6_MOUSE	Nxpe3	Family with sequence similarity 55, member C	ENSG00000144815	ENST00000273347;ENST00000422132;ENST00000474165;ENST00000477909;ENST00000491511;ENST00000616286	ENSP00000273347;ENSP00000396421;ENSP00000417485;ENSP00000418369;ENSP00000419667;ENSP00000478069	Color2 [A=255, R=169, G=169, B=169]	1	4							extracellular region	-1.218650818	-0.355581284	-1.596168995	-1.395913601	-1.185688019	-1.65712595	-1.950623512	-3.083686113	-1.63301897	-3.213398933	-1.055738449	-1.537794113	-3.612735033	-4.174619198	-3.160045624	-2.328840733	-1.892144203	-2.888007641
0.204693799	-0.230811755	C0HK79;C0HK80	C0HK80;C0HK79	ARXS1_MOUSE;ARXS2_MOUSE	Arxes1;Arxes2	Adipocyte-related X-chromosome expressed sequence 1				Color2 [A=255, R=169, G=169, B=169]	1	4								-1.176801682	-0.53245163	-1.338624477	-0.815478802	-0.680240631	-1.15882349	-0.637911797	-0.740642548	-1.007919788	-1.751330853	-0.291955948	-1.035622597	-1.353582382	-1.77371788	-2.049257278	-1.870378494	-1.34546566	-1.554588318
0.334528265	0.757530133	C0HKD8;C0HKD9	C0HKD9;C0HKD8	MFA1A_MOUSE;MFA1B_MOUSE	Mfap1a;Mfap1b	Microfibrillar-associated protein 1A				Color2 [A=255, R=169, G=169, B=169]	1	4								-0.591103554	-1.25321579	-0.383615971	-0.387175083	-0.739785194	-0.315737247	-0.149186134	-2.955940008	-0.245893955	-0.250549793	-0.678966522	-0.148913383	-0.109423637	-0.841267586	-0.093568802	-0.191553116	-0.469394684	-0.459393501
0.77538855	-0.362200737	C0HKE1;C0HKE2;C0HKE3;C0HKE4;C0HKE5;C0HKE6;C0HKE7;C0HKE8;C0HKE9;Q8BFU2;Q8CGP5;Q8CGP6;Q8CGP7	C0HKE3;Q8CGP7;Q8CGP6;Q64523;Q8CGP5;C0HKE6;C0HKE8;C0HKE5;C0HKE9;C0HKE1;Q8R1M2;Q8BFU2;C0HKE2;C0HKE7;Q8CGP4;C0HKE4;Q6GSS7	H2A1B_MOUSE;H2A1C_MOUSE;H2A1D_MOUSE;H2A1E_MOUSE;H2A1F_MOUSE;H2A1G_MOUSE;H2A1H_MOUSE;H2A1I_MOUSE;H2A1K_MOUSE;H2A1N_MOUSE;H2A1O_MOUSE;H2A1P_MOUSE;H2A3_MOUSE	H2ac11;H2ac12;H2ac13;H2ac15;H2ac25;H2ac4;H2ac6;H2ac7;H2ac8;Hist1h2af;Hist1h2an;Hist1h2ao;Hist1h2ap	Histone H2A type 1-B				Color2 [A=255, R=169, G=169, B=169]	1	4								6.049690247	6.328726768	5.402886868	5.951631069	5.519008636	5.583361149	5.958605766	5.981942177	5.587735653	5.463696957	5.788784981	5.189199448	6.165400505	6.479519844	5.495616913	5.976477623	6.080711365	5.586379051
0.447038107	0.612361908	Cont_O43790	Q9ERE2;P97861;Q6IMF0;Q9CPR6;Q9Z2T6;E9Q1Y9;Cont_O43790;Cont_P78385;Cont_Q14533;Cont_P97861;Cont_Q6IMF0;Cont_Q9ERE2;Cont_Q9Z2T6;Cont_P15241;Cont_P25691	KRT86_HUMAN	KRT86	Keratin, type II cuticular Hb6	ENSG00000170442	ENST00000293525;ENST00000423955;ENST00000553310	ENSP00000293525;ENSP00000444533;ENSP00000452237	Color2 [A=255, R=169, G=169, B=169]	1	4			Formation of the cornified envelope;Keratinization			structural molecule activity	cell part;cytoskeletal part;extracellular membrane-bounded organelle;extracellular organelle;extracellular region part;extracellular space;extracellular vesicular exosome;intermediate filament;intracellular organelle part;intracellular part;keratin filament;macromolecular complex;membrane-bounded organelle;membrane-bounded vesicle;organelle;organelle part;protein complex;vesicle	-3.06340909	1.450438499	0.572663784	1.102025509	0.633014679	0.726541042	0.581244469	-1.055043221	0.570598125	0.529407978	1.082051277	0.322425842	0.505679131	0.308619499	0.670238495	0.540825844	-2.642573357	-2.445929766
1.868999904	-0.390979608	Cont_P00761	Cont_P00761	TRYP_PIG		Trypsin				Color2 [A=255, R=169, G=169, B=169]	1	4								7.932329178	8.154398918	7.060561657	6.919349194	7.136804581	7.676308155	7.967665672	8.069870949	8.132196426	7.586768627	7.585682869	7.824342728	8.620526314	9.250266075	8.469097137	8.528943062	9.007825851	7.282439232
0.537659214	1.177522341	Cont_P02533	Q6IFX2;Cont_P02533;Cont_Q6IFX2	K1C14_HUMAN	KRT14	Keratin, type I cytoskeletal 14	ENSG00000186847	ENST00000167586	ENSP00000167586	Color2 [A=255, R=169, G=169, B=169]	1	4			Formation of the cornified envelope;Keratinization;Type I hemidesmosome assembly	WP_CORTICOTROPINRELEASING_HORMONE_SIGNALING_PATHWAY	aging;anatomical structure development;cell differentiation;cell junction assembly;cell junction organization;cell-substrate junction assembly;cellular component assembly;cellular component assembly at cellular level;cellular component organization;cellular component organization at cellular level;cellular component organization or biogenesis;cellular component organization or biogenesis at cellu…	structural constituent of cytoskeleton;structural molecule activity	cell part;cell periphery;cytoplasm;cytoplasmic part;cytoskeletal part;cytosol;extracellular membrane-bounded organelle;extracellular organelle;extracellular region part;extracellular vesicular exosome;intermediate filament;intracellular membrane-bounded organelle;intracellular organelle;intracellular organelle part;intracellular part;keratin filament;macromolecular complex;membrane-bounded organe…	2.412398338	3.969288826	5.516313076	6.148747921	0.789525986	2.260736942	0.99311924	1.084197044	0.588995457	1.236145496	0.993084908	3.969648361	1.263650894	1.712929726	1.91711235	1.602826118	1.659111977	1.703437805
0.21766163	0.23637867	Cont_P02538	P50446;Q9Z331;Q8BGZ7;Q6IFZ8;A0A2R8VHP3;Cont_O95678;Cont_P02538;Cont_P48668;Cont_P50446;Cont_Q8BGZ7;Cont_Q9Z331	K2C6A_HUMAN	KRT6A	Keratin, type II cytoskeletal 6A	ENSG00000205420	ENST00000330722	ENSP00000369317	Color2 [A=255, R=169, G=169, B=169]	1	4			Formation of the cornified envelope;Keratinization	WP_BURN_WOUND_HEALING;WP_ECTODERM_DIFFERENTIATION	anatomical structure morphogenesis;biological regulation;cell differentiation;cellular developmental process;cellular process;developmental process;morphogenesis of an epithelium;positive regulation of biological process;positive regulation of cell proliferation;positive regulation of cellular process;positive regulation of defense response to virus by host;regulation of biological process;regula…	structural constituent of cytoskeleton;structural molecule activity	cell part;cytoskeletal part;extracellular membrane-bounded organelle;extracellular organelle;extracellular region part;extracellular vesicular exosome;intermediate filament;intracellular membrane-bounded organelle;intracellular organelle;intracellular organelle part;intracellular part;keratin filament;macromolecular complex;membrane;membrane-bounded organelle;membrane-bounded vesicle;nucleus;orga…	-1.72881794	-0.577444077	0.705146313	1.197681904	-1.570041656	-1.733142376	-1.787940979	-0.695950508	-1.996607304	-1.217748165	-1.493166924	-1.060447693	-1.006089211	-1.175394058	-1.289538383	-0.794810295	-1.067986488	0.075973511
0.711431935	-1.79948012	Cont_P02769	Cont_P02769	ALBU_BOVIN	ALB	Albumin	ENSG00000163631	ENST00000295897;ENST00000401494;ENST00000415165;ENST00000441319;ENST00000476441;ENST00000503124;ENST00000509063;ENST00000511370;ENST00000621085;ENST00000621628	ENSP00000295897;ENSP00000384695;ENSP00000392541;ENSP00000401820;ENSP00000421027;ENSP00000422784;ENSP00000423727;ENSP00000426179;ENSP00000480485;ENSP00000483421	Color2 [A=255, R=169, G=169, B=169]	1	4		HALLMARK_PEROXISOME	Defective SLCO1B1 causes hyperbilirubinemia, Rotor type (HBLRR);Defective SLCO1B3 causes hyperbilirubinemia, Rotor type (HBLRR);HDL remodeling;Platelet degranulation;Post-translational protein phosphorylation;Recycling of bile acids and salts;Regulation of Insulin-like Growth Factor (IGF) transport and uptake by Insulin-like Growth Factor Binding Proteins (IGFBPs);Scavenging of heme from plasma;T…	WP_COMPLEMENT_SYSTEM;WP_FOLATE_METABOLISM;WP_NETWORK_MAP_OF_SARSCOV2_SIGNALING_PATHWAY;WP_SELENIUM_MICRONUTRIENT_NETWORK;WP_VEGFAVEGFR2_SIGNALING;WP_VITAMIN_B12_METABOLISM	anatomical structure homeostasis;anion transport;behavior;bile acid and bile salt transport;bile acid metabolic process;biological regulation;blood coagulation;carboxylic acid metabolic process;carboxylic acid transport;cell activation;cell communication;cell killing;cellular component organization;cellular component organization or biogenesis;cellular ketone metabolic process;cellular macromolec…	antioxidant activity;binding;carboxylic acid binding;cation binding;chaperone binding;cofactor binding;copper ion binding;DNA binding;drug binding;fatty acid binding;ion binding;lipid binding;metal ion binding;monocarboxylic acid binding;nucleic acid binding;protein binding;pyridoxal phosphate binding;toxin binding;transition metal ion binding;vitamin B6 binding;vitamin binding;zinc ion binding	basement membrane;blood microparticle;cell part;cytoplasmic membrane-bounded vesicle lumen;cytoplasmic part;cytoplasmic vesicle part;extracellular matrix part;extracellular membrane-bounded organelle;extracellular organelle;extracellular region;extracellular region part;extracellular space;extracellular vesicular exosome;intracellular membrane-bounded organelle;intracellular organelle;intracellul…	9.943307877	7.093075752	6.638593197	7.724921703	6.656417847	5.18200922	10.0685339	6.980917931	7.650996685	7.469336987	6.666506767	5.166164398	10.25491047	7.792908669	6.54158783	8.957779884	6.826278687	4.032032967
0.675903968	2.06703186	Cont_P04264	Cont_P04264	K2C1_HUMAN	KRT1	Keratin, type II cytoskeletal 1	ENSG00000167768	ENST00000252244	ENSP00000252244	Color2 [A=255, R=169, G=169, B=169]	1	4		HALLMARK_ALLOGRAFT_REJECTION;HALLMARK_KRAS_SIGNALING_DN	Formation of the cornified envelope;Keratinization;Neutrophil degranulation	WP_CORTICOTROPINRELEASING_HORMONE_SIGNALING_PATHWAY	activation of immune response;anatomical structure homeostasis;biological regulation;complement activation;complement activation, lectin pathway;defense response;fibrinolysis;homeostatic process;humoral immune response;immune effector process;immune response;immune system process;innate immune response;macromolecule metabolic process;metabolic process;negative regulation of biological process;neg…	binding;carbohydrate binding;receptor activity;structural molecule activity	blood microparticle;cell part;cytoskeletal part;cytoskeleton;extracellular matrix;extracellular membrane-bounded organelle;extracellular organelle;extracellular region part;extracellular space;extracellular vesicular exosome;intermediate filament;intracellular membrane-bounded organelle;intracellular non-membrane-bounded organelle;intracellular organelle;intracellular organelle part;intracellular…	0.4633255	8.130835533	7.568227291	8.72726059	1.375617981	6.428291798	1.912421227	2.13183403	1.752830982	1.999092579	3.341212273	6.657876968	1.288365364	3.987339973	5.283166885	1.410758018	2.313189507	3.712122917
0.224847826	-0.41843303	Cont_P05787	Cont_P05787	K2C8_HUMAN	KRT8	Keratin, type II cytoskeletal 8	ENSG00000170421	ENST00000293308;ENST00000546542;ENST00000546826;ENST00000546897;ENST00000546900;ENST00000547176;ENST00000547413;ENST00000548998;ENST00000552150;ENST00000552551	ENSP00000293308;ENSP00000447040;ENSP00000447402;ENSP00000447566;ENSP00000447881;ENSP00000448681;ENSP00000449010;ENSP00000449404;ENSP00000450228;ENSP00000450340	Color2 [A=255, R=169, G=169, B=169]	1	4		HALLMARK_ANDROGEN_RESPONSE;HALLMARK_ESTROGEN_RESPONSE_EARLY	Formation of the cornified envelope;Keratinization	WP_ACUTE_VIRAL_MYOCARDITIS;WP_PRIMARY_FOCAL_SEGMENTAL_GLOMERULOSCLEROSIS_FSGS	actin cytoskeleton organization;actin filament-based process;actomyosin structure organization;biological regulation;cell differentiation;cell differentiation involved in embryonic placenta development;cell surface receptor linked signaling pathway;cellular component organization;cellular component organization at cellular level;cellular component organization or biogenesis;cellular component org…	binding;protein binding;scaffold protein binding;structural molecule activity	cell junction;cell part;cell-cell junction;contractile fiber part;costamere;cytoplasm;cytoplasmic part;cytoskeletal part;cytoskeleton;dystrophin-associated glycoprotein complex;extracellular membrane-bounded organelle;extracellular organelle;extracellular region part;extracellular vesicular exosome;intermediate filament;intermediate filament cytoskeleton;intracellular membrane-bounded organelle;i…	-1.852995872	-3.360429764	-2.611706734	-2.107478619	-3.053476572	-2.408817768	-1.472169876	-0.973648071	-2.394638538	-0.983120441	-2.064397335	-3.048237801	-0.290722847	-1.300778389	-2.020055771	-0.835781097	-1.704012871	-3.3438344
0.230659012	0.343221664	Cont_P08727	P05784;P19001;Cont_P05783;Cont_P08727;Cont_P05784;Cont_P19001	K1C19_HUMAN	KRT19	Keratin, type I cytoskeletal 19	ENSG00000171345	ENST00000361566;ENST00000455635;ENST00000593096	ENSP00000355124;ENSP00000408759;ENSP00000466625	Color2 [A=255, R=169, G=169, B=169]	1	4		HALLMARK_ANDROGEN_RESPONSE;HALLMARK_ESTROGEN_RESPONSE_EARLY;HALLMARK_ESTROGEN_RESPONSE_LATE	Formation of the cornified envelope;Keratinization	WP_GALANIN_RECEPTOR_PATHWAY;WP_HAIR_FOLLICLE_DEVELOPMENT_CYTODIFFERENTIATION_PART_3_OF_3	actin cytoskeleton organization;actin filament-based process;actomyosin structure organization;cell differentiation;cell differentiation involved in embryonic placenta development;cellular component organization;cellular component organization at cellular level;cellular component organization or biogenesis;cellular component organization or biogenesis at cellular level;cellular developmental proc…	structural constituent of cytoskeleton;structural constituent of muscle;structural molecule activity	cell part;cell periphery;contractile fiber part;costamere;cytoplasmic part;cytoskeletal part;dystrophin-associated glycoprotein complex;extracellular membrane-bounded organelle;extracellular organelle;extracellular region part;extracellular vesicular exosome;intermediate filament;intracellular organelle part;intracellular part;macromolecular complex;membrane;membrane part;membrane-bounded organel…	-2.369040728	-2.62213707	-1.624788761	-1.639933109	-3.375177622	-2.092059612	-3.251534462	-1.407252312	-1.720861912	-1.563480854	-1.998703957	-1.787798882	-0.948794365	-1.831308365	-1.551639557	-1.142827034	-1.191632271	-3.641184807
0.472670941	0.69288818	Cont_P08779	Cont_P08779	K1C16_HUMAN	KRT16	Keratin, type I cytoskeletal 16	ENSG00000186832	ENST00000301653;ENST00000590990;ENST00000593067	ENSP00000301653;ENSP00000467105;ENSP00000467124	Color2 [A=255, R=169, G=169, B=169]	1	4			Formation of the cornified envelope;Keratinization	WP_VITAMIN_D_RECEPTOR_PATHWAY	aging;anatomical structure development;anatomical structure morphogenesis;biological regulation;cell differentiation;cell migration;cell motility;cell proliferation;cellular component movement;cellular component organization;cellular component organization at cellular level;cellular component organization or biogenesis;cellular component organization or biogenesis at cellular level;cellular devel…	structural constituent of cytoskeleton;structural molecule activity	cell part;cytoskeletal part;cytoskeleton;extracellular membrane-bounded organelle;extracellular organelle;extracellular region part;extracellular vesicular exosome;intermediate filament;intracellular membrane-bounded organelle;intracellular non-membrane-bounded organelle;intracellular organelle;intracellular organelle part;intracellular part;macromolecular complex;membrane-bounded organelle;membr…	-2.142077923	-2.048177719	0.454981327	2.213486195	-2.959921837	-2.995780468	-2.083623886	-3.762846947	-3.46451211	-2.36187315	-3.072918892	-1.79752636	-2.755414486	-3.313955784	-4.301860809	-2.730133057	-2.271484613	-0.66601181
0.505929659	1.146376292	Cont_P13645	Cont_P13645	K1C10_HUMAN	KRT10	Keratin, type I cytoskeletal 10	ENSG00000186395	ENST00000269576	ENSP00000269576	Color2 [A=255, R=169, G=169, B=169]	1	4			Formation of the cornified envelope;Keratinization		cell differentiation;cellular developmental process;cellular process;cellular response to calcium ion;cellular response to chemical stimulus;cellular response to inorganic substance;cellular response to metal ion;cellular response to stimulus;developmental process;epidermal cell differentiation;epithelial cell differentiation;keratinocyte differentiation;response to calcium ion;response to chemic…	structural constituent of epidermis;structural molecule activity	cell part;cytoplasm;cytoskeletal part;extracellular membrane-bounded organelle;extracellular organelle;extracellular region part;extracellular space;extracellular vesicular exosome;intermediate filament;intracellular membrane-bounded organelle;intracellular organelle;intracellular organelle part;intracellular part;keratin filament;macromolecular complex;membrane;membrane-bounded organelle;membran…	0.531960487	8.373496056	6.837546825	8.565196991	1.609237671	6.292870045	1.483991623	2.264706612	0.955873013	1.947524548	1.657876015	4.538299561	0.751124382	4.236439705	5.349452972	1.580976486	2.585785866	3.068427086
0.566814201	1.294177373	Cont_P13647	Q922U2;Cont_P13647;Cont_Q922U2	K2C5_HUMAN	KRT5	Keratin, type II cytoskeletal 5	ENSG00000186081	ENST00000252242;ENST00000546577;ENST00000548409;ENST00000549420;ENST00000551188;ENST00000551275	ENSP00000252242;ENSP00000447209;ENSP00000448041;ENSP00000448767;ENSP00000449651;ENSP00000449783	Color2 [A=255, R=169, G=169, B=169]	1	4		HALLMARK_KRAS_SIGNALING_DN	Formation of the cornified envelope;Keratinization;Type I hemidesmosome assembly		anatomical structure development;cell junction assembly;cell junction organization;cell-substrate junction assembly;cellular component assembly;cellular component assembly at cellular level;cellular component organization;cellular component organization at cellular level;cellular component organization or biogenesis;cellular component organization or biogenesis at cellular level;cellular process;…	binding;protein binding;scaffold protein binding;structural constituent of cytoskeleton;structural molecule activity	cell part;cytoplasm;cytoplasmic part;cytoskeletal part;cytosol;extracellular membrane-bounded organelle;extracellular organelle;extracellular region part;extracellular vesicular exosome;intermediate filament;intracellular membrane-bounded organelle;intracellular organelle;intracellular organelle part;intracellular part;keratin filament;macromolecular complex;membrane;membrane-bounded organelle;me…	0.645853043	3.634898186	3.974582195	5.253465176	-0.81178093	1.432935238	-0.192234039	-0.569768906	-0.575345516	0.708897114	-0.82114315	2.657429695	-0.115917206	0.489686012	1.365889549	0.791687012	-0.060677528	2.284250259
0.105152019	0.674080054	Cont_P15497	Cont_P15497	APOA1_BOVIN	APOA1	Apolipoprotein A-I	ENSG00000118137	ENST00000236850;ENST00000359492;ENST00000375320;ENST00000375323;ENST00000375329	ENSP00000236850;ENSP00000352471;ENSP00000364469;ENSP00000364472;ENSP00000364478	Color2 [A=255, R=169, G=169, B=169]	1	4		HALLMARK_BILE_ACID_METABOLISM;HALLMARK_COAGULATION	ABC transporters in lipid homeostasis;Amyloid fiber formation;Chylomicron assembly;Chylomicron remodeling;HDL assembly;HDL clearance;HDL remodeling;Platelet degranulation;Post-translational protein phosphorylation;PPARA activates gene expression;Regulation of Insulin-like Growth Factor (IGF) transport and uptake by Insulin-like Growth Factor Binding Proteins (IGFBPs);Retinoid metabolism and trans…	WP_CHOLESTEROL_METABOLISM;WP_COMPLEMENT_SYSTEM;WP_FAMILIAL_HYPERLIPIDEMIA_TYPE_1;WP_FAMILIAL_HYPERLIPIDEMIA_TYPE_2;WP_FAMILIAL_HYPERLIPIDEMIA_TYPE_3;WP_FAMILIAL_HYPERLIPIDEMIA_TYPE_4;WP_FAMILIAL_HYPERLIPIDEMIA_TYPE_5;WP_FOLATE_METABOLISM;WP_LIPID_PARTICLES_COMPOSITION;WP_METABOLIC_PATHWAY_OF_LDL_HDL_AND_TG_INCLUDING_DISEASES;WP_NETWORK_MAP_OF_SARSCOV2_SIGNALING_PATHWAY;WP_NUCLEAR_RECEPTORS_METAPA…	adrenal gland development;alcohol metabolic process;amine metabolic process;anatomical structure development;anatomical structure morphogenesis;axon regeneration;axonogenesis;biological regulation;biosynthetic process;blood coagulation;blood vessel endothelial cell migration;C21-steroid hormone metabolic process;cell activation;cell migration;cell motility;cell part morphogenesis;cell projection …	alcohol binding;amine binding;apolipoprotein A-I receptor binding;apolipoprotein receptor binding;beta-amyloid binding;binding;cation binding;chemorepellent activity;cholesterol binding;cholesterol transporter activity;enzyme activator activity;enzyme binding;enzyme inhibitor activity;enzyme regulator activity;high-density lipoprotein particle binding;high-density lipoprotein particle receptor bi…	blood microparticle;cell part;cell surface;chylomicron;cytoplasmic membrane-bounded vesicle;cytoplasmic membrane-bounded vesicle lumen;cytoplasmic part;cytoplasmic vesicle;cytoplasmic vesicle part;cytosol;discoidal high-density lipoprotein particle;early endosome;endocytic vesicle;endocytic vesicle lumen;endoplasmic reticulum lumen;endoplasmic reticulum part;endosome;extracellular membrane-bounde…	5.456428528	3.723978996	2.422707081	4.021228313	1.86812973	-2.014771938	5.002110481	3.15474987	-2.659918785	2.481552601	2.669354439	2.368274689	5.882708549	2.691845894	1.383467674	3.866625786	2.243782043	0.004386902
0.473372035	-0.399918556	Cont_P15636	Cont_P15636	API_ACHLY		Protease 1				Color2 [A=255, R=169, G=169, B=169]	1	4								7.006593704	7.074687004	4.892158031	5.346078396	5.563560486	5.82837534	7.00184536	6.162135124	6.813317776	6.150477886	6.760117531	5.866947174	7.483656883	8.263121605	7.025665283	7.361966133	8.0903759	7.121102333
0.463893975	-0.886524041	Cont_P20930	Cont_P20930	FILA_HUMAN	FLG	Filaggrin	ENSG00000143631	ENST00000368799	ENSP00000357789	Color2 [A=255, R=169, G=169, B=169]	1	4			Formation of the cornified envelope	WP_BURN_WOUND_HEALING	cell differentiation;cellular developmental process;cellular process;developmental process;epidermal cell differentiation;epithelial cell differentiation;keratinocyte differentiation;multicellular organismal development;multicellular organismal process	binding;calcium ion binding;cation binding;ion binding;metal ion binding;structural molecule activity	cell part;cytoplasmic membrane-bounded vesicle;cytoplasmic part;cytoplasmic vesicle;cytoskeletal part;intermediate filament;intracellular membrane-bounded organelle;intracellular organelle;intracellular organelle part;intracellular part;macromolecular complex;membrane-bounded organelle;membrane-bounded vesicle;nucleus;organelle;organelle part;protein complex;vesicle	-1.202265739	0.123399734	-0.861303806	0.582979679	-0.464579582	-1.972616673	-1.329823494	-1.161100388	-1.13393259	-3.456539154	-2.217309952	-0.610579491	-1.193350792	-3.187641382	-1.60513401	-3.761335135	-3.728067636	-0.770695686
0.06006023	-0.13512071	Cont_P34955	Cont_P34955	A1AT_BOVIN	SERPINA1	Alpha-1-antiproteinase	ENSG00000197249	ENST00000355814;ENST00000393087;ENST00000393088;ENST00000402629;ENST00000404814;ENST00000437397;ENST00000440909;ENST00000448921;ENST00000449399;ENST00000489769;ENST00000553327;ENST00000554720;ENST00000556091;ENST00000556955;ENST00000557118;ENST00000557492	ENSP00000348068;ENSP00000376802;ENSP00000376803;ENSP00000385960;ENSP00000386094;ENSP00000390299;ENSP00000408474;ENSP00000416066;ENSP00000416354;ENSP00000450561;ENSP00000451098;ENSP00000451525;ENSP00000451826;ENSP00000452169;ENSP00000452452;ENSP00000452480	Color2 [A=255, R=169, G=169, B=169]	1	4		HALLMARK_COAGULATION;HALLMARK_COMPLEMENT;HALLMARK_ESTROGEN_RESPONSE_LATE	Cargo concentration in the ER;COPII (Coat Protein 2) Mediated Vesicle Transport;Neutrophil degranulation;Platelet degranulation;Post-translational protein phosphorylation;Regulation of Insulin-like Growth Factor (IGF) transport and uptake by Insulin-like Growth Factor Binding Proteins (IGFBPs)	WP_COMPLEMENT_AND_COAGULATION_CASCADES;WP_LUNG_FIBROSIS;WP_NRF2_PATHWAY;WP_NUCLEAR_RECEPTORS_METAPATHWAY	acute inflammatory response;acute-phase response;biological regulation;blood coagulation;cell activation;cellular process;coagulation;defense response;establishment of localization;establishment of localization in cell;exocytosis;hemostasis;inflammatory response;multicellular organismal process;negative regulation of catalytic activity;negative regulation of endopeptidase activity;negative regula…	binding;endopeptidase inhibitor activity;endopeptidase regulator activity;enzyme binding;enzyme inhibitor activity;enzyme regulator activity;glycoprotein binding;identical protein binding;peptidase inhibitor activity;peptidase regulator activity;protease binding;protein binding;serine-type endopeptidase inhibitor activity	cell part;cytoplasmic membrane-bounded vesicle lumen;cytoplasmic part;cytoplasmic vesicle part;endoplasmic reticulum;extracellular matrix;extracellular membrane-bounded organelle;extracellular organelle;extracellular region;extracellular region part;extracellular space;extracellular vesicular exosome;Golgi apparatus;intracellular membrane-bounded organelle;intracellular organelle;intracellular or…	-0.629288673	-1.845301628	-3.231640339	-1.833076954	-3.080832481	-2.706659794	-0.460454941	-1.79863739	-2.050422192	-0.379066944	-2.332443237	-2.00336647	0.101157188	-0.48395443	-1.921735764	-0.489367485	-1.71835804	-3.354183197
0.932945226	2.659911474	Cont_P35527	Cont_P35527	K1C9_HUMAN	KRT9	Keratin, type I cytoskeletal 9	ENSG00000171403	ENST00000246662;ENST00000588431	ENSP00000246662;ENSP00000467932	Color2 [A=255, R=169, G=169, B=169]	1	4			Formation of the cornified envelope;Keratinization		anatomical structure development;cellular component organization;cellular component organization at cellular level;cellular component organization or biogenesis;cellular component organization or biogenesis at cellular level;cellular process;cytoskeleton organization;developmental process;epidermis development;gamete generation;intermediate filament cytoskeleton organization;intermediate filament…	structural constituent of cytoskeleton;structural molecule activity	cell part;cytoskeletal part;extracellular membrane-bounded organelle;extracellular organelle;extracellular region part;extracellular space;extracellular vesicular exosome;intermediate filament;intracellular membrane-bounded organelle;intracellular organelle;intracellular organelle part;intracellular part;macromolecular complex;membrane;membrane-bounded organelle;membrane-bounded vesicle;nucleus;o…	-0.337988853	1.564423561	7.208123684	6.591998577	-0.603568077	1.446129322	0.73087883	0.284173012	1.158588886	1.447137356	2.828832626	5.877405167	-0.11414814	1.483189583	0.045219421	0.138372421	0.188513756	3.376214027
0.62676499	1.277123451	Cont_P35908	Cont_P35908	K22E_HUMAN	KRT2	Keratin, type II cytoskeletal 2 epidermal	ENSG00000172867	ENST00000309680	ENSP00000310861	Color2 [A=255, R=169, G=169, B=169]	1	4			Formation of the cornified envelope;Keratinization		anatomical structure development;cell activation;cell migration;cell motility;cell proliferation;cellular component movement;cellular process;developmental process;epidermis development;keratinization;keratinocyte activation;keratinocyte migration;keratinocyte proliferation;locomotion;tissue development	structural constituent of cytoskeleton;structural molecule activity	cell part;cytoplasm;cytoplasmic part;cytoskeletal part;cytoskeleton;extracellular membrane-bounded organelle;extracellular organelle;extracellular region part;extracellular space;extracellular vesicular exosome;Golgi apparatus;intermediate filament;intermediate filament cytoskeleton;intracellular membrane-bounded organelle;intracellular non-membrane-bounded organelle;intracellular organelle;intra…	-1.257543564	7.497414589	4.890016079	7.927819729	0.404715538	4.142647266	-0.382553101	0.43236351	-0.799049854	-0.233783245	0.689393044	2.626521111	0.208161354	2.856417656	3.696054459	-0.101693153	1.139472961	1.700546265
0.119212197	0.354413907	Cont_Q04695	Q9QWL7;Cont_P08727;Cont_Q04695;Cont_Q9QWL7	K1C17_HUMAN	KRT17	Keratin, type I cytoskeletal 17	ENSG00000128422	ENST00000311208;ENST00000463128;ENST00000540235;ENST00000577817;ENST00000590038	ENSP00000308452;ENSP00000441751;ENSP00000466166;ENSP00000467418;ENSP00000468672	Color2 [A=255, R=169, G=169, B=169]	1	4		HALLMARK_P53_PATHWAY	Formation of the cornified envelope;Keratinization		anatomical structure development;anatomical structure morphogenesis;biological regulation;cellular component organization;cellular component organization at cellular level;cellular component organization or biogenesis;cellular component organization or biogenesis at cellular level;cellular process;cellular response to stimulus;cytoskeleton organization;developmental process;epidermis development;…	binding;MHC class II protein binding;MHC class II receptor activity;MHC protein binding;molecular transducer activity;protein binding;receptor activity;receptor binding;signal transducer activity;signaling receptor activity;structural constituent of cytoskeleton;structural molecule activity;transmembrane signaling receptor activity	cell part;cell periphery;cytoplasm;cytoskeletal part;extracellular membrane-bounded organelle;extracellular organelle;extracellular region part;extracellular vesicular exosome;intermediate filament;intracellular organelle part;intracellular part;macromolecular complex;membrane-bounded organelle;membrane-bounded vesicle;organelle;organelle part;protein complex;vesicle	-1.46288681	-1.726638794	-1.372025967	-1.226756573	-2.682403564	-3.78082943	-1.147312164	-0.81589222	-4.031300068	-1.283643246	-2.367680788	-1.279938698	-0.685838699	-1.464064598	-1.967183113	-0.691767693	-1.595098495	-1.108206749
0.60298456	-1.210307757	Cont_Q29443	Cont_Q29443	TRFE_BOVIN	TF	Serotransferrin	ENSG00000091513	ENST00000402696;ENST00000414694;ENST00000461695;ENST00000466911;ENST00000482271;ENST00000485977;ENST00000494430	ENSP00000385834;ENSP00000401505;ENSP00000417468;ENSP00000418396;ENSP00000418716;ENSP00000419338;ENSP00000419714	Color2 [A=255, R=169, G=169, B=169]	1	4		HALLMARK_COAGULATION	Cargo recognition for clathrin-mediated endocytosis;Clathrin-mediated endocytosis;Iron uptake and transport;Platelet degranulation;Post-translational protein phosphorylation;Regulation of Insulin-like Growth Factor (IGF) transport and uptake by Insulin-like Growth Factor Binding Proteins (IGFBPs);Transferrin endocytosis and recycling	WP_3Q29_COPY_NUMBER_VARIATION_SYNDROME;WP_FERROPTOSIS;WP_IL18_SIGNALING_PATHWAY;WP_IRON_METABOLISM_IN_PLACENTA;WP_NETWORK_MAP_OF_SARSCOV2_SIGNALING_PATHWAY;WP_PLURIPOTENT_STEM_CELL_DIFFERENTIATION_PATHWAY;WP_SUDDEN_INFANT_DEATH_SYNDROME_SIDS_SUSCEPTIBILITY_PATHWAYS	anatomical structure homeostasis;biological regulation;blood coagulation;cation homeostasis;cation transport;cell activation;cellular cation homeostasis;cellular chemical homeostasis;cellular homeostasis;cellular ion homeostasis;cellular iron ion homeostasis;cellular metal ion homeostasis;cellular process;chemical homeostasis;coagulation;establishment of localization;establishment of localization…	binding;cation binding;cation transmembrane transporter activity;ferric iron binding;ferric iron transmembrane transporter activity;inorganic cation transmembrane transporter activity;ion binding;ion transmembrane transporter activity;iron ion binding;iron ion transmembrane transporter activity;metal ion binding;metal ion transmembrane transporter activity;substrate-specific transmembrane transpo…	apical plasma membrane;basal part of cell;basal plasma membrane;blood microparticle;cell part;cell surface;coated pit;cytoplasmic membrane-bounded vesicle;cytoplasmic membrane-bounded vesicle lumen;cytoplasmic part;cytoplasmic vesicle;cytoplasmic vesicle part;early endosome;endocytic vesicle;endosomal part;endosome;endosome membrane;extracellular membrane-bounded organelle;extracellular organelle…	4.924674988	3.083053589	2.024810314	3.290240765	1.76712513	1.882212162	4.815909386	2.223239899	2.536381245	2.407952785	2.302947998	1.233706474	5.106099129	2.591747284	1.707544327	3.822192192	2.126631737	0.324480057
0.708221103	-1.396885236	Cont_Q2HJF0	Cont_Q2HJF0	Q2HJF0_BOVIN	LOC525947	Serotransferrin-like				Color2 [A=255, R=169, G=169, B=169]	1	4								2.949996948	1.194794655	0.584143162	2.311695576	0.876619339	0.86593008	3.19362545	0.740105629	0.968240261	-0.550002575	0.992082596	0.269235611	3.201575279	0.647470474	-0.390213966	2.469630241	0.342131615	-2.307292223
0.217949819	-0.372425477	Cont_Q5D862	Cont_Q5D862	FILA2_HUMAN	FLG2	Filaggrin-2	ENSG00000143520	ENST00000388718	ENSP00000373370	Color2 [A=255, R=169, G=169, B=169]	1	4			Neutrophil degranulation			binding;calcium ion binding;cation binding;ion binding;metal ion binding;structural molecule activity	cell part;cytoplasm;extracellular membrane-bounded organelle;extracellular organelle;extracellular region part;extracellular vesicular exosome;intracellular membrane-bounded organelle;intracellular organelle;intracellular part;membrane-bounded organelle;membrane-bounded vesicle;nucleus;organelle;vesicle	-3.077934265	1.408186913	-0.055188656	1.654052258	-3.370894432	-0.25711298	-1.64190197	-2.961806297	-2.494818687	-3.255405664	-3.304219246	-1.656178474	-1.993814468	-1.882730484	-0.783334732	-2.78110218	-2.827090025	0.499583244
0.202987566	-0.390060107	Cont_Q5RL79;Q5RL79	Q5RL79;Cont_Q5RL79	KTAP2_MOUSE	Krtcap2	Keratinocyte-associated protein 2	ENSG00000163463	ENST00000295682	ENSP00000295682	Color2 [A=255, R=169, G=169, B=169]	1	4							cell part;cytoplasmic part;endoplasmic reticulum part;integral to membrane;intracellular organelle part;intracellular part;intrinsic to membrane;macromolecular complex;membrane part;oligosaccharyltransferase complex;organelle part;protein complex	-0.257481575	-0.317879677	-0.675467014	-0.402287006	-0.211174011	-0.209627628	-0.471535683	-0.477831841	-0.518642902	-2.351891994	0.005857468	-0.292156219	-0.074695587	-0.329036713	-0.730358124	-0.404719353	-0.691371918	-1.324332237
0.057531378	0.350574414	Cont_Q7RTS7	Q6IME9;Cont_Q14CN4;Cont_Q3SY84;Cont_Q7RTS7;Cont_Q86Y46;Cont_Q6IME9	K2C74_HUMAN	KRT74	Keratin, type II cytoskeletal 74	ENSG00000170484	ENST00000305620;ENST00000549343	ENSP00000307240;ENSP00000447447	Color2 [A=255, R=169, G=169, B=169]	1	4			Formation of the cornified envelope;Keratinization		cellular component organization;cellular component organization at cellular level;cellular component organization or biogenesis;cellular component organization or biogenesis at cellular level;cellular process;cytoskeleton organization;intermediate filament cytoskeleton organization;intermediate filament-based process;organelle organization	structural molecule activity	cell part;cytoplasm;cytoskeletal part;extracellular membrane-bounded organelle;extracellular organelle;extracellular region part;extracellular vesicular exosome;intermediate filament;intracellular organelle part;intracellular part;keratin filament;macromolecular complex;membrane-bounded organelle;membrane-bounded vesicle;organelle;organelle part;protein complex;vesicle	3.242940903	3.411730766	1.618778706	4.014745235	3.206058502	1.393750668	-2.669917822	2.865574837	3.180594921	2.678004742	-0.311249733	2.061220169	-2.867538929	-3.168833733	1.910968781	-3.045401096	3.279483795	-0.554406166
0.432837795	1.484268427	Cont_Q86YZ3	Cont_Q86YZ3	HORN_HUMAN	HRNR	Hornerin	ENSG00000197915	ENST00000368801	ENSP00000357791	Color2 [A=255, R=169, G=169, B=169]	1	4			Neutrophil degranulation		cell differentiation;cell envelope organization;cellular component organization;cellular component organization or biogenesis;cellular developmental process;cellular process;developmental process;external encapsulating structure organization;hemopoietic progenitor cell differentiation;keratinization	binding;calcium ion binding;cation binding;ion binding;metal ion binding	cell envelope;cell part;cornified envelope;cytoplasm;cytoplasmic part;cytoskeleton;envelope;extracellular membrane-bounded organelle;extracellular organelle;extracellular region part;extracellular vesicular exosome;intracellular membrane-bounded organelle;intracellular non-membrane-bounded organelle;intracellular organelle;intracellular part;membrane-bounded organelle;membrane-bounded vesicle;non…	-2.618041992	0.755553246	1.567656994	3.237258434	-2.43198204	-1.893642902	-2.091597557	-2.494563818	-1.963185787	-3.120224476	-0.898573875	1.92225647	-2.259296417	-1.483689308	-2.790901184	-2.023709059	-3.378878355	2.985487938
0.248699389	-0.12195905	Cont_Q8CCX5;Q8CCX5	Q8CCX5;Cont_Q8CCX5	KT222_MOUSE	Krt222	Keratin-like protein KRT222	ENSG00000213424;ENSG00000264058;ENSG00000213424	ENST00000394052;ENST00000476049;ENST00000394049;ENST00000580719;ENST00000581564	ENSP00000377616;ENSP00000463483;ENSP00000377613;ENSP00000463865;ENSP00000464647	Color2 [A=255, R=169, G=169, B=169]	1	4				WP_BURN_WOUND_HEALING		structural molecule activity	cell part;cytoskeletal part;intermediate filament;intracellular organelle part;intracellular part;macromolecular complex;organelle part;protein complex	-0.467506409	-0.823493004	-0.199567318	-0.577994823	-0.565350533	-0.555864811	-1.29492569	-0.992481232	-1.482732296	-1.637732029	-1.289130211	-1.209154129	-2.959713697	-4.272424698	-2.846055508	-3.238409042	-2.554993629	-2.851161957
1.002341808	1.234555284	Cont_Q8N1N4	Cont_Q8N1N4	K2C78_HUMAN	KRT78	Keratin, type II cytoskeletal 78	ENSG00000170423	ENST00000304620;ENST00000359499;ENST00000547110;ENST00000547920	ENSP00000306261;ENSP00000352479;ENSP00000447817;ENSP00000448562	Color2 [A=255, R=169, G=169, B=169]	1	4			Formation of the cornified envelope;Keratinization			structural molecule activity	cell part;cytoskeletal part;extracellular membrane-bounded organelle;extracellular organelle;extracellular region part;extracellular space;extracellular vesicular exosome;intermediate filament;intracellular organelle part;intracellular part;keratin filament;macromolecular complex;membrane-bounded organelle;membrane-bounded vesicle;organelle;organelle part;protein complex;vesicle	-2.407340765	1.453746796	0.325620174	1.31879282	-0.285701752	-0.657705784	-2.807375669	-1.691030383	-2.937897682	-1.979732037	-1.231649399	-0.521256447	-1.881721854	-3.735923052	-0.793794632	-2.971279144	-3.565546989	2.80360508
0.208099145	0.093688329	D3YTP3	D3YTP3	D3YTP3_MOUSE	Mtx3	Metaxin	ENSG00000177034	ENST00000509852;ENST00000512528;ENST00000512560;ENST00000617335	ENSP00000423302;ENSP00000423600;ENSP00000424798;ENSP00000484157	Color2 [A=255, R=169, G=169, B=169]	1	4					establishment of localization;establishment of localization in cell;establishment of protein localization;establishment of protein localization in mitochondrion;establishment of protein localization to organelle;intracellular protein transport;intracellular transport;mitochondrial transport;protein import;protein targeting;protein targeting to mitochondrion;protein transport;transport		cell part;cytoplasmic part;intracellular organelle part;intracellular part;membrane;mitochondrial membrane;mitochondrial outer membrane;mitochondrial part;organelle membrane;organelle outer membrane;organelle part;outer membrane	1.058297157	1.17585659	1.195883274	0.967340946	1.150284767	1.124006748	0.175034523	0.437535286	0.442461491	0.146350384	0.619561195	0.570184708	-0.185016632	-0.061959267	-0.273003578	-0.47355175	-0.168382645	-3.365314484
0.149918319	-0.26255997	D3YUB6	D3YUB6	BTBD8_MOUSE	Btbd8	BTB/POZ domain-containing protein 8	ENSG00000189195	ENST00000342818;ENST00000370382	ENSP00000343686;ENSP00000359408	Color2 [A=255, R=169, G=169, B=169]	1	4							cell part;intracellular organelle part;intracellular part;nuclear part;nucleoplasm;organelle part	-0.787567139	-2.45321846	-1.627027035	-1.501876354	-2.564100266	-0.981967449	-0.909583092	-2.448072195	-1.003252506	-1.202427387	-2.553100586	-1.393059731	-1.531028748	-2.938566923	-1.534440994	-2.77666235	-1.738032341	-1.130156517
0.321571127	-0.30532678	D3YVV3	D3YVV3	D3YVV3_MOUSE	Ankrd29	Ankyrin repeat domain 29	ENSG00000154065	ENST00000322980;ENST00000585908;ENST00000586087;ENST00000587763;ENST00000592179	ENSP00000323387;ENSP00000465936;ENSP00000467890;ENSP00000468354;ENSP00000477066	Color2 [A=255, R=169, G=169, B=169]	1	4								-0.389912605	-0.597436905	-0.202404499	-0.163569927	0.230366707	0.028770924	-1.492837906	-0.580657959	-1.033043385	-1.19075346	-1.895647049	-0.93611908	-3.032672882	-2.673194647	-2.392674446	-3.527345419	-1.863780975	-2.764008999
0.301238621	0.074584325	D3YWQ0	D3YWQ0	DGKI_MOUSE	Dgki	Diacylglycerol kinase iota	ENSG00000157680	ENST00000288490;ENST00000424189;ENST00000446122;ENST00000453654;ENST00000614521	ENSP00000288490;ENSP00000392161;ENSP00000396078;ENSP00000399131;ENSP00000479053	Color2 [A=255, R=169, G=169, B=169]	1	4			Effects of PIP2 hydrolysis		activation of protein kinase activity;activation of protein kinase C activity by G-protein coupled receptor protein signaling pathway;biological regulation;blood coagulation;cell activation;cell surface receptor linked signaling pathway;cellular process;cellular response to stimulus;coagulation;G-protein coupled receptor protein signaling pathway;hemostasis;intracellular signal transduction;multi…	adenyl nucleotide binding;adenyl ribonucleotide binding;ATP binding;binding;catalytic activity;cation binding;diacylglycerol kinase activity;enzyme inhibitor activity;enzyme regulator activity;GTPase inhibitor activity;GTPase regulator activity;ion binding;kinase activity;metal ion binding;NAD+ kinase activity;nucleoside-triphosphatase regulator activity;nucleotide binding;phosphotransferase acti…	cell part;cell projection;cell projection part;cytoplasm;cytoplasmic part;dendritic spine;guanyl-nucleotide exchange factor complex;intracellular membrane-bounded organelle;intracellular organelle;intracellular organelle part;intracellular part;macromolecular complex;membrane;membrane-bounded organelle;neuron projection;neuron spine;nuclear part;nucleoplasm;nucleus;organelle;organelle part;perinu…	-0.590266228	-0.627491951	-0.195959568	-0.39976263	-0.207291603	-0.322241306	0.055017471	-0.146330833	0.166652203	0.159868717	0.019548416	0.119674683	1.696583748	1.951014519	1.968959808	1.625597954	1.717474937	1.097063065
0.062279147	-0.141720454	D3YXF5	D3YXF5	D3YXF5_MOUSE	C7	Complement component 7	ENSG00000112936	ENST00000313164	ENSP00000322061	Color2 [A=255, R=169, G=169, B=169]	1	4			Regulation of Complement cascade;Terminal pathway of complement	WP_ALLOGRAFT_REJECTION;WP_CELLS_AND_MOLECULES_INVOLVED_IN_LOCAL_ACUTE_INFLAMMATORY_RESPONSE;WP_COMPLEMENT_ACTIVATION;WP_COMPLEMENT_AND_COAGULATION_CASCADES;WP_COMPLEMENT_SYSTEM;WP_COMPLEMENT_SYSTEM_IN_NEURONAL_DEVELOPMENT_AND_PLASTICITY	activation of immune response;biological regulation;cation homeostasis;cell death;cellular cation homeostasis;cellular chemical homeostasis;cellular homeostasis;cellular ion homeostasis;cellular metal ion homeostasis;cellular monovalent inorganic cation homeostasis;cellular process;cellular sodium ion homeostasis;chemical homeostasis;complement activation;complement activation, alternative pathwa…		cell part;extracellular membrane-bounded organelle;extracellular organelle;extracellular region;extracellular region part;extracellular vesicular exosome;macromolecular complex;membrane attack complex;membrane part;membrane-bounded organelle;membrane-bounded vesicle;organelle;plasma membrane part;pore complex;protein complex;vesicle	-0.982042313	-1.627362251	-2.526975155	-0.922033787	-2.447993279	-2.499732018	-1.355798721	-3.533051491	-3.344697475	-3.291332245	-2.14007473	-3.227302074	-0.945567131	-2.970355511	-2.624220848	-1.548271179	-2.541338921	-3.647283077
0.077681174	0.056897163	D3YXJ0	E9PUQ8;D3YXJ0	DGKH_MOUSE	Dgkh	Diacylglycerol kinase eta	ENSG00000102780	ENST00000261491;ENST00000337343;ENST00000379274;ENST00000536612;ENST00000611224;ENST00000626247;ENST00000627777;ENST00000628433	ENSP00000261491;ENSP00000337572;ENSP00000368576;ENSP00000445114;ENSP00000482250;ENSP00000485809;ENSP00000486329;ENSP00000486838	Color2 [A=255, R=169, G=169, B=169]	1	4		HALLMARK_COMPLEMENT	Effects of PIP2 hydrolysis		activation of protein kinase activity;activation of protein kinase C activity by G-protein coupled receptor protein signaling pathway;biological regulation;blood coagulation;cell activation;cell surface receptor linked signaling pathway;cellular component assembly;cellular component organization;cellular component organization or biogenesis;cellular process;cellular response to stimulus;coagulati…	adenyl nucleotide binding;adenyl ribonucleotide binding;ATP binding;binding;catalytic activity;cation binding;diacylglycerol kinase activity;ion binding;kinase activity;metal ion binding;NAD+ kinase activity;nucleotide binding;phosphotransferase activity, alcohol group as acceptor;purine nucleotide binding;purine ribonucleoside triphosphate binding;purine ribonucleotide binding;ribonucleotide bin…	cell part;cytoplasm;cytoplasmic part;endosome;intracellular membrane-bounded organelle;intracellular organelle;intracellular organelle part;intracellular part;membrane;membrane-bounded organelle;nuclear membrane;nuclear part;nucleus;organelle;organelle membrane;organelle part;plasma membrane	-0.526329994	0.252552032	-0.250898838	0.02400732	0.317856789	-0.227025509	0.203926086	0.729437828	0.344127178	0.10377264	0.805778503	0.538631439	1.718679428	1.779280663	1.388163567	1.98112011	1.15694046	0.516399384
0.148898729	0.092378616	D3YXJ5	D3YXJ5	D3YXJ5_MOUSE	Lratd2	LRAT domain containing 1				Color2 [A=255, R=169, G=169, B=169]	1	4								-0.247371674	0.359179497	-0.103927135	-0.229912281	-2.301201344	-3.501594543	-0.376428604	-0.393659592	0.114006519	-0.37839365	0.171280861	-0.171833038	0.139615059	0.315096855	-3.139553308	-0.002429008	0.610613823	-0.339307785
1.349643676	-0.334356626	D3YXK0	D3YXK0	D3YXK0_MOUSE	Jakmip2	Janus kinase and microtubule interacting protein 2	ENSG00000176049	ENST00000265272;ENST00000333010;ENST00000507386;ENST00000616793	ENSP00000265272;ENSP00000328989;ENSP00000421398;ENSP00000479248	Color2 [A=255, R=169, G=169, B=169]	1	4							cell part;cytoplasmic part;Golgi apparatus;intracellular membrane-bounded organelle;intracellular organelle;intracellular part;membrane-bounded organelle;organelle	-0.386407852	-1.202431679	-0.212320805	-0.934820652	0.050373077	-0.361206532	0.272230148	0.07311058	-0.100313663	-0.184172153	-0.242534637	-0.331336021	-0.135783195	-0.148030281	-0.071684837	-0.033659935	0.095303535	-0.165020943
0.025293088	0.022772471	D3YXK2	D3YXK2	SAFB1_MOUSE	Safb	Scaffold attachment factor B1	ENSG00000160633	ENST00000292123;ENST00000454510;ENST00000588852;ENST00000589006;ENST00000589863;ENST00000592224	ENSP00000292123;ENSP00000415895;ENSP00000464758;ENSP00000464840;ENSP00000467423;ENSP00000468543	Color2 [A=255, R=169, G=169, B=169]	1	4				WP_INTERLEUKIN1_IL1_STRUCTURAL_PATHWAY	biological regulation;biosynthetic process;cellular biosynthetic process;cellular component organization;cellular component organization at cellular level;cellular component organization or biogenesis;cellular component organization or biogenesis at cellular level;cellular macromolecule biosynthetic process;cellular macromolecule metabolic process;cellular metabolic process;cellular nitrogen comp…	binding;chromatin binding;core promoter binding;DNA binding;double-stranded DNA binding;nucleic acid binding;nucleotide binding;regulatory region DNA binding;regulatory region nucleic acid binding;structure-specific DNA binding;transcription regulatory region DNA binding	cell part;intracellular membrane-bounded organelle;intracellular organelle;intracellular organelle part;intracellular part;membrane-bounded organelle;nuclear part;nucleoplasm;nucleus;organelle;organelle part	0.528970718	-0.028683662	0.753931522	0.17559576	0.571576118	0.766303539	0.8091259	0.151539803	1.051404476	0.720135212	0.444741249	0.915511131	0.740450859	0.681722641	0.957275391	0.541687012	0.76025486	0.943033218
0.02078272	0.046906074	D3YZG8	D3YZG8	MTD2L_MOUSE	Mthfd2l	Bifunctional methylenetetrahydrofolate dehydrogenase/cyclohydrolase 2, mitochondrial	ENSG00000163738	ENST00000325278;ENST00000359107;ENST00000395759;ENST00000423607;ENST00000429335;ENST00000429519;ENST00000433372	ENSP00000321984;ENSP00000352012;ENSP00000379108;ENSP00000387614;ENSP00000391327;ENSP00000405692;ENSP00000409391	Color2 [A=255, R=169, G=169, B=169]	1	4		HALLMARK_MTORC1_SIGNALING	Metabolism of folate and pterines	WP_DISORDERS_OF_FOLATE_METABOLISM_AND_TRANSPORT;WP_TRANSSULFURATION_ONECARBON_METABOLISM_AND_RELATED_PATHWAYS	amine biosynthetic process;amine metabolic process;aromatic compound biosynthetic process;aspartate family amino acid biosynthetic process;aspartate family amino acid metabolic process;biosynthetic process;carboxylic acid biosynthetic process;carboxylic acid metabolic process;cellular amine metabolic process;cellular amino acid biosynthetic process;cellular amino acid metabolic process;cellular a…	catalytic activity;cyclohydrolase activity;hydrolase activity;hydrolase activity, acting on carbon-nitrogen (but not peptide) bonds;hydrolase activity, acting on carbon-nitrogen (but not peptide) bonds, in cyclic amidines;methenyltetrahydrofolate cyclohydrolase activity;methylenetetrahydrofolate dehydrogenase (NAD+) activity;methylenetetrahydrofolate dehydrogenase (NADP+) activity;oxidoreductase …	cell part;cytoplasmic part;intracellular membrane-bounded organelle;intracellular organelle;intracellular organelle part;intracellular part;membrane;membrane-bounded organelle;mitochondrial inner membrane;mitochondrial membrane;mitochondrial part;mitochondrion;organelle;organelle inner membrane;organelle membrane;organelle part	-3.733922243	-1.637950897	-2.870145321	-2.176105022	-2.67566967	-1.725666523	-3.233285904	-3.220935106	-1.370366573	-3.23266983	-2.684335709	-1.766863823	-2.724025726	-3.103978634	-3.03122735	-3.236361504	-2.99962759	-3.763073444
0.339846883	0.644219716	D3YZI9	D3YZI9	PGBD5_MOUSE	Pgbd5	PiggyBac transposable element-derived protein 5	ENSG00000177614	ENST00000391860;ENST00000525115	ENSP00000375733;ENSP00000431404	Color2 [A=255, R=169, G=169, B=169]	1	4				WP_CLEAR_CELL_RENAL_CELL_CARCINOMA_PATHWAYS			cell part;integral to membrane;intrinsic to membrane;membrane part	-1.396651268	-1.367303848	-1.272758961	-1.959457874	-1.442578316	-1.413133144	-1.378639221	-3.400224686	-0.876520634	-1.188409328	-1.503633499	-1.030682564	-1.134773254	-1.47133255	-0.906705856	-0.964678764	-0.421871185	-1.696831703
0.803824558	0.260181109	D3YZP9	D3YZP9	CCDC6_MOUSE	Ccdc6	Coiled-coil domain-containing protein 6	ENSG00000108091	ENST00000263102	ENSP00000263102	Color2 [A=255, R=169, G=169, B=169]	1	4		HALLMARK_ESTROGEN_RESPONSE_EARLY;HALLMARK_ESTROGEN_RESPONSE_LATE;HALLMARK_UV_RESPONSE_UP	RAF/MAP kinase cascade;RET signaling	WP_16P112_PROXIMAL_DELETION_SYNDROME;WP_MESODERMAL_COMMITMENT_PATHWAY;WP_RETINOBLASTOMA_GENE_IN_CANCER		structural constituent of cytoskeleton;structural molecule activity	cell part;cytoplasm;cytoskeleton;intracellular non-membrane-bounded organelle;intracellular organelle;intracellular part;non-membrane-bounded organelle;organelle	0.844605446	0.639615059	1.017224789	0.803281307	1.094607353	0.987431049	0.827045441	0.4497118	0.89824152	0.943555355	0.917772293	1.094214439	0.394224167	0.590497017	0.427967072	0.634984016	0.391218185	-0.624168396
0.656504699	0.304746628	D3YZZ5	D3YZZ5	D3YZZ5_MOUSE	Tmed7	Transmembrane p24 trafficking protein 7	ENSG00000134970	ENST00000456936;ENST00000508420	ENSP00000405926;ENSP00000450928	Color2 [A=255, R=169, G=169, B=169]	1	4			COPI-dependent Golgi-to-ER retrograde traffic;COPI-mediated anterograde transport		establishment of localization;establishment of protein localization;protein transport;transport		cell part;COPI vesicle coat;COPII vesicle coat;cytoplasmic part;cytoplasmic vesicle part;endoplasmic reticulum;endoplasmic reticulum membrane;endoplasmic reticulum part;endoplasmic reticulum-Golgi intermediate compartment;endoplasmic reticulum-Golgi intermediate compartment membrane;extracellular membrane-bounded organelle;extracellular organelle;extracellular region part;extracellular vesicular …	2.230574608	2.852100372	1.863854885	2.212496281	2.292691231	1.943418026	1.670923233	1.802830696	1.869197369	1.774779797	2.464201927	2.018209457	1.874266624	1.620993614	1.233366013	1.568104744	1.686162949	-0.241528511
0.189748453	-0.083857218	D3Z0M9	D3Z0M9	D3Z0M9_MOUSE	Ddx23	RNA helicase	ENSG00000174243	ENST00000308025;ENST00000547135;ENST00000550834;ENST00000551468;ENST00000552512;ENST00000552802	ENSP00000310723;ENSP00000446770;ENSP00000446948;ENSP00000448542;ENSP00000449639;ENSP00000449657	Color2 [A=255, R=169, G=169, B=169]	1	4			mRNA Splicing - Major Pathway;mRNA Splicing - Minor Pathway		cellular component assembly;cellular component assembly at cellular level;cellular component organization;cellular component organization at cellular level;cellular component organization or biogenesis;cellular component organization or biogenesis at cellular level;cellular macromolecular complex assembly;cellular macromolecular complex subunit organization;cellular macromolecule metabolic proces…	adenyl nucleotide binding;adenyl ribonucleotide binding;ATP binding;ATPase activity;ATPase activity, coupled;ATP-dependent helicase activity;ATP-dependent RNA helicase activity;binding;catalytic activity;helicase activity;hydrolase activity;hydrolase activity, acting on acid anhydrides;hydrolase activity, acting on acid anhydrides, in phosphorus-containing anhydrides;nucleic acid binding;nucleosi…	catalytic step 2 spliceosome;cell part;cytoplasmic part;extracellular membrane-bounded organelle;extracellular organelle;extracellular region part;extracellular vesicular exosome;intracellular membrane-bounded organelle;intracellular non-membrane-bounded organelle;intracellular organelle;intracellular organelle part;intracellular part;macromolecular complex;membrane;membrane-bounded organelle;mem…	0.914193153	0.950135231	1.111368656	0.7343297	1.172543526	1.113541126	1.267560005	0.915075302	1.2487216	0.81126833	1.173314095	1.195202827	1.247402191	1.378102303	1.659702301	1.18374157	1.622797966	0.735262871
0.136328169	0.129494031	D3Z286	D3Z286	D3Z286_MOUSE	Tmppe	Transmembrane protein with metallophosphoesterase domain	ENSG00000188167	ENST00000342462;ENST00000416695	ENSP00000343398;ENSP00000400715	Color2 [A=255, R=169, G=169, B=169]	1	4						binding;catalytic activity;cation binding;hydrolase activity;ion binding;metal ion binding	cell part;integral to membrane;intrinsic to membrane;membrane part	-0.11764431	0.282320976	-0.663053989	-0.142128468	-0.55130291	-0.563999653	-1.251094818	-0.392309189	-1.247469425	-0.625032902	-0.636751175	-1.240607262	-0.621483803	-1.402871132	-1.466765404	-0.431573868	-1.027218819	-1.342866898
0.0485649	0.042944908	D3Z2H9	D3Z2H9	D3Z2H9_MOUSE	Tpm3-rs7	Tropomyosin 3, related sequence 7				Color2 [A=255, R=169, G=169, B=169]	1	4								2.095892906	1.805157661	1.565414906	2.425801754	1.587338448	1.360256672	1.945761681	1.195551872	1.448960781	1.923457623	1.592743874	1.202907562	2.143824577	1.770908356	1.577611923	2.031872749	1.523554802	0.934562683
0.073290753	-0.034310023	D3Z3N4	D3Z3N4	D3Z3N4_MOUSE	Hnrnph3	Heterogeneous nuclear ribonucleoprotein H3	ENSG00000096746	ENST00000265866;ENST00000354695	ENSP00000265866;ENSP00000346726	Color2 [A=255, R=169, G=169, B=169]	1	4					cell differentiation;cellular developmental process;cellular macromolecule metabolic process;cellular metabolic process;cellular nitrogen compound metabolic process;cellular process;developmental process;epithelial cell differentiation;macromolecule metabolic process;metabolic process;mRNA metabolic process;mRNA processing;nitrogen compound metabolic process;nuclear mRNA splicing, via spliceosome…	binding;nucleic acid binding;nucleotide binding;RNA binding	cell part;intracellular membrane-bounded organelle;intracellular organelle;intracellular organelle part;intracellular part;macromolecular complex;membrane-bounded organelle;nuclear part;nucleoplasm;nucleus;organelle;organelle part;ribonucleoprotein complex;spliceosomal complex	0.780536652	0.261959076	0.942260265	0.963922024	0.58164978	1.032372952	1.223891258	0.903586388	1.178645611	1.303423405	0.854014397	1.045755386	0.732995987	0.896588326	0.841428757	1.074655533	0.746593475	0.952074051
1.190618648	0.384210269	D3Z3Y1	D3Z3Y1	D3Z3Y1_MOUSE	Pigg	GPI ethanolamine phosphate transferase 2	ENSG00000174227	ENST00000310340;ENST00000383028;ENST00000453061;ENST00000503111;ENST00000504187;ENST00000504346;ENST00000506402;ENST00000509768;ENST00000510235;ENST00000511448	ENSP00000311750;ENSP00000372494;ENSP00000415203;ENSP00000421550;ENSP00000422410;ENSP00000423596;ENSP00000424619;ENSP00000424800;ENSP00000426002;ENSP00000427069	Color2 [A=255, R=169, G=169, B=169]	1	4			Synthesis of glycosylphosphatidylinositol (GPI)		biosynthetic process;cellular biosynthetic process;cellular lipid metabolic process;cellular macromolecule metabolic process;cellular metabolic process;cellular process;cellular protein metabolic process;C-terminal protein amino acid modification;C-terminal protein lipidation;glycerolipid biosynthetic process;glycerolipid metabolic process;glycerophospholipid biosynthetic process;glycerophospholi…	catalytic activity;CP2 mannose-ethanolamine phosphotransferase activity;mannose-ethanolamine phosphotransferase activity;phosphotransferase activity, for other substituted phosphate groups;transferase activity;transferase activity, transferring phosphorus-containing groups	cell part;cytoplasmic part;endoplasmic reticulum;endoplasmic reticulum membrane;endoplasmic reticulum part;integral to endoplasmic reticulum membrane;integral to membrane;integral to organelle membrane;intracellular membrane-bounded organelle;intracellular organelle;intracellular organelle part;intracellular part;intrinsic to endoplasmic reticulum membrane;intrinsic to membrane;intrinsic to organ…	-0.175907135	0.334457397	-0.158646107	-0.280582905	0.206809044	-0.190287113	-0.990390778	-0.916338921	-0.667284489	-0.704798222	-0.377276421	-0.339308739	-0.767194748	-0.800473213	-0.565943718	-0.686114311	-0.779250145	-0.560096741
0.084054061	0.047380765	D3Z4S3	D3Z4S3	PTRD1_MOUSE	Ptrhd1	Putative peptidyl-tRNA hydrolase PTRHD1	ENSG00000184924	ENST00000328379	ENSP00000330389	Color2 [A=255, R=169, G=169, B=169]	1	4						aminoacyl-tRNA hydrolase activity;carboxylic ester hydrolase activity;catalytic activity;hydrolase activity;hydrolase activity, acting on ester bonds	extracellular membrane-bounded organelle;extracellular organelle;extracellular region part;extracellular vesicular exosome;membrane-bounded organelle;membrane-bounded vesicle;organelle;vesicle	-1.339387894	-1.541751862	-1.548427105	-1.43889761	-1.256427765	-1.249215603	-1.277882576	-0.86938858	-1.54796648	-1.153401852	-1.245692253	-1.154001236	-1.669146538	-3.56339097	-1.503990173	-1.284726143	-1.357400894	-2.174207449
0.302362149	0.300051689	D3Z5G7	D3Z5G7	D3Z5G7_MOUSE	Ces1b	Carboxylic ester hydrolase				Color2 [A=255, R=169, G=169, B=169]	1	4								-0.203064919	1.253821373	0.116409779	0.899152279	-0.050172806	0.393108845	-0.103211403	-0.464878082	-0.058503628	-0.519943714	0.795261383	-0.001755714	1.105876923	0.339285851	-0.474839211	0.414283752	0.796352386	-1.871228218
0.003292749	-0.002248446	D3Z7P3	D3Z7P3	GLSK_MOUSE	Gls	Glutaminase kidney isoform, mitochondrial	ENSG00000115419	ENST00000320717;ENST00000338435;ENST00000409215;ENST00000409428;ENST00000409626;ENST00000412247;ENST00000417154;ENST00000457316	ENSP00000317379;ENSP00000340689;ENSP00000386417;ENSP00000387135;ENSP00000387177;ENSP00000388990;ENSP00000395596;ENSP00000403329	Color2 [A=255, R=169, G=169, B=169]	1	4		HALLMARK_UV_RESPONSE_UP	Amino acid synthesis and interconversion (transamination);Glutamate Neurotransmitter Release Cycle;TP53 Regulates Metabolic Genes	WP_AMINO_ACID_METABOLISM;WP_AMINO_ACID_METABOLISM_IN_TRIPLENEGATIVE_BREAST_CANCER_CELLS;WP_GABA_METABOLISM_AKA_GHB;WP_METABOLIC_REPROGRAMMING_IN_COLON_CANCER;WP_NEUROINFLAMMATION_AND_GLUTAMATERGIC_SIGNALING	amine biosynthetic process;amine catabolic process;amine metabolic process;behavior;behavioral interaction between organisms;biological regulation;biosynthetic process;carboxylic acid biosynthetic process;carboxylic acid catabolic process;carboxylic acid metabolic process;catabolic process;cell communication;cell-cell signaling;cellular amine metabolic process;cellular amino acid biosynthetic pro…	catalytic activity;glutaminase activity;hydrolase activity;hydrolase activity, acting on carbon-nitrogen (but not peptide) bonds;hydrolase activity, acting on carbon-nitrogen (but not peptide) bonds, in linear amides	cell part;cytoplasmic part;cytosol;intracellular membrane-bounded organelle;intracellular organelle;intracellular organelle lumen;intracellular organelle part;intracellular part;membrane-bounded organelle;membrane-enclosed lumen;mitochondrial matrix;mitochondrial part;mitochondrion;organelle;organelle lumen;organelle part	3.908340454	4.699227333	4.029389858	4.306069851	3.931573868	3.964993	3.955750465	4.233618736	4.149184704	3.785361767	4.496611595	4.049835205	4.410830498	3.588053703	3.890233994	4.299790382	3.5859375	3.292590141
0.229013867	0.254555702	D3Z7X0	Q8K370;D3Z7X0	D3Z7X0_MOUSE	Acad12	Acyl-Coenzyme A dehydrogenase family, member 12				Color2 [A=255, R=169, G=169, B=169]	1	4								-1.450400352	-0.505767822	-1.492587566	-1.820428371	-0.968006134	-1.022432804	-1.469864845	-0.208786964	-0.785530567	-0.226004124	-0.449018478	-1.025492668	-0.194893837	-1.272686958	-0.643079758	0.345639229	-1.338809967	-1.172169685
0.064496125	0.039651553	D4AFX7	D4AFX7	D4AFX7_MOUSE	Dnajc13	DnaJ heat shock protein family (Hsp40) member C13	ENSG00000138246	ENST00000260818;ENST00000506813;ENST00000509279	ENSP00000260818;ENSP00000421735;ENSP00000426240	Color2 [A=255, R=169, G=169, B=169]	1	4			Neutrophil degranulation		biological regulation;cell differentiation;cellular component organization;cellular component organization at cellular level;cellular component organization or biogenesis;cellular component organization or biogenesis at cellular level;cellular developmental process;cellular process;developmental process;endosome organization;establishment of localization;establishment of protein localization;orga…		cell part;cytoplasmic part;early endosome membrane;endosomal part;endosome membrane;extracellular membrane-bounded organelle;extracellular organelle;extracellular region part;extracellular vesicular exosome;intracellular organelle part;intracellular part;lysosomal membrane;membrane;membrane-bounded organelle;membrane-bounded vesicle;organelle;organelle membrane;organelle part;vacuolar membrane;va…	1.507701874	1.800714493	1.759754658	1.471609592	1.980367661	1.633624554	1.649484634	1.15250206	1.616447926	1.229556561	1.644599915	1.663232803	1.762990952	1.923048019	2.098780632	1.684732437	2.093039513	1.371652603
0.088858107	0.130660454	E0CYQ0	E0CYQ0	E0CYQ0_MOUSE	Kctd17	Potassium channel tetramerisation domain containing 17	ENSG00000100379	ENST00000402077;ENST00000403888;ENST00000421900;ENST00000431531;ENST00000456470;ENST00000610767	ENSP00000384391;ENSP00000385096;ENSP00000402434;ENSP00000409116;ENSP00000409638;ENSP00000480699	Color2 [A=255, R=169, G=169, B=169]	1	4					cellular component assembly;cellular component organization;cellular component organization or biogenesis;macromolecular complex assembly;macromolecular complex subunit organization;protein complex assembly;protein complex subunit organization;protein homooligomerization;protein oligomerization	binding;identical protein binding;protein binding		-1.447981834	-1.302961349	-1.515189648	-1.30616045	-1.25270462	-1.57167387	-2.182456017	-2.564795971	-3.190046072	-3.235212326	-1.739788055	-2.570316315	-1.107714653	-1.420700073	-1.982430458	-1.278132439	-1.981139183	-2.968753815
0.55633903	-0.284316381	E0CZ22	E0CZ22	E0CZ22_MOUSE	Mroh1	Maestro heat-like repeat family member 1	ENSG00000179832	ENST00000326134;ENST00000423230;ENST00000528919;ENST00000534366;ENST00000544576	ENSP00000321737;ENSP00000388174;ENSP00000435565;ENSP00000436636;ENSP00000437866	Color2 [A=255, R=169, G=169, B=169]	1	4								-0.616850853	-0.782046318	-0.409813404	-0.84808588	-0.593327522	-0.838094234	0.202937126	-0.364612579	0.181384563	-0.394447803	-0.018712997	-0.420079231	0	-0.113816261	0.727609634	0.162017822	0.424717903	0.112347603
0.171639983	0.093656222	E9PUR0	E9PUR0	E9PUR0_MOUSE	Ankhd1	Ankyrin repeat and KH domain containing 1	ENSG00000131503	ENST00000246149;ENST00000297183;ENST00000360839;ENST00000394722;ENST00000394723;ENST00000412116;ENST00000421134;ENST00000421706;ENST00000431508;ENST00000432301;ENST00000433049;ENST00000435794;ENST00000511151;ENST00000616482	ENSP00000246149;ENSP00000297183;ENSP00000354085;ENSP00000378211;ENSP00000378212;ENSP00000390034;ENSP00000393204;ENSP00000394489;ENSP00000405345;ENSP00000405602;ENSP00000410959;ENSP00000415887;ENSP00000421069;ENSP00000478529	Color2 [A=255, R=169, G=169, B=169]	1	4						binding;nucleic acid binding;RNA binding	cell part;cytoplasm;intracellular part	-0.491127968	-0.829881668	-0.173720837	-0.893649578	-0.409471512	-0.409005642	-0.104785919	-0.637661934	-0.090026379	-0.11149931	-0.382902145	-0.057104111	-0.36322403	-0.570378304	-0.122847557	-0.442986488	-0.309423447	-0.86106205
0.185023105	0.159657796	E9PV86	E9PV86	MCTP1_MOUSE	Mctp1	Multiple C2 and transmembrane domain-containing protein 1	ENSG00000175471	ENST00000312216;ENST00000429576;ENST00000503301;ENST00000505078;ENST00000505208;ENST00000505465;ENST00000506568;ENST00000507214;ENST00000508509;ENST00000510732;ENST00000512425;ENST00000514780;ENST00000515393	ENSP00000308957;ENSP00000391639;ENSP00000421543;ENSP00000422219;ENSP00000422317;ENSP00000423410;ENSP00000424126;ENSP00000424936;ENSP00000425515;ENSP00000426294;ENSP00000426417;ENSP00000426438;ENSP00000431075	Color2 [A=255, R=169, G=169, B=169]	1	4					biological regulation;calcium-mediated signaling;cellular process;cellular response to stimulus;intracellular signal transduction;regulation of biological process;regulation of cellular process;response to stimulus;second-messenger-mediated signaling;signal transduction	binding;calcium ion binding;cation binding;ion binding;metal ion binding	cell part;integral to membrane;intrinsic to membrane;membrane part	-1.413943291	-1.905422211	-1.126966953	-1.486385822	-0.997747421	-1.556764126	-1.640002251	-1.336565018	-0.754868031	-1.442388058	-1.068281174	-0.741792679	-2.920980692	-1.776927948	-2.548945665	-1.554434776	-2.9812603	-2.943691015
0.419321088	0.218105316	E9PVA8	E9PVA8	GCN1_MOUSE	Gcn1	Stalled ribosome sensor GCN1				Color2 [A=255, R=169, G=169, B=169]	1	4								1.934497833	1.886170387	2.209937572	1.764215946	2.260268211	2.079075336	2.195357323	1.762088776	2.37045145	2.07192564	2.473238945	2.437048912	2.034892082	2.116846085	2.230633736	2.045976639	2.167561531	1.525131226
0.423087396	0.229651531	E9PVB5	E9PVB5	TTC17_MOUSE	Ttc17	Tetratricopeptide repeat protein 17	ENSG00000052841	ENST00000039989;ENST00000299240;ENST00000418561;ENST00000525029;ENST00000534347	ENSP00000039989;ENSP00000299240;ENSP00000407314;ENSP00000432900;ENSP00000473320	Color2 [A=255, R=169, G=169, B=169]	1	4					actin cytoskeleton organization;actin filament organization;actin filament polymerization;actin filament-based process;actin polymerization or depolymerization;cellular component assembly;cellular component assembly at cellular level;cellular component organization;cellular component organization at cellular level;cellular component organization or biogenesis;cellular component organization or bi…		actin cytoskeleton;cell part;cytoplasm;cytoskeleton;intracellular non-membrane-bounded organelle;intracellular organelle;intracellular part;membrane;non-membrane-bounded organelle;organelle;plasma membrane	-2.655810356	-2.546648979	-2.806666851	-2.629980564	-2.520609856	-3.566380024	-2.647310257	-2.940070868	-3.2441926	-2.535641909	-2.584628105	-3.022349119	-3.265479326	-1.919960737	-2.595489979	-4.346311569	-2.788059235	-3.266166687
0.595229141	0.256856283	E9PVZ8	E9PVZ8	E9PVZ8_MOUSE	Golgb1	Golgi autoantigen, golgin subfamily b, macrogolgin 1	ENSG00000173230	ENST00000340645;ENST00000393667;ENST00000472475;ENST00000482512;ENST00000489400;ENST00000491690;ENST00000494517;ENST00000614479	ENSP00000341848;ENSP00000377275;ENSP00000417695;ENSP00000417767;ENSP00000418231;ENSP00000419519;ENSP00000420027;ENSP00000484083	Color2 [A=255, R=169, G=169, B=169]	1	4			COPI-mediated anterograde transport;Golgi Associated Vesicle Biogenesis		cellular component organization;cellular component organization at cellular level;cellular component organization or biogenesis;cellular component organization or biogenesis at cellular level;cellular process;Golgi organization;organelle organization		cell part;cis-Golgi network;cytoplasmic part;endoplasmic reticulum-Golgi intermediate compartment;Golgi apparatus;Golgi apparatus part;Golgi membrane;Golgi stack;integral to membrane;intracellular membrane-bounded organelle;intracellular organelle;intracellular organelle part;intracellular part;intrinsic to membrane;membrane;membrane part;membrane-bounded organelle;organelle;organelle membrane;or…	2.205125809	2.647065163	2.673202991	2.050179958	2.577945709	2.439730167	2.191608429	1.768666267	2.266331196	2.298969746	2.151997566	2.546207428	2.164230347	2.154015541	2.302215576	1.979920387	2.147011757	1.841090202
0.305511477	0.175186475	E9PW37	E9PW37	E9PW37_MOUSE	Rasal2	RAS protein activator like 2	ENSG00000075391	ENST00000367649;ENST00000433130;ENST00000462775	ENSP00000356621;ENSP00000402897;ENSP00000420558	Color2 [A=255, R=169, G=169, B=169]	1	4		HALLMARK_G2M_CHECKPOINT;HALLMARK_MITOTIC_SPINDLE	Regulation of RAS by GAPs;Signaling by RAS mutants	WP_RAS_SIGNALING	biological regulation;cellular process;cellular response to stimulus;negative regulation of biological process;negative regulation of cell communication;negative regulation of cellular process;negative regulation of Ras protein signal transduction;negative regulation of response to stimulus;negative regulation of signal transduction;negative regulation of signaling;negative regulation of small GT…	enzyme activator activity;enzyme regulator activity;GTPase activator activity;GTPase regulator activity;nucleoside-triphosphatase regulator activity	cell part;cytoplasm;intracellular;intracellular part;intrinsic to internal side of plasma membrane;intrinsic to membrane;intrinsic to plasma membrane;membrane part;plasma membrane part	-0.449047089	-0.741533279	-0.461215496	-0.619721889	-0.617469788	-0.286314487	-0.542480469	-1.185549736	-0.466442585	-0.642997265	-0.556520462	-0.469395638	-0.582185745	-1.152086258	-0.715481758	-0.729277611	-0.805049896	-0.375324249
0.298214679	0.425742308	E9PW83	E9PW83	E9PW83_MOUSE	Fam184a	Family with sequence similarity 184, member A	ENSG00000111879	ENST00000338891;ENST00000352896;ENST00000368472;ENST00000368475;ENST00000448815;ENST00000475529;ENST00000481884;ENST00000517987;ENST00000521043;ENST00000521531;ENST00000522284;ENST00000617072;ENST00000621231	ENSP00000326608;ENSP00000342604;ENSP00000357457;ENSP00000357460;ENSP00000403472;ENSP00000429080;ENSP00000429151;ENSP00000429306;ENSP00000429826;ENSP00000430442;ENSP00000430643;ENSP00000484054;ENSP00000484827	Color2 [A=255, R=169, G=169, B=169]	1	4							extracellular region part;extracellular space	-1.288908005	-1.509931564	-2.232774258	-1.562142849	-2.234068871	-3.299589396	-3.10225296	-1.637397766	-2.875979424	-2.829574108	-1.765520096	-1.743309021	-2.799803019	-1.936082006	-2.546300411	-3.115637302	-3.332008362	-3.238411188
0.581103037	-0.701143901	E9PWQ3	E9PWQ3	E9PWQ3_MOUSE	Col6a3	Collagen, type VI, alpha 3	ENSG00000163359	ENST00000295550;ENST00000347401;ENST00000353578;ENST00000392003;ENST00000392004;ENST00000409809;ENST00000433762;ENST00000472056;ENST00000491233	ENSP00000295550;ENSP00000315609;ENSP00000315873;ENSP00000375860;ENSP00000375861;ENSP00000386844;ENSP00000389539;ENSP00000418285;ENSP00000460277	Color2 [A=255, R=169, G=169, B=169]	1	4		HALLMARK_EPITHELIAL_MESENCHYMAL_TRANSITION;HALLMARK_MYOGENESIS	Assembly of collagen fibrils and other multimeric structures;Collagen biosynthesis and modifying enzymes;Collagen chain trimerization;Collagen degradation;ECM proteoglycans;Integrin cell surface interactions;NCAM1 interactions;Signaling by PDGF	WP_2Q37_COPY_NUMBER_VARIATION_SYNDROME;WP_MIRNA_TARGETS_IN_ECM_AND_MEMBRANE_RECEPTORS;WP_PI3KAKT_SIGNALING_PATHWAY	anatomical structure development;axon guidance;biological adhesion;cell adhesion;cellular component disassembly;cellular component disassembly at cellular level;cellular component organization;cellular component organization at cellular level;cellular component organization or biogenesis;cellular component organization or biogenesis at cellular level;cellular process;chemotaxis;collagen catabolic…	endopeptidase inhibitor activity;endopeptidase regulator activity;enzyme inhibitor activity;enzyme regulator activity;peptidase inhibitor activity;peptidase regulator activity;serine-type endopeptidase inhibitor activity	anchoring collagen;cell part;collagen;collagen type VI;cytoplasmic part;endoplasmic reticulum lumen;endoplasmic reticulum part;extracellular matrix;extracellular matrix part;extracellular membrane-bounded organelle;extracellular organelle;extracellular region;extracellular region part;extracellular space;extracellular vesicular exosome;intracellular organelle lumen;intracellular organelle part;in…	1.971809387	1.760993004	1.02198267	2.142407894	0.558232307	1.587067127	1.338624954	1.328439713	0.473351955	-0.015311718	1.24973011	-0.197433472	0.583032608	1.082747459	-1.054550171	1.253031731	0.418310165	-2.974293709
0.036744606	0.033432325	E9PWR4	Q8BWT5;E9PWR4	E9PWR4_MOUSE	Dip2c	Disco interacting protein 2 homolog C	ENSG00000151240	ENST00000280886;ENST00000381496;ENST00000421992;ENST00000423550;ENST00000434695	ENSP00000280886;ENSP00000370907;ENSP00000397571;ENSP00000408786;ENSP00000414462	Color2 [A=255, R=169, G=169, B=169]	1	4						catalytic activity	cell part;intracellular membrane-bounded organelle;intracellular organelle;intracellular part;membrane-bounded organelle;nucleus;organelle	1.956402779	1.82393074	2.22611475	1.711071491	2.299735069	1.964186192	2.319956779	1.564072609	2.461668491	1.885633945	2.25924778	2.301113129	2.325193405	2.219729424	2.584485054	2.405073166	2.530522346	2.067205429
0.34968687	-0.186168989	E9PWW6	E9PWW6	E9PWW6_MOUSE	Zc3h7a	Zinc finger CCCH type containing 7 A	ENSG00000122299	ENST00000355758;ENST00000396516;ENST00000571198;ENST00000571405;ENST00000572781;ENST00000572870;ENST00000574995;ENST00000575041;ENST00000575984;ENST00000576009;ENST00000576018	ENSP00000347999;ENSP00000379773;ENSP00000459206;ENSP00000459458;ENSP00000459477;ENSP00000459747;ENSP00000459811;ENSP00000460122;ENSP00000460253;ENSP00000460422;ENSP00000460679	Color2 [A=255, R=169, G=169, B=169]	1	4						binding;cation binding;ion binding;metal ion binding	cell part;intracellular membrane-bounded organelle;intracellular organelle;intracellular part;membrane-bounded organelle;nucleus;organelle	-1.29449749	-0.90281868	-1.175727367	-1.536579609	-1.428739548	-1.032975674	-0.958097458	-1.023221016	-0.885056973	-1.209825039	-0.735683441	-1.479373932	-0.938763618	-0.65126133	-0.626213074	-1.168595314	-0.437987328	-3.510677576
0.012149323	0.009450833	E9PWW9	E9PWW9	E9PWW9_MOUSE	Rsf1	Remodeling and spacing factor 1	ENSG00000048649	ENST00000308488;ENST00000440064;ENST00000480887;ENST00000526324;ENST00000528095;ENST00000531026;ENST00000532556	ENSP00000311513;ENSP00000408844;ENSP00000432022;ENSP00000433603;ENSP00000434509;ENSP00000436408;ENSP00000436728	Color2 [A=255, R=169, G=169, B=169]	1	4			Deposition of new CENPA-containing nucleosomes at the centromere		ATP-dependent chromatin remodeling;biological regulation;biosynthetic process;cellular biosynthetic process;cellular component assembly;cellular component assembly at cellular level;cellular component organization;cellular component organization at cellular level;cellular component organization or biogenesis;cellular component organization or biogenesis at cellular level;cellular macromolecular c…	binding;cation binding;histone binding;ion binding;metal ion binding;protein binding;transition metal ion binding;zinc ion binding	cell part;chromatin remodeling complex;intracellular membrane-bounded organelle;intracellular organelle;intracellular organelle part;intracellular part;macromolecular complex;membrane-bounded organelle;nuclear part;nucleoplasm;nucleus;organelle;organelle part;protein complex;RSF complex	-2.486234665	-2.509851456	-2.330837727	-2.173307896	-2.249479294	-2.077237606	-2.068646431	-1.948150396	-2.765510082	-2.264238834	-2.300608635	-2.189106941	-2.02678299	-2.059680939	-2.024868965	-1.796055794	-1.935181618	-2.847466469
0.350017434	0.6903042	E9PX29	E9PX29	E9PX29_MOUSE	Sptbn4	Spectrin beta chain	ENSG00000160460	ENST00000338932;ENST00000352632;ENST00000392023;ENST00000392025;ENST00000595535;ENST00000597389;ENST00000598249	ENSP00000263373;ENSP00000340345;ENSP00000375877;ENSP00000375879;ENSP00000469242;ENSP00000470693;ENSP00000472136	Color2 [A=255, R=169, G=169, B=169]	1	4			COPI-mediated anterograde transport;Interaction between L1 and Ankyrins;NCAM signaling for neurite out-growth;RAF/MAP kinase cascade		actin filament capping;adult behavior;adult locomotory behavior;adult walking behavior;anatomical structure morphogenesis;axon guidance;axonogenesis;behavior;biological regulation;cardiac conduction;cell part morphogenesis;cell projection morphogenesis;cell projection organization;cellular component morphogenesis;cellular component organization;cellular component organization at cellular level;ce…	actin binding;ankyrin binding;binding;cytoskeletal protein binding;enzyme binding;lipid binding;phosphatase binding;phospholipid binding;protein binding;spectrin binding;structural constituent of cytoskeleton;structural molecule activity	adherens junction;anchoring junction;axon hillock;axon part;cell body;cell body fiber;cell cortex part;cell junction;cell part;cell projection;cell projection part;cytoplasm;cytoplasmic part;cytoskeletal part;cytosol;extracellular membrane-bounded organelle;extracellular organelle;extracellular region part;extracellular vesicular exosome;initial segment;intracellular organelle part;intracellular …	-0.13660717	-0.413431168	-0.412333012	-1.094175816	-0.700139046	-0.715508938	-0.224856377	-2.730859995	-0.328847408	-0.417471409	-0.363327026	-0.432852745	-0.53359127	-1.093840599	-0.609302521	-0.517438889	0.004281044	-0.276738167
0.855438811	0.660306454	E9PX68	E9PX68	E9PX68_MOUSE	Slc4a1ap	Solute carrier family 4 (anion exchanger), member 1, adaptor protein	ENSG00000163798	ENST00000326019;ENST00000427424;ENST00000613058;ENST00000613517;ENST00000618046	ENSP00000323837;ENSP00000404129;ENSP00000479964;ENSP00000480182;ENSP00000483501	Color2 [A=255, R=169, G=169, B=169]	1	4							cell part;cytoplasm;intracellular membrane-bounded organelle;intracellular organelle;intracellular organelle part;intracellular part;membrane;membrane-bounded organelle;nuclear part;nucleoplasm;nucleus;organelle;organelle part;plasma membrane	-2.086127281	-2.400830269	-2.66967535	-2.158019543	-1.674508095	-2.349623203	-1.715286255	-2.818038464	-2.509804249	-1.737158298	-1.416554451	-1.908496857	-0.89846611	-0.297018051	-1.460119247	-0.926045418	-1.203083992	-2.120319366
0.154816183	-0.376982212	E9PXF0	E9PXF0	E9PXF0_MOUSE	Pcdh17	Protocadherin 17	ENSG00000118946	ENST00000377918;ENST00000484979;ENST00000612954;ENST00000615375	ENSP00000367151;ENSP00000432899;ENSP00000481329;ENSP00000483215	Color2 [A=255, R=169, G=169, B=169]	1	4					biological adhesion;cell adhesion;cell-cell adhesion;cellular process;homophilic cell adhesion	binding;calcium ion binding;cation binding;ion binding;metal ion binding	cell part;integral to membrane;intrinsic to membrane;membrane;membrane part;plasma membrane	-3.643459558	-1.883454323	-2.195689678	-4.133369446	-2.37730217	-3.022816181	-3.815350056	-2.209371567	-1.370048046	-1.750366688	-3.16285038	-3.612499237	-3.533676147	-3.057172775	-2.583090067	-2.594922543	-3.641506672	-1.996694565
0.320659607	0.441824277	E9PXF8	E9PXF8	MTMRD_MOUSE	Sbf2	Myotubularin-related protein 13	ENSG00000133812	ENST00000256190;ENST00000420722;ENST00000530741;ENST00000532095;ENST00000617179	ENSP00000256190;ENSP00000410478;ENSP00000432643;ENSP00000434620;ENSP00000482806	Color2 [A=255, R=169, G=169, B=169]	1	4			RAB GEFs exchange GTP for GDP on RABs;Synthesis of PIPs at the plasma membrane	WP_INTRACELLULAR_TRAFFICKING_PROTEINS_INVOLVED_IN_CMT_NEUROPATHY;WP_PHOSPHOINOSITIDES_METABOLISM	axon ensheathment;biological regulation;cellular component assembly;cellular component organization;cellular component organization or biogenesis;cellular process;ensheathment of neurons;macromolecular complex assembly;macromolecular complex subunit organization;myelination;positive regulation of catalytic activity;positive regulation of GTPase activity;positive regulation of hydrolase activity;p…	binding;enzyme regulator activity;GTPase regulator activity;guanyl-nucleotide exchange factor activity;lipid binding;nucleoside-triphosphatase regulator activity;phosphatase regulator activity;phosphatidylinositol binding;phospholipid binding;Rab guanyl-nucleotide exchange factor activity;Ras guanyl-nucleotide exchange factor activity;small GTPase regulator activity	cell part;cytoplasmic part;intracellular organelle part;intracellular part;membrane;organelle membrane;organelle part;vacuolar membrane;vacuolar part	-1.734521866	-1.44801712	-1.965045452	-1.709096432	-1.875782013	-1.6255126	-1.673418045	-3.295796394	-1.742867947	-1.621907711	-1.576459885	-2.188241959	-1.56668663	-3.281079292	-1.288198471	-1.602161407	-3.730524302	-2.968254805
0.285471862	-0.361343384	E9PY03	E9PY03	E9PY03_MOUSE	Tstd1	Thiosulfate sulfurtransferase (rhodanese)-like domain containing 1	ENSG00000215845	ENST00000318289;ENST00000368023;ENST00000368024;ENST00000423014;ENST00000466967	ENSP00000325518;ENSP00000357002;ENSP00000357003;ENSP00000388293;ENSP00000473633	Color2 [A=255, R=169, G=169, B=169]	1	4			Sulfide oxidation to sulfate				cell part;cytoplasm;cytoplasmic part;intracellular membrane-bounded organelle;intracellular organelle;intracellular part;membrane-bounded organelle;mitochondrion;organelle;perinuclear region of cytoplasm	-2.697390795	-3.442113876	-3.523994446	-3.301768303	-2.501398087	-5.227318287	-2.486887932	-2.817401886	-2.051562786	-3.6669631	-2.683430672	-2.089488983	-2.116351128	-2.217674255	-1.848726273	-1.569688797	-2.307949066	-4.002206326
0.846754651	0.270905495	E9PY16	E9PY16	E9PY16_MOUSE	Adap1	ArfGAP with dual PH domains 1	ENSG00000105963	ENST00000265846;ENST00000435943;ENST00000437486;ENST00000446141;ENST00000449296;ENST00000453175;ENST00000453823;ENST00000454383;ENST00000539900;ENST00000611167;ENST00000617043	ENSP00000265846;ENSP00000391315;ENSP00000394973;ENSP00000404217;ENSP00000407267;ENSP00000409129;ENSP00000414436;ENSP00000416545;ENSP00000442682;ENSP00000478011;ENSP00000481154	Color2 [A=255, R=169, G=169, B=169]	1	4					biological regulation;cell surface receptor linked signaling pathway;cellular process;cellular response to stimulus;positive regulation of catalytic activity;positive regulation of GTPase activity;positive regulation of hydrolase activity;positive regulation of molecular function;regulation of biological process;regulation of catabolic process;regulation of catalytic activity;regulation of cellul…	alcohol binding;binding;cation binding;enzyme activator activity;enzyme regulator activity;GTPase activator activity;GTPase regulator activity;inositol 1,3,4,5 tetrakisphosphate binding;ion binding;lipid binding;metal ion binding;nucleoside-triphosphatase regulator activity;phosphatidylinositol binding;phosphatidylinositol-3,4,5-trisphosphate binding;phospholipid binding;transition metal ion bind…	cell part;cytoplasm;intracellular membrane-bounded organelle;intracellular organelle;intracellular part;membrane;membrane-bounded organelle;nucleus;organelle;plasma membrane	0.004202843	-0.179031372	-0.023494244	-0.142823696	0.062205315	-0.206456661	-0.205880165	-0.314354897	0.136771679	0.09287405	0.26242733	0.073951721	-0.304494858	-0.138233185	-0.440734863	-0.240655899	-0.440045357	-1.442070007
0.002400451	-0.001377106	E9PY46	E9PY46	IF140_MOUSE	Ift140	Intraflagellar transport protein 140 homolog	ENSG00000187535	ENST00000361339;ENST00000397417;ENST00000426508;ENST00000568837;ENST00000569646;ENST00000569812	ENSP00000354895;ENSP00000380562;ENSP00000406012;ENSP00000454781;ENSP00000457092;ENSP00000458439	Color2 [A=255, R=169, G=169, B=169]	1	4			Hedgehog 'off' state;Intraflagellar transport	WP_BARDETBIEDL_SYNDROME;WP_CILIARY_LANDSCAPE;WP_CILIOPATHIES;WP_GENES_RELATED_TO_PRIMARY_CILIUM_DEVELOPMENT_BASED_ON_CRISPR;WP_INTRAFLAGELLAR_TRANSPORT_PROTEINS_BINDING_TO_DYNEIN	anatomical structure development;anatomical structure formation involved in morphogenesis;anatomical structure morphogenesis;cell projection assembly;cell projection organization;cellular component assembly;cellular component assembly at cellular level;cellular component assembly involved in morphogenesis;cellular component movement;cellular component organization;cellular component organization …		axoneme;axoneme part;cell part;cell projection;cell projection part;centrosome;cilium;cytoplasmic part;cytoskeletal part;intracellular non-membrane-bounded organelle;intracellular organelle;intracellular organelle part;intracellular part;intraflagellar transport particle A;macromolecular complex;microtubule organizing center;non-membrane-bounded organelle;nonmotile primary cilium;organelle;organe…	-1.062852859	-0.353888512	-1.082809925	-0.773627758	-0.805019379	-0.966486454	-0.770337105	-0.799371719	-0.68608427	-0.578742504	-0.559499741	-1.121682167	-0.93111515	-0.516056061	-0.527571678	-0.455734253	-0.657281876	-1.082875252
0.551119858	0.348114967	E9PYD1	E9PYD1	E9PYD1_MOUSE	Fam98c	Family with sequence similarity 98, member C	ENSG00000130244	ENST00000252530;ENST00000343358;ENST00000588262;ENST00000589029;ENST00000589408	ENSP00000252530;ENSP00000340348;ENSP00000467878;ENSP00000467974;ENSP00000468553	Color2 [A=255, R=169, G=169, B=169]	1	4								0.243672371	-0.080588341	0.48188448	0.049415112	0.209854126	0.417565823	0.145998955	-0.764451981	-0.117886066	0.199502468	-0.035784721	0.144288063	-0.218669891	0.05674839	-0.073861122	-0.353925705	-0.113156319	-0.650906563
0.494211618	0.488163948	E9PYF7	E9PYF7	E9PYF7_MOUSE	Ap1ar	AP1AR	ENSG00000138660	ENST00000274000;ENST00000309703;ENST00000512741	ENSP00000274000;ENSP00000309023;ENSP00000422529	Color2 [A=255, R=169, G=169, B=169]	1	4					biological regulation;cellular localization;cellular macromolecule localization;cellular process;cellular protein localization;establishment of localization;establishment of protein localization;localization;macromolecule localization;negative regulation of biological process;negative regulation of cell motility;negative regulation of cellular component movement;negative regulation of cellular me…	AP-1 adaptor complex binding;binding;cytoskeletal protein binding;kinesin binding;protein binding;protein complex binding	cell part;cytoplasmic membrane-bounded vesicle;cytoplasmic part;cytoplasmic vesicle;early endosome;endosome;Golgi apparatus;intracellular membrane-bounded organelle;intracellular organelle;intracellular part;late endosome;membrane-bounded organelle;membrane-bounded vesicle;organelle;transport vesicle;vesicle	-0.601320267	-0.214504242	-0.205468655	-0.601852894	0.000907898	-0.27546072	-0.666564941	-1.612484932	-0.391705036	-0.586622715	-0.657876015	0.038235664	0.412294388	0.240258217	0.361674309	0.104009628	0.277659416	-0.349803925
0.114918667	0.057789485	E9PYG6	E9PYG6	E9PYG6_MOUSE	Rasa1	RAS p21 protein activator 1	ENSG00000145715	ENST00000274376;ENST00000456692;ENST00000506290;ENST00000512763;ENST00000515800	ENSP00000274376;ENSP00000411221;ENSP00000420905;ENSP00000422008;ENSP00000423395	Color2 [A=255, R=169, G=169, B=169]	1	4		HALLMARK_APICAL_JUNCTION;HALLMARK_HEDGEHOG_SIGNALING;HALLMARK_MITOTIC_SPINDLE	Downstream signal transduction;EPHB-mediated forward signaling;PTK6 Regulates RHO GTPases, RAS GTPase and MAP kinases;Regulation of RAS by GAPs;Signaling by RAS mutants;VEGFR2 mediated cell proliferation	WP_ACUTE_VIRAL_MYOCARDITIS;WP_EGFEGFR_SIGNALING_PATHWAY;WP_EPO_RECEPTOR_SIGNALING;WP_HEPATOCYTE_GROWTH_FACTOR_RECEPTOR_SIGNALING;WP_MAPK_SIGNALING_PATHWAY;WP_PDGF_PATHWAY;WP_PDGFRBETA_PATHWAY;WP_RAC1PAK1P38MMP2_PATHWAY;WP_RAS_SIGNALING;WP_T_CELL_RECEPTOR_AND_COSTIMULATORY_SIGNALING	anatomical structure morphogenesis;axon guidance;biological regulation;blood vessel morphogenesis;cell cycle cytokinesis;cell cycle process;cell differentiation;cell surface receptor linked signaling pathway;cellular component organization;cellular component organization or biogenesis;cellular developmental process;cellular process;cellular response to chemical stimulus;cellular response to growt…	binding;channel inhibitor activity;channel regulator activity;enzyme activator activity;enzyme binding;enzyme regulator activity;glycoprotein binding;GTPase activator activity;GTPase binding;GTPase regulator activity;ion channel inhibitor activity;nucleoside-triphosphatase regulator activity;potassium channel inhibitor activity;potassium channel regulator activity;protein binding;receptor binding	cell part;cell projection;cytoplasm;cytoplasmic part;cytosol;intracellular;intracellular part;intrinsic to internal side of plasma membrane;intrinsic to membrane;intrinsic to plasma membrane;membrane part;plasma membrane part;ruffle	0.446453094	-0.246251106	0.282828808	0.143908978	0.386775017	0.407934666	-0.210276604	-0.709895134	-0.404558659	-0.578320026	-0.377347946	-0.19569397	-0.586688042	-0.778838158	-0.099360466	-0.722875595	-0.232043266	-0.560750961
0.14884302	0.088358561	E9PYH6	E9PYH6	SET1A_MOUSE	Setd1a	Histone-lysine N-methyltransferase SETD1A	ENSG00000099381	ENST00000262519;ENST00000452917	ENSP00000262519;ENSP00000391408	Color2 [A=255, R=169, G=169, B=169]	1	4			PKMTs methylate histone lysines;RUNX1 regulates genes involved in megakaryocyte differentiation and platelet function	WP_HISTONE_MODIFICATIONS	biological regulation;biosynthetic process;cellular biosynthetic process;cellular component organization;cellular component organization at cellular level;cellular component organization or biogenesis;cellular component organization or biogenesis at cellular level;cellular macromolecule biosynthetic process;cellular macromolecule metabolic process;cellular metabolic process;cellular nitrogen comp…	binding;catalytic activity;histone methyltransferase activity;histone methyltransferase activity (H3-K4 specific);histone-lysine N-methyltransferase activity;lysine N-methyltransferase activity;methyltransferase activity;N-methyltransferase activity;nucleic acid binding;nucleotide binding;protein methyltransferase activity;protein-lysine N-methyltransferase activity;RNA binding;S-adenosylmethioni…	cell part;chromatin remodeling complex;chromosome;histone methyltransferase complex;intracellular membrane-bounded organelle;intracellular non-membrane-bounded organelle;intracellular organelle;intracellular organelle part;intracellular part;macromolecular complex;membrane-bounded organelle;methyltransferase complex;non-membrane-bounded organelle;nuclear body;nuclear part;nuclear speck;nucleoplas…	-1.719749451	-1.347495079	-1.441710949	-1.58772707	-1.288106918	-1.611382008	-1.458770752	-2.071446419	-1.468587399	-1.404822826	-1.632504463	-1.696401596	-1.397168159	-2.987520456	-1.361563683	-1.253850937	-1.508766174	-3.217280149
0.459176496	0.266673406	E9PYK3	E9PYK3	PARP4_MOUSE	Parp4	Protein mono-ADP-ribosyltransferase PARP4	ENSG00000102699	ENST00000381989	ENSP00000371419	Color2 [A=255, R=169, G=169, B=169]	1	4			Nicotinamide salvaging	WP_16P112_PROXIMAL_DELETION_SYNDROME;WP_NAD_BIOSYNTHETIC_PATHWAYS	cell death;cellular macromolecule metabolic process;cellular metabolic process;cellular nitrogen compound metabolic process;cellular process;cellular protein metabolic process;cellular response to stimulus;cellular response to stress;death;defense response;DNA metabolic process;DNA repair;establishment of localization;inflammatory response;macromolecule metabolic process;macromolecule modificatio…	binding;catalytic activity;DNA binding;enzyme binding;NAD+ ADP-ribosyltransferase activity;nucleic acid binding;protein binding;transferase activity;transferase activity, transferring glycosyl groups;transferase activity, transferring pentosyl groups	cell part;cytoplasm;cytoskeletal part;extracellular membrane-bounded organelle;extracellular organelle;extracellular region part;extracellular vesicular exosome;intracellular membrane-bounded organelle;intracellular organelle;intracellular organelle part;intracellular part;macromolecular complex;membrane;membrane-bounded organelle;membrane-bounded vesicle;microtubule;nucleus;organelle;organelle p…	-0.734944344	-1.135285378	-1.078372478	-0.996610165	-0.849791527	-0.761755466	-0.177537918	-0.76815033	-0.619038105	-0.41224432	0.098797798	-0.451259613	0.225294113	0.38620472	0.652938843	0.246873856	0.546253204	-0.057709694
0.02284854	-0.033000588	E9PYP2	E9PYP2	E9PYP2_MOUSE	Nbeal1	Neurobeachin like 1	ENSG00000144426	ENST00000414576;ENST00000434469;ENST00000449802	ENSP00000388466;ENSP00000399903;ENSP00000411142	Color2 [A=255, R=169, G=169, B=169]	1	4								-1.548236847	-3.200899601	-1.602291584	-2.35851717	-2.897226334	-1.806678295	-2.81051302	-2.118020535	-2.044464588	-3.17944932	-2.059242249	-1.833308339	-1.562944412	-3.652760744	-2.152201653	-1.716964722	-2.19095993	-2.36159873
0.071294833	0.046321869	E9PYR1	E9PYR1	E9PYR1_MOUSE	Fbxl18	F-box and leucine-rich repeat protein 18	ENSG00000155034	ENST00000382368;ENST00000415009;ENST00000453700;ENST00000458142;ENST00000620087	ENSP00000371805;ENSP00000405896;ENSP00000415064;ENSP00000444797;ENSP00000481397	Color2 [A=255, R=169, G=169, B=169]	1	4			Antigen processing: Ubiquitination & Proteasome degradation;FBXL7 down-regulates AURKA during mitotic entry and in early mitosis;Neddylation					-0.684163094	-0.648225784	-0.95909071	-0.753010273	-0.695231438	-0.986655712	-0.667122841	-1.226729393	-0.919496059	-1.176115513	-0.622739792	-0.875527382	-0.938858032	-0.550679207	-0.660908699	-1.719640732	-0.375529289	-2.591647625
0.081892922	-0.110013644	E9PZF7	E9PZF7	E9PZF7_MOUSE	Slc25a53	Solute carrier family 25, member 53	ENSG00000269743	ENST00000594199	ENSP00000468980	Color2 [A=255, R=169, G=169, B=169]	1	4					establishment of localization;transport		cell part;cytoplasmic part;integral to membrane;intracellular organelle part;intracellular part;intrinsic to membrane;membrane;membrane part;mitochondrial inner membrane;mitochondrial membrane;mitochondrial part;organelle inner membrane;organelle membrane;organelle part	0.316098213	1.396364212	0.714695454	0.721841335	0.80035305	0.740393162	0.74309063	-0.047996521	0.866107464	-0.3358531	0.671129227	0.895884514	0.972401619	0.711528778	1.368318558	1.511947632	1.150733948	0.149441719
0.068377409	0.046586355	E9PZJ8	E9PZJ8	ASCC3_MOUSE	Ascc3	Activating signal cointegrator 1 complex subunit 3	ENSG00000112249	ENST00000324696;ENST00000324723;ENST00000369143;ENST00000369162;ENST00000522650	ENSP00000320252;ENSP00000320777;ENSP00000358139;ENSP00000358159;ENSP00000430769	Color2 [A=255, R=169, G=169, B=169]	1	4			ALKBH3 mediated reversal of alkylation damage	WP_ENDODERM_DIFFERENTIATION;WP_MESODERMAL_COMMITMENT_PATHWAY;WP_VEGFAVEGFR2_SIGNALING	biological regulation;biosynthetic process;cell proliferation;cellular biosynthetic process;cellular macromolecule biosynthetic process;cellular macromolecule metabolic process;cellular metabolic process;cellular nitrogen compound metabolic process;cellular process;cellular response to stimulus;cellular response to stress;DNA conformation change;DNA dealkylation;DNA dealkylation involved in DNA r…	3'-5' DNA helicase activity;adenyl nucleotide binding;adenyl ribonucleotide binding;ATP binding;ATPase activity;ATPase activity, coupled;ATP-dependent 3'-5' DNA helicase activity;ATP-dependent DNA helicase activity;ATP-dependent helicase activity;binding;catalytic activity;DNA helicase activity;DNA-dependent ATPase activity;helicase activity;hydrolase activity;hydrolase activity, acting on acid a…	cell part;cytoplasm;cytoplasmic part;Golgi apparatus;intracellular;intracellular membrane-bounded organelle;intracellular organelle;intracellular organelle part;intracellular part;membrane;membrane-bounded organelle;nuclear part;nucleoplasm;nucleus;organelle;organelle part	-0.119153023	-0.193210602	0.071050167	-0.315344334	0.217033386	0.019673824	0.315454483	-0.21111393	0.320655346	-0.128540516	0.311360359	0.38193512	0.133901596	0.10679245	0.538288116	0.13004303	0.451563835	0.235708237
0.064293908	0.076348623	E9PZM4	A3KFM7;E9PZM4;A2AJK6;Q8BYH8;P40201;Q09XV5	CHD2_MOUSE	Chd2	Chromodomain-helicase-DNA-binding protein 2	ENSG00000173575	ENST00000394196;ENST00000420239;ENST00000625243;ENST00000625463;ENST00000625662;ENST00000625990;ENST00000626782;ENST00000626874;ENST00000627460;ENST00000627622;ENST00000628375;ENST00000629104;ENST00000629346;ENST00000630016	ENSP00000377747;ENSP00000406581;ENSP00000485681;ENSP00000485890;ENSP00000485982;ENSP00000486007;ENSP00000486391;ENSP00000486417;ENSP00000486487;ENSP00000486629;ENSP00000486926;ENSP00000486931;ENSP00000487299;ENSP00000487577	Color2 [A=255, R=169, G=169, B=169]	1	4				WP_DRAVET_SYNDROME;WP_MALE_INFERTILITY;WP_NRP1TRIGGERED_SIGNALING_PATHWAYS_IN_PANCREATIC_CANCER;WP_PRION_DISEASE_PATHWAY	anatomical structure development;biological regulation;biosynthetic process;cell differentiation;cellular biosynthetic process;cellular component organization;cellular component organization at cellular level;cellular component organization or biogenesis;cellular component organization or biogenesis at cellular level;cellular developmental process;cellular macromolecule biosynthetic process;cellu…	adenyl nucleotide binding;adenyl ribonucleotide binding;ATP binding;ATPase activity;ATPase activity, coupled;ATP-dependent DNA helicase activity;ATP-dependent helicase activity;binding;catalytic activity;core promoter binding;core promoter sequence-specific DNA binding;DNA binding;DNA helicase activity;DNA-dependent ATPase activity;helicase activity;histone binding;hydrolase activity;hydrolase ac…	cell part;extracellular membrane-bounded organelle;extracellular organelle;extracellular region part;extracellular vesicular exosome;intracellular membrane-bounded organelle;intracellular non-membrane-bounded organelle;intracellular organelle;intracellular organelle part;intracellular part;membrane-bounded organelle;membrane-bounded vesicle;non-membrane-bounded organelle;nuclear part;nucleolus;nu…	-3.23392272	-1.131432533	-0.77925539	-1.773965359	-1.30916214	-0.797832966	-0.780894279	-1.696106911	-0.662552357	-1.470018864	-0.65076828	-0.789720535	-0.894899368	-2.0502882	-0.330197334	-0.648941994	-1.318053484	0.204269409
0.184665499	0.259629885	E9PZM7	E9PZM7	E9PZM7_MOUSE	Scaf11	SR-related CTD-associated factor 11	ENSG00000139218	ENST00000266589;ENST00000369367;ENST00000395453;ENST00000395454;ENST00000465950;ENST00000547018;ENST00000549162;ENST00000550893;ENST00000551391	ENSP00000266589;ENSP00000358374;ENSP00000378839;ENSP00000378840;ENSP00000446746;ENSP00000448864;ENSP00000449812;ENSP00000477742;ENSP00000478596	Color2 [A=255, R=169, G=169, B=169]	1	4				WP_APOPTOSIS	cellular component assembly;cellular component assembly at cellular level;cellular component organization;cellular component organization at cellular level;cellular component organization or biogenesis;cellular component organization or biogenesis at cellular level;cellular macromolecular complex assembly;cellular macromolecular complex subunit organization;cellular macromolecule metabolic proces…	binding;cation binding;ion binding;metal ion binding;transition metal ion binding;zinc ion binding	cell part;intracellular membrane-bounded organelle;intracellular non-membrane-bounded organelle;intracellular organelle;intracellular organelle part;intracellular part;membrane-bounded organelle;non-membrane-bounded organelle;nuclear part;nucleolus;nucleoplasm;nucleus;organelle;organelle part	-1.690859795	-1.052034378	-1.14798975	-1.510027409	-2.051309586	-1.65602541	-1.335705757	-2.61463356	-1.433278561	-0.848395824	-1.826458931	-1.929873466	-1.424935341	-1.192957878	-0.659119606	-1.255890846	-1.883247375	-1.646162033
0.595531876	-0.214827538	E9PZP8	E9PZP8	E9PZP8_MOUSE	Herc1	HECT and RLD domain containing E3 ubiquitin protein ligase family member 1	ENSG00000103657	ENST00000443617;ENST00000558324;ENST00000558532;ENST00000559715;ENST00000560316;ENST00000560462;ENST00000560897;ENST00000561359;ENST00000561400	ENSP00000390158;ENSP00000452654;ENSP00000452671;ENSP00000452969;ENSP00000453010;ENSP00000453086;ENSP00000453196;ENSP00000453603;ENSP00000453937	Color2 [A=255, R=169, G=169, B=169]	1	4			Antigen processing: Ubiquitination & Proteasome degradation		biological regulation;cell differentiation;cell differentiation in hindbrain;cell projection organization;cellular component organization;cellular component organization at cellular level;cellular component organization or biogenesis;cellular component organization or biogenesis at cellular level;cellular developmental process;cellular process;central nervous system neuron differentiation;cerebel…	acid-amino acid ligase activity;ARF guanyl-nucleotide exchange factor activity;catalytic activity;enzyme regulator activity;GTPase regulator activity;guanyl-nucleotide exchange factor activity;ligase activity;ligase activity, forming carbon-nitrogen bonds;nucleoside-triphosphatase regulator activity;small conjugating protein ligase activity;small GTPase regulator activity;ubiquitin-protein ligase…	cell part;cytoplasm;cytoplasmic part;cytosol;Golgi apparatus;intracellular membrane-bounded organelle;intracellular organelle;intracellular part;membrane;membrane-bounded organelle;organelle	-0.07938385	-0.174045563	-0.128326893	-0.140443325	0.247722626	-0.028983593	-0.045119286	-0.103652954	0.045049191	-0.473669529	0.049120903	-0.323657036	-0.15546608	-0.264255524	-0.224575996	-0.201982498	-0.11773777	-0.37594223
0.444834541	0.346396128	E9Q0S6	E9Q0S6	TENS1_MOUSE	Tns1	Tensin-1	ENSG00000079308	ENST00000171887;ENST00000310858;ENST00000413280;ENST00000413554;ENST00000419504;ENST00000423413;ENST00000430930;ENST00000439083;ENST00000446688;ENST00000446903;ENST00000449814;ENST00000453356;ENST00000611415;ENST00000615025	ENSP00000171887;ENSP00000308321;ENSP00000393925;ENSP00000394171;ENSP00000395615;ENSP00000400383;ENSP00000404477;ENSP00000405460;ENSP00000406016;ENSP00000408724;ENSP00000411349;ENSP00000414704;ENSP00000480559;ENSP00000484271	Color2 [A=255, R=169, G=169, B=169]	1	4		HALLMARK_HEME_METABOLISM		WP_INTEGRINMEDIATED_CELL_ADHESION	ameboidal cell migration;biological regulation;cell junction assembly;cell junction organization;cell migration;cell motility;cell-substrate junction assembly;cellular component assembly;cellular component assembly at cellular level;cellular component movement;cellular component organization;cellular component organization at cellular level;cellular component organization or biogenesis;cellular c…	binding;cation binding;ion binding;metal ion binding	adherens junction;anchoring junction;cell junction;cell part;cell surface;cell-substrate adherens junction;cell-substrate junction;cytoplasm;cytoskeleton;focal adhesion;intracellular non-membrane-bounded organelle;intracellular organelle;intracellular part;non-membrane-bounded organelle;organelle	1.930487633	1.596810341	2.384263515	1.903445721	1.863939285	2.218244076	0.98799324	0.394026756	1.241390705	1.228830814	0.833875656	1.599892616	1.646355629	1.35187912	1.769088745	1.749637604	1.416662216	0.980125427
0.575726697	2.049211661	E9Q0T8	A0A571BD48;E9Q0T8;A0A087WR13	E9Q0T8_MOUSE	Dnah7a	Dynein, axonemal, heavy chain 7A				Color2 [A=255, R=169, G=169, B=169]	1	4								2.342500687	2.397794724	-3.995599747	2.473265171	2.732113838	2.374472141	1.841193199	-2.675866604	2.265007496	2.741288662	2.44849968	2.388180733	1.716261864	1.548009872	2.447834969	1.962563515	-2.289266109	1.811038017
0.343357647	0.288515091	E9Q137	E9Q137	TX264_MOUSE	Tex264	Testis-expressed protein 264 homolog	ENSG00000164081	ENST00000341333;ENST00000395057;ENST00000412249;ENST00000415259;ENST00000416589;ENST00000419358;ENST00000425781;ENST00000444233;ENST00000457573;ENST00000457927;ENST00000611400;ENST00000614067	ENSP00000340969;ENSP00000378497;ENSP00000393736;ENSP00000396628;ENSP00000398802;ENSP00000405783;ENSP00000407151;ENSP00000408186;ENSP00000408989;ENSP00000415957;ENSP00000477946;ENSP00000478139	Color2 [A=255, R=169, G=169, B=169]	1	4			Platelet degranulation				extracellular membrane-bounded organelle;extracellular organelle;extracellular region part;extracellular vesicular exosome;membrane-bounded organelle;membrane-bounded vesicle;organelle;vesicle	0.242797852	0.868517876	0.066936016	0.819370747	-0.988255501	0.007531643	-0.406378746	-0.479333878	-0.012375355	0.525270939	0.011712074	-0.569525719	0.121567726	-0.927779198	-0.085073471	0.212284088	-0.70338726	-0.214850426
1.811024746	-1.073789676	E9Q1M1	E9Q1M1	E9Q1M1_MOUSE	Pdzd2	PDZ domain containing 2	ENSG00000133401	ENST00000438447;ENST00000513910	ENSP00000402033;ENSP00000424901	Color2 [A=255, R=169, G=169, B=169]	1	4					biological adhesion;cell adhesion;cellular process		cell junction;cell part;cell-cell junction;cytoplasm;cytoplasmic part;endoplasmic reticulum;extracellular region;intracellular membrane-bounded organelle;intracellular organelle;intracellular part;membrane-bounded organelle;nucleus;organelle	-1.600852966	-2.291970253	-2.909736156	-2.333500385	-4.089431763	-2.328958988	-2.403884888	-2.642734528	-2.197980404	-3.299938917	-3.216357231	-3.949672699	-2.562001228	-2.970838785	-2.960508347	-2.673086166	-2.963949919	-2.55975914
0.64859538	-1.674845854	E9Q1Z6	E9Q1Z6	E9Q1Z6_MOUSE	Pira12	Paired-Ig-like receptor A12				Color2 [A=255, R=169, G=169, B=169]	1	4								0.576903343	-3.787997484	-0.529558659	-2.292159319	-3.474572659	0.1060462	0.814674377	1.615761757	1.293441296	0.707714558	-2.720872402	0.712497711	1.509474754	-3.750061274	1.748875618	1.793953896	-3.794751167	-3.199414015
0.195975201	-0.173138618	E9Q236	E9Q236	MRP4_MOUSE	Abcc4	ATP-binding cassette sub-family C member 4	ENSG00000125257	ENST00000376887;ENST00000536256;ENST00000629385	ENSP00000366084;ENSP00000442024;ENSP00000487081	Color2 [A=255, R=169, G=169, B=169]	1	4		HALLMARK_ANDROGEN_RESPONSE	ABC-family proteins mediated transport;Platelet degranulation	WP_ASPIRIN_AND_MIRNAS;WP_CHOLESTASIS;WP_DRUG_INDUCTION_OF_BILE_ACID_PATHWAY;WP_ECTODERM_DIFFERENTIATION;WP_FLUOROPYRIMIDINE_ACTIVITY;WP_FOXA2_PATHWAY;WP_NRF2_PATHWAY;WP_NUCLEAR_RECEPTORS_METAPATHWAY;WP_PHOTODYNAMIC_THERAPYINDUCED_NFE2L2_NRF2_SURVIVAL_SIGNALING;WP_PREGNANE_X_RECEPTOR_PATHWAY;WP_PROSTAGLANDIN_SYNTHESIS_AND_REGULATION;WP_PROXIMAL_TUBULE_TRANSPORT;WP_TYROBP_CAUSAL_NETWORK_IN_MICROGLIA	biological regulation;blood coagulation;cell activation;cellular process;coagulation;establishment of localization;establishment of localization in cell;exocytosis;hemostasis;metabolic process;multicellular organismal process;oxidation-reduction process;platelet activation;platelet degranulation;positive regulation of biological process;positive regulation of cell proliferation;positive regulatio…	15-hydroxyprostaglandin dehydrogenase (NAD+) activity;active transmembrane transporter activity;adenyl nucleotide binding;adenyl ribonucleotide binding;ATP binding;ATPase activity;ATPase activity, coupled;ATPase activity, coupled to movement of substances;ATPase activity, coupled to transmembrane movement of substances;binding;catalytic activity;hydrolase activity;hydrolase activity, acting on ac…	basolateral plasma membrane;cell part;cytoplasmic part;cytoplasmic vesicle membrane;cytoplasmic vesicle part;integral to membrane;intracellular organelle part;intracellular part;intrinsic to membrane;membrane;membrane part;organelle membrane;organelle part;plasma membrane;plasma membrane part;platelet dense granule membrane;secretory granule membrane;vesicle membrane	-1.540944099	-1.377101898	-1.766014576	-1.722851276	-1.519060135	-3.266859531	-1.122221947	-0.556361198	-1.548698902	-1.371283054	-0.893484116	-1.481930733	-1.119381905	-3.222746372	-1.353936195	-1.280343056	-2.606003761	-2.701929569
0.215850392	-0.119702657	E9Q238	E9Q238	E9Q238_MOUSE	Kank1	KN motif and ankyrin repeat domains 1	ENSG00000107104	ENST00000382286;ENST00000382289;ENST00000382293;ENST00000382297;ENST00000382303;ENST00000619269	ENSP00000371723;ENSP00000371726;ENSP00000371730;ENSP00000371734;ENSP00000371740;ENSP00000477725	Color2 [A=255, R=169, G=169, B=169]	1	4				WP_VEGFAVEGFR2_SIGNALING	biological regulation;biosynthetic process;cellular biosynthetic process;cellular component organization;cellular component organization or biogenesis;cellular macromolecule biosynthetic process;cellular macromolecule metabolic process;cellular metabolic process;cellular nitrogen compound metabolic process;cellular process;macromolecule biosynthetic process;macromolecule metabolic process;metabol…	beta-catenin binding;binding;protein binding	cell part;cell projection membrane;cell projection part;cytoplasm;intracellular membrane-bounded organelle;intracellular organelle;intracellular part;leading edge membrane;membrane part;membrane-bounded organelle;nucleus;organelle;plasma membrane part;ruffle membrane	-0.554983139	-0.574007988	-0.684792995	-0.503490925	-0.991044998	-0.595323086	-0.840049744	-1.248948097	-1.506689548	-1.391182423	-1.131933212	-1.431679726	-3.088528156	-0.707779884	-1.224417686	-1.010004997	-2.529940367	-1.281845093
0.727035369	-0.376796722	E9Q286	E9Q286	ICE1_MOUSE	Ice1	Little elongation complex subunit 1	ENSG00000164151	ENST00000296564;ENST00000512608	ENSP00000296564;ENSP00000485617	Color2 [A=255, R=169, G=169, B=169]	1	4			RNA polymerase II transcribes snRNA genes		biological regulation;biosynthetic process;cellular biosynthetic process;cellular macromolecule biosynthetic process;cellular macromolecule metabolic process;cellular metabolic process;cellular nitrogen compound metabolic process;cellular process;macromolecule biosynthetic process;macromolecule metabolic process;metabolic process;nitrogen compound metabolic process;nucleic acid metabolic process;…	binding;identical protein binding;protein binding;protein dimerization activity;protein homodimerization activity	Cajal body;cell part;chromatin;chromosomal part;histone locus body;intracellular organelle part;intracellular part;macromolecular complex;nuclear body;nuclear part;nucleoplasm part;organelle part;protein complex;transcription elongation factor complex;transcriptionally active chromatin	-3.831460238	-3.723771095	-2.941830158	-2.44631958	-2.626170158	-3.817458868	-2.339632988	-2.515369415	-2.677013874	-2.634740353	-3.318017006	-2.709649086	-2.341580391	-2.295804024	-2.098167419	-2.744879723	-2.014609337	-3.450886488
0.242005905	-0.112915039	E9Q2E4	E9Q2E4	E9Q2E4_MOUSE	Hectd4	HECT domain E3 ubiquitin protein ligase 4	ENSG00000173064	ENST00000377560;ENST00000430131;ENST00000548588;ENST00000550722;ENST00000550724	ENSP00000366783;ENSP00000404379;ENSP00000448061;ENSP00000449784;ENSP00000477079	Color2 [A=255, R=169, G=169, B=169]	1	4					alcohol metabolic process;biological regulation;carbohydrate homeostasis;carbohydrate metabolic process;cellular carbohydrate metabolic process;cellular macromolecule metabolic process;cellular metabolic process;cellular process;cellular protein metabolic process;chemical homeostasis;glucose homeostasis;glucose metabolic process;hexose metabolic process;homeostatic process;macromolecule metabolic…	acid-amino acid ligase activity;catalytic activity;ligase activity;ligase activity, forming carbon-nitrogen bonds;small conjugating protein ligase activity;ubiquitin-protein ligase activity	cell part;cytoplasm;integral to membrane;intracellular membrane-bounded organelle;intracellular organelle;intracellular part;intrinsic to membrane;membrane part;membrane-bounded organelle;nucleus;organelle	0.233858109	0.130829811	0.289849758	-0.168799877	0.559994698	0.192000866	0.055577278	-0.354413033	0.154452801	-0.344865322	-0.00981617	-0.128446579	-0.286147118	-0.270280838	0.182368279	-0.216288567	0.086499214	-0.099622726
1.099215127	-0.698839347	E9Q2I4	E9Q2I4	E9Q2I4_MOUSE	Mideas	Mitotic deacetylase associated SANT domain protein				Color2 [A=255, R=169, G=169, B=169]	1	4								-2.389783859	-2.924654961	-1.879025936	-2.476295948	-2.544195175	-2.367478848	-2.177035332	-1.563315392	-2.542793751	-2.645064354	-2.948939323	-2.785658836	-2.011774063	-2.49832058	-1.811908722	-2.469269753	-2.529108047	-2.247166395
0.22410687	0.203824679	E9Q394	E9Q394	AKP13_MOUSE	Akap13	A-kinase anchor protein 13	ENSG00000170776	ENST00000361243;ENST00000394510;ENST00000394518;ENST00000557852;ENST00000558166;ENST00000558811;ENST00000559362;ENST00000559486;ENST00000560256;ENST00000560302;ENST00000560340;ENST00000560579;ENST00000560676;ENST00000612418	ENSP00000354718;ENSP00000378018;ENSP00000378026;ENSP00000452622;ENSP00000452698;ENSP00000453205;ENSP00000453620;ENSP00000453634;ENSP00000453768;ENSP00000477780;ENSP00000480789;ENSP00000481485;ENSP00000482058;ENSP00000483091	Color2 [A=255, R=169, G=169, B=169]	1	4		HALLMARK_MITOTIC_SPINDLE	G alpha (12/13) signalling events;NRAGE signals death through JNK;Rho GTPase cycle	WP_G_PROTEIN_SIGNALING_PATHWAYS;WP_GLUCOCORTICOID_RECEPTOR_PATHWAY;WP_NUCLEAR_RECEPTORS_METAPATHWAY	biological regulation;cell surface receptor linked signaling pathway;cellular macromolecule metabolic process;cellular metabolic process;cellular process;cellular protein metabolic process;cellular response to stimulus;enzyme linked receptor protein signaling pathway;establishment of localization;establishment of localization in cell;intracellular signal transduction;intracellular transport;macro…	binding;cAMP-dependent protein kinase activity;catalytic activity;cation binding;cyclic nucleotide-dependent protein kinase activity;enzyme regulator activity;GTPase regulator activity;guanyl-nucleotide exchange factor activity;ion binding;kinase activity;metal ion binding;molecular transducer activity;nucleoside-triphosphatase regulator activity;phosphotransferase activity, alcohol group as acce…	cell part;cytoplasm;cytoplasmic part;cytosol;intracellular membrane-bounded organelle;intracellular organelle;intracellular part;membrane;membrane-bounded organelle;nucleus;organelle;perinuclear region of cytoplasm	0.293020248	-0.180274963	0.955924511	0.020390987	0.649230003	0.980133533	0.024794579	-0.633934021	0.280596256	-0.247292042	0.003312111	0.526910782	-0.360687256	-0.486794472	0.356764793	-0.676882744	0.130075455	-0.28223896
0.804416434	0.33868885	E9Q3C1	E9Q3C1	C2CD2_MOUSE	C2cd2	C2 domain-containing protein 2	ENSG00000157617	ENST00000329623;ENST00000380486;ENST00000449165	ENSP00000329302;ENSP00000369853;ENSP00000388704	Color2 [A=255, R=169, G=169, B=169]	1	4							cell part;cytoplasmic part;cytosol;extracellular region;intracellular membrane-bounded organelle;intracellular organelle;intracellular part;membrane-bounded organelle;nucleus;organelle	1.070745468	1.895595551	1.44894743	1.290390491	1.69209671	1.528632641	0.309963226	0.646558762	0.971992016	0.974462032	0.921183586	1.048934937	0.120079041	-3.011254072	-0.250717163	-0.458265305	-0.40874958	-0.725046158
0.027306722	0.027861913	E9Q3G8	E9Q3G8	E9Q3G8_MOUSE	Nup153	Nucleoporin 153	ENSG00000124789	ENST00000262077;ENST00000537253;ENST00000613258	ENSP00000262077;ENSP00000444029;ENSP00000478627	Color2 [A=255, R=169, G=169, B=169]	1	4		HALLMARK_E2F_TARGETS	ISG15 antiviral mechanism;NEP/NS2 Interacts with the Cellular Export Machinery;NS1 Mediated Effects on Host Pathways;Nuclear import of Rev protein;Nuclear Pore Complex (NPC) Disassembly;Regulation of Glucokinase by Glucokinase Regulatory Protein;Regulation of HSF1-mediated heat shock response;Rev-mediated nuclear export of HIV RNA;snRNP Assembly;SUMOylation of chromatin organization proteins;SUMO…	WP_TGFBETA_SIGNALING_PATHWAY	biological regulation;biosynthetic process;carbohydrate metabolic process;carbohydrate transport;cell cycle;cell cycle process;cell surface receptor linked signaling pathway;cellular biosynthetic process;cellular component assembly;cellular component assembly at cellular level;cellular component disassembly;cellular component disassembly at cellular level;cellular component organization;cellular …	binding;cation binding;DNA binding;identical protein binding;ion binding;metal ion binding;nucleic acid binding;nucleocytoplasmic transporter activity;protein anchor;protein binding;structural constituent of nuclear pore;structural molecule activity;transition metal ion binding;transporter activity;zinc ion binding	cell part;cytoplasm;inclusion body;intracellular non-membrane-bounded organelle;intracellular organelle;intracellular organelle part;intracellular part;macromolecular complex;membrane;membrane part;non-membrane-bounded organelle;nuclear inclusion body;nuclear membrane;nuclear part;nuclear periphery;nuclear pore;nucleolus;nucleoplasm;organelle;organelle membrane;organelle part;pore complex;protein…	0.220687866	-0.236696243	0.478392124	-0.029001713	-0.083245277	0.550896168	0.28823185	-0.441444397	0.4834342	0.193740368	-0.224304199	0.444371223	0.374585152	0.03558445	0.540977478	0.153300285	-0.017019272	0.126312256
0.252991273	0.084941546	E9Q3L2	E9Q3L2	PI4KA_MOUSE	Pi4ka	Phosphatidylinositol 4-kinase alpha	ENSG00000241973	ENST00000255882;ENST00000399213;ENST00000414196;ENST00000449120;ENST00000572273	ENSP00000255882;ENSP00000382162;ENSP00000402437;ENSP00000402981;ENSP00000458238	Color2 [A=255, R=169, G=169, B=169]	1	4			Synthesis of PIPs at the ER membrane;Synthesis of PIPs at the Golgi membrane	WP_22Q112_COPY_NUMBER_VARIATION_SYNDROME;WP_ECTODERM_DIFFERENTIATION	actin cytoskeleton organization;actin filament-based process;biological regulation;biosynthetic process;cellular biosynthetic process;cellular component organization;cellular component organization at cellular level;cellular component organization or biogenesis;cellular component organization or biogenesis at cellular level;cellular lipid metabolic process;cellular metabolic process;cellular proc…	1-phosphatidylinositol 4-kinase activity;adenyl nucleotide binding;adenyl ribonucleotide binding;ATP binding;binding;catalytic activity;inositol or phosphatidylinositol kinase activity;kinase activity;lipid kinase activity;nucleotide binding;phosphatidylinositol kinase activity;phosphotransferase activity, alcohol group as acceptor;purine nucleotide binding;purine ribonucleoside triphosphate bind…	adherens junction;anchoring junction;cell junction;cell part;cell-substrate adherens junction;cell-substrate junction;cytoplasm;cytoplasmic part;cytoplasmic vesicle membrane;cytoplasmic vesicle part;cytosol;extracellular membrane-bounded organelle;extracellular organelle;extracellular region part;extracellular vesicular exosome;focal adhesion;Golgi apparatus part;Golgi membrane;Golgi-associated v…	0.583756447	0.491175652	0.626212597	0.510138035	0.874637604	0.634743214	0.356235504	0.01510334	0.33196497	0.206944942	0.462528229	0.288655281	0.116017342	0.122301102	0.271904945	0.157502174	0.339157104	-0.152125359
0.048818373	0.044562658	E9Q401	E9Q401	RYR2_MOUSE	Ryr2	Ryanodine receptor 2	ENSG00000198626	ENST00000360064;ENST00000366574	ENSP00000353174;ENSP00000355533	Color2 [A=255, R=169, G=169, B=169]	1	4		HALLMARK_KRAS_SIGNALING_DN	Ion homeostasis;Stimuli-sensing channels	WP_ARRHYTHMOGENIC_RIGHT_VENTRICULAR_CARDIOMYOPATHY;WP_CALCIUM_REGULATION_IN_CARDIAC_CELLS;WP_CELLTYPE_DEPENDENT_SELECTIVITY_OF_CCK2R_SIGNALING;WP_DISRUPTION_OF_POSTSYNAPTIC_SIGNALING_BY_CNV;WP_MYOMETRIAL_RELAXATION_AND_CONTRACTION_PATHWAYS;WP_SUDDEN_INFANT_DEATH_SYNDROME_SIDS_SUSCEPTIBILITY_PATHWAYS	anatomical structure morphogenesis;apoptosis;biological regulation;BMP signaling pathway;calcium ion homeostasis;calcium ion transport;calcium ion transport into cytosol;calcium-mediated signaling;calcium-mediated signaling using intracellular calcium source;canonical Wnt receptor signaling pathway;cardiac muscle contraction;cardiac muscle hypertrophy;cardiac muscle tissue morphogenesis;cation ho…	binding;calcium channel activity;calcium ion binding;calcium-induced calcium release activity;calcium-release channel activity;calmodulin binding;cation binding;cation channel activity;cation transmembrane transporter activity;channel activity;enzyme binding;gated channel activity;identical protein binding;intracellular ligand-gated calcium channel activity;intracellular ligand-gated ion channel …	calcium channel complex;cation channel complex;cell part;contractile fiber part;cytoplasmic part;endoplasmic reticulum;endoplasmic reticulum membrane;endoplasmic reticulum part;extracellular membrane-bounded organelle;extracellular organelle;extracellular region part;extracellular vesicular exosome;integral to membrane;intracellular membrane-bounded organelle;intracellular organelle;intracellular…	1.121725082	1.728116035	1.585179806	0.990122318	1.716100693	1.389111042	0.560461998	0.529102325	1.076622486	0.255805492	0.96095562	1.08311367	0.947897911	-3.123342037	-0.408301353	0.948012352	1.324651718	-1.327145576
0.41093997	0.168803215	E9Q411	E9Q411	E9Q411_MOUSE	Nbas	Neuroblastoma amplified sequence	ENSG00000151779	ENST00000281513;ENST00000417461;ENST00000423602;ENST00000427792;ENST00000429842;ENST00000433283;ENST00000441755;ENST00000442506	ENSP00000281513;ENSP00000390920;ENSP00000391476;ENSP00000392421;ENSP00000396501;ENSP00000398411;ENSP00000402458;ENSP00000403119	Color2 [A=255, R=169, G=169, B=169]	1	4			COPI-dependent Golgi-to-ER retrograde traffic		biological regulation;catabolic process;cellular catabolic process;cellular macromolecule catabolic process;cellular macromolecule metabolic process;cellular metabolic process;cellular nitrogen compound metabolic process;cellular process;establishment of localization;establishment of localization in cell;Golgi vesicle transport;intracellular transport;macromolecule catabolic process;macromolecule…		cell part;cytoplasm;cytoplasmic part;Golgi apparatus;intracellular membrane-bounded organelle;intracellular non-membrane-bounded organelle;intracellular organelle;intracellular organelle part;intracellular part;membrane;membrane-bounded organelle;non-membrane-bounded organelle;nuclear membrane;nuclear part;nucleolus;organelle;organelle membrane;organelle part	0.833219528	1.44728756	1.015015125	0.786835194	1.395800591	1.111562252	0.638932228	0.50435257	0.839556217	0.544915676	0.926633835	1.017701149	0.647392273	0.710474968	0.641074181	0.556146622	0.706803322	0.188820839
0.323445369	-0.162066778	E9Q414	E9Q414	APOB_MOUSE	Apob	Apolipoprotein B-100	ENSG00000084674	ENST00000233242;ENST00000399256;ENST00000616098	ENSP00000233242;ENSP00000382200;ENSP00000477990	Color2 [A=255, R=169, G=169, B=169]	1	4			Cargo recognition for clathrin-mediated endocytosis;Cell surface interactions at the vascular wall;Chylomicron assembly;Chylomicron clearance;Chylomicron remodeling;Clathrin-mediated endocytosis;LDL clearance;LDL remodeling;Platelet sensitization by LDL;Post-translational protein phosphorylation;Regulation of Insulin-like Growth Factor (IGF) transport and uptake by Insulin-like Growth Factor Bind…	WP_CHOLESTEROL_METABOLISM;WP_FAMILIAL_HYPERLIPIDEMIA_TYPE_2;WP_FOLATE_METABOLISM;WP_FOXA2_PATHWAY;WP_LIPID_PARTICLES_COMPOSITION;WP_MALE_INFERTILITY;WP_METABOLIC_PATHWAY_OF_LDL_HDL_AND_TG_INCLUDING_DISEASES;WP_PERTURBATIONS_TO_HOSTCELL_AUTOPHAGY_INDUCED_BY_SARSCOV2_PROTEINS;WP_SELENIUM_MICRONUTRIENT_NETWORK;WP_STATIN_INHIBITION_OF_CHOLESTEROL_PRODUCTION;WP_VITAMIN_B12_METABOLISM	acylglycerol catabolic process;acylglycerol metabolic process;alcohol metabolic process;anatomical structure development;anatomical structure morphogenesis;artery morphogenesis;biological regulation;biosynthetic process;blood coagulation;blood vessel morphogenesis;catabolic process;cell migration;cell motility;cellular biosynthetic process;cellular catabolic process;cellular component assembly;ce…	binding;carbohydrate binding;cholesterol transporter activity;enzyme binding;glycosaminoglycan binding;heparin binding;lipase binding;lipid binding;lipid transporter activity;lipoprotein particle receptor binding;low-density lipoprotein particle receptor binding;pattern binding;phospholipid binding;polysaccharide binding;protein binding;receptor binding;sterol transporter activity;substrate-speci…	actin cytoskeleton;cell body;cell part;chylomicron;chylomicron remnant;clathrin coated vesicle membrane;clathrin-coated endocytic vesicle membrane;coated vesicle membrane;cytoplasm;cytoplasmic membrane-bounded vesicle lumen;cytoplasmic part;cytoplasmic vesicle membrane;cytoplasmic vesicle part;cytoskeleton;cytosol;early endosome;endocytic vesicle lumen;endocytic vesicle membrane;endoplasmic retic…	-1.398091316	-1.376096725	-1.342317104	-1.227489948	-1.396112442	-1.22234869	-1.115317345	-1.533050537	-1.358718395	-1.387665272	-1.281087875	-1.824533463	-0.99743557	-1.551814079	-1.949205399	-1.207019806	-0.881181717	-2.416607618
0.072124965	-0.048992793	E9Q4N7	E9Q4N7	ARI1B_MOUSE	Arid1b	AT-rich interactive domain-containing protein 1B	ENSG00000049618	ENST00000319584;ENST00000346085;ENST00000350026;ENST00000400790;ENST00000414678	ENSP00000055163;ENSP00000313006;ENSP00000344546;ENSP00000383596;ENSP00000412835	Color2 [A=255, R=169, G=169, B=169]	1	4			RMTs methylate histone arginines;RUNX1 interacts with co-factors whose precise effect on RUNX1 targets is not known	WP_THERMOGENESIS;WP_TUMOR_SUPPRESSOR_ACTIVITY_OF_SMARCB1	anatomical structure development;biological regulation;biosynthetic process;cellular biosynthetic process;cellular component organization;cellular component organization at cellular level;cellular component organization or biogenesis;cellular component organization or biogenesis at cellular level;cellular macromolecule biosynthetic process;cellular macromolecule metabolic process;cellular metabol…	binding;DNA binding;nucleic acid binding;protein binding transcription factor activity;transcription coactivator activity;transcription cofactor activity;transcription factor binding transcription factor activity	cell part;chromatin remodeling complex;cytoplasm;intracellular membrane-bounded organelle;intracellular organelle;intracellular organelle part;intracellular part;macromolecular complex;membrane-bounded organelle;nBAF complex;nuclear part;nucleoplasm;nucleus;organelle;organelle part;protein complex;SWI/SNF complex;SWI/SNF-type complex	0.094286919	-0.237570763	0.382793903	-0.342527866	0.262382507	0.417984486	0.300979614	-0.28899765	0.484343052	0.023609638	0.178091049	0.14764595	0.016119003	0.32361412	0.48445797	0.047374725	0.28441906	0.179586411
0.478640028	0.442977269	E9Q4P1	E9Q4P1	WDFY1_MOUSE	Wdfy1	WD repeat and FYVE domain-containing protein 1	ENSG00000085449	ENST00000233055;ENST00000429915	ENSP00000233055;ENSP00000395416	Color2 [A=255, R=169, G=169, B=169]	1	4						1-phosphatidylinositol binding;binding;cation binding;ion binding;lipid binding;metal ion binding;phosphatidylinositol binding;phospholipid binding;transition metal ion binding;zinc ion binding	cell part;cytoplasmic part;cytosol;early endosome;endosome;intracellular membrane-bounded organelle;intracellular organelle;intracellular part;membrane-bounded organelle;nucleus;organelle	0.763051987	0.773430824	0.803274632	0.7220788	0.744359016	1.256979465	0.304668427	-0.687964439	0.58944273	0.538484097	0.313367844	0.683226585	0.209371567	-0.153051376	0.34360218	0.062479019	-0.279118538	0.435617447
0.809122068	-2.763835192	E9Q4Z2	E9Q4Z2	ACACB_MOUSE	Acacb	Acetyl-CoA carboxylase 2	ENSG00000076555	ENST00000338432;ENST00000377848;ENST00000377854;ENST00000536440;ENST00000538526;ENST00000539864;ENST00000544726	ENSP00000341044;ENSP00000367079;ENSP00000367085;ENSP00000443281;ENSP00000443494;ENSP00000474680;ENSP00000478488	Color2 [A=255, R=169, G=169, B=169]	1	4			Activation of gene expression by SREBF (SREBP);Biotin transport and metabolism;ChREBP activates metabolic gene expression;Import of palmitoyl-CoA into the mitochondrial matrix	WP_7Q1123_COPY_NUMBER_VARIATION_SYNDROME;WP_AMPACTIVATED_PROTEIN_KINASE_SIGNALING;WP_BIOTIN_METABOLISM_INCLUDING_IMDS;WP_BRAINDERIVED_NEUROTROPHIC_FACTOR_BDNF_SIGNALING_PATHWAY;WP_CLEAR_CELL_RENAL_CELL_CARCINOMA_PATHWAYS;WP_FATTY_ACID_BIOSYNTHESIS;WP_HEREDITARY_LEIOMYOMATOSIS_AND_RENAL_CELL_CARCINOMA_PATHWAY;WP_IL18_SIGNALING_PATHWAY;WP_LEPTIN_SIGNALING_PATHWAY;WP_VEGFAVEGFR2_SIGNALING	acetyl-CoA metabolic process;amine transport;amino acid transmembrane transport;amino acid transport;betaine transport;biological regulation;biosynthetic process;biotin metabolic process;carboxylic acid biosynthetic process;carboxylic acid metabolic process;carboxylic acid transport;carnitine shuttle;carnitine transport;cation transport;cellular amide metabolic process;cellular biosynthetic proce…	acetyl-CoA carboxylase activity;adenyl nucleotide binding;adenyl ribonucleotide binding;ATP binding;binding;biotin binding;biotin carboxylase activity;carboxylic acid binding;catalytic activity;cation binding;CoA carboxylase activity;ion binding;ligase activity;ligase activity, forming carbon-carbon bonds;ligase activity, forming carbon-nitrogen bonds;metal ion binding;monocarboxylic acid binding…	cell part;cytoplasmic part;cytosol;endomembrane system;intracellular membrane-bounded organelle;intracellular organelle;intracellular organelle part;intracellular part;membrane;membrane-bounded organelle;mitochondrial membrane;mitochondrial outer membrane;mitochondrial part;mitochondrion;nucleus;organelle;organelle membrane;organelle outer membrane;organelle part;outer membrane	0.647616386	0.743494987	-0.849164486	0.349171162	-2.719938993	0.356342793	0.595777512	-0.059422493	0.653344631	-3.764941931	0.754262924	-4.091126919	-2.690167904	-5.118655205	0.313447952	0.455713272	-3.316962004	6.328843117
0.725446154	0.312690735	E9Q512	E9Q512	E9Q512_MOUSE	Trip11	Thyroid hormone receptor interactor 11	ENSG00000100815	ENST00000267622;ENST00000554357;ENST00000555516;ENST00000557017	ENSP00000267622;ENSP00000451032;ENSP00000451607;ENSP00000451944	Color2 [A=255, R=169, G=169, B=169]	1	4			Intraflagellar transport;Intra-Golgi traffic		anatomical structure development;biosynthetic process;cardiac septum development;cellular biosynthetic process;cellular component organization;cellular component organization at cellular level;cellular component organization or biogenesis;cellular component organization or biogenesis at cellular level;cellular macromolecule biosynthetic process;cellular macromolecule metabolic process;cellular me…	protein binding transcription factor activity;transcription coactivator activity;transcription cofactor activity;transcription factor binding transcription factor activity	cell part;cis-Golgi network;cytoplasmic part;cytoplasmic vesicle part;cytoskeleton;Golgi apparatus;Golgi apparatus part;Golgi membrane;inner acrosomal membrane;intracellular membrane-bounded organelle;intracellular non-membrane-bounded organelle;intracellular organelle;intracellular organelle part;intracellular part;membrane;membrane part;membrane-bounded organelle;non-membrane-bounded organelle;…	0.859368324	0.985455513	1.315603733	0.718988895	1.396952629	1.165297985	0.988179207	0.652371407	1.117124081	1.119344234	1.065248489	1.511154175	0.741658211	0.797401428	0.867993355	0.667005539	0.755300522	0.546816826
0.006884956	0.006322861	E9Q555	E9Q555	RN213_MOUSE	Rnf213	E3 ubiquitin-protein ligase RNF213	ENSG00000173821	ENST00000319921;ENST00000508628;ENST00000573038;ENST00000582970	ENSP00000324392;ENSP00000425956;ENSP00000460462;ENSP00000464087	Color2 [A=255, R=169, G=169, B=169]	1	4		HALLMARK_INTERFERON_GAMMA_RESPONSE	Antigen processing: Ubiquitination & Proteasome degradation		cellular macromolecule metabolic process;cellular metabolic process;cellular process;cellular protein metabolic process;macromolecule metabolic process;macromolecule modification;metabolic process;primary metabolic process;protein autoubiquitination;protein metabolic process;protein modification by small protein conjugation;protein modification by small protein conjugation or removal;protein modi…	acid-amino acid ligase activity;ATPase activity;binding;catalytic activity;cation binding;hydrolase activity;hydrolase activity, acting on acid anhydrides;hydrolase activity, acting on acid anhydrides, in phosphorus-containing anhydrides;ion binding;ligase activity;ligase activity, forming carbon-nitrogen bonds;metal ion binding;nucleoside-triphosphatase activity;pyrophosphatase activity;small co…	cell part;cytoplasm;intracellular non-membrane-bounded organelle;intracellular organelle;intracellular organelle part;intracellular part;membrane;non-membrane-bounded organelle;nuclear part;nucleolus;organelle;organelle part	1.099222183	0.959109306	0.91741991	0.806338787	0.899768829	1.238509655	0.735947609	0.983433723	1.444294453	0.639361858	1.372515678	1.17076683	0.942914009	1.484941483	0.905321121	1.0545187	0.74135685	0.842920303
0.325280713	0.873718262	E9Q557	E9Q557	DESP_MOUSE	Dsp	Desmoplakin	ENSG00000096696	ENST00000379802;ENST00000418664	ENSP00000369129;ENSP00000396591	Color2 [A=255, R=169, G=169, B=169]	1	4			Apoptotic cleavage of cell adhesion proteins;Formation of the cornified envelope;Keratinization;Neutrophil degranulation	WP_ARRHYTHMOGENIC_RIGHT_VENTRICULAR_CARDIOMYOPATHY;WP_EPITHELIAL_TO_MESENCHYMAL_TRANSITION_IN_COLORECTAL_CANCER;WP_LUNG_FIBROSIS	adherens junction organization;anatomical structure development;anatomical structure morphogenesis;apoptosis;cardiac muscle tissue morphogenesis;cell death;cell differentiation;cell junction organization;cell-cell junction organization;cellular component disassembly;cellular component disassembly at cellular level;cellular component disassembly involved in apoptosis;cellular component organizatio…	binding;binding, bridging;enzyme binding;kinase binding;protein binding;protein binding, bridging;protein kinase binding;protein kinase C binding;scaffold protein binding;structural constituent of cytoskeleton;structural molecule activity	adherens junction;anchoring junction;basolateral plasma membrane;cell junction;cell part;cell-cell adherens junction;cell-cell contact zone;cell-cell junction;cornified envelope;cytoplasmic part;cytoskeletal part;cytoskeleton;desmosome;extracellular membrane-bounded organelle;extracellular organelle;extracellular region part;extracellular vesicular exosome;fascia adherens;intercalated disc;interm…	-2.220423698	0.311489105	1.039657116	2.017813206	-1.779880524	-1.40393877	-1.278749466	-3.89092207	-2.92783165	-1.693277836	-3.26839447	-0.514676094	-1.17788887	-0.060626984	-0.784000397	-1.603663445	-3.294589043	1.023939133
0.234493531	-0.132212321	E9Q5C9	E9Q5C9	NOLC1_MOUSE	Nolc1	Nucleolar and coiled-body phosphoprotein 1	ENSG00000166197	ENST00000370007;ENST00000405356;ENST00000461421;ENST00000464969;ENST00000476468;ENST00000488254;ENST00000603946;ENST00000605788	ENSP00000359024;ENSP00000385410;ENSP00000473910;ENSP00000473927;ENSP00000474140;ENSP00000474710;ENSP00000474924;ENSP00000475080	Color2 [A=255, R=169, G=169, B=169]	1	4		HALLMARK_E2F_TARGETS;HALLMARK_G2M_CHECKPOINT;HALLMARK_MYC_TARGETS_V1;HALLMARK_MYC_TARGETS_V2;HALLMARK_UNFOLDED_PROTEIN_RESPONSE			cell cycle;cell cycle phase;cell cycle process;cellular component organization;cellular component organization at cellular level;cellular component organization or biogenesis;cellular component organization or biogenesis at cellular level;cellular macromolecule metabolic process;cellular metabolic process;cellular nitrogen compound metabolic process;cellular process;macromolecule metabolic proces…	adenyl nucleotide binding;adenyl ribonucleotide binding;ATP binding;binding;GTP binding;guanyl nucleotide binding;guanyl ribonucleotide binding;nucleotide binding;purine nucleotide binding;purine ribonucleoside triphosphate binding;purine ribonucleotide binding;ribonucleotide binding	Cajal body;cell part;cytoplasm;intracellular non-membrane-bounded organelle;intracellular organelle;intracellular organelle part;intracellular part;non-membrane-bounded organelle;nuclear body;nuclear part;nucleolus;nucleoplasm;nucleoplasm part;organelle;organelle part	-0.648653984	-1.296772957	-0.838999271	-1.408882618	-1.333158493	-0.953318119	-0.579670906	-0.830791473	-0.485129833	-0.479408741	-1.13996315	-0.672857285	-0.417325974	-0.503185272	-0.39522171	-0.710443497	-0.559912682	-4.042266369
0.174194467	0.552850246	E9Q5K9	E9Q5K9	YTDC1_MOUSE	Ythdc1	YTH domain-containing protein 1	ENSG00000083896;ENSG00000275272;ENSG00000083896	ENST00000344157;ENST00000355665;ENST00000613637;ENST00000615500;ENST00000505251;ENST00000507529;ENST00000510746;ENST00000579690	ENSP00000339245;ENSP00000347888;ENSP00000479213;ENSP00000484604;ENSP00000461990;ENSP00000462186;ENSP00000462238;ENSP00000463982	Color2 [A=255, R=169, G=169, B=169]	1	4		HALLMARK_G2M_CHECKPOINT;HALLMARK_UV_RESPONSE_DN			cellular component assembly;cellular component assembly at cellular level;cellular component organization;cellular component organization at cellular level;cellular component organization or biogenesis;cellular component organization or biogenesis at cellular level;cellular macromolecular complex assembly;cellular macromolecular complex subunit organization;cellular process;macromolecular complex…	binding;nucleic acid binding;RNA binding	cell part;intracellular membrane-bounded organelle;intracellular organelle;intracellular organelle part;intracellular part;membrane-bounded organelle;nuclear body;nuclear part;nucleoplasm part;nucleus;organelle;organelle part	0.18603611	-0.077629089	0.250950336	0.072193623	0.496134758	0.163921833	0.547557831	-2.997035503	0.239014149	-0.986202717	0.196481705	0.237808228	0.535523415	0.386178017	0.038468361	0.201199532	0.41090107	0.278659821
0.212508434	0.200971603	E9Q5M4	E9Q5M4	E9Q5M4_MOUSE	Zfr2	Zinc finger RNA binding protein 2	ENSG00000105278	ENST00000262961;ENST00000438164;ENST00000439086;ENST00000586578;ENST00000587212;ENST00000591712;ENST00000592398	ENSP00000262961;ENSP00000388567;ENSP00000388974;ENSP00000465574;ENSP00000467592;ENSP00000467762;ENSP00000468289	Color2 [A=255, R=169, G=169, B=169]	1	4						binding;cation binding;ion binding;metal ion binding;nucleic acid binding;transition metal ion binding;zinc ion binding		-0.577373505	-0.836424828	-0.182854176	-1.041580677	-0.322741508	-0.520276546	-0.911553383	-1.184848785	-0.217562199	-0.986815929	-0.520957947	-0.203275681	-0.785479546	-0.701327324	-0.142486572	-0.71908474	-0.281216621	-0.106674194
0.028007375	-0.079031308	E9Q616	E9Q616	E9Q616_MOUSE	Ahnak	AHNAK nucleoprotein (desmoyokin)	ENSG00000124942	ENST00000257247;ENST00000378024;ENST00000528508;ENST00000530124;ENST00000530285;ENST00000531324;ENST00000533365	ENSP00000257247;ENSP00000367263;ENSP00000433286;ENSP00000433635;ENSP00000433789;ENSP00000435357;ENSP00000436845	Color2 [A=255, R=169, G=169, B=169]	1	4		HALLMARK_IL2_STAT5_SIGNALING			biological regulation;cellular component assembly;cellular component organization;cellular component organization or biogenesis;macromolecular complex assembly;macromolecular complex subunit organization;protein complex assembly;protein complex subunit organization;protein oligomerization;regulation of biological process;regulation of cellular metabolic process;regulation of cellular process;regu…		actin cytoskeleton;adherens junction;anchoring junction;cell junction;cell part;cell-cell contact zone;cell-cell junction;cell-substrate adherens junction;cell-substrate junction;contractile fiber part;costamere;cytoplasm;cytoplasmic part;cytoskeleton;cytosol;extracellular membrane-bounded organelle;extracellular organelle;extracellular region part;extracellular vesicular exosome;focal adhesion;i…	4.882709503	2.908661842	4.69481039	4.845441341	2.692668915	4.644258976	4.66159153	2.397640228	4.508761883	4.58682394	2.596424103	4.147651672	5.560278893	4.188040733	5.944274902	5.706095695	3.848192215	4.900740623
0.317952801	0.182414373	E9Q634	E9Q634	MYO1E_MOUSE	Myo1e	Unconventional myosin-Ie	ENSG00000157483	ENST00000288235;ENST00000558571;ENST00000559269;ENST00000559412;ENST00000559489;ENST00000560749	ENSP00000288235;ENSP00000453178;ENSP00000453232;ENSP00000453811;ENSP00000453936;ENSP00000454113	Color2 [A=255, R=169, G=169, B=169]	1	4		HALLMARK_IL2_STAT5_SIGNALING;HALLMARK_MITOTIC_SPINDLE		WP_NEPHROTIC_SYNDROME;WP_PRIMARY_FOCAL_SEGMENTAL_GLOMERULOSCLEROSIS_FSGS	actin filament-based movement;actin filament-based process;anatomical structure development;biological regulation;cell development;cell differentiation;cell surface receptor linked signaling pathway;cellular component movement;cellular component organization;cellular component organization at cellular level;cellular component organization or biogenesis;cellular component organization or biogenesi…	actin binding;actin filament binding;adenyl nucleotide binding;adenyl ribonucleotide binding;ATP binding;ATPase activity;ATPase activity, coupled;binding;calmodulin binding;catalytic activity;cytoskeletal protein binding;hydrolase activity;hydrolase activity, acting on acid anhydrides;hydrolase activity, acting on acid anhydrides, in phosphorus-containing anhydrides;lipid binding;microfilament mo…	actin cytoskeleton;adherens junction;anchoring junction;cell junction;cell part;cell-cell junction;clathrin-coated vesicle;coated vesicle;cytoplasm;cytoplasmic membrane-bounded vesicle;cytoplasmic part;cytoplasmic vesicle;cytoskeletal part;cytoskeleton;extracellular membrane-bounded organelle;extracellular organelle;extracellular region part;extracellular vesicular exosome;intracellular membrane-…	1.217550278	0.972599983	1.041552067	1.069525242	1.197057724	1.596455097	1.269972801	0.800502777	1.29292345	0.990877628	1.582636833	1.337127686	1.759160042	1.98033905	2.148249626	1.576739311	1.971238136	1.377486229
0.401743932	0.251991272	E9Q6H8	E9Q6H8	E9Q6H8_MOUSE	Plekha5	Pleckstrin homology domain containing, family A member 5	ENSG00000052126	ENST00000299275;ENST00000424268;ENST00000429027;ENST00000536974;ENST00000538305;ENST00000538677;ENST00000538714;ENST00000538972;ENST00000539256;ENST00000540972	ENSP00000299275;ENSP00000400411;ENSP00000404296;ENSP00000439396;ENSP00000439673;ENSP00000440371;ENSP00000440611;ENSP00000441777;ENSP00000443553;ENSP00000446308	Color2 [A=255, R=169, G=169, B=169]	1	4			Synthesis of PIPs at the plasma membrane			1-phosphatidylinositol binding;binding;lipid binding;phosphatidylinositol binding;phosphatidylinositol-3,5-bisphosphate binding;phosphatidylinositol-3-phosphate binding;phosphatidylinositol-4-phosphate binding;phosphatidylinositol-5-phosphate binding;phospholipid binding	cell part;cytoplasmic part;cytosol;intracellular part;membrane	-0.116961479	-0.044064522	-0.094615459	-0.179925442	-0.090994835	0.0560956	-0.103064537	-0.628956795	-0.095062733	0.22874403	-0.415005684	0.115151405	0.323550224	0.303959846	0.223911285	0.291572571	0.165074348	-0.950588226
0.626886556	0.936878522	E9Q6J5	E9Q6J5	BD1L1_MOUSE	Bod1l	Biorientation of chromosomes in cell division protein 1-like 1				Color2 [A=255, R=169, G=169, B=169]	1	4								-0.826339722	-0.900202751	-0.316770077	-0.728382587	-0.452697754	-0.78358984	-0.720174789	-2.494112968	-0.414093494	0.085252285	-0.467545509	-0.435452461	-0.853745461	-0.600906372	-0.426301003	-0.342588425	-0.620522499	-3.722033024
0.004291222	0.014088392	E9Q6P5	E9Q6P5	TTC7B_MOUSE	Ttc7b	Tetratricopeptide repeat protein 7B	ENSG00000165914	ENST00000328459;ENST00000553948;ENST00000553972;ENST00000554462;ENST00000555005;ENST00000555239;ENST00000555894;ENST00000557292;ENST00000557766	ENSP00000336127;ENSP00000450520;ENSP00000451201;ENSP00000451238;ENSP00000451440;ENSP00000451825;ENSP00000451928;ENSP00000452031;ENSP00000452594	Color2 [A=255, R=169, G=169, B=169]	1	4								-0.393048286	-0.13062191	-0.515232563	-0.702744961	-0.142428398	-0.431741238	-0.739100456	-3.298952341	-1.14266634	-3.107717991	-0.68236351	-1.348372459	-0.81726265	-0.748837471	-0.986629486	-0.949360847	-0.77502346	-3.627494335
0.277416014	-0.140593847	E9Q6R7	E9Q6R7	E9Q6R7_MOUSE	Utrn	Utrophin	ENSG00000152818	ENST00000367524;ENST00000367525;ENST00000367526;ENST00000367545;ENST00000417142;ENST00000421035;ENST00000432686;ENST00000433557;ENST00000455022;ENST00000628146	ENSP00000356494;ENSP00000356495;ENSP00000356496;ENSP00000356515;ENSP00000387927;ENSP00000390879;ENSP00000396276;ENSP00000398923;ENSP00000404205;ENSP00000487153	Color2 [A=255, R=169, G=169, B=169]	1	4				WP_PRIMARY_FOCAL_SEGMENTAL_GLOMERULOSCLEROSIS_FSGS	aging;anatomical structure development;anatomical structure morphogenesis;biological regulation;cell differentiation;cell part morphogenesis;cell projection morphogenesis;cell projection organization;cellular component morphogenesis;cellular component organization;cellular component organization at cellular level;cellular component organization or biogenesis;cellular component organization or bio…	actin binding;binding;cation binding;cytoskeletal protein binding;enzyme binding;integrin binding;ion binding;kinase binding;metal ion binding;protein binding;protein complex binding;protein kinase binding;receptor binding;transition metal ion binding;vinculin binding;zinc ion binding	cell junction;cell part;cell projection;cell projection membrane;cell projection part;contractile fiber;cytoplasm;cytoplasmic part;cytoskeleton;dystrophin-associated glycoprotein complex;extracellular membrane-bounded organelle;extracellular organelle;extracellular region part;extracellular vesicular exosome;filopodium;filopodium membrane;intracellular non-membrane-bounded organelle;intracellular…	1.289974213	0.998833656	0.796461582	1.160559177	0.68676281	1.023722172	0.619729042	0.184303284	0.42810297	0.281102657	0.541589737	-0.012338638	1.086987495	0.520791054	0.082398415	0.796637535	-0.076465607	-0.12321949
0.245467044	0.124206225	E9Q6Y8	E9Q6Y8	E9Q6Y8_MOUSE	Usp31	ubiquitinyl hydrolase 1	ENSG00000103404	ENST00000219689;ENST00000563525;ENST00000567975	ENSP00000219689;ENSP00000461621;ENSP00000481339	Color2 [A=255, R=169, G=169, B=169]	1	4					biological regulation;catabolic process;cellular catabolic process;cellular macromolecule catabolic process;cellular macromolecule metabolic process;cellular metabolic process;cellular process;cellular protein metabolic process;macromolecule catabolic process;macromolecule metabolic process;macromolecule modification;metabolic process;modification-dependent macromolecule catabolic process;modific…	catalytic activity;cysteine-type endopeptidase activity;cysteine-type peptidase activity;endopeptidase activity;hydrolase activity;peptidase activity;peptidase activity, acting on L-amino acid peptides;small conjugating protein-specific protease activity;ubiquitin-specific protease activity	cell part;intracellular membrane-bounded organelle;intracellular organelle;intracellular part;membrane-bounded organelle;nucleus;organelle	-0.096839905	-0.307221413	-0.147905827	-0.693419933	0.005982399	-0.527124882	0.113183022	-0.31727314	0.197676182	-0.105958462	0.305009842	0.167153358	0.113166809	0.035452843	0.374680519	0.057103157	0.11636734	-0.340892792
0.354897194	0.132973353	E9Q735	E9Q735	UBE4A_MOUSE	Ube4a	Ubiquitin conjugation factor E4 A	ENSG00000110344	ENST00000252108;ENST00000431736;ENST00000545354	ENSP00000252108;ENSP00000387362;ENSP00000438918	Color2 [A=255, R=169, G=169, B=169]	1	4			Antigen processing: Ubiquitination & Proteasome degradation		catabolic process;cellular catabolic process;cellular macromolecule catabolic process;cellular macromolecule metabolic process;cellular metabolic process;cellular process;cellular protein metabolic process;macromolecule catabolic process;macromolecule metabolic process;macromolecule modification;metabolic process;modification-dependent macromolecule catabolic process;modification-dependent protei…	acid-amino acid ligase activity;catalytic activity;ligase activity;ligase activity, forming carbon-nitrogen bonds;small conjugating protein ligase activity;ubiquitin-protein ligase activity;ubiquitin-ubiquitin ligase activity	cell part;cytoplasm;intracellular part;macromolecular complex;protein complex;ubiquitin ligase complex	0.909288406	1.142046928	1.054459095	0.704564571	1.241957664	1.113093853	0.615782738	0.404681206	0.701459408	0.453584194	0.796060562	0.871198654	0.30166626	0.472753525	0.55116272	0.517188072	0.753156662	0.392450333
0.435462017	0.564774036	E9Q777	E9Q777	E9Q777_MOUSE	Akap11	A kinase (PRKA) anchor protein 11	ENSG00000023516	ENST00000025301	ENSP00000025301	Color2 [A=255, R=169, G=169, B=169]	1	4				WP_G_PROTEIN_SIGNALING_PATHWAYS	biological regulation;cellular process;cellular response to stimulus;intracellular signal transduction;regulation of biological process;regulation of cellular process;regulation of intracellular protein kinase cascade;regulation of protein kinase A signaling cascade;regulation of response to stimulus;regulation of signal transduction;regulation of signaling;response to stimulus;signal transduction	binding;enzyme binding;phosphatase binding;protein binding;protein kinase A binding;protein phosphatase 1 binding;protein phosphatase binding	cell part;cytoplasmic part;cytoskeletal part;intracellular membrane-bounded organelle;intracellular organelle;intracellular organelle part;intracellular part;membrane-bounded organelle;microbody;microtubule organizing center;organelle;organelle part;peroxisome	-1.927518845	-1.916978836	-2.243708134	-2.254805088	-1.859267235	-2.04269743	-1.843894005	-3.63702631	-2.2385602	-2.173419476	-2.059812546	-1.791926384	-2.409471512	-2.323423386	-1.542107582	-1.568799973	-1.419157982	-2.205014229
0.756127059	0.952210506	E9Q784	E9Q784	ZC3HD_MOUSE	Zc3h13	Zinc finger CCCH domain-containing protein 13	ENSG00000123200	ENST00000242848;ENST00000282007;ENST00000428921;ENST00000464597	ENSP00000242848;ENSP00000282007;ENSP00000416238;ENSP00000480658	Color2 [A=255, R=169, G=169, B=169]	1	4						binding;cation binding;ion binding;metal ion binding		-1.25623703	-1.964139938	-1.265216351	-2.050247669	-1.445426941	-1.508444309	-1.881747246	-3.178013086	-1.261669636	-1.102235317	-1.398207664	-0.964355469	-1.207342148	-1.490009308	-1.127962112	-1.075519562	-0.942477226	-3.562322378
0.113282921	0.049885432	E9Q7G0	E9Q7G0	NUMA1_MOUSE	Numa1	Nuclear mitotic apparatus protein 1	ENSG00000137497	ENST00000351960;ENST00000358965;ENST00000366394;ENST00000368959;ENST00000393695;ENST00000535087;ENST00000535111;ENST00000535838;ENST00000535947;ENST00000537217;ENST00000537930;ENST00000541584;ENST00000541641;ENST00000541719;ENST00000542977;ENST00000543009;ENST00000543937;ENST00000544129;ENST00000544238;ENST00000545721;ENST00000546131;ENST00000613205;ENST00000616538;ENST00000620566	ENSP00000260051;ENSP00000351851;ENSP00000357955;ENSP00000377298;ENSP00000438318;ENSP00000438331;ENSP00000438589;ENSP00000438821;ENSP00000439092;ENSP00000439576;ENSP00000439759;ENSP00000440954;ENSP00000441598;ENSP00000441674;ENSP00000442331;ENSP00000442761;ENSP00000442936;ENSP00000444175;ENSP00000444831;ENSP00000444880;ENSP00000446396;ENSP00000478624;ENSP00000480172;ENSP00000481541	Color2 [A=255, R=169, G=169, B=169]	1	4		HALLMARK_G2M_CHECKPOINT;HALLMARK_MITOTIC_SPINDLE	Mitotic Prophase;Recruitment of NuMA to mitotic centrosomes	WP_ECTODERM_DIFFERENTIATION	cell cycle;cell cycle phase;cell cycle process;cell differentiation;cell division;cellular component organization;cellular component organization at cellular level;cellular component organization or biogenesis;cellular component organization or biogenesis at cellular level;cellular developmental process;cellular process;cytoskeleton organization;developmental process;epithelial cell differentiati…	structural molecule activity	apical part of cell;cell body;cell part;cell projection;chromosome;cytoplasm;cytoplasmic part;cytoskeletal part;cytosol;dendrite;extracellular membrane-bounded organelle;extracellular organelle;extracellular region part;extracellular vesicular exosome;Golgi apparatus part;Golgi membrane;intracellular membrane-bounded organelle;intracellular non-membrane-bounded organelle;intracellular organelle;i…	0.500030518	0.569718361	0.302320957	0.508562565	0.070680618	0.324747562	0.403646469	0.062516212	0.197417736	0.230959415	0.505178452	0.077098846	0.796391487	0.575362206	0.638824463	0.720786095	0.555628777	0.415452957
0.299365683	0.48290054	E9Q7X7	E9Q7X7	NRX2A_MOUSE	Nrxn2	Neurexin-2	ENSG00000110076	ENST00000265459;ENST00000301894;ENST00000377551;ENST00000377559;ENST00000409571;ENST00000417749;ENST00000423049;ENST00000437746;ENST00000442300	ENSP00000265459;ENSP00000301894;ENSP00000366774;ENSP00000366782;ENSP00000386416;ENSP00000388971;ENSP00000407374;ENSP00000411271;ENSP00000412211	Color2 [A=255, R=169, G=169, B=169]	1	4		HALLMARK_APICAL_JUNCTION	Neurexins and neuroligins	WP_DISRUPTION_OF_POSTSYNAPTIC_SIGNALING_BY_CNV;WP_HIPPOCAMPAL_SYNAPTOGENESIS_AND_NEUROGENESIS	adult behavior;auditory behavior;behavior;behavioral interaction between organisms;biological adhesion;biological regulation;cell adhesion;cell communication;cell-cell adhesion;cell-cell signaling;cellular component assembly;cellular component assembly at cellular level;cellular component organization;cellular component organization at cellular level;cellular component organization or biogenesis;…	binding;calcium channel regulator activity;cation binding;cell adhesion molecule binding;channel regulator activity;ion binding;metal ion binding;molecular transducer activity;neuroligin family protein binding;protein binding;receptor activity;signal transducer activity;signaling receptor activity;transmembrane signaling receptor activity	cell part;integral to membrane;intrinsic to membrane;membrane part	-1.321423531	-1.442105293	-1.528023243	-1.500148296	-1.737476349	-1.908804417	-1.335019112	-3.38205409	-1.796986103	-1.285684109	-1.775873184	-2.003800392	-3.264166832	-2.722309351	-3.12492609	-3.518736839	-3.541217327	-2.685356855
0.21749046	0.221961975	E9Q8D0	E9Q8D0	DJC21_MOUSE	Dnajc21	DnaJ homolog subfamily C member 21	ENSG00000168724	ENST00000342382;ENST00000382021	ENSP00000343728;ENSP00000371451	Color2 [A=255, R=169, G=169, B=169]	1	4					cellular macromolecule metabolic process;cellular metabolic process;cellular process;cellular protein metabolic process;macromolecule metabolic process;metabolic process;primary metabolic process;protein folding;protein metabolic process	binding;cation binding;ion binding;metal ion binding;transition metal ion binding;zinc ion binding	cell part;cytoplasmic part;intracellular non-membrane-bounded organelle;intracellular organelle;intracellular part;macromolecular complex;non-membrane-bounded organelle;organelle;ribonucleoprotein complex;ribosome	-1.403993607	-1.671221733	-1.251776218	-2.013110638	-1.80078125	-1.449252605	-1.645785332	-2.679861069	-1.452456951	-1.924589634	-1.628297806	-1.559329987	-2.260200024	-2.156872988	-2.270125151	-2.984648705	-3.945482731	-3.00536871
0.020554647	0.028226614	E9Q8I7	E9Q8I7	E9Q8I7_MOUSE	Nfxl1	Nuclear transcription factor, X-box binding-like 1	ENSG00000170448	ENST00000329043;ENST00000381538;ENST00000464756;ENST00000507489	ENSP00000333113;ENSP00000370949;ENSP00000422037;ENSP00000425812	Color2 [A=255, R=169, G=169, B=169]	1	4					biological regulation;biosynthetic process;cellular biosynthetic process;cellular macromolecule biosynthetic process;cellular macromolecule metabolic process;cellular metabolic process;cellular nitrogen compound metabolic process;cellular process;macromolecule biosynthetic process;macromolecule metabolic process;metabolic process;negative regulation of biological process;negative regulation of bi…	binding;cation binding;DNA binding;ion binding;metal ion binding;nucleic acid binding;nucleic acid binding transcription factor activity;regulatory region DNA binding;regulatory region nucleic acid binding;RNA polymerase II core promoter proximal region sequence-specific DNA binding transcription factor activity;RNA polymerase II core promoter proximal region sequence-specific DNA binding transcr…	cell part;integral to membrane;intracellular membrane-bounded organelle;intracellular organelle;intracellular part;intrinsic to membrane;membrane;membrane part;membrane-bounded organelle;nucleus;organelle	-2.972681046	-3.466917992	-2.982932568	-2.620316029	-2.575982094	-2.070337772	-2.011131287	-2.78142643	-3.593784809	-2.767235994	-2.810235023	-2.724191666	-2.123994827	-2.887740135	-3.334672928	-3.093860626	-4.050374985	-2.58898735
0.029294615	0.013858795	E9Q8I9	E9Q8I9	FRY_MOUSE	Fry	Protein furry homolog	ENSG00000073910	ENST00000380217;ENST00000380250;ENST00000436046;ENST00000477712;ENST00000542859	ENSP00000369565;ENSP00000369600;ENSP00000398010;ENSP00000434694;ENSP00000445043	Color2 [A=255, R=169, G=169, B=169]	1	4							cell part;cytoplasm;cytoplasmic part;cytoskeletal part;intracellular organelle part;intracellular part;microtubule organizing center;organelle part;spindle pole	0.094745636	0.901719093	0.454413891	-0.016459942	0.446810722	0.251808643	0.458086014	0.553210258	0.595900059	0.244363308	0.735152245	0.669257164	0.808815002	0.925180435	0.556282997	0.750595093	0.798336983	0.123263359
1.70758279	-0.509230296	E9Q8Q6	E9Q8Q6	E9Q8Q6_MOUSE	Ccdc141	Coiled-coil domain containing 141	ENSG00000163492	ENST00000343876;ENST00000409284;ENST00000420890;ENST00000443758;ENST00000446116	ENSP00000344627;ENSP00000386503;ENSP00000388745;ENSP00000390190;ENSP00000395995	Color2 [A=255, R=169, G=169, B=169]	1	4					cell migration;cell motility;cellular component movement;cellular localization;cellular process;centrosome localization;cerebral cortex cell migration;cerebral cortex radially oriented cell migration;forebrain cell migration;localization;locomotion;organelle localization;telencephalon cell migration		cell part;centrosome;cytoplasm;cytoplasmic part;cytoskeletal part;intracellular non-membrane-bounded organelle;intracellular organelle;intracellular organelle part;intracellular part;microtubule organizing center;non-membrane-bounded organelle;organelle;organelle part	-1.736527443	-0.915328026	-1.256577015	-1.526897907	-0.861232758	-1.688661098	-1.006093979	-0.911478043	-0.733399868	-1.560768604	-1.429076195	-1.188817978	-0.462850571	-0.34673214	-0.548786163	-0.671670914	-0.745880127	-1.359452248
0.644373271	-0.139291128	E9Q8V6	E9Q8V6	E9Q8V6_MOUSE	Dennd4a	DENN/MADD domain containing 4A	ENSG00000174485	ENST00000431932;ENST00000443035;ENST00000561863;ENST00000564674	ENSP00000391167;ENSP00000396830;ENSP00000456605;ENSP00000457358	Color2 [A=255, R=169, G=169, B=169]	1	4			RAB GEFs exchange GTP for GDP on RABs		biological regulation;biosynthetic process;cellular biosynthetic process;cellular macromolecule biosynthetic process;cellular macromolecule metabolic process;cellular metabolic process;cellular nitrogen compound metabolic process;cellular process;macromolecule biosynthetic process;macromolecule metabolic process;metabolic process;nitrogen compound metabolic process;nucleic acid metabolic process;…	binding;DNA binding;enzyme regulator activity;GTPase regulator activity;guanyl-nucleotide exchange factor activity;nucleic acid binding;nucleoside-triphosphatase regulator activity;Rab guanyl-nucleotide exchange factor activity;Ras guanyl-nucleotide exchange factor activity;small GTPase regulator activity	cell part;intracellular membrane-bounded organelle;intracellular organelle;intracellular part;membrane-bounded organelle;nucleus;organelle	-0.647251129	-0.783053398	-0.29452467	-0.938784122	-0.468499184	-0.458364964	-0.384858131	-0.303931236	-0.353424549	-0.386885166	-0.676080704	-0.397121429	-0.758738518	-0.63162899	-0.230866432	-0.395442009	-0.373767853	-0.857123375
0.142513661	-0.254193783	E9Q8X5	E9Q8X5	E9Q8X5_MOUSE	Zbtb10	Zinc finger and BTB domain containing 10	ENSG00000205189	ENST00000379091;ENST00000426744;ENST00000430430;ENST00000455036;ENST00000610895	ENSP00000368384;ENSP00000387462;ENSP00000412036;ENSP00000416134;ENSP00000484716	Color2 [A=255, R=169, G=169, B=169]	1	4		HALLMARK_ANDROGEN_RESPONSE;HALLMARK_TNFA_SIGNALING_VIA_NFKB			biological regulation;biosynthetic process;cellular biosynthetic process;cellular macromolecule biosynthetic process;cellular macromolecule metabolic process;cellular metabolic process;cellular nitrogen compound metabolic process;cellular process;macromolecule biosynthetic process;macromolecule metabolic process;metabolic process;nitrogen compound metabolic process;nucleic acid metabolic process;…	binding;cation binding;DNA binding;ion binding;metal ion binding;nucleic acid binding	cell part;intracellular organelle part;intracellular part;nuclear part;nucleoplasm;organelle part	-2.782690048	-2.565732956	-2.250591755	-3.314125299	-2.310645103	-2.956287861	-1.246368408	-3.051683426	-1.229940891	-2.632770538	-1.842950821	-1.814852715	-1.552957535	-0.863175392	-0.90326786	-1.535121918	-0.669288635	-1.01861763
0.540662972	0.256743749	E9Q912	E9Q912	GDS1_MOUSE	Rap1gds1	Rap1 GTPase-GDP dissociation stimulator 1	ENSG00000138698	ENST00000264572;ENST00000339360;ENST00000380158;ENST00000408900;ENST00000408927;ENST00000453712;ENST00000503667;ENST00000508213;ENST00000508490;ENST00000509011;ENST00000509501;ENST00000510870;ENST00000511212;ENST00000514122;ENST00000514139	ENSP00000264572;ENSP00000340454;ENSP00000369503;ENSP00000386153;ENSP00000386223;ENSP00000407157;ENSP00000421482;ENSP00000421599;ENSP00000422348;ENSP00000422426;ENSP00000424250;ENSP00000424324;ENSP00000425992;ENSP00000426096;ENSP00000475933	Color2 [A=255, R=169, G=169, B=169]	1	4		HALLMARK_FATTY_ACID_METABOLISM			actin cytoskeleton organization;actin filament-based process;biological regulation;calcium ion homeostasis;cation homeostasis;cellular calcium ion homeostasis;cellular cation homeostasis;cellular chemical homeostasis;cellular component assembly;cellular component assembly at cellular level;cellular component organization;cellular component organization at cellular level;cellular component organiz…	enzyme activator activity;enzyme regulator activity;GTPase activator activity;GTPase regulator activity;nucleoside-triphosphatase regulator activity	cell part;cytoplasmic part;cytosol;endoplasmic reticulum;extracellular membrane-bounded organelle;extracellular organelle;extracellular region part;extracellular vesicular exosome;intracellular membrane-bounded organelle;intracellular organelle;intracellular part;membrane-bounded organelle;membrane-bounded vesicle;mitochondrion;organelle;vesicle	1.891887665	1.625102043	2.005941868	1.9527812	2.167634964	2.033339977	2.046495438	1.609261513	2.1005826	1.923401356	2.409478188	2.193691254	1.924491882	2.033512115	2.365092278	2.170282364	2.184051514	1.041288376
0.604307781	-0.325176875	E9Q9B3	E9Q9B3	E9Q9B3_MOUSE	Spryd3	SPRY domain containing 3	ENSG00000167778	ENST00000301463;ENST00000537540;ENST00000547257;ENST00000547837	ENSP00000301463;ENSP00000446156;ENSP00000448845;ENSP00000449452	Color2 [A=255, R=169, G=169, B=169]	1	4								-1.570398331	-0.964223862	-0.768763065	-3.207492113	-0.796779633	-1.470294476	-0.471032143	-1.225351334	-0.976630688	-1.06959486	-1.186962128	-1.391987801	-0.199088097	-0.355398178	-0.448545456	-0.514741898	0.109965324	-1.881504774
0.287718172	-0.13886102	E9Q9B7	E9Q9B7	E9Q9B7_MOUSE	Kidins220	Kinase D-interacting substrate 220	ENSG00000134313	ENST00000256707;ENST00000319688;ENST00000459813;ENST00000473731;ENST00000488729;ENST00000489024;ENST00000496383	ENSP00000256707;ENSP00000319947;ENSP00000417390;ENSP00000418974;ENSP00000419232;ENSP00000419964;ENSP00000420364	Color2 [A=255, R=169, G=169, B=169]	1	4			ARMS-mediated activation	WP_BRAINDERIVED_NEUROTROPHIC_FACTOR_BDNF_SIGNALING_PATHWAY;WP_NEURAL_CREST_CELL_MIGRATION_IN_CANCER	activation of MAPKK activity;activation of protein kinase activity;anatomical structure morphogenesis;biological regulation;cell part morphogenesis;cell projection morphogenesis;cell projection organization;cell surface receptor linked signaling pathway;cellular component morphogenesis;cellular component organization;cellular component organization at cellular level;cellular component organizatio…	binding;enzyme regulator activity;kinase regulator activity;PDZ domain binding;protein binding;protein domain specific binding;protein kinase regulator activity	cell part;cytoplasmic part;cytosol;endosome;integral to membrane;intracellular membrane-bounded organelle;intracellular organelle;intracellular organelle part;intracellular part;intrinsic to membrane;late endosome;macromolecular complex;membrane;membrane part;membrane-bounded organelle;nuclear part;nucleoplasm;organelle;organelle part;protein complex	-0.382440567	-0.358916283	-0.076650143	-0.501549244	0.049959183	-0.029506207	0.051460266	-0.477419853	0.040747166	-0.406473637	-0.107899666	-0.28742218	0.390427589	0.036762238	0.691356659	0.346557617	0.901641846	0.12561512
0.028815123	0.038486163	E9Q9K8	E9Q9K8	E9Q9K8_MOUSE	Akap6	A kinase (PRKA) anchor protein 6	ENSG00000151320	ENST00000280979;ENST00000553547;ENST00000554410;ENST00000554740;ENST00000556638;ENST00000557102;ENST00000557272;ENST00000557354	ENSP00000280979;ENSP00000450531;ENSP00000451146;ENSP00000451239;ENSP00000451246;ENSP00000451247;ENSP00000452109;ENSP00000452204	Color2 [A=255, R=169, G=169, B=169]	1	4				WP_G_PROTEIN_SIGNALING_PATHWAYS	biological regulation;cAMP-mediated signaling;cellular chemical homeostasis;cellular homeostasis;cellular ion homeostasis;cellular process;cellular response to cAMP;cellular response to chemical stimulus;cellular response to cytokine stimulus;cellular response to organic substance;cellular response to stimulus;chemical homeostasis;cyclic-nucleotide-mediated signaling;establishment of localization…	adenylate cyclase binding;binding;enzyme binding;ion channel binding;protein anchor;protein binding;protein complex scaffold;protein kinase A binding;protein kinase A regulatory subunit binding;structural molecule activity	calcium channel complex;cation channel complex;caveola;cell junction;cell part;cell-cell contact zone;cell-cell junction;cytoplasm;cytoplasmic part;endoplasmic reticulum;endoplasmic reticulum membrane;endoplasmic reticulum part;envelope;intercalated disc;intracellular membrane-bounded organelle;intracellular organelle;intracellular organelle part;intracellular part;ion channel complex;junctional …	-0.837210655	-0.815367699	-0.359825611	-1.155709743	-0.768183708	-0.451657772	-0.101601601	-1.339663506	-0.038829327	-0.660548687	-0.538536072	-0.165551186	0.147218704	-0.639052391	0.685103416	0.006036758	0.125117302	0.260574341
1.128864958	-0.558872541	E9Q9Q2	E9Q9Q2	E9Q9Q2_MOUSE	R3hdm1	R3H domain containing 1	ENSG00000048991	ENST00000264160;ENST00000409478;ENST00000409606;ENST00000410054;ENST00000425804;ENST00000429703;ENST00000436436;ENST00000438014;ENST00000441871;ENST00000445855;ENST00000456040;ENST00000628915	ENSP00000264160;ENSP00000386457;ENSP00000386877;ENSP00000387010;ENSP00000387750;ENSP00000402940;ENSP00000403406;ENSP00000404098;ENSP00000405668;ENSP00000413763;ENSP00000416082;ENSP00000486837	Color2 [A=255, R=169, G=169, B=169]	1	4						binding;nucleic acid binding		-1.377281189	-2.01033783	-1.156692982	-1.527534008	-1.335244179	-1.329903126	-0.958166122	-1.297774315	-0.918582439	-1.986014843	-1.30189991	-1.563225746	-1.041370392	-1.386025429	-0.903588295	-1.253195763	-0.759034157	-2.173249245
0.717986456	0.634579897	E9Q9R9	E9Q9R9	DLG5_MOUSE	Dlg5	Disks large homolog 5	ENSG00000151208;ENSG00000274429;ENSG00000151208	ENST00000372391;ENST00000614211;ENST00000424842;ENST00000468332	ENSP00000361467;ENSP00000484894;ENSP00000394797;ENSP00000473298	Color2 [A=255, R=169, G=169, B=169]	1	4		HALLMARK_ESTROGEN_RESPONSE_LATE			anatomical structure development;anatomical structure morphogenesis;apical protein localization;asymmetric protein localization;biological adhesion;biological regulation;branching morphogenesis of a tube;cell adhesion;cell differentiation;cell junction assembly;cell junction organization;cell-cell adhesion;cell-cell junction assembly;cell-cell junction organization;cellular component assembly;cel…	beta-catenin binding;binding;cytoskeletal protein binding;protein binding;protein complex scaffold;receptor signaling complex scaffold activity;structural molecule activity	adherens junction;anchoring junction;cell junction;cell part;cell-cell adherens junction;cell-cell junction;cytoplasm;intracellular part;membrane;plasma membrane	-1.800064087	-1.635416031	-1.828184605	-1.959928989	-1.449263573	-1.745373249	-1.7485466	-2.990686178	-1.847612858	-1.661610126	-1.434773445	-1.586722374	-1.483682632	-1.589199066	-1.035338402	-1.633826256	-1.022319794	-1.015314102
0.214885571	0.701561689	E9QA15	E9QA15	E9QA15_MOUSE	Cald1	Caldesmon 1	ENSG00000122786	ENST00000361675;ENST00000361901;ENST00000393118;ENST00000417172;ENST00000422748;ENST00000424922;ENST00000430085;ENST00000435928;ENST00000436461;ENST00000443197;ENST00000445569;ENST00000454108;ENST00000495522	ENSP00000354513;ENSP00000354826;ENSP00000376826;ENSP00000390926;ENSP00000393621;ENSP00000394715;ENSP00000395710;ENSP00000398826;ENSP00000401988;ENSP00000407522;ENSP00000411476;ENSP00000416611;ENSP00000419673	Color2 [A=255, R=169, G=169, B=169]	1	4		HALLMARK_EPITHELIAL_MESENCHYMAL_TRANSITION	Smooth Muscle Contraction	WP_MYOMETRIAL_RELAXATION_AND_CONTRACTION_PATHWAYS	cellular component movement;cellular process;multicellular organismal process;muscle contraction;muscle system process;system process	actin binding;binding;calmodulin binding;cytoskeletal protein binding;protein binding;tropomyosin binding	actin cap;actin cytoskeleton;cell cortex part;cell part;contractile fiber;cytoplasmic part;cytoskeletal part;cytoskeleton;cytosol;intracellular non-membrane-bounded organelle;intracellular organelle;intracellular organelle part;intracellular part;membrane;myofibril;non-membrane-bounded organelle;organelle;organelle part;plasma membrane	0.737739563	0.271290779	0.258600712	1.118878841	-0.225958824	0.358649731	0.52685833	-3.472170115	-0.014933109	0.047717571	-0.25552845	-0.647748947	-0.045104027	-0.912341118	-0.832961082	0.323144913	-2.585116386	-0.226968765
0.418551757	0.078862508	E9QAE3	E9QAE3	E9QAE3_MOUSE	Btaf1	B-TFIID TATA-box binding protein associated factor 1	ENSG00000095564	ENST00000265990;ENST00000544642	ENSP00000265990;ENSP00000439924	Color2 [A=255, R=169, G=169, B=169]	1	4				WP_ENDODERM_DIFFERENTIATION	biological regulation;negative regulation of binding;negative regulation of biological process;negative regulation of biosynthetic process;negative regulation of cellular biosynthetic process;negative regulation of cellular macromolecule biosynthetic process;negative regulation of cellular metabolic process;negative regulation of cellular process;negative regulation of chromatin binding;negative …	adenyl nucleotide binding;adenyl ribonucleotide binding;ATP binding;binding;catalytic activity;DNA binding;helicase activity;hydrolase activity;hydrolase activity, acting on acid anhydrides;hydrolase activity, acting on acid anhydrides, in phosphorus-containing anhydrides;nucleic acid binding;nucleic acid binding transcription factor activity;nucleoside-triphosphatase activity;nucleotide binding;…	cell part;intracellular membrane-bounded organelle;intracellular organelle;intracellular part;membrane-bounded organelle;nucleus;organelle	-1.461809158	-1.648840904	-1.200046062	-1.648580074	-1.445438385	-1.15166235	-1.291607857	-1.405584335	-1.155062199	-1.239539623	-1.24012661	-1.136000633	-1.024952888	-0.813006401	-0.730384827	-1.068421364	-1.005811691	-0.793861389
0.060440475	0.066653252	E9QAT4	E9QAT4	SC16A_MOUSE	Sec16a	Protein transport protein Sec16A	ENSG00000148396	ENST00000277537;ENST00000290037;ENST00000313050;ENST00000313084;ENST00000371706;ENST00000431893;ENST00000453963	ENSP00000277537;ENSP00000290037;ENSP00000317437;ENSP00000325827;ENSP00000360771;ENSP00000387583;ENSP00000403525	Color2 [A=255, R=169, G=169, B=169]	1	4			COPII (Coat Protein 2) Mediated Vesicle Transport		anatomical structure development;cellular component organization;cellular component organization at cellular level;cellular component organization or biogenesis;cellular component organization or biogenesis at cellular level;cellular process;COPII vesicle coating;developmental process;endoplasmic reticulum organization;establishment of localization;establishment of protein localization;organelle …		cell part;cytoplasm;cytoplasmic part;cytosol;endoplasmic reticulum membrane;endoplasmic reticulum part;Golgi apparatus;Golgi apparatus part;Golgi membrane;intracellular membrane-bounded organelle;intracellular organelle;intracellular organelle part;intracellular part;membrane;membrane part;membrane-bounded organelle;organelle;organelle membrane;organelle part	1.462141991	1.119483948	1.770652294	1.208553791	1.388080597	1.801964283	1.663254738	0.956065178	1.740341663	1.560490131	0.999063492	2.000067711	1.240386963	1.059965134	1.420426369	1.206138611	0.996718407	0.826964378
0.403904808	0.204768181	F2Z3U3	F2Z3U3	F2Z3U3_MOUSE	Raph1	Ras association (RalGDS/AF-6) and pleckstrin homology domains 1	ENSG00000173166	ENST00000308091;ENST00000319170;ENST00000374493;ENST00000418114;ENST00000419464;ENST00000420371;ENST00000423104;ENST00000428637;ENST00000439222;ENST00000453034;ENST00000457812;ENST00000630330	ENSP00000311293;ENSP00000316543;ENSP00000363617;ENSP00000390578;ENSP00000392854;ENSP00000396711;ENSP00000397751;ENSP00000406662;ENSP00000411138;ENSP00000412241;ENSP00000414430;ENSP00000486548	Color2 [A=255, R=169, G=169, B=169]	1	4					axon extension;biological adhesion;biological regulation;cell adhesion;cell growth;cell-matrix adhesion;cell-substrate adhesion;cellular process;cellular response to stimulus;developmental cell growth;developmental growth;developmental growth involved in morphogenesis;developmental process;growth;regulation of biological process;regulation of cellular process;response to stimulus;signal transduct…		cell part;cell projection;cytoplasm;cytoskeleton;filopodium;intracellular non-membrane-bounded organelle;intracellular organelle;intracellular part;lamellipodium;membrane;non-membrane-bounded organelle;organelle;plasma membrane	-0.081280708	-0.324409485	0.351527691	-0.154427052	0.009124756	0.371790409	0.142541885	-0.237348557	0.282895565	0.376962185	-0.026152611	0.451583862	0.480182648	0.412081718	0.917597771	0.269037247	0.66015625	0.324064255
0.483617297	0.423362652	F6U5V1	F6U5V1	F6U5V1_MOUSE	Larp1b	La ribonucleoprotein 1B	ENSG00000138709	ENST00000326639;ENST00000394288;ENST00000432347;ENST00000507259;ENST00000507377;ENST00000508819;ENST00000512292	ENSP00000321997;ENSP00000377829;ENSP00000390395;ENSP00000422850;ENSP00000423686;ENSP00000424383;ENSP00000427281	Color2 [A=255, R=169, G=169, B=169]	1	4							cell part;intracellular membrane-bounded organelle;intracellular organelle;intracellular part;macromolecular complex;membrane-bounded organelle;nucleus;organelle;ribonucleoprotein complex;viral nucleocapsid;virion part	-2.264742851	-2.182349205	-1.588226795	-1.762462139	-1.77794838	-1.559813023	-1.693768501	-2.681652784	-1.465305805	-1.386864185	-1.644202232	-1.539572716	-2.136685371	-2.50831008	-2.307605743	-2.074664116	-2.404573441	-3.184641838
1.634850965	0.317726453	F6V035	F6V035	F6V035_MOUSE	Ccdc149	Coiled-coil domain containing 149	ENSG00000181982	ENST00000389609;ENST00000502801;ENST00000504487	ENSP00000374260;ENSP00000425715;ENSP00000427529	Color2 [A=255, R=169, G=169, B=169]	1	4								-0.752095222	-0.523431778	-0.242299557	-0.97443819	-0.133602142	-0.543287754	-0.566865921	-0.612587929	-0.351700306	-0.197495937	-0.255148888	-0.125329971	-1.107079506	-1.356824875	-0.833812714	-1.041827202	-0.991399765	-1.039201736
0.684287697	0.57916673	F6VAN0	F6VAN0	ATF6A_MOUSE	Atf6	Cyclic AMP-dependent transcription factor ATF-6 alpha	ENSG00000118217	ENST00000367942	ENSP00000356919	Color2 [A=255, R=169, G=169, B=169]	1	4		HALLMARK_UNFOLDED_PROTEIN_RESPONSE	ATF4 activates genes;ATF6 (ATF6-alpha) activates chaperone genes;ATF6 (ATF6-alpha) activates chaperones	WP_ALZHEIMERS_DISEASE;WP_ALZHEIMERS_DISEASE_AND_MIRNA_EFFECTS;WP_ENDOPLASMIC_RETICULUM_STRESS_RESPONSE_IN_CORONAVIRUS_INFECTION;WP_PHOTODYNAMIC_THERAPYINDUCED_UNFOLDED_PROTEIN_RESPONSE;WP_STEROL_REGULATORY_ELEMENTBINDING_PROTEINS_SREBP_SIGNALING;WP_UNFOLDED_PROTEIN_RESPONSE;WP_VEGFAVEGFR2_SIGNALING	biological regulation;biosynthetic process;cellular biosynthetic process;cellular macromolecule biosynthetic process;cellular macromolecule metabolic process;cellular metabolic process;cellular nitrogen compound metabolic process;cellular process;cellular protein metabolic process;cellular response to chemical stimulus;cellular response to organic substance;cellular response to stimulus;cellular …	binding;cAMP response element binding;DNA binding;nucleic acid binding;nucleic acid binding transcription factor activity;protein binding;protein binding transcription factor activity;protein dimerization activity;protein heterodimerization activity;regulatory region DNA binding;regulatory region nucleic acid binding;RNA polymerase II regulatory region DNA binding;RNA polymerase II regulatory reg…	cell part;cytoplasmic part;endoplasmic reticulum;endoplasmic reticulum membrane;endoplasmic reticulum part;envelope;Golgi apparatus;Golgi apparatus part;Golgi membrane;integral to endoplasmic reticulum membrane;integral to membrane;integral to organelle membrane;intracellular membrane-bounded organelle;intracellular organelle;intracellular organelle part;intracellular part;intrinsic to endoplasmi…	-1.323949814	-1.864603519	-0.789177418	-1.434348583	-0.814829826	-1.080174923	-1.69739151	-2.518007278	-1.335571766	-1.298657894	-1.534676552	-0.980135918	-3.776188612	-1.656179428	-1.427037239	-2.194270134	-1.284547806	-2.39478159
0.182486165	0.08337752	F6ZDS4	F6ZDS4	TPR_MOUSE	Tpr	Nucleoprotein TPR	ENSG00000047410	ENST00000367478;ENST00000451586;ENST00000613151	ENSP00000356448;ENSP00000408103;ENSP00000483425	Color2 [A=255, R=169, G=169, B=169]	1	4			ARMS-mediated activation;Defective TPR may confer susceptibility towards thyroid papillary carcinoma (TPC);Frs2-mediated activation;ISG15 antiviral mechanism;NEP/NS2 Interacts with the Cellular Export Machinery;NGF-independant TRKA activation;NS1 Mediated Effects on Host Pathways;Nuclear import of Rev protein;Nuclear Pore Complex (NPC) Disassembly;PI3K/AKT activation;PLC-gamma1 signalling;Regulat…		activation of adenylate cyclase activity;activation of MAPKK activity;activation of phospholipase C activity;activation of protein kinase activity;aging;anatomical structure development;anatomical structure morphogenesis;axon guidance;axonogenesis;axonogenesis involved in innervation;B cell activation;B cell differentiation;behavior;biological regulation;biosynthetic process;carbohydrate metaboli…	adenyl nucleotide binding;adenyl ribonucleotide binding;ATP binding;binding;catalytic activity;chromatin binding;cytoskeletal protein binding;dynein complex binding;enzyme binding;growth factor binding;heat shock protein binding;identical protein binding;kinase activity;kinase binding;mitogen-activated protein kinase binding;molecular transducer activity;mRNA binding;nerve growth factor binding;n…	axon;cell body;cell part;cell projection;cell surface;chromosomal part;cytoplasm;cytoplasmic dynein complex;cytoplasmic part;cytoplasmic vesicle;cytoskeletal part;dendrite;dynein complex;early endosome;early endosome membrane;endosomal part;endosome;endosome membrane;envelope;extrinsic to membrane;inclusion body;integral to membrane;integral to plasma membrane;intracellular membrane-bounded organ…	1.33124733	1.605827332	1.695641041	1.26593256	1.810896873	1.676846027	1.56511879	1.133462906	1.536729336	1.286700726	1.60050106	1.598241806	1.635062218	1.738210678	1.848782539	1.505810738	2.013857841	1.201081276
0.290930614	-0.271142403	F6ZE64	F6ZE64	F6ZE64_MOUSE	Lonrf2	LON peptidase N-terminal domain and ring finger 2	ENSG00000170500	ENST00000393437;ENST00000409647	ENSP00000377086;ENSP00000386823	Color2 [A=255, R=169, G=169, B=169]	1	4						ATPase activity;ATPase activity, coupled;ATP-dependent peptidase activity;binding;catalytic activity;cation binding;hydrolase activity;hydrolase activity, acting on acid anhydrides;hydrolase activity, acting on acid anhydrides, in phosphorus-containing anhydrides;ion binding;metal ion binding;nucleoside-triphosphatase activity;peptidase activity;peptidase activity, acting on L-amino acid peptides…		-2.244527817	-2.484224319	-2.180447102	-3.280697346	-2.217168808	-2.374045849	-1.606874466	-2.211550474	-2.539254665	-2.109645367	-2.151911736	-2.909549713	-1.962355614	-2.261631966	-1.681092262	-1.736964226	-2.184940338	-2.546169281
0.065317187	0.042819341	F8VPK0	F8VPK0	SKI3_MOUSE	Skic3	Superkiller complex protein 3				Color2 [A=255, R=169, G=169, B=169]	1	4								0.240579605	-0.002046585	0.42181921	0.014823437	0.638510704	0.404692173	0.299030304	-0.123431206	0.253052235	-0.136754513	0.189821243	0.504042625	0.012499809	0.162575722	0.4691782	0.023958206	0.1829319	0.096734047
0.136925684	0.120697896	F8VPK8	F8VPK8	F8VPK8_MOUSE	Pcdh9	Protocadherin 9	ENSG00000184226	ENST00000377861;ENST00000377865;ENST00000456367;ENST00000544246;ENST00000614931	ENSP00000367092;ENSP00000367096;ENSP00000401699;ENSP00000442186;ENSP00000482917	Color2 [A=255, R=169, G=169, B=169]	1	4					anatomical structure development;biological adhesion;cell adhesion;cell-cell adhesion;cellular process;developmental process;forebrain development;homophilic cell adhesion	binding;calcium ion binding;cation binding;ion binding;metal ion binding	cell junction;cell part;cell projection part;cell-cell contact zone;cell-cell junction;growth cone;integral to membrane;intrinsic to membrane;membrane;membrane part;plasma membrane;site of polarized growth	-2.286302567	-3.062650919	-2.313107014	-3.22456789	-2.41447258	-3.211997509	-2.609805107	-2.843939781	-2.058318615	-2.278283596	-2.819092751	-2.05259347	-2.341082335	-1.928131104	-2.338146448	-2.882593632	-4.332541943	-3.74791646
0.336837093	0.21670119	F8VPN4	F8VPN4	F8VPN4_MOUSE	Agl	Glycogen debranching enzyme	ENSG00000162688	ENST00000294724;ENST00000361302;ENST00000361522;ENST00000361915;ENST00000370161;ENST00000370163;ENST00000370165	ENSP00000294724;ENSP00000354635;ENSP00000354971;ENSP00000355106;ENSP00000359180;ENSP00000359182;ENSP00000359184	Color2 [A=255, R=169, G=169, B=169]	1	4		HALLMARK_GLYCOLYSIS;HALLMARK_MYOGENESIS	Glycogen breakdown (glycogenolysis);Neutrophil degranulation	WP_GLYCOGEN_SYNTHESIS_AND_DEGRADATION	alcohol metabolic process;biosynthetic process;carbohydrate biosynthetic process;carbohydrate catabolic process;carbohydrate metabolic process;catabolic process;cellular biosynthetic process;cellular carbohydrate biosynthetic process;cellular carbohydrate catabolic process;cellular carbohydrate metabolic process;cellular glucan metabolic process;cellular macromolecule biosynthetic process;cellula…	4-alpha-glucanotransferase activity;alpha-glucosidase activity;amylo-alpha-1,6-glucosidase activity;binding;carbohydrate binding;catalytic activity;glucosidase activity;glycogen debranching enzyme activity;hydrolase activity;hydrolase activity, acting on glycosyl bonds;hydrolase activity, hydrolyzing O-glycosyl compounds;pattern binding;polysaccharide binding;transferase activity;transferase acti…	cell part;cytoplasm;cytoplasmic part;cytosol;endoplasmic reticulum;inclusion body;intracellular membrane-bounded organelle;intracellular organelle;intracellular organelle part;intracellular part;isoamylase complex;macromolecular complex;membrane-bounded organelle;nuclear part;nucleoplasm;organelle;organelle part;protein complex;sarcoplasmic reticulum	2.646714211	2.184575081	2.778618336	2.232915401	3.013430595	2.734570026	1.437153816	1.291158676	1.66506052	1.229411602	1.754929543	2.059135437	0.47898674	0.850141525	0.975733757	0.478160858	0.823925972	0.571307182
0.366088961	0.224227905	F8VPP8	F8VPP8	F8VPP8_MOUSE	Zc3h7b	Zinc finger CCCH type containing 7B	ENSG00000100403	ENST00000352645	ENSP00000345793	Color2 [A=255, R=169, G=169, B=169]	1	4					viral reproduction	binding;cation binding;ion binding;metal ion binding	cell part;intracellular membrane-bounded organelle;intracellular organelle;intracellular part;membrane-bounded organelle;nucleus;organelle	-0.592569351	-0.825119019	-0.412819386	-0.358443737	-0.682873726	-0.426944256	-0.427702904	-1.253176689	-0.610956669	-0.495081425	-0.646389008	-0.477682114	-0.648799896	-0.642115593	-0.52252388	-0.579703331	-1.035768509	-0.796801567
0.298527261	0.253129959	F8VPU2	F8VPU2	FARP1_MOUSE	Farp1	FERM, ARHGEF and pleckstrin domain-containing protein 1	ENSG00000152767	ENST00000319562;ENST00000376581;ENST00000423063;ENST00000595437;ENST00000596256;ENST00000598389;ENST00000601009;ENST00000627049	ENSP00000322926;ENSP00000365765;ENSP00000410930;ENSP00000469365;ENSP00000469712;ENSP00000471242;ENSP00000472346;ENSP00000486285	Color2 [A=255, R=169, G=169, B=169]	1	4		HALLMARK_ESTROGEN_RESPONSE_EARLY;HALLMARK_ESTROGEN_RESPONSE_LATE;HALLMARK_MITOTIC_SPINDLE			anatomical structure morphogenesis;biological regulation;cell part morphogenesis;cell projection morphogenesis;cell projection organization;cellular component assembly;cellular component assembly at cellular level;cellular component morphogenesis;cellular component organization;cellular component organization at cellular level;cellular component organization or biogenesis;cellular component organ…	enzyme regulator activity;GTPase regulator activity;guanyl-nucleotide exchange factor activity;nucleoside-triphosphatase regulator activity;Rac guanyl-nucleotide exchange factor activity;Ras guanyl-nucleotide exchange factor activity;Rho guanyl-nucleotide exchange factor activity;small GTPase regulator activity	cell junction;cell part;cell projection;cell projection part;cytoplasm;cytoplasmic part;cytoskeleton;cytosol;dendrite;dendritic spine;extrinsic to internal side of plasma membrane;extrinsic to membrane;extrinsic to plasma membrane;filopodium;intracellular non-membrane-bounded organelle;intracellular organelle;intracellular part;membrane part;neuron projection;neuron spine;non-membrane-bounded org…	-0.368819237	-0.412114143	-0.593183994	-0.467532635	-1.286960602	-0.501823902	-0.107738495	-1.257051468	-0.493571758	-0.319889545	-0.281336784	-0.497745514	-0.546636581	-0.658288002	-0.575623512	-0.618858337	-0.883807182	-0.450273514
0.221686591	0.203520298	F8VPZ3	F8VPZ3	F8VPZ3_MOUSE	Usp32	ubiquitinyl hydrolase 1	ENSG00000170832	ENST00000300896;ENST00000393003;ENST00000588898;ENST00000589335;ENST00000589552;ENST00000590133;ENST00000590297;ENST00000591768;ENST00000592339;ENST00000593071	ENSP00000300896;ENSP00000376727;ENSP00000464762;ENSP00000465659;ENSP00000465844;ENSP00000465922;ENSP00000466740;ENSP00000467098;ENSP00000467435;ENSP00000467885	Color2 [A=255, R=169, G=169, B=169]	1	4					biological regulation;catabolic process;cellular catabolic process;cellular macromolecule catabolic process;cellular macromolecule metabolic process;cellular metabolic process;cellular process;cellular protein metabolic process;macromolecule catabolic process;macromolecule metabolic process;macromolecule modification;metabolic process;modification-dependent macromolecule catabolic process;modific…	binding;calcium ion binding;catalytic activity;cation binding;cysteine-type endopeptidase activity;cysteine-type peptidase activity;endopeptidase activity;hydrolase activity;ion binding;metal ion binding;peptidase activity;peptidase activity, acting on L-amino acid peptides;small conjugating protein-specific protease activity;ubiquitin-specific protease activity	cell part;cytoplasm;cytoplasmic part;Golgi apparatus;intracellular membrane-bounded organelle;intracellular organelle;intracellular part;membrane;membrane-bounded organelle;organelle	-1.348999977	-1.762343407	-1.662938595	-1.510787487	-1.454721451	-1.631141186	-1.430123329	-2.541379452	-1.760083675	-1.570992947	-1.562417984	-1.987614632	-2.286286354	-1.721514702	-2.249131203	-1.744844437	-1.252459526	-3.09420085
0.130823854	0.051651319	F8VQ05	F8VQ05	F8VQ05_MOUSE	Fryl	FRY like transcription coactivator	ENSG00000075539	ENST00000358350;ENST00000503238;ENST00000505759;ENST00000506685;ENST00000507711;ENST00000507873;ENST00000514617	ENSP00000351113;ENSP00000421584;ENSP00000422408;ENSP00000422988;ENSP00000425344;ENSP00000425592;ENSP00000426064	Color2 [A=255, R=169, G=169, B=169]	1	4					biological regulation;biosynthetic process;cellular biosynthetic process;cellular macromolecule biosynthetic process;cellular macromolecule metabolic process;cellular metabolic process;cellular nitrogen compound metabolic process;cellular process;macromolecule biosynthetic process;macromolecule metabolic process;metabolic process;nitrogen compound metabolic process;nucleic acid metabolic process;…			0.544388771	0.883101463	0.562963009	0.353121281	0.541283607	0.599835873	0.47102356	0.499220848	0.516996861	0.258381367	0.694766045	0.689047813	1.171957016	1.380901337	1.185706139	1.217347145	1.195555687	0.774858475
0.402082059	-0.331512769	F8VQB6	F8VQB6	MYO10_MOUSE	Myo10	Unconventional myosin-X	ENSG00000145555	ENST00000274203;ENST00000502436;ENST00000505695;ENST00000507288;ENST00000513610;ENST00000513882;ENST00000515803	ENSP00000274203;ENSP00000421170;ENSP00000421280;ENSP00000421309;ENSP00000425051;ENSP00000426664;ENSP00000426783	Color2 [A=255, R=169, G=169, B=169]	1	4			Netrin-1 signaling;Regulation of actin dynamics for phagocytic cup formation		axon guidance;biological regulation;cellular process;cellular response to stimulus;chemotaxis;cytoskeleton-dependent intracellular transport;defense response;establishment of localization;establishment of localization in cell;immune response;immune system process;innate immune response;intracellular transport;locomotion;metabolic process;regulation of anatomical structure morphogenesis;regulation…	actin binding;actin filament binding;actin-dependent ATPase activity;adenyl nucleotide binding;adenyl ribonucleotide binding;ATP binding;ATPase activity;ATPase activity, coupled;binding;catalytic activity;cytoskeletal protein binding;hydrolase activity;hydrolase activity, acting on acid anhydrides;hydrolase activity, acting on acid anhydrides, in phosphorus-containing anhydrides;lipid binding;mic…	cell cortex;cell part;cell projection;cell projection membrane;cell projection part;cytoplasm;cytoplasmic part;cytoskeletal part;cytosol;filopodium membrane;filopodium tip;intracellular non-membrane-bounded organelle;intracellular organelle;intracellular organelle part;intracellular part;lamellipodium;macromolecular complex;membrane;membrane part;myosin complex;non-membrane-bounded organelle;nucl…	-0.663537025	-0.673081398	-0.357074261	-0.715887547	-0.664526939	0.172980785	0.661587715	-0.307116508	0.121532917	0.060268879	0.009660721	-0.588463783	0.522328377	0.195258141	1.33921051	0.374425888	1.155402184	0.929181099
0.017044246	0.016718229	F8VQC1	F8VQC1	F8VQC1_MOUSE	Srp72	Signal recognition particle subunit SRP72	ENSG00000174780	ENST00000342756;ENST00000504757;ENST00000505314;ENST00000510663	ENSP00000342181;ENSP00000424576;ENSP00000425190;ENSP00000473576	Color2 [A=255, R=169, G=169, B=169]	1	4			SRP-dependent cotranslational protein targeting to membrane		biosynthetic process;cellular biosynthetic process;cellular macromolecule biosynthetic process;cellular macromolecule metabolic process;cellular metabolic process;cellular process;cellular protein metabolic process;cotranslational protein targeting to membrane;establishment of localization;establishment of localization in cell;establishment of protein localization;establishment of protein localiz…	7S RNA binding;binding;nucleic acid binding;ribonucleoprotein binding;RNA binding;signal recognition particle binding	cell part;cytoplasm;cytoplasmic part;cytosol;endoplasmic reticulum;intracellular membrane-bounded organelle;intracellular non-membrane-bounded organelle;intracellular organelle;intracellular organelle part;intracellular part;macromolecular complex;membrane;membrane-bounded organelle;non-membrane-bounded organelle;nuclear part;nucleolus;organelle;organelle part;plasma membrane;ribonucleoprotein co…	0.997021675	0.874201775	1.110804081	0.922435284	1.141165733	0.974946499	1.335252762	0.703802109	1.398663998	0.706452847	1.270616531	1.510804176	1.339772224	1.503364563	1.458854675	1.301841736	1.257164001	0.870798111
0.0264226	-0.039296548	F8VQK3	F8VQK3	F8VQK3_MOUSE	Gucy1a2	guanylate cyclase	ENSG00000152402	ENST00000282249;ENST00000347596;ENST00000526355	ENSP00000282249;ENSP00000344874;ENSP00000431245	Color2 [A=255, R=169, G=169, B=169]	1	4			Nitric oxide stimulates guanylate cyclase	WP_ANTIVIRAL_AND_ANTIINFLAMMATORY_EFFECTS_OF_NRF2_ON_SARSCOV2_PATHWAY;WP_NOCGMPPKG_MEDIATED_NEUROPROTECTION;WP_PHOSPHODIESTERASES_IN_NEURONAL_FUNCTION;WP_SILDENAFIL_TREATMENT	biological regulation;blood coagulation;cellular process;cellular response to stimulus;coagulation;hemostasis;intracellular signal transduction;multicellular organismal process;positive regulation of biological process;positive regulation of biosynthetic process;positive regulation of cellular biosynthetic process;positive regulation of cellular metabolic process;positive regulation of cellular p…	binding;catalytic activity;cation binding;cyclase activity;GTP binding;guanyl nucleotide binding;guanyl ribonucleotide binding;guanylate cyclase activity;heme binding;ion binding;iron ion binding;lyase activity;metal ion binding;nucleotide binding;phosphorus-oxygen lyase activity;purine nucleotide binding;purine ribonucleoside triphosphate binding;purine ribonucleotide binding;ribonucleotide bind…	cell part;cytoplasm;intracellular part	-1.141273499	-0.970531464	-1.479094028	-1.110353947	-1.828542709	-1.830601215	-1.411258698	-2.451903105	-1.856561184	-1.98553896	-1.238865852	-2.613207817	-1.933609962	-2.023567915	-2.544127464	-1.864666939	-3.742453337	-1.902242899
0.199427961	-0.237412453	G3X8U3	G3X8U3	QNG1_MOUSE	QNG1	Queuosine 5'-phosphate N-glycosylase/hydrolase				Color2 [A=255, R=169, G=169, B=169]	1	4								-1.532658577	-1.831530571	-1.470654964	-1.81494379	-2.16294384	-2.257071972	-1.808168411	-1.113395691	-1.512453556	-2.478864193	-1.601045609	-1.066345215	-2.425350189	-1.679074287	-2.180002213	-1.78279686	-2.111925125	-3.481112719
[truncated: 5,887 more rows]
