# Supplementary material for: Deep visual proteomics uncovers nociceptor diversity and pain targets
Source: Nat Commun. 2026 Apr 11;17:3437. doi: 10.1038/s41467-026-71418-8 (PMC13076600; doi:10.1038/s41467-026-71418-8)
Supplement: Supplementary file 11 — Source Data [file 41467_2026_71418_MOESM11_ESM.zip › SourceData_updated names/Fig3bcdef/FIG3d_sc_trka_ib4.csv]

p_value_minuslog10	Difference	Protein.Group	Protein.Ids	Protein.Names	Genes	First.Protein.Description	Symbol color	Symbol type	Symbol size	Show label	Olive_20240605_AnM_AnM03002_mouse1_redsingle_1_G1_1_6942.d	Olive_20240605_AnM_AnM03002_mouse1_redsingle_4_G4_1_6952.d	Olive_20240605_AnM_AnM03002_mouse1_redsingle_5_G5_1_6955.d	Olive_20240605_AnM_AnM03002_mouse1_redsingle_6_G6_1_6958.d	Olive_20240605_AnM_AnM03002_mouse1_redsingle_16_H4_1_6992.d	Olive_20240605_AnM_AnM03002_mouse1_greensingle_7_G7_1_7023.d	Olive_20240605_AnM_AnM03002_mouse1_greensingle_12_G12_1_7039.d	Olive_20240605_AnM_AnM03002_mouse1_greensingle_13_H1_1_7043.d	Olive_20240605_AnM_AnM03002_mouse1_greensingle_14_H2_1_7046.d	Olive_20240605_AnM_AnM03002_mouse1_greensingle_16_H4_1_7053.d	Olive_20240605_AnM_AnM03002_mouse3_greensingle_2_E2_1_7005.d	Olive_20240605_AnM_AnM03002_mouse3_greensingle_4_E4_1_7012.d	Olive_20240605_AnM_AnM03002_mouse3_greensingle_6_E6_1_7018.d	Olive_20240605_AnM_AnM03002_mouse3_greensingle_7_E7_1_7022.d	Olive_20240605_AnM_AnM03002_mouse3_greensingle_12_E12_1_7038.d	Olive_20240605_AnM_AnM03002_mouse3_greensingle_13_F1_1_7042.d	Olive_20240605_AnM_AnM03002_mouse3_greensingle_16_F4_1_7052.d	Olive_20240605_AnM_AnM03002_mouse3_greensingle_17_F5_1_7055.d	Olive_20240605_AnM_AnM03002_mouse3_greensingle_18_F6_1_7058.d	Olive_20240605_AnM_AnM03002_mouse3_redsingle_2_D2_1_6944.d	Olive_20240605_AnM_AnM03002_mouse3_redsingle_6_D6_1_6957.d	Olive_20240605_AnM_AnM03002_mouse3_redsingle_7_D7_1_6961.d	Olive_20240605_AnM_AnM03002_mouse3_redsingle_8_D8_1_6964.d	Olive_20240605_AnM_AnM03002_mouse3_redsingle_10_D10_1_6971.d	Olive_20240605_AnM_AnM03002_mouse3_redsingle_13_E1_1_6981.d	Olive_20240605_AnM_AnM03002_mouse3_redsingle_15_E3_1_6987.d	Olive_20240605_AnM_AnM03002_mouse3_redsingle_17_E5_1_6994.d	Olive_20240605_AnM_AnM03002_mouse5_greensingle_6_C6_1_7017.d	Olive_20240605_AnM_AnM03002_mouse5_greensingle_7_C7_1_7021.d	Olive_20240605_AnM_AnM03002_mouse5_greensingle_8_C8_1_7024.d	Olive_20240605_AnM_AnM03002_mouse5_greensingle_13_D1_1_7041.d	Olive_20240605_AnM_AnM03002_mouse5_greensingle_15_D3_1_7047.d	Olive_20240605_AnM_AnM03002_mouse5_greensingle_16_D4_1_7051.d	Olive_20240605_AnM_AnM03002_mouse5_greensingle_17_D5_1_7054.d	Olive_20240605_AnM_AnM03002_mouse5_redsingle_3_A3_1_6946.d	Olive_20240605_AnM_AnM03002_mouse5_redsingle_4_A4_1_6950.d	Olive_20240605_AnM_AnM03002_mouse5_redsingle_5_A5_1_6953.d	Olive_20240605_AnM_AnM03002_mouse5_redsingle_7_A7_1_6960.d	Olive_20240605_AnM_AnM03002_mouse5_redsingle_8_A8_1_6963.d
1.495389666	0.456996817	A0A7N9VR94	A0A7N9VR94	A0A7N9VR94_MOUSE	Ahnak2	AHNAK nucleoprotein 2	Color2 [A=255, R=169, G=169, B=169]	1	4		10.46388149	11.10499859	10.87609482	11.10098457	11.11992073	11.28033543	10.46541977	12.10925293	11.57764626	11.19639969	11.71787357	10.78738022	12.17022514	11.97263527	12.19239426	12.12938309	10.90521431	12.11170292	11.13494587	10.84168911	11.30236435	12.41534805	12.43577957	9.92202282	11.5481329	11.02574825	9.217450142	11.55876064	10.73575878	11.73564053	10.79748344	10.84959316	11.0622015	10.89459038	10.90559006	11.11912918	11.06994629	9.585886955	11.64834404
0.78398761	-0.436159918	A2AT37	A2AT37	RENT2_MOUSE	Upf2	Regulator of nonsense transcripts 2	Color2 [A=255, R=169, G=169, B=169]	1	4		11.52478695	9.546058655	12.41737556	11.58027267	10.52966499	11.72714233	11.52917671	11.39894104	11.98259449	9.747689247	11.59412861	10.53920746	11.5677042	11.83403683	11.54895687	11.62605095	10.95974159	11.18452168	12.59715843	14.43533134	12.59958553	13.14151955	12.03208351	12.34274101	12.31475925	14.85435677	12.59611034	12.63457489	11.72939587	12.48686504	14.42293167	13.06689644	11.81479836	12.01651573	11.68176556	12.21027565	12.18295288	12.77476406	12.1821928
0.556926605	-0.405989947	A8DUK4	P02088;A8DUK4	A8DUK4_MOUSE	Hbb-bs	Beta-globin	Color2 [A=255, R=169, G=169, B=169]	1	4		13.30722904	12.9341898	14.23721027	13.42753506	16.42652702	13.52906418	14.06306648	13.64569187	14.19704819	14.88434219	11.59026432	12.07793427	12.48747826	12.50678825	14.92653179	11.9838171	11.60376072	12.90220547	12.28015041	17.08533669	12.27110958	15.22561455	15.69852543	14.00486088	12.75554943	13.80962753	14.15961933	13.74497032	14.65348911	14.20737267	13.93137455	13.4986372	12.49916553	13.46978188	13.58885479	12.52773857	12.14747524	13.09034252	12.11780548
1.036749881	-0.45768939	B1ARD6	B1ARD6	SLFN9_MOUSE	Slfn9	Schlafen family member 9	Color2 [A=255, R=169, G=169, B=169]	1	4		11.08521366	9.059215546	11.88306713	11.59342861	10.82428265	11.0939455	10.20915985	11.50199604	11.62315941	10.66391373	10.87933064	10.86251354	11.88715553	9.840230942	11.07754993	10.87197495	11.93128014	12.19199085	12.19502449	10.1485405	12.34067631	12.90050793	11.49388504	11.45685196	11.67494678	11.39234447	12.1334343	11.68391609	9.075078964	9.316645622	9.510995865	11.78859997	11.62689495	12.10007095	11.95802689	11.90537167	10.87331295	12.20223141	11.54097557
0.824155851	-0.55463903	D3YWJ0	D3YWJ0	SLIP_MOUSE	Nuggc	Nuclear GTPase SLIP-GC	Color2 [A=255, R=169, G=169, B=169]	1	4		11.95182037	9.081167221	13.0566988	12.64831924	14.52177811	12.03398037	11.23386478	12.03819847	12.746768	12.13975239	12.01200294	11.47159386	9.903926849	10.25513458	12.04975986	9.782323837	9.681319237	12.59504032	12.59464931	9.917117119	10.17019844	13.8733387	12.32838345	10.65525532	12.70357037	12.43480587	12.51075935	12.83888054	12.67566395	13.04525757	8.975580215	12.93954277	12.40857887	12.84821987	12.63635254	12.52957249	12.31641483	12.52536869	12.6110754
2.692218089	-0.665877074	D3YWQ0	D3YWQ0	DGKI_MOUSE	Dgki	Diacylglycerol kinase iota	Color2 [A=255, R=169, G=169, B=169]	1	4		9.783925056	9.233823776	11.22380257	11.8501358	9.259802818	9.250097275	9.798941612	9.06633091	9.793255806	9.525975227	10.54292011	9.954535484	10.04682064	9.916291237	9.514669418	8.977576256	9.877633095	10.02956486	10.10774136	9.852912903	9.435773849	10.35980415	9.120093346	10.55420494	10.88365173	9.201213837	9.249562263	9.791090012	9.494991302	9.821726799	8.992860794	9.555402756	8.623449326	9.559167862	10.89657497	10.13659382	10.81566334	11.5453701	10.23329639
0.432985206	-0.190797482	D3YXK2	D3YXK2	SAFB1_MOUSE	Safb	Scaffold attachment factor B1	Color2 [A=255, R=169, G=169, B=169]	1	4		9.985913277	10.92417431	10.72934055	10.41196632	11.22365761	10.91504288	10.39590931	10.01072407	10.33114243	10.0020504	10.74664879	10.74532127	10.349226	9.655000687	11.21819973	10.55420494	10.97880363	11.04835033	9.862266541	10.00549793	9.795920372	10.70599556	9.428359985	11.01492023	10.67672443	9.896273613	9.417339325	10.48413849	9.758168221	9.016451836	8.29750061	8.661391258	9.167783737	9.304911613	9.787995338	10.9662962	10.07124805	10.71672535	9.298085213
0.20732567	-0.130460147	D3Z2H9	D3Z2H9	D3Z2H9_MOUSE	Tpm3-rs7	Tropomyosin 3, related sequence 7	Color2 [A=255, R=169, G=169, B=169]	1	4		11.05936432	11.29727745	10.25126934	9.605668068	11.49972153	11.0437727	11.13009453	10.83194065	10.90838528	11.06601524	10.04410744	11.42602348	10.56819344	10.94917774	10.97493076	11.52318954	10.29990959	9.689006805	9.1984272	12.95773697	11.40086842	10.35489941	11.03607082	10.17082882	11.08077049	10.22467709	11.63124943	10.47021103	11.51368809	11.38107204	7.882219315	11.4267416	10.89962101	11.12359715	9.217217445	10.6325407	9.685714722	10.09444714	10.05773449
0.889012415	-0.469418617	D3Z7P3	D3Z7P3	GLSK_MOUSE	Gls	Glutaminase kidney isoform, mitochondrial	Color2 [A=255, R=169, G=169, B=169]	1	4		12.70293617	12.01705933	12.62968254	12.14901352	12.39192581	12.41651821	11.86611557	12.21308327	12.17873383	12.85877991	11.5200491	12.60243702	11.72760105	12.5350275	12.96872997	12.42217827	12.16955853	12.30956745	11.79867458	10.28864574	12.79761124	13.18955421	11.84298325	12.43539429	12.3430357	11.1907692	11.75623512	12.3441124	11.88265419	11.9300499	7.47744751	9.060535431	12.96921158	12.13178349	12.73675251	12.69100189	12.95591831	13.27875137	12.68878746
0.316234628	0.143897967	E9PWQ3	E9PWQ3	E9PWQ3_MOUSE	Col6a3	Collagen, type VI, alpha 3	Color2 [A=255, R=169, G=169, B=169]	1	4		9.831954002	11.57337761	11.75383949	11.58012676	11.96275902	11.31151009	12.15439129	11.56412601	11.6181469	12.51818085	12.26386166	11.61880779	11.77496433	12.01479816	11.51239491	11.49729824	9.948114395	12.22964191	11.57397842	12.98206139	12.22360611	11.91204739	12.09176254	11.33114052	11.87193966	11.33636189	13.19247913	11.84283352	12.21034241	12.29519176	12.98197937	12.73075485	11.61541843	12.74288845	11.62178612	10.8298254	11.13246155	11.56570625	11.74761772
0.423775868	-0.945697632	E9Q0F0	E9Q0F0	E9Q0F0_MOUSE	Krt78	Keratin 78	Color2 [A=255, R=169, G=169, B=169]	1	4		9.295693398	19.66300964	16.45084	18.64975357	13.0295496	10.07296562	14.78457355	16.9756794	10.13505363	9.785290718	10.58431435	13.35694695	9.770880699	10.46852493	13.22199059	18.21042824	13.82592297	10.19247055	9.746328354	18.7110424	8.996835709	14.50468254	14.58287716	14.1238308	14.16050148	19.07941437	18.71927261	9.698511124	16.84174919	18.26947403	22.24816322	19.32755852	17.010746	16.89684105	16.80734253	14.42970085	14.07147884	14.35120869	17.87138176
0.034204222	0.047566382	E9Q557	E9Q557	DESP_MOUSE	Dsp	Desmoplakin	Color2 [A=255, R=169, G=169, B=169]	1	4		12.78433228	14.59332657	11.06198502	12.94351292	11.50378132	9.303349495	12.39862633	10.92382526	12.02709389	10.44382	10.12267113	11.38121796	10.41091537	14.28637695	10.454772	11.7976656	10.99002552	11.55291843	9.392665863	14.914217	13.21841049	9.719808578	10.67339706	10.13817024	12.61590767	13.67664051	12.99575615	12.65316963	10.70144558	13.98312759	14.69503212	14.39221668	13.25670815	11.66806507	13.07687759	12.17340565	9.520350456	10.04279709	12.26218605
3.902177157	-0.57796516	E9Q616	E9Q616	E9Q616_MOUSE	Ahnak	AHNAK nucleoprotein (desmoyokin)	Color2 [A=255, R=169, G=169, B=169]	1	4		12.79110813	12.27239895	13.34397697	12.9505682	12.56557083	12.44583988	12.57820988	12.53909779	11.80741501	12.10410118	12.07374954	12.54457283	12.47319794	12.15830326	13.67350769	12.22161388	11.84230328	12.71052265	13.11921692	13.85212994	13.3898325	13.67959023	13.26181984	13.68097496	12.98570347	12.90688705	13.42819023	12.77099991	12.04155636	12.4667263	13.79763126	12.7668705	12.61560249	12.80172825	13.14021778	12.56867123	12.78503513	13.13586807	13.00060558
0.051375062	-0.029809259	E9Q912	E9Q912	GDS1_MOUSE	Rap1gds1	Rap1 GTPase-GDP dissociation stimulator 1	Color2 [A=255, R=169, G=169, B=169]	1	4		11.16910458	10.73977184	11.19459057	11.11918068	10.43690968	10.82781124	11.27717113	10.80976009	10.63983822	11.00268173	10.503685	10.55818176	11.16499519	10.97824574	10.56389236	10.3929615	10.94741058	10.80602551	10.72081757	10.42331219	10.3887167	11.11680508	9.994777679	10.88943577	10.26791	8.373168945	11.08012486	10.55867863	10.48167801	10.69895649	8.029696465	8.716733932	10.70206833	11.0177269	10.79219627	11.05797863	11.25834846	9.679134369	10.63396645
1.223471663	0.501148617	O08529	O08529	CAN2_MOUSE	Capn2	Calpain-2 catalytic subunit	Color2 [A=255, R=169, G=169, B=169]	1	4		10.9632864	9.40170002	10.80730629	9.16455555	10.57573795	11.36687374	11.90796089	10.7180109	11.04807758	11.05110741	11.02600479	10.94781971	11.53659725	10.9826088	10.31072617	11.17179012	11.98572063	10.02102089	11.61720562	11.18548298	10.74898911	9.121184349	9.653337479	10.29579163	11.00419903	10.49084091	9.35043335	11.2060318	10.85290432	11.40855789	7.293533325	11.55883217	10.60978794	10.94166374	10.43338776	10.44661808	10.97328091	11.51079369	9.169498444
0.917984207	-0.42099946	O08547	O08547	SC22B_MOUSE	Sec22b	Vesicle-trafficking protein SEC22b	Color2 [A=255, R=169, G=169, B=169]	1	4		11.58774948	11.50780487	11.04571152	11.18191051	10.99973965	11.10002518	11.03247929	10.87749863	11.60342693	11.15928459	11.491292	11.22137547	12.03341293	10.71406555	10.73418427	11.29825783	9.822916985	11.37269115	11.28700829	14.01289463	9.763381004	11.74577522	11.25657463	11.55163097	11.39354038	11.49399567	11.80568314	10.98039627	11.2091732	11.26894569	7.111261368	10.88926029	10.67530441	11.14856529	10.72033787	11.12085342	11.40389633	12.34516144	11.31208897
0.036886986	-0.016257035	O08553	O08553	DPYL2_MOUSE	Dpysl2	Dihydropyrimidinase-related protein 2	Color2 [A=255, R=169, G=169, B=169]	1	4		13.13933563	12.99180889	13.22772694	13.08964729	13.3126421	12.96588898	13.0201931	13.00153351	13.71749401	13.28764153	12.64895725	12.92321014	13.09999657	13.24196815	13.00796413	13.06163597	12.8944006	13.13992214	12.90255642	10.21932507	13.2083292	13.19737625	12.89077759	13.00988483	13.02599621	12.51848888	13.2960844	13.36520195	13.11002636	13.29349995	12.05604172	12.98245716	13.19058418	13.12914753	13.18822098	13.44681168	13.14917088	13.24461842	13.60564137
0.27520054	0.145055609	O08583	O08583	THOC4_MOUSE	Alyref	THO complex subunit 4	Color2 [A=255, R=169, G=169, B=169]	1	4		10.08385181	10.64467621	11.30487633	9.077950478	11.16955566	10.82079315	11.42298985	10.21230221	10.41574097	10.57448006	10.52843285	10.61215878	9.734074593	10.94167137	9.824261665	9.975675583	10.96667862	11.3072176	9.457720757	10.3591671	10.04325962	9.262243271	10.45939064	10.07903099	9.815896034	8.847521782	9.103349686	10.58816147	11.29509163	9.917176247	8.443140984	9.074308395	9.299575806	9.570344925	10.60109329	9.51878643	9.624059677	10.85350418	10.31258774
0.227041545	-0.074010213	O08599	O08599	STXB1_MOUSE	Stxbp1	Syntaxin-binding protein 1	Color2 [A=255, R=169, G=169, B=169]	1	4		12.46757793	12.50660038	12.42907715	12.26793385	12.09879208	12.27807522	13.03488636	12.03261375	12.2215662	12.70309258	12.31447601	12.30557728	12.42418957	12.56850243	11.89232635	12.28539658	12.524189	12.10990524	11.89048862	10.76863194	11.68988895	12.28373051	12.29673004	13.08760548	12.45386982	11.73287106	12.53811169	12.56151485	12.42970753	12.0455246	10.70140171	11.68312645	11.85594273	12.01819324	12.20051289	12.12388229	12.56181335	12.57163429	12.5055809
0.037479021	-0.026280356	O08663	O08663	MAP2_MOUSE	Metap2	Methionine aminopeptidase 2	Color2 [A=255, R=169, G=169, B=169]	1	4		11.01744175	9.274358749	9.606009483	11.40807533	9.504184723	11.00629139	9.76930809	11.05848598	10.83091164	11.2995348	9.351896286	10.8768158	11.34844589	10.01689243	10.69964218	11.36754608	10.78150749	9.615408897	11.01347637	13.31615448	9.32289505	11.37306595	10.30800915	10.65541458	11.1923418	11.17669106	11.70170498	11.03409767	11.32238483	11.15135288	12.91945553	11.27112484	11.10118771	11.17298412	11.2787981	11.39304161	10.98893356	10.96211529	10.65535164
0.075500298	0.038255395	O08709	O08709	PRDX6_MOUSE	Prdx6	Peroxiredoxin-6	Color2 [A=255, R=169, G=169, B=169]	1	4		11.62528896	12.07584667	11.4738121	11.46147442	11.2676115	11.17966652	11.48625183	11.41063118	11.36967945	11.53538704	12.10184097	11.91723824	11.29278183	11.80377197	10.87232876	11.48286819	9.784513474	11.26896858	11.99284267	12.18062687	11.20546341	9.956185341	11.12285423	11.79645348	11.11703873	8.796644211	11.47273159	12.17937756	11.17332745	11.1264267	11.26925564	10.92798519	11.57708454	11.31534195	11.46806908	11.15656376	11.35773945	12.02493191	11.7629385
1.123907708	0.330056656	O08749	O08749	DLDH_MOUSE	Dld	Dihydrolipoyl dehydrogenase, mitochondrial	Color2 [A=255, R=169, G=169, B=169]	1	4		9.757646561	10.61988068	11.0529213	9.798892975	11.10231686	11.06357002	11.13489437	11.23458385	11.33982182	10.96205711	10.90553761	10.48169899	11.16382599	12.33385181	10.98682308	11.02250671	11.00266743	10.8020401	10.55447388	13.32659817	10.18353653	10.82699299	11.37052345	10.85005379	10.88357544	10.79699707	10.78402996	11.52529049	11.37788868	11.67026711	10.35855198	11.17188931	11.18643665	10.93593884	11.02790642	10.967803	11.03043938	9.668022156	10.69285965
0.042901233	0.027738283	O08756	O08756	HCD2_MOUSE	Hsd17b10	3-hydroxyacyl-CoA dehydrogenase type-2	Color2 [A=255, R=169, G=169, B=169]	1	4		10.26407909	11.3546133	9.558677673	11.42234898	10.31694889	10.39904308	9.944128036	10.04183674	10.97546864	10.82087326	10.83433628	11.09299469	10.67588615	11.75074005	11.10024166	11.36078644	9.911104202	9.379629135	11.54445267	10.4763298	9.666793823	9.723671913	9.830201149	11.38315868	9.900045395	11.1966877	11.00055599	10.55904293	11.88255882	9.494941711	8.353239059	10.80898857	11.19799709	9.423007011	10.87478924	10.36754608	10.69738483	11.50233936	10.72682285
1.400070552	-0.366039409	O08788	O08788	DCTN1_MOUSE	Dctn1	Dynactin subunit 1	Color2 [A=255, R=169, G=169, B=169]	1	4		10.72752094	11.19070148	11.10417938	9.324400902	10.54737663	9.783929825	10.82009125	9.983278275	10.13704967	10.73646927	10.0954237	10.56067657	10.38091564	10.60689259	10.09967613	10.42890453	9.66042614	9.747299194	10.34414005	10.17338276	10.78094196	9.672329903	10.4257822	10.79064178	10.41606903	10.63782978	11.01321793	9.966202736	9.953187943	11.37149334	7.828046322	10.26376247	10.18720341	10.22555733	10.53930473	10.3699894	10.58453083	11.22022724	10.86854458
0.43094204	-0.237809826	O08795	O08795	GLU2B_MOUSE	Prkcsh	Glucosidase 2 subunit beta	Color2 [A=255, R=169, G=169, B=169]	1	4		11.30485344	11.26163673	11.35860729	11.39467144	11.34169674	11.48237896	11.53432751	11.10898781	11.25944328	11.38268375	12.02442646	11.16924191	11.44220734	11.48033619	11.15151787	11.39046478	11.2078619	10.4399662	11.5397501	10.37142086	11.3466692	11.05541801	11.25090218	11.72187233	10.91661072	9.389772415	11.47362995	9.328105927	11.28498554	9.277763367	6.877052784	10.34185219	10.88037968	10.23934841	10.93972588	10.87472057	11.54224873	11.29750061	10.7021637
0.083666014	-0.083391681	O08807	O08807	PRDX4_MOUSE	Prdx4	Peroxiredoxin-4	Color2 [A=255, R=169, G=169, B=169]	1	4		12.58037376	13.30877972	9.861588478	12.98916721	12.65211487	12.12681103	13.16804695	12.88411713	12.74393368	12.37253284	12.59842205	12.50074005	12.39906693	11.97660732	11.96418953	12.63425732	12.04808521	10.02382183	9.512330055	17.74230957	12.51086807	12.73854446	12.4869585	11.81037045	12.13788414	12.99965286	10.00458527	12.88394547	12.19970322	13.93790722	12.49409771	13.62732887	12.62320709	12.69451427	12.44373131	11.52392483	11.85739803	12.25642109	12.00184059
2.807509543	0.566265347	O08917	O08917	FLOT1_MOUSE	Flot1	Flotillin-1	Color2 [A=255, R=169, G=169, B=169]	1	4		11.64108086	10.49940777	10.77018452	10.55417633	10.62468624	11.09985447	11.10807991	10.5664444	10.94406796	10.71615887	10.60227203	11.25583744	11.30778122	11.15015316	11.48849297	9.013707161	11.68241978	11.77334118	11.42078114	9.993145943	11.27422047	9.467476845	10.50207615	10.92660713	10.1159544	10.3533783	10.85128021	11.66190243	11.05360699	10.64690113	10.80814362	11.36068249	10.91222286	11.65387058	10.92487144	9.545671463	10.45512199	10.00085068	10.48067951
1.177278021	0.441435768	O09111	O09111	NDUBB_MOUSE	Ndufb11	NADH dehydrogenase [ubiquinone] 1 beta subcomplex subunit 11, mitochondrial	Color2 [A=255, R=169, G=169, B=169]	1	4		9.244874001	9.259526253	9.282422066	10.34679031	10.66658783	10.51634979	9.975471497	11.14388657	11.32697964	10.08198929	11.23169518	10.47887039	10.87208271	10.13143253	11.3896637	11.44668007	10.26593113	10.96461487	11.58125687	9.977547646	9.964011192	10.9689188	11.15231037	9.782534599	10.26156616	8.218628883	9.881479263	11.10539818	9.458185196	10.67246914	9.276181221	10.4288311	10.24551678	9.602553368	11.29381084	11.049263	10.96724033	10.20450592	10.39033031
0.581971085	-0.623050151	O09160	O09160	FUT1_MOUSE	Fut1	Galactoside alpha-(1,2)-fucosyltransferase 1	Color2 [A=255, R=169, G=169, B=169]	1	4		14.69054413	13.39380646	14.07495213	13.94912434	14.25885296	14.01995564	13.2764082	13.42693329	14.06610584	13.83749962	13.56243324	13.51451683	8.898161888	14.56359577	13.76421833	12.5559597	14.30897141	14.48088455	14.56454277	11.28274345	14.666008	14.71574783	14.0518713	14.13635063	14.31668472	13.28922653	14.32304764	9.21240139	14.6186552	14.3633337	8.262519836	8.732887268	14.38609123	14.55130005	14.07352257	13.72353268	9.367783546	15.02370644	13.56237316
0.661770396	-0.206927039	O09167	O09167	RL21_MOUSE	Rpl21	Large ribosomal subunit protein eL21	Color2 [A=255, R=169, G=169, B=169]	1	4		11.75011635	11.75384808	11.74603939	11.54441357	12.04450035	11.86903095	11.53795147	12.07621098	11.81978798	11.8294096	11.4604969	11.68196297	11.95884991	12.2216177	12.13402176	11.72766495	11.99653721	10.76014614	11.89546967	11.96925354	11.90132332	11.94830513	12.26127815	12.23231602	12.05788708	11.83921528	11.89426422	11.66362	11.98404789	11.43700314	8.870435715	11.69986725	11.90307999	12.04523754	11.92617321	12.1402607	11.96504116	10.50820827	11.80811119
0.879203396	0.31386085	O35129	O35129	PHB2_MOUSE	Phb2	Prohibitin-2	Color2 [A=255, R=169, G=169, B=169]	1	4		10.72028732	10.82865238	9.565244675	10.33320045	10.45713425	10.13916779	10.7260704	10.39291859	10.77488613	10.88873577	11.1472683	10.00459957	9.660302162	9.750027657	11.19905853	10.63148594	10.33398247	9.591202736	10.93206692	12.47084427	9.325497627	10.12084961	10.31246281	9.70525074	10.6622858	8.373128891	11.11305141	10.26605988	11.55489063	11.0845232	10.51911545	10.05587864	10.17592335	11.25830078	10.16337299	10.21310425	9.99620533	9.408383369	10.29452896
0.315031763	0.121632704	O35143	O35143	ATIF1_MOUSE	Atp5if1	ATPase inhibitor, mitochondrial	Color2 [A=255, R=169, G=169, B=169]	1	4		12.4667902	12.10583305	13.00919151	13.08987045	12.43986988	12.85538864	12.38163757	13.30882263	13.18980122	12.90840721	12.34772968	12.84534264	13.90054607	13.06997681	13.51077652	13.18560982	12.66161156	13.42348385	13.3950119	10.65896606	13.4504509	13.69383526	13.51626587	12.85346317	13.30860901	12.81300163	13.04379082	13.68659878	12.84756851	12.86515522	11.51033401	13.15792179	13.138237	13.06258202	12.95736504	13.48491096	13.21680927	12.95910168	13.02687073
0.141622702	-0.111573368	O35286	O35286	DHX15_MOUSE	Dhx15	ATP-dependent RNA helicase DHX15	Color2 [A=255, R=169, G=169, B=169]	1	4		11.15652561	9.446228981	10.23779583	8.887419701	9.922763824	10.91724491	11.36863708	11.09739399	9.766982079	10.74789906	9.521085739	9.829925537	10.51098156	11.67660904	11.17521858	10.87504292	9.860433578	11.00684452	9.777019501	12.56994534	9.154038429	10.05752373	9.660373688	10.30652905	10.80109406	9.09028244	11.37412643	9.502080917	11.33485985	9.153552055	7.642518997	7.623054981	8.705989838	10.55512619	9.113004684	9.972247124	9.341629028	10.6511507	10.0805645
1.217835377	-0.209248697	O35295	O35295	PURB_MOUSE	Purb	Transcriptional activator protein Pur-beta	Color2 [A=255, R=169, G=169, B=169]	1	4		10.99708748	11.4805479	10.64657688	11.21617031	10.63774776	10.63229561	10.21955872	10.9442215	10.75778961	10.42727089	10.50266266	10.56091595	10.8256588	10.36862659	10.80877876	10.46456623	11.24206066	10.86624336	10.77374077	10.32927895	9.872506142	10.92755604	10.69541931	11.32452393	10.20279694	11.23261261	10.85127258	11.02139664	10.26481628	10.58190632	9.939198494	10.35646343	10.49001884	10.1175518	10.7095232	11.06333447	11.02954292	11.12840652	10.75040531
1.673882801	-0.581908289	O35326	O35326	SRSF5_MOUSE	Srsf5	Serine/arginine-rich splicing factor 5	Color2 [A=255, R=169, G=169, B=169]	1	4		10.58605194	9.169779778	10.90740108	11.01549149	10.59752178	10.87468147	9.935922623	11.65435886	8.78143692	10.48513508	10.58969784	10.99160004	10.23744869	10.11857986	10.3408289	10.05598736	9.548072815	11.25867748	9.946014404	9.979944229	11.31544399	11.11451626	10.73309994	11.16756248	11.26881123	9.333358765	9.629495621	11.13311672	9.996896744	9.527041435	7.991729736	9.377965927	9.048121452	10.7082386	10.50459099	10.8998251	10.53693676	12.03717613	10.12547779
0.340730869	-0.213671323	O35350	O35350	CAN1_MOUSE	Capn1	Calpain-1 catalytic subunit	Color2 [A=255, R=169, G=169, B=169]	1	4		11.0971365	9.446255684	10.5345068	10.26582623	10.23804665	10.26805019	9.960571289	9.944153786	9.178812981	10.76579189	10.29128551	10.8248558	9.945950508	10.02017784	10.4042902	8.620457649	10.46329975	10.8757267	10.38976002	12.40392017	10.26955509	9.297656059	10.1687727	10.50884438	11.0596962	9.234938622	10.95950222	9.493231773	9.982325554	9.477767944	14.52503777	11.39883995	10.01558208	10.22023106	11.29242516	10.87038803	10.9518671	11.12325478	10.66668606
0.018990924	0.011631097	O35465	O35465	FKBP8_MOUSE	Fkbp8	Peptidyl-prolyl cis-trans isomerase FKBP8	Color2 [A=255, R=169, G=169, B=169]	1	4		10.27410984	9.959845543	10.1491375	10.55344677	10.78186798	10.96618843	11.3225193	10.25981426	11.07179737	11.23927593	10.81432629	10.48342323	11.05172539	10.67960358	10.84141541	10.71405697	10.35612679	11.11534309	11.75078678	10.94880295	10.12061596	10.88557434	10.49725342	11.20900249	11.22132111	10.56506348	9.632863998	10.89022636	11.6369009	9.500287056	7.339763641	9.787132263	10.33859158	10.41249561	10.51910496	10.88255882	10.7246418	10.61724663	10.23851204
0.00156329	0.000992532	O35643	O35643	AP1B1_MOUSE	Ap1b1	AP-1 complex subunit beta-1	Color2 [A=255, R=169, G=169, B=169]	1	4		9.48840332	8.940119743	10.18421841	10.64673901	11.75884342	10.83678436	10.14944649	10.59463215	10.78053188	10.75783157	10.06280327	10.01294613	10.18668365	11.77502632	10.71902943	11.5658493	11.5803194	9.939710617	10.88983059	12.7346487	9.749540329	11.1544323	11.21054935	10.53836346	11.00338459	10.4306612	11.08732986	10.05892563	10.32630634	10.82171822	11.94668674	10.78149891	10.40557766	11.74578762	10.40375805	11.21100044	11.08843708	9.972681046	10.89568901
0.205783008	0.083610278	O35685	O35685	NUDC_MOUSE	Nudc	Nuclear migration protein nudC	Color2 [A=255, R=169, G=169, B=169]	1	4		10.78479004	10.57512283	11.37585354	11.01625824	10.95517063	10.82833481	10.66864586	10.88220787	10.77966213	11.02031994	11.36206436	10.74030399	10.75760651	11.14897823	10.61926651	10.85571766	11.24488735	10.69156933	10.80959129	10.40718746	9.774875641	10.87084198	10.82457733	10.12207699	10.99154282	10.24268627	10.78431606	10.56612015	10.71290493	11.57109356	10.46891975	8.243149757	10.35509777	11.61183167	10.75132656	10.58024883	10.64875317	9.759179115	10.65270138
1.606400352	-0.449269364	O35737	O35737	HNRH1_MOUSE	Hnrnph1	Heterogeneous nuclear ribonucleoprotein H	Color2 [A=255, R=169, G=169, B=169]	1	4		12.47639465	11.87288666	12.38073158	12.28588486	12.5043745	12.28916264	12.16559505	12.16004753	11.15374184	12.19422722	11.65985775	12.08693886	12.36755657	12.57648182	11.7103548	12.00668716	12.47627068	12.42819023	10.19383335	12.22526169	12.47313499	12.21652412	11.85460758	12.51520443	12.58532619	10.91531181	11.61908245	12.4184351	12.53036499	11.40717793	10.8175993	11.0970974	9.893349648	10.75909805	12.20707798	11.52932835	11.79629135	12.9526062	12.00447655
0.149850162	-0.037683007	O54734	O54734	OST48_MOUSE	Ddost	Dolichyl-diphosphooligosaccharide--protein glycosyltransferase 48 kDa subunit	Color2 [A=255, R=169, G=169, B=169]	1	4		12.72674561	13.08959484	12.8185358	12.75504589	12.86260605	12.45106697	12.96267414	12.22967529	12.64229298	12.53441715	13.07468033	12.42953205	12.04174805	12.4058857	12.87104321	12.82680511	12.85135078	11.92135334	12.38839149	11.7434206	12.30116463	12.65681171	12.32981014	12.86812782	12.70033741	11.99471378	12.81118393	12.7334795	12.75818825	12.42760658	13.36744213	12.24464607	12.62016678	12.55545235	12.57026386	12.3173933	12.83538723	12.92322731	12.78214455
0.497893988	-0.34004511	O55022	O55022	PGRC1_MOUSE	Pgrmc1	Membrane-associated progesterone receptor component 1	Color2 [A=255, R=169, G=169, B=169]	1	4		10.03904438	10.65770245	9.033179283	11.12890339	11.73963261	11.45877552	9.962946892	10.33565807	9.99890995	12.11854553	9.739233971	10.7870369	11.63995552	11.7274189	12.19322968	11.13201141	11.78243351	10.91416073	11.13173485	13.47940159	9.834895134	9.999008179	11.39577007	9.789178848	12.17272472	12.18177032	9.704872131	9.906330109	9.420219421	9.375248909	6.917880058	11.80426407	11.31646824	9.910292625	11.62080669	10.97803116	11.28622246	11.04422379	11.41161728
0.161502143	-0.083466325	O55029	O55029	COPB2_MOUSE	Copb2	Coatomer subunit beta'	Color2 [A=255, R=169, G=169, B=169]	1	4		11.79844761	12.17597961	11.95713806	11.9580307	12.54136086	12.06902313	12.23940468	11.80503845	11.62640285	11.94517326	12.2745676	11.88962936	11.71645069	12.53474331	11.80295277	12.11628914	9.323589325	11.51623726	11.19700146	10.50193787	11.18556976	11.84766388	11.82429409	11.54147911	11.8481884	11.69412231	11.86702728	11.91352177	12.18972301	11.51764965	11.36680889	11.18624401	11.50431728	12.36742306	9.618635178	12.35868931	12.03926182	11.99778271	12.186903
2.514302163	-0.722633555	O55091	O55091	IMPCT_MOUSE	Impact	Protein IMPACT	Color2 [A=255, R=169, G=169, B=169]	1	4		11.53756332	11.38748932	11.151968	10.77781391	11.7507658	10.66964722	11.37029552	9.643222809	9.300283432	10.82706451	10.40514183	10.76775455	9.398957253	10.34545422	9.856964111	10.15657616	9.600509644	10.3114872	9.578993797	11.06622982	10.5114069	10.22582245	9.504962921	11.10111523	9.867225647	8.774662018	11.16906071	9.19374752	10.73755169	10.52456093	8.232463837	9.479179382	10.39911747	9.537957191	11.64525318	10.35216522	9.412694931	11.48550701	11.18122673
0.032850236	-0.034659696	O55103	O55103	PRAX_MOUSE	Prx	Periaxin	Color2 [A=255, R=169, G=169, B=169]	1	4		8.957713127	9.189265251	9.420056343	10.60972309	9.225316048	9.535467148	10.2282877	11.24567127	11.18369102	9.54488945	12.55185986	9.272453308	9.015093803	11.72401905	12.28219414	8.975073814	10.07732296	12.50236988	10.09837437	10.85911179	12.82797813	13.29344273	11.84159184	9.715859413	11.04327393	11.5709753	9.55816555	12.54896641	10.79076385	12.21666718	11.07323742	11.40019608	10.32669926	11.78638363	12.30537224	9.195511818	11.21149921	11.84043217	12.22358227
1.120252828	-0.379225587	O55125	O55125	NIPS1_MOUSE	Nipsnap1	Protein NipSnap homolog 1	Color2 [A=255, R=169, G=169, B=169]	1	4		13.19476032	12.48090363	12.46479893	12.68220043	12.82611942	12.1852684	11.63792896	12.33801746	12.22080135	12.46518421	12.31980801	12.38004398	12.07207584	12.54890823	12.73637199	12.20527077	11.7295742	11.88645077	12.15198326	10.93277454	11.90407753	12.72954464	12.02446079	12.27562714	12.42381954	12.29232407	12.43273735	12.78115273	12.36600018	11.74013901	8.422063828	12.35965633	12.33357239	12.35921383	12.54533863	12.66913319	12.60416412	12.6134882	12.41892815
0.34430487	0.196461019	O55126	O55126	NIPS2_MOUSE	Nipsnap2	Protein NipSnap homolog 2	Color2 [A=255, R=169, G=169, B=169]	1	4		9.491464615	9.331357002	9.455548286	10.41839027	10.77948093	9.162560463	9.908965111	10.23430252	10.56619644	9.594194412	9.515185356	10.50293159	10.82838249	10.15333652	10.67516327	10.63650703	11.63761234	9.861089706	10.59607792	9.22555542	9.356209755	10.6257534	9.795315742	10.61421299	10.14823532	8.233446121	8.812236786	11.3274231	10.40957165	9.674492836	6.646110058	8.851146698	10.5276823	9.485692024	10.46865463	10.23293686	10.29051399	9.869376183	9.157748222
0.474968129	-0.26083085	O55142	O55142	RL35A_MOUSE	Rpl35a	Large ribosomal subunit protein eL33	Color2 [A=255, R=169, G=169, B=169]	1	4		12.56029224	12.64210129	12.32689857	12.82831669	13.07433224	12.73663044	9.749450684	12.59030628	12.52723217	12.75287819	12.84268665	12.77816296	12.74898911	12.8962326	12.77743816	13.03854847	12.47617912	11.77354336	12.82338715	11.03532124	11.76167583	12.33922672	13.17613125	13.0275259	12.66981506	12.11550236	12.58759022	12.05062389	12.83090305	12.8794508	8.194354057	12.46099091	12.89140415	13.05450726	12.64276028	12.8303194	12.95687389	12.68003178	13.11973381
1.705966915	0.316476652	O55143	O55143	AT2A2_MOUSE	Atp2a2	Sarcoplasmic/endoplasmic reticulum calcium ATPase 2	Color2 [A=255, R=169, G=169, B=169]	1	4		9.772098541	11.98574924	11.56622028	11.48246002	11.55287075	11.76248169	12.2723465	11.8095274	12.19919682	11.72162056	12.3360405	11.56737614	11.79818439	12.11721802	11.59033012	11.5102253	11.53953171	11.72675037	12.17170525	12.4250927	11.14236259	11.82929897	12.33261871	11.5702877	10.91175175	10.99899197	11.63705063	11.65493584	11.62617016	12.05950642	11.47632122	11.51794529	11.89182568	11.99870682	12.00603867	11.75931835	11.71332169	11.32081795	11.64400005
0.881204447	-0.464897035	O55196	O55196	ENAM_MOUSE	Enam	Enamelin	Color2 [A=255, R=169, G=169, B=169]	1	4		11.82281017	9.368286133	11.38828659	12.09369469	11.72294426	10.66073608	10.6322279	10.57517052	11.71117687	11.46459198	10.25709343	11.18787193	10.21591091	10.94161987	9.017598152	11.75020027	11.41007996	11.9236393	9.377537727	10.70079422	11.90962315	11.95785999	10.5752182	11.85890961	9.514486313	12.25208855	11.8601284	8.771064758	10.22482204	11.48770905	12.51003933	8.483650208	11.19057751	11.40855789	11.87165546	10.91887856	10.64315224	10.96418953	11.81268311
0.421792489	-0.246905637	O55234	O55234	PSB5_MOUSE	Psmb5	Proteasome subunit beta type-5	Color2 [A=255, R=169, G=169, B=169]	1	4		11.82355022	10.92933273	10.62751579	11.05298233	10.88913918	10.15768814	10.18902206	10.56351089	9.623150826	10.78751945	9.913628578	10.47465897	9.676530838	10.80035782	10.2142458	10.81512737	9.893864632	10.07602692	9.257390976	13.28425694	9.750636101	9.840276718	10.10486031	10.27822113	10.26995659	8.181022644	10.97019958	10.97801685	10.84577274	10.02380276	13.44439411	9.147173882	9.960655212	9.498656273	10.58060741	9.760922432	9.741474152	10.95732021	10.9451437
0.318195704	-0.209436786	O70133	O70133	DHX9_MOUSE	Dhx9	ATP-dependent RNA helicase A	Color2 [A=255, R=169, G=169, B=169]	1	4		11.78633499	8.682070732	11.16886616	11.34416866	11.41303062	11.22008228	10.96099377	10.96011829	9.41307354	11.1848259	11.78030968	11.14568996	11.24922562	10.91954708	10.22698975	10.83838463	11.44046974	11.29098034	10.07010937	10.43446732	11.12049007	9.435569763	10.21904755	11.76640034	11.2615366	8.844579697	10.66097641	11.39615536	10.89072037	9.467797279	8.30934906	10.42212772	8.461362839	9.023661613	11.76384735	9.531064034	10.66450024	11.4342947	11.10360241
0.185044365	0.15298193	O70194	O70194	EIF3D_MOUSE	Eif3d	Eukaryotic translation initiation factor 3 subunit D	Color2 [A=255, R=169, G=169, B=169]	1	4		9.48929882	8.894850731	10.77879143	9.248948097	9.061600685	10.1584959	9.748999596	10.2042408	10.05972767	10.87161255	9.767248154	10.61413956	9.855560303	10.87140465	9.828101158	10.71823311	11.51215744	10.73088646	10.12278938	14.12206745	11.61917877	11.17023182	9.905127525	10.24682331	9.874872208	8.195163727	9.79681778	11.14775181	12.36854172	10.50812149	7.350252151	8.943159103	10.11233521	10.7518034	10.06323147	9.913712502	9.832391739	12.23313141	9.499210358
0.039074092	0.022381869	O70251	O70251	EF1B_MOUSE	Eef1b	Elongation factor 1-beta	Color2 [A=255, R=169, G=169, B=169]	1	4		12.23940182	9.32388401	11.846035	11.9005537	11.74911976	11.8115797	11.82756519	12.17950535	11.30918026	11.75657272	11.66150188	12.02075386	11.87968636	10.57543087	11.81758308	11.82375336	12.12398243	11.92547703	11.62565899	10.39253044	11.51156521	11.97038651	12.35780239	11.95027542	12.05840492	11.33388233	11.32774353	11.76749802	11.74259567	11.726614	11.55413818	9.761393547	11.99317169	11.87069225	13.02959919	10.79148006	11.78714371	11.47159386	11.67675018
3.398610046	-0.957549869	O70252	O70252	HMOX2_MOUSE	Hmox2	Heme oxygenase 2	Color2 [A=255, R=169, G=169, B=169]	1	4		10.940732	11.97480583	11.69612408	11.30200481	11.49819088	10.28647709	10.9289999	10.61771584	11.23827362	11.14743423	9.348330498	11.25645638	9.978309631	9.94197464	10.27297974	9.274335861	10.10566044	10.5530529	8.896458626	14.33576679	10.40501404	11.03322315	11.00789642	10.92808151	11.4258976	11.17288399	11.49353027	11.47756577	10.826231	10.05832958	8.378170013	9.480379105	10.61011124	10.44257069	10.70261383	11.08737659	11.22922707	11.50291634	9.67342186
0.039541415	-0.02427847	O70305	O70305	ATX2_MOUSE	Atxn2	Ataxin-2	Color2 [A=255, R=169, G=169, B=169]	1	4		9.739835739	9.159218788	9.656780243	9.736147881	10.70249271	10.0954237	9.149968147	10.39833736	10.35087204	10.84455681	10.61181831	10.34592628	9.704342842	10.77409554	9.708930016	11.22313881	10.25400066	10.51154327	10.68917656	11.12561131	9.798843384	10.51424217	10.62439346	11.61284065	10.98090363	8.177082062	10.62559032	9.67169857	9.851518631	10.46325874	7.885442257	9.401809692	9.468003273	10.39616585	10.1017952	9.28324604	9.822975159	10.31272697	10.42008686
0.151087738	-0.119462652	O70310	O70310	NMT1_MOUSE	Nmt1	Glycylpeptide N-tetradecanoyltransferase 1	Color2 [A=255, R=169, G=169, B=169]	1	4		9.386769295	11.69384861	11.57589817	11.72748184	11.28400326	10.97458649	9.727071762	11.53111839	11.40777779	10.76703358	11.64842033	11.61974812	11.66086006	11.70490265	11.7620163	11.44615841	11.61227417	11.93624783	11.21944046	10.66542244	11.59122276	10.93123245	11.82952023	10.99011135	11.47581482	11.85837364	9.602210045	9.452528	12.52078342	9.07703495	6.936900616	9.484997749	10.65160751	11.77617836	11.10068226	10.65603161	11.258955	11.87721157	11.12137794
0.256654425	-0.13973692	O70318	Q9WV92;O70318	E41L2_MOUSE	Epb41l2	Band 4.1-like protein 2	Color2 [A=255, R=169, G=169, B=169]	1	4		9.008047104	9.783101082	11.06323338	10.37258244	10.77838898	10.42421913	10.93223667	11.00067616	10.97414207	10.25649166	11.00176716	10.18688202	10.33643913	9.957891464	11.35599518	11.29358101	11.32168007	11.51603031	11.1120224	10.25703812	11.6640873	12.04093361	11.44078064	10.91672325	11.06551743	10.90604115	10.7794323	11.39399624	11.31935596	11.90830612	7.778561592	11.48247051	11.10712528	11.48398685	11.76580429	11.00927544	11.20126629	10.80820847	11.43785572
0.573130337	-0.265936636	O70435	O70435	PSA3_MOUSE	Psma3	Proteasome subunit alpha type-3	Color2 [A=255, R=169, G=169, B=169]	1	4		11.71583366	11.71468735	10.9353199	11.3822298	10.57120323	10.79784012	11.47998238	10.87712288	10.43649292	11.11628532	9.774737358	10.7082653	11.24774361	10.44431114	10.47787952	9.893746376	10.82348633	10.78716755	9.978424072	13.47725201	10.82100868	10.6486721	10.68642139	10.67320347	10.68830299	10.94089317	11.96360016	10.92029381	10.84917068	11.51038361	14.24213982	11.28070736	10.94187641	10.91896057	10.74700165	10.1309185	11.05271053	11.45646763	11.1233263
4.214275323	2.168822522	O70456	O70456	1433S_MOUSE	Sfn	14-3-3 protein sigma	Color2 [A=255, R=169, G=169, B=169]	1	4		9.364957809	8.994874001	9.026550293	10.02096176	10.14899254	13.93129158	13.1594677	13.77783012	14.07946014	13.90732288	13.02242851	13.84883785	13.87622929	13.01839542	13.14264679	14.01507568	9.749415398	13.61311054	13.3759222	14.99275684	9.758345604	9.469512939	13.48114395	10.08789158	9.919651031	12.82777691	13.7329731	13.56288624	13.42459965	13.58989716	11.2048769	13.63403988	13.57885647	14.03861046	13.08926487	9.213139534	9.22177887	10.06902313	13.49851227
0.353458551	-0.176401332	O70492	O70492	SNX3_MOUSE	Snx3	Sorting nexin-3	Color2 [A=255, R=169, G=169, B=169]	1	4		9.320561409	10.53591728	11.10758972	10.48541641	11.01671791	10.10522747	10.84102917	10.81522274	9.331972122	10.10030746	10.62363434	10.28072453	9.624638557	9.968235016	9.789212227	10.8404789	10.07054996	9.003574371	10.47234535	10.9965868	10.90613937	10.31210041	9.244268417	10.27291012	9.788062096	8.668491364	10.58318615	9.66960144	10.18255615	10.34848499	7.980565071	9.206633568	10.85024929	9.22802639	9.334898949	10.69382668	10.40180779	10.14286709	8.579851151
2.154864941	0.687913263	O70591	O70591	PFD2_MOUSE	Pfdn2	Prefoldin subunit 2	Color2 [A=255, R=169, G=169, B=169]	1	4		9.827267647	9.256248474	9.40103817	10.18229485	11.81195259	9.82234478	9.856541634	10.14641571	10.49429512	10.7139101	10.13825703	13.14412308	11.10926247	9.99909687	10.41430473	10.41015434	10.50624847	10.42737579	9.83083725	10.15857601	9.226356506	9.713662148	11.22206402	9.359480858	9.83935833	8.219130516	10.03350353	10.22473717	9.605882645	10.33703041	11.21729088	10.13425159	12.7197504	10.68172169	10.07075119	10.34355545	9.169917107	10.27332878	9.173796654
1.669093105	-0.496582329	O88342	O88342	WDR1_MOUSE	Wdr1	WD repeat-containing protein 1	Color2 [A=255, R=169, G=169, B=169]	1	4		11.16376877	11.1888113	11.03500557	11.50724983	11.25691032	11.01387405	10.79575539	11.14215183	11.28772354	11.11127949	11.19171906	11.14867401	11.08654118	11.0111084	10.45480347	10.69376564	10.63907814	10.83914852	11.58360481	12.53586864	11.16202641	11.13350868	10.68473148	11.33883095	11.27043533	11.1934824	11.36329746	10.93693256	11.19910145	10.92810345	7.108460426	10.66421604	11.00052834	11.4779501	10.87917709	11.34476185	11.51202965	12.48408508	11.28534985
5.765027804	1.273317238	O88343	O88343	S4A4_MOUSE	Slc4a4	Electrogenic sodium bicarbonate cotransporter 1	Color2 [A=255, R=169, G=169, B=169]	1	4		9.17815876	9.700351715	9.855194092	9.563592911	10.18846416	11.25297832	11.12754917	11.36243153	11.64543819	11.72387409	9.208436012	10.98157406	11.408988	10.85266972	11.48312569	11.60796356	11.97244453	11.34062862	11.09778214	10.15009117	9.42675209	10.14968967	9.408950806	10.15562248	10.0247612	9.289628983	9.299869537	10.68092251	12.29481316	11.63643932	8.634502411	10.7604208	11.39929962	10.67542744	8.370736122	9.504392624	10.19130135	10.04685783	9.174325943
0.18105796	-0.087447978	O88384	O88384	VTI1B_MOUSE	Vti1b	Vesicle transport through interaction with t-SNAREs homolog 1B	Color2 [A=255, R=169, G=169, B=169]	1	4		10.68089581	10.94826508	10.96239758	10.61108971	10.99364567	10.74585915	12.43656063	10.65560246	10.62313175	11.39376545	11.67951107	10.36285305	10.88565826	11.47968388	10.25081921	11.09319305	10.02430916	10.95825577	10.63732243	10.72478771	10.87483501	11.53727627	11.30976582	10.82856464	10.86088562	10.39635849	9.536079407	10.66754627	10.38120747	10.28248596	10.30638123	7.973573685	10.28793144	11.15641212	10.54715443	10.72354984	11.07771015	10.97147179	11.13676643
3.723501161	-0.59266798	O88398	O88398	AVIL_MOUSE	Avil	Advillin	Color2 [A=255, R=169, G=169, B=169]	1	4		13.27852249	12.70319176	13.03662395	13.23880482	12.96236324	12.22975349	12.47781372	12.30509281	11.83102608	11.94252205	12.51813889	12.36807823	12.65052032	12.57602406	12.55790901	12.54768753	12.45474911	12.49767685	11.92388439	10.87214184	12.9178772	13.28484726	12.51968765	13.43443298	13.2124176	12.81779289	12.81479836	12.50012493	12.83790207	12.18428993	13.74971199	11.82257843	11.99280071	12.54379272	13.0155735	13.13343906	13.29414654	13.45989227	13.2940321
1.726118394	-0.641558536	O88447	O88447	KLC1_MOUSE	Klc1	Kinesin light chain 1	Color2 [A=255, R=169, G=169, B=169]	1	4		10.81829453	9.637198448	11.43423748	11.27089691	10.26666927	10.24779701	10.0049963	10.50078201	10.20475483	10.33807087	9.712044716	10.79131794	11.03052902	9.477101326	11.1348238	11.54249001	11.80168438	9.282272339	9.717865944	11.34097385	11.5395031	9.561572075	11.47743416	11.87260151	10.53814983	9.398414612	9.645023346	10.18378448	10.05784893	8.68247509	7.478028774	10.40966702	11.36510849	10.02565861	10.93200016	10.50022411	11.31358051	9.996999741	11.24568939
0.113246881	0.074583825	O88485	O88485	DC1I1_MOUSE	Dync1i1	Cytoplasmic dynein 1 intermediate chain 1	Color2 [A=255, R=169, G=169, B=169]	1	4		9.87924099	9.549755096	10.21429443	11.22327805	11.1494236	10.99086952	10.94667244	11.04334831	11.0496645	11.37262535	11.13026142	10.85167885	10.87405109	11.42541027	11.06993294	11.02239513	10.44859123	9.412971497	11.63329983	10.86981964	9.034673691	10.60974216	11.35376453	10.77765846	11.28935623	11.48615646	9.320173264	10.88436127	11.17667198	11.35726643	7.043017864	11.19586468	11.47564697	11.0467968	10.6657095	10.96968842	10.98452568	11.07636833	11.27749062
0.737653048	-0.248690876	O88569	O88569	ROA2_MOUSE	Hnrnpa2b1	Heterogeneous nuclear ribonucleoproteins A2/B1	Color2 [A=255, R=169, G=169, B=169]	1	4		14.83877563	14.08608627	14.84313107	14.71103191	14.76240253	14.89433956	14.4317131	14.7833662	13.50061798	14.81703854	13.97042942	14.79518223	14.68607903	14.77461243	14.26838112	14.48085976	14.83844566	14.979702	13.4536562	13.80931568	15.21624565	14.30484295	14.03486824	14.93336296	14.84331703	12.9485569	14.14667988	14.90093327	14.65396976	13.31770897	13.26008415	13.58392906	13.40222549	12.93424225	14.38045406	14.0214138	13.96011066	15.2624836	14.59345531
0.080690702	-0.043221018	O88685	O88685	PRS6A_MOUSE	Psmc3	26S proteasome regulatory subunit 6A	Color2 [A=255, R=169, G=169, B=169]	1	4		9.603208542	10.70719528	10.56081009	10.59047508	11.14415455	10.48501396	10.16517067	10.74598503	10.83615303	10.9877615	10.41715622	11.2755661	10.99468613	10.91184139	10.72856712	11.13953876	10.95175076	11.25617886	9.687930107	10.57952023	9.78091526	11.57586575	10.11020947	10.55632401	11.04786682	10.89605999	10.44041252	10.20613575	10.8861084	10.64456844	7.885745049	8.978989601	10.27468109	11.28296089	10.63065815	10.32772064	10.10550213	10.90033054	10.78420162
0.248936524	0.110959701	O88844	O88844	IDHC_MOUSE	Idh1	Isocitrate dehydrogenase [NADP] cytoplasmic	Color2 [A=255, R=169, G=169, B=169]	1	4		12.24330807	12.51976871	12.03365326	12.2583189	12.47704697	11.78096581	12.61671162	11.64099503	11.79792881	12.79130936	12.21302223	12.11321449	11.58085728	12.55430126	11.62349701	12.04738998	12.47704983	11.976367	11.71452427	12.03421116	11.93782616	9.757791519	11.71539116	12.26406097	12.30159092	12.10466766	12.38608074	12.55146599	12.11437321	11.96903419	14.77396297	11.88009644	12.05402756	12.30250454	12.59139824	11.73045349	12.52372074	12.47353077	12.0891819
0.954767553	-0.560207507	O89053	O89053	COR1A_MOUSE	Coro1a	Coronin-1A	Color2 [A=255, R=169, G=169, B=169]	1	4		10.10070896	10.10586262	11.92243576	11.58320522	13.73149967	10.86192417	10.03544235	10.87635612	9.182526588	9.192672729	9.879560471	10.89125252	11.56734276	9.919092178	10.98475266	10.62774372	9.86144352	10.66370964	9.596829414	9.140331268	8.939896584	10.46153069	8.736458778	11.75753212	10.77136612	7.69671154	9.483758926	10.70714378	11.44213963	9.770750046	8.638119698	8.685231209	10.40756512	10.01397896	11.65249062	10.12188339	10.5812664	12.35306931	11.63156796
1.609767217	-0.625474082	O89086	O89086	RBM3_MOUSE	Rbm3	RNA-binding protein 3	Color2 [A=255, R=169, G=169, B=169]	1	4		11.94087887	10.95167065	10.79109001	11.18636227	11.3921833	10.94059277	10.05497456	10.18841553	10.43333721	10.92152119	10.00772095	10.34428501	10.7113657	11.71293545	11.37639713	10.63743114	11.18808842	11.07266235	8.794072151	10.38922596	11.29823494	11.49932766	11.20190334	11.15424252	11.51598549	8.629545212	9.774318695	9.431253433	11.25134659	9.22503376	7.787222385	10.13382339	9.489045143	9.458112717	11.2910099	10.70534706	10.40932751	11.85243988	11.89864635
3.004611073	0.731192909	P00405	P00405	COX2_MOUSE	Mtco2	Cytochrome c oxidase subunit 2	Color2 [A=255, R=169, G=169, B=169]	1	4		12.73961353	13.3265419	13.82152462	13.35803318	12.97775936	13.59063435	14.2396431	14.15100098	14.46943188	14.19531822	14.26601028	14.21647263	14.03560638	13.66002941	14.38016987	13.69975662	14.27993679	14.88224697	14.5181303	10.29689789	13.28921223	13.36903858	14.19528008	13.28594112	13.19146061	12.68574715	13.11479855	13.76475716	13.91372204	13.91417027	11.86094379	13.29118538	14.39935112	14.04791641	13.53270912	13.83128738	13.64860439	13.91746521	13.3710146
0.948835734	-0.56607707	P01942	P01942	HBA_MOUSE	Hba	Hemoglobin subunit alpha	Color2 [A=255, R=169, G=169, B=169]	1	4		10.63875294	10.50946808	12.55052757	10.93155003	13.94074535	11.40826607	11.28575516	11.59302235	12.21679401	12.98757648	10.1461525	10.10402203	10.12804604	11.13402843	12.9681282	10.64723396	10.09605408	10.92169952	11.55716228	14.34667301	11.38970661	13.38019085	13.87570095	12.14180374	11.17389584	12.4447794	12.67355156	10.67965603	12.61460209	11.98505592	12.30497837	11.91657352	9.426593781	11.54457855	13.14693451	11.05916882	10.70231152	10.0863409	10.86700058
0.087822468	-0.053889553	P02301;P68433;P84228;P84244	P84244;P02301;P84228;P68433	H31_MOUSE;H32_MOUSE;H33_MOUSE;H3C_MOUSE	H3-3b;H3-5;H3c11;H3c15	Histone H3.3C	Color2 [A=255, R=169, G=169, B=169]	1	4		15.33979416	14.86244392	15.40293503	15.13284111	16.53921509	16.04964256	15.24462795	15.6170311	15.94477844	15.29100513	15.12100315	15.77192783	15.6366415	14.9018755	15.77891922	15.4912796	15.09229851	16.3661747	15.9216671	15.56222153	16.59109879	15.56773376	15.03549099	15.71616554	15.93678284	15.24085808	16.36404037	16.74379539	16.40269852	15.02271938	13.2045269	15.94693851	16.3746109	14.43074036	14.41284084	13.95227718	14.75271034	16.04241943	14.95569515
0.358604555	0.145476282	P02468	P02468	LAMC1_MOUSE	Lamc1	Laminin subunit gamma-1	Color2 [A=255, R=169, G=169, B=169]	1	4		9.386335373	11.37215233	11.78884029	11.58951092	12.4618988	11.37274551	12.46686935	11.63357639	11.80536461	12.26677513	12.05076313	11.85235023	11.53730106	11.99238205	11.76525688	11.84398746	12.03009129	12.18425846	11.76601505	13.41584778	12.33251762	11.9286623	11.88833618	11.28926373	11.86880302	11.23427868	12.45423985	11.88466644	12.51183701	12.66703796	11.68030643	12.77532005	11.826231	12.7086935	11.83533955	11.26448917	11.38231564	11.8112545	12.09956169
0.535130836	-0.257534637	P02469	P02469	LAMB1_MOUSE	Lamb1	Laminin subunit beta-1	Color2 [A=255, R=169, G=169, B=169]	1	4		8.866136551	9.649504662	11.57678223	10.89355183	10.99781418	10.04226112	10.6216507	10.60691452	10.92273998	9.804329872	11.03259659	9.328883171	11.85809803	10.05571175	10.34667969	10.83172703	9.798094749	11.25319195	10.71200275	9.859613419	11.01373482	11.57897186	10.70725536	10.08740044	11.27706623	9.19443512	11.10172653	11.10355663	9.823707581	11.67638016	8.213220596	11.20925808	10.75387669	11.25019169	10.96683025	11.03772545	11.0654974	11.39984894	11.12419891
0.041295625	-0.071719035	P02535	P02535	K1C10_MOUSE	Krt10	Keratin, type I cytoskeletal 10	Color2 [A=255, R=169, G=169, B=169]	1	4		20.24653244	19.99843597	19.18609238	18.15960121	15.69466019	14.92548466	16.30088043	18.6188736	15.48191929	15.05053711	18.8182106	16.39875603	15.52904892	15.63852406	15.34549141	18.51364708	15.88436127	15.52744007	15.88086796	19.40377426	20.40786743	16.27882767	17.42580605	15.9142313	16.16663933	20.25768089	20.65355301	20.19903183	18.37335777	20.44663429	21.84204483	20.30592346	19.20290756	18.50734901	18.05627251	15.65112782	15.64604664	16.25159645	19.8028717
0.396232669	-0.52935362	P04104	P04104	K2C1_MOUSE	Krt1	Keratin, type II cytoskeletal 1	Color2 [A=255, R=169, G=169, B=169]	1	4		19.71735764	19.42344666	17.17677689	18.54095268	13.67799473	13.83008957	15.67284012	17.05746269	14.27765751	13.57818413	16.94054222	13.37232113	13.84239006	14.28407192	13.79784393	17.24110794	13.95362377	14.3508215	14.37465286	18.55922318	18.35853577	15.17998314	15.53551197	14.51488018	14.91438961	19.64617348	18.98078156	18.10303116	16.61099625	18.80893326	19.68889427	19.06884193	17.16324615	16.87812233	17.00509834	14.51198101	14.75556087	15.25730705	18.31016922
0.285812082	0.35580548	P04370	P04370	MBP_MOUSE	Mbp	Myelin basic protein	Color2 [A=255, R=169, G=169, B=169]	1	4		9.279212952	11.84086037	9.663805962	11.88817215	10.07973766	9.154396057	10.2212944	13.16402531	13.0843811	12.22612286	13.95189476	10.30325603	9.676065445	13.07334995	14.3706665	10.61593342	11.70519161	14.47562599	13.09307098	10.18572807	14.95385075	15.76486683	13.79179382	9.754665375	12.20250607	13.89299774	8.69174099	12.84904766	12.58360672	13.9670372	12.63969612	12.44248962	11.2703886	11.50134468	13.93991852	9.448857307	9.991019249	12.72317028	14.13793564
0.972906431	0.395121436	P05063	P05063	ALDOC_MOUSE	Aldoc	Fructose-bisphosphate aldolase C	Color2 [A=255, R=169, G=169, B=169]	1	4		11.40019131	11.92057228	11.27696228	11.35685349	11.39017391	11.76587868	12.61050606	11.26710892	11.9145422	11.67344189	9.903327942	11.19184303	11.14709091	10.10589027	11.51598072	11.5381012	12.35161877	11.5568409	11.31781387	12.41079807	9.614412308	10.989501	11.12101555	11.97641754	11.50960159	9.699351311	11.43986225	11.22514153	12.35119057	11.26202393	12.43456841	11.18103409	12.13282394	9.725858688	9.643170357	11.10850525	11.55427265	11.41174412	11.23229504
0.694905417	-0.212166125	P05064	P05064;A6ZI47	ALDOA_MOUSE	Aldoa	Fructose-bisphosphate aldolase A	Color2 [A=255, R=169, G=169, B=169]	1	4		14.30913544	13.9750061	14.48609352	14.69416237	14.05236435	14.36336136	14.18504524	14.35224342	14.20284271	14.59353733	14.0770998	14.22422028	14.22693157	14.03494549	14.23853111	14.38805103	14.05871868	14.44672108	14.24010563	17.36260223	14.26898098	14.05521488	13.94807529	14.31131554	14.5670414	13.38960457	14.34026051	14.58392906	14.23234558	14.29978085	13.42323399	14.06829071	14.60367298	14.53926182	14.8669796	14.59980869	14.15695953	14.51559544	14.32896233
0.615718196	0.290013649	P05201	P05201	AATC_MOUSE	Got1	Aspartate aminotransferase, cytoplasmic	Color2 [A=255, R=169, G=169, B=169]	1	4		11.32096386	10.74578381	11.46108532	11.39431286	10.96536541	11.14856529	10.84804344	10.46108055	11.6546402	11.61990356	10.776968	11.03128719	10.58323288	11.46399403	10.67761421	11.29769039	10.03754234	11.48666382	10.52029419	12.86658192	9.446744919	11.75254822	10.75517941	10.69488049	11.32170296	8.580030441	10.92320156	11.64717484	11.0279541	10.71490669	14.0472002	10.87474346	10.97140694	11.23333168	10.51200962	10.73337173	10.71211433	11.19511986	10.87122726
0.455489812	-0.080992825	P05202	P05202	AATM_MOUSE	Got2	Aspartate aminotransferase, mitochondrial	Color2 [A=255, R=169, G=169, B=169]	1	4		13.00534725	13.16250134	13.05502319	13.19417858	13.0014658	12.79801178	12.71601105	12.83043194	13.39286709	12.88682461	13.31799221	13.00227165	13.11848736	13.31130886	13.31471062	12.96156883	12.84186935	13.4002924	12.95799065	13.05473328	13.04001713	13.15333462	12.95563316	12.94182205	13.00711823	12.56985283	12.85895061	13.18478203	13.30392361	12.57467651	11.84896374	12.63669014	13.17775154	12.98629189	13.39826298	13.27295017	13.24424648	13.026124	13.10841179
1.508231919	-0.318482802	P06151	P06151	LDHA_MOUSE	Ldha	L-lactate dehydrogenase A chain	Color2 [A=255, R=169, G=169, B=169]	1	4		13.000597	12.57265282	12.99057007	12.78207493	12.94728088	12.62396812	12.03633499	11.80436897	12.25223351	13.07709789	12.2266798	12.90062714	13.06913567	12.89119148	12.32254505	12.87781906	12.45670319	12.83202744	12.1836729	14.85707664	12.42563057	12.61552143	12.72534752	12.8522625	13.02329159	12.04075909	13.39482403	12.9801445	12.58977985	12.4027586	13.39420795	12.54006767	12.43026924	12.97618103	12.72007084	12.27275848	12.86775398	13.10366344	13.27909851
0.317912043	-0.192935782	P06745	P06745	G6PI_MOUSE	Gpi	Glucose-6-phosphate isomerase	Color2 [A=255, R=169, G=169, B=169]	1	4		11.99384785	11.79035664	11.88260841	11.93595314	12.50702858	12.10118484	11.8586607	12.11034012	11.67263317	12.22478867	12.60005474	12.38825703	12.10385799	12.55181599	11.74253654	12.18264294	11.82078552	12.30243874	12.33370018	15.37951756	12.25731087	10.95346928	11.64115334	12.33308792	12.28752804	10.61229706	12.38229942	12.0253849	11.63141346	12.36448479	7.913935661	11.89797783	12.3678627	12.18548584	12.09605598	12.30801487	11.82921124	12.06551743	11.91361523
1.008542258	0.45778178	P06801	P06801	MAOX_MOUSE	Me1	NADP-dependent malic enzyme	Color2 [A=255, R=169, G=169, B=169]	1	4		11.33402729	11.58829308	12.20792961	11.82536793	11.13339233	11.39718819	11.94161987	11.70518303	11.52973747	11.19623947	11.3736105	12.27025127	11.25161839	13.07587719	10.79917622	11.7572279	11.51735497	11.14105988	12.21452904	14.43060303	11.35764503	9.997995377	9.749601364	10.95445824	11.94627762	12.08164978	11.94952774	12.21399403	11.91086769	11.97021389	15.21107864	11.57321167	12.2745676	11.72903061	11.30841255	11.45336819	10.99626827	11.2906065	11.67202282
1.14193311	-0.412805075	P07356	P07356	ANXA2_MOUSE	Anxa2	Annexin A2	Color2 [A=255, R=169, G=169, B=169]	1	4		14.0650959	13.9298315	13.66054153	14.08455944	13.76900101	13.3251791	13.29703045	13.11903858	12.9120121	13.41221237	12.98463726	13.12448215	12.98017693	12.85523415	13.79873466	13.04517078	12.82303524	12.8425293	12.90474606	15.52141666	14.23888206	13.90463448	13.32773495	13.66995907	13.59726143	14.29467869	14.70301151	14.04528999	14.08139992	13.93149471	17.16136742	14.20776939	13.69522858	13.68604088	14.04767799	13.40455627	13.79912949	13.48067665	14.14101315
1.396000635	-0.555978226	P07724	P07724	ALBU_MOUSE	Alb	Albumin	Color2 [A=255, R=169, G=169, B=169]	1	4		12.17938995	11.50862217	13.67285633	11.9720459	13.15227413	12.36048508	12.35938168	12.37349319	12.06670094	12.3624258	11.75604343	12.03138447	12.07981491	13.19730091	13.10387611	11.5617609	9.837200165	11.75317097	11.62809944	15.79818535	13.04758549	13.39557457	12.59422207	12.08284378	11.87846088	13.38258362	12.97672558	12.26961422	11.85342312	11.91349506	11.60665989	11.59713078	11.44824028	10.82704067	12.15629482	11.4446888	11.42712975	11.56526852	12.19752121
3.427122668	-0.372887195	P07901	P07901	HS90A_MOUSE	Hsp90aa1	Heat shock protein HSP 90-alpha	Color2 [A=255, R=169, G=169, B=169]	1	4		13.6219492	13.22935677	13.29119968	13.51124573	13.07304573	13.4450922	12.66044807	13.28797245	13.50044346	13.39648438	12.73779202	13.10025692	13.09174252	12.83912659	12.82936001	13.21750164	12.40713501	12.8095293	13.09046459	13.29378796	13.08464241	13.057724	13.04796886	13.38223171	13.40159988	12.94386673	13.16789913	13.36446285	13.07465172	13.04611588	11.7680645	12.4724369	12.90012741	13.1476593	13.26163197	13.4536047	13.75259018	13.27812862	13.63231373
0.338624702	0.161009938	P08003	P08003	PDIA4_MOUSE	Pdia4	Protein disulfide-isomerase A4	Color2 [A=255, R=169, G=169, B=169]	1	4		10.09997845	9.531028748	10.19561863	9.439517975	10.87838078	10.83200359	10.87438202	10.91642475	10.97580528	10.81555939	10.4560976	10.28563309	10.53710175	10.30136395	10.28364372	10.42270565	9.812902451	10.11656475	10.95747948	12.28941059	9.212874413	10.6805706	10.72936535	9.5796175	10.58218002	9.971650124	11.05091667	10.64583874	9.434644699	10.93497372	7.838269711	10.46514797	10.37208176	10.25959015	10.78168774	10.07252121	10.24995518	10.66414547	9.505156517
0.843212645	0.145613591	P08113	P08113	ENPL_MOUSE	Hsp90b1	Endoplasmin	Color2 [A=255, R=169, G=169, B=169]	1	4		13.63093853	13.38999462	13.39965153	13.55069828	13.46185017	13.90181923	13.54415512	13.82369518	13.84606838	13.99211502	13.47817516	13.74317265	13.69828129	13.11571217	13.33693886	13.95863438	13.8545475	12.99939251	13.66462517	12.86326694	13.26023006	13.14913273	13.59763336	13.32715988	13.65331554	12.77430153	13.49033737	13.26166439	13.22430134	13.46320534	12.4446888	12.97476196	13.41234493	13.7984314	13.12885952	13.62017441	13.55294514	13.20402241	13.5151453
0.720826017	0.445031294	P08122	P08122	CO4A2_MOUSE	Col4a2	Collagen alpha-2(IV) chain	Color2 [A=255, R=169, G=169, B=169]	1	4		9.38899231	9.128314972	11.1856432	11.65734482	11.44935513	11.39087296	12.22252369	11.17205238	11.38662815	11.45007706	11.57550621	11.51533985	11.89724827	10.07403851	11.57125473	11.31733322	10.61503792	11.27764797	11.30733204	10.51671124	12.08108711	9.971805573	11.62773037	9.476167679	10.87234402	9.464552879	12.40764236	9.270234108	11.66781712	13.31323719	8.006840706	13.46232319	11.14768791	11.93801022	10.50065422	11.19767761	10.01269817	10.25311661	11.56120682
1.619963452	0.490580804	P08226	P08226	APOE_MOUSE	Apoe	Apolipoprotein E	Color2 [A=255, R=169, G=169, B=169]	1	4		10.19605732	11.69531918	11.82504654	11.79810715	11.9261179	11.64410877	11.87239742	11.68488407	11.91605854	11.74857044	12.12613678	11.87602615	11.8872776	12.11333561	12.08044434	11.61005592	11.88999462	11.38749504	11.93528271	9.900191307	11.48352337	11.7576313	11.69397449	11.68227005	11.68458176	10.69591522	11.58728027	12.14884853	12.36466026	11.61977959	9.955921173	10.54220963	11.95911407	12.43626404	11.40951824	10.87237453	11.16306496	9.869527817	11.05135822
0.026599593	0.020713584	P08228	P08228	SODC_MOUSE	Sod1	Superoxide dismutase [Cu-Zn]	Color2 [A=255, R=169, G=169, B=169]	1	4		11.69517994	10.61546421	11.52871323	11.65554905	10.59251308	11.48572826	12.01449871	11.10155582	11.47146225	12.03471279	11.80300903	11.27142239	11.25084877	10.62036228	10.70186138	10.78394794	11.63368511	11.10842609	12.01370621	10.41083813	11.73165035	10.64880657	11.19714928	11.54281902	12.02725601	8.96186924	11.36621857	11.33684158	11.34399033	11.66431808	7.950414181	8.966625214	11.37139034	9.076381683	9.681322098	10.52824879	10.5526495	11.34090137	11.71842575
1.335326464	0.236645483	P08249	P08249	MDHM_MOUSE	Mdh2	Malate dehydrogenase, mitochondrial	Color2 [A=255, R=169, G=169, B=169]	1	4		12.72004318	12.67251587	13.02264881	12.88862705	12.91481686	12.99443626	12.48732471	13.13152218	13.42345715	12.94292545	13.10639572	12.96042347	13.53761864	13.11277676	13.71127987	13.24079704	13.00479412	13.03475475	13.16047382	14.50662994	12.32758045	12.96620464	13.45146847	12.6723299	12.80380249	12.37693977	13.00760555	13.38344765	13.0999527	12.90634155	13.66528034	12.5958147	13.07639503	12.91925049	12.98721027	12.97007751	12.84860134	12.92796135	12.67882061
2.257522447	0.846234306	P08551	P08551	NFL_MOUSE	Nefl	Neurofilament light polypeptide	Color2 [A=255, R=169, G=169, B=169]	1	4		13.42118359	13.3220129	13.34343529	13.60597706	13.65295696	14.15765476	15.07636929	15.2372694	16.19879913	13.82015896	15.59616375	14.50016975	14.72570133	14.66230679	14.44967079	14.87606621	14.73800278	13.93844986	14.47348976	10.60160637	13.81036091	14.75984097	16.39166451	12.84465885	13.76391792	13.90881443	12.88351727	13.45973873	15.39170361	15.16466331	12.96409035	13.42163086	12.9346199	14.13713551	13.94879627	14.52748299	13.2248621	13.65481472	13.64814377
0.513349235	0.275465472	P08553	P08553	NFM_MOUSE	Nefm	Neurofilament medium polypeptide	Color2 [A=255, R=169, G=169, B=169]	1	4		13.3407402	13.37081051	13.27486038	13.49257946	13.32326603	13.62026596	14.87322807	14.6431179	15.71117783	13.61395073	15.10421753	13.75569057	13.98774338	14.21762466	14.0622406	14.34381676	14.3196373	13.6492672	14.18585873	16.86214066	13.43074036	14.57433319	15.61720943	13.05213165	13.45950794	13.8518858	13.24383736	12.95634365	14.71837807	14.65922642	12.12243652	13.24696445	12.57774067	13.81512356	13.76217461	14.06392574	13.10159683	13.46506882	13.40947056
0.550146454	-0.259714127	P09103	P09103	PDIA1_MOUSE	P4hb	Protein disulfide-isomerase	Color2 [A=255, R=169, G=169, B=169]	1	4		10.92728901	10.33491039	10.42079163	11.0826683	10.94086456	11.11165714	10.94557571	11.13568401	10.96556091	11.14503384	10.09491634	10.05179405	10.79781532	9.675171852	10.6841526	10.81751156	10.70820427	10.56388283	10.70374775	11.83274364	11.78162193	9.477802277	10.37104702	11.65570068	10.1047039	8.468874931	11.24065399	10.7816143	10.80993652	11.16974926	8.117888451	8.855324745	10.12286663	10.60224438	11.12544537	11.06282234	11.15288639	11.86798573	10.68870449
0.200574508	-0.152059561	P09405	P09405	NUCL_MOUSE	Ncl	Nucleolin	Color2 [A=255, R=169, G=169, B=169]	1	4		12.74847794	12.68762302	12.84529209	12.86507988	12.40991306	13.00840187	13.09461498	13.09510326	11.81855774	13.0961895	12.89897346	13.17690849	13.28369617	13.47804928	11.8741703	12.52853966	12.85883808	12.93925762	10.91280746	14.73007202	12.76584721	12.30111599	11.72041988	12.67372608	12.16912937	10.16446877	11.5718565	12.60373306	13.03596878	10.27099133	8.500947952	11.37908554	11.32275105	11.38607216	12.59683514	11.2738657	11.90377998	12.73508453	12.08596039
0.360173228	0.17105487	P09411	P09411	PGK1_MOUSE	Pgk1	Phosphoglycerate kinase 1	Color2 [A=255, R=169, G=169, B=169]	1	4		11.09392548	10.78250694	11.74869156	11.8545723	11.67907143	11.72647762	11.80462742	12.12862301	12.22052956	11.40833473	11.64780426	11.74625397	11.74708557	12.0444355	11.13921261	11.94366455	11.11958313	12.29254627	11.96887207	13.59921551	10.246562	10.36197853	10.80086708	12.09130001	11.85138226	8.817198753	11.37984371	11.44116497	11.63856697	11.2609787	10.72894955	11.25700474	12.27070999	12.08455944	12.08538246	11.75282001	12.05079746	11.941576	11.50197601
0.726187593	0.39324608	P09528	P09528	FRIH_MOUSE	Fth1	Ferritin heavy chain	Color2 [A=255, R=169, G=169, B=169]	1	4		11.56528759	10.71759892	11.28921795	11.32201862	12.26739788	11.11007214	13.12628365	11.63598156	12.14118385	11.79526901	11.96452904	11.87844181	11.67845058	12.30905533	11.29721451	11.99852657	12.10546017	11.39828968	10.76185036	10.13236427	11.51380634	11.33977795	10.94023991	11.18333721	11.31927681	10.98206615	12.19911671	11.97825241	12.39814281	12.21460152	7.432442665	11.99208832	11.90344143	12.2009964	9.3370924	12.73048687	9.469531059	10.84781647	11.70420647
1.575338646	-0.467239528	P09671	P09671	SODM_MOUSE	Sod2	Superoxide dismutase [Mn], mitochondrial	Color2 [A=255, R=169, G=169, B=169]	1	4		10.25273609	10.6715498	10.30874825	10.09066868	10.20065308	10.08518028	9.847760201	9.87042141	10.60798645	9.008775711	10.27075863	9.729610443	10.09846592	10.40056992	11.44992256	10.68756771	10.44958019	9.558674812	11.05250645	12.3399868	11.61166096	11.57439995	10.57222652	10.33892536	10.61354065	10.92635536	11.52836609	11.08777428	9.96840477	10.60306072	11.53767014	8.281809807	10.9852438	10.39465523	10.41687107	10.73583508	10.60672951	10.35186672	10.73945141
1.03598373	-0.297463952	P0CG49;P0CG50;P62983;P62984	P0CG49;P62984;P62983;A0A0A6YW67;P0CG50	RL40_MOUSE;RS27A_MOUSE;UBB_MOUSE;UBC_MOUSE	Rps27a;Uba52;Ubb;Ubc	Polyubiquitin-B	Color2 [A=255, R=169, G=169, B=169]	1	4		16.08160973	15.74953461	15.89465904	16.26787376	16.18379974	15.95194721	15.58195972	15.93103313	15.9573698	15.89468479	15.55265427	15.78880978	15.73447418	15.6293087	15.71562672	16.15913963	15.34797764	15.72481251	15.76543903	19.10341072	16.28107643	15.79151917	15.64258766	16.26665115	16.20851326	15.8090601	16.47947311	16.80274391	16.133358	15.84019279	17.45890236	15.93579388	16.14133453	15.76673031	16.2183609	15.9926548	15.93316936	16.1518364	16.16020393
0.025642491	0.006305049	P0DP26;P0DP27;P0DP28	P0DP26;P0DP28;Q9D6P8;P0DP27	CALM1_MOUSE;CALM2_MOUSE;CALM3_MOUSE	Calm1;Calm2;Calm3	Calmodulin-1	Color2 [A=255, R=169, G=169, B=169]	1	4		15.6780386	15.72654819	15.61671543	15.74146652	15.31613636	15.65952492	16.01573372	15.84754944	15.94206333	15.66640949	15.83434486	15.50565052	15.77695465	15.53650188	15.05827045	16.01004791	15.68005466	15.6482563	15.68608761	16.09763527	15.24986172	15.13901138	15.26511288	15.55405807	15.77911377	14.9462986	15.41147137	15.31262398	15.56229019	15.50465775	14.90081978	15.25482559	15.17439556	15.68321896	15.50331306	15.51662064	15.79536247	15.91813183	15.46985817
1.11802337	-0.179162914	P10126	P10126	EF1A1_MOUSE	Eef1a1	Elongation factor 1-alpha 1	Color2 [A=255, R=169, G=169, B=169]	1	4		15.95719719	15.90935898	15.89753151	16.08555984	15.82658291	16.30947685	15.44232464	16.30418587	16.16059494	16.2764473	15.39931488	16.02715874	15.8239193	15.97672749	16.30347061	16.08419228	15.12736607	15.6000843	15.96704865	17.01527405	15.84469604	15.95580864	16.11762238	15.86727905	16.19856453	15.56048203	16.09107208	15.99267292	15.59409142	16.010252	15.4894371	15.68149662	16.35541725	16.08068275	16.32117653	16.16981697	16.11878967	15.66871929	16.18888283
0.369964489	0.12257842	P10493	P10493	NID1_MOUSE	Nid1	Nidogen-1	Color2 [A=255, R=169, G=169, B=169]	1	4		9.965623856	11.17322731	11.29885864	10.86596489	11.09925556	10.70652199	10.79269314	10.74316788	11.63733101	11.30889034	11.15044594	10.97077465	11.24771404	11.28846836	10.90979576	10.99669266	11.20235062	11.21063519	10.72790337	10.63246822	11.62340641	11.58942604	11.17335224	9.906722069	10.81661606	10.68395996	11.92492771	11.69265938	11.78994942	11.8699913	10.66542435	12.21030903	11.10788441	11.71881962	10.8197403	10.59172821	10.72457314	11.21606636	11.19835949
1.425834186	0.258927355	P10630	P10630;P60843	IF4A2_MOUSE	Eif4a2	Eukaryotic initiation factor 4A-II	Color2 [A=255, R=169, G=169, B=169]	1	4		12.89347935	12.27687454	12.68595505	12.96259403	12.75807571	12.85299778	13.13154793	12.81068802	12.5178051	13.27206802	13.06290627	12.69173908	13.06244564	13.12455463	12.71086407	12.68208122	12.97157192	12.27644444	12.93344879	11.07855797	12.13323212	12.3071413	12.10057354	12.65230942	13.00701809	12.24331093	12.66738701	13.00632763	13.00827312	12.83909512	11.64054298	12.50211048	13.10262489	13.05199242	12.58997631	12.89191055	12.99407196	12.35532093	12.87332058
0.730263242	0.274941146	P10637	P10637	TAU_MOUSE	Mapt	Microtubule-associated protein tau	Color2 [A=255, R=169, G=169, B=169]	1	4		11.55715275	11.10501099	11.55465126	10.66327381	11.2072649	12.05081081	11.33932686	11.88750267	11.32856846	11.55953503	11.6047945	11.72713375	11.2593956	12.08779716	11.09502125	11.42020798	11.61894035	10.8499527	11.0810709	11.35105228	9.563645363	10.67036438	11.72890282	10.67724419	10.93546009	9.959075928	11.5068531	12.03420448	9.366707802	12.02541637	9.021532059	11.69343853	11.29088879	10.94926453	10.58919239	10.93846226	11.6106329	11.10833454	11.24866295
3.210371409	-1.193767074	P10639	P10639	THIO_MOUSE	Txn	Thioredoxin	Color2 [A=255, R=169, G=169, B=169]	1	4		14.76912498	13.97471046	14.16493797	14.82455158	13.5144062	12.61105728	12.61674404	12.79261971	12.59031773	12.12233353	12.04668713	12.65191746	12.58782673	11.96393967	12.44305706	13.18785763	11.80527592	11.55335045	12.37112331	10.65934753	13.54775047	13.20868206	12.62617874	14.4773283	14.58466339	13.13669682	14.42610073	13.52929592	12.46489048	12.76060963	17.65731812	12.91912365	13.2373848	12.52051067	14.35733223	14.36227226	14.51661682	14.2479353	14.60120201
1.898560998	0.51437993	P10649	P10649	GSTM1_MOUSE	Gstm1	Glutathione S-transferase Mu 1	Color2 [A=255, R=169, G=169, B=169]	1	4		10.57201767	10.64372063	10.60046101	8.718793869	11.99206066	11.66143036	11.52370453	10.88067818	11.29235649	12.10111904	11.53906155	11.99216652	11.19757271	10.85063267	11.14709091	11.16583061	11.59430122	11.15211964	10.58909893	11.45965862	10.61699009	10.98233032	11.61424541	9.110665321	10.87500477	10.56859303	11.30112457	11.41364956	11.5823822	10.87491226	9.68262291	11.54927921	11.26966476	11.48399734	10.67396259	11.03520489	10.39323997	9.832074165	10.743783
0.032073728	0.018276088	P10854;Q64478;Q64525;Q6ZWY9	P10854;Q6ZWY9;Q64525;Q64475;P70696;Q64478;P10853;Q8CGP2;Q8CGP1	H2B1C_MOUSE;H2B1H_MOUSE;H2B1M_MOUSE;H2B2B_MOUSE	H2bc14;H2bc8;H2bc9;Hist2h2bb	Histone H2B type 1-M	Color2 [A=255, R=169, G=169, B=169]	1	4		14.7737112	14.0364399	14.75048733	14.50322342	15.48743534	15.07399082	14.2785368	14.91910076	15.29873943	14.25075722	14.15237236	14.9618206	14.52427864	14.55020523	15.22881508	14.82097149	14.61413479	15.00637436	15.14085007	13.94386959	15.67646408	14.88767242	14.15879917	15.20245266	15.07522011	14.77349472	15.62185478	15.93004227	15.65617657	14.31862736	13.57558632	15.36085033	15.60739136	13.95270443	13.99612045	12.94801331	14.16598225	14.95063305	14.22612572
0.091656319	-0.060582599	P10922	P10922	H10_MOUSE	H1-0	Histone H1.0	Color2 [A=255, R=169, G=169, B=169]	1	4		11.65952301	11.62189579	12.18470764	11.41592121	13.28746605	12.21298599	12.50471497	12.48234177	13.00337219	12.00843906	12.02529144	12.384058	12.31559944	11.72538757	12.71368313	12.53948116	12.00853348	12.82081127	12.88101101	12.52217674	13.80248642	13.38292122	12.20819473	12.0243082	12.65091038	12.36270809	12.91470432	13.44727707	11.59764767	12.28035927	9.955459595	12.69674397	12.94200897	11.30105591	10.14160919	10.87935352	11.49298477	12.35707378	11.75134754
0.451005712	-0.289737085	P11031	P11031	TCP4_MOUSE	Sub1	Activated RNA polymerase II transcriptional coactivator p15	Color2 [A=255, R=169, G=169, B=169]	1	4		11.7388773	11.16944885	11.79916859	11.65659046	11.7066555	11.55694675	11.68415642	11.54875469	10.2908144	12.35659504	11.52020073	11.39948654	12.00511551	12.33918762	10.26542759	11.53103065	11.4369297	10.87029552	10.21221638	10.65322208	11.21141338	10.60087967	10.94966602	11.49767685	11.51614857	8.373213768	10.73337936	10.94965935	11.77092361	10.86713982	7.623744011	8.962660789	8.981373787	10.84049511	11.07002735	10.95791435	11.06822777	12.04258251	11.57244015
0.069071029	-0.055315667	P11087	P11087	CO1A1_MOUSE	Col1a1	Collagen alpha-1(I) chain	Color2 [A=255, R=169, G=169, B=169]	1	4		11.90808868	12.4734621	12.74184799	12.65221119	14.04518795	13.56351852	13.30088139	13.38382626	13.80998898	14.35815716	13.74142456	13.54527855	12.88594437	10.40397167	12.5815115	12.87716103	12.35899734	13.18186474	12.6471777	13.28133774	12.98956108	13.79829979	13.55858803	12.17002869	12.99335575	11.94491291	15.01059341	12.86955357	12.98973846	13.98589516	10.48754883	13.77277851	13.41182899	14.55430698	15.52721119	13.06878376	12.63102436	12.52721596	13.00685692
4.27484969	-0.431990754	P11499	P07901;P11499	HS90B_MOUSE	Hsp90ab1	Heat shock protein HSP 90-beta	Color2 [A=255, R=169, G=169, B=169]	1	4		15.75116444	15.33813095	15.49151516	15.74640369	15.38901329	15.5292263	14.73381519	15.36087799	15.24846458	15.37472725	14.76600075	15.09496403	15.18882465	14.9031992	15.03845215	15.32649994	14.65603352	14.98093796	15.22917175	16.17670059	15.20962429	15.35302258	14.93998337	15.58498001	15.51036835	14.90564537	15.2989006	15.20455933	15.05604076	15.06074238	13.82647896	14.66169453	15.22501183	15.04483795	15.44803524	15.45787144	15.78293705	15.30327415	15.57633686
1.718838889	-0.242974562	P11983	P11983	TCPA_MOUSE	Tcp1	T-complex protein 1 subunit alpha	Color2 [A=255, R=169, G=169, B=169]	1	4		12.14425087	11.80533695	11.84142303	12.07610703	12.19171047	11.9555006	11.75541306	11.45508099	11.68418789	12.1496172	12.1696682	12.07147884	11.90002918	11.28197098	11.68474388	12.14575672	11.28627491	12.1321497	11.86206436	12.47038174	12.22866535	12.86251545	11.37331676	11.86531925	11.93322945	11.6367197	12.07801056	11.88864803	11.84641933	11.70899773	11.00157738	11.54376125	11.69509792	12.04276752	12.18071079	11.64622116	12.5045929	12.04764843	11.83936501
0.442995125	0.393251417	P12787	P12787	COX5A_MOUSE	Cox5a	Cytochrome c oxidase subunit 5A, mitochondrial	Color2 [A=255, R=169, G=169, B=169]	1	4		9.354467392	11.96225643	12.16404533	11.50524139	11.81879807	12.08472538	11.91972733	12.22697544	12.47927761	11.89458656	12.62035465	12.37027645	12.29454899	12.29559135	12.10749149	11.88087654	12.32747364	11.95558453	13.18851757	17.8409996	9.451171875	11.87615967	11.93996143	10.71221733	12.31556034	11.09642506	11.74049377	12.75228882	12.22158718	12.42492771	7.785481453	11.17100143	12.38300514	12.39640903	9.30613327	11.98379517	12.01860046	9.903033257	10.89650631
0.755297136	-0.249096181	P12970	P12970	RL7A_MOUSE	Rpl7a	Large ribosomal subunit protein eL8	Color2 [A=255, R=169, G=169, B=169]	1	4		12.20261955	12.45453358	11.95554066	12.44718647	11.68253422	12.29023457	12.07465363	12.26549244	12.22868347	12.06969452	11.74240589	12.14297485	11.80713749	12.48241425	12.24396229	12.41829586	12.05124283	11.73754311	12.14420605	13.0123539	12.15476131	12.30675411	12.59751034	12.59349823	12.32675266	12.02409363	11.80721378	12.04047108	12.27596188	11.84258652	8.593809128	11.62965298	11.88922977	11.95989704	11.99361801	12.32034111	12.04675961	11.47202015	12.13108826
0.323175086	0.08541767	P13020	P13020	GELS_MOUSE	Gsn	Gelsolin	Color2 [A=255, R=169, G=169, B=169]	1	4		12.17886066	12.50408173	12.33494663	12.2124691	12.56108475	12.46634674	12.44348717	12.45724487	12.45825005	12.31975937	11.68967915	12.82046413	12.19642735	12.49909592	12.35952187	12.92765808	12.6374855	12.40733433	12.87703514	14.23837471	12.336833	12.01357079	12.48123169	12.40742397	12.3192625	11.85176468	12.84457016	12.47678185	12.75763416	12.33401871	12.51310539	12.05993557	12.28179646	12.28662109	12.10885143	12.24338818	12.10281849	11.80081463	12.15820885
0.072760045	-0.061097321	P13595	P13595	NCAM1_MOUSE	Ncam1	Neural cell adhesion molecule 1	Color2 [A=255, R=169, G=169, B=169]	1	4		9.104906082	11.73528481	11.41726208	11.27083874	10.06589127	11.21572113	9.705801964	11.07505131	11.69049168	10.47193909	9.542516708	9.608961105	9.343844414	9.823457718	11.02885914	11.06828785	11.94546604	11.68724918	11.61629581	10.41393375	9.412365913	10.69997978	10.18290329	11.92392921	11.92520618	10.95860386	11.34687901	11.64224148	9.79893589	11.27803135	8.131073952	10.96531487	11.72688675	11.68084717	10.35686684	9.820167542	13.22877407	9.732499123	9.322809219
3.287203937	-0.960125742	P14069	P14069	S10A6_MOUSE	S100a6	Protein S100-A6	Color2 [A=255, R=169, G=169, B=169]	1	4		14.92203617	14.19184589	14.779006	15.35287762	13.52889347	14.3464098	13.50628281	13.31690407	13.45028305	13.50697708	13.40689564	14.03185654	13.75621223	12.40609646	14.07595539	14.05086899	13.08496284	14.61468124	14.03259659	11.38586235	15.28990364	13.16727352	13.61383533	14.95128441	14.88929462	14.23492241	14.75685883	14.60764217	14.26508045	13.85215855	11.58512688	14.09589958	13.69215775	13.6923542	15.05367184	14.58831024	15.25680542	15.08681202	15.46415329
0.714364857	0.431198369	P14094	P14094	AT1B1_MOUSE	Atp1b1	Sodium/potassium-transporting ATPase subunit beta-1	Color2 [A=255, R=169, G=169, B=169]	1	4		9.850959778	12.00854015	9.229697227	11.5555191	11.75171947	11.30000305	9.767210007	12.10885811	11.99320698	11.26599598	11.34618664	11.77794552	12.37204647	11.61142635	11.6693325	12.04318142	10.90117645	12.24998188	11.46852207	10.24780178	9.51791954	12.4449091	12.38482189	11.97115898	9.999555588	11.28718758	9.418123245	9.897264481	12.3731184	11.36126423	10.48970795	9.887397766	12.22958183	11.98915672	12.61889744	11.94600677	9.905105591	8.785643578	8.93738842
0.226038085	0.092360706	P14115	P14115	RL27A_MOUSE	Rpl27a	Large ribosomal subunit protein uL15	Color2 [A=255, R=169, G=169, B=169]	1	4		13.79710388	13.97033024	13.7342968	13.97433376	13.97615242	14.0476265	13.89235306	13.82109642	13.78198433	13.80438328	13.99806118	14.12207603	14.00007915	14.17597866	14.18668652	14.10584259	14.33545971	12.97911072	14.10586739	10.99800491	13.70580482	13.78752518	14.59534454	14.20466232	13.85776711	13.45329666	13.97570515	13.74618912	14.62228107	13.78781033	12.70526314	13.26987743	14.41452694	14.24528503	14.14062977	14.14224243	14.16717529	13.85701847	13.80052567
0.433235531	-0.221023706	P14131	P14131	RS16_MOUSE	Rps16	Small ribosomal subunit protein uS9	Color2 [A=255, R=169, G=169, B=169]	1	4		12.14122581	11.89057255	11.98855686	12.09506702	11.68253422	12.22419167	13.11097431	12.41829586	12.14626026	11.89157486	11.83014679	12.22238159	12.06142139	11.84078598	12.66903782	12.24761868	12.34747696	10.42700577	12.32575226	9.859962463	12.04845619	12.54225349	12.75166702	12.40580654	12.32370758	11.89289188	12.30681038	11.95927429	12.08434296	11.84084129	8.176563263	11.73417568	12.37877178	12.7955122	12.4928875	12.53203201	12.36201477	11.93702793	12.3809185
1.163655982	0.27151679	P14148	P14148	RL7_MOUSE	Rpl7	Large ribosomal subunit protein uL30	Color2 [A=255, R=169, G=169, B=169]	1	4		11.72795486	11.62636566	11.18490028	11.75542545	11.25584316	11.53222942	11.88869762	11.81818295	11.70499325	11.73504829	12.07777405	11.85434246	11.28144932	11.73849297	11.96056652	11.73106861	12.03048801	12.12705326	11.61580467	9.575954437	10.15996456	11.48307037	12.36303139	11.57743835	11.66232967	11.19486141	11.51507378	11.6399374	12.11486816	11.52168846	10.82624626	10.78988457	11.9698143	11.773036	11.56482124	11.36923218	11.90458965	11.94812965	11.78036308
0.182772317	0.115373501	P14152	P14152	MDHC_MOUSE	Mdh1	Malate dehydrogenase, cytoplasmic	Color2 [A=255, R=169, G=169, B=169]	1	4		12.07697296	11.93768692	12.81198025	12.71197224	12.57527924	12.5179081	12.19548035	12.64780045	12.98123932	12.68621826	12.25460625	12.76943111	12.81185436	12.41795254	12.67948914	12.33908176	12.50568485	13.22987938	12.8953476	11.46876144	12.845294	11.93343639	12.07845402	12.51634789	12.57875729	11.01221275	12.43033218	12.86200809	12.47891331	12.62230396	7.501379967	12.21145916	12.74175358	12.57432842	12.30605316	12.60572243	12.30338383	11.87249374	12.19444942
0.336106007	0.07394255	P14206	P14206	RSSA_MOUSE	Rpsa	Small ribosomal subunit protein uS2	Color2 [A=255, R=169, G=169, B=169]	1	4		12.72992897	12.83039474	12.83290958	13.38742542	12.9355154	13.13985157	13.16074085	12.97860718	13.11290741	13.01644421	13.11115074	13.41723251	13.18779564	12.61824131	13.3802042	13.38509369	13.60216522	12.96081829	13.14992046	13.57675552	12.24800777	12.94245434	13.23940182	12.98664188	12.78485584	12.48077488	12.8243227	13.08806896	12.60199642	12.7847147	12.14522839	12.28770924	13.2271452	13.07174206	13.07464504	12.72802258	13.18898106	13.37897205	12.67666435
0.56449127	-0.214282113	P14211	P14211	CALR_MOUSE	Calr	Calreticulin	Color2 [A=255, R=169, G=169, B=169]	1	4		12.42883873	12.07626152	12.34736156	12.35745621	12.36414051	12.42785454	12.04651356	12.54675198	12.48705578	12.45938587	11.84985447	12.19162655	12.26202393	11.55132389	12.19761562	12.63759613	12.02390385	11.51025963	12.09488583	15.13213825	12.07818413	12.23082829	12.52768707	11.89141178	12.30075836	11.93456841	11.40409279	12.39658833	11.6177845	12.08428383	9.994551659	11.88357925	11.81410599	12.5529213	11.98210621	12.57491016	12.13949108	11.86266804	11.96801186
2.031452858	0.969924099	P14602	P14602	HSPB1_MOUSE	Hspb1	Heat shock protein beta-1	Color2 [A=255, R=169, G=169, B=169]	1	4		9.295782089	12.89273834	12.16797924	12.0746069	12.10697174	12.14934063	12.72091579	11.95799828	12.52449512	12.46962452	13.39612293	12.69712162	13.94506931	13.41994667	11.8527441	13.0844698	12.54916668	11.5985918	12.17687702	15.31331921	12.69068336	9.831467628	13.58072948	9.217640877	11.62330532	11.91083336	12.04677296	12.71974564	13.03118801	12.10315704	12.87182999	12.27977562	12.74635696	12.52992535	12.45749378	12.40734768	12.25706673	10.22224236	8.506679535
0.685070688	-0.346493273	P14733	P14733	LMNB1_MOUSE	Lmnb1	Lamin-B1	Color2 [A=255, R=169, G=169, B=169]	1	4		11.24492836	12.14894676	12.03876495	9.421543121	12.7999897	11.86789227	11.97774124	11.56945705	11.44497871	11.75395203	11.99426842	11.96850109	11.99209881	12.53674221	11.79577637	11.91982079	11.5548954	11.98433304	11.59400749	14.4271946	11.91452312	11.69991493	11.39689922	11.64882088	11.37172222	11.70603371	11.75510025	11.39632607	12.00727272	11.45219517	8.013755798	11.44038105	10.74604416	10.10373497	11.91520309	12.34846783	12.12020206	11.73387527	11.3680048
0.191470525	0.086329306	P14824	P14824	ANXA6_MOUSE	Anxa6	Annexin A6	Color2 [A=255, R=169, G=169, B=169]	1	4		13.64323616	13.48629475	13.45605946	13.2569809	13.57343388	13.09175777	13.92819405	13.09659672	13.46531105	13.2047863	12.9787178	12.95544434	13.06460762	13.4674015	12.35332012	13.1355381	13.44101143	12.90554905	13.32326603	9.901425362	13.14488125	13.03865337	12.70812511	13.27314472	13.11875153	12.62606239	13.4082098	13.23074722	13.64601898	13.06395626	11.77635098	13.03344727	12.86717987	13.27087975	12.87621212	12.94835281	13.17005062	13.30940533	12.95933914
0.870731963	-0.370334661	P14869	P14869	RLA0_MOUSE	Rplp0	Large ribosomal subunit protein uL10	Color2 [A=255, R=169, G=169, B=169]	1	4		10.93207455	11.1653595	9.960352898	11.1231451	9.353702545	10.99062157	9.940493584	10.90592098	11.40576935	10.83312702	9.753890991	10.31849766	10.93285656	9.637746811	11.19943905	11.16434765	10.42559528	12.33895111	11.20100307	11.53690243	11.46000004	12.26061344	11.18180466	10.73961163	11.49725342	11.04904556	11.38628864	11.16114426	10.92356491	9.747456551	7.783115387	8.836652756	10.67773724	10.35660648	10.63335896	10.23897743	10.66353989	10.9775877	10.55992222
0.92052657	0.218817466	P14873	P14873	MAP1B_MOUSE	Map1b	Microtubule-associated protein 1B	Color2 [A=255, R=169, G=169, B=169]	1	4		11.67565727	11.82728291	11.97520638	11.71408653	11.69686794	11.5167141	12.24263859	11.90276718	13.03626442	11.85175705	12.25395107	11.6983223	12.45469761	12.25654793	12.06921482	12.40202904	12.19859886	11.82943344	12.19028473	10.30704498	11.96879673	12.47518635	12.71670341	11.82284164	11.97958946	11.53155231	11.87810802	11.88897896	12.41892529	12.16364002	13.01815319	12.21002293	11.72440338	12.21421909	11.96171379	11.68647861	11.50362682	12.66240406	11.87741852
0.415559677	0.206218712	P15105	P15105	GLNA_MOUSE	Glul	Glutamine synthetase	Color2 [A=255, R=169, G=169, B=169]	1	4		9.545007706	11.21268463	10.66664982	10.5847187	10.55605602	10.66484737	11.58757591	10.99569607	11.94277096	11.03862381	10.99640274	10.65300655	10.5626812	10.40984726	10.54505157	11.16412163	11.26039028	10.32109356	11.30161667	13.08616924	11.37430573	10.08895779	10.35421658	11.40188789	9.417312622	9.463600159	10.75657272	11.24648571	10.91702938	10.60279179	8.60285759	10.64784527	11.76748085	11.08664036	10.81740761	11.44352341	10.46951962	9.787883759	9.806240082
3.518207986	-0.586081155	P15331	P15331	PERI_MOUSE	Prph	Peripherin	Color2 [A=255, R=169, G=169, B=169]	1	4		15.83994961	14.85938931	15.36498642	15.75653267	15.04319	15.0278244	14.94821167	14.06346226	14.54976082	15.41551685	14.94667816	14.31338596	14.30828953	14.04852104	15.37931442	14.37536526	14.44225693	15.51863766	15.18129635	14.36965179	14.55975342	15.92897129	15.50609684	15.37914848	15.01683903	14.25632668	15.23440933	15.03926659	14.35559177	14.20223141	13.74078178	15.26947784	14.48950291	14.80750084	15.28215408	15.29353237	15.27947998	16.1793232	15.80369759
0.395370487	-0.234508892	P15864	P15864	H12_MOUSE	H1-2	Histone H1.2	Color2 [A=255, R=169, G=169, B=169]	1	4		10.90813732	12.03966236	11.52550602	9.554493904	12.66585541	11.76716614	11.5740118	11.8748703	12.05472946	11.87923145	9.567883492	11.23860168	11.3082819	10.61331081	11.62748337	11.68312168	9.50732708	11.53534794	11.54859543	13.04842854	13.06223488	11.13292408	11.54200172	12.00139046	11.94407845	11.41736698	12.61970901	12.50692749	12.65908146	11.30035782	10.71980762	11.9943285	12.25227833	9.796076775	11.25943756	9.533984184	10.35351086	11.82220078	11.2657032
0.340060457	0.309786034	P16045	P16045	LEG1_MOUSE	Lgals1	Galectin-1	Color2 [A=255, R=169, G=169, B=169]	1	4		9.743695259	9.152715683	9.270168304	9.495696068	9.872724533	11.27509403	11.29240799	11.40347004	11.7002449	11.04472923	9.869700432	10.19054031	10.559062	12.35877228	10.42356777	9.253811836	8.981798172	9.570914268	9.847334862	15.59390736	10.35719967	11.00830269	9.023360252	10.07794189	9.074832916	8.328775406	9.162144661	10.85788727	12.08170986	10.91983891	6.720558167	9.167502403	11.14481735	11.56779003	10.28824329	10.36174679	8.986964226	10.92050934	11.0951395
2.924962671	0.457774757	P16125	P16125	LDHB_MOUSE	Ldhb	L-lactate dehydrogenase B chain	Color2 [A=255, R=169, G=169, B=169]	1	4		10.61064625	11.94215488	11.7898922	11.41726685	12.13908482	12.29626846	12.28938484	12.62384224	13.41418266	11.90165138	12.6794014	12.40431976	12.01535606	12.35984802	11.70971298	12.52885437	12.32544041	12.09652042	12.93478203	12.74989414	12.61818123	12.06799603	12.11154938	12.55486012	11.92099285	11.46795654	12.19957066	12.57422447	12.71378136	12.86548996	12.35442829	12.07011127	12.97839546	12.31345272	12.18100357	12.40754128	11.82875538	11.47907257	11.86213779
0.094418345	0.081073597	P16330	P16330	CN37_MOUSE	Cnp	2',3'-cyclic-nucleotide 3'-phosphodiesterase	Color2 [A=255, R=169, G=169, B=169]	1	4		11.10093117	10.86238956	11.64725113	9.812623978	10.04353333	10.41116142	9.772670746	10.68672848	11.90291405	11.02402496	9.617940903	9.794712067	10.87432098	11.80418301	10.27442455	10.88478088	11.28812218	11.36120892	10.61423111	15.1632452	11.72381878	12.08321381	10.56999779	10.05493736	11.57919788	9.297084808	9.680038452	11.26402664	10.39300442	11.76412964	13.80851173	11.59389973	11.18284702	11.36719608	11.5897541	10.89730072	9.509957314	11.56188011	10.92599964
0.110528115	-0.049492895	P16546	P16546	SPTN1_MOUSE	Sptan1	Spectrin alpha chain, non-erythrocytic 1	Color2 [A=255, R=169, G=169, B=169]	1	4		11.34758282	12.12591076	12.12302876	11.95982456	12.38748169	11.73500156	12.52715492	12.14381695	12.38134861	12.09906197	12.11099243	11.80180168	12.10412025	12.16476536	11.88654995	12.0896759	12.02175713	11.86243629	12.3166523	15.14298439	12.00315952	12.04169655	12.28569984	11.67266369	11.90156078	11.30099869	12.34804726	12.03810596	12.14155483	12.53484249	10.92967224	12.10741329	12.02603245	12.28468227	11.89410496	11.64765167	11.75088692	12.10062313	11.8829565
1.091636577	-0.388152134	P16858	A0A1D5RLD8;S4R1W1;P16858	G3P_MOUSE	Gapdh	Glyceraldehyde-3-phosphate dehydrogenase	Color2 [A=255, R=169, G=169, B=169]	1	4		14.42507839	14.20699883	14.47397804	14.71234417	14.05513	14.23871803	14.19218445	14.17517567	13.98873806	14.14506435	13.46403503	14.37447548	14.24547863	14.19701672	14.28606701	14.38615894	14.28751755	14.51412201	13.98962498	18.11439323	14.80331898	14.19753933	14.20004082	14.79328346	14.67581367	13.82965374	14.75186348	14.66952133	13.94777393	14.13606167	16.81290436	14.01334	14.37482929	14.28408718	15.06828308	14.55493641	14.51423931	14.72844124	14.88121891
0.543832586	0.34404648	P17047	P17047	LAMP2_MOUSE	Lamp2	Lysosome-associated membrane glycoprotein 2	Color2 [A=255, R=169, G=169, B=169]	1	4		9.45501709	10.6572113	9.466540337	11.19499111	11.51180744	11.13193417	9.588579178	11.46240044	11.42158127	11.37224483	11.43794918	11.1323328	11.52772141	11.53502274	11.35451984	11.93054104	10.97877502	10.71527576	9.355496407	10.21719265	9.067502022	11.26691532	12.06604576	12.0042305	12.08864594	11.04310894	9.304782867	10.71681118	9.454949379	9.034093857	7.751319885	10.55708027	10.895401	10.50889397	8.96145153	9.218584061	9.376441956	10.06702995	8.620312691
0.725588755	-0.159855791	P17182	P17182	ENOA_MOUSE	Eno1	Alpha-enolase	Color2 [A=255, R=169, G=169, B=169]	1	4		12.59240532	12.16691303	12.54205227	12.67046356	12.49814606	12.53255081	12.48007298	12.64799309	12.39989758	12.27586842	11.99770832	12.4243288	12.21320152	12.48020935	12.40166855	12.21324062	12.00727272	12.28999615	12.34760761	14.48226643	12.8176651	11.8827343	12.02449894	12.30173302	12.59458351	11.82198143	12.41964436	12.45508575	11.93335533	12.2781477	12.61175823	12.08905983	12.45810699	12.15662003	12.8616333	12.39636898	12.30296135	12.45223618	12.59407043
1.489557258	0.81481306	P17183	P17183	ENOG_MOUSE	Eno2	Gamma-enolase	Color2 [A=255, R=169, G=169, B=169]	1	4		9.571081161	8.086242676	10.86159897	9.606559753	9.539012909	11.43029022	11.5847702	11.845788	11.57297993	11.38354778	11.20710564	10.81591129	12.17470741	11.91360378	10.48602009	11.39175892	11.46277809	10.11631107	11.51632023	14.9845562	9.111164093	9.091517448	10.75265694	9.211339951	10.55646896	9.04298687	9.138356209	10.77422714	10.74519539	11.46009731	7.427830219	11.17985916	11.28941345	11.47616386	12.32824039	10.69886112	10.90250301	10.62943268	11.07873821
0.393350854	-0.177888843	P17427	P17427	AP2A2_MOUSE	Ap2a2	AP-2 complex subunit alpha-2	Color2 [A=255, R=169, G=169, B=169]	1	4		11.05475998	11.18981266	11.14053631	10.86817455	11.55612278	11.60089302	11.52166462	10.74730301	10.42724991	10.96230316	11.32940388	11.17408276	11.01091957	11.28720474	10.61754131	10.81414223	10.90858746	10.33816051	10.30687046	9.827730179	10.83041191	10.7475462	10.94954967	10.61390018	10.79770184	10.96179008	10.59543419	11.20889854	11.32807446	11.13902664	7.324590683	10.68961334	11.3089819	10.96105862	11.29934502	11.06698418	11.58167171	11.78678417	11.74060726
0.248718204	0.101583892	P17710	P17710	HXK1_MOUSE	Hk1	Hexokinase-1	Color2 [A=255, R=169, G=169, B=169]	1	4		12.0316906	12.10449409	11.8700676	11.92266655	12.15009975	12.23159027	11.90318871	11.85422516	12.09277344	12.35750008	12.18213654	12.21422482	11.9839983	11.98296833	12.67607594	12.20661163	12.22382069	12.41978073	12.37642956	15.47205257	12.21434307	12.18912697	11.89117622	11.74716091	11.79988861	11.62398624	12.02637863	12.80598354	11.96110249	12.22142124	11.56607342	12.18148804	12.35008526	12.3113451	12.00226974	11.80165195	12.01507378	11.55013084	11.91346931
0.030605315	-0.00997631	P17742	P17742	PPIA_MOUSE	Ppia	Peptidyl-prolyl cis-trans isomerase A	Color2 [A=255, R=169, G=169, B=169]	1	4		13.92658329	13.73177528	14.02939987	14.32378006	13.96904469	14.29306889	13.73954868	14.67029667	14.39553452	14.30488586	13.04063892	14.46096134	14.38273239	14.23128128	13.93165207	14.33761501	14.33621407	14.13728714	14.10417271	15.1029644	14.15842819	14.07393265	13.75028801	14.35803986	14.26089001	13.15363598	13.94694328	14.0780592	13.81884193	13.87282848	13.61528492	13.247962	14.16592026	13.38913345	13.84969807	14.03269196	13.98979378	14.03252792	14.3287096
0.769790112	0.3278017	P17751	P17751	TPIS_MOUSE	Tpi1	Triosephosphate isomerase	Color2 [A=255, R=169, G=169, B=169]	1	4		11.34415722	11.12657547	10.9402771	11.10715771	11.48872375	11.92517567	12.24597454	11.63591766	11.93773079	12.39506817	11.11218548	11.48114395	11.7596302	11.14443493	11.43484211	12.22068977	11.69531059	11.9076643	11.22624969	15.49998951	11.23616409	11.52110481	11.44231129	11.0657053	10.77994919	10.44719696	11.86290836	12.0117588	11.03557587	11.94366455	13.19781113	11.47818279	11.58008003	11.64019966	11.9283371	11.03710747	11.17616653	12.03157043	11.25889015
0.571192574	-0.460579023	P17897	P08905;P17897	LYZ1_MOUSE	Lyz1	Lysozyme C-1	Color2 [A=255, R=169, G=169, B=169]	1	4		14.06964302	12.08680916	12.27294159	12.81624794	13.0666523	11.56876373	11.41259098	11.79965401	11.42698765	11.14518738	12.24515724	11.27859497	11.24752998	12.47737885	11.58841038	18.18439102	12.62492752	11.95447254	11.13224888	16.1663475	13.00837421	12.77179718	12.04423046	12.34291935	12.05832291	12.99398899	12.41177273	13.11736202	12.04663944	12.47555351	14.21983433	12.40806389	12.87250137	12.17867756	15.82310867	12.60806274	12.19712734	13.26460075	11.43930149
1.031299424	-0.31273709	P18760	P18760;P45591	COF1_MOUSE	Cfl1	Cofilin-1	Color2 [A=255, R=169, G=169, B=169]	1	4		14.0383358	14.29067421	14.00134659	13.51174068	13.71194649	13.92688942	13.65715122	14.06596279	13.37129974	14.12204361	12.97888184	13.39253235	13.29387379	13.87320423	13.15462971	14.25307178	13.78762722	13.88744926	13.30312443	16.4774189	13.9197855	13.58352947	13.33732891	13.78608608	13.83557701	12.9345293	13.2240715	12.85965919	12.79987049	13.117486	12.20053387	12.95165443	13.17751789	13.32068825	13.48736286	13.48909569	13.63460732	13.35502052	13.62230396
1.624469226	-0.529509967	P18872	P18872	GNAO_MOUSE	Gnao1	Guanine nucleotide-binding protein G(o) subunit alpha	Color2 [A=255, R=169, G=169, B=169]	1	4		11.52139473	10.93168354	10.87545013	10.94316673	9.568748474	10.44764137	10.61373329	10.33153248	9.360162735	10.24850845	9.446962357	10.59158802	11.19760323	9.673372269	11.43076611	10.45624161	9.984957695	9.953663826	9.854343414	10.03556442	10.23065948	11.36207008	11.53013802	11.43351746	11.41512871	9.209540367	11.38241291	9.73596096	10.22390556	11.09119701	12.95366764	10.59523869	10.53992462	10.97336769	10.80745125	10.7035141	10.53546047	11.66487408	11.0352869
0.228232369	-0.077792375	P19096	P19096	FAS_MOUSE	Fasn	Fatty acid synthase	Color2 [A=255, R=169, G=169, B=169]	1	4		11.82156658	11.62455368	11.97397709	12.06944656	11.55584526	12.06013489	11.43739319	11.65556622	11.84505463	12.23323631	11.98511982	12.15321636	11.71533966	12.0055542	11.52336121	11.78650665	11.86274624	11.81206512	11.96438026	13.99728584	11.41575718	11.61780739	11.18355465	12.12192249	11.89570808	11.56711006	11.70196056	12.05077362	11.45844746	11.90545845	10.35203266	11.58739758	12.32602215	11.91022682	11.72908974	11.33662891	11.8746891	12.20826817	11.69869614
2.956565931	1.260713686	P19246	P19246	NFH_MOUSE	Nefh	Neurofilament heavy polypeptide	Color2 [A=255, R=169, G=169, B=169]	1	4		12.01128292	12.73869801	12.12223911	11.53757286	12.81847477	13.24354172	15.0313139	14.66000175	15.53523254	13.33943272	14.80081367	14.25978756	14.03737545	14.16671276	12.90620899	14.27538967	14.29110622	13.06832123	13.89918709	9.355278969	12.87081909	13.81354046	15.84009457	11.31456661	12.99842262	13.23837376	10.05157852	12.20032215	14.74644089	14.15180111	11.5599556	12.57569027	11.98830795	13.48031044	12.85802937	13.42274857	11.71752262	12.40931892	12.7950592
0.343311374	0.188272472	P19253	P19253	RL13A_MOUSE	Rpl13a	Large ribosomal subunit protein uL13	Color2 [A=255, R=169, G=169, B=169]	1	4		10.27898407	10.77724743	10.47072983	10.88448334	10.85812092	11.55280876	10.10020733	11.01542187	11.63884354	11.36973953	10.94831657	11.04120731	9.770215034	12.29602146	11.31289387	11.67664433	11.0747366	11.25471592	10.99315071	9.919800758	11.17776203	10.43337727	11.22402573	10.42283249	11.01820755	11.33316135	10.59623623	10.96749973	9.766132355	11.68992424	7.528655052	9.196090698	11.53277969	12.0661602	10.8569622	9.948371887	11.12631702	9.631187439	10.59399796
0.237787573	0.17700828	P19536	P19536	COX5B_MOUSE	Cox5b	Cytochrome c oxidase subunit 5B, mitochondrial	Color2 [A=255, R=169, G=169, B=169]	1	4		12.05976009	9.225842476	12.00053501	11.92303371	11.74211597	12.06283855	12.09828854	11.92674828	11.90263844	11.34168053	10.32860279	12.1889534	12.19998837	12.44920254	12.49294758	11.93399334	12.19939041	12.17453289	12.36091805	10.63792801	10.30569458	12.10992813	12.47499847	12.47868347	12.25181675	8.416298866	9.773387909	11.8658762	11.44875145	11.89575291	7.971448421	11.52763844	12.11753273	11.5934	11.6749115	12.29836082	11.90069294	12.25052071	11.99467182
0.588842324	0.328050649	P19783	P19783	COX41_MOUSE	Cox4i1	Cytochrome c oxidase subunit 4 isoform 1, mitochondrial	Color2 [A=255, R=169, G=169, B=169]	1	4		11.82780743	12.39511681	12.03903866	11.8449297	11.79347706	12.11473465	14.11932182	12.20458317	12.9040308	12.29807949	12.3740263	12.16200066	12.36938763	10.1680851	12.24316788	12.43750286	12.54060268	12.59024525	12.76362324	10.89830589	12.3390007	12.78514767	12.66488743	11.64535713	12.10778904	11.25268936	8.700166702	12.4917326	13.20747471	12.39157677	8.920461655	12.11925602	12.64052105	11.81264305	12.09187126	12.66574669	12.36901665	13.03606224	11.88651562
0.033430202	-0.006393367	P20029	P20029	BIP_MOUSE	Hspa5	Endoplasmic reticulum chaperone BiP	Color2 [A=255, R=169, G=169, B=169]	1	4		13.61428452	13.44077873	13.70433617	13.57067394	13.50989914	13.78229141	13.91176605	13.92138577	13.71483612	13.76143742	13.57299614	13.61407757	13.5791626	13.56090641	13.73197651	13.84348965	13.43962288	13.208951	13.52161312	14.05632496	13.379879	13.33547401	14.10156536	13.3858223	13.60833549	13.41398525	13.67367363	13.40198612	13.6146059	13.55937672	13.09336281	12.95836639	13.62812614	13.63249493	13.31215954	13.61504364	13.75686932	13.67490959	13.5573082
0.288212268	0.146158619	P20108	P20108	PRDX3_MOUSE	Prdx3	Thioredoxin-dependent peroxide reductase, mitochondrial	Color2 [A=255, R=169, G=169, B=169]	1	4		11.58732319	12.20786858	11.67628288	11.45968246	11.9851265	11.27903557	11.26320457	11.528615	11.90684509	11.53990555	12.39331532	11.93665314	11.72613716	11.77519894	11.52173805	11.52985954	12.12843227	10.1661129	12.07549286	12.89482117	10.98552895	11.3269186	11.5179987	11.73365974	11.37562561	9.357304573	11.57750893	12.06531143	11.83069706	12.07098293	11.63772106	8.691428185	11.81002903	11.8498745	11.4573555	11.40606117	11.2562027	10.01327419	11.60814381
1.519194944	0.358649078	P20152	P20152	VIME_MOUSE	Vim	Vimentin	Color2 [A=255, R=169, G=169, B=169]	1	4		14.32035637	15.11809731	15.3314352	14.74775791	14.61999607	14.71316624	15.3677969	15.40904903	15.40243912	14.82871628	15.19209576	15.32625771	14.43819427	14.85364056	15.31141472	14.84734631	15.12154198	15.31145382	15.54273605	16.19727325	14.59304047	14.2571373	14.89837456	14.40404415	14.73784447	13.88367462	14.85469341	15.10201645	14.80465508	15.40175629	13.07418823	14.41985512	15.82986641	15.25391006	14.37867451	14.20791435	14.24199772	14.06176758	14.32048321
1.029416993	-0.389867666	P21279	P21279	GNAQ_MOUSE	Gnaq	Guanine nucleotide-binding protein G(q) subunit alpha	Color2 [A=255, R=169, G=169, B=169]	1	4		10.84147835	8.954912186	11.25506401	11.89699078	11.28333187	10.30654049	10.04301071	10.5815115	9.933893204	11.18081093	8.980875015	10.9148035	10.34805202	10.35404491	10.53365135	10.95687675	10.0633812	11.2862339	11.21324444	9.668954849	11.33733749	11.74148369	11.57357597	10.9063797	11.17021942	9.348862648	11.33180714	9.99359417	10.78393173	12.09880543	10.10495281	11.38508034	10.96709633	10.34555149	10.32335854	9.806707382	11.42477512	11.56149769	11.30396938
0.459510025	-0.155045158	P23116	P23116	EIF3A_MOUSE	Eif3a	Eukaryotic translation initiation factor 3 subunit A	Color2 [A=255, R=169, G=169, B=169]	1	4		11.07095909	10.83673668	11.40265465	10.8918972	11.37124825	10.84841156	11.69015503	10.91129494	11.30195332	10.83598709	11.53476048	11.27007866	10.92730427	11.82509422	10.982687	11.40138626	11.80769348	11.40075684	11.20817375	12.09649086	11.30654049	11.25622082	11.08037758	10.93908691	11.16531563	11.5029211	11.73888206	11.1843977	11.83356571	11.4455061	8.44918251	10.82887459	11.35923386	11.12120342	11.22608089	11.10531235	11.35881615	12.07620144	11.4577961
1.640579955	0.337550029	P24270	P24270	CATA_MOUSE	Cat	Catalase	Color2 [A=255, R=169, G=169, B=169]	1	4		11.42393494	12.60907269	12.44159508	12.10770702	12.03026009	12.16840553	13.05463791	12.14318275	12.72487164	12.04019737	12.60996342	12.68272018	11.85987663	12.81554317	12.06584358	12.37315369	12.97340488	12.21457672	12.61226463	14.16697884	11.97030354	12.57229233	12.12644672	12.32008743	12.13636303	12.07270527	12.11147118	12.69073391	12.78340149	12.52859783	12.86129856	12.1651268	12.01725769	12.03452396	12.46255112	11.66607285	11.80659771	11.58650208	11.61466885
0.063855547	0.028084656	P24369	P24369	PPIB_MOUSE	Ppib	Peptidyl-prolyl cis-trans isomerase B	Color2 [A=255, R=169, G=169, B=169]	1	4		12.13457394	11.28914833	12.40032482	11.95686626	11.86671829	12.33864403	12.82812881	12.5142355	12.41651821	11.92050934	12.69402885	12.06714535	12.07016087	12.12953377	11.95478535	12.03402138	12.10056686	12.0992918	12.00860023	10.49961472	12.13809299	12.3566637	12.8768568	12.75949955	11.81941319	11.7994194	11.42381954	11.57831573	9.903133392	11.72372532	11.45653915	11.69611549	12.06108379	12.27409554	11.59414768	12.24537754	11.84273529	12.16680622	12.02523994
1.023012397	0.521377092	P24668	P24668	MPRD_MOUSE	M6pr	Cation-dependent mannose-6-phosphate receptor	Color2 [A=255, R=169, G=169, B=169]	1	4		11.77947712	11.78112984	11.56206131	10.585742	11.69024277	11.70137119	12.70621967	10.76193333	11.09200382	11.31658745	11.65368271	11.66603279	12.16464901	11.90240574	11.26652336	12.50456047	11.13301373	11.33238316	10.47452736	9.817602158	8.906142235	10.68786526	11.60178471	11.22488785	11.01024818	8.75075531	10.90269947	9.318415642	12.28926373	11.05724049	8.125452042	10.88269615	11.24522591	9.587062836	9.920631409	11.72331142	11.19884396	9.710876465	11.25260067
0.579846136	-0.22971672	P25444	P25444	RS2_MOUSE	Rps2	Small ribosomal subunit protein uS5	Color2 [A=255, R=169, G=169, B=169]	1	4		11.64721107	11.70923042	12.15014362	12.43212414	11.38821125	12.59357738	11.72988033	12.69770813	12.55213547	12.4887619	11.62973022	11.94368362	11.95890427	11.30073547	12.65841484	12.22853947	12.06658077	12.54258442	12.27703762	14.52566719	11.14116192	12.23488617	12.90727901	12.52333164	12.75782776	11.84587765	12.22811794	12.08466244	12.5063076	12.13644028	9.984503746	11.06188393	12.28309441	12.86565018	12.1264143	12.73279476	12.46417522	11.55997944	12.41023159
0.851217891	-0.376345328	P26039	P26039	TLN1_MOUSE	Tln1	Talin-1	Color2 [A=255, R=169, G=169, B=169]	1	4		9.77077961	11.45219517	11.75536346	11.50465488	11.08063793	10.27187157	11.58664799	10.34473991	10.67708492	10.28057575	11.21767902	10.91135406	11.3474493	10.09078789	10.6523428	11.21627331	10.00417805	11.4669075	9.942669868	13.64167881	10.20832062	10.61327362	10.44677353	10.61590576	11.20405102	10.79793739	9.924803734	10.23154545	9.540985107	10.77948093	8.3334589	9.332121849	10.2048769	11.67293835	9.900074005	10.63920498	10.92436695	11.28158188	11.14899731
0.832670382	0.212650418	P26041	P26040;P26043;P26041	MOES_MOUSE	Msn	Moesin	Color2 [A=255, R=169, G=169, B=169]	1	4		11.87113094	12.04222012	11.9656477	11.40311813	11.92674065	12.30896187	12.58251095	12.46341705	12.18245316	12.32231426	12.29517746	12.0249176	12.12335205	12.11332893	11.53774261	12.49122715	12.28943062	11.92241001	11.73929119	13.83171272	11.83893204	11.68386745	12.02917671	10.96250534	11.52976227	11.13836098	11.87631702	12.00528049	12.04004955	12.31285191	10.69715023	11.68539238	11.81259823	12.10502148	11.64948082	11.50355721	11.45566082	11.89987755	12.07585716
0.143495328	0.046142086	P26443	P26443	DHE3_MOUSE	Glud1	Glutamate dehydrogenase 1, mitochondrial	Color2 [A=255, R=169, G=169, B=169]	1	4		11.62277508	11.10465145	11.08419704	11.33634472	10.78173637	11.40875435	10.99690437	11.17621708	11.27829266	10.97571182	11.43228626	10.53211212	11.39038372	11.40109825	11.12028313	11.17989635	11.11848736	11.49531078	11.35045815	9.540724754	11.76379776	11.46349335	11.82805729	10.81568718	10.77709103	10.28961563	11.38199139	11.12349415	11.55433941	11.50865173	11.11044407	11.63920975	11.00405216	11.32230568	11.47604752	11.45483875	11.43822002	11.3436079	11.09473133
0.437815377	-0.291986823	P26516	P26516	PSMD7_MOUSE	Psmd7	26S proteasome non-ATPase regulatory subunit 7	Color2 [A=255, R=169, G=169, B=169]	1	4		12.02976704	11.39137268	12.00196075	11.99876976	13.1814518	11.72951031	11.65191746	11.32921314	10.14507771	11.7600708	11.69254112	11.41849613	12.20764923	12.1160841	11.23910904	11.82509804	11.90551472	11.98326778	9.851185799	13.4453249	12.10310078	9.717530251	10.80605793	12.22028732	12.07517815	8.457184792	11.95100784	9.528002739	11.12796211	12.20052433	9.491847038	9.399927139	11.35063553	11.65299702	11.93447208	11.05075359	11.9864645	9.696855545	12.01837444
1.095954446	0.332646992	P26638	P26638	SYSC_MOUSE	Sars1	Serine--tRNA ligase, cytoplasmic	Color2 [A=255, R=169, G=169, B=169]	1	4		9.633541107	9.527137756	10.71137428	10.72906876	9.848709106	10.38826466	10.74979401	10.63444805	10.932724	10.46992683	9.707692146	10.29849815	10.90571785	11.3167572	9.832502365	11.42977238	10.94046783	10.35085678	10.76211643	10.45238495	10.01557159	10.84721375	10.75583076	11.08212948	9.822592735	8.96641922	9.132037163	9.905358315	10.09670734	11.34455681	9.999605179	8.604628563	10.46819592	10.02848148	9.752814293	10.05594635	10.27343464	9.442625999	9.713277817
0.832796415	-0.431831179	P26883	P26883	FKB1A_MOUSE	Fkbp1a	Peptidyl-prolyl cis-trans isomerase FKBP1A	Color2 [A=255, R=169, G=169, B=169]	1	4		11.83749771	11.17872047	11.37435532	11.81633949	11.25686359	12.27395916	11.13910389	12.12154961	11.55960655	11.95972347	10.35626507	11.77183628	11.42449188	10.98988438	11.84684944	11.99500084	11.11783123	10.98264408	10.84836483	14.76811695	12.14577961	9.160990715	11.45365143	12.19379044	12.12554932	11.34323025	11.61732006	10.59001637	11.22191334	12.10883808	7.861953259	11.44114971	10.84413338	11.62785721	11.5899229	11.58503246	10.80581665	10.06186485	12.08669376
0.487488791	0.622099882	P27573	P27573	MYP0_MOUSE	Mpz	Myelin protein P0	Color2 [A=255, R=169, G=169, B=169]	1	4		9.468610764	12.37384701	9.433556557	13.0154047	9.951440811	11.196455	11.72304249	13.79496384	13.83942986	12.72763348	14.50452137	11.5353775	11.42771626	13.93047905	15.42950821	12.45865059	12.98014355	15.40228939	14.15721321	11.1538887	16.00309753	16.63361931	14.63175678	9.611633301	13.66029644	14.65459728	9.460180283	14.13747978	13.55160046	15.11263466	13.01076794	13.38609123	12.35864067	9.092992783	15.19262409	8.970534325	9.704534531	14.11160851	15.54157448
1.49115369	-0.326496049	P27659	P27659;E9PWZ3	RL3_MOUSE	Rpl3	Large ribosomal subunit protein uL3	Color2 [A=255, R=169, G=169, B=169]	1	4		12.44551182	12.33827114	12.20227432	12.3953495	12.37956524	12.06659031	12.0916338	12.02799225	11.94229126	12.25627327	12.36119556	12.01348686	12.3286829	12.2469511	12.34685135	12.61930752	11.94408226	11.89710808	12.00110912	14.88528156	11.80407906	12.13033867	12.63565445	12.42801762	12.48556232	12.06308174	12.5178051	12.55569363	12.25952244	12.40372086	10.95908928	11.5708847	12.606287	12.31407928	12.57024193	12.5234642	12.83867645	12.13999844	12.19726276
2.967269299	-0.334969254	P27773	P27773	PDIA3_MOUSE	Pdia3	Protein disulfide-isomerase A3	Color2 [A=255, R=169, G=169, B=169]	1	4		13.94157982	13.76212215	13.86206532	14.05064774	13.94479465	13.58536148	14.05974197	13.70515728	13.66253471	13.46091652	13.35078716	13.35364342	13.6207695	13.02588177	13.9994278	13.52509212	13.45748329	13.38292122	13.40769291	13.33069324	13.14146328	13.97294426	13.57343388	13.83123779	13.84576416	13.38190746	13.84914112	13.06737041	13.30469322	13.55284882	12.17194271	12.9088335	13.28746891	13.42864799	13.63562775	13.72224236	13.90351486	13.77274799	13.61908531
0.088369902	0.066070809	P28654	P28654	PGS2_MOUSE	Dcn	Decorin	Color2 [A=255, R=169, G=169, B=169]	1	4		9.910816193	10.76028728	10.84453297	11.05884457	12.08188629	11.82620716	10.81066799	11.70315552	12.35818958	12.17382431	10.32976723	11.32970715	10.65460873	10.09436035	11.72531509	11.39481068	10.28905106	11.8332262	11.3212347	12.65950298	11.86604214	11.97995758	11.74522877	9.37237072	11.32891083	10.69835758	12.78478813	11.24546337	12.1027174	12.43051052	8.732295036	12.09407806	11.80953503	12.5193243	11.26567936	11.25180817	10.69932938	10.85391331	11.21389389
2.664881908	-1.014285921	P28867	P28867	KPCD_MOUSE	Prkcd	Protein kinase C delta type	Color2 [A=255, R=169, G=169, B=169]	1	4		12.60665035	12.26303101	12.3008728	12.16156006	12.03142929	11.49582005	11.15631676	11.57590294	9.154127121	11.71327877	9.42890358	11.12675571	9.354794502	11.72823524	12.33103752	10.87223625	9.31211853	9.865996361	11.48401737	11.4188242	12.17851257	9.632316589	10.23491478	11.98934174	12.31261635	8.970033646	12.17845917	11.6956892	10.19329739	9.766518593	11.98991585	11.47306633	11.12809753	11.66527843	11.25591946	12.48613071	12.7881918	13.1288147	12.89762974
0.162230025	-0.038015751	P29341	A2A5N3;P29341	PABP1_MOUSE	Pabpc1	Polyadenylate-binding protein 1	Color2 [A=255, R=169, G=169, B=169]	1	4		12.26552677	12.38824844	12.38026047	12.66565609	12.46740913	12.16313076	12.43877602	12.26341915	12.13635063	12.30838203	12.22032738	12.38692665	12.30300426	12.58790588	12.31352901	12.43933773	12.73898506	11.65255356	12.40890789	11.36615849	11.99023151	12.48342037	12.52877426	12.33431244	12.41381264	11.92877388	12.62695026	12.4412117	12.26993847	12.44020176	11.53548431	11.64777279	12.36754036	12.48505688	12.05989838	12.24656868	12.37655926	12.94449043	12.30030632
0.861754675	-0.419703979	P29595	P29595	NEDD8_MOUSE	Nedd8	NEDD8	Color2 [A=255, R=169, G=169, B=169]	1	4		11.28716373	9.310578346	9.576020241	11.65703678	11.83218193	11.13831043	9.501462936	11.28592777	9.661776543	11.54596329	9.665698051	10.70023155	11.04001617	10.56738567	11.04677582	11.15287399	9.884070396	10.54498959	10.92289639	12.40997982	11.35625362	9.926034927	10.60998249	11.23957443	11.21234417	9.109642982	8.912875175	10.81747913	10.16238403	11.30675697	8.924609184	8.831078529	9.805655479	11.16111946	11.58277702	10.22743511	12.58725452	10.31699848	11.10337925
0.807193382	0.450966953	P29758	P29758	OAT_MOUSE	Oat	Ornithine aminotransferase, mitochondrial	Color2 [A=255, R=169, G=169, B=169]	1	4		9.644943237	9.729676247	11.22700787	11.02504921	11.3149004	11.14776421	10.65617943	11.87201309	10.91980171	11.25544167	11.38263512	11.83760834	11.54144955	9.913863182	11.55400848	11.4469595	11.97700405	11.28322697	11.67986298	10.09919167	9.767406464	9.463019371	13.2759285	10.35976028	11.78481865	11.20904541	9.407352448	12.15606689	9.748815536	9.045777321	8.595903397	10.8114233	11.63921833	9.322140694	9.426215172	9.637423515	11.6757803	10.20094872	10.25094414
3.222758731	1.234562414	P30275	P30275	KCRU_MOUSE	Ckmt1	Creatine kinase U-type, mitochondrial	Color2 [A=255, R=169, G=169, B=169]	1	4		11.81808281	11.64881611	9.337907791	10.42176533	10.57083321	10.98141766	12.41848755	12.92982769	12.62398624	11.3929615	12.99288654	11.72687817	12.73139572	12.45088673	10.6604414	12.24048424	12.33790874	11.32423115	12.1797657	11.81271839	9.179573059	10.31292248	12.53274822	9.611546516	9.701740265	9.268665314	10.94578743	9.952999115	12.63293839	12.13669682	12.64343643	8.422457695	11.07048321	11.52587795	11.36847401	12.13346958	9.850578308	10.04613304	9.658232689
0.639173302	-0.236909217	P30416	P30416	FKBP4_MOUSE	Fkbp4	Peptidyl-prolyl cis-trans isomerase FKBP4	Color2 [A=255, R=169, G=169, B=169]	1	4		11.33214283	11.2091608	11.64749432	11.30177021	11.39470387	11.19013309	10.8909483	11.12968254	11.58368492	11.61277199	9.688651085	10.92314148	11.6030283	11.76151371	11.03620148	11.39269829	11.81900597	11.24512482	11.5214529	11.84071064	11.55777454	12.09956169	11.08769512	11.6889801	11.4670248	11.30093575	11.27490234	11.60892963	11.50540447	11.51048183	8.907675743	9.571712494	11.38918495	11.64778233	11.87885189	11.21170616	11.24703789	9.483782768	11.35485554
0.896520807	-0.294265804	P31230	P31230	AIMP1_MOUSE	Aimp1	Aminoacyl tRNA synthase complex-interacting multifunctional protein 1	Color2 [A=255, R=169, G=169, B=169]	1	4		10.4681654	9.182001114	10.16449261	10.22925186	9.822270393	9.995286942	10.33822346	9.706231117	9.650979042	10.98752022	11.00306129	10.55711937	10.52458096	10.69767761	10.96801853	10.33796787	10.35750389	9.27159214	9.918569565	9.792603493	10.78356266	9.979624748	10.82398033	10.19395638	11.44380856	10.74553108	10.02128601	9.31493187	10.93326283	10.08136368	8.471607208	9.510635376	10.78191662	9.292188644	10.85327053	10.48991776	10.4481163	11.66415882	10.62926579
0.514351487	0.268765065	P31786	P31786	ACBP_MOUSE	Dbi	Acyl-CoA-binding protein	Color2 [A=255, R=169, G=169, B=169]	1	4		12.71158695	11.7815609	12.44848061	12.09639549	12.04013538	12.40622139	12.16868114	12.84581375	12.77927208	11.17901325	11.24201298	12.33404732	10.80217743	12.71549225	11.27257729	12.91402245	12.1433897	11.00807858	12.7997961	9.67728138	11.85040569	12.43658924	12.21234131	12.14509487	11.83765125	8.706109047	12.52241707	12.85346317	12.6210289	11.99562263	11.05851936	10.90287209	13.32475758	11.82837868	11.25231647	11.84293175	11.43639946	12.12119007	11.88746834
0.264169781	-0.133142153	P33173	P33173	KIF1A_MOUSE	Kif1a	Kinesin-like protein KIF1A	Color2 [A=255, R=169, G=169, B=169]	1	4		10.12404346	10.21999168	10.71564484	11.27155018	10.4306097	10.34911537	11.55664063	10.64143753	10.48742771	10.60126972	10.44711399	10.62888336	10.35279369	10.99062157	10.27905369	10.104743	11.65859127	11.04142666	10.25231075	10.2670393	9.373998642	11.71335602	10.44542885	10.74221706	9.095257759	10.67609787	9.606401443	10.09525204	9.068761826	10.08787346	7.990034103	9.175961494	10.22750759	10.99392223	11.02489758	10.17717075	11.19464588	10.12146282	10.79225349
2.745498592	-0.778294957	P33175	P33175;P28738;Q61768	KIF5A_MOUSE	Kif5a	Kinesin heavy chain isoform 5A	Color2 [A=255, R=169, G=169, B=169]	1	4		11.38311577	11.59241962	11.65624142	11.6001873	11.29703045	11.01618862	11.81653976	10.89251232	10.68052673	10.85734367	10.85160065	10.6860981	11.43161297	12.00487709	11.47920418	11.43122101	10.48178387	10.78749466	10.98722839	9.808474541	11.83568764	12.09323597	10.61643887	11.79973125	11.63850784	11.20438766	11.41414642	11.20966053	9.020343781	10.65356159	7.455423832	9.581718445	10.56428337	10.34008408	11.11242008	11.30784988	11.96319199	11.82696915	11.64882469
0.689787796	0.442850861	P34884	P34884	MIF_MOUSE	Mif	Macrophage migration inhibitory factor	Color2 [A=255, R=169, G=169, B=169]	1	4		11.06919479	11.83977413	12.31570148	11.47708988	9.62533474	12.28633499	11.25264168	12.10547924	12.01547813	11.58878517	9.807393074	12.32700539	11.92385101	11.79258251	11.49082088	11.50742817	12.11521244	11.77042866	12.32004452	14.61620426	9.067751884	9.937373161	11.29686451	11.72132111	9.221343994	9.641764641	10.92719269	11.5148468	11.49973106	11.84852505	8.020595551	10.70445728	11.93056011	11.84789944	9.206643105	11.88520432	11.77773571	11.52955723	11.03263855
0.549809736	0.165069209	P35486	P35486	ODPA_MOUSE	Pdha1	Pyruvate dehydrogenase E1 component subunit alpha, somatic form, mitochondrial	Color2 [A=255, R=169, G=169, B=169]	1	4		12.30368042	12.22261715	12.26854515	12.21350861	12.38870907	12.55000591	12.3158741	12.59616375	13.28898144	12.7129221	12.44836426	12.18267727	13.12588787	12.92597198	12.7908926	12.46849155	12.22195244	12.46183777	12.83188534	10.10905647	12.74384594	12.37022114	13.24045753	12.47911835	12.37029266	12.25480461	12.13223267	12.7937336	12.68669319	12.457901	11.27715969	12.31751728	12.55702782	12.33481789	13.01493931	12.75364304	12.27932358	12.41298294	12.62534809
1.476197565	-0.187584117	P35564	P35564	CALX_MOUSE	Canx	Calnexin	Color2 [A=255, R=169, G=169, B=169]	1	4		12.29342556	12.07788754	12.16804218	12.19741917	11.65558434	11.93968201	12.05003929	11.50748253	11.49808598	11.91116714	12.20182991	11.76592827	11.58047485	11.94136333	11.98919964	11.77053165	12.45518589	12.2783947	11.59642315	12.76111889	12.16961193	12.34424591	12.16938591	11.90237904	12.09137249	12.02341461	12.05724716	11.66373634	11.82149124	11.7608242	12.2578001	12.55454826	11.60461807	11.52873707	12.36865616	11.90210724	11.89692688	12.13434315	11.93087387
0.405857335	0.118929275	P35700	P35700	PRDX1_MOUSE	Prdx1	Peroxiredoxin-1	Color2 [A=255, R=169, G=169, B=169]	1	4		12.87650776	13.16206074	12.44345093	12.99277592	12.97379589	12.82977772	13.36561203	12.65556431	13.06027222	12.86081123	12.99771404	12.88633442	12.95104218	12.58317471	12.72242546	12.99858379	12.79139519	13.07845592	13.15451717	15.07293224	13.15561867	12.83367443	12.5734787	12.29002762	12.86245728	12.63840008	13.18246555	13.1965847	13.03263283	13.28559589	14.03987026	13.41527939	13.49169064	13.11932087	13.43258095	12.41876984	12.70297146	12.54769421	12.99083614
0.147561976	-0.08142819	P35922	P35922	FMR1_MOUSE	Fmr1	Fragile X messenger ribonucleoprotein 1	Color2 [A=255, R=169, G=169, B=169]	1	4		10.14660263	11.51797962	10.91416073	10.67534828	11.03060532	10.91076279	10.77500916	10.79893303	10.29421425	9.837085724	11.0468235	10.26053143	10.17610455	11.4999609	11.08260822	11.11217213	10.4306097	11.04693985	11.98074627	10.82238579	9.755862236	11.14105988	10.60972309	11.35925579	10.62963009	9.439430237	9.241872787	8.948003769	9.433688164	10.56771851	9.342793465	9.389569283	9.263320923	10.46846867	10.61655807	10.99358273	10.38738155	10.16289902	9.111081123
0.038145549	0.019459211	P35979	P35979	RL12_MOUSE	Rpl12	Large ribosomal subunit protein uL11	Color2 [A=255, R=169, G=169, B=169]	1	4		11.87486649	11.42348862	12.14656544	11.65329742	11.55951118	11.92730045	12.18527222	11.97724724	12.14429474	12.07149601	11.97754478	11.89213657	12.15954685	11.86450386	12.13767052	12.37319946	12.64233398	11.86555195	11.96401215	13.3985033	9.958022118	12.31342697	12.33369732	12.17794609	11.91077042	11.25222206	11.92664814	11.99643803	9.714553833	11.66255665	10.99183369	11.28463364	12.23588562	11.53888226	11.38447094	11.93984699	12.03794193	11.48303509	11.81800652
0.421740979	0.095586396	P35980	P35980	RL18_MOUSE	Rpl18	Large ribosomal subunit protein eL18	Color2 [A=255, R=169, G=169, B=169]	1	4		13.17380524	13.85186577	13.4667778	13.25697231	13.51643848	13.89163208	13.70124149	13.5444212	13.46704483	13.6730547	14.41814232	13.77649498	13.47275448	13.64333725	13.75623322	13.62584591	13.94882393	13.54947186	13.69202709	13.99398232	13.26519489	13.44280148	14.04987431	13.57138538	13.83821869	13.05033875	13.78064251	13.48991108	13.56445885	13.43964863	12.35017395	12.69165611	13.93441868	13.98785877	13.29569721	13.47101498	13.58398819	13.76731586	13.43784332
0.521935859	-0.094934775	P38647	P38647	GRP75_MOUSE	Hspa9	Stress-70 protein, mitochondrial	Color2 [A=255, R=169, G=169, B=169]	1	4		11.95632935	12.04758453	12.14405918	12.19188881	12.45671654	12.25509071	12.43153381	12.24091911	12.57381058	12.1278038	12.22765827	11.92785549	12.08327961	11.96302986	12.33051395	12.20044804	12.02088261	11.88565445	12.44470692	12.66904926	12.09571648	12.29665279	12.40112495	11.97313023	12.23092079	11.62963009	12.57944298	12.34785938	12.30216217	12.12326431	10.75666428	12.05377293	12.28807259	12.29334545	12.2983551	12.00120449	12.33848572	12.13646221	12.22277069
0.070328874	-0.048520585	P39053	P39053	DYN1_MOUSE	Dnm1	Dynamin-1	Color2 [A=255, R=169, G=169, B=169]	1	4		11.45213795	10.24617767	11.40785694	11.4502573	11.4649744	11.50751686	12.04161835	11.53129387	11.54102421	11.12415409	9.769304276	10.90499592	10.05819798	11.31328011	11.03452396	11.40069771	11.07957172	10.77394676	11.35313606	9.633140564	10.45746899	11.70472908	11.2155695	10.76423264	11.47566223	9.42637825	11.73006248	12.86295509	12.24380779	11.38017941	7.859817982	11.41437912	10.66596603	11.67705917	11.0017252	11.53618908	11.99367809	12.18379307	11.32360649
1.773040142	0.267496751	P40142	P40142	TKT_MOUSE	Tkt	Transketolase	Color2 [A=255, R=169, G=169, B=169]	1	4		12.63812351	12.66296864	12.81245804	12.96922302	12.70660782	13.10936356	12.72312737	13.2589035	13.44947147	12.96723557	13.16725063	13.10683155	12.66271305	13.20817471	12.90882587	13.6272831	13.25443268	13.23156452	13.43858433	13.88187885	13.08647156	12.55088615	12.76917076	12.96312046	13.21691227	12.16406441	12.63640976	13.49768925	13.08286095	12.99524212	12.49983597	12.63859653	13.65348339	12.96196842	12.69034958	11.95970154	12.62350845	12.83577824	12.75969696
0.787793154	-0.245565245	P41105	P41105	RL28_MOUSE	Rpl28	Large ribosomal subunit protein eL28	Color2 [A=255, R=169, G=169, B=169]	1	4		12.10033417	11.34514999	11.74185848	12.20742893	11.99219131	12.08371544	10.80757236	12.36410427	11.89984417	11.50458527	11.84103775	11.81477833	12.04486561	11.08093739	12.28868771	12.18104076	11.45498276	12.0426445	11.82115173	13.21316624	11.68071556	12.13363075	12.38433361	11.86718178	11.40432739	12.03222179	11.90648079	11.16021824	13.19485188	11.86596107	9.929660797	11.00755978	12.54489422	11.73982239	12.32753849	12.30199909	12.1036911	10.9711628	12.1042614
1.832565355	-0.668504227	P42227	P42227	STAT3_MOUSE	Stat3	Signal transducer and activator of transcription 3	Color2 [A=255, R=169, G=169, B=169]	1	4		10.68874836	10.3470459	10.95308304	9.586352348	10.65579033	10.31803417	9.180039406	10.44078636	11.07503796	10.8352375	9.861988068	10.77287579	9.709001541	10.36434555	11.95208645	9.698087692	9.860273361	10.72284985	9.578896523	12.58537102	10.13341236	11.41785812	10.72908497	10.71440887	11.50883484	8.968420029	9.405450821	9.284351349	12.16285706	8.829651833	8.698933601	9.281769753	10.3218832	11.07535839	11.15517235	10.64208794	11.2215147	11.04115963	10.94880486
1.233904938	-0.236822063	P42669	P42669	PURA_MOUSE	Pura	Transcriptional activator protein Pur-alpha	Color2 [A=255, R=169, G=169, B=169]	1	4		12.34387398	11.66150188	12.01006699	12.0657053	12.00724792	12.3384943	11.99772644	12.49155045	12.44709396	12.07233715	11.24533272	11.78422165	11.5038805	11.95123768	12.5948801	12.51482296	12.00041866	12.52894497	12.64948559	12.63942432	11.90246964	11.95751572	12.81505489	12.67327785	12.34362125	12.35595131	12.35130405	11.29847527	11.83287048	11.73199749	11.42935467	12.43887997	12.69518471	12.37372112	12.20961761	12.87077141	12.40433788	11.79317284	12.39321899
0.624148961	-0.183944984	P42932	P42932	TCPQ_MOUSE	Cct8	T-complex protein 1 subunit theta	Color2 [A=255, R=169, G=169, B=169]	1	4		11.33826828	11.51566982	11.70423222	11.73333359	11.61580467	11.64950275	11.88456345	11.57354259	11.54044724	11.73654556	11.74614525	11.54563999	11.41773129	11.72652435	11.70114613	11.56282425	11.40911484	11.70924759	11.44896793	14.49404335	11.6593895	11.57450867	10.90818977	11.34374046	11.36667728	11.57951832	11.67903614	11.52417946	11.41900635	11.79080486	10.42090797	11.39125443	11.62443447	11.54378605	11.62431526	11.35624313	12.00814819	11.79443169	11.79238796
0.488117615	-0.259435354	P43274	P43274	H14_MOUSE	H1-4	Histone H1.4	Color2 [A=255, R=169, G=169, B=169]	1	4		13.17225266	13.39651108	13.43572235	12.95998001	14.92482185	13.84275341	13.5040493	13.57516098	14.23956108	12.80336189	12.60673809	13.63371086	13.43423748	13.38396072	13.80137539	14.08930969	12.8294754	13.58702755	14.03004646	15.65563679	14.78777504	13.7128706	12.96058273	14.05075836	14.11098099	13.6572628	14.4451313	14.97200108	13.70809269	12.83565617	11.5703249	13.99452114	14.21156883	12.4340992	12.22198582	11.41108704	12.78202343	13.77100468	13.04467773
0.114897693	-0.091239562	P45878	P45878	FKBP2_MOUSE	Fkbp2	Peptidyl-prolyl cis-trans isomerase FKBP2	Color2 [A=255, R=169, G=169, B=169]	1	4		11.63393021	11.36915588	11.84486675	11.55716705	11.69073582	11.67462063	12.48691273	11.92844391	12.4494276	11.81667995	11.82958412	12.5863657	12.41251183	11.30552578	11.75234699	12.14711857	12.02440929	11.58870506	11.3772974	11.28819656	11.21163273	12.13867474	12.1224041	11.98959637	11.78165913	11.04133701	11.84231091	11.88005066	11.71912384	11.0857048	6.612631798	8.818761826	11.28392792	11.69412708	11.17785549	12.12631702	11.76203728	11.76253605	11.53909588
0.340474907	0.168481195	P45952	P45952	ACADM_MOUSE	Acadm	Medium-chain specific acyl-CoA dehydrogenase, mitochondrial	Color2 [A=255, R=169, G=169, B=169]	1	4		10.6352644	10.6575861	10.75927258	10.76858997	11.69125462	10.92662239	11.18174267	11.2739296	11.60293961	10.85726547	12.1966238	11.27082634	10.79659939	10.87720013	11.66446495	10.84919357	11.05008698	11.02279091	11.35734844	10.74883747	11.86835575	11.14194107	10.6029768	11.24175644	11.51607895	10.84143066	11.39499855	12.06551361	11.34561062	10.89182186	7.575939178	11.60584068	11.45639515	11.37908077	10.69223213	11.43859482	10.94619751	9.540462494	9.822879791
2.489600676	-0.67570453	P46460	P46460	NSF_MOUSE	Nsf	Vesicle-fusing ATPase	Color2 [A=255, R=169, G=169, B=169]	1	4		12.41005421	12.20277596	12.27653408	11.93326283	12.05492306	11.27065182	12.17899799	11.75990105	11.28725624	11.68985844	12.06102371	11.68264389	11.99831581	12.34044266	11.85625839	11.66668606	11.48880959	11.36137867	11.25806522	10.69254875	12.56547356	12.02011871	11.8929224	11.67746449	12.13044548	11.64759827	11.64192104	9.155174255	12.10691929	11.90561295	9.660383224	8.956646919	11.49904346	10.87997341	12.12082767	12.3453331	12.61043453	12.41777611	11.99795532
0.491938867	-0.203037925	P46471	P46471	PRS7_MOUSE	Psmc2	26S proteasome regulatory subunit 7	Color2 [A=255, R=169, G=169, B=169]	1	4		10.59841537	9.203232765	10.29732895	10.24514866	10.41842175	10.49678421	11.18786526	10.59399796	9.895630836	10.99629688	10.61033249	10.20263863	11.09499454	9.907066345	10.53227806	10.51354027	10.84626579	10.57105064	10.71005726	12.41864872	10.75131798	11.38128376	10.75075722	10.75274849	10.7957716	9.700530052	10.61408424	10.91401863	11.01197529	11.2535696	8.108129501	9.419672012	9.785782814	9.70394516	10.78245735	10.3000555	10.54087353	10.7212019	11.30968666
0.74905362	0.316198335	P46638	P46638;P62492	RB11B_MOUSE	Rab11b	Ras-related protein Rab-11B	Color2 [A=255, R=169, G=169, B=169]	1	4		11.15527344	12.12667847	11.3418417	10.87394428	12.2135725	11.78842449	12.34353828	11.88791752	11.47963333	12.13728619	12.32833862	11.70477295	11.96124744	12.53775024	11.95709515	12.34567738	12.66798782	10.96844387	11.78364468	14.03076172	12.08372879	11.49991035	12.10527325	11.50334358	11.41957569	11.10531902	11.92067623	11.92845917	11.99041557	12.10454655	11.77030849	9.0666008	11.46441269	12.34876728	11.39109325	11.30302143	11.48887444	9.497294426	11.16486263
0.044844141	0.032163194	P47738	P47738	ALDH2_MOUSE	Aldh2	Aldehyde dehydrogenase, mitochondrial	Color2 [A=255, R=169, G=169, B=169]	1	4		10.87031078	11.80522823	11.68201542	11.46284962	11.93570614	11.75545502	12.03330231	11.49702835	11.78674316	11.74275112	12.37849808	11.60491943	10.5612402	12.0230608	11.9772768	11.73039341	11.60360813	11.41249561	12.46829319	14.02571869	11.70494556	12.25666237	11.77272701	12.12760448	12.00160885	8.424336433	12.11349487	11.66321564	12.44544697	12.09263134	8.888689995	12.11919403	11.96860886	12.04373169	11.16449833	11.61715031	11.66477585	11.55453587	10.97006226
0.239528802	0.138952672	P47754	P47754	CAZA2_MOUSE	Capza2	F-actin-capping protein subunit alpha-2	Color2 [A=255, R=169, G=169, B=169]	1	4		11.10866165	11.57867432	11.26584911	10.89077377	11.76626015	11.08796024	12.25993443	11.11452293	11.14855289	11.4533577	11.68922043	10.88231468	11.92061329	11.9449501	10.96751404	11.30104446	10.96997643	9.975391388	10.75349236	13.38239479	9.455668449	10.33094501	11.72628593	11.08265495	11.56428337	9.436667442	11.72270107	11.6343708	11.92003632	11.90124035	8.351561546	11.35781574	11.25388336	11.72200871	11.04522705	11.25448513	10.86550903	10.390172	11.30186176
0.20441395	-0.109895363	P47757	P47757	CAPZB_MOUSE	Capzb	F-actin-capping protein subunit beta	Color2 [A=255, R=169, G=169, B=169]	1	4		10.73148918	11.16485023	10.73504829	10.7639761	11.52693939	11.38431931	9.388687134	10.60459995	10.26094341	11.3061924	11.48469734	10.94748402	11.3433857	10.09037685	9.864491463	11.02908039	11.05908108	10.16802883	9.53621769	12.34741116	11.08719063	9.96577549	10.3947525	10.45523453	11.07333851	8.907922745	9.813182831	9.870092392	11.13806057	11.8380146	9.080965042	11.32297039	10.39820957	11.14893436	10.87126637	10.90795708	11.08873558	11.18049335	10.93290901
2.126799405	-0.459407492	P47857	P12382;P47857	PFKAM_MOUSE	Pfkm	ATP-dependent 6-phosphofructokinase, muscle type	Color2 [A=255, R=169, G=169, B=169]	1	4		11.93403339	11.77512836	11.9822588	11.67830086	11.44911766	11.28656387	10.44234943	11.55988884	11.7586813	10.83463669	11.69564629	10.87075806	11.15982723	10.10774136	11.19819355	11.38257027	10.21815395	11.22629738	11.29576302	12.47611332	11.67869663	10.14724541	10.89340019	11.61140251	11.6332407	10.77234745	11.34634209	11.85917377	11.29606724	11.51859379	9.66927433	11.30609035	11.6696825	11.42474365	11.87874413	12.24936867	12.16929531	11.58094597	11.55993176
0.805288331	-0.153976545	P47911	P47911	RL6_MOUSE	Rpl6	Large ribosomal subunit protein eL6	Color2 [A=255, R=169, G=169, B=169]	1	4		13.89934731	13.38029861	13.5760355	13.63417625	13.36798763	13.55873203	13.773036	13.72173977	13.86275387	13.72246647	13.56595898	13.68761635	13.64445305	13.4482584	14.02116203	13.56882286	13.4535923	13.71490002	13.69782543	14.67761517	13.36271095	13.81348038	13.98848057	13.69497776	13.62193775	13.40345192	13.76729488	13.49624252	13.18349266	13.34868622	11.90276718	13.21038818	13.42838669	13.51656151	13.53734016	13.58945179	13.6841898	13.78985977	13.64044857
0.827541093	-0.367614322	P47915	P47915;W4VSN7	RL29_MOUSE	Rpl29	Large ribosomal subunit protein eL29	Color2 [A=255, R=169, G=169, B=169]	1	4		10.63772106	10.40441799	11.34445095	11.08904648	11.3799305	11.43323612	10.29401207	11.58354855	10.3515358	9.849761963	10.48562813	11.39842319	11.18559361	11.80043125	12.46668339	11.45739651	10.77920246	11.59575653	11.07079887	11.40619183	10.92520618	12.15824032	12.59891987	12.74185467	10.96709633	11.38257504	11.50843334	10.51644897	9.818575859	10.37130833	8.671322823	9.063925743	11.1303072	9.962506294	11.02169514	10.92819309	10.97173023	11.16843414	10.03994751
1.063306303	-0.260639722	P47962	P47962	RL5_MOUSE	Rpl5	Large ribosomal subunit protein uL18	Color2 [A=255, R=169, G=169, B=169]	1	4		11.54039955	11.3706007	11.8528614	12.13150692	11.37417507	11.64900494	10.92036819	11.82788658	11.96452141	11.4042902	11.32562637	11.32118416	11.42502213	11.88980007	11.82199287	11.37364292	11.56919098	11.81291962	11.99347591	11.38018513	11.88866329	12.05281925	12.51342869	11.47660923	11.47252846	11.6662817	12.20409107	11.23578739	11.45946789	11.26799774	9.273226738	11.65954113	11.80298901	12.08385849	12.11316967	11.94752693	12.19151878	10.74518681	11.526577
0.489121216	0.109852066	P47963	P47963	RL13_MOUSE	Rpl13	Large ribosomal subunit protein eL13	Color2 [A=255, R=169, G=169, B=169]	1	4		13.2231226	13.54439735	13.50731182	13.41460609	13.35147762	13.62341309	13.53659916	13.57107735	13.32634544	13.07496929	13.64534283	13.59710979	13.42880535	13.38204288	13.77557945	13.57837296	13.60070229	13.1919632	13.36317635	12.00145721	13.09143353	13.56935692	13.90268612	13.32002449	13.45922661	13.00566006	13.12098026	13.33996105	13.2517252	13.15584469	12.18283463	12.4855175	13.51013374	13.27479172	13.29824829	13.2722187	13.33594894	13.22179127	12.94953537
0.036404406	0.03170022	P47964	P47964	RL36_MOUSE	Rpl36	Large ribosomal subunit protein eL36	Color2 [A=255, R=169, G=169, B=169]	1	4		11.94290257	9.910119057	9.121541023	11.77443695	9.70601368	11.60249519	11.77396297	11.7675848	11.16537189	11.42528915	9.635402679	11.67300415	12.045681	11.47055244	12.01086712	11.24456596	10.23513603	9.072683334	9.571061134	10.67416191	9.678316116	12.05632973	11.38896942	11.37766075	11.02279758	10.5142107	11.37583256	11.30163383	11.97175598	11.85604382	7.490644932	10.91128731	10.81535912	12.26642895	11.59732151	11.76186657	12.0856123	9.569939613	11.59782887
2.6254653	-0.508761165	P48036	P48036	ANXA5_MOUSE	Anxa5	Annexin A5	Color2 [A=255, R=169, G=169, B=169]	1	4		14.56266022	14.18098927	14.77094269	14.30722904	13.8895607	14.53305626	13.79424286	13.37817287	13.23574066	14.41035843	13.43400288	13.94207478	13.43164158	13.5194397	13.67667294	13.79350185	14.21067905	13.88484764	13.21079159	15.85085297	13.76998234	12.66656113	12.97537708	14.246562	14.65080452	13.63999653	14.35049725	13.65624619	13.06974506	13.74264622	13.54091549	13.54315281	13.19462299	13.38439274	13.90991211	14.06431293	13.9998064	14.674016	14.06560993
0.638243349	-0.175732727	P48678	P48678	LMNA_MOUSE	Lmna	Prelamin-A/C	Color2 [A=255, R=169, G=169, B=169]	1	4		12.74662781	12.51438332	12.80862808	12.89035511	13.15775299	12.68229866	13.06129646	12.61185741	12.62669945	12.502635	12.60325527	12.81127644	13.03385353	12.95971775	12.34154415	12.83039284	12.97888947	13.60877419	12.5434885	14.2842598	13.27764797	13.25486279	12.144104	13.16779137	13.25817108	12.01293564	13.02434635	13.46515846	13.00229454	12.37543011	11.9458971	12.94033241	12.30013847	12.44162941	12.89735222	12.06732368	12.071208	13.43980503	12.46051502
0.738690809	0.296696454	P48962	Q3V132;P51881;P48962	ADT1_MOUSE	Slc25a4	ADP/ATP translocase 1	Color2 [A=255, R=169, G=169, B=169]	1	4		14.27793407	14.24921703	14.05838871	14.15872765	14.20615196	14.4272213	13.87653637	14.47572041	14.85346031	14.62420177	14.61406612	14.65395355	13.98198605	14.6559391	14.4969101	14.68224335	14.75583172	14.78979874	14.59869194	10.32387257	14.05480766	13.86573315	14.29887867	14.34840298	14.31775856	14.14287281	14.25694561	14.13145542	14.40858173	14.41364098	12.17305851	14.05822849	14.65323162	14.76402187	14.49392414	14.61685371	14.43511677	14.00181293	14.25222206
0.361227214	-0.182408293	P49312	P49312	ROA1_MOUSE	Hnrnpa1	Heterogeneous nuclear ribonucleoprotein A1	Color2 [A=255, R=169, G=169, B=169]	1	4		13.2428093	12.17126083	12.68888855	12.72674561	12.70044804	12.86051273	13.06008148	12.85503578	9.358340263	13.02735329	12.35377789	13.04715157	13.06062508	13.0980587	12.22721004	12.80380249	12.8270092	13.20958424	11.51634502	11.82938576	12.3370533	12.83517647	12.07907772	12.93029594	12.95642471	10.75710678	12.83838081	13.00392151	12.8097496	12.02679634	11.72441196	12.12061405	10.76881313	11.89693832	12.75779247	11.83256149	12.13861084	13.16636753	12.46008205
0.963554482	-0.539059687	P50096	P50096	IMDH1_MOUSE	Impdh1	Inosine-5'-monophosphate dehydrogenase 1	Color2 [A=255, R=169, G=169, B=169]	1	4		12.23105049	11.39711857	10.91875172	11.95944023	13.2348547	11.50045872	12.51636505	11.34732246	10.32723618	11.7171154	11.72020531	12.02616692	10.30131912	13.03463078	11.56410694	9.872385025	12.11149406	12.16516495	12.12389183	9.818582535	10.14454079	13.16308784	11.70048714	12.6798296	12.32708359	11.76154709	12.98297024	12.09650803	11.7987957	11.53162479	7.566939831	9.083431244	12.06759548	12.43847466	12.6932478	11.50120068	11.97248459	12.17248058	11.94139576
0.192316009	0.105961559	P50247	P50247	SAHH_MOUSE	Ahcy	Adenosylhomocysteinase	Color2 [A=255, R=169, G=169, B=169]	1	4		9.31169796	10.94906044	11.51709366	11.56303406	11.74470806	11.19148445	9.573490143	10.99678421	11.75227165	11.20492554	11.79689503	11.21244144	11.08564472	10.63070393	11.41940689	11.67693138	11.52690983	11.64190292	10.54634476	12.7397337	11.58446884	9.341422081	11.34904861	10.89994621	11.90537548	10.9442215	12.00265312	10.8178072	11.70419788	11.52497292	12.45079136	11.39869595	11.58764172	11.46517372	12.01682186	9.975160599	9.603216171	11.63188648	11.30741119
1.194858957	-0.558916946	P50396	P50396	GDIA_MOUSE	Gdi1	Rab GDP dissociation inhibitor alpha	Color2 [A=255, R=169, G=169, B=169]	1	4		11.65126705	11.11757183	11.17143345	11.54020023	11.43169594	11.69521046	11.01138115	10.69292927	10.71949959	11.45455647	11.63363075	10.5931673	11.41077995	11.31247997	10.5346632	11.08385849	9.898140907	11.29730606	10.31057835	9.670288086	11.92078495	9.75762558	10.56441593	11.17014408	11.87859154	10.93623257	10.19475651	11.46880245	10.76925945	9.206943512	6.18653059	8.973237038	11.14574718	10.88011932	11.51812172	10.75843143	10.9452095	11.7733202	11.23261929
0.721545513	-0.707453469	P50446	P50446;Q9Z331;Q8BGZ7;Q6IFZ8;A0A2R8VHP3	K2C6A_MOUSE	Krt6a	Keratin, type II cytoskeletal 6A	Color2 [A=255, R=169, G=169, B=169]	1	4		12.28856659	14.53068066	11.99588776	11.63908291	11.48355389	11.70577908	10.69125462	11.47909832	8.816606522	11.17617321	12.80698681	9.704845428	11.49567509	10.49305344	11.35969448	12.24753284	11.22681522	11.05883026	11.68793964	16.40793419	12.18448448	11.96108818	13.9291935	11.09450626	9.716693878	15.23710918	12.93800259	11.64383316	11.6639986	15.34230709	15.38696384	15.81377411	11.08940411	9.300848961	15.25162697	11.70047474	12.04281521	12.75726509	11.88810062
1.49484349	-0.197631437	P50516	P50516	VATA_MOUSE	Atp6v1a	V-type proton ATPase catalytic subunit A	Color2 [A=255, R=169, G=169, B=169]	1	4		11.7002573	11.53324699	11.66707611	11.69445801	11.95132446	11.50479412	11.75205421	11.72977829	11.43084431	11.85107327	11.74984455	11.89752007	11.87950325	11.85029221	11.43852711	11.57242584	11.57379436	11.6331768	11.44977283	12.33137035	11.53452682	11.31560802	11.73296833	11.70799732	11.43768978	11.90904522	11.60393238	11.50001049	11.78884506	11.39822578	10.32566547	10.88964844	11.68295097	11.66705418	11.71384621	11.60578918	11.88190556	12.03938198	11.83851051
0.141775889	-0.068546443	P50518	P50518	VATE1_MOUSE	Atp6v1e1	V-type proton ATPase subunit E 1	Color2 [A=255, R=169, G=169, B=169]	1	4		11.1027832	10.72048378	11.13564491	11.61292362	11.10708618	11.92542839	10.96299744	11.47538376	11.55652523	11.46474457	11.75615978	11.32991409	11.62142467	10.72228718	11.31340408	11.06248474	11.97853184	10.76650429	11.27560711	12.21103668	9.119069099	11.41961765	11.49315453	11.4376688	10.80511475	11.56275272	11.92866611	11.34197426	11.09332561	11.50554371	8.682132721	11.40976238	11.65326118	11.25662708	11.91397762	11.42027092	11.67581558	11.27042389	11.57754707
0.134194413	-0.090199543	P50544	P50544	ACADV_MOUSE	Acadvl	Very long-chain specific acyl-CoA dehydrogenase, mitochondrial	Color2 [A=255, R=169, G=169, B=169]	1	4		11.83869171	8.838101387	10.08699989	10.5773344	10.94572926	10.77285099	11.25320911	10.50634766	10.99033833	11.05385113	9.179777145	10.49717331	11.07271576	11.96754646	11.16625118	10.68145847	12.22497272	10.96834278	11.23435593	12.39745235	9.072918892	11.27547836	11.01272202	11.15495682	11.5994339	10.5031004	9.691456795	9.677065849	10.46565628	10.63877964	7.752574444	10.59838772	10.95649242	10.35191059	11.17244625	10.40327835	10.42590809	10.79901409	11.08927155
0.293007086	0.143508269	P50580	P50580	PA2G4_MOUSE	Pa2g4	Proliferation-associated protein 2G4	Color2 [A=255, R=169, G=169, B=169]	1	4		10.52105045	11.33271313	11.29106712	11.08027744	10.89997578	10.83171082	10.63607216	10.83191681	11.15683556	11.03030109	9.243005753	10.55480003	11.82532406	12.07704258	10.7084198	10.84698677	10.7717123	10.61583233	10.77502632	9.774028778	9.74055481	10.94205284	10.79884434	10.02283287	10.69654179	11.29730606	9.224695206	9.1990242	11.8630476	9.653316498	11.08643436	10.57962704	10.6198988	11.3888998	11.76053333	10.77157211	11.239748	10.5596447	10.92056084
0.00402418	0.00259802	P51150	P51150	RAB7A_MOUSE	Rab7a	Ras-related protein Rab-7a	Color2 [A=255, R=169, G=169, B=169]	1	4		11.43562889	10.51728535	11.02436352	11.09058857	10.85777855	10.94095993	10.25194359	10.81029034	10.85387135	11.97169399	9.505268097	11.34661865	11.34210777	11.87528896	11.41731453	11.75905991	11.71964169	11.79762459	11.32293129	13.5653162	9.786022186	10.94436073	11.33176231	11.6165123	11.3636694	10.6730175	11.09662342	11.95759583	9.259886742	11.37367535	12.24018002	10.29472446	11.72982025	11.80312634	11.60747337	11.08181667	11.52323341	11.5337286	11.5029068
1.341814524	0.399190427	P51174	P51174	ACADL_MOUSE	Acadl	Long-chain specific acyl-CoA dehydrogenase, mitochondrial	Color2 [A=255, R=169, G=169, B=169]	1	4		10.7606535	10.65038776	9.73091507	11.35107136	11.29621029	11.52516365	10.90628147	11.03099155	12.26983356	10.6730175	9.960693359	10.79179001	10.94001293	11.88865948	12.12362385	11.03624249	11.01518536	12.28011227	11.61337471	10.17234612	11.56322956	9.734875679	11.22092819	11.05982399	11.07718277	10.87040329	11.30448818	11.74130726	11.18185425	10.9787674	9.85201931	11.5938673	11.9687891	11.69824028	11.24688339	10.6961937	10.74897289	9.364151955	10.85486794
5.070220789	-1.149724972	P51432	P51432	PLCB3_MOUSE	Plcb3	1-phosphatidylinositol 4,5-bisphosphate phosphodiesterase beta-3	Color2 [A=255, R=169, G=169, B=169]	1	4		11.92965794	12.0755024	11.77781868	11.94378567	11.81247807	11.237957	9.886117935	10.2244482	9.014500618	11.35310268	10.68751526	11.09457302	9.769944191	9.942238808	11.74140835	10.53818893	11.57282352	10.35543728	9.896327972	14.03528881	11.3862772	12.22390556	9.948838234	12.21789742	12.06249142	11.32606411	11.81113815	11.6190691	9.494660378	11.12132645	11.72992229	11.66124344	10.96971035	11.26069641	11.48495865	11.40749073	12.23362827	12.35630894	11.92822266
0.006826286	0.005059929	P51660	P51660	DHB4_MOUSE	Hsd17b4	Peroxisomal multifunctional enzyme type 2	Color2 [A=255, R=169, G=169, B=169]	1	4		11.2145195	11.29219532	11.21132851	10.67421913	10.73035145	10.60725594	9.903614044	10.4238615	11.04988289	10.65308666	10.54696178	11.26827335	10.77124977	10.31688023	10.55488586	10.64373016	9.614246368	9.485287666	11.34399605	9.851603508	9.780956268	10.03346634	10.53375816	10.52087402	10.75091648	11.21060467	11.89376831	11.17561245	11.20380688	11.21309185	14.96863079	10.67820358	11.03417301	10.00840092	11.27607155	10.21486568	11.25576591	11.97949314	10.95771885
1.519644242	0.689606396	P51880	P51880	FABP7_MOUSE	Fabp7	Fatty acid-binding protein, brain	Color2 [A=255, R=169, G=169, B=169]	1	4		14.52963829	14.99991226	15.19512272	14.38849449	14.1462822	15.3684864	14.54605007	15.03314781	15.11259842	14.42512417	14.41804409	14.66695023	14.50871086	14.43215656	13.45703411	14.9674015	14.61472702	14.66119957	15.77559471	9.866513252	13.11925125	11.97767735	14.30840302	13.90805531	14.36954975	12.40390682	14.20776176	15.30249977	14.33365154	14.37381649	12.53398895	12.63334084	15.74088001	14.703866	14.03600216	14.66709518	14.62900925	13.39622974	14.08744621
0.517633917	0.19098237	P51881	P51881	ADT2_MOUSE	Slc25a5	ADP/ATP translocase 2	Color2 [A=255, R=169, G=169, B=169]	1	4		12.05468273	12.26708221	11.02431583	10.99703789	12.04052258	11.4833622	10.19715786	11.92856979	12.39123249	12.38528824	11.91297531	11.52802944	11.74054813	12.53377533	11.87916183	12.36248398	12.26072502	11.27019596	12.16323757	13.31810474	11.31461143	11.27309036	12.00143242	11.59002113	11.92484951	11.3462038	12.06081104	12.47327232	12.29787922	12.23488903	14.09234428	12.10400295	12.07047939	11.41259098	11.80184555	11.76525307	11.89506817	11.73116207	12.33779144
0.702414228	0.290562681	P51885	P51885	LUM_MOUSE	Lum	Lumican	Color2 [A=255, R=169, G=169, B=169]	1	4		9.529076576	9.848350525	10.24628925	8.993925095	11.01866627	11.0319767	10.42175961	10.62730598	11.34161854	11.41504478	10.27348614	10.93112183	9.549436569	9.9248209	9.826928139	10.48853302	10.20389175	11.07464981	9.167510986	10.1706562	10.29537106	10.39534092	10.55871773	10.08589554	10.60168743	9.404938698	11.72383976	11.05060387	11.0803709	10.96602249	8.690009117	9.236027718	11.14325523	11.34980106	9.075349808	9.300766945	10.11181355	10.29752445	10.2888546
2.007056173	-0.88596286	P52194	P52194	CLGN_MOUSE	Clgn	Calmegin	Color2 [A=255, R=169, G=169, B=169]	1	4		11.87610245	8.906046867	11.48307037	11.64845181	11.69117641	11.25086689	11.56668186	10.51866341	10.3697176	11.24518967	9.182925224	9.286584854	9.411214828	12.23635483	12.07039261	9.399266243	9.681900978	11.70706558	9.689450264	10.16336918	12.10484123	11.76471424	11.40060234	11.73592377	9.660424232	11.68600559	12.03096008	10.12333775	10.10614204	9.599697113	7.59092474	11.43652916	11.21330452	9.877542496	12.2385807	11.48880959	11.44639587	10.48460197	12.23495197
1.084150028	0.198815444	P52480	P52480	KPYM_MOUSE	Pkm	Pyruvate kinase PKM	Color2 [A=255, R=169, G=169, B=169]	1	4		13.06414795	12.95058537	12.8374548	13.51867771	12.95323753	13.26018333	13.26905918	13.45747089	13.87119293	13.07607746	13.26189518	13.47483444	13.74530697	13.41185474	12.56390667	13.63873005	13.15722847	13.07294941	13.29515171	14.73466206	12.77619648	13.02850151	13.28950024	12.96000767	13.13492012	12.71565914	13.13803864	13.32388496	13.40619183	13.65343857	13.92963791	13.25195122	13.60454178	13.54202843	13.61654854	13.45613575	13.17673302	12.99054146	13.21491718
0.22849775	-0.079140205	P53026	P53026	RL10A_MOUSE	Rpl10a	Large ribosomal subunit protein uL1	Color2 [A=255, R=169, G=169, B=169]	1	4		12.18533707	11.7176466	11.9052515	12.30603313	12.12205505	12.67994595	11.66743946	12.44271564	12.45354843	12.32019997	12.3289156	12.42258263	12.49576759	12.39021969	12.59078789	12.25238132	12.21043682	12.10980797	12.24134541	12.50390244	11.14372158	12.182621	12.78516865	12.35453892	12.05472946	11.98092175	12.44987869	11.91196537	11.708601	12.06631756	9.991366386	11.59178925	12.52805614	12.65887451	12.37233448	12.16433144	12.3320055	12.95369434	12.05953407
0.188649546	-0.13267213	P53994	P59279;P53994	RAB2A_MOUSE	Rab2a	Ras-related protein Rab-2A	Color2 [A=255, R=169, G=169, B=169]	1	4		10.78006363	10.6680336	10.93441296	9.490688324	10.23933601	10.67562199	11.54832077	11.26848888	11.33384323	10.99631786	9.201233864	10.33355808	11.31136799	11.51031876	10.78988457	10.8974905	10.79558468	9.965080261	11.06791115	13.76107311	10.11046982	11.4516077	11.59518719	10.49935722	11.2097702	12.73838329	12.40749931	9.281996727	11.90412235	9.296917915	12.20639133	13.15334797	12.14440346	11.49443054	10.67882061	11.22490025	11.12306786	11.40140247	10.93050861
0.261077629	0.135247465	P54227	P54227	STMN1_MOUSE	Stmn1	Stathmin	Color2 [A=255, R=169, G=169, B=169]	1	4		11.53603363	9.485881805	11.83111286	11.8274498	12.05782604	12.23959541	12.09904861	11.43897343	11.5462389	11.8228693	12.08351612	12.23028183	12.22605038	12.09597111	11.5297575	12.10960197	11.63161373	12.11843872	12.20957565	14.23762798	12.5557518	11.8805666	11.88037205	11.85712147	11.65770245	11.6718502	11.40459347	12.77308369	9.579012871	11.59279346	10.94974613	12.2116785	11.42989349	12.22142982	11.47753048	10.61718273	11.75575161	11.67774582	11.40461445
0.103535791	0.065597451	P54775	P54775	PRS6B_MOUSE	Psmc4	26S proteasome regulatory subunit 6B	Color2 [A=255, R=169, G=169, B=169]	1	4		10.41678715	9.5680933	11.10739994	8.898996353	10.77108479	10.71168423	10.32748508	10.74487591	9.288284302	10.28842735	10.19576454	10.48616123	9.846857071	10.55241966	10.35035324	11.21103668	10.21708488	10.31237221	9.310702324	12.82884693	10.10728264	11.02471066	10.13987064	10.83839226	10.41423035	9.545474052	9.395647049	10.5449543	9.63337326	10.18962669	12.28258133	9.217991829	9.498504639	9.767350197	9.33590126	10.5329504	9.601442337	9.976099014	8.788855553
2.239117749	0.610038199	P54869	P54869	HMCS2_MOUSE	Hmgcs2	Hydroxymethylglutaryl-CoA synthase, mitochondrial	Color2 [A=255, R=169, G=169, B=169]	1	4		9.609210968	11.70646572	11.72735882	11.18101597	11.49929237	11.68646145	11.60610008	11.95304298	12.06346893	11.73018169	11.4886837	12.34306622	11.47908306	11.14633274	11.99160671	11.81558323	11.28178501	12.44148445	12.71222401	10.33839703	11.76417542	9.583860397	11.46173477	11.45519352	11.73174286	10.9634304	11.88406372	12.54150772	9.73239994	12.33600998	11.72953129	11.20530415	12.27021408	11.75926781	11.17146492	11.19129944	11.20480919	11.38813591	9.335875511
7.350679903	-1.366233698	P55264	P55264	ADK_MOUSE	Adk	Adenosine kinase	Color2 [A=255, R=169, G=169, B=169]	1	4		11.18797016	11.74948788	11.40602398	11.60236931	11.17774391	9.483290672	10.189394	9.636591911	9.91254425	9.342143059	9.937297821	9.348278999	9.976132393	9.403791428	9.652359962	9.649749756	10.8817873	9.771635056	10.25516987	10.31699371	11.76590347	10.12956333	9.151472092	11.42526817	11.44079113	10.4317379	9.935689926	9.150889397	9.889318466	9.263335228	7.7151618	9.41529274	10.86235809	10.52591228	11.16701698	10.86372185	11.29975796	11.8133564	11.97641373
0.079902894	0.054815664	P55821	P55821	STMN2_MOUSE	Stmn2	Stathmin-2	Color2 [A=255, R=169, G=169, B=169]	1	4		10.37964916	8.743473053	10.58772087	10.35058594	10.22130966	10.91469193	11.40361881	10.45267391	11.23035717	10.47789955	10.9599514	10.84822369	10.65259361	10.32661915	11.04832363	10	10.26173687	11.1491251	9.20558548	10.39485741	11.40706635	9.266849518	10.79508209	10.55932903	11.24082756	9.01811409	9.910407066	9.388967514	9.586803436	10.8914423	7.358639717	11.45503902	9.819754601	10.80279064	10.4085741	11.87642097	9.719315529	9.899049759	10.35464573
4.540616441	0.662103647	P56135	P56135	ATPK_MOUSE	Atp5mf	ATP synthase subunit f, mitochondrial	Color2 [A=255, R=169, G=169, B=169]	1	4		11.96346378	11.54424953	11.67215538	12.38134289	11.79648972	12.31649685	12.15993404	12.67383671	12.68259716	12.25432301	12.50143147	12.47463417	12.40701008	12.75082874	12.9393959	12.84887695	12.69342136	12.52799702	12.50554657	10.29409599	10.86948586	12.12119389	12.23120308	12.14547348	11.65199757	11.16329098	12.0313673	12.34020042	12.53745174	11.97865295	11.33226585	12.10348797	12.85351276	12.83522511	12.33533478	11.85322762	12.34983635	12.33290672	11.54044724
0.116237314	0.068486303	P56382	P56382	ATP5E_MOUSE	Atp5f1e	ATP synthase subunit epsilon, mitochondrial	Color2 [A=255, R=169, G=169, B=169]	1	4		11.6149168	11.35613251	11.6818924	11.44213486	11.88059711	11.77420235	9.502743721	10.96942234	12.29218102	11.03992653	12.31717491	12.17655659	12.06178951	11.86395359	12.25838375	10.70989323	10.81587124	11.51758099	11.42362499	10.77207088	11.12928963	11.5673666	11.67923832	11.12603951	8.775885582	11.38694572	11.60383987	9.810073853	12.09692287	12.62449169	10.94222164	10.79205036	11.9384222	11.9965229	11.57116508	11.69234085	11.02586651	11.05166435	11.7833662
0.061199728	0.034326828	P56399	P56399	UBP5_MOUSE	Usp5	Ubiquitin carboxyl-terminal hydrolase 5	Color2 [A=255, R=169, G=169, B=169]	1	4		11.66968632	11.75510025	10.72844791	11.43900013	10.9663105	11.28158188	12.03251457	11.07728958	10.97079659	11.80646515	11.5311327	11.38196468	11.63859463	11.61640644	10.23279285	11.61263847	11.23337364	12.00600338	11.28166962	12.51748276	12.29135227	10.14786339	10.51319504	11.16682816	11.44820404	9.842196465	11.4600153	11.11993313	12.0115099	11.01506615	11.81274319	8.49629879	11.30069542	11.63418961	11.30140495	11.2895689	11.52113438	10.91711807	11.09440136
0.165286466	0.03492089	P56480	P56480	ATPB_MOUSE	Atp5f1b	ATP synthase subunit beta, mitochondrial	Color2 [A=255, R=169, G=169, B=169]	1	4		14.30560589	14.09080696	14.50669193	14.43027592	14.73195553	14.34409428	14.12351513	14.32755947	14.80756664	14.38819218	14.52809429	14.36738777	14.53506851	14.38156986	14.66662312	14.23937511	14.14130116	14.59501839	14.65190411	14.51908302	14.04869938	14.50465775	14.39926434	14.14684677	14.35216808	13.81035042	14.25956631	14.67211628	14.61399651	14.45166206	13.27446079	13.94228554	14.47197342	14.56212902	14.56159782	14.57956982	14.43562508	14.34483719	14.1870966
0.253736124	-0.168257666	P56959	P56959	FUS_MOUSE	Fus	RNA-binding protein FUS	Color2 [A=255, R=169, G=169, B=169]	1	4		12.00335598	9.414031982	12.2465477	11.83701324	11.64740467	12.02023029	9.729559898	12.04452419	11.03258991	12.34487534	10.34223366	12.18919182	12.45427895	11.27707767	11.43160725	12.31877136	10.70225906	12.16766262	10.51266193	11.35078716	12.34636974	11.4067688	11.14335155	12.00018692	12.22318745	9.667358398	9.213177681	12.0077734	12.16596508	12.43616199	10.74179554	9.567684174	10.11245251	11.2022953	11.36115456	11.69671535	11.18937969	12.33300686	11.84806728
0.194728073	-0.047590491	P57722	P57722	PCBP3_MOUSE	Pcbp3	Poly(rC)-binding protein 3	Color2 [A=255, R=169, G=169, B=169]	1	4		11.84259033	11.39928818	11.71311188	11.64748955	11.9516201	11.92394733	11.00229454	11.91372013	11.29506874	11.575284	11.636199	11.62049961	12.10962868	11.56562138	11.88249397	11.73174286	11.65848351	11.20744133	11.74608135	10.40530872	11.44764137	11.34507847	12.02739429	11.93973732	11.8231802	11.31543827	11.92146492	11.72528934	11.54780579	11.5858736	11.48014927	10.96028423	11.290802	11.75586796	11.76845741	11.71017361	11.77192688	11.01896477	11.85982609
0.051241131	0.012992663	P57776	P57776;O70251	EF1D_MOUSE	Eef1d	Elongation factor 1-delta	Color2 [A=255, R=169, G=169, B=169]	1	4		12.27945423	12.07893085	12.28228664	12.4270668	12.46577072	12.49567795	12.11712646	12.54983521	12.41010952	12.29862404	12.13605881	12.47007465	12.47902775	12.28782749	12.70972824	12.61151791	12.56880188	11.67346382	12.66157532	12.9736557	12.15411282	12.3044796	12.58850384	12.24202442	12.42547798	11.93250656	12.44653034	12.28703403	12.43079185	12.22983456	11.54872608	11.69556808	12.43352032	12.49467564	12.37701225	12.28094196	12.29796791	11.91923904	12.30902767
0.909100803	-0.410087165	P57780	P57780	ACTN4_MOUSE	Actn4	Alpha-actinin-4	Color2 [A=255, R=169, G=169, B=169]	1	4		11.30868626	11.71552467	10.57789135	10.96182632	11.39185524	10.78639221	12.4098444	11.20664787	9.853855133	10.59959698	10.18087959	11.14821625	10.35197735	12.5838747	10.65264797	11.01813793	11.27876854	9.972267151	8.800684929	13.61535358	9.933233261	11.25897217	10.76557636	11.74932098	11.01519871	11.14712811	11.49227905	10.4437418	13.21399307	11.20482826	9.60354805	11.34943581	10.46460724	9.663272858	11.19372272	10.98744202	11.30519581	10.99402142	10.88643551
0.366719493	-0.07185515	P58252	P58252	EF2_MOUSE	Eef2	Elongation factor 2	Color2 [A=255, R=169, G=169, B=169]	1	4		14.00601006	13.93404102	13.53676891	14.02793217	13.59832001	14.22282505	14.11507607	13.9248867	14.13659859	14.14782524	13.6053524	13.85719395	13.64746952	13.48638248	13.57573986	13.62978935	13.56564903	13.6261425	13.91934776	14.5672369	13.69703293	13.55128765	13.48876953	13.86543369	13.64971638	13.46934891	14.02583122	13.84941483	13.79391861	13.89690018	12.62238407	13.60571098	13.7648201	13.98932362	14.05832195	13.63489056	13.93526649	13.82518768	13.94740868
1.224662727	-0.474782848	P58281	P58281	OPA1_MOUSE	Opa1	Dynamin-like 120 kDa protein, mitochondrial	Color2 [A=255, R=169, G=169, B=169]	1	4		9.286873817	9.632795334	11.04702854	10.07824898	10.06605816	9.39097023	9.739215851	10.57107925	10.88479614	10.0177412	10.97576904	10.68209076	9.597065926	10.22629452	10.80943871	10.39196301	11.31492329	10.11906719	10.57508564	9.950657845	11.10737419	11.0517664	9.686188698	11.09310055	10.98048973	8.597907066	11.71675491	10.47985077	10.31707191	10.44195843	7.672980785	8.858587265	10.8829031	9.492422104	11.41944981	10.7196455	10.46095753	11.35315228	10.90010452
1.862772226	-0.923699057	P58771	P58771;P21107	TPM1_MOUSE	Tpm1	Tropomyosin alpha-1 chain	Color2 [A=255, R=169, G=169, B=169]	1	4		12.16918278	11.64175415	11.54972649	10.76257324	12.12145901	10.22785664	12.38752174	10.81704712	11.24285889	11.5386591	9.949809074	11.75735664	10.6087265	9.712842941	10.94583893	11.35258389	11.92558002	9.952020645	11.23363781	17.78994751	12.23505402	12.2186718	11.39234924	9.267901421	11.78358364	11.06081772	11.87324047	11.28261375	11.83012295	11.84165478	11.11631107	12.12842274	10.97159386	10.76435757	13.9490881	11.90614986	12.23668385	11.91102886	11.79836655
0.409286228	0.210822273	P59999	P59999	ARPC4_MOUSE	Arpc4	Actin-related protein 2/3 complex subunit 4	Color2 [A=255, R=169, G=169, B=169]	1	4		11.96739197	10.97734451	8.763015747	9.428445816	11.11923313	11.27756023	11.05287361	10.87580299	10.92738533	11.06029701	9.734476089	11.07059765	11.1193819	11.53289127	10.40516281	8.907533646	11.4076767	10.19411659	10.85681438	9.655997276	9.507287025	11.08562469	10.2570219	10.83012676	10.1402626	10.68728828	10.783391	11.16856575	11.67956829	10.50621796	11.88565063	9.26162529	11.14637756	9.159409523	9.193482399	10.62993908	11.38936806	10.3244276	10.68032455
0.959555813	-0.374955941	P60229	P60229	EIF3E_MOUSE	Eif3e	Eukaryotic translation initiation factor 3 subunit E	Color2 [A=255, R=169, G=169, B=169]	1	4		9.635947227	10.55172729	8.498653412	10.41079044	10.96972466	10.27203465	9.444340706	10.62733364	9.344853401	10.37681961	11.43971157	11.04316425	10.39410877	9.812977791	10.66281033	10.52605915	10.48503876	10.39016438	10.39369106	12.54905319	10.22937584	10.30390644	10.90057278	10.61319065	11.24318027	8.853105545	11.41016483	10.40880775	9.708287239	9.40414238	8.770606041	9.251027107	10.12328053	9.958194733	10.91575241	10.71334362	10.66628647	9.926591873	10.47503471
0.64887232	-0.218333914	P60335	P60335	PCBP1_MOUSE	Pcbp1	Poly(rC)-binding protein 1	Color2 [A=255, R=169, G=169, B=169]	1	4		11.78065491	11.63037205	12.08273792	11.98919201	11.55250072	11.7957716	11.92551708	11.9633913	11.32815838	11.23489475	12.16220284	12.03638268	12.1455183	11.96324635	11.15122604	11.87713051	11.82624626	11.95981407	11.34478951	13.30839634	13.14674187	12.25240803	11.79333115	12.36871147	12.45037651	9.4562397	11.90670681	12.1064682	12.13001347	12.24209023	10.93627739	12.07076168	11.72796726	12.32596016	12.91794491	12.21998501	11.87305927	12.17178345	11.85485649
0.4784858	-0.302284171	P60867	P60867	RS20_MOUSE	Rps20	Small ribosomal subunit protein uS10	Color2 [A=255, R=169, G=169, B=169]	1	4		11.59928989	11.62482262	10.78327656	11.10196877	11.93922329	10.93806553	11.28378296	11.06495857	11.94665813	11.2812748	10.81497478	11.64974594	11.18414974	10.96885395	10.70717812	11.67868805	11.64440155	11.04378605	11.63261795	15.37687111	9.536413193	11.1405611	11.00502777	11.90788555	11.99837494	10.8212719	11.84500027	11.17992783	11.20738697	11.428936	6.984821796	10.85419083	11.57095623	11.5357275	10.85813618	10.75384331	11.31798935	10.16799164	11.35665035
0.11908725	0.104304442	P61021	P35278;P61021;Q9CQD1	RAB5B_MOUSE	Rab5b	Ras-related protein Rab-5B	Color2 [A=255, R=169, G=169, B=169]	1	4		11.56448746	9.579439163	11.09886742	11.89733505	11.66935921	11.32416916	11.92672634	11.34867859	9.139063835	11.37023544	10.89046955	11.79138279	11.85417461	12.07847786	11.72355843	11.55437279	13.21444511	9.340928078	10.96962357	14.08411121	11.29631424	9.153515816	9.977115631	9.648141861	11.60450649	9.3241539	9.60174942	12.10648727	10.07466412	9.883435249	11.97330952	10.51961613	11.08378506	11.04008389	9.070150375	11.39281654	11.69817066	11.68331051	11.77046108
0.323813207	-0.201797853	P61089	P61089	UBE2N_MOUSE	Ube2n	Ubiquitin-conjugating enzyme E2 N	Color2 [A=255, R=169, G=169, B=169]	1	4		11.98689461	11.16005421	11.68643475	11.59640408	12.04122448	11.94351482	12.68110466	11.67244339	11.54434586	11.99232197	11.9007349	11.93377209	11.14283466	11.67327404	10.95787144	11.73704433	11.57594109	11.16000366	11.68415642	14.33188248	11.40571022	9.816918373	11.26054287	10.82994461	11.5924902	10.9263258	11.20367241	10.9411211	11.78968811	11.36424446	7.159790039	10.54190922	11.00313091	11.2673254	10.85272503	11.60674286	11.42125511	11.78087234	11.47358894
0.852682699	-0.347505673	P61164	P61164	ACTZ_MOUSE	Actr1a	Alpha-centractin	Color2 [A=255, R=169, G=169, B=169]	1	4		11.61601543	11.95283985	11.83176994	11.56849289	11.95165634	11.4995718	11.6723547	11.76465607	11.82614708	11.94943619	12.02456474	12.41125965	12.18322563	12.17175579	11.65460873	12.21930504	12.41238689	11.41230488	11.66766167	12.66631508	12.0000391	10.66538048	11.95947361	11.84306145	12.13269901	12.38755703	11.56486893	12.1411171	11.73803329	11.98303318	7.501414776	12.10653019	11.68753338	11.87047291	12.07025528	11.96076202	12.58362579	12.52345657	12.51263714
1.007386346	-0.243954593	P61255	P61255	RL26_MOUSE	Rpl26	Large ribosomal subunit protein uL24	Color2 [A=255, R=169, G=169, B=169]	1	4		11.96105862	12.13767624	12.61229706	12.55216026	11.88344479	12.67343712	11.72478676	12.82921314	12.28990936	11.87514687	12.56200409	12.32010651	12.42000198	11.67020035	12.6316452	12.13164806	12.56468296	12.06463146	12.63691235	13.70064545	12.56443787	12.66886234	13.20611954	12.31906223	12.24564457	12.10687065	12.4343338	12.4073	11.71976948	12.10447407	10.30230713	11.72376347	12.11641598	12.59981728	12.2107811	12.27384186	12.55881023	12.16278458	12.22211838
0.323301341	-0.09738187	P61358	P61358	RL27_MOUSE	Rpl27	Large ribosomal subunit protein eL27	Color2 [A=255, R=169, G=169, B=169]	1	4		11.95319939	12.18080139	12.18359852	12.46736813	11.89571571	12.67309284	11.80912495	12.68986893	12.30421734	12.04175186	11.51066494	12.28990936	12.36005974	11.53434658	12.91226959	12.20621204	11.52460575	12.18098164	12.69145107	11.95151043	11.07432842	12.68451214	12.74990749	11.87426281	12.33512211	11.45031929	12.64917755	11.30906105	11.83398151	11.94389534	12.02323437	11.05024338	12.40221024	11.74568653	12.05736923	12.4776268	12.21646976	11.95082188	12.11987782
0.055486133	0.040329868	P61804	P61804	DAD1_MOUSE	Dad1	Dolichyl-diphosphooligosaccharide--protein glycosyltransferase subunit DAD1	Color2 [A=255, R=169, G=169, B=169]	1	4		12.36653519	12.3943634	11.32488918	8.996379852	11.22644806	10.85106945	11.35221481	10.54019547	11.44841099	11.52166462	9.63538456	11.19989967	9.44325161	10.04173756	12.06829834	11.63389397	10.13710117	11.15231037	11.51699066	10.14303684	8.904385567	11.29230976	10.94479942	10.92557716	11.03682613	11.60497475	11.84601116	11.52095699	10.93125439	11.24666309	12.43166256	11.64329243	10.71081543	11.72760582	12.51302719	11.10081959	11.24083328	9.75620079	11.23604393
0.762640135	-0.203630518	P61979	P61979	HNRPK_MOUSE	Hnrnpk	Heterogeneous nuclear ribonucleoprotein K	Color2 [A=255, R=169, G=169, B=169]	1	4		12.85211563	12.60464096	12.54683399	12.41994953	12.26380634	12.39613628	12.55707836	12.73792934	11.14194107	12.62204456	12.49801922	12.65688038	12.87770176	12.70981407	12.37559605	12.42998981	12.61960793	12.7594471	11.80324745	12.76242352	12.71538544	12.64238358	12.01016808	12.62018108	12.67512989	11.36665535	12.24551392	12.42086792	12.60770226	11.78976631	10.76497936	11.6277895	11.59191513	11.5158577	12.59462357	11.85408497	12.01585388	12.79733086	12.17461014
0.010927439	-0.00303378	P61982	P61982	1433G_MOUSE	Ywhag	14-3-3 protein gamma	Color2 [A=255, R=169, G=169, B=169]	1	4		14.59836674	14.36334801	14.24646568	14.13771152	14.02813911	14.44232178	14.3885622	14.27269554	14.59777355	14.40725422	14.32753849	14.28418827	14.37775326	14.36774921	13.73909473	14.78024197	14.4687891	14.07558823	14.0163126	14.08278942	13.98544216	13.90229034	14.46161366	14.22549343	14.23046303	13.34532166	14.10397625	14.09356594	14.51994324	14.26079464	13.12284565	13.76405239	14.20064545	14.53207016	14.15671539	14.29460621	14.44746399	14.61898804	14.31196785
0.204132663	0.097892428	P62075	P62075	TIM13_MOUSE	Timm13	Mitochondrial import inner membrane translocase subunit Tim13	Color2 [A=255, R=169, G=169, B=169]	1	4		9.530033112	9.852853775	9.322033882	9.599349022	10.03124619	10.62955666	9.857398033	9.901687622	10.43302155	11.66239643	10.95273399	10.36418915	9.293498993	10.51982307	11.31750298	10.03968716	11.30694485	10.76641273	8.668459892	11.37968159	9.869613647	10.01832676	11.03237629	10.45573807	9.539218903	9.661824226	10.89740658	10.00910378	9.51513195	9.276907921	9.798178673	10.2358942	10.13971806	9.654271126	9.438028336	9.298401833	10.73897934	10.63322258	10.47488213
0.660309787	-0.196105971	P62082	P62082	RS7_MOUSE	Rps7	Small ribosomal subunit protein eS7	Color2 [A=255, R=169, G=169, B=169]	1	4		11.95039558	12.47819328	11.69861317	12.10892582	11.38015842	12.43502426	10.66785622	12.20278835	12.16962147	12.53416157	11.79672146	12.01367188	12.09610558	12.01215267	12.0136261	12.42092896	11.70196915	11.43437767	12.60500717	10.92967224	12.33830166	12.02042484	12.44672394	12.27969456	12.55780792	12.14537144	12.46110344	12.0498457	11.82686234	11.72357178	9.913499832	11.39724636	12.23346996	12.35797215	12.18283463	12.2136631	12.14657784	11.47518635	12.17792416
1.92580698	-0.399580073	P62137	P62137;P63087;P62141	PP1A_MOUSE	Ppp1ca	Serine/threonine-protein phosphatase PP1-alpha catalytic subunit	Color2 [A=255, R=169, G=169, B=169]	1	4		9.946849823	9.304254532	10.65791702	10.59804344	10.62600994	10.58009815	9.908602715	10.69329548	9.498887062	11.14695644	10.44035149	10.22547245	9.849187851	9.751013756	10.25757599	10.37282181	11.05722046	9.640498161	9.366967201	11.52439022	10.59914112	9.888027191	10.09724236	10.94236755	10.96400833	10.62311363	10.6179266	10.29802799	9.300624847	10.45154095	10.04026222	10.14455605	10.40126324	10.86966324	10.50568295	10.7984314	10.75752354	10.64575768	10.23361969
0.504610083	-0.172380961	P62192	P62192	PRS4_MOUSE	Psmc1	26S proteasome regulatory subunit 4	Color2 [A=255, R=169, G=169, B=169]	1	4		10.82881832	9.726588249	10.49835014	10.14211941	10.17346478	10.39856243	9.9444561	10.85074902	10.63432121	10.83458996	10.05875397	10.28115368	11.03736115	10.21203423	10.36079216	10.74076748	10.24160194	10.70904064	10.26089573	12.00625229	9.639716148	9.560471535	9.367236137	10.62349701	10.80582428	10.80018806	10.13260269	10.67633629	11.26254082	10.41510773	9.238942146	10.52079582	9.854754448	9.679457664	10.42945957	10.64786339	10.92156601	11.0286932	10.94053364
1.010941485	-0.274641653	P62242	P62242	RS8_MOUSE	Rps8	Small ribosomal subunit protein eS8	Color2 [A=255, R=169, G=169, B=169]	1	4		12.1222229	12.27886486	11.83657074	12.62247562	12.23201656	12.45367146	11.57189941	12.47973442	12.32406521	12.38110733	12.2821331	12.43136978	12.96633625	12.56838608	12.74949646	12.22165394	11.79187107	11.94316292	12.69013786	15.19900513	12.43484688	12.83706379	12.90795517	12.64758682	12.60565567	11.58246613	12.48229885	12.27131748	12.39476013	12.33989143	11.91780853	11.60328293	12.83074474	12.51840973	12.73556614	12.48069668	12.68649387	12.38060951	12.62627029
0.159723725	0.055848161	P62245	P62245	RS15A_MOUSE	Rps15a	Small ribosomal subunit protein uS8	Color2 [A=255, R=169, G=169, B=169]	1	4		12.57497406	12.08045769	12.39079475	12.34356594	12.33443546	13.21777153	11.71939754	12.43494129	12.8339262	12.73643112	12.61619473	13.30556297	12.73144245	12.50557327	12.99816418	12.34436226	13.05743027	12.05134487	12.80715179	11.83840847	12.3379364	12.17860222	12.72501659	13.18562508	12.62889671	12.19958973	12.77794933	12.81956005	11.79067802	12.59203625	11.09866333	12.16701984	13.39721966	13.08403111	12.78484726	12.82092094	13.21742439	12.47385788	12.67124462
0.214917515	-0.068691947	P62259	P62259	1433E_MOUSE	Ywhae	14-3-3 protein epsilon	Color2 [A=255, R=169, G=169, B=169]	1	4		12.02088261	11.64498329	11.54681206	11.53810692	11.5245266	11.56009388	12.79541492	11.4250536	11.87528133	11.57314968	11.53291607	11.47823906	11.95791435	11.48830223	11.12483883	11.71388054	11.85764694	11.66788769	11.68089104	12.70006657	11.59664631	11.02440548	11.37926483	12.00104618	11.44270039	11.2499485	12.04777145	11.73136997	11.72878361	11.78602886	9.830724716	11.35193348	11.52902508	11.75266075	11.99193287	11.24353123	11.70331097	11.48929119	11.79585743
0.543261644	-0.191566507	P62264	P62264	RS14_MOUSE	Rps14	Small ribosomal subunit protein uS11	Color2 [A=255, R=169, G=169, B=169]	1	4		13.54012775	13.65711784	13.9618206	13.35109138	13.93377399	13.58761311	14.41759586	13.63050556	13.47335052	13.28730106	13.41406441	13.85496616	13.59689999	13.40990829	13.71888638	13.8499918	13.96040916	13.18357468	13.5965395	14.04122257	13.39553452	13.8071537	14.0788765	13.50158882	13.59758663	13.19042492	13.86499882	13.19238567	13.14780235	13.08653641	10.31009007	12.59840107	13.48445797	13.26569462	13.40641785	13.51775551	13.41479111	13.67250252	13.12235069
1.300513485	-0.529134028	P62267	P62267	RS23_MOUSE	Rps23	Small ribosomal subunit protein uS12	Color2 [A=255, R=169, G=169, B=169]	1	4		12.12710476	11.71127987	11.86621666	12.36242867	11.87701607	12.19187641	10.89954567	12.68399048	11.75936794	12.21232605	9.279254913	11.75883961	10.38462162	12.32827377	12.59403038	12.79759884	11.24852657	11.60114861	12.35503674	9.670841217	11.76509094	11.72797108	12.7945013	12.46625233	12.6742897	12.10012341	12.55026054	11.58746338	11.73455715	11.63944912	8.75901413	11.35857964	12.43890572	12.26651382	12.74162674	12.27894878	12.21410656	11.48942661	12.45483875
0.010688484	0.005281762	P62270	F6YVP7;P62270;A0A1Y7VKY1	RS18_MOUSE	Rps18	Small ribosomal subunit protein uS13	Color2 [A=255, R=169, G=169, B=169]	1	4		12.90073681	12.35537052	12.77267742	12.85494041	12.62864113	12.89825916	12.68495941	12.94059277	12.83574867	12.9852047	13.0316925	12.91674709	13.1139183	12.82711601	12.98252869	12.81443596	12.82742405	12.7621994	12.89612007	15.19061947	12.24498177	12.9017477	13.06165504	12.47764969	12.30529785	12.44004631	12.56112576	12.9539566	12.70151901	12.60635185	10.45901108	12.37342834	13.36951542	13.01206589	12.83508682	12.59094906	12.76877403	12.54757214	12.3051157
0.819749152	-0.315848262	P62281	P62281	RS11_MOUSE	Rps11	Small ribosomal subunit protein uS17	Color2 [A=255, R=169, G=169, B=169]	1	4		12.05939198	11.99060345	11.70379066	12.09382343	11.66572189	11.88320065	10.12216663	11.98674202	11.78476143	11.46282387	12.55068684	11.81685162	12.06891918	12.28433228	12.36993027	11.72998619	11.38512325	11.40852642	12.15255737	14.53129005	12.03100204	12.41624355	12.55618286	12.20629978	11.8364563	11.73603821	11.20273018	11.71571732	11.39184475	11.94618607	9.739910126	11.54405212	11.82851696	11.68494987	11.82041836	12.17840385	12.12294483	9.902741432	11.80153847
0.451670136	0.144274802	P62301	P62301	RS13_MOUSE	Rps13	Small ribosomal subunit protein uS15	Color2 [A=255, R=169, G=169, B=169]	1	4		12.67080212	12.07437897	12.01974392	12.01266289	12.37459946	12.48509216	12.0465374	12.94758606	12.41962337	12.63729286	12.26069355	12.79870224	12.3025074	12.37432766	13.2567625	12.57470036	12.43037701	12.97881985	12.95919037	10.94189835	11.81866646	12.29158211	13.26306629	12.83956432	12.3817997	11.93540478	12.77801323	12.67302227	11.97402	12.24899483	10.76937485	12.24083042	13.06926823	13.19721508	12.79696178	12.67570591	12.897439	12.05847168	12.48380566
0.324205731	-0.312066416	P62309	P62309	RUXG_MOUSE	Snrpg	Small nuclear ribonucleoprotein G	Color2 [A=255, R=169, G=169, B=169]	1	4		12.82416534	11.55539417	12.76261902	11.91345024	10.37382317	12.40525341	12.29472733	12.2359457	8.866243362	12.45738316	10.03633404	12.75883484	12.54559708	12.72698689	10.12074184	11.94095993	11.72250843	12.62194633	8.864769936	12.93220234	12.49296188	10.89916039	11.43726349	12.32536411	12.19800282	8.771929741	9.797919273	12.72808647	12.79055595	9.483521461	15.40573597	8.139715195	10.58816147	10.00522804	12.25995827	11.3427248	11.85226822	12.53249741	11.7970295
0.473634912	-0.233952629	P62317	P62317	SMD2_MOUSE	Snrpd2	Small nuclear ribonucleoprotein Sm D2	Color2 [A=255, R=169, G=169, B=169]	1	4		10.87293625	9.116851807	11.38182449	11.09099197	10.74214935	11.15120697	11.35509205	11.05147362	9.92770195	10.79062557	10.7406826	10.71476936	11.71789932	11.43145561	10.38335896	11.4365654	11.47327423	11.2687521	9.977222443	11.86788082	11.60581779	11.30101013	9.956037521	11.08957005	11.8437252	8.7676754	10.97524643	10.40077305	11.38298607	9.436232567	11.48485851	8.829252243	9.52657795	10.47701931	10.89358997	10.13049316	10.55504894	11.67123604	11.26860046
1.805191112	-0.453903301	P62334	P62334	PRS10_MOUSE	Psmc6	26S proteasome regulatory subunit 10B	Color2 [A=255, R=169, G=169, B=169]	1	4		10.9921875	9.088677406	9.81054306	10.84460354	9.57069397	10.18507385	9.579842567	10.19864178	9.947767258	10.57022572	10.02728653	10.87646294	10.78787804	10.1319418	8.798303604	10.49020863	10.28493977	9.33019352	9.414985657	10.10539055	11.02539635	10.38289738	9.825248718	11.01265907	10.14917564	10.81815052	11.06682968	10.19303226	10.17465115	9.560792923	8.524531364	8.800662994	10.02562714	9.96901989	9.766888618	10.24844933	10.45862198	10.06132412	10.06565857
1.340347175	0.520909726	P62482	P62482	KCAB2_MOUSE	Kcnab2	Voltage-gated potassium channel subunit beta-2	Color2 [A=255, R=169, G=169, B=169]	1	4		9.582800865	9.513375282	9.747302055	9.744878769	10.39713955	10.56837368	10.51670456	10.24627781	11.82033443	10.20362949	11.64144707	11.28432655	11.28023148	10.48790932	11.19039249	11.18318272	11.03653049	9.227694511	11.30116463	10.75962067	9.98961544	10.26224422	10.51889896	10.10952282	10.8933773	9.62179184	9.913790703	9.500631332	9.500282288	11.61446095	7.632382393	8.503920555	10.66239262	11.34850121	9.594524384	9.075791359	9.61052227	10.4676733	10.48763943
1.394660719	0.287466568	P62627	P62627	DLRB1_MOUSE	Dynlrb1	Dynein light chain roadblock-type 1	Color2 [A=255, R=169, G=169, B=169]	1	4		11.23506832	11.38169479	11.92658901	12.4101944	12.13552666	11.86077309	12.14625072	12.4554739	12.37125683	11.7310009	12.39946461	12.25042534	12.44221497	12.66594219	12.64301777	12.62945271	12.70133686	12.18742943	12.00551891	10.76879501	11.33564758	12.10715199	12.04115295	12.73202515	12.50400925	11.74824715	13.16924667	12.35788441	12.38305092	12.27492809	11.68472672	12.00281525	12.40112209	12.04942322	12.20653534	11.66203213	12.45139885	12.46829319	11.73574257
0.36016481	-0.12157891	P62631	P62631	EF1A2_MOUSE	Eef1a2	Elongation factor 1-alpha 2	Color2 [A=255, R=169, G=169, B=169]	1	4		11.26283455	10.81338882	11.03279686	11.85049534	11.01462746	11.21973133	10.26531029	11.19160843	11.21742439	11.23336792	11.87184334	10.40277767	10.85840034	11.71195126	11.88945103	11.28004551	11.06936932	10.88840866	11.64700413	11.53972626	11.05441475	9.751665115	11.25426102	11.55793762	11.8168478	11.51266193	11.73868752	11.62848663	11.62908745	11.06749535	10.64922047	11.04458523	11.39617157	11.86429882	11.55565834	11.5727663	11.82116413	10.14740849	11.85773659
0.061053851	0.016787805	P62702	P62702	RS4X_MOUSE	Rps4x	Small ribosomal subunit protein eS4	Color2 [A=255, R=169, G=169, B=169]	1	4		12.46758747	12.41431522	12.16732121	12.18803215	12.06743145	12.42088699	13.87123108	12.65618801	12.28547478	12.28275013	12.0791111	12.38269997	12.32278156	12.20106983	12.35323524	12.68824387	12.11898327	12.07750034	12.5226965	12.27492237	12.10897541	12.49286938	12.61295414	12.40637016	12.12327766	12.29722881	12.52692223	12.2745409	12.24001884	12.3284893	11.41302013	12.0349369	12.55749989	12.91591454	12.51629543	12.40995312	12.55350208	12.57067394	12.35350227
2.08602166	-0.505596384	P62715	P63330;P62715	PP2AB_MOUSE	Ppp2cb	Serine/threonine-protein phosphatase 2A catalytic subunit beta isoform	Color2 [A=255, R=169, G=169, B=169]	1	4		11.7734108	11.33592033	11.50963116	11.47393894	10.96406651	10.91684246	9.725642204	10.94109917	9.694336891	11.31328011	9.815397263	11.60817623	10.99847031	10.74074173	9.729642868	10.73760223	10.02217865	10.77078819	11.32268333	11.91725636	10.73546314	9.647429466	11.45895481	11.39431286	10.87251377	11.41193485	11.57676315	9.635011673	11.36686325	10.92666626	11.56734276	10.54410458	11.51005745	10.6594162	10.104599	11.40476418	11.44029808	11.83661079	11.13911629
0.267526366	-0.168470107	P62717	P62717	RL18A_MOUSE	Rpl18a	Large ribosomal subunit protein eL20	Color2 [A=255, R=169, G=169, B=169]	1	4		11.42682552	9.036358833	9.399452209	11.11701298	11.04470825	11.17948627	9.486042023	10.97300816	11.02496624	10.90231514	10.07402706	10.59878731	10.88537598	10.13767052	10.29873848	8.924960136	12.28920937	9.852861404	11.28167534	10.45563793	10.38715553	9.85466671	11.60093021	10.97969627	10.81394958	11.20263195	9.181336403	10.13889885	10.62208843	10.08309555	7.988176823	11.28644848	11.36854458	11.59833622	11.87870598	10.67032909	11.18671513	9.783616066	11.93271637
0.384625696	-0.280546094	P62751	P62751	RL23A_MOUSE	Rpl23a	Large ribosomal subunit protein uL23	Color2 [A=255, R=169, G=169, B=169]	1	4		12.78130054	12.46647453	13.27467251	13.39400673	13.33274937	13.34823036	9.266093254	13.71465302	12.85509014	12.81950665	12.42054176	12.97173214	13.48906994	12.03296852	13.73246384	13.25057793	12.66510963	12.99372959	13.55148029	9.895010948	12.36456966	13.43784332	13.9716959	13.07925797	13.29503727	12.25860977	12.76973629	13.34389305	11.94119835	12.86501217	7.934698105	12.06642914	12.67868805	12.60531998	13.07944679	12.51586246	12.85166931	13.05342484	12.93328857
1.058054871	-0.23090962	P62754	P62754	RS6_MOUSE	Rps6	Small ribosomal subunit protein eS6	Color2 [A=255, R=169, G=169, B=169]	1	4		12.93395805	12.48013592	12.73135757	12.90488529	12.60802364	12.75194168	12.32910347	13.06791496	12.86380482	12.54610062	12.49125957	12.83228683	12.76869965	12.49437523	12.96082401	12.89680767	12.26959705	11.87581062	13.10192776	13.02243042	12.75898075	12.70086002	13.356534	12.83763599	12.7434206	12.73529339	12.77312088	12.82651711	12.69144058	12.82040024	10.5513525	12.20527077	12.96047401	13.18578625	12.93484116	12.9329195	13.11716747	12.13595295	13.06611919
0.407635014	-0.175770809	P62806	P62806	H4_MOUSE	H4c16	Histone H4	Color2 [A=255, R=169, G=169, B=169]	1	4		14.28996086	13.80356598	14.23457813	14.00149632	14.43256187	14.48457146	13.48980999	14.12084579	14.52461529	13.77073574	14.01893044	14.41459274	14.00655365	14.17907715	14.96668148	14.32266045	13.62388134	14.87375641	14.9419508	14.36976814	15.53871918	14.45646954	13.97331142	14.88669205	14.84553909	14.4378109	15.30758476	15.22247791	15.26391506	13.52819729	13.29095459	14.78362274	15.42814445	13.33490181	13.65172482	12.8474741	13.75173187	14.69366074	13.96215534
0.224125248	-0.088525638	P62814	P62814	VATB2_MOUSE	Atp6v1b2	V-type proton ATPase subunit B, brain isoform	Color2 [A=255, R=169, G=169, B=169]	1	4		12.79624844	12.3105278	12.67401981	12.19393826	12.38902664	12.54280472	12.22302723	12.30049324	12.33151913	12.39927006	12.56878948	12.46237946	12.45827293	12.78394604	12.36754322	12.41608524	11.82645321	12.43193626	11.86031151	14.85646915	11.58694744	12.08067417	12.23381138	12.36536598	12.13097286	11.88618469	11.84285355	12.68510342	12.52167416	12.60583591	10.56013203	12.12870026	12.34610367	12.18225193	11.85859871	12.51250553	12.71994019	12.53163719	12.43370533
0.035380884	-0.021430689	P62821	Q9D1G1;P62821	RAB1A_MOUSE	Rab1A	Ras-related protein Rab-1A	Color2 [A=255, R=169, G=169, B=169]	1	4		12.36281776	11.60508633	11.2279892	10.75805664	11.94304562	11.2445364	11.96697426	11.31156635	11.13777924	11.34091854	11.37201023	11.51256752	11.59052181	12.24609947	11.75684357	11.97687244	11.85160065	9.856035233	11.98544025	12.1632185	11.0696373	11.3887167	11.62546253	10.89268684	11.62606525	10.61677837	11.98520851	11.32549667	12.19276714	11.39128685	11.17915058	8.407805443	11.46506596	11.82533264	11.62956619	11.48086548	11.38877583	11.83249092	11.44115448
0.102233603	0.054850166	P62827	P62827	RAN_MOUSE	Ran	GTP-binding nuclear protein Ran	Color2 [A=255, R=169, G=169, B=169]	1	4		11.62495518	9.138832092	11.48257065	11.75373459	11.42506409	11.5575161	11.39663124	11.37300682	10.98461056	11.60039616	12.79533768	11.13348293	11.52974796	11.57594109	10.77939129	11.68593121	11.53097153	10.71062565	11.69782734	13.14279175	12.44207001	9.667388916	10.85791111	11.7002573	11.1736393	11.22269249	11.24851513	11.32072163	11.72976112	10.04473591	11.9904089	11.20100307	11.42909241	11.33981133	11.38701057	11.2151022	11.56996918	10.6940527	11.46905708
0.490677025	-0.17414637	P62830	P62830	RL23_MOUSE	Rpl23	Large ribosomal subunit protein uL14	Color2 [A=255, R=169, G=169, B=169]	1	4		11.80756378	11.46580601	11.97299099	11.45460796	11.03671646	11.45613861	11.2306509	12.18366623	12.21498108	11.54392624	11.71195126	12.35461044	11.64679241	11.83036041	12.34255791	11.7967701	10.85266972	11.48531151	12.57718086	12.50782681	11.69095421	11.43952465	12.30493546	11.92430401	12.45357704	12.04557514	11.52592659	12.08198261	11.372365	12.11513424	9.305112839	11.41537762	12.31322002	11.82751751	11.49062061	12.33833218	12.04760075	11.02297115	11.80342865
0.296238978	-0.152353279	P62849	P62849	RS24_MOUSE	Rps24	Small ribosomal subunit protein eS24	Color2 [A=255, R=169, G=169, B=169]	1	4		11.48695087	11.23785496	11.96767998	10.8960371	12.03427601	11.65133858	11.93800259	11.74182892	11.47786427	11.79549599	12.50823784	12.04095364	11.24736404	11.74410629	11.07543278	11.55770302	10.77653217	11.78926468	10.39617634	11.46665096	10.82622242	11.47631073	11.6516037	12.03902149	11.4852705	10.63006687	11.50130463	11.47492218	11.67036819	10.80807114	8.342648506	9.096235275	11.88233757	11.6593132	11.24237633	11.32690716	11.51780701	10.14657593	11.26355648
0.184218898	-0.047198752	P62852	P62852	RS25_MOUSE	Rps25	Small ribosomal subunit protein eS25	Color2 [A=255, R=169, G=169, B=169]	1	4		12.80732441	12.45672703	12.66680527	12.36181736	12.45371056	12.73612499	12.26290226	12.67023373	12.62640476	12.81926346	12.55516434	12.89415646	12.63992405	12.28889751	12.85145664	12.85791874	12.68240643	12.36061382	12.92863464	11.9341774	12.07919502	12.48349094	13.31469631	12.59178448	12.83266258	12.45845509	12.8625927	12.80428791	12.23608303	12.53994656	11.37949753	11.72688198	12.51430511	12.83405781	12.61652851	12.86322403	12.75112724	12.14646053	12.46852207
0.157919071	-0.086341116	P62855	P62855	RS26_MOUSE	Rps26	Small ribosomal subunit protein eS26	Color2 [A=255, R=169, G=169, B=169]	1	4		11.76976395	11.65487289	11.87550354	11.95859623	11.99329567	12.03006649	12.68706512	11.60858727	11.8132925	11.89967823	12.11136436	12.06732655	11.72617149	11.62344742	12.59392834	12.33905411	12.33597088	12.1408453	9.165006638	9.859807968	12.05403423	12.123559	12.48187542	11.33050823	11.83891678	12.11177158	12.42625141	11.92563248	12.73834133	11.52681255	9.695214272	11.32273388	12.55855656	12.58861351	11.87436676	12.30288696	12.09658623	12.14297771	12.03757763
0.388837614	-0.198978943	P62858	P62858	RS28_MOUSE	Rps28	Small ribosomal subunit protein eS28	Color2 [A=255, R=169, G=169, B=169]	1	4		12.5328207	11.90173054	12.05927658	11.90242386	11.92086601	12.01599312	12.85628128	11.9122715	11.61560631	11.73590279	12.46447182	12.02325916	12.08691216	12.35229969	12.45065403	11.85015965	11.94744301	11.65314484	12.48636246	13.04563332	12.12091541	12.20036793	12.26904202	12.322649	11.79921722	11.60639572	12.00008774	12.10637665	12.21675205	12.00663471	7.261219025	12.13554573	12.02999115	12.34109879	12.08037758	11.82553482	11.91743565	12.0825386	11.78773499
1.685309768	0.260631445	P62880	P62880	GBB2_MOUSE	Gnb2	Guanine nucleotide-binding protein G(I)/G(S)/G(T) subunit beta-2	Color2 [A=255, R=169, G=169, B=169]	1	4		12.39202213	11.97852802	11.22418308	11.76054096	11.62466335	11.98922062	12.21821785	12.10745239	12.24524117	11.95056343	12.07844734	12.46906662	11.87255955	12.51464462	12.56352329	12.37881279	12.10124683	12.04067993	11.74535084	11.06557751	12.40129566	11.94425774	11.9875412	11.79603958	12.19046021	12.08370876	12.86958408	12.22479439	11.80534458	12.50432205	12.39547539	12.50389481	12.39024162	12.38376141	11.92486095	11.93931484	11.29671001	12.23402691	12.09137917
0.086461937	-0.069038713	P62889	P62889	RL30_MOUSE	Rpl30	Large ribosomal subunit protein eL30	Color2 [A=255, R=169, G=169, B=169]	1	4		12.63550282	12.69803619	12.33635616	12.5313282	11.91927338	12.56496143	12.5467453	12.23695278	11.95240974	12.72037888	12.73135948	12.98310375	12.11567116	12.41270447	12.72567558	12.0334301	13.34424019	12.28365231	12.01887512	9.348234177	12.08425999	12.0352869	12.75017357	12.55593586	12.36724854	12.50978279	12.83319092	12.19496918	12.77667332	11.94943237	7.045520782	11.79682255	12.81990719	12.96999454	12.59908104	12.42335796	12.27025986	12.1708107	12.39796638
0.306530595	-0.143536319	P62897	P62897	CYC_MOUSE	Cycs	Cytochrome c, somatic	Color2 [A=255, R=169, G=169, B=169]	1	4		10.57069969	10.87486649	9.638660431	10.9162302	10.77115917	10.94205284	9.931816101	10.52806377	10.85961246	11.36507034	10.07277584	10.87471294	10.19651604	11.70743656	10.68381023	10.55353355	10.2943325	10.49594784	10.87252903	11.92163277	10.13045692	10.17566204	10.66569138	11.41186047	10.46708584	9.118733406	12.41739082	9.743590355	10.53768826	8.636906624	11.18532753	10.52435589	10.91876602	9.757322311	10.00391102	10.73793983	10.81094074	9.803905487	10.75948906
0.134380524	-0.050752036	P62900	P62900	RL31_MOUSE	Rpl31	Large ribosomal subunit protein eL31	Color2 [A=255, R=169, G=169, B=169]	1	4		13.02346992	13.1799078	12.61308765	12.97954082	13.32064533	13.31591415	13.0167017	12.67375469	12.62134933	13.11969471	13.48013401	13.20421696	12.74415016	12.97703838	13.27358532	13.16154957	13.46793652	12.51826	12.9002161	13.24020576	12.38247776	13.27036285	13.7899313	13.22150898	12.80846119	12.65177345	12.8590517	13.09526634	12.64152813	12.64613819	10.47057724	12.77082443	12.66877651	13.16775703	12.89272308	12.87450504	12.84398746	12.53882217	12.83930016
0.880726053	-0.162351772	P62908	P62908	RS3_MOUSE	Rps3	Small ribosomal subunit protein uS3	Color2 [A=255, R=169, G=169, B=169]	1	4		12.26797485	12.25052929	12.49657631	12.50022411	11.70597839	12.56875229	11.71635628	12.12853909	12.48330688	12.1067524	12.34581566	12.26919079	12.47478104	12.2324543	12.67672825	12.43764019	11.70491505	12.1337719	12.44788933	11.52471828	12.37737846	12.18150616	12.73442554	12.83601284	12.44876957	12.24513721	12.35842896	12.49481583	12.10334969	12.3152914	11.26647663	11.98443604	12.77172279	12.88831329	12.59530163	12.52919674	12.67734051	12.7636776	12.30234146
0.766479762	-0.232421336	P62918	P62918	RL8_MOUSE	Rpl8	Large ribosomal subunit protein uL2	Color2 [A=255, R=169, G=169, B=169]	1	4		13.76955891	13.44770336	13.70887947	13.49157715	13.23023319	13.50479412	13.03448391	13.86878395	13.55457687	13.38517475	13.10822678	13.67084408	13.43663311	13.03651142	13.82036877	13.60754967	13.27222252	13.02085876	13.60344124	12.28718185	12.95732307	13.69917107	14.18647766	13.56360149	13.62151432	13.17010784	13.37645149	13.10097408	12.85764885	13.10363865	10.45924759	12.62721443	13.64604092	13.51622963	13.40718842	13.56756401	13.37886429	13.40318489	13.45459461
2.082088079	-0.728935631	P62962	P62962	PROF1_MOUSE	Pfn1	Profilin-1	Color2 [A=255, R=169, G=169, B=169]	1	4		12.32997322	11.71335602	10.50620842	11.44711971	11.07388687	10.93377876	9.78107357	10.91790867	10.9100132	11.50618362	9.53391552	10.69688034	10.32017994	10.11009026	11.02553368	11.36727238	10.32373619	11.43672752	9.812475204	13.12232208	11.4080801	11.34503365	10.47858715	11.57326889	11.16868496	10.65160751	9.168766022	9.472586632	9.566737175	11.02367783	8.09323597	9.705291748	11.00633335	9.339219093	11.50272274	10.65468121	11.20816135	9.652332306	11.2895174
0.587109298	-0.276524151	P62996	P62996	TRA2B_MOUSE	Tra2b	Transformer-2 protein homolog beta	Color2 [A=255, R=169, G=169, B=169]	1	4		11.83082008	8.990075111	11.05845833	10.13116264	10.75379372	11.2369709	10.85504723	9.874998093	9.177334785	10.77395535	9.548771858	10.01586056	10.8360033	9.522309303	10.16998768	10.97361088	10.7837925	9.454705238	9.34115696	9.992768288	9.378627777	9.683729172	10.36282063	11.27501297	10.36838627	9.134803772	9.514690399	11.25436115	11.39179707	9.486676216	8.076379776	10.02718735	9.351606369	9.465867043	11.190979	10.49002838	9.78454113	10.858634	9.772139549
0.591091001	0.225980283	P63001	P63001;P60764;Q05144	RAC1_MOUSE	Rac1	Ras-related C3 botulinum toxin substrate 1	Color2 [A=255, R=169, G=169, B=169]	1	4		11.67545033	12.39350605	12.24663925	12.19788933	12.41175747	12.09719276	12.64139748	11.42076015	12.54959679	12.59290504	11.85751438	12.25973129	12.03894615	11.97738743	12.86350727	12.00227737	12.09998226	12.25218391	11.90213776	13.31258488	11.71994495	10.18315697	12.04203892	11.98590565	12.3323307	9.151553154	12.6323595	12.75280666	12.88214016	12.20882893	12.32590389	11.6843195	11.89512825	12.19180584	12.07973766	12.05673885	12.07638836	12.18630314	12.03907299
3.466362861	-0.263689053	P63017	P63017	HSP7C_MOUSE	Hspa8	Heat shock cognate 71 kDa protein	Color2 [A=255, R=169, G=169, B=169]	1	4		16.10663605	15.75023842	15.90977573	16.0773201	15.83592987	15.85380173	15.5555687	15.85724449	15.77005959	15.78839207	15.52729034	15.7447052	15.78871822	15.82790375	15.96559048	15.86476135	15.47133255	15.49210358	15.62817192	15.64233398	15.79479694	15.97611427	15.82429028	16.00247955	15.91652298	15.54473209	15.84102821	15.80953693	15.81013012	15.58251572	14.64990139	15.17696762	15.66367435	15.73083591	15.97482681	15.95722675	16.11607933	15.89432049	15.92854595
0.088943965	-0.015686302	P63038	P63038	CH60_MOUSE	Hspd1	60 kDa heat shock protein, mitochondrial	Color2 [A=255, R=169, G=169, B=169]	1	4		12.0005703	11.97352886	12.32272243	12.11854839	12.12985611	12.00831985	11.84130478	12.02688313	12.24776173	12.03681278	12.13941097	11.92350578	11.97254562	12.45196342	12.3741293	11.99524117	12.38533688	12.40056229	12.02122307	12.74049377	11.71785164	12.31631279	12.37087822	12.08944035	12.05561161	11.68567276	12.16713619	12.18139744	12.15424824	12.00456142	11.71621037	12.17838478	12.24188519	12.29035282	12.10877609	11.99783897	12.25032806	12.38347244	12.11753273
0.204926451	0.126419522	P63085	P63085	MK01_MOUSE	Mapk1	Mitogen-activated protein kinase 1	Color2 [A=255, R=169, G=169, B=169]	1	4		13.75403118	14.0097065	13.81489277	13.96163082	14.32323742	13.88669682	14.02254105	13.75382233	13.81300926	14.08793545	13.82923698	13.97922897	13.42118359	14.0874958	13.25381374	13.90766048	14.22940445	13.49082565	13.14626503	10.59487534	13.46113396	13.29319859	13.60676384	13.65695	13.68599701	12.08031082	13.69517422	13.82905865	13.63395977	13.87955475	9.785326958	13.09263802	13.44570065	12.7606287	12.86159134	13.24928188	13.26564312	13.89448643	13.71100044
0.529811336	-0.124555473	P63101	P63101	1433Z_MOUSE	Ywhaz	14-3-3 protein zeta/delta	Color2 [A=255, R=169, G=169, B=169]	1	4		12.18309212	11.69429684	12.06326389	12.46150494	11.86637115	12.19694328	12.01566219	12.2092886	12.41513443	12.33401299	12.05059719	12.36561203	12.33554363	11.59180737	11.74278927	12.16183758	12.13776588	11.99295616	12.2978878	12.96007633	12.49909115	11.65835476	12.2322197	12.35198784	12.01283073	11.83402443	12.70375443	12.25968742	12.16614723	12.38517189	10.49019909	12.47669029	12.16460514	12.46791077	12.23238754	12.32447052	12.08786392	11.7819376	11.97826385
0.788901778	-0.347543613	P63213	P63213	GBG2_MOUSE	Gng2	Guanine nucleotide-binding protein G(I)/G(S)/G(O) subunit gamma-2	Color2 [A=255, R=169, G=169, B=169]	1	4		9.030708313	11.23383522	10.30618668	9.840118408	10.75138474	10.22088623	11.22147846	10.35484409	9.82425499	9.984729767	9.508357048	9.506627083	9.924735069	10.02945137	11.02066708	9.953625679	9.503405571	9.923362732	10.93175697	10.29372501	9.499190331	11.74519539	9.006988525	10.56222343	10.81407738	8.615627289	10.24547005	9.118647575	10.29251766	8.847297668	7.591859341	10.78749466	10.36953163	10.28882027	10.8003664	10.21073246	10.82030678	10.62471294	11.10755062
1.782197472	-0.204986479	P63260	P60710;P63260	ACTG_MOUSE	Actg1	Actin, cytoplasmic 2	Color2 [A=255, R=169, G=169, B=169]	1	4		16.78655052	16.32721901	16.53670502	16.44802284	16.5091362	16.59462547	16.21985435	16.64271545	16.54730988	16.50328255	15.8520031	16.3194046	16.38601685	16.32057381	16.3116684	16.4566803	15.83637619	16.26698303	16.16417694	17.49274445	16.3014679	16.31003761	16.47117805	16.28166771	16.61597443	16.02904129	16.7108326	16.25286102	16.5851059	16.39556694	15.5655241	16.29232216	16.29087257	16.27681541	16.59697914	16.55185127	16.42410088	16.16590309	16.36005974
0.424188165	-0.306353974	P63268	P63268;P62737;P68134;P68033	ACTH_MOUSE	Actg2	Actin, gamma-enteric smooth muscle	Color2 [A=255, R=169, G=169, B=169]	1	4		11.92415142	10.61785316	9.001214981	10.70714378	11.02865219	10.56514931	9.791820526	9.987462997	9.578166962	9.863426208	10.26751328	10.39557743	10.69738483	10.05061817	10.28560066	8.928316116	9.998698235	10.0302496	10.02446079	14.95919132	9.688944817	9.953761101	11.206007	9.973290443	11.22384453	8.972668648	9.483478546	9.785823822	12.41524029	10.7866621	11.35159588	13.78624916	9.940153122	9.950744629	11.02308178	11.15690517	11.22004604	11.4853611	10.32404518
0.503365113	-0.254544981	P63323	P63323	RS12_MOUSE	Rps12	Small ribosomal subunit protein eS12	Color2 [A=255, R=169, G=169, B=169]	1	4		13.16479206	13.90583801	13.16806698	13.09904671	13.79471016	13.49157715	13.47827625	12.65305138	12.89139652	13.21456146	13.87383842	12.8574152	12.82631207	12.95730686	13.12626076	13.34275532	12.95590591	12.82711887	12.81787109	17.91671371	12.86089706	13.24091244	13.20928764	13.29429054	13.24324989	13.85572529	14.33923721	13.39190102	13.24573135	13.5583725	13.79473019	12.19231796	13.11589432	13.36172485	12.97027111	12.78613853	13.25222206	13.09625435	12.99407387
1.273453485	-0.492090051	P63325	P63325	RS10_MOUSE	Rps10	Small ribosomal subunit protein eS10	Color2 [A=255, R=169, G=169, B=169]	1	4		11.11557674	12.459795	11.80719757	11.85894871	11.76144314	11.62775707	12.49418068	11.87138939	11.8643837	11.92217922	12.15538788	11.68458652	10.73326969	11.9547739	11.92344284	12.01488209	11.31040287	9.602472305	11.71375561	13.25725555	12.50688553	11.96154022	12.11946964	11.70653057	11.55439186	11.42044449	12.22747803	11.91138077	11.74095726	11.24811172	8.017469406	10.45828342	11.62727833	11.63578129	12.10483742	11.99909115	11.8869772	10.20405483	11.51266193
0.216510009	0.133624128	P63328	P48453;P63328;P48455	PP2BA_MOUSE	Ppp3ca	Protein phosphatase 3 catalytic subunit alpha	Color2 [A=255, R=169, G=169, B=169]	1	4		10.60939121	9.923773766	10.91491604	10.40882874	10.58807755	11.44337845	12.06600857	11.19013977	9.607309341	11.61538601	11.55207348	11.57413483	11.12620735	10.29744148	11.18599033	11.16882896	9.885878563	11.20781994	10.84080124	12.78942966	9.695156097	9.845257759	11.14167976	11.59540653	11.28377151	10.73178577	9.730251312	10.76941681	9.21363163	9.52086544	11.80868244	9.443458557	11.14256668	11.05255413	9.020514488	11.19564915	11.07598019	11.60520172	11.49188328
0.334766574	0.132119072	P67778	P67778	PHB1_MOUSE	Phb1	Prohibitin 1	Color2 [A=255, R=169, G=169, B=169]	1	4		11.67687416	11.94733715	11.55494404	11.63067627	11.82208061	11.70951462	12.24685383	11.66419792	12.15468216	11.83979416	11.25797081	11.58871937	11.37654877	11.99056149	12.03266907	11.73502731	12.20619965	11.6995945	11.34774876	12.75427151	9.73440361	12.57006931	11.95732307	11.41601086	11.67094803	11.42006016	11.6542778	12.36782169	11.65060711	11.62523365	10.76258945	11.60980701	11.98531151	12.34690952	12.01157665	12.04651737	11.59249401	11.7838459	12.15420437
1.167718327	-0.40279128	P67984	P67984	RL22_MOUSE	Rpl22	Large ribosomal subunit protein eL22	Color2 [A=255, R=169, G=169, B=169]	1	4		12.69689846	12.0106678	12.04850769	11.82397652	11.84879494	11.6485014	11.07618141	11.82296085	12.33417797	11.01981354	11.26080227	11.65525818	11.77409554	12.01811314	11.3335247	12.16078854	11.8816185	9.931805611	12.10192013	10.69337082	12.29608727	11.8965292	12.32153893	11.81477451	11.99155712	11.81713963	12.24424744	11.89781857	11.9410038	12.04199123	8.165322304	10.98899746	11.63704586	11.520751	11.79301834	11.80850601	12.3432188	10.82535648	11.59773636
0.771886854	-0.15565193	P68040	P68040	RACK1_MOUSE	Rack1	Small ribosomal subunit protein RACK1	Color2 [A=255, R=169, G=169, B=169]	1	4		12.66232967	12.29564857	12.13847637	12.22760391	12.20168591	12.35228634	12.22230244	12.18111801	12.1224041	12.32777119	12.92549896	12.40699959	12.43957138	12.27238464	12.35826969	12.5549078	12.02846909	12.06247139	12.4083271	13.21538258	11.49164295	12.64529324	12.73946667	12.44886971	12.25681019	12.10074806	12.21757603	12.62566566	12.66176891	11.74459457	10.9575882	11.96835327	12.6846962	12.61876392	12.56371593	12.71057606	12.65684509	12.61897755	12.45179272
0.266993231	-0.216645079	P68254	P68254	1433T_MOUSE	Ywhaq	14-3-3 protein theta	Color2 [A=255, R=169, G=169, B=169]	1	4		10.28342438	11.1370554	12.32376957	11.53854275	11.2854948	11.07274246	11.98460007	11.43369484	11.46463203	11.82281017	9.999250412	11.27697945	10.91153431	11.65711308	10.84381866	11.25455666	10.47577381	10.80634785	11.45970345	16.80831146	11.49532032	11.1672554	10.45478249	10.73030853	10.85526562	10.1205101	9.677752495	11.25305557	11.00523853	11.97676468	7.542715073	11.30314159	11.21321392	11.95425415	11.059412	10.91717815	11.3242197	10.74019432	11.72286701
0.514463482	0.163886763	P68368	Q3UX10;P68373;P05213;P68368;P68369	TBA4A_MOUSE	Tuba4a	Tubulin alpha-4A chain	Color2 [A=255, R=169, G=169, B=169]	1	4		13.37718296	12.20557594	12.17971611	13.04272842	11.15130234	12.37957096	13.07570267	12.90709114	14.00960159	12.83345127	13.22155952	12.59074879	13.41930199	12.78718472	12.3826704	13.08457375	13.25978851	12.46822929	12.96568489	14.03960419	12.55643654	12.36855602	13.16712666	12.94782352	13.04786205	11.860672	12.40777779	12.54360008	13.31905079	13.46993446	12.25033951	12.33025837	12.953125	12.49717617	12.71579647	12.62709141	12.85535717	12.52834892	12.97408295
0.098940859	-0.031245954	P68369	P68373;P05213;Q9JJZ2;P68368;P05214;P68369	TBA1A_MOUSE	Tuba1a	Tubulin alpha-1A chain	Color2 [A=255, R=169, G=169, B=169]	1	4		15.20680809	14.89575958	15.22139072	15.42612076	15.06539917	15.19074631	14.29196167	15.39013863	15.95015907	15.0800848	14.97072124	15.18988609	15.37569427	15.26805973	15.14264965	15.45246601	15.08517361	14.96668148	15.11353874	13.89988518	15.23504162	15.28822136	15.30289555	15.06468391	15.3532362	14.40372467	14.98785019	15.2940321	15.30229282	15.43481731	13.84123993	14.72643089	15.40188313	14.84064007	15.25859928	15.23176861	15.38302612	15.04971218	15.34116459
0.146388625	0.130212184	P68372	P68372	TBB4B_MOUSE	Tubb4b	Tubulin beta-4B chain	Color2 [A=255, R=169, G=169, B=169]	1	4		9.667503357	11.68000317	12.61677647	12.68766212	10.92638493	12.00432968	11.686203	12.58627892	12.90475273	12.19159031	11.35872841	11.92294884	11.79781914	11.82305622	11.99846363	12.20301151	11.89576817	12.49612522	12.48545933	10.95681572	9.289522171	12.31645679	12.31028652	11.76617241	12.19682312	11.60992718	11.95263958	12.22065639	11.98991585	12.57342243	8.624588013	8.384270668	12.8225193	11.82718754	9.534480095	11.95535946	12.60358906	12.99473381	12.50659752
0.685427828	-0.285405708	P68510	P68510	1433F_MOUSE	Ywhah	14-3-3 protein eta	Color2 [A=255, R=169, G=169, B=169]	1	4		12.93348408	12.94174099	12.62078571	12.98469257	12.71504593	12.58307362	12.35297585	12.24331951	12.57641125	13.15106869	12.64126396	12.55512142	12.41851902	12.65308475	12.20489788	12.37199974	12.59492874	12.51988888	12.03870678	10.82027435	12.73686504	12.44014263	12.11330605	13.02591991	12.70427322	12.06639194	12.7719965	12.74617672	12.61601543	12.21545696	8.247634888	12.18159676	12.55899906	12.2922039	12.65474129	12.42111778	12.4637289	12.80285549	12.51291561
0.00471834	0.003856394	P70168	P70168	IMB1_MOUSE	Kpnb1	Importin subunit beta-1	Color2 [A=255, R=169, G=169, B=169]	1	4		11.33017731	11.02928734	10.83271599	9.401973724	10.80123138	10.91208839	10.65435886	10.78206444	10.30206776	11.0280714	11.29036427	10.43631554	11.23909092	10.95484352	9.374721527	10.72465897	9.776183128	11.18085384	10.58368492	13.02439022	9.390835762	9.155714035	9.160673141	10.93710136	11.81281948	9.577003479	9.386665344	11.06544304	9.892673492	10.409688	7.456590652	10.3391819	10.52062893	11.52473259	11.39060402	9.293646812	10.40889263	9.878799438	9.962417603
0.602458332	0.345311348	P70195	P70195	PSB7_MOUSE	Psmb7	Proteasome subunit beta type-7	Color2 [A=255, R=169, G=169, B=169]	1	4		12.2476368	9.363663673	11.42945957	11.89776993	11.42439175	11.60020065	11.29974556	12.0976963	11.19673729	12.26447773	11.31312084	12.04679298	12.08116341	12.06875134	11.73905945	11.9864254	12.2548399	12.0533762	11.39608574	10.73443031	10.25235081	12.55324745	9.359471321	11.91247749	13.54977226	11.49973583	12.11000061	12.21248436	10.19294453	11.43586254	15.32243538	12.09565735	11.57015896	12.09762764	12.12653637	11.94808578	11.78089619	12.14534664	12.21917152
3.345764195	-0.834789448	P70202	P70202	LXN_MOUSE	Lxn	Latexin	Color2 [A=255, R=169, G=169, B=169]	1	4		10.72483826	10.5980711	9.215806007	11.08961582	10.71526718	9.721008301	10.04794788	9.761637688	9.163356781	10.44520092	9.921833992	9.03100872	9.969468117	9.943507195	10.76159286	9.389535904	9.692018509	9.946279526	9.709239006	9.763479233	11.31666088	9.489318848	9.723158836	11.38108349	9.93525219	8.912945747	10.47651291	9.747373581	10.30246258	8.935700417	7.306571007	9.665860176	8.511082649	9.699929237	10.81672764	10.44989109	10.3603754	9.623838425	10.9160881
0.419663403	-0.211137227	P70296	P70296	PEBP1_MOUSE	Pebp1	Phosphatidylethanolamine-binding protein 1	Color2 [A=255, R=169, G=169, B=169]	1	4		11.07559967	10.90085888	10.78024483	11.4596777	10.42887306	11.13976288	10.5022831	11.51347065	11.08592415	10.7327528	11.39067364	10.55821037	10.89810276	9.929849625	10.39030838	10.66551399	9.927814484	11.10223198	11.63052177	12.29223251	11.13347626	11.17299652	10.81283474	10.7192173	11.09058857	8.035093307	9.117320061	11.08711815	9.507860184	9.038862228	11.15582371	9.195832253	10.88197041	9.915457726	11.35667229	10.82836628	10.52333641	11.72711182	10.80268574
0.627515279	-0.311922578	P70349	P70349	HINT1_MOUSE	Hint1	Adenosine 5'-monophosphoramidase HINT1	Color2 [A=255, R=169, G=169, B=169]	1	4		12.76795673	11.51711845	10.74632931	12.29670715	12.18146896	12.13603592	10.50665474	12.13209534	12.2496233	11.89890385	10.63811874	11.58940315	11.11510849	10.8385973	11.42832375	11.5505209	11.38805485	12.29116821	11.39267159	10.56467628	12.13399029	10.32800198	10.85890579	11.15845203	11.96610546	10.79179764	12.04524136	12.41971493	11.0696106	11.68530941	7.682757854	11.26167202	11.43683147	12.11688328	12.25883961	12.42406654	10.7108326	11.72874069	11.92592907
0.250859385	-0.115011036	P70372	P70372	ELAV1_MOUSE	Elavl1	ELAV-like protein 1	Color2 [A=255, R=169, G=169, B=169]	1	4		10.83379936	8.826321602	10.27078629	10.88698483	11.04794216	10.64247608	10.86626625	10.80922127	10.68779564	10.617486	9.520499229	10.33943844	10.88271141	11.23852444	10.48313046	10.64639664	10.79020214	10.56680584	9.434332848	10.58821869	10.44327545	9.98560524	10.16746521	10.80810356	10.95871925	9.150334358	10.80743504	11.03961182	10.90335464	9.236291885	8.97175312	9.490963936	9.488304138	10.36677074	10.51916409	9.436074257	10.53108883	10.65337372	9.900213242
0.096242309	0.069828259	P70670	P70670	NACAM_MOUSE	Naca	Nascent polypeptide-associated complex subunit alpha, muscle-specific form	Color2 [A=255, R=169, G=169, B=169]	1	4		10.51939011	10.97244167	11.05058384	11.44670582	11.31044197	11.43387794	10.69678497	11.76908588	11.80448627	10.69061756	11.19938374	10.87660885	11.57467365	11.30821419	11.35714531	11.26394939	9.811842918	11.26145458	11.14904213	13.0800581	10.32568836	9.962891579	11.49627972	9.883865356	11.35984802	8.913917542	11.97981071	11.40579033	9.799230576	11.03816414	8.362176895	9.138813972	10.76086998	11.17386436	9.416201591	11.13984585	11.1757679	9.754462242	10.70469952
0.519560094	-0.169662393	P80313	P80313	TCPH_MOUSE	Cct7	T-complex protein 1 subunit eta	Color2 [A=255, R=169, G=169, B=169]	1	4		12.08909607	11.49213886	11.70190811	11.84083652	11.72328091	11.81369305	11.89355183	11.70418072	11.42004395	12.03419018	11.21138287	11.76514912	11.49582005	11.95538807	11.23138332	11.55118942	11.43017006	11.27537918	11.19301414	13.29635715	12.06281185	9.460961342	11.01989651	11.77392197	11.51229572	11.8619709	11.92771149	12.20717621	11.64112186	12.12022495	10.47660446	11.61363792	11.89993858	11.59473038	12.05020905	11.73281574	12.07945824	12.04303074	11.75186157
1.624687606	-0.361609816	P80314	P80314	TCPB_MOUSE	Cct2	T-complex protein 1 subunit beta	Color2 [A=255, R=169, G=169, B=169]	1	4		11.58630466	11.73355389	11.27684021	11.56266212	11.63252735	11.60951996	10.65118599	11.24169159	11.06998634	11.7041502	11.29077339	11.42037582	11.28333759	11.62425137	11.4146328	11.50467491	10.22024536	11.6622324	10.96190548	14.20538044	11.43137741	11.52726173	11.18991756	11.51098633	11.35421085	11.39449501	11.53956604	11.74228382	11.18816853	11.80554676	10.96942997	11.36558437	11.68647861	11.1106205	11.593503	11.34651947	11.84637165	11.5645113	11.73997498
0.637114211	-0.310411457	P80315	P80315	TCPD_MOUSE	Cct4	T-complex protein 1 subunit delta	Color2 [A=255, R=169, G=169, B=169]	1	4		12.58639622	12.27230358	12.52099705	12.50671959	12.68481636	12.23256493	12.56475163	12.20042706	12.29532433	12.46765137	11.96144962	12.69257641	12.37115002	12.29772758	12.60264301	12.10848522	12.32161522	12.24883461	12.42285061	13.9118042	12.56484699	12.00594044	11.89262581	12.55353546	11.80396557	12.5085001	12.3136034	12.70784855	12.27251339	12.5236454	7.177972794	12.07665157	12.25221348	12.52128887	12.36613941	12.263134	12.61394596	12.28429508	12.64542198
1.112935164	-0.30096942	P80316	P80316	TCPE_MOUSE	Cct5	T-complex protein 1 subunit epsilon	Color2 [A=255, R=169, G=169, B=169]	1	4		11.09185886	10.85272503	10.84726906	11.05880356	11.13241673	10.99108982	12.25247955	10.81656742	10.80905247	11.1614027	9.175447464	10.98006821	10.98850727	10.71567059	11.02485561	10.50476933	10.49424553	10.75765705	10.93923378	11.39825726	10.50909233	11.03381538	10.17588615	11.19053459	11.03386307	11.20429611	10.94205284	10.87436676	10.61744022	11.04036522	8.591006279	9.979039192	10.75606441	10.46912289	11.05346394	10.46254349	11.50006962	10.82808113	10.66846848
1.328645735	-0.333106189	P80317	P80317	TCPZ_MOUSE	Cct6a	T-complex protein 1 subunit zeta	Color2 [A=255, R=169, G=169, B=169]	1	4		11.99003315	11.719594	12.27653694	11.99904537	11.90734863	11.66528702	11.70733356	11.69285965	11.38937855	12.13857937	11.38334751	12.13347626	11.86145496	11.29708862	11.62680435	11.78903198	11.56054783	11.80973148	11.85464668	12.34012032	12.08239174	11.5626955	11.41154766	11.76430798	11.67429352	11.79153347	12.35258961	11.96098995	12.19855881	11.94719124	8.581173897	11.62728786	11.66469574	12.06842232	12.08195972	11.86690807	12.1298399	12.067626	12.11420727
0.895143734	-0.15503571	P80318	P80318	TCPG_MOUSE	Cct3	T-complex protein 1 subunit gamma	Color2 [A=255, R=169, G=169, B=169]	1	4		12.72974777	12.49326038	12.45315742	12.74519348	12.67417717	12.44053459	12.40665722	12.38186169	12.22753429	12.85495949	12.27849007	12.70597363	12.50747967	12.33018017	12.61948586	12.46095753	12.35431862	12.60979557	12.44422531	14.0124321	12.78030968	12.46633911	11.85963154	12.27845764	12.35113525	12.32896614	12.65395832	12.48431206	12.48296165	13.00832176	11.65653706	12.23271465	12.69894981	12.46925735	12.65890789	12.41841125	12.93585205	12.64797115	12.76049328
2.353170428	0.945586135	P82198	P82198	BGH3_MOUSE	Tgfbi	Transforming growth factor-beta-induced protein ig-h3	Color2 [A=255, R=169, G=169, B=169]	1	4		8.901705742	9.352658272	11.3067112	9.494690895	12.14827919	11.43256283	11.83173847	11.65659428	11.59215832	12.0988121	12.48828411	12.28285122	11.38170528	10.42403316	10.97191715	11.54284286	10.34742832	12.26089859	11.33161163	10.59404659	9.490081787	9.636487961	11.37147141	11.13652325	11.49406528	7.851492882	11.57083321	11.71321869	9.902837753	11.94822121	9.056325912	12.14696312	11.45319843	12.52848816	11.55992699	9.602812767	9.612748146	10.2121706	9.101743698
0.450778767	-0.250955558	P83882	P83882;A0A2I3BPG9	RL36A_MOUSE	Rpl36a	Large ribosomal subunit protein eL42	Color2 [A=255, R=169, G=169, B=169]	1	4		10.97911739	10.44475651	12.05086517	11.70979881	9.488042831	11.17686462	10.70362663	11.78669453	11.87128544	10.89370346	10.80235481	11.73177338	11.56344414	10.408988	11.60699272	11.59713078	9.949369431	10.84968662	12.04454422	9.74050045	11.64934635	11.49256897	11.66866302	11.5407629	11.50460052	12.08706474	11.23116684	9.442764282	9.901763916	10.22806358	8.246943474	9.369228363	11.4659338	11.3902874	11.23814201	11.70654774	9.48500824	11.24689484	11.57049656
0.651333755	-0.270745112	P84084	P84084	ARF5_MOUSE	Arf5	ADP-ribosylation factor 5	Color2 [A=255, R=169, G=169, B=169]	1	4		10.39111423	11.06352329	11.41244793	11.01134586	10.96042919	11.34418488	11.58532906	11.04527473	10.85704803	10.15494442	11.18487549	10.99575329	11.31086826	11.60528088	11.00734234	11.53743649	11.1324358	11.35879993	11.13667107	12.91847229	10.20004082	10.90066338	11.36473083	10.20951462	11.43255234	10.65053082	12.06021595	9.094665527	9.613191605	11.31734467	10.01315498	8.695193291	10.57448959	11.71763325	11.11916828	10.91796875	11.30866337	11.28613567	11.37218475
0.562290498	-0.275741504	P84089	P84089	ERH_MOUSE	Erh	Enhancer of rudimentary homolog	Color2 [A=255, R=169, G=169, B=169]	1	4		11.58492947	10.54297352	11.28599167	10.7872982	9.791685104	10.8253727	10.30435085	10.79863358	9.38906002	10.88271904	10.32291412	11.10416603	11.37636948	12.08029747	10.26130772	10.79283142	11.43322563	10.5594635	10.05293274	10.10064983	10.1514101	9.42565918	10.93626976	11.43979931	10.75033855	9.620055199	10.66680145	11.02230549	12.00233364	9.484164238	8.149693489	10.07656193	9.07351017	9.848940849	11.35285473	10.39346504	9.649482727	10.65688038	11.23977184
0.546016778	0.34777278	P84091	P84091	AP2M1_MOUSE	Ap2m1	AP-2 complex subunit mu	Color2 [A=255, R=169, G=169, B=169]	1	4		11.57077122	12.22319031	9.352412224	10.96960926	11.60127831	11.20778275	9.805893898	10.67510986	11.75464535	10.60573864	11.72066784	11.61963272	11.37513733	9.803458214	11.39771175	11.41258621	9.829238892	11.10705376	11.20772171	14.20836353	9.309933662	9.130984306	9.305210114	10.69875526	11.233428	8.086683273	10.50282192	11.20525551	10.97204304	11.64640141	12.67242336	10.87818146	11.46895504	10.98625469	8.936725616	11.21880531	11.04509068	10.29689312	11.44375706
0.299290353	0.128331787	P84099	P84099	RL19_MOUSE	Rpl19	Large ribosomal subunit protein eL19	Color2 [A=255, R=169, G=169, B=169]	1	4		12.94625378	12.97554493	12.75934982	12.62246132	12.44552994	13.17622471	12.71819496	13.22404575	13.3553648	12.96190929	12.89130306	13.21735191	13.47490978	12.52184296	13.32759476	12.89778137	12.9935627	12.44712162	13.05563831	10.21722603	12.81897545	12.09476089	13.45262718	12.71206951	12.87821198	12.82224655	12.93641186	12.85590172	12.99902534	13.27291393	10.3922205	12.65640259	13.15115261	12.91935539	13.0603075	12.48637486	13.2705307	13.22774124	12.74858093
0.856463792	-0.360383624	P84104	P84104	SRSF3_MOUSE	Srsf3	Serine/arginine-rich splicing factor 3	Color2 [A=255, R=169, G=169, B=169]	1	4		12.5194912	11.79467583	12.43086052	12.16367817	12.96613979	12.47993469	12.60503769	12.23638535	9.811086655	12.84890652	11.73166275	12.67149258	12.94022179	12.45571995	12.07971859	12.042696	12.25093174	12.74318695	9.536158562	11.17289448	12.83813667	11.14783478	11.77719402	12.61813354	12.62050629	10.92089653	11.85367203	12.30955029	12.48192787	11.68893242	10.483675	11.18339348	11.27232647	11.59327888	12.46203423	11.7224102	12.52644253	12.64330387	12.47401237
2.614452597	0.734220912	P97300	P97300	NPTN_MOUSE	Nptn	Neuroplastin	Color2 [A=255, R=169, G=169, B=169]	1	4		7.968764782	8.315338135	10.63275909	10.64546967	10.27634525	10.3903513	11.18763638	11.0456028	10.41753578	11.17660904	11.10126019	10.97548294	10.79656696	9.416358948	10.65534306	11.26068401	10.05712891	8.821360588	11.42818737	11.22442913	9.729053497	10.11073017	11.08303356	10.88052464	11.07604027	8.58626461	10.03662777	10.91714859	10.27258873	10.90738678	10.57012177	10.85273266	10.72376347	11.04104996	9.72887516	9.727314949	9.890589714	9.917823792	9.343078613
0.527211026	-0.106108575	P97351	P97351	RS3A_MOUSE	Rps3a	Small ribosomal subunit protein eS1	Color2 [A=255, R=169, G=169, B=169]	1	4		12.94700718	12.9249773	12.86387253	12.9180975	13.09609604	13.09381008	12.39452457	12.80941677	12.71756744	13.02572918	12.50166798	12.92233944	12.67543221	12.76464558	12.57494831	12.97773075	12.99234486	12.48990345	12.67505264	12.15094376	12.33206177	12.79974461	13.43466759	12.92361355	12.93052864	12.96197224	12.63079071	12.50729942	12.7707262	12.78449535	11.34250832	12.29226971	13.0263834	13.03972626	12.55995274	12.94291592	12.80714989	12.50810146	12.68818474
5.675666275	1.319538632	P97352	P97352	S10AD_MOUSE	S100a13	Protein S100-A13	Color2 [A=255, R=169, G=169, B=169]	1	4		9.959681511	9.361446381	9.614967346	8.529878616	9.762022018	11.00516129	11.78255177	11.77513313	10.78134346	11.86817074	11.10586262	11.71188641	11.85144043	13.07421494	10.19848156	11.78024006	9.849358559	10.52531528	9.876263618	9.575818062	9.421648979	9.957996368	11.71458435	9.539451599	10.24005222	8.753448486	9.287274361	11.54767036	11.75645161	11.00577927	9.179002762	10.13436222	10.97557545	11.60857391	9.638233185	9.315642357	10.58727074	10.30536079	9.401511192
0.183757768	-0.078340773	P97379	P97379	G3BP2_MOUSE	G3bp2	Ras GTPase-activating protein-binding protein 2	Color2 [A=255, R=169, G=169, B=169]	1	4		12.71951294	12.70884705	12.5569706	13.0793848	12.97268772	12.70147991	12.809762	12.71872139	12.91144085	12.91706085	12.57704639	12.72232723	12.62995338	12.41568851	12.73643398	12.73758793	13.06353855	12.07272911	12.59418488	9.714752197	12.38727951	12.86230183	13.18310452	12.79371929	12.63681698	12.55774879	12.79968071	12.55800247	12.46069622	12.58565235	10.89392376	11.8355608	12.65448856	12.70281601	12.9338932	12.9763031	12.73524475	12.65683556	12.65502739
0.105398052	-0.067238532	P97427	P97427	DPYL1_MOUSE	Crmp1	Dihydropyrimidinase-related protein 1	Color2 [A=255, R=169, G=169, B=169]	1	4		11.12800121	11.44726372	11.15710735	11.15305138	11.62590027	11.08824539	11.52932358	10.24526787	10.65801525	11.32314491	11.81738758	11.15321636	9.632573128	11.44136715	10.6451807	11.13237095	10.38380909	10.25636959	10.54941845	10.89099789	10.11867046	9.961756706	10.48405743	10.82427502	9.389330864	9.423747063	11.38265133	10.54390144	9.627854347	11.8914156	7.743067265	10.98380566	10.57408237	11.7780447	11.363554	10.97393417	11.26302242	11.39379787	11.33539581
0.424580622	-0.21926706	P97450	P97450	ATP5J_MOUSE	Atp5pf	ATP synthase-coupling factor 6, mitochondrial	Color2 [A=255, R=169, G=169, B=169]	1	4		10.98660278	11.36588478	11.27344608	11.48870373	11.0110178	11.19918156	10.68907928	11.259408	11.73420143	10.93582821	11.60085583	9.819607735	11.49766254	9.852374077	12.06834126	11.41441536	10.46354675	11.65431786	11.94975758	10.37758732	11.49922276	12.09263802	11.2914238	11.55315876	11.54595375	10.76526928	11.71327496	12.07465649	11.4502573	11.65008259	7.742555141	11.29943085	11.79068661	11.67600536	11.56302452	11.95330524	11.66348267	11.246521	11.61828899
0.282631123	-0.061824078	P97461	P97461	RS5_MOUSE	Rps5	Small ribosomal subunit protein uS7	Color2 [A=255, R=169, G=169, B=169]	1	4		12.04215527	11.75686455	12.24541569	12.63980198	12.53573513	11.91830063	12.36703777	12.18984318	12.30388355	12.11983967	12.52512455	12.32133579	12.11410713	11.94942951	12.39215088	12.08827782	11.88603592	11.80553436	12.35369301	12.07248116	11.93195629	11.98202419	12.77451324	12.03022957	12.19382095	12.12695313	12.31537056	12.18729591	12.42155457	12.0270319	10.86346626	11.74249458	12.43241692	12.05595016	12.36058617	12.13593674	11.88572693	12.60139751	11.91350269
0.052209649	0.031278573	P97765	P97765	WBP2_MOUSE	Wbp2	WW domain-binding protein 2	Color2 [A=255, R=169, G=169, B=169]	1	4		11.14734459	9.489625931	11.2852869	11.5862484	11.58078194	11.14808273	9.495360374	10.97037888	10.83245468	9.827362061	11.49462605	11.29525852	11.75541782	10.17909718	11.26329899	11.73014355	11.01025581	11.87288666	9.352296829	10.19378567	9.635905266	10.4528513	10.72996044	11.28632641	11.82835484	11.0800581	11.42049217	12.14980412	10.77064705	11.97067356	12.3547039	11.13619041	10.55833435	11.50199127	11.85914612	11.17548084	11.49565983	11.31637192	11.12572956
0.144283766	0.092358138	P97807	P97807	FUMH_MOUSE	Fh	Fumarate hydratase, mitochondrial	Color2 [A=255, R=169, G=169, B=169]	1	4		8.968976021	9.206350327	10.75569725	11.31485462	11.49048519	10.91693211	10.34247494	10.98206615	11.02086926	11.08448315	11.19619656	10.99903488	11.2622242	10.46770573	10.67562199	11.30109596	10.70857525	11.44213009	10.82760429	11.13503361	9.912540436	10.77257824	11.02723598	10.64750767	10.47670555	9.307042122	9.961388588	10.96799755	10.52020645	10.81175995	7.404304981	8.367673874	11.1508007	10.51555157	10.90430355	10.81682396	11.38026619	9.969373703	10.51912498
0.506899533	-0.357439207	P97855	P97855	G3BP1_MOUSE	G3bp1	Ras GTPase-activating protein-binding protein 1	Color2 [A=255, R=169, G=169, B=169]	1	4		11.12674999	11.79279041	10.97966099	9.29257679	11.0971632	11.22719479	12.093503	11.49722767	11.65730953	11.39956665	9.124009132	11.88579559	11.64834404	10.28469467	11.72578812	11.400383	10.24758339	11.59789848	9.687909126	13.55897045	9.328392029	12.17061043	12.13140678	10.10752392	11.22808552	9.151688576	11.28841019	9.811098099	10.00640202	9.039788246	8.870238304	7.994241714	11.11012459	11.99319649	11.19544029	11.08850384	11.70401192	12.66249943	11.6781559
0.135606357	0.03215823	P99024	P99024;Q9D6F9;P68372	TBB5_MOUSE	Tubb5	Tubulin beta-5 chain	Color2 [A=255, R=169, G=169, B=169]	1	4		15.42207146	15.41940689	15.60902596	15.80003548	15.69938278	15.50331306	15.39214993	15.81318951	16.26725006	15.62343884	15.25326347	15.64226055	15.71739483	15.49711227	15.41461563	15.79858112	15.67386436	15.69471931	15.35452843	14.75945663	15.4949522	15.64228058	15.62050915	15.5857954	15.69581318	14.66230679	15.24863529	15.76803684	15.60214233	15.94579601	14.64332676	15.12461376	15.61789513	15.46282482	15.63739777	15.49843216	15.56540585	15.77172184	15.66959953
0.023266941	0.015241761	P99026	P99026	PSB4_MOUSE	Psmb4	Proteasome subunit beta type-4	Color2 [A=255, R=169, G=169, B=169]	1	4		11.31132793	10.54400826	11.47966957	11.19720459	10.52694893	10.63344002	10.19154263	11.27333546	9.914299965	11.20476055	9.954087257	10.80764484	11.01226139	10.10309124	10.90324211	10.6956892	10.9664402	11.21219826	10.63897896	12.22541523	10.70778179	9.840667725	10.57625771	11.08088398	10.65092564	10.89599895	11.38294792	10.7833662	11.30502987	11.44100952	14.4072876	10.57381725	10.4162693	11.36005116	11.79484653	10.46027184	10.68526554	10.96156502	11.62564945
0.047603267	-0.014334325	P99027	A0A5F8MPY2;P99027	RLA2_MOUSE	Rplp2	Large ribosomal subunit protein P2	Color2 [A=255, R=169, G=169, B=169]	1	4		12.66797829	12.20801449	12.36847687	12.42961311	12.42387772	12.89446545	12.72705269	12.9189806	12.45406055	12.86758614	11.81167984	11.76265621	12.01123428	12.6723547	12.80321693	13.03078461	12.43965721	12.04012203	12.53835392	12.7495575	12.43514156	12.69379425	12.71468735	12.64477539	12.64152813	12.20168304	12.74491119	12.23419189	12.59626198	11.99388695	11.67675972	11.90551853	12.43925381	12.41322041	12.44547749	12.57998753	12.14448929	11.6004982	12.09858513
0.333003791	0.199361523	P99029	P99029	PRDX5_MOUSE	Prdx5	Peroxiredoxin-5, mitochondrial	Color2 [A=255, R=169, G=169, B=169]	1	4		11.07889843	9.107842445	11.70844173	11.3728056	11.49798679	11.78283405	11.48612595	12.16276932	12.15659523	11.01477337	11.4489994	11.80565929	12.01471424	10.02382946	11.86003208	12.3680048	11.29651451	11.76981258	12.27993584	13.39471722	9.21251297	11.38100719	12.11589527	11.25537109	12.79051971	11.00000668	9.310246468	11.36245918	10.41161442	11.05390549	10.34712315	11.54663372	11.72229481	11.95180893	11.09525871	11.71782207	11.74531746	11.96565056	11.58601856
0.324807822	-0.191008911	Q00PI9	Q00PI9	HNRL2_MOUSE	Hnrnpul2	Heterogeneous nuclear ribonucleoprotein U-like protein 2	Color2 [A=255, R=169, G=169, B=169]	1	4		10.33236122	8.324662209	11.16657734	11.03283119	10.58071041	11.15070534	9.770153999	10.54080582	10.00864983	10.40978336	9.872323036	10.7245903	11.6089983	10.09415245	10.16103077	9.940642357	11.49500561	10.83533955	9.857603073	10.66836166	10.50192642	11.67842388	9.75467205	9.573409081	11.06327343	8.640421867	8.737918854	10.7506237	10.87169743	9.54326725	8.422907829	8.812584877	9.200035095	9.161480904	10.6789875	9.432963371	10.08739662	11.33038998	10.77414417
0.373651119	0.252274604	Q01149	Q01149	CO1A2_MOUSE	Col1a2	Collagen alpha-2(I) chain	Color2 [A=255, R=169, G=169, B=169]	1	4		13.05986118	13.87574005	14.09350014	14.0770998	15.57504272	15.01515388	15.32779789	15.01128864	15.34486485	16.14327431	15.44034004	15.11415291	14.43004036	13.5779953	14.57849693	14.83818913	13.04870319	15.05395126	14.44414139	17.97777748	14.20498371	15.10204124	14.85584164	13.41494942	14.72417831	13.80364704	16.51442146	14.63724709	14.91923141	15.79052448	12.30437374	15.27670193	15.1187706	16.22023964	14.65773201	14.08425236	13.9804163	13.52719593	14.11257744
1.852009329	0.630076377	Q01405	Q01405	SC23A_MOUSE	Sec23a	Protein transport protein Sec23A	Color2 [A=255, R=169, G=169, B=169]	1	4		10.42351532	8.617938042	9.637863159	10.96875286	11.2494812	11.38983059	11.11925888	11.1575489	11.82702541	10.5847559	12.39309025	11.06449318	11.42407703	9.767948151	11.52697372	11.7696352	11.53726673	9.705569267	13.08146	10.39620686	9.373073578	11.33436298	11.45966244	10.80663776	11.58589649	11.07027531	10.45367146	11.78835106	11.46891403	11.40309143	9.200950623	10.86572552	11.44250774	10.90625954	10.44087982	11.10336685	11.01562405	10.25771523	11.17824173
0.277425818	-0.148824526	Q01768	P15532;Q01768	NDKB_MOUSE	Nme2	Nucleoside diphosphate kinase B	Color2 [A=255, R=169, G=169, B=169]	1	4		11.23160553	11.16432285	12.45959091	11.11407375	11.21632767	11.02695942	10.77909565	11.03239059	11.90785599	11.35377026	9.666125298	10.98228741	11.68151951	10.43653297	10.55029488	11.09572029	11.46081448	12.14983273	11.62047672	14.09292221	9.163121223	10.73575878	11.76465988	11.37949753	10.98377037	11.71897411	9.857670784	11.49049473	11.46051693	11.34122944	10.63821888	10.88786793	11.33584213	10.94969559	11.66739559	11.16912365	11.23170757	10.08294773	11.06592751
1.149599152	-0.185596466	Q01853	Q01853	TERA_MOUSE	Vcp	Transitional endoplasmic reticulum ATPase	Color2 [A=255, R=169, G=169, B=169]	1	4		12.72915363	12.33598804	12.77525234	12.76344681	12.26706791	12.55332661	12.9994421	12.45818615	12.37200832	12.54073334	12.4894743	12.4921608	12.6252861	12.76103973	12.48062611	12.52979183	12.57266903	12.88914299	12.50584126	13.87930584	12.69705009	12.65685654	12.2958374	12.89379978	12.65215683	12.28249741	12.68039036	12.45561981	12.51687241	12.55736542	11.25734043	12.2078104	12.40351009	12.31252861	12.73978043	12.19246578	12.52776051	12.89740658	12.7176466
0.573240208	-0.15614001	Q02053	Q02053	UBA1_MOUSE	Uba1	Ubiquitin-like modifier-activating enzyme 1	Color2 [A=255, R=169, G=169, B=169]	1	4		12.03162861	11.72797108	12.11889553	12.07585716	11.82076168	11.44469929	12.09932804	11.51029968	11.310812	12.06360435	11.71774483	12.13652325	12.36356544	12.68994808	11.43392944	11.96511364	12.27703476	12.33723164	11.21059799	12.70267296	11.45413971	11.60987568	11.77097797	12.16684055	12.20528889	10.63988304	12.38794422	11.75997925	11.73527241	10.98321438	11.60357952	11.03384304	11.17777443	11.58813381	12.15881443	11.40678406	11.70542049	12.43960762	11.80454636
1.342421704	0.574213344	Q02788	Q02788	CO6A2_MOUSE	Col6a2	Collagen alpha-2(VI) chain	Color2 [A=255, R=169, G=169, B=169]	1	4		9.392058372	11.58416367	11.22206402	10.50857735	12.04012489	11.14395046	11.96306229	11.2710371	11.63082218	12.74876308	12.20173454	11.58328056	11.88534546	11.3313427	11.65312672	11.33321667	10.50140953	11.61983967	11.1394043	9.589946747	12.20353127	12.55731964	11.5392313	11.48411846	11.18746376	9.070955276	13.22944832	11.59439945	12.30312443	12.03095341	10.65707684	12.55329132	11.29861259	13.08290386	11.48995876	9.209223747	10.11711025	11.06330109	10.63472939
1.203492662	-0.522960272	Q02819	Q02819	NUCB1_MOUSE	Nucb1	Nucleobindin-1	Color2 [A=255, R=169, G=169, B=169]	1	4		11.20759392	8.506056786	11.511446	11.67436028	10.82448196	11.06441307	10.99753952	11.26596642	10.8399992	10.89835167	10.51769924	11.01094818	11.05091	10.01851463	11.20406342	11.30751419	10.79336739	11.104599	10.85442448	14.08325481	11.2172308	11.01374817	11.673172	11.00365162	11.69007683	11.34933662	11.79992104	10.9895153	10.62325954	9.285310745	10.73154831	8.805541039	10.94754219	9.252441406	8.569399834	11.00661373	11.48431396	11.73126793	11.38436317
0.591798309	0.101678139	Q03265	Q03265	ATPA_MOUSE	Atp5f1a	ATP synthase subunit alpha, mitochondrial	Color2 [A=255, R=169, G=169, B=169]	1	4		14.87754345	14.94368267	15.09586716	15.05278492	15.18747997	15.13187313	14.87614727	15.02645016	15.58465767	15.37810135	15.29535294	15.05010414	15.29820538	15.25566673	15.32428646	14.97126961	14.84920025	15.21739006	15.30251789	14.95380974	14.78162575	15.14129734	15.32944202	14.87763882	14.84147549	14.53771019	14.75580025	15.4837122	15.22242546	15.26250553	13.94432735	14.69039631	15.34316444	15.11628342	15.36169338	15.38349152	15.23051929	14.92868042	14.97840691
1.502801253	0.43627208	Q04447	Q04447	KCRB_MOUSE	Ckb	Creatine kinase B-type	Color2 [A=255, R=169, G=169, B=169]	1	4		12.96508789	12.92564297	13.01237011	12.61780262	12.66671658	13.08631897	12.9412384	13.04825401	13.43828487	12.8407383	13.28127766	13.56939316	13.63277912	12.90835857	12.42402935	13.18301487	13.68327999	13.31725693	13.45576382	16.00017548	12.78259659	12.05085182	12.23134422	12.29758453	12.55932903	11.63810539	12.56933308	13.1059351	13.57936287	13.09532738	12.25949287	12.28134155	13.51324654	13.22666931	12.76003551	12.56377506	12.62564754	12.87969398	12.54880047
0.13132478	-0.098047882	Q04857	Q04857	CO6A1_MOUSE	Col6a1	Collagen alpha-1(VI) chain	Color2 [A=255, R=169, G=169, B=169]	1	4		10.46479034	11.03132248	11.78346443	11.18908978	11.96801853	10.10423183	11.88841248	11.33676338	11.32148266	12.51669216	11.28718758	11.26311111	11.51495552	11.53454113	11.22181702	11.25246429	10.78023624	11.73572063	10.94888592	16.09261322	11.74667358	12.2663002	12.03385353	10.79300976	11.64641953	10.77249622	12.97076225	11.4626503	11.9172411	11.98848248	10.99283886	12.25096416	10.79775047	12.4979887	10.83581352	10.62352467	10.29540157	10.18393326	11.04664707
0.745906848	0.257588296	Q05793	Q05793	PGBM_MOUSE	Hspg2	Basement membrane-specific heparan sulfate proteoglycan core protein	Color2 [A=255, R=169, G=169, B=169]	1	4		9.181137085	11.40531158	11.4500618	11.22970772	11.95332718	11.41996002	11.94274139	11.21675205	11.56985092	11.88366318	11.84200859	11.73518372	11.68207264	10.92871857	11.53038692	11.46719265	11.04008389	12.02979755	11.97988987	10.66887474	12.11874962	11.94519138	11.67956352	9.863219261	11.79174519	10.74242783	12.12312889	11.74842358	12.04938602	12.30484486	11.10604572	12.10751438	11.53359699	11.99190044	11.58916855	10.91693974	10.64487457	11.25758266	11.97438908
0.272334856	-0.217630919	Q05816	Q05816	FABP5_MOUSE	Fabp5	Fatty acid-binding protein 5	Color2 [A=255, R=169, G=169, B=169]	1	4		12.14430428	12.3440237	11.57583714	12.1801548	11.1968298	11.59667397	12.15079117	12.0191803	11.29080772	11.75219631	9.79871273	12.37802696	11.90806198	11.40858936	10.95403671	11.72099686	11.29088306	11.96159458	10.15035248	16.24160004	11.31453228	10.0255022	10.87039566	11.95360374	11.50634193	12.70800018	11.91928101	14.01216221	11.92887688	11.64327431	13.20174694	13.8406105	11.64755726	11.35504818	13.68735409	11.33199692	11.19601822	12.21512032	11.51463032
2.970787262	0.847124291	Q05920	Q05920	PYC_MOUSE	Pc	Pyruvate carboxylase, mitochondrial	Color2 [A=255, R=169, G=169, B=169]	1	4		9.778845787	11.63320446	11.29066944	10.55496216	10.83209896	11.21097565	11.54824352	11.08563805	11.59164429	11.03020477	11.18359852	11.49904823	12.04286003	10.02081585	11.09853268	11.18910789	12.80651093	11.60861969	11.61805058	11.45629311	9.264781952	9.856878281	10.26810932	10.56795597	11.62887383	10.5444231	9.357867241	11.70449638	11.31415272	11.88646984	8.566569328	11.88720131	11.484375	10.16209316	9.184643745	10.66239262	11.35161304	9.7146492	10.42432404
3.496694487	-0.886765334	Q05BC3	Q05BC3	EMAL1_MOUSE	Eml1	Echinoderm microtubule-associated protein-like 1	Color2 [A=255, R=169, G=169, B=169]	1	4		11.20615959	11.68497658	11.82076168	11.9700985	11.62278843	11.29185009	10.54672146	11.32839489	11.49106121	11.48406219	11.43580532	11.30262756	11.19350719	10.73702621	11.21666718	11.38319683	11.63108635	12.03723812	11.80203533	13.24720383	11.90502548	12.21407032	10.41430473	11.44336319	12.13418293	12.23080063	11.60385323	9.4249506	9.005309105	11.65119934	8.351671219	10.58451176	11.38613701	10.91739464	12.17783642	11.8815918	12.34808064	12.03179455	11.91622639
0.135302683	-0.12239779	Q06185	Q06185	ATP5I_MOUSE	Atp5me	ATP synthase subunit e, mitochondrial	Color2 [A=255, R=169, G=169, B=169]	1	4		11.40580082	9.787817955	11.08862972	10.97101879	11.28880882	10.14546108	11.02713108	11.19134903	11.38933563	11.19385147	9.783774376	10.49749279	11.5546608	10.34463215	11.49124718	9.913022041	9.170648575	10.99291039	11.68536663	15.02472878	8.792643547	11.70115948	11.35233593	11.07752323	9.252946854	8.470488548	11.38618088	11.30664825	9.213597298	9.784110069	8.234838486	9.454520226	11.14120674	11.05494308	9.911950111	10.61971569	9.952643394	9.594463348	9.283988953
1.591934076	-0.361192984	Q07076	Q07076	ANXA7_MOUSE	Anxa7	Annexin A7	Color2 [A=255, R=169, G=169, B=169]	1	4		11.75976753	11.63197231	11.20939827	11.47402	11.46524525	10.99211693	11.33133698	10.95534515	10.41566753	11.13465786	9.842983246	11.2812233	11.41839027	10.1194725	10.81292343	11.27023125	11.04703522	11.5800705	9.650019646	12.00021458	10.80366325	9.929238319	11.06019592	11.55688	11.38411999	11.40888214	11.0673666	10.79396057	11.3716898	11.46715736	11.92222786	10.31518364	10.93664551	11.01339245	11.47511578	10.63429356	10.99679089	11.32384872	11.46168423
1.320690972	0.523066866	Q2TPA8	Q2TPA8	HSDL2_MOUSE	Hsdl2	Hydroxysteroid dehydrogenase-like protein 2	Color2 [A=255, R=169, G=169, B=169]	1	4		10.22505379	10.61721039	10.11157894	8.872590065	8.90399456	10.93685913	10.93232536	10.42102337	11.17867088	10.4367218	11.26525784	10.87347507	10.77335358	9.93252182	10.36537075	11.69996738	11.12200642	11.08274078	11.28270626	10.75051498	9.646059036	9.773519516	10.93721199	9.558983803	9.018964767	11.20598888	9.542519569	11.03490925	11.66288185	8.982239723	8.060272217	9.138475418	10.03684711	10.26704407	10.61043453	10.18323803	10.50619888	9.808895111	8.970769882
1.863567009	0.670287547	Q2UY11	Q2UY11	COSA1_MOUSE	Col28a1	Collagen alpha-1(XXVIII) chain	Color2 [A=255, R=169, G=169, B=169]	1	4		11.17123985	11.84540749	12.53746796	12.40437031	12.16486645	12.23701859	12.3156786	12.34788418	13.02026844	12.25210381	12.23977184	12.84861946	12.35668564	11.74269676	11.87955666	12.81934071	12.18184185	13.06230736	13.12695789	10.5442934	12.27242279	11.79590988	11.92735195	9.523452759	12.6432066	8.126866341	12.59543896	12.81021404	12.24797821	13.25735378	11.92315674	12.61534023	12.77713776	12.94980145	11.86806202	12.04030704	11.5781889	12.48095894	12.363801
1.27425499	-0.491830724	Q3TDK6	Q3TDK6	ROGDI_MOUSE	Rogdi	Protein rogdi homolog	Color2 [A=255, R=169, G=169, B=169]	1	4		9.80615139	11.35292625	11.47519588	10.51597595	11.61561584	10.71878147	11.33700275	9.513326645	10.73188782	10.08947659	11.58415413	9.707824707	11.40812302	10.53773594	10.29301167	11.38227844	11.31845856	10.30079842	11.08853626	10.38505936	10.15520668	11.6120348	11.27568245	11.16196918	11.77219105	10.94685555	9.897928238	9.583699226	11.49249935	10.85044479	7.747153759	8.851823807	10.92383957	10.77498436	11.93534565	10.88115215	11.34193039	11.56487846	11.11492634
1.070961148	-0.449652362	Q3TRJ4	Q3TRJ4	K1C26_MOUSE	Krt26	Keratin, type I cytoskeletal 26	Color2 [A=255, R=169, G=169, B=169]	1	4		13.48703575	12.83673859	13.6340847	13.97449493	12.69574356	13.47937584	13.35215378	14.31396008	13.53069878	13.14178181	13.41434193	13.12619781	14.0739069	13.70527554	13.60447216	13.39455605	13.72688866	14.51013374	14.28253078	14.78069401	14.6673336	16.8747654	13.78457355	14.28877926	14.76725864	16.74614716	14.52020073	13.96159458	13.46107006	14.34587669	11.93574333	13.90373135	15.05221558	14.14695072	13.58025837	13.60779285	13.99333668	14.39448261	13.90441799
0.120933457	-0.199715162	Q3TTY5	Q3TTY5	K22E_MOUSE	Krt2	Keratin, type II cytoskeletal 2 epidermal	Color2 [A=255, R=169, G=169, B=169]	1	4		19.05830956	18.75529099	17.77747345	16.95834923	14.00479126	13.2986784	14.25682831	16.59508133	13.92043686	13.3309164	16.63967896	13.7071867	13.95009136	13.73149967	13.5830946	16.82157516	13.76880455	13.93477821	14.00762272	17.53137398	18.66375542	14.44362354	14.91463757	14.27244759	14.24661446	18.78772163	18.50774765	17.74721527	16.60256767	18.77170563	19.94095802	19.47027969	18.0126133	16.51800346	16.11505318	13.88492393	14.03080463	14.54375648	17.91138077
0.395435278	-0.28752863	Q3TWW8	Q8VE97;Q3TWW8	SRSF6_MOUSE	Srsf6	Serine/arginine-rich splicing factor 6	Color2 [A=255, R=169, G=169, B=169]	1	4		12.494133	9.796923637	12.72214794	12.49966621	12.46694851	12.09827232	12.19376564	12.32588196	10.17482567	12.30287838	11.8309269	12.78414822	12.62305164	11.98916435	11.4049654	11.78381634	12.99747562	13.30368042	10.2256918	10.26715851	12.42189884	12.01288986	11.38887882	12.41340542	12.80020809	9.688720703	12.30143929	12.581563	12.70150566	11.44047451	8.285484314	11.12502575	9.175087929	11.35851955	12.46538734	11.18112087	11.27135849	13.16645336	11.29020309
1.183291659	-0.47113279	Q3TXS7	Q3TXS7	PSMD1_MOUSE	Psmd1	26S proteasome non-ATPase regulatory subunit 1	Color2 [A=255, R=169, G=169, B=169]	1	4		11.91392136	8.742548943	10.81254673	10.64896011	10.40424728	10.52602005	10.97696495	10.37567997	10.08022785	10.57663536	9.160588264	10.76954842	10.80316257	10.51321125	10.05544472	9.997433662	11.08666706	10.93231773	9.918371201	12.05545521	9.559169769	10.27423859	9.368103981	10.39203835	11.11627197	10.50954723	11.1119833	9.821619987	9.787163734	9.401034355	8.07602787	8.3367939	8.580646515	10.83329296	10.09959793	10.20064163	10.34582615	10.10794926	10.85626984
0.103792918	-0.059647797	Q3U0V1	Q3U0V1	FUBP2_MOUSE	Khsrp	Far upstream element-binding protein 2	Color2 [A=255, R=169, G=169, B=169]	1	4		10.67825699	10.91259003	10.88699245	10.86718559	11.24351311	11.36587429	11.27436066	10.98461056	9.766721725	10.9982872	10.9742136	11.07563972	11.47446156	10.86711693	10.76840782	11.17650318	11.18721581	11.63182735	10.29247093	9.942149162	11.22512913	10.84313583	10.84581184	11.02638531	11.39693642	9.178143501	11.43420029	11.39170551	12.41597176	10.80295277	7.772766113	10.76194191	10.13715744	10.70208645	10.82009888	10.63761234	10.61215878	11.69841385	10.83979416
0.011557382	0.00869658	Q3U1J4	Q3U1J4	DDB1_MOUSE	Ddb1	DNA damage-binding protein 1	Color2 [A=255, R=169, G=169, B=169]	1	4		10.23750877	11.05784321	10.65566444	10.4496851	9.836312294	10.21736431	11.48761368	10.62051296	9.857484818	11.04216576	11.08758831	9.366372108	11.33866405	11.56035709	10.36288643	11.10453987	9.932465553	11.40149784	9.867618561	13.28767586	10.19385815	9.562541008	9.636638641	11.07493782	11.06447315	8.640615463	11.14886475	9.717467308	11.31943512	9.675209045	12.17372417	9.827973366	10.26398468	9.383263588	10.75095844	10.15015316	10.76136017	11.00076103	11.53748035
1.824868802	0.659111809	Q3U7R1	Q3U7R1	ESYT1_MOUSE	Esyt1	Extended synaptotagmin-1	Color2 [A=255, R=169, G=169, B=169]	1	4		11.90791607	9.137221336	10.26171684	11.08100414	10.49442577	11.18955326	11.67597866	10.37097073	11.28419399	11.28529835	11.78670692	11.37805653	10.91708088	11.92512417	11.86319542	10.65600491	11.01117802	11.54609871	10.5980711	12.86060238	9.598114014	10.14226055	11.09444046	9.589008331	10.58440781	8.33479023	9.828154564	11.12903786	11.45222092	10.6155653	8.294547081	11.01231003	11.46101379	11.20823479	9.283946037	11.047472	10.55693722	10.11747169	10.69112396
0.068512987	0.053269291	Q3UPL0	Q3UPL0	SC31A_MOUSE	Sec31a	Protein transport protein Sec31A	Color2 [A=255, R=169, G=169, B=169]	1	4		10.71004868	11.10813236	10.46452522	9.362212181	10.5824995	10.97789478	11.76261902	10.71693134	10.35545063	11.22214317	9.698955536	10.47280216	11.63172722	10.00222111	10.71197701	11.24625969	10.78458595	9.943299294	10.56582546	12.60436058	11.32733345	11.10103703	11.17352104	10.35635281	10.5440464	8.81109333	8.76366806	9.718737602	11.64469433	10.16942406	7.620005131	8.692139626	10.97748756	11.10451984	9.019810677	10.98704338	11.12980461	9.814764023	10.72498322
0.258102497	-0.413680009	Q3UV17	Q9R0H5;Q3UV17;Q9DCV7	K22O_MOUSE	Krt76	Keratin, type II cytoskeletal 2 oral	Color2 [A=255, R=169, G=169, B=169]	1	4		20.66289139	19.75847244	18.01548576	19.11921692	13.74456024	13.74106693	16.80174637	17.84890938	14.26419353	13.79069424	17.58014107	13.74960804	14.68890095	14.14948463	13.84763527	17.44708252	14.17278671	14.12475967	14.10260677	14.21696568	19.08648109	16.18260574	15.77431393	14.69065857	14.71946335	20.38724899	19.52417946	18.62755966	17.1556778	19.10290146	18.83428192	19.9242878	17.52671242	17.65877724	18.46599197	15.10302544	14.43347454	14.89624214	19.21664238
0.075143698	0.042953625	Q52KR3	Q52KR3	PRUN2_MOUSE	Prune2	Protein prune homolog 2	Color2 [A=255, R=169, G=169, B=169]	1	4		10.35576916	11.12340355	10.80072212	11.11193752	9.579857826	10.3357029	12.00579643	10.25776482	10.4065876	10.44608021	11.19545174	10.97808075	11.07967854	11.94644547	9.945441246	10.82553959	10.19876957	9.588956833	9.81303215	10.26908302	9.876726151	11.08077717	10.93787384	9.013741493	9.90026474	9.35159111	10.48519516	9.437988281	11.48193073	10.12672997	10.20793438	9.236856461	9.71882534	9.476451874	11.06052685	10.35302544	10.22515965	9.55440712	10.83211422
0.794968521	0.423010353	Q5SRX1	Q5SRX1	TM1L2_MOUSE	Tom1l2	TOM1-like protein 2	Color2 [A=255, R=169, G=169, B=169]	1	4		10.82837486	9.0123806	9.648275375	9.160485268	10.90327168	10.92565823	11.65160751	10.37715626	11.05119514	11.26575565	10.42163086	11.20961761	11.70745373	11.97465515	11.42746449	11.42356777	9.927035332	11.83571911	10.80162716	10.85679626	9.829607964	9.648734093	10.93639469	10.03441429	11.55116558	8.807990074	11.70555496	11.47058773	9.647315025	9.002069473	7.667573452	10.54603577	10.73029137	11.42942238	11.05494976	11.83662987	9.735571861	10.04985714	10.94640923
0.308925298	-0.181539544	Q5SWP3	Q5SWP3	NACAD_MOUSE	Nacad	NAC-alpha domain-containing protein 1	Color2 [A=255, R=169, G=169, B=169]	1	4		12.49029922	12.93331242	12.84586811	12.64242363	12.22950077	12.31360912	12.35990047	12.55856133	12.58079052	12.58742619	12.57458401	12.7204113	12.21969795	12.43569851	12.81130409	12.91710949	12.65916157	12.37805653	11.78157711	9.564800262	13.22199917	12.46568871	12.51217747	12.58449745	12.21581554	12.28261089	12.77110386	12.41301441	12.34250259	11.85736275	7.897957325	11.54964542	12.28122616	12.67322254	12.54121494	12.39459419	12.49448299	12.721035	12.53151512
0.397813114	-0.230346476	Q5XJY5	Q5XJY5	COPD_MOUSE	Arcn1	Coatomer subunit delta	Color2 [A=255, R=169, G=169, B=169]	1	4		11.05255413	9.144983292	10.36894321	10.46074295	10.02655888	9.649489403	11.11319542	10.60347843	10.21731567	10.13024902	10.01023483	10.40300179	10.84460354	9.99756813	11.04133034	10.80592918	9.929703712	11.39292908	10.99065685	10.78507519	10.84410954	11.01270866	10.4061842	9.137499809	11.55589771	8.795119286	9.712750435	9.478056908	9.567705154	10.67297363	6.903892517	9.70104599	10.43819904	9.887665749	10.94487286	10.26255322	10.15163803	11.68140507	8.813300133
0.40461151	0.10517028	Q60597	Q60597	ODO1_MOUSE	Ogdh	2-oxoglutarate dehydrogenase complex component E1	Color2 [A=255, R=169, G=169, B=169]	1	4		11.90816021	12.22552967	12.69195938	12.85151863	12.43398666	12.65378094	12.65857983	12.15729046	13.22511864	12.73719215	12.86105537	12.38796616	12.56370163	12.17447281	12.36333561	12.38551998	12.40000153	12.59706306	12.73282051	14.07013798	11.8245573	12.44858074	12.70306873	12.0901823	11.99906635	12.00267124	12.18696499	12.74240017	12.91339207	12.57549953	11.63328552	12.04728794	12.67499733	12.4967289	12.3404398	12.48475742	12.47049332	12.88118839	12.39093781
2.379359017	-0.49671239	Q60605	Q60605	MYL6_MOUSE	Myl6	Myosin light polypeptide 6	Color2 [A=255, R=169, G=169, B=169]	1	4		12.00449467	11.3371315	11.62028408	11.91912365	12.05072308	11.98883724	11.02341461	11.81279469	11.85048008	11.70847607	9.810647011	11.41997051	11.92266655	11.58767891	11.47335052	11.94093418	10.16981411	11.60551167	11.56021309	13.74487591	11.88982677	12.04545975	11.74900246	11.21879959	11.9021225	11.40255356	12.0066309	10.93699837	12.15065479	11.70920467	11.47588062	11.85331345	12.03137684	11.98005772	12.06851959	11.96066475	12.01105976	12.00912189	12.18419933
1.36268547	-0.676125254	Q60631	Q60631	GRB2_MOUSE	Grb2	Growth factor receptor-bound protein 2	Color2 [A=255, R=169, G=169, B=169]	1	4		11.67596626	11.28743553	12.09034061	11.6800251	11.19925499	10.83254242	10.90707874	11.09466457	9.285421371	10.99157143	10.80897236	11.25950813	9.827187538	10.5682621	10.68559837	11.04969883	10.40516376	11.48047733	10.74395084	14.82722855	9.435997963	9.734544754	10.92933273	10.97747326	9.717691422	9.6994133	9.307509422	8.593165398	11.56049061	9.614310265	7.970428467	8.941139221	10.7569313	10.92199707	11.09886742	10.70810986	10.96291065	11.37310982	12.25456524
0.591031094	0.307428402	Q60634	Q60634	FLOT2_MOUSE	Flot2	Flotillin-2	Color2 [A=255, R=169, G=169, B=169]	1	4		10.85379314	9.220528603	10.59628296	10.96435547	11.11013699	11.45586109	10.17646217	11.02958393	10.78377533	11.32799625	10.80168438	11.19441795	11.2612896	12.53726196	11.38629913	10.74471569	11.91993618	11.17337704	11.60204506	10.87351131	11.56472588	10.47130966	11.10071468	11.02614975	10.63689613	11.19376564	11.10713196	12.04454136	10.9727211	11.36928654	6.591741085	11.4805584	11.04076958	11.69721985	9.689450264	10.70830822	10.40727806	9.994364738	11.04183006
0.048050139	-0.034229393	Q60668	Q60668	HNRPD_MOUSE	Hnrnpd	Heterogeneous nuclear ribonucleoprotein D0	Color2 [A=255, R=169, G=169, B=169]	1	4		10.35646343	8.907366753	10.09767628	9.968811035	11.48095131	11.17545605	9.270427704	11.03972816	10.36625004	11.24236393	9.689170837	10.99282551	11.62395	11.79306221	11.09741306	10.3655901	9.955662727	11.24603367	8.853914261	10.54057407	11.11916828	9.710972786	10.25094986	10.73231983	10.9759264	8.917472839	11.24191189	10.71709347	10.17312717	9.302371025	8.271174431	11.26974583	10.78180218	10.99699593	11.12595558	10.15624714	9.754742622	11.17675877	10.4120512
0.042730337	-0.032009571	Q60675	Q60675	LAMA2_MOUSE	Lama2	Laminin subunit alpha-2	Color2 [A=255, R=169, G=169, B=169]	1	4		9.013856888	12.40062332	12.05419731	11.51175308	11.94244099	11.36778641	11.49618435	11.36395931	12.03778744	12.04952526	11.88687801	11.83813286	11.65557575	11.83313942	11.7681179	11.70192623	11.77734947	12.22234821	11.39974785	13.92530441	12.50887203	12.19511414	11.6929245	12.05735588	12.08010769	8.483757019	12.05464172	11.74996948	11.96065044	12.65755081	9.40325737	12.20655346	11.81510353	12.00724125	11.97991848	10.95684052	11.61112118	12.21313477	11.97794914
0.188496055	-0.076512161	Q60692	Q60692	PSB6_MOUSE	Psmb6	Proteasome subunit beta type-6	Color2 [A=255, R=169, G=169, B=169]	1	4		12.24523449	12.05887794	12.40100765	11.76409626	11.85472775	11.31821537	11.91751766	11.43568611	10.64226818	11.66344261	11.64601898	11.93335533	12.02836514	11.2695179	11.04384041	11.33894825	11.75726891	11.46275234	10.6986351	10.29495811	11.42695141	11.42683125	10.87847233	11.84159946	11.18357372	11.1538496	11.96268654	11.05786324	12.08571434	11.44079113	13.40749359	10.8884697	11.00746155	11.0632534	11.80871487	11.09181881	11.36835957	12.06921482	11.62134171
0.772965831	-0.369470303	Q60749	Q9R226;Q60749;Q9WU01	KHDR1_MOUSE	Khdrbs1	KH domain-containing, RNA-binding, signal transduction-associated protein 1	Color2 [A=255, R=169, G=169, B=169]	1	4		11.25766468	10.85183525	11.04565048	11.05796432	11.57079029	10.55019855	10.13628769	11.23420715	9.744812012	10.70110703	10.11979103	11.46086025	12.08528614	11.87939548	10.52401257	11.62900162	11.91985416	11.71944904	9.402161598	10.39492893	11.88346767	10.2519083	10.36364174	11.32704735	11.52525616	9.648430824	9.781431198	11.44884968	11.29762173	9.527635574	7.603986263	10.01019287	9.989211082	10.08836269	11.22464085	10.8342495	10.55748272	11.21284866	10.66518497
0.119518253	0.069433767	Q60854	Q60854	SPB6_MOUSE	Serpinb6	Serpin B6	Color2 [A=255, R=169, G=169, B=169]	1	4		13.04636383	12.75767994	12.42409325	13.06555271	12.71634102	12.40228462	12.33762169	11.93508053	12.37563705	12.55045128	12.44131756	12.51093769	12.3711071	12.96984005	11.67432499	12.53374863	12.969491	12.09396172	11.48936176	12.27364731	11.38840485	10.52592182	11.74249935	12.18269825	12.70473385	12.36940098	12.85270119	12.68005657	12.4593935	12.06002045	15.98159599	12.85836792	12.29763031	11.85890961	12.55059814	12.53818893	12.80374527	12.86410332	12.97362709
0.87900645	-0.328861178	Q60864	Q60864	STIP1_MOUSE	Stip1	Stress-induced-phosphoprotein 1	Color2 [A=255, R=169, G=169, B=169]	1	4		11.96609783	11.93205929	11.7502594	12.23161411	12.15941143	11.73569584	12.19795418	11.89429092	11.94654846	12.18427372	12.10386848	11.8136692	11.96761131	11.86711693	11.87965965	12.02160072	11.61904144	11.86036491	11.52920151	12.57939339	11.79175663	11.41872787	11.67617321	11.97573376	11.91364861	11.64227295	11.40833473	12.1451807	11.60805607	11.93851376	7.516179562	11.16660881	11.76390076	11.83256531	11.95512295	11.82612705	12.5737114	12.19707584	12.12680721
1.071055203	-0.375309826	Q60865	Q60865	CAPR1_MOUSE	Caprin1	Caprin-1	Color2 [A=255, R=169, G=169, B=169]	1	4		11.14255428	10.24938583	10.52194405	11.02787876	10.406003	10.8945446	10.56447315	10.84208298	10.33851337	10.98034668	9.869749069	10.5922327	10.72838783	11.3103857	10.88921452	10.71476936	11.14165401	10.33056927	10.47064877	10.23468685	11.49334526	10.77315617	11.61329174	11.15550137	10.58825588	10.88450623	11.61133385	10.88190174	10.2472868	10.77220726	6.799692154	10.51968575	11.11397648	11.12685966	11.01729584	10.58567619	11.20474815	10.51046753	10.83811665
0.059958503	-0.032806051	Q60870	Q60870	REEP5_MOUSE	Reep5	Receptor expression-enhancing protein 5	Color2 [A=255, R=169, G=169, B=169]	1	4		9.477825165	9.586444855	10.05396652	10.61130142	10.44716549	9.860357285	9.591041565	9.91638279	11.06080437	9.268688202	9.810017586	9.712893486	10.17567444	10.22555923	9.998688698	10.68383694	9.990047455	10.30156517	10.60945606	10.83894157	9.309563637	10.75493717	10.44004917	8.99652195	9.591445923	10.11431503	10.99113178	9.451338768	9.204070091	10.8075161	7.551109314	9.750221252	10.27840328	9.616825104	10.09110451	9.102345467	9.414156914	9.581720352	9.276695251
0.613064867	-0.213158213	Q60872;Q8BMJ3	Q60872;Q8BMJ3	IF1AX_MOUSE;IF1A_MOUSE	Eif1a;Eif1ax	Eukaryotic translation initiation factor 1A	Color2 [A=255, R=169, G=169, B=169]	1	4		11.57050133	9.357008934	9.470034599	9.727493286	10.62716866	10.56005573	10.38993168	10.15734673	10.41729355	10.68729687	10.4537344	10.08518028	10.12184429	10.2581892	9.68857193	10.57235909	10.27761364	9.613641739	10.23962212	10.41433907	10.77957153	10.090271	9.966650009	10.97606277	9.93830204	10.46784973	10.32325745	9.833853722	9.628951073	9.643121719	7.676568985	9.492668152	9.497374535	9.873929024	10.22637558	10.58168125	10.0286932	10.0704031	10.20806313
0.646274217	-0.271952564	Q60899	Q60899	ELAV2_MOUSE	Elavl2	ELAV-like protein 2	Color2 [A=255, R=169, G=169, B=169]	1	4		12.35185814	11.77014351	11.90032768	12.11245537	12.09913063	12.4899435	11.09808445	11.7538271	11.81502342	12.28006649	12.360425	11.78695583	12.30503845	9.840652466	11.84327698	11.8023634	12.48750114	11.49361515	11.72734165	10.18784809	11.29363251	11.47758579	12.5381012	11.32627773	12.69490814	11.4551115	12.22220039	11.72474384	11.76414204	11.70422745	8.42417717	11.45998001	11.58825111	11.73415947	11.74214935	12.1186552	12.1756773	11.83357811	12.07104969
0.283373089	-0.073164632	Q60930	Q60930	VDAC2_MOUSE	Vdac2	Voltage-dependent anion-selective channel protein 2	Color2 [A=255, R=169, G=169, B=169]	1	4		12.62769318	12.47003841	12.79082489	12.67369556	12.40568161	12.50366974	12.43208027	11.89814377	12.64548302	12.76034546	13.00639629	12.35552216	12.49064064	11.42336845	12.9411726	12.5064888	12.7932272	12.87959671	12.79315853	13.85358238	11.83102608	12.8763485	12.36120129	12.66619492	12.5609417	12.39478397	12.73554993	12.71231651	13.05576897	12.55856609	12.9383316	12.5465641	12.4658699	12.68905449	12.75656509	12.76250458	13.00727749	12.27952957	12.43335056
0.566778917	-0.205575998	Q60932	Q60932	VDAC1_MOUSE	Vdac1	Voltage-dependent anion-selective channel protein 1	Color2 [A=255, R=169, G=169, B=169]	1	4		10.94931602	10.4448595	11.41270733	10.53697586	10.41790485	10.64328766	10.12295723	9.983506203	11.09334469	10.19871521	11.31470203	10.26049614	11.01622295	10.23768425	11.04306793	10.33878136	10.1857996	10.24830723	10.50125027	12.73317623	9.455690384	11.85469723	10.84019566	10.98795319	10.9910183	10.45568657	10.60275459	10.61396408	10.8779974	9.879710197	12.34691238	10.80584908	11.33316135	10.93529034	11.12465763	10.33362484	10.68140507	10.85604382	11.26986885
0.810724627	0.397059794	Q61035	Q99KK9;Q61035	HARS1_MOUSE	Hars1	Histidine--tRNA ligase, cytoplasmic	Color2 [A=255, R=169, G=169, B=169]	1	4		11.62451172	11.48836708	11.24838448	11.21664906	10.74127293	10.75980473	11.48133564	10.92991638	10.56881142	11.8861084	11.18845272	10.64708042	11.56958008	10.14090729	10.33677387	11.048419	11.092803	9.611542702	9.578971863	12.47980785	9.80734539	10.30732155	11.32982445	10.20439339	11.33675766	10.68130016	9.713200569	11.30570316	10.34289837	11.45105648	14.5177002	11.15731525	10.88664913	11.55299568	9.743488312	10.7507658	11.18836594	9.722224236	9.907141685
0.050542406	-0.024834661	Q61171	Q61171	PRDX2_MOUSE	Prdx2	Peroxiredoxin-2	Color2 [A=255, R=169, G=169, B=169]	1	4		13.51447964	13.49960899	12.77825356	12.86212158	12.65975761	12.47144699	12.70400333	12.16124249	12.74149609	12.46016884	12.5691433	12.37240791	12.08242798	12.35211468	12.14943314	12.49467087	12.45922661	12.10146332	11.98535442	12.38766193	12.99189568	12.27225685	12.35953808	12.6328249	12.62345886	13.1262722	12.81448841	12.75643158	12.71392345	13.51795197	15.40305233	13.99276161	12.64439011	12.58143806	13.19753933	12.38772964	12.46974087	12.62704849	13.02922153
0.216212196	-0.1475414	Q61207	Q61207	SAP_MOUSE	Psap	Prosaposin	Color2 [A=255, R=169, G=169, B=169]	1	4		12.05195713	11.91147041	12.05201817	11.10316372	12.24935341	11.87652493	11.91603279	11.30470467	11.80630779	11.22181034	12.009202	11.49388504	11.82461643	12.60439587	12.42134666	11.35023212	11.73696804	12.39674377	12.08712101	10.16286659	11.34844017	11.82467651	11.76549721	12.12242031	12.13546848	11.39550209	11.91136551	11.25499916	11.89835548	11.45489025	7.620522499	9.165234566	10.86079216	11.67840195	9.693401337	11.94419575	12.0741148	9.780029297	11.60420609
0.449096502	0.210611045	Q61292	Q61292	LAMB2_MOUSE	Lamb2	Laminin subunit beta-2	Color2 [A=255, R=169, G=169, B=169]	1	4		9.362513542	11.31608868	11.29352379	11.00391102	12.49697113	11.55164623	11.77996159	11.13412476	11.29195309	12.16276264	11.80906105	11.56020832	11.14176846	11.68818951	11.72558784	11.7469759	11.05318642	11.75823593	11.67579365	9.858868599	11.98659897	12.14293003	12.0682373	11.09654427	11.61165237	11.44182396	12.90496922	11.42454433	12.47773552	11.84124184	10.47708035	13.01576519	11.60378838	12.78655148	10.51045799	11.15636158	10.74445534	11.06983948	11.53654385
0.10204088	-0.07921456	Q61335	Q61335	BAP31_MOUSE	Bcap31	B-cell receptor-associated protein 31	Color2 [A=255, R=169, G=169, B=169]	1	4		9.342329025	9.157913208	10.49339485	11.47378731	11.09786797	11.0142231	9.726841927	11.7508955	11.00121784	11.29654884	11.02878284	11.29389095	10.7776413	11.49649906	11.03429031	11.0194931	11.34569931	11.27272892	11.03026009	15.90610409	11.03811646	10.0036869	12.15553284	11.44788933	10.49616432	11.15854645	11.29104996	11.70306015	10.63884354	10.97152901	10.27785683	10.10747814	11.13957691	11.09737396	10.97343922	10.78696346	11.65330601	10.45478249	10.93283463
2.030610642	0.761958725	Q61425	Q61425	HCDH_MOUSE	Hadh	Hydroxyacyl-coenzyme A dehydrogenase, mitochondrial	Color2 [A=255, R=169, G=169, B=169]	1	4		11.86109829	10.88131237	9.089365959	9.434024811	9.832974434	11.32419777	9.942760468	11.12588501	11.04049492	11.12209702	12.14234924	10.92883682	10.81549549	10.83499527	11.5967207	11.29840088	11.55187607	11.90883923	11.3397274	10.00179195	8.953804016	11.4411335	9.388835907	10.58531952	9.405443192	10.43032742	9.826030731	12.34878635	11.98874855	10.84089565	7.757813931	10.98498058	11.96009254	11.26415539	11.38248348	9.444004059	11.21448898	10.16735554	10.93723392
1.164443998	-0.37481958	Q61543	Q61543	GSLG1_MOUSE	Glg1	Golgi apparatus protein 1	Color2 [A=255, R=169, G=169, B=169]	1	4		11.17508793	11.80525589	10.10247231	11.13521576	11.68644333	10.68269634	11.42624855	10.77004433	11.1983099	9.437065125	11.34550476	10.2517786	11.63772106	11.17860889	10.63733101	10.83643723	10.82736683	11.11461449	11.2683897	13.19568729	11.51111984	9.82543087	11.23186874	11.55263042	9.894276619	11.90140247	11.86439896	10.60468292	10.40271378	10.37957382	11.25103855	9.701789856	10.67603683	11.25461578	11.59117126	11.03924847	10.64033508	11.7006216	11.23222923
1.550397416	-0.617635068	Q61584	Q61584	FXR1_MOUSE	Fxr1	RNA-binding protein FXR1	Color2 [A=255, R=169, G=169, B=169]	1	4		13.01080036	12.82381058	12.9897213	12.88165665	12.92071724	12.93974304	12.91561604	12.65144444	12.48052216	12.4258194	12.68019295	12.51631832	12.69646358	12.42716599	12.54223156	12.59423161	12.15819359	12.28894138	12.6263504	15.84571075	12.22930813	13.15194893	12.87725735	13.25584412	13.02019882	12.56559277	12.4470396	12.47574329	12.50057793	12.09974861	7.751432896	11.46048641	12.83175468	12.61481571	12.89786434	12.76852512	12.7382822	12.50503731	12.66126156
0.28975958	-0.121273754	Q61595	Q61595	KTN1_MOUSE	Ktn1	Kinectin	Color2 [A=255, R=169, G=169, B=169]	1	4		9.689818382	11.48483849	11.51066494	11.32107162	10.76131821	10.76847363	11.22748375	11.12232971	10.83854198	11.01401329	11.21296406	11.01109409	11.27174282	12.07959843	11.20534706	11.20256424	11.38127804	10.41006947	11.59355927	11.09311867	11.4223175	11.41187096	11.39654064	11.24047565	11.68008232	11.47763729	10.162323	11.96472359	9.820532799	10.57828808	8.800940514	10.84481525	11.07901096	11.47777843	11.61225128	10.9794178	10.70039654	11.01216412	11.30639172
0.210895066	-0.12105473	Q61598	Q61598	GDIB_MOUSE	Gdi2	Rab GDP dissociation inhibitor beta	Color2 [A=255, R=169, G=169, B=169]	1	4		12.11966133	11.51685715	12.07164669	12.58584499	11.98590946	11.78862858	11.93142414	11.9763813	11.5536871	11.83955002	11.31018639	12.22654819	12.22755909	11.86846733	12.14818096	11.72675419	12.23975372	12.07215309	12.27561283	16.68819618	11.44297504	12.65105629	11.30180454	12.00642395	11.92329407	11.18107796	11.67793941	12.1704731	11.99158955	11.67697525	11.92049408	11.96183681	12.07501411	12.28416443	12.09577274	11.49463558	12.16361237	11.96569061	11.76069069
5.824836814	-1.126750196	Q61644	Q61644	PACN1_MOUSE	Pacsin1	Protein kinase C and casein kinase substrate in neurons protein 1	Color2 [A=255, R=169, G=169, B=169]	1	4		11.52672386	10.77888203	11.49741268	11.70400715	10.63134098	10.31141949	9.94727993	9.273747444	11.13409233	9.722197533	9.364784241	10.73542881	11.07877159	10.21695042	11.09869671	9.671756744	9.53698349	9.671538353	11.15417862	10.85459709	11.34889412	12.09819698	11.51245403	11.41948128	11.75023365	11.29118824	11.51398373	11.303792	10.57516098	9.036305428	8.661389351	10.74854469	11.57976341	10.65368652	11.34632492	11.01529694	11.58176517	12.10561085	11.79159832
0.143566421	0.095699139	Q61656	Q61656	DDX5_MOUSE	Ddx5	Probable ATP-dependent RNA helicase DDX5	Color2 [A=255, R=169, G=169, B=169]	1	4		12.52762318	12.00147152	12.56642723	12.71744537	13.01191425	12.59352207	12.83916473	12.55750179	10.83219337	12.90831757	12.13125229	12.96513462	12.9947567	12.75712967	12.33906174	12.17459774	12.85801411	13.43398952	11.27666569	10.31599617	12.45268154	11.05148125	11.6339941	12.69922543	12.66218948	9.113749504	12.23272705	12.98814297	12.93134308	11.95431995	10.54676914	11.22378445	11.24029636	12.09329891	12.37080193	11.93087769	12.01688099	13.00708485	12.54577827
0.789514941	-0.311630446	Q61699	Q61699	HS105_MOUSE	Hsph1	Heat shock protein 105 kDa	Color2 [A=255, R=169, G=169, B=169]	1	4		11.64694595	11.54763222	10.96845818	10.84479237	11.13138103	10.74221706	11.88712883	11.05046082	11.10945892	10.29146957	10.47246742	11.24229908	11.71732044	11.23912144	11.18654728	10.99689674	10.32594585	10.29418373	10.02019691	11.76125717	9.944001198	9.424931526	10.5921669	10.82600021	10.67070961	10.97573376	10.80399418	9.331402779	10.33115196	10.51448727	8.335375786	9.024439812	9.497396469	10.02641296	10.6533556	10.3507185	11.00977993	10.05802917	11.00425529
0.104328365	-0.035675278	Q61701	Q61701	ELAV4_MOUSE	Elavl4	ELAV-like protein 4	Color2 [A=255, R=169, G=169, B=169]	1	4		12.16077614	11.12004375	11.94186211	12.03623581	12.11644745	12.41100216	12.36312199	12.06746769	11.60055447	12.13601398	11.8452158	12.13057041	12.56132126	11.83335304	12.08088779	11.71586323	12.11079025	12.24364376	11.70716476	10.71463394	12.01050377	11.80043125	12.22213078	12.26905918	12.24921131	11.62993526	11.99926376	12.5042057	12.1033268	11.27501297	10.41644955	11.39510536	11.87082291	12.12028599	12.24463463	12.1678791	11.87138176	11.7792511	12.23454189
1.064868773	0.351171948	Q61738	Q61738	ITA7_MOUSE	Itga7	Integrin alpha-7	Color2 [A=255, R=169, G=169, B=169]	1	4		9.8480196	8.880460739	10.94407558	9.33631134	10.22695351	9.532679558	10.21246433	10.61842251	10.4506855	10.59440899	10.58826447	10.01259613	11.27733994	10.29662418	10.96351051	10.41644955	10.64366722	10.4533329	9.111549377	10.33919716	9.82171917	10.35259056	10.66592216	9.616498947	11.00049973	9.149321556	9.764863968	10.80836868	9.587188721	11.07617474	9.166594505	9.0082407	11.06820011	9.674108505	8.826091766	9.390744209	9.725255966	9.712698936	9.388865471
1.562684518	0.421311906	Q61753	Q61753	SERA_MOUSE	Phgdh	D-3-phosphoglycerate dehydrogenase	Color2 [A=255, R=169, G=169, B=169]	1	4		11.56500721	12.27893448	12.37342834	12.00055599	12.53002071	12.06931591	12.35059166	12.28489876	12.81592369	11.90353203	12.13204956	12.33338165	12.14682961	12.28645706	11.40439129	12.39449501	11.88630676	12.23523331	12.58065701	11.30926609	12.01477051	10.77432537	11.79107761	11.87636757	12.4650259	11.15796566	11.8963213	12.48630714	11.98077106	12.46660709	9.809679985	11.27554798	12.77310371	12.09235382	11.21284866	11.61243057	11.81220913	10.26132679	11.48318577
4.365840112	-1.116902043	Q61768	Q61768	KINH_MOUSE	Kif5b	Kinesin-1 heavy chain	Color2 [A=255, R=169, G=169, B=169]	1	4		11.76259804	11.44638538	11.58972645	10.99674225	11.01938915	9.588210106	9.406633377	10.59025955	9.619802475	9.855020523	9.614201546	9.489807129	9.701346397	9.420913696	10.56515884	10.92645931	10.00470638	9.401072502	10.80118275	11.72016335	10.23743057	11.77862358	9.495132446	12.0773201	11.1648941	9.874669075	11.862854	9.510205269	9.291646957	13.25680256	9.96901226	10.01126957	8.694225311	11.07809734	10.81030655	10.61208534	11.13868809	11.18590355	11.16354942
0.173302445	-0.264882167	Q61781	Q61781	K1C14_MOUSE	Krt14	Keratin, type I cytoskeletal 14	Color2 [A=255, R=169, G=169, B=169]	1	4		13.68334579	16.33872414	11.97081375	14.34200478	11.016119	9.475767136	12.47602177	11.04304123	9.606150627	10.09443092	12.3102951	10.72373772	9.442771912	9.980381966	9.853818893	12.83687305	9.785764694	9.937950134	9.805123329	14.84814358	12.87496185	9.860897064	11.30509281	10.98933029	9.107037544	13.85517025	13.79041958	12.60021687	12.76037502	14.51117802	17.39757347	14.20850849	13.35970879	12.88414574	13.12456226	11.29833794	11.3836937	11.53390408	12.69487381
0.522697944	-0.262081519	Q61792	Q61792	LASP1_MOUSE	Lasp1	LIM and SH3 domain protein 1	Color2 [A=255, R=169, G=169, B=169]	1	4		10.79686737	8.79928875	11.53242874	11.35519695	10.80051136	10.62682247	10.38803291	10.7572813	9.470353127	11.00947857	11.06073666	10.64622593	10.94359207	11.55954933	10.8487711	11.09158039	9.780402184	11.63576317	10.86991024	9.761823654	11.43330383	10.88142776	9.994650841	10.83042812	10.63612652	8.818181038	10.88974762	10.00863743	10.12636852	9.582381248	7.380818367	10.38467598	10.72659302	9.546157837	10.9310112	10.54164791	10.77491093	11.02830029	10.98221684
0.172522736	-0.114445886	Q61937	Q61937	NPM_MOUSE	Npm1	Nucleophosmin	Color2 [A=255, R=169, G=169, B=169]	1	4		12.10636044	11.73402786	12.04925632	11.41447353	11.24041557	12.38849354	11.87703514	12.09828186	9.851630211	11.82942963	11.31057835	11.93132114	12.32819557	12.34700966	11.23234844	11.29794216	11.16091156	12.31809616	10.20046043	13.66421413	11.83839989	11.55014992	11.42252254	12.31346989	11.46714211	8.851231575	11.15401459	12.09425926	11.97518539	9.504007339	12.55742073	10.76477242	10.68358231	11.06591415	12.21002865	11.72609901	11.3945322	11.99009705	9.759059906
0.596568707	0.320957504	Q61990	Q61990	PCBP2_MOUSE	Pcbp2	Poly(rC)-binding protein 2	Color2 [A=255, R=169, G=169, B=169]	1	4		11.12363625	8.987010956	9.192453384	11.46661663	10.12306976	11.33443546	10.45146847	11.12113857	11.32237911	11.1885643	10.95223141	11.25775337	11.47612858	11.817523	11.25872517	10.93732262	11.43291759	11.10415936	11.22132778	10.14007092	11.1989851	9.330753326	13.29767609	11.33708096	11.10128593	8.798613548	10.18296051	11.41083336	9.743355751	9.715798378	11.48796082	8.677132607	11.40260696	11.40917873	9.810836792	10.98248768	11.53699493	9.909872055	10.5848217
0.003041915	-0.002331517	Q62093	Q62093	SRSF2_MOUSE	Srsf2	Serine/arginine-rich splicing factor 2	Color2 [A=255, R=169, G=169, B=169]	1	4		12.33730412	10.92050934	12.28540802	11.94184399	12.29741478	11.79679394	12.00039482	12.20280075	10.68768215	11.91977596	11.40657139	12.58564091	12.53472137	11.85398388	10.55523109	11.75396919	12.33770847	12.56788731	10.88625336	9.720712662	11.44751167	11.52847385	11.13000393	12.02783298	12.10976887	9.241890907	10.17510986	12.23050117	12.44201851	10.28636169	10.83500004	10.46461678	10.23668385	9.750271797	11.55725765	11.1209116	11.43414879	12.42900944	11.06524086
0.513159426	-0.101498379	Q62167	P16381;Q62095;Q62167	DDX3X_MOUSE	Ddx3x	ATP-dependent RNA helicase DDX3X	Color2 [A=255, R=169, G=169, B=169]	1	4		12.13765049	12.04147053	12.27120876	12.29012299	11.92922497	12.18185711	12.65646076	12.07655144	12.18177319	12.188941	12.17160797	12.21410084	11.98849964	12.21089649	12.08711433	12.1916666	12.30809116	12.50617886	12.22578335	13.55460072	12.32401466	12.52299118	12.340312	12.39111423	12.18850899	11.73872185	12.45847321	12.1417141	12.14146233	12.23151207	11.24068451	11.72563457	11.95255566	12.16502953	11.99587631	11.83685112	12.02701759	12.42721558	12.19837475
0.367860651	0.229958852	Q62186	Q62186	SSRD_MOUSE	Ssr4	Translocon-associated protein subunit delta	Color2 [A=255, R=169, G=169, B=169]	1	4		10.4429121	9.817215919	10.35120392	10.89556789	9.8615942	10.69787121	9.612267494	10.22599316	10.2363615	10.89934921	10.58868694	10.73632622	9.865569115	10.12925339	8.837713242	9.644779205	10.87988186	10.35890198	9.42238903	14.27474213	9.808672905	9.430924416	8.546548843	9.700267792	10.1285677	9.272010803	11.0327549	10.0349369	10.04239845	10.27331734	12.83727551	10.00669098	10.52526665	11.37832737	10.47507477	9.718370438	10.07514477	9.810292244	10.45721626
0.082346231	0.023052103	Q62188	Q62188	DPYL3_MOUSE	Dpysl3	Dihydropyrimidinase-related protein 3	Color2 [A=255, R=169, G=169, B=169]	1	4		13.05792236	12.87369823	13.05367947	12.96495056	12.78393745	13.29246521	13.14360332	12.78552818	13.20319462	13.51812458	12.62247753	13.03854656	12.99006271	12.68390942	13.34246349	12.48775196	13.05961514	13.20580578	12.93065453	13.01845932	13.42398262	12.78711319	12.93679047	13.45519924	12.91906643	12.7716608	12.21966457	13.39767456	13.28836155	13.49751472	11.70662975	13.36832905	13.1591177	12.69457722	13.37387085	13.04322052	13.01587105	13.05214024	13.27626514
0.172157796	0.053888909	Q62261	Q62261	SPTB2_MOUSE	Sptbn1	Spectrin beta chain, non-erythrocytic 1	Color2 [A=255, R=169, G=169, B=169]	1	4		11.35505962	11.6685791	11.65615654	11.42935467	12.14901352	11.21218014	11.84025097	11.80678368	12.00492287	11.7531662	11.77745628	11.85623074	12.07020187	11.96191311	11.98748779	11.62362576	11.79764557	11.64221001	12.08130074	11.080863	11.83791924	11.68651772	11.81956482	11.82224369	11.82124805	11.2033844	12.45606995	11.74629211	11.77324677	12.04036522	9.751217842	11.90940952	11.53720856	12.09669495	11.97404194	11.12177944	11.68891907	11.62068272	11.34040642
1.605183157	-0.564615356	Q62318	Q62318	TIF1B_MOUSE	Trim28	Transcription intermediary factor 1-beta	Color2 [A=255, R=169, G=169, B=169]	1	4		11.42628002	10.90048218	11.43736744	10.95739937	11.72486305	11.38321304	10.10676003	11.25675106	9.587215424	11.45754528	10.3986845	11.25189686	11.47524738	10.86096287	11.24397755	11.27704334	11.19002819	11.38669777	9.619935036	10.99070835	11.74156857	11.19120121	10.71396255	11.70459938	11.44650936	8.877339363	10.81894112	11.49181843	10.93866062	9.627311707	8.426832199	8.928003311	9.328631401	10.53662586	11.64380169	10.19857979	10.5951643	11.487257	11.18844032
0.044584801	-0.03205377	Q62418	Q62418	DBNL_MOUSE	Dbnl	Drebrin-like protein	Color2 [A=255, R=169, G=169, B=169]	1	4		11.26198292	11.32400608	11.10137177	11.4149704	11.84720993	11.35128212	11.28119373	11.43654537	11.23890018	10.82474422	11.5297327	10.80866623	9.540067673	10.43212795	11.444911	11.25093842	10.47335052	9.822597504	9.557365417	10.56317234	8.929534912	9.913432121	10.00786781	10.43128872	11.17109585	9.18719101	9.396526337	11.22625542	9.932909012	9.301197052	8.092309952	10.44584274	10.91392136	10.64396667	11.7037611	9.870921135	10.65383053	11.64709854	10.46944809
0.904239615	0.406218751	Q62433	Q62433	NDRG1_MOUSE	Ndrg1	Protein NDRG1	Color2 [A=255, R=169, G=169, B=169]	1	4		10.66378021	11.37583733	10.7640667	10.24714375	11.10900784	10.49379539	11.73031712	11.10931492	11.22600842	10.47996235	11.48264122	11.16176128	10.31858826	10.77249622	9.988202095	10.9743576	11.51096725	11.47714615	11.18252468	10.15210247	11.55469418	11.40056419	10.55572033	9.459612846	10.88022614	8.198645592	10.78591061	9.958316803	11.3013134	11.77032948	7.519538403	10.69375706	10.70447445	10.95404339	10.64343262	9.984632492	9.285642624	9.551689148	10.80604172
0.372865844	-0.22118012	Q62446	Q62446	FKBP3_MOUSE	Fkbp3	Peptidyl-prolyl cis-trans isomerase FKBP3	Color2 [A=255, R=169, G=169, B=169]	1	4		11.41199303	11.5904417	10.75383472	11.10877895	10.74021912	11.1583004	11.30653477	10.98387051	11.48693085	11.13763809	10.11462784	10.72013283	10.2489357	11.55602741	11.29516029	11.25603199	10.57122135	11.43183708	11.69933414	14.71359634	11.0088625	10.40590763	11.70804024	10.59319496	11.4478941	9.289224625	11.0596962	10.5924387	9.614485741	10.37414837	8.039709091	10.22088623	11.01267338	11.13852119	10.63255882	10.58860207	10.85228729	10.32741833	11.08660698
0.368118612	0.194758354	Q63844	Q63844	MK03_MOUSE	Mapk3	Mitogen-activated protein kinase 3	Color2 [A=255, R=169, G=169, B=169]	1	4		14.39765453	14.03241634	14.22216797	13.87000847	14.35318851	14.17572117	14.97024059	14.65506649	14.27427578	14.52541065	13.63566113	13.87427044	13.96796513	14.37367439	14.00572109	14.53736973	14.54173756	14.56089401	14.24920273	10.24970436	13.98025608	13.46098042	13.92749977	14.03695488	14.04031563	13.37350368	13.74494934	13.7099781	12.84151554	14.05244923	11.10935402	13.71949577	13.75183678	13.9847393	14.21318817	13.61984158	14.02280998	13.89649296	13.74925137
0.227801084	0.05591661	Q64433	Q64433;Q9JI95	CH10_MOUSE	Hspe1	10 kDa heat shock protein, mitochondrial	Color2 [A=255, R=169, G=169, B=169]	1	4		12.66273022	12.74479771	12.67992401	12.58747005	13.11800957	12.85746193	12.45039463	12.4146347	12.61382198	12.5737114	11.87030697	11.96329021	12.65498257	12.27951813	12.31035137	12.98359394	12.25012398	12.50039864	12.42550659	12.7256794	11.44099903	12.13461208	12.33387661	11.70386887	12.5774622	12.0491066	12.18866348	12.59052181	12.61909866	12.36844349	11.98167419	11.90345669	12.15325451	11.90976906	12.30269051	12.02479649	12.43099308	12.03191471	12.31508446
0.938568226	-0.455486406	Q64514	Q64514	TPP2_MOUSE	Tpp2	Tripeptidyl-peptidase 2	Color2 [A=255, R=169, G=169, B=169]	1	4		12.47951508	9.224852562	9.793250084	9.035489082	11.54756451	10.89129734	10.66108322	11.30691624	11.0899601	10.63742161	12.0535593	11.0178175	11.60046101	10.39718819	10.71650219	11.45519924	10.68720913	9.300128937	11.08576488	12.39688873	11.14238834	10.68759823	11.3678894	10.83751774	11.10501099	11.99668217	9.84236145	10.09912777	9.734165192	11.75496292	7.993016243	9.278731346	11.24731636	10.86030293	11.73141193	11.06379318	11.14049721	12.20500851	10.90742397
0.129825565	-0.07722921	Q64523;Q6GSS7	C0HKE3;Q8CGP7;Q8CGP6;Q64523;Q8CGP5;C0HKE6;C0HKE8;C0HKE5;C0HKE9;C0HKE1;Q8R1M2;Q8BFU2;C0HKE2;C0HKE7;Q8CGP4;C0HKE4;Q6GSS7	H2A2A_MOUSE;H2A2C_MOUSE	H2ac20;Hist2h2aa2	Histone H2A type 2-C	Color2 [A=255, R=169, G=169, B=169]	1	4		16.23833275	16.01023674	16.44143677	16.01541901	17.67937088	16.48477554	16.99669456	15.98985767	16.98065376	16.38085747	16.19250488	16.8621769	16.30835152	16.33742142	16.81594658	16.75170135	15.8644228	16.84422684	16.61633301	16.86117172	17.61549377	16.93230629	15.80741024	16.9769001	17.00589943	16.20055008	17.39100838	17.92285156	17.73031807	15.97730637	15.01483536	16.69727898	17.4615593	15.09852982	15.55366516	14.65653133	15.465168	16.90327072	16.14606476
0.254385552	0.096540038	Q64727	Q64727	VINC_MOUSE	Vcl	Vinculin	Color2 [A=255, R=169, G=169, B=169]	1	4		10.52763367	10.96158695	10.83197212	10.9922514	11.57020664	10.89622688	10.50475979	11.52267456	11.13509369	11.17891407	10.84584236	10.92702198	10.43315792	10.8659029	11.12463856	11.05038643	11.43489361	11.35358238	10.92987251	12.71210384	11.19684219	10.87870216	11.13858509	10.42810917	11.30161095	10.71044445	11.66580677	11.54149818	11.58885002	11.75025463	13.08787346	11.77699184	11.46817112	11.39680767	10.76195812	11.03232765	10.69183922	10.62558079	11.35504246
0.012265646	0.003495982	Q68FD5	Q68FD5	CLH1_MOUSE	Cltc	Clathrin heavy chain 1	Color2 [A=255, R=169, G=169, B=169]	1	4		12.3694334	12.4091444	12.10291767	11.97347832	12.27951241	12.21590042	12.71513844	11.99790955	11.84407425	12.11934662	12.31387234	11.99566078	12.47730827	12.94363785	12.14092541	12.43407345	12.50650311	12.05796814	12.19813538	12.4639225	11.69922066	12.24920273	12.44097328	12.27007675	12.35635567	11.43813133	11.99424744	12.27032185	12.339324	12.11623001	10.96356773	11.56212807	12.24023342	12.11956978	12.20796299	11.9490757	12.22408009	12.36731625	12.20526791
0.99476693	-0.311712458	Q68FL6	Q68FL6	SYMC_MOUSE	Mars1	Methionine--tRNA ligase, cytoplasmic	Color2 [A=255, R=169, G=169, B=169]	1	4		11.78983498	10.92018127	11.51715755	11.20401478	10.94598484	10.60566425	11.07782364	11.06496525	11.43856812	11.24801636	11.28600883	11.25392437	11.44391727	10.90799427	11.37957382	11.26962948	11.54447651	11.29716301	11.44570255	10.51017857	11.2020874	11.74840641	11.32381439	11.63786602	11.78693962	11.29888153	11.10171318	10.83507156	11.42879963	10.84225559	7.841530323	10.56474972	11.43851662	12.00822544	11.78948116	11.5960083	11.79750729	11.75092888	10.9740057
0.407743	-0.195725088	Q6A0A9	Q6A0A9	F120A_MOUSE	FAM120A	Constitutive coactivator of PPAR-gamma-like protein 1	Color2 [A=255, R=169, G=169, B=169]	1	4		10.91047001	10.71237183	9.463137627	10.71524143	11.77172852	10.00636864	10.97761631	10.55701351	10.40050602	11.09027767	11.24511337	11.55046272	10.81204128	10.57596302	10.96381378	11.27520466	9.526382446	9.640675545	10.40492916	10.26003265	10.75925541	11.56544495	11.39007759	11.04201508	11.03795147	10.25683403	9.392213821	10.77215004	10.66162682	10.23244381	7.533959389	11.03681946	11.10588264	10.32424736	10.54551506	10.97005558	10.99908352	10.66794491	10.45881653
0.165741199	-0.118794489	Q6GQT9	Q6GQT9	NOMO1_MOUSE	Nomo1	BOS complex subunit NOMO1	Color2 [A=255, R=169, G=169, B=169]	1	4		11.76238632	11.00964642	10.65780926	11.51582813	12.10062313	11.71248817	9.431522369	11.5887661	12.17847157	11.77425194	9.417975426	11.6704216	12.26713753	11.94594097	12.06856346	11.53915405	11.52701283	11.45165443	12.4232626	9.148515701	12.04809856	11.97288322	12.27492523	10.81411743	11.95140457	11.32530022	9.753321648	9.496817589	11.30890179	12.41357803	12.53548717	9.080939293	11.61453533	12.08443642	11.74605656	11.94589329	12.06905365	10.97516727	11.27313709
0.265589627	-0.358111901	Q6IFX2	Q6IFX2	K1C42_MOUSE	Krt42	Keratin, type I cytoskeletal 42	Color2 [A=255, R=169, G=169, B=169]	1	4		16.05696106	18.57934952	14.15115929	16.54894829	13.37177658	12.3216486	14.44511795	13.66256809	12.61144447	12.10357666	14.44408321	12.60910511	12.27277851	13.32498169	12.60242081	14.40455627	12.97972679	13.32961464	12.73972797	17.61096001	15.07677841	13.74712276	13.74903107	13.27667236	13.11051941	17.51213074	16.29011345	15.00245857	14.84956646	17.8482132	19.71175194	17.96512413	15.90569973	14.61545753	15.89035892	13.05960083	13.11911106	13.94008446	15.389678
0.046514858	-0.083643475	Q6NXH9	P07744;Q6NXH9	K2C73_MOUSE	Krt73	Keratin, type II cytoskeletal 73	Color2 [A=255, R=169, G=169, B=169]	1	4		19.52905846	19.38371086	16.73761749	18.60817909	13.95079231	13.12237549	14.79846668	14.81621838	13.90680599	13.45634174	17.73769569	14.6792326	14.10429573	14.47135162	13.82443142	17.29852867	14.83582878	14.27434921	14.50568104	17.92693901	17.32894707	13.96107006	15.53485298	14.56850243	14.15165901	18.71718407	18.52695084	18.04442024	17.28744125	19.62769318	21.43556786	19.34112358	17.32073975	17.22975731	17.47277832	15.4967289	14.88964176	15.49758339	16.83618546
0.131256635	-0.044846432	Q6NZJ6	Q6NZJ6	IF4G1_MOUSE	Eif4g1	Eukaryotic translation initiation factor 4 gamma 1	Color2 [A=255, R=169, G=169, B=169]	1	4		11.14241982	11.44707775	11.15727711	11.23530865	11.35346699	11.17868328	11.58310604	10.89112282	11.13641453	11.76620197	11.87387848	11.52904987	11.51881027	10.99515247	11.2054882	11.17860889	11.70104599	11.52976227	10.6820116	10.37671757	11.18614483	11.1465683	11.781003	11.58283806	11.34081841	11.66714287	11.8684864	11.116045	11.07657528	11.36566067	9.453546524	11.18951607	11.25178432	12.12224865	11.23515892	11.19254589	11.59655762	11.53957081	11.75653553
0.036009073	0.020845867	Q6P069	Q6P069	SORCN_MOUSE	Sri	Sorcin	Color2 [A=255, R=169, G=169, B=169]	1	4		11.44394875	11.18600941	11.22858429	10.75804043	11.46470928	11.05581093	11.29463196	10.50364685	10.37898827	10.96822071	9.682068825	11.18697453	10.88173389	10.8125782	11.20808792	11.2297802	11.14906788	11.22052383	9.115321159	10.35432816	9.288744926	9.556884766	11.04042625	10.57085228	11.20846558	10.44640064	11.49613953	11.24734592	12.93923569	12.02597332	11.21977997	11.28870487	10.78960705	10.92285156	11.37139034	10.94452953	10.80499363	11.43948269	11.25433826
3.943464205	-1.066921749	Q6P5E4	Q6P5E4	UGGG1_MOUSE	Uggt1	UDP-glucose:glycoprotein glucosyltransferase 1	Color2 [A=255, R=169, G=169, B=169]	1	4		11.34505081	10.64782715	10.58833027	10.84487057	10.42327309	9.801877022	9.402201653	9.699402809	9.511753082	9.706624985	9.3779459	9.798847198	8.904014587	10.51039028	10.52614689	9.829427719	10.52997875	9.941431046	9.706710815	10.70353699	9.31967926	10.024683	10.21143818	10.46949959	10.99196148	9.544322014	10.96262836	9.393341064	9.332683563	9.520908356	5.71195507	8.810567856	10.60748768	9.672709465	10.74471569	10.93047142	11.04990292	11.96302605	11.20820999
0.179571701	-0.091671401	Q6PB66	Q6PB66	LPPRC_MOUSE	Lrpprc	Leucine-rich PPR motif-containing protein, mitochondrial	Color2 [A=255, R=169, G=169, B=169]	1	4		9.026836395	10.43585777	10.19071388	9.991195679	9.920615196	10.19765854	9.792795181	9.984945297	10.27091408	10.47693825	9.291199684	9.517901421	9.164949417	10.40583324	10.61277676	10.87887859	9.824742317	11.60063267	10.39990807	10.3137846	10.73771191	9.8645401	11.05395317	8.247224808	9.521299362	10.07095242	10.66647243	10.17297745	10.90801716	9.568601608	8.848529816	8.422775269	9.896354675	9.898435593	10.02688313	10.5481472	10.49063015	9.142603874	10.46459675
0.488137791	-0.260549697	Q6PDM2	Q6PDM2	SRSF1_MOUSE	Srsf1	Serine/arginine-rich splicing factor 1	Color2 [A=255, R=169, G=169, B=169]	1	4		11.91172886	11.13214588	11.9090414	11.21050739	11.62245464	11.24656868	11.8190012	11.40457726	10.48022461	11.55504417	10.83492947	11.3722229	11.76373482	12.0072937	11.36405277	11.08607674	11.76139736	12.24918175	9.676700592	10.76044464	11.38598061	11.30662537	10.94152451	11.9997921	11.61436462	9.903438568	9.412989616	11.80581188	12.13667107	10.08567142	8.881343842	8.755375862	9.976721764	10.09139538	11.66181374	10.22570133	11.34947491	11.99884033	11.2501564
1.330794795	-0.460339761	Q6PHZ2	Q6PHZ2	KCC2D_MOUSE	Camk2d	Calcium/calmodulin-dependent protein kinase type II subunit delta	Color2 [A=255, R=169, G=169, B=169]	1	4		10.42591858	10.18018246	11.23458958	10.51408291	10.58883667	9.846635818	9.777486801	10.85976028	10.2366724	10.20280933	9.842321396	11.26580238	10.88680172	10.65172482	11.25850677	10.07554626	10.03906918	9.818222046	10.55826759	12.44981384	11.36883926	11.62892818	10.82596874	11.56394005	10.78368568	10.24422455	10.75098324	9.713783264	11.58723831	9.900993347	13.52093792	10.0060873	10.34675789	9.464445114	10.70610714	11.24730492	10.68353844	10.05089664	11.07470322
0.817823841	0.257545765	Q6PIE5	Q6PIE5	AT1A2_MOUSE	Atp1a2	Sodium/potassium-transporting ATPase subunit alpha-2	Color2 [A=255, R=169, G=169, B=169]	1	4		11.26540375	11.65166664	11.62998962	11.48113346	11.38647175	11.26001358	11.93947315	12.03005314	12.18180466	12.03274441	11.48727226	12.12415695	11.69155598	11.78085136	12.19668198	12.17045403	12.24846745	12.27831554	12.29273319	12.27615929	9.467556953	12.08969593	12.19955921	11.56414032	11.90316677	11.68842506	12.34505558	12.24076748	11.86055946	12.43647957	9.803894997	12.47254086	12.32636738	12.24271011	11.75160217	11.35133648	11.68775177	11.51081848	11.37191296
5.612116602	-3.137648357	Q6ZPQ6	Q6ZPQ6	PITM2_MOUSE	Pitpnm2	Membrane-associated phosphatidylinositol transfer protein 2	Color2 [A=255, R=169, G=169, B=169]	1	4		14.59034729	13.94193745	9.480811119	14.2442894	15.06151867	10.53167439	10.11918831	9.754642487	9.443117142	9.704217911	10.4546175	9.527136803	9.942450523	10.01045513	10.2101717	9.422073364	9.86184597	9.754402161	11.22491169	12.32561779	15.14657307	9.560780525	14.04233456	14.83845043	14.38531685	9.736968994	8.869979858	9.435171127	14.89616203	8.958465576	8.930692673	8.340670586	9.404521942	9.510982513	14.349226	14.33927917	9.349653244	15.22714233	9.687544823
0.127206981	-0.065176662	Q6ZQ38	Q6ZQ38	CAND1_MOUSE	Cand1	Cullin-associated NEDD8-dissociated protein 1	Color2 [A=255, R=169, G=169, B=169]	1	4		11.15916443	10.95086956	11.50594044	10.87203598	10.90226936	10.8297224	11.70429707	10.94784164	10.69263268	10.6321497	11.16621971	10.93458271	11.18912697	11.96935081	10.58136082	11.05847931	11.36085796	10.27719402	10.86525345	11.50594521	9.342315674	9.675502777	10.33351326	10.74890518	11.30444813	11.03852081	10.70008373	11.5842104	11.49731255	10.72477818	8.750454903	9.236083984	10.00229454	11.21797562	11.32526588	11.15884304	10.92556953	11.31962109	10.90728092
0.085329988	0.058473575	Q6ZQI3	Q6ZQI3	MLEC_MOUSE	Mlec	Malectin	Color2 [A=255, R=169, G=169, B=169]	1	4		12.63381004	12.89950371	12.65997314	12.21385765	12.28507519	12.32240105	12.83349705	11.96984005	11.87195492	12.41261196	11.85461521	12.26136875	11.6613102	12.13216591	12.47627258	12.1339035	12.5037241	12.21778488	12.25391579	9.526117325	10.22646999	12.12811375	12.87539387	12.52805805	12.36354923	11.89709282	9.599524498	12.05588531	12.50195122	11.9242897	12.39994049	8.909739494	12.10396004	11.96476364	11.66541576	12.3111887	12.2121954	12.35273552	12.32023048
0.284127094	-0.063981119	Q6ZWN5	Q6ZWN5	RS9_MOUSE	Rps9	Small ribosomal subunit protein uS4	Color2 [A=255, R=169, G=169, B=169]	1	4		12.88039684	12.43796539	12.68486214	12.81912899	12.27731037	12.68795109	11.82627487	12.66227436	12.67989349	12.6833744	13.06944466	12.81813717	12.59863853	12.46723652	12.97805786	12.64873695	12.64125252	12.16257668	12.63995552	12.39736938	12.26121044	12.54650593	13.08749962	12.78261757	12.64439297	12.29773617	12.69866753	12.47007179	12.53033543	12.47028255	11.46438789	11.89941311	13.00236893	12.94975376	12.81512928	12.24131584	12.8211937	12.26154518	12.69292736
1.165209024	-0.440684273	Q6ZWV3	Q6ZWV3	RL10_MOUSE	Rpl10	Large ribosomal subunit protein uL16	Color2 [A=255, R=169, G=169, B=169]	1	4		8.764421463	10.74304199	10.42627525	10.75108337	11.06193161	11.29537868	9.865546227	11.20892334	11.39024925	11.05606842	9.876390457	10.97403431	11.33936024	9.930355072	11.21193123	10.87061882	11.16173649	11.91405964	9.518731117	12.12460899	10.98623276	11.14330673	11.31825447	13.45247269	11.24719143	10.86568642	10.8282795	10.60737705	10.72826958	9.613853455	9.439119339	10.28751564	11.2636919	10.67735004	11.18196583	11.89556408	11.34877777	12.20667839	10.59891796
0.709079953	-0.318423005	Q6ZWV7	Q6ZWV7	RL35_MOUSE	Rpl35	Large ribosomal subunit protein uL29	Color2 [A=255, R=169, G=169, B=169]	1	4		11.39439297	11.66958904	11.68670177	11.94422913	11.63569069	12.05748081	10.29681301	11.9433651	11.84543514	11.56621075	12.2141428	11.76330376	11.14393139	10.88205433	11.96137047	11.97348595	12.00876427	9.917108536	12.23628902	10.56063938	11.60714531	12.59344482	12.35171223	12.16300488	11.88810444	11.83106136	12.05430222	10.13848114	11.87274456	11.03188038	8.222740173	11.44072914	11.8860817	12.09861469	11.58375072	12.01807117	11.45571804	10.08886719	10.84054947
0.293168131	-0.166890281	Q6ZWY3	Q6ZWY3;Q6ZWU9	RS27L_MOUSE	Rps27l	Small ribosomal subunit protein eS27-like	Color2 [A=255, R=169, G=169, B=169]	1	4		12.01211071	11.18170547	11.76490021	11.97769165	11.48582458	11.92795563	11.79734135	11.70477295	12.23282242	11.9870863	9.543214798	12.16694736	12.32401752	12.14339638	12.40947533	11.47187328	12.42710876	9.618997574	9.375887871	10.30389214	11.19415951	12.12479973	12.40577412	11.92746639	12.05561161	11.03374672	12.05201817	11.53848934	12.21915627	11.73916435	9.713223457	11.24800491	11.74272633	12.32658958	12.30087852	12.33633041	12.26636219	10.18630981	11.39458084
2.416776708	-0.637522719	Q70IV5	Q70IV5	SYNEM_MOUSE	Synm	Synemin	Color2 [A=255, R=169, G=169, B=169]	1	4		12.09613228	11.07422829	11.47111607	11.82265472	11.59036732	10.91236591	12.33828545	10.5035181	11.30392361	11.52850342	11.52655315	10.73693466	10.38220119	10.41546535	11.15378666	11.03633118	12.22865677	11.18803883	11.18135071	12.4356184	13.16710281	11.76074886	11.27876282	11.33820152	11.72012424	10.70121098	11.65207863	12.43141651	10.50837803	9.431310654	9.144248009	11.50483894	10.89049244	11.03247929	11.50856781	11.73184109	11.48567295	12.45248032	11.83897114
0.499100043	-0.213765249	Q71LX4	Q71LX4	TLN2_MOUSE	Tln2	Talin-2	Color2 [A=255, R=169, G=169, B=169]	1	4		11.07969189	10.10248756	9.156037331	10.09132957	10.69509792	10.44597721	11.32820892	10.42688274	10.0628767	10.32975101	9.657236099	10.18844032	10.90402508	11.06881142	10.19865417	10.35909081	10.40607262	9.761520386	9.862474442	10.80300617	9.427693367	9.843889236	10.63391209	10.44151211	10.4061203	10.86889935	10.06607628	9.216609955	10.86333466	9.830357552	7.609019279	10.37652683	10.36904144	11.38724232	10.45097446	11.03147411	10.2027359	10.38733673	10.77599716
0.723958679	-0.32052605	Q76MZ3	Q76MZ3	2AAA_MOUSE	Ppp2r1a	Serine/threonine-protein phosphatase 2A 65 kDa regulatory subunit A alpha isoform	Color2 [A=255, R=169, G=169, B=169]	1	4		11.52951336	11.80316257	11.39963055	11.22953987	11.49337006	11.40658188	11.67694855	11.40900326	11.41842175	11.50991344	10.46393299	10.93982887	11.81552792	11.16110039	10.95503998	11.58860207	11.37226677	11.95905304	11.44739819	14.87959766	11.54578972	10.88831711	10.59339142	11.75889397	11.4490509	11.57222652	11.45173645	11.4942503	11.33144855	11.24400139	7.973754883	11.32523823	11.16978073	11.1842308	11.36317635	10.88725853	11.49581528	11.39444637	11.39939499
0.594962916	-0.24333047	Q78PY7	Q78PY7	SND1_MOUSE	Snd1	Staphylococcal nuclease domain-containing protein 1	Color2 [A=255, R=169, G=169, B=169]	1	4		11.44657135	11.48449039	12.18290329	11.37452888	11.65573597	11.66604233	11.35987568	11.33941555	10.96122551	11.50203133	10.81531906	11.40708733	11.551054	11.78567696	11.59686089	11.37607098	11.70826912	12.20213032	11.95224285	11.05372334	11.42809868	11.945755	12.20358086	11.22726727	11.45428371	11.48397732	11.52315044	12.03404236	11.09187126	10.81986809	7.470502853	11.07579994	11.50486851	11.80875874	11.58520699	11.51649761	11.57916069	11.89568901	11.44959259
0.161459889	-0.102800662	Q791T5	Q791T5	MTCH1_MOUSE	Mtch1	Mitochondrial carrier homolog 1	Color2 [A=255, R=169, G=169, B=169]	1	4		11.04483795	9.144646645	10.72205639	11.01790142	10.99417686	10.90622139	10.78160572	10.77670479	11.26193619	11.29862976	11.2269659	10.97863865	9.733166695	9.487821579	11.26018429	9.509817123	10.45388794	11.09770298	10.32208633	9.821288109	9.527309418	10.00711823	10.66470528	10.1523037	10.22155094	11.22337437	9.361978531	11.43424225	9.679457664	11.05209255	7.395286083	11.13280201	11.35949135	11.18026352	11.32382011	11.16670895	11.85165501	10.80062485	11.01029682
1.372523294	-0.583203805	Q792Z1	Q792Z1	Q792Z1_MOUSE	Try10	Trypsin 10	Color2 [A=255, R=169, G=169, B=169]	1	4		11.10988331	10.62771606	11.55458927	11.0848484	11.88728142	10.85399532	10.71121979	10.43763733	11.10074139	11.02374077	8.924268723	10.44474602	9.934394836	10.44137764	12.30977154	10.63647079	11.3140955	11.09364891	10.0662241	11.28004074	10.90638733	9.536962509	11.19683552	12.60640335	11.24718571	8.846027374	11.41145229	10.31412792	9.470409393	9.774682045	9.095386505	8.653247833	11.01005936	12.16661549	12.58665466	9.640199661	10.90050507	11.4833622	11.01210785
1.978808738	0.677085401	Q7TMF3	Q7TMF3	NDUAC_MOUSE	Ndufa12	NADH dehydrogenase [ubiquinone] 1 alpha subcomplex subunit 12	Color2 [A=255, R=169, G=169, B=169]	1	4		9.178463936	9.291324615	8.9727211	8.612218857	10.59127235	9.636787415	10.23202801	9.901473045	11.62671757	10.31252003	11.07796383	11.28176785	10.7192688	11.20589066	11.0871582	11.43022823	11.28872204	10.70231152	11.83695793	10.7285347	10.24289513	9.574994087	11.50219536	9.891752243	9.793365479	11.41916466	9.491202354	11.74813461	11.31543827	11.0704298	8.335695267	11.49493027	10.36183453	11.07495785	11.89126682	10.58251858	10.26599789	9.960107803	11.29278755
0.277039876	-0.078622131	Q7TMK9	Q7TMK9	HNRPQ_MOUSE	Syncrip	Heterogeneous nuclear ribonucleoprotein Q	Color2 [A=255, R=169, G=169, B=169]	1	4		12.31859112	11.97306633	11.97772312	11.86028767	12.10909653	11.98086071	12.24529457	11.65131664	11.17766285	11.80404186	12.44012737	11.85982609	12.01289654	12.3845892	11.57700348	11.98474979	12.75666904	12.00482082	11.48649311	12.72260666	11.53473568	11.81521511	12.05162334	11.74750519	12.08869839	11.41148472	12.08866596	11.86601162	12.59529495	11.5272274	11.98048592	10.78650665	11.47086239	11.76283836	11.94113159	11.259655	11.87712288	12.60456276	11.91708469
0.737877619	-0.18358971	Q7TMM9	Q7TMM9;Q9CWF2	TBB2A_MOUSE	Tubb2a	Tubulin beta-2A chain	Color2 [A=255, R=169, G=169, B=169]	1	4		12.84113789	12.226861	12.82854557	13.0015192	12.53890705	12.56182003	12.14399529	12.88607979	13.02326393	12.44626617	12.26514053	12.60755253	12.89314651	12.45751953	12.40484905	12.69448853	11.61271191	12.45658302	12.36600018	11.17919731	12.39315701	12.75408745	12.65922451	12.8836937	12.83191872	11.33045769	12.42376709	12.03184605	12.89470196	12.56266022	11.39252663	11.96461868	12.77982426	12.44609833	13.02723026	12.69237804	12.89489555	12.79907703	12.64513111
2.104988698	-0.658310403	Q7TPR4	Q7TPR4	ACTN1_MOUSE	Actn1	Alpha-actinin-1	Color2 [A=255, R=169, G=169, B=169]	1	4		8.972191811	10.1194725	10.43944645	10.90467262	10.56941891	9.558275223	9.378117561	8.847019196	9.138516426	9.416894913	9.730003357	9.604549408	10.24727821	12.40202904	10.44408321	9.351906776	9.696453094	9.547278404	9.908426285	12.09293556	10.49169064	11.1885891	10.25337505	11.14677906	9.589317322	8.994885445	10.0541563	9.379349709	9.793172836	9.783344269	8.394585609	9.455420494	9.007784843	9.253407478	10.29911613	9.191066742	10.4273653	9.585666656	10.94095993
0.23509651	-0.118204944	Q7TQH0	Q7TQH0	ATX2L_MOUSE	Atxn2l	Ataxin-2-like protein	Color2 [A=255, R=169, G=169, B=169]	1	4		11.13714504	11.30270195	10.58250904	10.46856308	11.23872089	10.78722477	10.78176975	10.8897934	10.91032028	11.02692413	9.311676025	10.70420647	11.43316269	10.32211494	11.06171513	11.10480213	11.39752483	10.63319492	10.04477501	10.24444008	9.03091526	9.83460331	10.68619442	11.18672085	10.51178265	10.24019527	10.5818882	9.805761337	8.90246582	11.4773941	8.662340164	10.11651325	10.84124184	10.64167309	10.52956676	10.46985531	9.810461044	11.59753609	10.08766174
0.881258121	-0.438770174	Q7TQI3	Q7TQI3	OTUB1_MOUSE	Otub1	Ubiquitin thioesterase OTUB1	Color2 [A=255, R=169, G=169, B=169]	1	4		10.94299793	11.08021164	10.98091793	12.08863926	11.23296642	11.29062366	10.28689098	10.71720505	9.703325272	11.4295063	11.47796059	11.39620304	11.07139492	11.29504013	9.510573387	11.97637749	9.398681641	10.19920635	10.70257092	13.84901428	10.41504478	9.154067039	10.60449791	11.49711323	10.83304024	9.423371315	9.591863632	11.50030899	10.68184471	11.32958889	8.758093834	8.671286583	11.06836891	10.40756512	11.60707569	10.76280594	10.86651421	10.86798954	11.78550148
0.043950408	-0.031923971	Q80TJ1	Q80TJ1	CAPS1_MOUSE	Cadps	Calcium-dependent secretion activator 1	Color2 [A=255, R=169, G=169, B=169]	1	4		11.17573643	11.34238625	10.46807384	11.0329752	11.27743244	10.83388615	11.24700737	11.17505074	11.39054012	11.08762836	11.5645113	10.91819286	11.4191494	11.42000198	10.34407425	11.19735813	10.08579254	10.92867374	11.59087753	10.93853951	9.221679688	11.00370789	11.14798737	9.904273033	10.77150631	10.5086956	9.041632652	11.34267998	11.27968597	11.47192383	7.25962925	8.750712395	10.80461502	11.45243645	11.42410278	11.00374985	11.01030445	11.76778698	10.87175083
7.199429394	-1.709568644	Q80TL4	Q80TL4	PHF24_MOUSE	Phf24	PHD finger protein 24	Color2 [A=255, R=169, G=169, B=169]	1	4		12.32983017	12.70235252	12.01209068	12.57072639	12.15007401	11.15129566	11.53922176	10.32935905	8.772183418	9.519108772	10.43721104	11.24822426	11.9293251	10.71980476	11.32413578	11.66966057	10.12373257	9.513208389	10.52181625	10.6205225	9.770066261	12.1320467	11.34883881	12.12819386	12.91702938	11.16545391	11.96972847	8.911431313	11.04426479	9.157541275	9.370377541	9.651159286	10.68096638	11.19887447	12.53473091	12.07833385	12.89972496	12.67352962	12.64522839
2.369591471	1.008274927	Q80UW2	Q80UW2	FBX2_MOUSE	Fbxo2	F-box only protein 2	Color2 [A=255, R=169, G=169, B=169]	1	4		9.832602501	10.13458061	9.582616806	10.00265503	11.11163807	10.95786381	12.09051228	11.40286827	12.52561092	11.24530888	12.89198494	10.38255882	12.25574875	9.944716454	9.3490839	11.77573776	11.74831486	10.28102207	11.42294788	9.802602768	9.09419632	9.762786865	10.56631088	9.926851273	10.90532684	9.220249176	10.11603737	11.44843674	12.96113491	11.65056229	6.889202118	8.669181824	10.46591282	11.52044678	10.83130741	10.87428951	9.675537109	9.705755234	9.182055473
1.317595457	-0.456071628	Q80WG7	Q80WG7	TRI36_MOUSE	Trim36	E3 ubiquitin-protein ligase Trim36	Color2 [A=255, R=169, G=169, B=169]	1	4		10.92272568	11.11514091	11.27422714	10.89299774	11.14251518	10.67563057	11.44221783	9.84353447	11.03855515	10.70009327	11.44373131	9.855340004	11.14257908	10.03675747	10.57800484	10.45158195	10.27013969	10.1010952	10.09411144	10.32362938	10.94996548	11.3856039	10.9966011	9.808132172	9.563991547	10.78609848	11.60202122	9.145833969	10.00967503	11.53237534	7.78891325	9.697457314	10.96311283	11.16655827	9.503151894	10.78654766	11.22699642	11.52814198	11.10632706
0.242668113	0.141665707	Q80WJ7	Q80WJ7	LYRIC_MOUSE	Mtdh	Protein LYRIC	Color2 [A=255, R=169, G=169, B=169]	1	4		9.419182777	11.75907707	11.50856781	11.43349171	11.20928288	11.10431004	12.61651421	11.36498833	11.0541563	10.93911648	11.57134056	11.22136307	11.85411263	10.53260899	11.90809631	11.68659687	11.18003941	10.75773144	11.10814571	10.44394588	9.930262566	11.30181599	11.82337952	11.58446026	10.49454594	11.04530907	10.92891026	10.89060593	11.54133892	11.02877617	9.190359116	8.994374275	10.8670702	11.23250484	10.08763027	11.51254272	11.19096661	10.33913517	12.05605507
0.30349142	0.157142477	Q80XI3	Q80XI3	IF4G3_MOUSE	Eif4g3	Eukaryotic translation initiation factor 4 gamma 3	Color2 [A=255, R=169, G=169, B=169]	1	4		8.867772102	9.196393967	11.38206196	11.48602009	10.26163673	10.87349796	10.67075348	11.00908661	10.64322472	10.81409359	11.64258003	10.73792362	10.96654129	10.65022564	11.34819698	11.33714199	11.33178997	9.96641922	10.70326328	11.54687977	9.502130508	9.423016548	11.20108891	10.58745861	10.41951752	10.88184071	12.14967728	11.19550133	9.648445129	9.802955627	8.791809082	10.71884918	10.21136475	10.12666607	10.97032928	10.86307144	10.73071671	9.709241867	10.77501774
0.551400642	0.210661586	Q8BFR5	Q8BFR5	EFTU_MOUSE	Tufm	Elongation factor Tu, mitochondrial	Color2 [A=255, R=169, G=169, B=169]	1	4		11.06912708	11.77323437	11.46567345	11.50352287	11.27211094	11.48863316	11.62237644	11.49326038	12.18080139	11.72141075	11.78839588	11.58673668	11.78609848	11.59922981	12.02542686	11.46685123	12.49359989	11.99309444	11.72700977	14.50105953	10.42638016	11.49703884	12.08808899	11.66950989	12.00398159	11.0241003	11.39728451	11.80281544	12.04255199	11.91901588	10.66370964	11.16665268	11.73011303	11.76698399	11.69824886	11.52867413	11.61599255	10.0440979	11.3742466
0.052001774	-0.035346335	Q8BFZ9	Q8BFZ9	ERLN2_MOUSE	Erlin2	Erlin-2	Color2 [A=255, R=169, G=169, B=169]	1	4		9.589847565	11.54376125	9.097646713	10.84845066	10.09469795	10.36791706	9.387304306	9.446256638	11.03371906	9.987864494	9.973767281	10.15599442	9.867020607	10.16245937	10.69974613	10.68650913	9.96667099	9.626331329	8.778792381	9.856385231	10.2438879	9.926588058	10.69269371	10.30696201	10.60555363	9.8894701	8.670407295	12.57166958	10.50672626	10.92516899	11.69044781	8.730758667	10.44189644	10.64607239	11.40377903	10.40739536	10.85521126	11.35989761	11.07621479
0.291731848	-0.140275021	Q8BG05	Q8BG05	ROA3_MOUSE	Hnrnpa3	Heterogeneous nuclear ribonucleoprotein A3	Color2 [A=255, R=169, G=169, B=169]	1	4		12.72442818	12.25255585	12.68622208	12.65858459	11.90041447	12.59562302	12.82504177	12.81737518	11.65252686	12.31516361	12.18690014	12.56801319	12.96106625	13.07395267	12.13168335	12.62944794	12.99606419	13.41529274	11.67945385	13.21257401	12.75397968	12.53022861	12.26806831	12.6725378	12.61943626	9.96841526	12.27311039	12.4472332	13.05913639	10.92965794	10.49283504	11.65189457	11.35997963	11.7023201	12.47434998	11.98531151	11.99515915	13.14570904	12.41458988
0.145481619	-0.066640609	Q8BG32	Q8BG32	PSD11_MOUSE	Psmd11	26S proteasome non-ATPase regulatory subunit 11	Color2 [A=255, R=169, G=169, B=169]	1	4		13.37495804	13.60626602	13.68694878	13.68937588	14.39790821	13.88706875	14.16864872	13.88171577	13.00252819	13.98467636	14.03157234	13.89669228	14.08526516	14.25670242	13.34553051	14.1678257	14.14273739	13.62199497	12.92223167	15.68966484	13.46882725	12.65523338	13.0565834	14.25115681	13.97173214	13.03234863	13.67817116	13.12596512	14.06847572	13.79186535	12.65043068	12.6460371	12.72450924	13.04490662	12.99435711	13.27011681	13.59323978	14.28405094	13.6245327
0.513171078	-0.3018414	Q8BGD9	Q8BGD9	IF4B_MOUSE	Eif4b	Eukaryotic translation initiation factor 4B	Color2 [A=255, R=169, G=169, B=169]	1	4		11.80998516	11.82516193	11.36446857	10.73762798	11.73606396	11.61117268	11.42399788	10.99422646	10.3034544	11.65573215	11.12422466	11.12376595	11.1802702	12.2145319	10.77579975	11.39564133	9.905157089	11.46020508	11.22362804	12.13163853	9.968060493	10.50021458	11.37246799	9.472104073	11.86552048	11.49619961	10.1815815	9.51927948	9.812047958	9.160931587	7.558474541	11.38124561	11.39305782	10.79465103	11.34409618	11.33986664	11.28052711	9.226677895	9.36656189
0.542946057	0.251306548	Q8BH04	Q8BH04	PCKGM_MOUSE	Pck2	Phosphoenolpyruvate carboxykinase [GTP], mitochondrial	Color2 [A=255, R=169, G=169, B=169]	1	4		8.722550392	11.0402422	9.427641869	10.43836594	11.30382633	11.06028366	11.63314533	10.65925598	9.740563393	11.3659668	10.75516224	10.76336193	10.62787151	12.34734726	10.49779224	10.72607327	11.35807991	10.6779747	11.01015759	10.34836292	9.889620781	11.02707005	10.98691559	9.882809639	10.59120464	10.21203423	11.36849022	11.32393837	10.93852139	11.18241882	8.729988098	9.619823456	10.90841484	11.26913261	11.87569523	10.60272694	10.78521538	10.66044807	11.22820568
0.874712244	0.241495735	Q8BH59	Q8BH59	S2512_MOUSE	Slc25a12	Electrogenic aspartate/glutamate antiporter SLC25A12, mitochondrial	Color2 [A=255, R=169, G=169, B=169]	1	4		11.04270554	8.893252373	11.20067787	10.70280457	11.22109795	10.64788151	10.16327	10.58957672	11.26823807	11.259902	11.43473721	11.26188374	10.67563057	12.19336796	11.26008415	11.24841976	11.26927853	11.68794823	11.48608589	10.89243031	11.18636227	11.27374268	10.85443211	10.99871731	11.38789368	9.523893356	11.24504185	11.6667614	11.2144165	10.89735413	10.66131496	11.17569923	11.09748554	11.15879917	10.97049427	11.1993351	11.03901482	11.35145283	10.85706329
0.759756267	0.332862414	Q8BH66	Q8BH66	ATLA1_MOUSE	Atl1	Atlastin-1	Color2 [A=255, R=169, G=169, B=169]	1	4		9.62915802	9.095197678	9.757278442	9.581431389	9.776281357	10.90923309	10.38564205	10.40260696	9.764391899	11.96399784	11.55627632	10.97928905	10.56536865	10.57209969	9.85969162	11.28366756	11.01344872	11.13242245	10.26099014	10.79608727	9.611469269	11.66910648	10.65242386	10.73773766	11.48233891	10.97433567	9.55383873	12.10364532	9.406035423	10.88052464	10.86024857	8.813232422	11.40403938	11.44461632	10.18380928	11.08920574	11.29747772	10.38651466	9.792001724
3.692245888	-1.065902937	Q8BHD7	Q8BHD7	PTBP3_MOUSE	Ptbp3	Polypyrimidine tract-binding protein 3	Color2 [A=255, R=169, G=169, B=169]	1	4		12.2849741	12.15003872	11.71979523	12.52609348	11.72322178	11.01641178	11.92774487	9.77901268	9.125170708	11.19291496	9.421364784	11.84973717	11.577075	10.83070278	11.75963879	11.32020283	11.2509613	12.03230095	9.747896194	10.91386318	12.53803349	11.21016598	10.67548943	12.2148447	12.00781918	11.50333881	11.57992363	12.51765251	11.50811672	10.57887268	8.292517662	11.40291119	10.72940826	10.81210518	12.4355526	10.59838772	12.52067757	12.48282051	12.20706654
0.512134627	0.167744123	Q8BHN3	Q8BHN3	GANAB_MOUSE	Ganab	Neutral alpha-glucosidase AB	Color2 [A=255, R=169, G=169, B=169]	1	4		11.92006969	11.9662962	11.75925541	11.65360641	11.63727665	11.75264359	12.37946224	11.45952892	12.25302887	12.12644291	11.91304684	12.01140499	11.69486237	11.97881794	11.98989868	11.87709236	11.89218616	11.30973244	12.09997559	12.24472332	9.100674629	12.44717407	11.60600758	12.03623867	11.89207268	10.92145443	11.92104912	12.00077438	12.12816525	11.96117115	10.62488651	11.26747131	11.67594814	11.75451565	12.05173206	11.29844093	11.77808952	11.49926281	11.78271961
0.334049353	-0.130304449	Q8BIF2	Q8BIF2	RFOX3_MOUSE	Rbfox3	RNA binding protein fox-1 homolog 3	Color2 [A=255, R=169, G=169, B=169]	1	4		11.05791759	10.84294701	11.5585928	11.72283363	11.76434517	11.90529633	11.45603085	12.15300083	11.22278881	11.62196064	11.21512604	12.19191933	12.13500023	11.90239811	11.78049469	11.7412014	12.09016228	11.88908195	10.41324711	10.63523579	12.02628803	12.63471794	11.89335823	11.54249477	12.28150082	10.28797817	11.95649624	11.4848175	12.07065773	11.56297684	10.16313362	10.40171146	10.82135105	11.52027512	11.51178265	11.31083393	12.1333313	12.32172203	11.73825264
0.225008152	-0.125935225	Q8BJY1	Q8BJY1	PSMD5_MOUSE	Psmd5	26S proteasome non-ATPase regulatory subunit 5	Color2 [A=255, R=169, G=169, B=169]	1	4		11.93248081	12.62359333	12.60707569	11.64919376	12.03298283	11.62629318	12.05020237	11.87759876	11.3525238	11.89070129	12.35342216	11.52530575	11.24911308	10.54496479	11.08546543	12.14878178	12.14856243	11.86672688	11.63605404	10.49314117	11.14359379	11.28552341	11.12205791	12.00262547	11.06724644	10.91719341	10.40792656	11.81829834	10.16646099	11.14310265	9.678462982	8.993073463	10.90695095	11.40128994	11.07637501	10.00370026	12.1584177	11.78335857	11.15237999
0.204213601	-0.165049632	Q8BL97	Q8BL97	SRSF7_MOUSE	Srsf7	Serine/arginine-rich splicing factor 7	Color2 [A=255, R=169, G=169, B=169]	1	4		12.3663578	10.76489639	11.43658161	11.38129425	11.63181782	11.72756767	12.45460987	11.45331192	10.93645382	11.5525198	10.94365025	11.7365284	12.09848309	11.81538296	11.24356651	10.99215984	11.95152473	12.16120148	9.599013329	9.929179192	11.25478649	10.48072338	9.970897675	11.67569637	11.75402355	8.331679344	11.25431442	12.25838947	12.38815975	10.46354485	8.201696396	8.475277901	9.023154259	10.82615089	11.93646526	10.9775877	10.24381924	12.42275906	11.30615234
0.934153119	0.282193839	Q8BMF4	Q8BMF4	ODP2_MOUSE	Dlat	Dihydrolipoyllysine-residue acetyltransferase component of pyruvate dehydrogenase complex, mitochondrial	Color2 [A=255, R=169, G=169, B=169]	1	4		12.39291286	12.10510349	12.64651394	12.83241749	12.10039616	12.51939297	12.72309971	12.60856438	13.45613575	12.99261284	13.05987835	12.79012012	13.53944969	13.45377254	13.27241707	12.99482155	13.22917175	13.43011284	13.34788418	13.99890804	12.60758018	12.18080425	13.4204607	12.41686344	11.88652706	12.11360168	12.63467693	12.96218586	12.90232468	12.90568256	10.27292156	12.31974792	12.92625713	13.08468914	12.28040218	12.87609482	12.69987392	12.91440964	12.95421124
1.031191098	-0.324690178	Q8BMJ2	Q8BMJ2	SYLC_MOUSE	Lars1	Leucine--tRNA ligase, cytoplasmic	Color2 [A=255, R=169, G=169, B=169]	1	4		11.42120743	11.24816513	11.858428	11.03211498	11.32639599	11.10259914	11.7128191	10.77401257	10.95998764	11.16566658	11.45591259	11.27424431	11.58548355	11.30941963	11.64244461	11.21806049	11.18754387	11.23991489	10.92626667	10.03251553	11.69208336	11.88195515	11.63945389	12.08351612	11.53434658	11.50359726	11.70461655	10.97222614	11.62287521	11.96619129	7.991198063	10.68339825	11.27803135	11.84273148	11.30015182	11.19467735	11.44715595	11.93444252	11.516119
2.865612057	0.825547035	Q8BMK4	Q8BMK4	CKAP4_MOUSE	Ckap4	Cytoskeleton-associated protein 4	Color2 [A=255, R=169, G=169, B=169]	1	4		10.04236221	8.630395889	9.204949379	10.61541843	10.40256786	11.19682312	11.4748621	11.49542999	11.11268711	11.03407001	10.88848495	10.40546036	10.68497658	11.51280499	10.42908192	11.09666252	10.50006104	10.12337303	10.5382185	13.01497746	9.810781479	10.46810818	11.55870342	10.58738804	9.64116478	9.246334076	9.506484032	11.16991234	10.89226913	8.983183861	12.48753357	11.0512085	11.26375008	10.79244041	9.647372246	10.70601273	9.907917976	10.09731388	9.83628273
0.020214655	0.012548692	Q8BML9	Q8BML9	SYQ_MOUSE	Qars1	Glutamine--tRNA ligase	Color2 [A=255, R=169, G=169, B=169]	1	4		11.30770206	11.68185329	10.99667168	11.0392065	11.0474577	11.2015543	11.55614662	10.55690861	11.25667477	11.3884964	11.50088215	11.46501064	11.1664772	10.78144169	11.45021629	11.1704073	11.12648487	11.45322418	11.18852711	10.56629372	11.19839001	10.23518848	11.28457546	11.104743	10.64746761	11.19912052	11.63210487	11.47886562	12.24786854	11.39795303	7.119352818	11.38280773	11.56319141	11.63492012	11.6684866	11.22955799	11.01618195	11.3986845	10.91718578
0.117140652	-0.068124245	Q8BMS1	Q8BMS1	ECHA_MOUSE	Hadha	Trifunctional enzyme subunit alpha, mitochondrial	Color2 [A=255, R=169, G=169, B=169]	1	4		12.03919697	12.1784687	11.36725616	12.2394762	11.9370718	12.22875214	11.59443665	11.93094444	12.31841564	12.02208328	12.25120735	12.2261591	12.32905102	12.0175848	12.43172741	11.83840466	11.88126659	12.28837013	12.1961813	11.26355267	12.78719044	12.34194374	12.21263885	12.10725307	12.27153873	11.50207138	11.8809576	12.1401968	12.42127609	12.29378796	7.5663867	11.9863081	12.31679916	12.35073471	11.93215561	11.84436417	11.90045929	11.82203674	11.90321159
2.178011093	-0.424078106	Q8BP67	Q8BP67	RL24_MOUSE	Rpl24	Large ribosomal subunit protein eL24	Color2 [A=255, R=169, G=169, B=169]	1	4		10.89950085	11.14043331	11.26346302	11.06688309	10.84773827	11.18532181	9.627807617	11.09855843	10.8867178	11.12616253	9.99077034	11.25574875	11.1568222	10.59931946	11.33162212	11.10379887	9.95396328	9.956160545	11.16702938	11.15095043	11.52309132	11.14779663	11.77868462	11.58372211	10.88519287	11.08807945	11.07785702	10.66436768	11.32595158	10.92935467	9.431829453	10.59124184	11.21729755	11.73441792	11.22715855	11.74857426	10.90597343	10.7039814	11.48928642
1.52630859	-0.773554012	Q8BT60	Q8BT60	CPNE3_MOUSE	Cpne3	Copine-3	Color2 [A=255, R=169, G=169, B=169]	1	4		12.03284168	11.82028675	11.44026184	9.530257225	10.34275246	9.604919434	12.1545496	11.12926388	10.11968136	9.268203735	11.98916721	9.268585205	11.59177494	10.17080593	11.38095856	11.21606636	10.25132847	9.553594589	9.094023705	13.68387222	12.32960892	11.57492447	11.63227272	11.55216503	9.538517952	9.327916145	12.24582291	8.892618179	9.4597435	10.81798267	13.79017544	10.79018593	11.03828144	9.853368759	11.56874466	11.30335236	11.9311657	12.80463314	11.45529079
0.891385689	-0.158454196	Q8BU30	Q8BU30	SYIC_MOUSE	Iars1	Isoleucine--tRNA ligase, cytoplasmic	Color2 [A=255, R=169, G=169, B=169]	1	4		11.70640945	11.17115211	12.16590214	11.35246849	11.77286339	11.51529121	11.81314373	11.23676777	11.87530422	11.57423401	11.58785248	11.74880886	11.78733158	11.68718719	12.12745571	11.65450191	10.98078251	10.96783829	11.81865025	10.98910332	11.51776314	12.04009438	11.71541309	12.15340042	11.85618019	11.95370579	11.62199211	11.10330772	11.69692421	11.66260624	11.15390682	11.18408203	12.41460037	11.72897911	12.19178104	11.96443462	12.13628292	11.66405582	11.72332859
1.498904926	0.315214062	Q8BWT1	Q8BWT1	THIM_MOUSE	Acaa2	3-ketoacyl-CoA thiolase, mitochondrial	Color2 [A=255, R=169, G=169, B=169]	1	4		12.0089817	12.40468693	12.2594223	11.97846413	12.69869423	12.29064083	12.07538223	11.86128902	12.83623409	12.39122486	12.7553091	12.65496063	12.57338238	12.34970665	12.9117651	12.77242184	12.71319485	12.69220161	12.82149887	11.14384556	12.67440414	12.29033279	12.79418468	11.62829971	12.31469917	11.98845387	12.78945446	13.07827759	12.51042843	12.75526714	10.96215153	12.62545586	12.65264797	12.15641499	11.78684902	11.98389149	12.4623642	11.51009655	11.66775417
0.106029137	0.079203562	Q8BXZ1	Q8BXZ1	TMX3_MOUSE	Tmx3	Protein disulfide-isomerase TMX3	Color2 [A=255, R=169, G=169, B=169]	1	4		11.94584656	11.85663986	11.94370937	11.65324783	11.24958134	11.74179554	12.22075939	10.67195702	11.56729507	12.00993347	11.80212021	9.751250267	11.32639027	10.38244629	11.59076977	11.62345219	11.69692802	11.11071205	12.06381989	10.47191238	8.777939796	10.55191994	11.46852779	11.72878742	9.426019669	9.216608047	9.679217339	9.309762955	10.03267765	8.956705093	10.97092533	11.00943661	11.22130299	11.5609684	11.40843582	11.68971443	11.41985512	10.15113354	11.84870911
0.062419708	0.083944621	Q8BYH8	Q8BYH8	CHD9_MOUSE	Chd9	Chromodomain-helicase-DNA-binding protein 9	Color2 [A=255, R=169, G=169, B=169]	1	4		12.24937725	10.34954643	12.71805286	12.96278954	12.10322571	11.81217766	11.9411211	12.95736504	9.90913105	9.737076759	10.03543663	10.85447121	12.01455402	11.59886169	12.74420547	12.94967365	9.8180933	11.85764313	12.28883457	14.28488922	12.75038433	13.06815147	11.40240479	12.24136639	12.36970329	15.00490475	14.1512785	14.88383198	12.10129929	13.5225935	17.29427147	14.42923069	14.0151968	13.05076313	13.29569721	12.60509777	9.619433403	10.51413345	12.06970501
0.047785989	0.035630695	Q8BZ98	Q8BZ98;P39054	DYN3_MOUSE	Dnm3	Dynamin-3	Color2 [A=255, R=169, G=169, B=169]	1	4		11.25381184	9.967054367	11.39586639	11.20860672	11.66206741	11.33060837	11.23201275	11.1776247	10.49755287	11.37745476	11.62781239	11.51731491	11.38782883	11.93713474	11.52482128	11.6319952	9.582983971	11.45850372	11.7208128	10.22560692	8.605565071	9.864368439	11.45854473	11.51128292	11.27860069	12.09371471	9.987891197	11.33467007	11.86570263	11.28831863	7.790626049	11.59837818	11.30902195	11.74835205	11.77556515	11.73173523	11.79327393	11.32956123	11.74302959
0.360622128	-0.197869572	Q8C0C7	Q8C0C7	SYFA_MOUSE	Farsa	Phenylalanine--tRNA ligase alpha subunit	Color2 [A=255, R=169, G=169, B=169]	1	4		8.873275757	11.30040455	10.1796484	11.17255211	11.10982418	11.12320328	10.156497	10.99639606	11.36443043	10.03499031	11.95897293	10.7134552	11.25462723	11.23305035	11.04684448	10.93124008	10.02114582	9.636014938	11.22175598	9.270120621	10.5664444	9.787315369	11.41914368	11.39811325	11.50347805	10.76230717	11.1062355	10.24793339	10.96811199	10.93638802	7.685905933	10.56234741	11.27121162	11.60628033	11.37524605	10.79838276	11.20585442	12.4269352	11.1922245
1.059001431	0.341259257	Q8C0L0	Q8C0L0	TMX4_MOUSE	Tmx4	Thioredoxin-related transmembrane protein 4	Color2 [A=255, R=169, G=169, B=169]	1	4		10.44873619	9.770124435	10.78348923	10.98470306	9.807229042	11.32488346	10.41755295	11.13513851	11.26888657	11.31465149	11.13122654	11.57323551	10.29801655	11.17572403	11.13407993	10.71423721	9.921378136	10.78867722	9.870910645	10.88871956	9.909858704	11.17110825	11.12524509	8.697919846	10.53647041	10.70328045	11.19177437	11.26307583	9.371127129	10.34395218	11.20503521	9.206942558	11.07420826	11.32982445	9.959950447	10.62181377	10.67134666	9.758879662	9.928106308
1.588818644	0.531308068	Q8C129	Q8C129	LCAP_MOUSE	Lnpep	Leucyl-cystinyl aminopeptidase	Color2 [A=255, R=169, G=169, B=169]	1	4		8.806838989	9.208297729	10.52615643	9.449299812	10.46662998	10.90773964	10.96958065	10.41361713	9.925962448	10.7592392	9.963866234	10.58713055	11.10030079	11.21538162	9.607665062	10.03251457	9.818346977	10.07636642	11.42098141	11.06968307	9.140137672	9.971591949	11.11256981	10.22278309	10.40634727	8.641866684	10.03236771	10.46071815	11.00864601	10.33781147	12.49881935	8.89649868	10.17997169	10.39199543	11.16792011	10.77177811	9.237817764	9.506630898	11.01512241
0.815832121	-0.482943823	Q8C1A5	Q8C1A5	THOP1_MOUSE	Thop1	Thimet oligopeptidase	Color2 [A=255, R=169, G=169, B=169]	1	4		11.39866352	9.071880341	12.22430325	10.9458828	11.23703098	10.32064247	9.916244507	11.32069874	9.214930534	10.53882885	10.9109354	10.91625309	10.84682274	10.94925785	10.52295399	10.3183279	9.674028397	11.54842186	9.634318352	12.23536491	10.0046854	9.832149506	9.813316345	12.51597786	11.38759708	8.726261139	13.52756214	12.87510014	11.65592003	9.537023544	12.33209229	9.402569771	8.932500839	11.2343502	12.41266537	10.19720459	11.77663898	10.91350269	11.40838814
0.475898101	-0.247100696	Q8C2Q3	Q8C2Q3	RBM14_MOUSE	Rbm14	RNA-binding protein 14	Color2 [A=255, R=169, G=169, B=169]	1	4		11.21759987	10.11607075	11.09049606	10.22421932	11.24382877	11.16173649	10.66587734	10.52163029	9.715780258	11.43848515	10.22599125	11.02917004	11.38029289	9.989746094	10.38897514	11.43277168	11.58456802	11.08392429	9.390767097	11.26851463	10.00434494	10.65582561	10.51228619	9.120692253	11.486413	8.953276634	9.720855713	9.701169014	11.54110146	10.21127987	9.597251892	8.579921722	9.102086067	10.18152905	12.27570248	10.91212559	9.766136169	10.73954391	10.59865761
0.536959014	-0.289106345	Q8C7K6	Q8C7K6	PCYXL_MOUSE	Pcyox1l	Prenylcysteine oxidase-like	Color2 [A=255, R=169, G=169, B=169]	1	4		11.34759903	11.13156128	11.69130707	11.37566948	10.5360527	10.40551376	11.24619389	10.63955784	12.02715588	10.27927399	11.53961468	11.08755589	9.18792057	10.35312462	11.09701824	10.43269825	9.317494392	10.39036274	10.33486557	10.76849365	8.868006706	10.60231876	11.31251431	9.901545525	9.163546562	9.114998817	11.05131054	9.022873878	11.3105278	10.65708637	8.003756523	8.792638779	11.1884222	10.54406643	11.00874329	11.14215183	11.06402874	11.33504963	10.36354351
0.006337609	0.006552759	Q8C854	Q8C854	MYEF2_MOUSE	Myef2	Myelin expression factor 2	Color2 [A=255, R=169, G=169, B=169]	1	4		11.71207523	11.07649517	12.09607601	12.02820969	12.12805557	11.7275629	12.00995064	12.1522789	10.7726202	12.14515209	11.82357788	12.11662006	12.25213051	12.19579029	11.45908833	12.07273579	12.4605732	12.12409496	10.03840542	9.99977684	9.264663696	9.873314857	11.63079453	11.92374706	11.8342495	8.692243576	9.557391167	12.22614765	11.91172886	9.114182472	7.695890427	11.08135033	9.042218208	10.12567997	12.19285107	11.14153862	11.04320526	11.89429474	12.24250698
1.274946601	0.376032636	Q8CAQ8	Q8CAQ8	MIC60_MOUSE	Immt	MICOS complex subunit Mic60	Color2 [A=255, R=169, G=169, B=169]	1	4		11.89336586	11.45555878	12.02449226	12.43139076	12.71182823	12.40902233	12.91587162	12.55999088	12.73140144	12.03650665	12.72274113	12.19956207	12.20735645	13.38918781	12.50726891	12.36942005	12.56418514	12.59382534	12.55203533	13.87655544	9.164945602	12.61820412	12.73166466	11.93514633	12.06398487	12.26126671	12.59220028	12.73018169	12.77654648	12.63856506	12.91553402	12.04442501	12.37376213	12.17846584	12.26164246	12.22174072	12.54628944	11.72612476	12.30859756
0.406415153	0.121270875	Q8CAY6	Q8CAY6	THIC_MOUSE	Acat2	Acetyl-CoA acetyltransferase, cytosolic	Color2 [A=255, R=169, G=169, B=169]	1	4		11.14240074	10.43142414	11.55875587	11.41788387	10.93207455	11.03171539	11.17581177	11.20780182	11.03584385	11.43964386	11.14015865	11.44079685	10.99245644	11.45664215	11.0170517	11.29906464	11.97310162	11.43568039	11.30085564	12.67720413	10.58993244	11.44381905	10.21813965	11.7003746	11.35095596	11.2615366	11.24120235	11.67307949	11.59175587	11.177145	12.2124176	11.10939312	10.99316502	10.73744202	11.06196499	11.09214306	10.78197479	11.13004303	11.09828854
0.587490419	0.281263288	Q8CF66	Q8CF66	LTOR4_MOUSE	Lamtor4	Ragulator complex protein LAMTOR4	Color2 [A=255, R=169, G=169, B=169]	1	4		9.393184662	11.78874302	9.384925842	11.07379341	11.32666016	11.04663944	11.86001968	10.9407692	11.8687458	11.5058012	11.84643841	10.7837677	10.68647385	10.68916988	10.93126202	11.15319729	10.05284786	9.98900032	10.32556248	10.01726246	11.283494	11.73176003	11.51784134	10.78034306	9.017661095	9.503732681	10.07335377	10.95691299	11.4422226	10.60005188	11.77564716	8.930394173	10.88950443	10.71422863	9.433953285	11.42962646	11.3683157	11.21551514	10.71762466
0.396457815	-0.265351556	Q8CG48	Q8CG48	SMC2_MOUSE	Smc2	Structural maintenance of chromosomes protein 2	Color2 [A=255, R=169, G=169, B=169]	1	4		13.38340759	12.65015602	13.7081461	13.91212177	11.76433659	13.38957787	12.86671829	14.55913258	13.5345583	13.36771488	13.37257957	12.49428272	14.56740952	13.31547546	13.80177879	12.98896694	13.53143024	14.52106094	14.37972355	10.61998177	13.85141754	14.76288509	13.8802433	14.04833317	13.79750919	18.02612305	13.67063427	13.95495987	12.50781155	14.04132557	12.6679945	13.67004776	14.02314758	13.9091053	13.86274338	13.87881756	13.82718372	14.52086449	13.64746952
0.608632473	-0.15300824	Q8CGC7	Q8CGC7	SYEP_MOUSE	Eprs1	Bifunctional glutamate/proline--tRNA ligase	Color2 [A=255, R=169, G=169, B=169]	1	4		12.28725624	11.92044926	12.27870178	11.89570808	12.07044315	12.19283199	12.31675148	12.19651031	12.47485924	12.22080421	12.40293217	12.34389114	12.47651291	12.34386539	12.99139595	12.01111889	12.30495262	12.0511446	12.21997356	12.45603371	12.38481617	12.40370464	12.57843876	12.56075287	12.37979031	12.45396805	12.60341263	12.10055733	12.31422615	12.34181881	9.868694305	11.81422234	12.63868523	12.56128311	12.53386307	12.27711296	12.4837532	12.26633549	12.09078693
0.005434172	-0.010041912	Q8CHG3	Q8CHG3	GCC2_MOUSE	Gcc2	GRIP and coiled-coil domain-containing protein 2	Color2 [A=255, R=169, G=169, B=169]	1	4		15.75541973	16.67818832	14.2750988	14.61162472	9.254668236	12.00789261	9.842704773	13.48470974	12.28981113	11.4677124	14.3765049	12.20363235	11.90008926	9.750845909	11.93790722	13.57153893	12.14792633	11.83698559	11.96240807	15.95650959	15.78086758	12.42109489	11.46110058	12.46835423	12.12180901	15.7461834	15.48293114	15.03997707	14.1488266	14.92815781	19.86641502	15.87390995	14.12259388	13.96195602	13.32853508	11.54219055	11.36168575	12.23391056	14.43866825
3.135902462	0.527222795	Q8CI94	Q9WUB3;Q8CI94	PYGB_MOUSE	Pygb	Glycogen phosphorylase, brain form	Color2 [A=255, R=169, G=169, B=169]	1	4		11.71806145	12.80902004	11.9865818	11.94225025	11.74816799	12.36128902	13.53261185	12.60745525	13.07556438	12.22805214	13.30440807	12.67016029	13.14992809	12.72506618	11.74211597	12.76419735	12.81688213	12.62617493	13.21600056	13.36745548	12.7717247	11.25193214	12.78249264	11.99437809	11.84077358	11.49882889	12.21126461	12.49303532	12.86049175	12.6148386	11.80431652	12.2758131	12.43263626	12.60055447	12.69934464	12.66021252	12.05473995	11.78935432	11.79119587
0.951048701	0.294776032	Q8CIE6	Q8CIE6	COPA_MOUSE	Copa	Coatomer subunit alpha	Color2 [A=255, R=169, G=169, B=169]	1	4		11.40041542	11.53736401	11.83157635	11.62381744	12.41876411	11.84875965	12.26198578	11.40905666	11.90177155	11.77221107	12.23475456	12.24539185	11.64479828	12.65014553	11.78072453	12.07487774	11.97860718	12.30892467	11.40780449	13.60495853	9.525383949	11.6923933	11.13044834	11.92453766	11.77049065	11.0235672	11.94208908	11.87516212	12.52661419	11.63372612	10.70619392	11.51800919	11.4783802	12.11838913	11.31540394	10.97859573	12.0099268	11.88956833	11.46556091
0.087512517	-0.03981534	Q8CIG8	Q8CIG8	ANM5_MOUSE	Prmt5	Protein arginine N-methyltransferase 5	Color2 [A=255, R=169, G=169, B=169]	1	4		12.07062435	11.94805336	11.53336906	11.1832943	12.18670845	10.90287209	11.72188091	11.24551105	10.75421143	11.56174183	11.53233624	11.95508671	11.53234577	11.23773003	11.37613106	11.9435482	11.84946346	10.87913895	11.13265991	10.13409328	12.3180933	11.8225193	11.2317009	11.21443462	11.25630283	11.52740383	12.36711979	12.11141968	11.32102013	10.72495747	12.79839039	10.6420517	10.50408363	11.23978901	11.31419277	10.55018902	11.37125397	11.02254772	11.6051836
0.057652057	0.050800138	Q8JZK9	Q8JZK9	HMCS1_MOUSE	Hmgcs1	Hydroxymethylglutaryl-CoA synthase, cytoplasmic	Color2 [A=255, R=169, G=169, B=169]	1	4		12.06354046	11.87243652	12.20884132	12.21713066	11.82971859	12.08358192	11.97199249	12.05165768	11.95612907	11.74831486	11.47835541	12.48880196	11.89008904	12.00174618	11.34301376	12.18003941	12.16630459	12.38270473	11.50033855	10.15928364	10.91492367	10.27981949	11.84677505	11.83450699	12.42377472	7.97496891	11.7516861	11.7979002	11.45274067	11.89690781	7.768072128	8.576833725	11.32081223	12.18346214	11.69285488	12.03870678	11.92555428	11.75855255	10.67126656
0.028195849	0.022135291	Q8JZQ9	Q8JZQ9	EIF3B_MOUSE	Eif3b	Eukaryotic translation initiation factor 3 subunit B	Color2 [A=255, R=169, G=169, B=169]	1	4		11.30569744	8.673154831	10.94974613	11.07668209	9.754462242	10.79061699	10.30638409	10.8362875	10.11460018	11.12625313	11.83949089	10.82823181	9.978866577	10.29652309	11.27306747	11.25968456	10.01838398	9.46884346	11.0304327	9.48680687	11.27622318	11.10987663	10.93491459	10.40894508	10.90422058	11.35584068	10.07720184	10.09867287	10.6400013	9.426696777	6.742179394	11.17607307	10.53233624	11.92090321	10.73978901	10.86245155	10.09747887	9.232840538	10.91499805
1.51278576	-0.402384509	Q8JZU2	Q8JZU2	TXTP_MOUSE	Slc25a1	Tricarboxylate transport protein, mitochondrial	Color2 [A=255, R=169, G=169, B=169]	1	4		12.51597309	12.79101658	12.12429237	12.54488945	12.36063004	11.71282768	10.10737228	11.47104549	11.6372366	12.04721928	12.20919418	12.00805759	10.7826786	12.66487598	12.43367386	11.88919926	12.47794533	11.97460461	11.53024006	10.41785145	12.14771652	12.66459179	11.91427326	12.80332756	12.20043278	12.21630955	12.43443489	12.54511166	12.10000801	12.07189465	13.43979168	11.61599255	11.94438648	11.73074627	12.02467918	12.13714504	12.88694859	12.73583698	12.7830925
0.002913741	-0.001823291	Q8K0U4	Q8K0U4	HS12A_MOUSE	Hspa12a	Heat shock 70 kDa protein 12A	Color2 [A=255, R=169, G=169, B=169]	1	4		10.83921909	10.51229572	10.60620117	11.45723724	11.58678341	11.14489365	11.57763195	11.0076437	11.32264328	11.81962013	9.96670723	10.85984516	11.19225597	11.57545853	10.60619259	11.27597332	11.72843075	10.66233921	11.18975639	10.16741085	9.749922752	11.07912445	10.60535908	11.01541519	11.17630386	10.61996269	10.11548615	10.87115097	11.71482944	11.06396103	7.585798264	11.05856037	10.46028137	11.2451067	10.94803143	11.30762196	11.38543606	11.18311405	11.09782124
1.00019632	-0.158172831	Q8K1M6	Q8K1M6	DNM1L_MOUSE	Dnm1l	Dynamin-1-like protein	Color2 [A=255, R=169, G=169, B=169]	1	4		12.15859413	12.19775105	11.80115891	12.14672756	12.04122448	11.68700409	11.91329384	11.65531635	11.8071537	11.86830521	11.96170616	11.54157543	11.83141422	12.55891132	11.88856411	12.34315205	11.51802826	11.6280489	11.67840672	10.93642044	11.79794121	11.73351955	11.81083298	11.94918442	11.83754158	11.60276413	11.89712715	11.86681938	11.97367573	12.03512573	10.96745014	11.72648621	11.43156528	11.54755497	11.8899374	12.00309277	12.38323402	12.29074192	11.90786362
0.159881174	-0.104063909	Q8K2B3	Q8K2B3	SDHA_MOUSE	Sdha	Succinate dehydrogenase [ubiquinone] flavoprotein subunit, mitochondrial	Color2 [A=255, R=169, G=169, B=169]	1	4		11.8506403	11.65861797	11.24620628	11.56347752	11.6601963	11.29348278	12.22806454	10.85411263	12.09269142	11.25671577	12.20884418	11.66941643	11.92138004	10.00276375	11.05751801	11.6269455	12.05970573	11.67218208	11.97402	11.48445034	10.08748055	11.82818794	11.74034977	11.47179699	12.25494576	9.71086216	11.78656006	11.59592438	11.72592449	11.60501671	8.698460579	8.250538826	11.48027992	11.16446686	9.978703499	11.90895557	11.43118954	11.32853985	11.37748718
0.928503918	-0.362588691	Q8K2C9	Q8K2C9	HACD3_MOUSE	Hacd3	Very-long-chain (3R)-3-hydroxyacyl-CoA dehydratase 3	Color2 [A=255, R=169, G=169, B=169]	1	4		10.79656696	10.30151939	11.15632915	10.43791866	9.366030693	11.53240967	9.421759605	10.97047997	11.05835056	11.44207764	10.93891811	10.6324501	9.789753914	10.30800819	10.95532322	10.61452579	10.89424133	11.46369267	10.22917938	10.19601059	11.8742857	10.07853031	11.43906689	11.54300785	11.71890545	11.09919643	11.55834866	10.55665016	10.05545139	11.6187067	9.227327347	8.378480911	11.06216049	10.78884029	11.5860281	11.25392437	11.55251503	11.12567806	10.75753212
0.569138017	-0.417662996	Q8K310	Q8K310	MATR3_MOUSE	Matr3	Matrin-3	Color2 [A=255, R=169, G=169, B=169]	1	4		12.28707123	12.14102745	12.52451515	11.90814877	12.03140163	12.10016918	12.26038456	12.07910442	11.07110023	12.17308712	12.21850586	12.38882446	12.46517849	12.52244186	11.88289547	12.02946281	12.6267128	12.67782116	9.26285553	10.85642529	12.31607246	12.08065414	10.49094105	12.15902901	12.38944817	9.090333939	11.59827137	12.17083549	12.34521675	8.279999733	7.700504303	8.38328743	11.12140369	9.971747398	12.11510563	11.17865849	11.02437782	12.46884537	11.50588608
0.48423182	0.194438974	Q8QZT1	Q8QZT1	THIL_MOUSE	Acat1	Acetyl-CoA acetyltransferase, mitochondrial	Color2 [A=255, R=169, G=169, B=169]	1	4		9.60447216	9.729949951	10.93113613	10.63224983	10.67433357	10.97234058	9.207754135	10.76831627	11.51568985	11.16332245	10.20952225	11.20153618	10.83530807	11.1469698	11.04658508	11.02561665	11.8767128	11.48666382	10.79605579	11.0573082	9.71052742	11.21502304	10.4737463	11.29214859	11.559865	9.299573898	11.21267223	11.11745453	11.43489933	9.507611275	10.91689491	10.48800087	11.07977104	10.16308117	9.471818924	11.25489902	10.73126793	11.49084568	10.79741001
0.625542614	-0.279199352	Q8QZY1	Q8QZY1	EIF3L_MOUSE	Eif3l	Eukaryotic translation initiation factor 3 subunit L	Color2 [A=255, R=169, G=169, B=169]	1	4		11.06567192	10.86069107	9.957320213	11.28463936	10.87119675	10.87505817	10.12690449	10.65452003	11.23402119	11.17731953	11.61759567	11.07115364	11.36816311	11.95197296	11.00515461	11.15739727	10.53461361	11.26617146	10.68069363	10.94546509	9.531447411	11.5440712	10.81257057	10.65409851	11.31494522	10.76322079	10.90342236	11.28654575	10.22617149	10.98279381	7.80693388	8.28751564	10.54906273	11.05646133	11.4438343	11.13914871	11.51486206	11.61034203	11.11032677
0.017328002	0.014186018	Q8R001	Q8R001	MARE2_MOUSE	Mapre2	Microtubule-associated protein RP/EB family member 2	Color2 [A=255, R=169, G=169, B=169]	1	4		11.24102974	11.62380886	11.68241501	11.10088539	10.61615372	11.28747559	8.533605576	11.78305912	11.97254562	10.96396542	11.98035049	11.20966625	11.95656109	9.816677094	11.13864326	10.21124363	10.82777977	11.84789467	12.00620365	11.16417885	10.57579422	11.67417049	10.772892	11.39472485	11.8666687	8.122830391	10.27151012	11.34181309	11.36672688	11.74054813	7.785826683	10.56432152	11.71674633	11.80850983	11.43702888	11.41617966	11.16527748	11.16245461	10.8066864
0.384223197	-0.231315261	Q8R081	Q8R081	HNRPL_MOUSE	Hnrnpl	Heterogeneous nuclear ribonucleoprotein L	Color2 [A=255, R=169, G=169, B=169]	1	4		12.51768398	11.74839401	12.41829777	12.21620369	12.61795616	12.62491608	12.39197159	12.49471855	10.56854534	12.34350777	11.72103119	12.55365372	12.88452911	12.51019096	11.87007141	12.12884808	12.32409573	12.70283031	10.65548611	10.27418041	12.37281895	11.99837875	11.83058643	12.6065321	12.1759367	10.44328499	11.76148891	12.27736855	12.5790987	10.6139555	7.788305283	11.18160534	10.96595001	11.52530575	12.1712141	11.29397774	11.39061546	12.52447319	11.97224426
0.113924478	0.048325203	Q8R1B4	Q8R1B4	EIF3C_MOUSE	Eif3c	Eukaryotic translation initiation factor 3 subunit C	Color2 [A=255, R=169, G=169, B=169]	1	4		11.70089531	11.4151926	11.1497221	11.31120872	11.29910469	11.26019001	11.20138931	11.29347706	10.63588142	11.05835724	10.5376749	11.33366394	11.21810913	11.93180847	11.22729683	11.37582684	11.90179825	11.11251163	11.31869507	10.53851604	9.378036499	11.09600353	11.10668755	11.42038155	11.28113556	10.28841591	11.13572884	11.67615128	10.29296589	11.50183201	9.494123459	10.81313133	11.41147423	11.63081741	11.03243828	10.42360973	11.51598072	11.54526424	11.21893215
0.4661581	0.269690456	Q8R2Z5	Q8R2Z5	VWA1_MOUSE	Vwa1	von Willebrand factor A domain-containing protein 1	Color2 [A=255, R=169, G=169, B=169]	1	4		9.278367996	9.150298119	11.09674835	9.766318321	11.09343719	9.587248802	11.66474533	11.08464909	11.08695221	11.58615017	12.10334015	11.50771999	10.89880562	11.4200182	10.84388161	11.4983902	9.626785278	11.649189	11.41449451	9.988937378	9.822393417	10.96178246	11.3884964	9.588467598	10.53396225	10.87154293	11.672019	8.662975311	12.0435915	11.44239426	8.453836441	11.21295834	11.25739956	11.73034668	11.29354095	10.65302372	9.934031487	10.56317711	12.04050541
0.303072594	-0.156603643	Q8R5J9	Q8R5J9	PRAF3_MOUSE	Arl6ip5	PRA1 family protein 3	Color2 [A=255, R=169, G=169, B=169]	1	4		11.85622311	11.70817852	11.63317204	11.43579483	11.63221359	11.4521637	12.07842064	10.79580402	11.77482796	12.14512348	12.12425709	11.28250885	10.53912926	11.41249084	12.10639572	11.06779099	11.36539841	11.53484249	10.02234745	10.49080849	11.89222431	11.31602669	11.90326786	11.21684265	9.328831673	10.79215622	11.18939877	9.677585602	11.97245979	11.5138855	10.95012569	9.011283875	10.97853851	10.00443172	10.72378922	10.36506462	11.53479862	11.86071491	11.75491238
0.635727003	0.260079117	Q8VBT0	Q8VBT0	TMX1_MOUSE	Tmx1	Thioredoxin-related transmembrane protein 1	Color2 [A=255, R=169, G=169, B=169]	1	4		9.407400131	9.622666359	9.250757217	9.914450645	10.37326717	10.74360561	10.17378998	9.753596306	10.51745319	10.79757214	9.881801605	10.3544035	10.23884678	11.65579891	9.52905941	10.00063419	11.05467224	10.14122581	10.25682259	10.60085678	9.803783417	11.45256042	10.77938271	9.939494133	10.14682293	8.836274147	9.388854027	10.33854675	10.28752899	10.50851822	7.875376701	8.700175285	10.14572811	9.067071915	9.613199234	9.178804398	10.04671764	10.06690121	9.898199081
0.549669087	0.236923512	Q8VCM8	Q8VCM8	NCLN_MOUSE	Ncln	BOS complex subunit NCLN	Color2 [A=255, R=169, G=169, B=169]	1	4		10.90911293	8.872890472	10.98365593	11.15320969	11.2630167	11.2471323	11.74387932	10.83580589	11.58742619	11.33592606	11.48264694	10.94372368	11.08761501	11.20659924	11.13791943	11.21763706	11.6865797	10.56350136	11.18758678	10.45217609	11.11333179	11.22748375	11.28665543	11.27575207	10.98496628	8.236934662	10.7150526	9.197189331	11.16368771	11.59534645	9.977508545	9.834373474	10.88694668	11.02727699	10.49978638	10.9646368	10.81370068	10.68830299	11.62248611
1.348025462	0.59679366	Q8VD04	Q8VD04	GRAP1_MOUSE	Gripap1	GRIP1-associated protein 1	Color2 [A=255, R=169, G=169, B=169]	1	4		9.874787331	10.99856949	11.21431351	9.225552559	11.26053715	11.38832951	11.85102654	11.30848122	11.25390625	11.60842991	11.01859665	10.88288021	11.42538357	11.48840714	11.49131203	12.06468201	11.19240379	11.5099678	12.16670895	10.09924793	9.739352226	11.17577457	11.50726414	11.66982365	11.09946632	9.35870266	10.25721073	11.57927799	11.50399494	11.90257072	6.92492485	13.45748329	10.61490345	10.09793949	10.64744949	11.19245911	10.77650738	10.01514435	11.0368948
2.578771467	-0.493677078	Q8VDD5	Q61879;Q8VDD5	MYH9_MOUSE	Myh9	Myosin-9	Color2 [A=255, R=169, G=169, B=169]	1	4		11.14164734	12.08273411	11.45049477	11.6345892	11.55421925	10.83903027	11.33154964	10.91601372	11.69152069	10.55288982	10.84139919	10.93791103	11.5241251	11.18769836	11.27384853	11.31009579	10.4192152	10.8898077	10.92143154	13.97262955	11.45353794	11.70757484	10.56250954	11.20517635	11.48938179	11.22823524	11.70096016	10.84221649	11.50920582	11.60995388	11.42914486	10.43703461	10.70263195	11.3027935	11.33584213	11.26346302	11.56798935	11.69734097	11.63410759
0.683355394	-0.223254439	Q8VDJ3	Q8VDJ3	VIGLN_MOUSE	Hdlbp	Vigilin	Color2 [A=255, R=169, G=169, B=169]	1	4		10.36085796	10.55300522	10.77423477	11.213274	10.90531158	10.75637245	11.19792271	10.91588688	10.76732349	10.82469654	11.32074451	10.62288475	11.134202	10.74625397	10.87990475	11.1359148	9.447850227	10.47838497	11.1249485	12.98296165	10.83642101	11.24122047	11.47675133	10.63406658	11.09899902	10.42452335	10.91849804	10.46273708	11.45913982	11.47457314	8.853331566	10.29762745	11.21949482	10.85316181	10.62665844	10.94841099	10.70835972	11.15196133	11.16879082
0.128186858	0.063689325	Q8VDM4	Q8VDM4	PSMD2_MOUSE	Psmd2	26S proteasome non-ATPase regulatory subunit 2	Color2 [A=255, R=169, G=169, B=169]	1	4		10.48842239	10.9708252	10.27215195	10.7574234	10.2083807	10.55392647	10.59155083	10.51132774	10.50813103	10.45033455	11.44865322	10.45736027	11.09432793	11.00572968	9.983862877	10.69406223	11.41932869	11.06562519	9.911855698	9.741215706	11.06193829	8.861596107	10.19729042	10.495965	10.73821926	10.03254128	11.33488178	11.07167721	10.95161247	9.712170601	7.957129478	10.42848587	10.2025528	10.94199371	10.87123489	10.53680038	10.93535709	10.24930286	10.26922035
1.639251911	0.342361537	Q8VDN2	Q8VDN2	AT1A1_MOUSE	Atp1a1	Sodium/potassium-transporting ATPase subunit alpha-1	Color2 [A=255, R=169, G=169, B=169]	1	4		12.15316868	11.92789268	12.05704403	12.04483795	12.21885681	12.25482178	12.46960068	12.49293232	12.64920425	12.12803936	12.32723236	12.41379452	12.75533581	12.49857712	12.69742393	12.62562656	12.54236698	12.67012024	12.38286495	9.846334457	12.21456528	12.66348457	12.65479279	12.31141949	12.26791573	11.95809555	12.31857967	12.04687119	12.6937027	12.82379532	11.00289249	12.21146584	12.31022358	12.37518311	12.40548706	11.94657326	11.63514709	11.75975132	11.83104992
0.0405554	-0.094080204	Q8VED5	Q8VED5	K2C79_MOUSE	Krt79	Keratin, type II cytoskeletal 79	Color2 [A=255, R=169, G=169, B=169]	1	4		19.69786644	19.36900711	17.58452225	17.56706429	11.98260117	12.02876282	15.06634998	16.77651024	13.11834049	12.56169128	16.68502235	13.93358898	13.41344261	14.65491581	12.06531525	18.67922592	15.0636692	13.17450142	8.807479858	9.904664993	17.06190872	14.31691742	15.07964325	13.9871397	12.76007748	19.33812714	18.61200142	17.81192589	15.83355713	18.7285347	19.10304642	17.97708511	17.88245201	15.49378014	18.39400291	14.51688766	13.74626255	14.42642879	17.27610588
0.643144627	-0.183886145	Q8VEK3	Q8VEK3	HNRPU_MOUSE	Hnrnpu	Heterogeneous nuclear ribonucleoprotein U	Color2 [A=255, R=169, G=169, B=169]	1	4		12.37320805	12.08877182	12.65797234	12.60338497	12.49453354	12.6446743	12.2329874	12.75253963	11.55636215	12.56430244	11.7583437	12.73710823	12.73922348	12.62362576	11.92607307	12.18916702	12.87733746	12.95696068	11.12171459	11.88938999	12.63300228	12.29891872	11.41701412	12.82052231	12.8247385	11.92875481	12.12530041	12.42238045	12.385396	11.7134943	11.1331358	11.1159544	11.68978882	11.88516617	12.2842598	12.12873554	11.66683197	12.49369049	12.09745312
0.292963998	0.125732538	Q8VEM8	Q8VEM8	S25A3_MOUSE	Slc25a3	Solute carrier family 25 member 3	Color2 [A=255, R=169, G=169, B=169]	1	4		11.63171387	12.21339321	11.65531158	12.16878223	11.88281155	12.54623604	9.715673447	12.29649734	12.75424671	12.34333611	12.42649841	12.09640884	12.08989716	11.92407036	12.0451622	12.14799309	11.35620403	11.87694263	12.34815788	11.34399033	11.78281403	12.42866611	12.4367609	11.7710228	12.04344749	11.27606583	11.93635082	11.24036217	11.98930264	11.92633343	9.888149261	11.29719162	11.76237392	11.7045517	11.40708733	11.80585289	11.80071831	10.5692482	11.42119694
0.715948807	-0.310181592	Q8VIJ6	Q8VIJ6	SFPQ_MOUSE	Sfpq	Splicing factor, proline- and glutamine-rich	Color2 [A=255, R=169, G=169, B=169]	1	4		12.25050259	12.08559895	12.83255577	12.10144043	12.41136265	12.08927822	12.29966259	12.35409832	10.87001038	12.45852757	11.79742241	12.39896297	12.84568977	12.20975494	11.79901028	11.95988941	12.55061913	12.66697884	11.13714504	11.21779537	12.21030331	12.22650242	11.84406281	12.389884	12.18894768	11.18707943	12.0156908	12.51000786	12.13876724	11.43222332	8.224563599	11.07505798	11.0502367	10.85443211	12.00400639	11.35062981	11.62336445	12.87094307	11.99292088
1.390328197	0.295078238	Q91V12	Q91V12	BACH_MOUSE	Acot7	Cytosolic acyl coenzyme A thioester hydrolase	Color2 [A=255, R=169, G=169, B=169]	1	4		11.58703232	11.1791563	11.30198193	12.09403515	11.68097496	11.23946762	10.36141777	10.93849945	11.17993355	11.93006134	11.46999264	12.15721416	11.64544201	11.72243214	11.08807945	11.36434841	11.29385662	11.70404243	10.72993469	10.22389889	11.24310875	10.1280632	10.98132515	11.25353432	11.1799469	10.44381332	11.15037537	12.24215603	11.30359268	11.64451885	10.93897724	11.88508606	11.38519955	11.23735332	11.23927021	10.89912987	11.35630322	11.23924065	11.3314209
0.551490647	0.304412996	Q91V41	Q91V41	RAB14_MOUSE	Rab14	Ras-related protein Rab-14	Color2 [A=255, R=169, G=169, B=169]	1	4		11.06087875	9.190203667	11.31226444	9.789569855	11.67255783	11.0913887	11.77919006	10.75767326	11.22216129	11.64187527	11.58848	9.913139343	11.18418694	12.47245693	10.21335983	11.37085056	11.01570034	10.92845154	11.31261635	13.8832922	9.662471771	11.95918655	10.73426914	10.38797379	11.083745	8.916752815	11.42192268	11.35192776	11.7897501	10.77667141	11.65776539	9.351145744	10.41086483	10.00391197	11.36376762	10.21576309	11.09103203	10.74119568	10.78537846
0.999803444	-0.479091496	Q91V61	Q91V61	SFXN3_MOUSE	Sfxn3	Sideroflexin-3	Color2 [A=255, R=169, G=169, B=169]	1	4		12.27458477	12.6506319	12.37830544	11.98190212	11.83237553	11.79551601	11.81279087	11.6368742	11.8318615	11.72461224	11.98666668	11.61304855	11.42276955	10.86855125	12.19490147	12.29746056	11.88220406	11.51131248	11.24688339	10.25412178	9.481643677	12.98247528	11.71183872	11.7348156	11.7271843	11.54107761	11.89992332	9.188221931	9.777482033	9.722180367	7.896790504	10.16300774	11.05142689	11.01682949	11.7314167	11.29758644	11.23534393	11.40873337	11.28702545
1.31969174	-0.305057476	Q91V92	Q91V92	ACLY_MOUSE	Acly	ATP-citrate synthase	Color2 [A=255, R=169, G=169, B=169]	1	4		12.34034538	12.07962799	12.26513481	12.47617912	12.21243572	12.19756413	11.7472868	11.47846603	11.60607243	11.9285183	12.21705818	12.41328907	11.50499821	12.70576191	11.81533909	12.04685497	12.20970345	12.44013214	11.58678818	10.07622719	11.81346416	11.83765984	11.49323463	12.39875412	12.49750805	12.10796547	12.31306171	11.91957092	12.08175945	11.98209476	11.36418438	10.93387508	12.0193367	11.9902916	12.66100788	12.34928131	12.51982498	12.66004944	12.53490829
0.149469956	-0.064502341	Q91VA7	Q91VA7	Q91VA7_MOUSE	Idh3b	Isocitrate dehydrogenase [NAD] subunit, mitochondrial	Color2 [A=255, R=169, G=169, B=169]	1	4		11.94271278	11.29811382	11.5397892	11.64021301	11.94599247	11.39300919	11.5530386	11.46568394	11.81587982	12.12165642	12.21145058	11.61666393	11.74892616	11.2844944	11.64454174	11.1812706	10.43211365	11.26015472	11.54794502	11.83836079	10.90865517	11.24029636	11.62811279	10.95900249	10.64775562	10.89461327	11.91156387	10.99902058	11.95347214	10.55798054	8.99178791	11.00168228	11.12458706	11.21196747	11.71177483	11.26059055	11.65019894	11.23821926	11.15541267
0.166114168	-0.135092479	Q91VC3	E9PV04;Q91VC3;A0A0N4SVP8	IF4A3_MOUSE	Eif4a3	Eukaryotic initiation factor 4A-III	Color2 [A=255, R=169, G=169, B=169]	1	4		11.15751743	11.0596962	11.30500126	10.41201973	11.71380329	11.19807625	12.14159012	11.42510033	9.421009064	10.78956604	11.22650814	11.03190804	11.57914162	12.40162086	10.19665146	10.43993473	11.93177509	11.24716187	9.645314217	13.41475105	10.74893093	10.14859104	11.00431156	11.46933651	11.52137947	9.71374321	11.00699902	11.83229637	10.77090359	10.78049088	7.542019844	8.385222435	9.460830688	10.15534782	10.40838242	10.15161228	8.406153679	11.72416401	10.27841473
0.56618327	0.299905781	Q91VD9	Q91VD9	NDUS1_MOUSE	Ndufs1	NADH-ubiquinone oxidoreductase 75 kDa subunit, mitochondrial	Color2 [A=255, R=169, G=169, B=169]	1	4		11.29932785	11.57583714	11.20114994	11.11232185	11.36577034	11.2141304	12.0059576	11.3221817	11.94620132	11.50838375	11.84379959	11.15348911	11.58818054	11.73096275	11.62344742	11.728652	12.2645216	11.68332386	11.63916874	13.64671612	9.150305748	9.736263275	11.56833172	10.82738209	10.89780807	10.85974407	10.9796257	11.31074905	12.16294193	11.8244772	7.353775978	11.87290573	11.85909176	11.49584007	11.2863903	11.30114174	11.71118546	11.21905327	10.99415493
0.641365043	-0.323263012	Q91VI7	Q91VI7	RINI_MOUSE	Rnh1	Ribonuclease inhibitor	Color2 [A=255, R=169, G=169, B=169]	1	4		10.79581261	9.416863441	11.26475906	11.5289917	12.24175358	11.29746628	11.09324551	10.19886208	11.57092762	11.3366127	9.588301659	11.05581093	10.86172295	10.26224804	11.46951962	10.92583656	11.55359077	11.50006962	10.72758865	9.281687737	10.33347225	9.578148842	10.87617207	11.53145981	11.86001587	9.351247787	12.72794819	11.17395782	9.732935905	9.755346298	8.640967369	11.1261692	10.66594887	11.31547832	10.66289043	10.84561539	11.07167053	11.523983	11.91829681
0.375015339	0.146435362	Q91VR2	Q91VR2	ATPG_MOUSE	Atp5f1c	ATP synthase subunit gamma, mitochondrial	Color2 [A=255, R=169, G=169, B=169]	1	4		11.80225372	12.06787109	11.26806259	11.44978809	11.70734215	11.90209579	11.59791756	11.50698662	12.54374027	12.00158405	12.05419064	11.28598022	11.81281948	11.8013649	12.02962875	11.48654842	11.82714462	11.62818146	11.84481144	9.478572845	11.09776878	11.75726032	12.2415514	12.03525257	11.66573143	11.53263855	9.469776154	12.10555172	11.58346367	11.89394951	10.60165024	11.52126217	11.94954205	11.9159317	12.13788414	12.25611687	11.74326038	11.86411667	11.58535194
0.145239251	-0.111687474	Q91VW3	Q91VW3	SH3L3_MOUSE	Sh3bgrl3	SH3 domain-binding glutamic acid-rich-like protein 3	Color2 [A=255, R=169, G=169, B=169]	1	4		11.98149586	12.22680378	12.27313709	12.41209888	11.61299324	12.01909065	11.46523476	11.90117264	11.26133728	12.31071472	10.83991241	11.78456974	11.49603462	10.81370068	10.18048096	11.17453861	11.84803581	12.65700817	11.37929153	9.203201294	11.51025486	9.316148758	10.91592407	11.96508408	11.56518269	9.307008743	10.43308449	11.4410038	11.78447151	11.72353268	7.323218822	11.4125061	11.0045433	11.17333984	11.95756245	11.95887566	11.85119438	12.25040245	11.02853489
0.400927617	-0.227255069	Q91W50	Q91W50	CSDE1_MOUSE	Csde1	Cold shock domain-containing protein E1	Color2 [A=255, R=169, G=169, B=169]	1	4		11.60090733	11.34649754	11.41385555	11.51124382	11.38027191	11.4070549	11.86714363	11.24023724	11.16043282	10.7359705	11.9864397	11.43934822	11.9034977	11.63017654	11.44205189	11.48966694	11.68561649	11.24146461	11.41927528	10.83052158	9.259612083	11.89616585	11.1887064	11.67701912	10.9584074	10.97109795	10.98928833	9.570883751	11.43806458	11.11643505	6.948399544	9.31966877	11.08249474	11.48621655	11.3964653	11.43961811	11.8960104	11.62920666	10.93653488
2.807489242	-0.877555554	Q91W59	Q91W59	RBMS1_MOUSE	Rbms1	RNA-binding motif, single-stranded-interacting protein 1	Color2 [A=255, R=169, G=169, B=169]	1	4		11.37840843	12.20555782	10.79996967	11.99027729	11.90755939	11.91170692	11.14071465	11.05663776	10.90142536	11.00061321	10.71087551	11.25051212	10.56359959	9.634304047	11.61386776	11.08094406	11.05398655	10.47720146	11.40326214	11.11859035	11.96892262	12.00295258	11.10815811	10.98857117	12.45505524	11.67349434	10.59178448	11.51504898	11.37660313	9.333355904	6.823174	11.1135273	11.67539215	11.53138638	11.12356567	12.13896561	12.46345806	11.69853497	11.89177227
0.988994193	0.350377341	Q91WC3	Q91WC3	ACSL6_MOUSE	Acsl6	Long-chain-fatty-acid--CoA ligase 6	Color2 [A=255, R=169, G=169, B=169]	1	4		9.572030067	12.24165821	11.45308018	11.66094971	12.14696026	11.88179111	12.02946281	11.80753994	11.91373062	11.55050182	12.07172394	12.42006302	12.40897751	12.98750782	12.22061443	12.64494896	12.60140133	11.56648731	12.10499477	10.73358727	11.60181713	12.53162956	13.0222826	12.75067806	12.10768795	11.47757626	12.29776192	12.17947388	12.71538734	12.22885799	12.24855614	12.12436676	12.36146641	11.3404007	13.50173759	11.7652483	11.97024632	12.03034306	11.4705925
0.300900307	-0.18699291	Q91WJ8	Q91WJ8	FUBP1_MOUSE	Fubp1	Far upstream element-binding protein 1	Color2 [A=255, R=169, G=169, B=169]	1	4		11.25405979	9.227144241	11.28129864	10.97706509	11.54115486	11.04567146	11.73456097	11.27679348	10.24393177	9.928979874	11.01036072	11.10958862	11.73927021	10.8993187	11.13227463	11.20373344	11.53591728	11.52722263	10.22042274	12.31126595	11.21012974	10.27760124	9.483757973	11.01124859	11.16391373	8.942344666	10.8850708	11.56838799	11.81493855	9.610705376	8.649859428	8.616382599	10.18121433	9.541790009	11.12720776	9.388860703	11.4314661	11.40333748	11.28400326
0.700963535	-0.275735662	Q91WK2	Q91WK2	EIF3H_MOUSE	Eif3h	Eukaryotic translation initiation factor 3 subunit H	Color2 [A=255, R=169, G=169, B=169]	1	4		9.343273163	8.907090187	11.50565815	10.15518475	9.496909142	10.10415363	9.339105606	10.23768806	9.046108246	9.97219944	10.10063648	9.229969025	9.939703941	9.801782608	10.04383373	10.41795826	10.10571957	10.16287708	10.43539906	10.05390549	9.853250504	9.855467796	11.07596684	10.69754982	10.44139862	10.10378647	10.41279221	10.22263813	11.62599659	10.77156353	7.612154961	9.276630402	10.41053581	10.0979147	10.52931309	10.05213356	10.10378647	10.14362526	11.52720356
0.544287792	-0.301907869	Q91WQ3	Q91WQ3	SYYC_MOUSE	Yars1	Tyrosine--tRNA ligase, cytoplasmic	Color2 [A=255, R=169, G=169, B=169]	1	4		10.81326008	9.460144043	10.61227894	11.05975723	10.49029922	10.65795231	11.61300182	10.99820995	10.86100197	11.0154705	10.79489517	11.13105965	11.27530956	12.28060818	9.848662376	10.9910183	10.07154083	9.392107964	11.02465534	13.01740837	8.920183182	11.17788029	11.46646404	11.34988403	10.89309692	11.85451031	11.52088356	11.37234783	11.29182148	11.53454113	7.58607769	9.481142044	10.69376564	11.55522156	12.4391346	10.99687576	11.01074505	11.64106274	11.16743088
2.891679051	-0.419547434	Q91YQ5	Q91YQ5	RPN1_MOUSE	Rpn1	Dolichyl-diphosphooligosaccharide--protein glycosyltransferase subunit 1	Color2 [A=255, R=169, G=169, B=169]	1	4		11.97053337	11.92898846	12.23966122	11.86183548	12.14601135	11.633708	11.92198944	11.46150017	11.99490166	11.45861149	11.57190418	11.68361759	11.72259426	10.71125793	12.26550674	11.3952446	11.88015747	11.52066803	11.95262146	14.04236031	11.72227859	12.51106548	11.98276901	12.02866936	11.84363461	11.9990139	12.08563137	11.97451115	11.96347046	11.56160259	11.76047039	11.45660114	11.90600777	11.95246124	12.15092468	11.73358727	12.29564285	12.28364944	12.08095074
0.992451761	-0.410233758	Q91ZU6	Q91ZU6	DYST_MOUSE	Dst	Dystonin	Color2 [A=255, R=169, G=169, B=169]	1	4		10.57919312	11.35505962	10.87575722	10.61486626	11.7847662	10.7050705	11.86460018	10.81827831	11.0639677	9.827612877	11.38197517	9.853503227	10.86401558	11.35096645	10.91398144	10.60230923	11.42136002	9.751774788	10.71145153	11.20714951	10.85978317	11.24738789	11.10950375	11.64468575	10.92545795	12.81400776	10.79496002	11.19398117	10.70929909	12.24914932	7.290733337	9.890589714	10.42007637	10.47546005	11.18608952	10.60048866	10.99997139	9.59714222	10.94886398
0.356331911	-0.171360462	Q920E5	Q920E5	FPPS_MOUSE	Fdps	Farnesyl pyrophosphate synthase	Color2 [A=255, R=169, G=169, B=169]	1	4		10.69323444	10.73400688	11.13557434	10.98298645	10.75409412	10.79074764	9.97097683	10.70049191	10.63382149	10.9085207	10.24012852	10.76865578	10.3778286	10.93966007	10.64951706	10.65413475	10.4650259	11.26243591	10.94979	9.980380058	11.02280426	10.30049419	10.65218163	11.08866882	11.12299633	8.461583138	10.88699245	11.27833939	10.77532196	10.17614841	7.078018188	11.0270977	10.28695011	10.9681263	11.01261711	10.82963562	10.17224026	11.00736332	10.59388638
0.263782609	-0.15327731	Q921F2	Q921F2	TADBP_MOUSE	Tardbp	TAR DNA-binding protein 43	Color2 [A=255, R=169, G=169, B=169]	1	4		11.73324871	10.91992855	11.83296108	11.77293682	12.10560703	11.87401295	12.36961937	11.78755188	11.21870899	11.68013573	11.58029175	11.87135506	12.24451256	12.18375969	11.06908703	11.53885365	11.58318615	11.87734127	10.29539013	10.65425587	11.97753048	10.79806709	11.68447208	12.17767811	11.43027496	9.72254467	10.48102283	12.08868217	12.36802864	11.73388863	8.613158226	10.84229565	10.7597971	9.60254097	11.91825199	11.60178471	11.65755939	12.39812946	11.83816433
0.566439647	-0.387432623	Q921I1	Q921I1	TRFE_MOUSE	Tf	Serotransferrin	Color2 [A=255, R=169, G=169, B=169]	1	4		8.954382896	10.37308216	12.28012943	10.28744698	12.27491951	11.56919098	11.84552574	11.34959602	11.23161125	11.68236256	10.3663063	10.83970737	11.44629288	10.25530338	11.9049654	11.43398666	10.45379353	11.14114285	10.41420937	15.11473465	11.83279896	12.38704014	11.71922207	9.724728584	11.08214951	12.40536785	12.12046814	10.92336464	10.33158493	10.94740295	7.323700428	10.54303169	11.06987286	9.791518211	11.14180088	9.548151016	11.20521927	10.36740971	10.95031548
1.210913602	-0.217135001	Q922B2	Q922B2	SYDC_MOUSE	Dars1	Aspartate--tRNA ligase, cytoplasmic	Color2 [A=255, R=169, G=169, B=169]	1	4		11.94491673	12.24675846	11.68149757	11.81561947	12.10235977	11.82009506	11.93954945	11.60790348	12.19513512	11.92728519	12.06117535	11.90469456	11.6323595	11.8777132	12.40420246	11.68915081	11.49083614	11.5720129	11.92175961	12.07736683	11.90040684	12.17035389	11.93607807	12.12011147	12.11295128	11.73159504	11.69951153	11.92166233	12.4080801	11.67852116	10.23412323	10.98968506	12.39918137	12.25779152	12.1920929	12.07004356	12.37068748	12.2667017	12.15292168
1.904898016	-0.436194293	Q922Q8	Q922Q8	LRC59_MOUSE	Lrrc59	Leucine-rich repeat-containing protein 59	Color2 [A=255, R=169, G=169, B=169]	1	4		12.9535141	12.15738201	12.81993771	12.86401367	12.60976505	12.58746338	11.75500393	12.56727123	12.05021954	11.77905846	11.99656868	12.36327744	12.4092474	11.41662312	12.99895191	12.5381794	12.78167534	12.21863556	12.43511772	10.22244358	11.73050022	12.97639084	12.5089407	13.09508514	12.73334789	12.93872166	12.58402538	12.31098461	12.201334	12.43745041	12.19526768	10.99903488	12.35458279	12.55790138	12.83225727	12.79251766	13.19050694	12.54103851	13.04307175
2.350100955	-0.758733939	Q922R8	Q922R8	PDIA6_MOUSE	Pdia6	Protein disulfide-isomerase A6	Color2 [A=255, R=169, G=169, B=169]	1	4		12.73778152	12.75555992	12.40384865	12.71183014	12.14968967	12.11441898	12.30029488	11.7967701	11.26292324	11.91672325	12.06005764	11.01036072	12.03561401	12.26754189	12.26393223	11.76024151	11.56646347	11.96163464	9.380195618	10.44553757	12.33297062	12.79895401	12.04797268	12.25468349	12.29805088	11.60653496	12.25338078	11.76248169	12.02320385	11.5654068	7.733880997	10.6486187	11.76803112	12.26220608	12.10501766	12.334692	12.22694492	12.28429508	12.14368916
0.052171041	-0.082817267	Q922U2	Q922U2	K2C5_MOUSE	Krt5	Keratin, type II cytoskeletal 5	Color2 [A=255, R=169, G=169, B=169]	1	4		18.48531532	19.19828987	17.06772804	18.0408783	14.08965778	13.96921539	15.54342747	16.80233955	14.73127174	14.04170227	17.02737617	14.49476147	14.34622955	14.65190983	14.26235199	16.98658562	14.93869305	14.98315811	14.81959534	18.54148674	17.90575218	15.09375191	15.78997707	14.84465218	14.9867487	18.94206238	18.61184692	17.72279358	16.62146568	18.74319458	21.45088387	19.41110611	17.78987122	16.98516464	17.23281479	14.68350506	14.78842258	15.27098846	18.07947922
5.388250035	1.039576919	Q923T9	Q923T9	KCC2G_MOUSE	Camk2g	Calcium/calmodulin-dependent protein kinase type II subunit gamma	Color2 [A=255, R=169, G=169, B=169]	1	4		9.284820557	8.5461092	9.519783974	9.456782341	10.09308243	11.02393436	11.32183838	11.29064083	10.8445015	10.58313942	11.28667355	10.67193031	11.65660763	11.5950613	9.921847343	11.33668518	11.4590683	9.698877335	11.14976025	10.40362644	10.17827892	9.533200264	11.26557446	10.24614334	10.62611961	8.699874878	9.98982048	11.47293949	11.109622	12.18153477	9.759936333	10.42767906	11.22290993	11.44291782	9.89540863	10.19856739	9.961136818	9.920408249	9.699430466
0.240655878	-0.111477907	Q93092	Q93092	TALDO_MOUSE	Taldo1	Transaldolase	Color2 [A=255, R=169, G=169, B=169]	1	4		11.45743752	10.84924889	11.69739723	11.79764938	11.54674053	11.25123978	11.35725498	11.22528553	10.84161949	11.70680714	11.45249844	11.67983627	12.3575573	11.62840462	11.47558689	12.01653671	11.51038361	11.9096117	11.25372314	13.46110821	11.59303665	11.83328533	11.45087624	11.72068024	11.9293251	11.05229664	12.16994381	11.8357935	9.327198029	11.00500011	13.18230247	11.26947117	10.75563908	10.89191246	11.39657784	10.95206451	10.60968685	11.55269814	11.31237793
0.603097963	-0.314130404	Q99020	Q99020	ROAA_MOUSE	Hnrnpab	Heterogeneous nuclear ribonucleoprotein A/B	Color2 [A=255, R=169, G=169, B=169]	1	4		11.29747772	10.59403515	10.37606049	11.15482426	10.8900671	11.07598686	9.730352402	11.33527851	9.963562965	10.56084824	10.94458008	10.75376797	11.81649208	11.66135502	10.05631256	10.23273277	10.17748165	10.10520172	9.983148575	12.03548622	11.57339668	9.900062561	9.80216217	10.6129694	11.11363125	9.304080963	9.378594398	10.54846573	11.50256824	8.875342369	8.242901802	8.227760315	9.182566643	9.497873306	10.78549385	9.104699135	10.46514797	9.610480309	10.8826046
0.934838778	0.196415714	Q99JY0	Q99JY0	ECHB_MOUSE	Hadhb	Trifunctional enzyme subunit beta, mitochondrial	Color2 [A=255, R=169, G=169, B=169]	1	4		11.86290073	12.11901569	11.91547203	12.08449936	12.03670979	12.13920307	12.11691284	12.15024567	12.81475449	12.03990936	12.50127506	11.87003708	12.51539898	12.56218529	12.76137257	12.24791527	12.20613194	12.70004082	12.51683235	10.47554302	12.19046021	12.63341045	12.48942375	12.3462925	12.15042305	12.1003933	12.1470108	12.23157215	12.65381432	12.18707943	11.4951458	12.01354218	12.67518044	12.22958469	12.58185959	12.18520069	12.41266251	12.02932835	11.83861732
2.015361086	-0.7121834	Q99K01	Q99K01	PDXD1_MOUSE	Pdxdc1	Pyridoxal-dependent decarboxylase domain-containing protein 1	Color2 [A=255, R=169, G=169, B=169]	1	4		11.2459507	10.90869999	11.80650139	11.32089043	11.6454916	11.15088367	11.31203175	10.95422554	10.85639477	9.940896034	10.01169968	10.39407635	11.71514225	11.44063568	11.02375412	11.59875488	11.04085159	11.00655079	10.64627075	10.76122665	9.355378151	11.65562916	11.12362385	11.84515667	11.56994057	9.634391785	11.58619213	10.73047829	10.16435623	9.316039085	7.984948635	9.042902946	10.68737602	9.890853882	9.376385689	11.23247528	11.61010647	12.9270649	11.90368938
0.325559528	-0.201183333	Q99K48	Q99K48	NONO_MOUSE	Nono	Non-POU domain-containing octamer-binding protein	Color2 [A=255, R=169, G=169, B=169]	1	4		11.09022522	10.10393047	10.76189232	9.980154037	11.96968174	11.32741833	12.52727222	10.77594757	9.697626114	11.13999844	9.654620171	11.32369041	11.78032684	10.7999773	11.06357002	10.90596581	12.6622591	10.80648518	10.70173931	10.79985237	10.81533527	10.78904438	11.73079681	11.55251026	11.07338524	8.652092934	9.758558273	10.14414406	11.48092651	9.659431458	9.314832687	9.113062859	9.222101212	10.53922653	10.01096916	10.36780739	11.11722755	12.09682369	11.01869392
1.961079228	-0.302630979	Q99KC8	Q99KC8	VMA5A_MOUSE	Vwa5a	von Willebrand factor A domain-containing protein 5A	Color2 [A=255, R=169, G=169, B=169]	1	4		12.45781898	11.8691082	12.48984051	12.38361549	11.99693966	12.320014	11.46593857	11.32507515	11.1353054	12.31224251	11.97607708	11.98978138	11.95679379	11.95991516	11.96464062	11.65660763	11.85897541	12.04354286	12.14117432	10.89884281	12.63771439	12.0505867	11.67927361	12.55354023	12.39704609	11.81190014	12.05182457	11.87296295	12.42003345	11.61966515	11.51944447	11.80896854	12.23167706	11.87244415	12.27996159	11.83821869	12.58301449	12.72069931	12.33778667
0.443760743	0.27149094	Q99KF1	Q99KF1	TMED9_MOUSE	Tmed9	Transmembrane emp24 domain-containing protein 9	Color2 [A=255, R=169, G=169, B=169]	1	4		10.54174519	11.44635963	11.08856297	11.29515457	11.25718784	11.51167393	9.239810944	11.34091854	11.76763821	12.15466309	11.75122166	11.52127647	11.95305443	9.803245544	10.95046139	11.80051994	11.97081757	11.72311878	12.15360928	13.0912962	10.12824535	9.66328907	11.88028717	9.827112198	11.35681534	10.7701683	11.66452312	9.532875061	11.58840084	9.596932411	13.9324913	10.75414467	11.66614437	11.7021513	9.310222626	11.43499279	11.41577339	11.81967258	11.86439133
1.212080552	0.262769415	Q99KI0	Q99KI0	ACON_MOUSE	Aco2	Aconitate hydratase, mitochondrial	Color2 [A=255, R=169, G=169, B=169]	1	4		12.81376076	13.02583313	12.82621861	12.8075819	13.23177814	12.89534092	13.15766621	12.93607426	13.57180023	12.81764126	13.40150642	13.16795731	12.93399525	13.06352997	13.36399746	13.12024593	13.01656437	13.42983818	13.34807777	10.85863495	12.70918274	12.81067371	13.37206268	12.85852146	12.78145027	12.36668301	12.86850071	13.2603817	13.42691994	12.88106251	11.51060581	12.74536324	13.17280388	13.0198822	13.10659599	13.19620132	13.0414381	12.6806345	12.52884197
0.988905856	-0.446163276	Q99KJ8	Q99KJ8	DCTN2_MOUSE	Dctn2	Dynactin subunit 2	Color2 [A=255, R=169, G=169, B=169]	1	4		10.49694347	10.81272316	11.95550442	10.35683727	10.96970272	10.61681557	11.58837223	10.97848129	10.86640549	11.43854237	9.943342209	10.77689362	11.26889324	11.84281349	11.14082336	10.67575455	10.90036869	9.787597656	11.52308178	12.6446085	11.07125473	11.30057526	11.31903934	11.56473541	10.90969086	11.02235413	9.517900467	9.262823105	11.08023167	9.807190895	7.183720589	9.15506649	10.67499542	11.78505993	10.82004356	10.68361759	11.44287109	10.05739498	11.45204544
0.836862362	0.46084978	Q99KV1	Q99KV1	DJB11_MOUSE	Dnajb11	DnaJ homolog subfamily B member 11	Color2 [A=255, R=169, G=169, B=169]	1	4		9.436216354	11.43045235	9.865336418	13.15993786	11.04511166	11.23964596	12.35987854	11.30432892	11.4002018	11.28651714	11.60104656	10.92249489	11.46974373	12.2025528	10.82241154	11.5911808	12.03827477	10.35029793	11.42403507	9.522983551	9.969792366	9.728192329	11.1310854	9.385105133	9.503045082	9.154378891	10.77806091	9.975625992	11.78143311	11.44742393	8.257616043	9.191556931	11.88965607	11.52326775	9.494569778	10.38571167	11.72499943	10.64799786	11.51697063
1.452542023	0.401120445	Q99L04	Q99L04	DHRS1_MOUSE	Dhrs1	Dehydrogenase/reductase SDR family member 1	Color2 [A=255, R=169, G=169, B=169]	1	4		11.18235683	11.38325024	11.09874249	11.73839188	11.61208057	12.33715343	9.925573349	11.08413029	11.56774235	12.78032207	11.54332161	11.97920036	11.43775177	11.64825916	12.36250019	11.63430309	11.88768864	11.11070538	11.48167801	10.3218689	10.391469	11.14864826	11.0653553	11.28403187	11.58825588	11.41861153	11.2895689	11.98843288	11.39664745	11.68935204	10.27433109	11.73636818	12.1017952	10.70160103	11.33136463	11.01941013	11.19293404	9.199151039	11.65881443
2.507117257	-0.624001179	Q99L43	Q99L43	CDS2_MOUSE	Cds2	Phosphatidate cytidylyltransferase 2	Color2 [A=255, R=169, G=169, B=169]	1	4		10.16902924	9.694627762	10.13972473	10.88434601	10.09644604	8.492826462	10.25553417	9.018881798	9.435767174	10.09604263	10.20442677	9.72390461	10.53919792	9.715089798	10.85052299	9.648303986	9.999826431	11.1933651	9.784635544	10.12885761	10.55613232	10.84892845	10.65867519	10.79975891	9.998110771	10.0859766	10.68116856	9.646844864	10.08131027	9.063907623	7.668780327	10.05585194	9.985386848	10.04267216	10.40873337	10.50017452	10.30546856	11.29114723	10.72675419
0.890992164	-0.409958741	Q99L45	Q99L45	IF2B_MOUSE	Eif2s2	Eukaryotic translation initiation factor 2 subunit 2	Color2 [A=255, R=169, G=169, B=169]	1	4		10.52423763	11.00067616	11.07660866	10.4942255	9.77584362	10.70324612	9.449911118	10.38312054	9.900016785	10.26888084	10.0751791	10.79514694	11.12438583	10.5813446	11.33525658	10.70057011	9.775466919	9.438121796	10.1556406	10.35163879	10.53618717	10.78235912	11.39287567	11.18779087	9.339930534	8.38854599	12.3180685	9.560902596	10.49213219	8.832683563	7.771373749	8.944703102	10.2753334	11.26819134	10.45497799	9.82588768	11.65819359	10.8891468	9.76644516
1.127206268	0.834973564	Q99L88	Q99L88	SNTB1_MOUSE	Sntb1	Beta-1-syntrophin	Color2 [A=255, R=169, G=169, B=169]	1	4		10.20508671	13.43028259	10.26468182	9.942407608	10.19641781	9.473400116	11.07243443	10.01517773	10.88816452	10.80363083	10.51634979	10.87553406	11.45432472	11.58773041	10.47602749	11.33555794	10.17421055	12.08607674	11.58299828	11.10172081	9.787420273	9.211567879	9.007033348	8.960009575	10.66539764	9.463083267	9.351406097	11.64873505	15.14846039	14.48583603	8.169250488	9.963224411	11.45723724	9.512716293	11.04137897	8.796013832	9.435142517	9.243680954	9.418749809
0.540217729	0.161513891	Q99LC5	Q99LC5	ETFA_MOUSE	Etfa	Electron transfer flavoprotein subunit alpha, mitochondrial	Color2 [A=255, R=169, G=169, B=169]	1	4		11.47000313	11.61321831	11.48707104	11.25511074	12.15382767	12.09495163	11.92428207	11.70230675	12.25030994	11.82126808	11.84224796	12.24330521	11.81519127	12.15868855	11.81571579	11.92766666	12.1386652	12.10610485	12.06775665	13.37909412	11.58491516	11.93177509	11.94879818	12.06655025	11.85055447	11.209795	11.58195877	12.09564781	11.84874058	11.63652039	9.863717079	11.96788216	12.086936	12.12153053	12.06493855	11.72991848	11.73418045	11.25805378	11.35180569
1.132073399	-0.482934452	Q99LF4	Q99LF4	RTCB_MOUSE	Rtcb	RNA-splicing ligase RtcB homolog	Color2 [A=255, R=169, G=169, B=169]	1	4		11.17075729	10.80623531	9.5225811	10.85303688	10.74708557	10.58759022	9.727489471	10.65922928	10.34013939	10.19081211	9.130893707	11.04848003	9.214305878	9.993517876	11.01294613	10.56525421	10.55922318	10.81688786	11.37896633	12.31573868	10.05268669	10.88187885	10.88073158	10.88872051	9.364919662	7.974102974	9.837001801	9.909824371	10.42460728	10.68603611	7.848892212	8.921519279	10.6434679	11.10214615	11.16425991	11.09765053	10.49538517	10.84653282	11.37927055
1.726354924	-0.528464239	Q99LI8	Q99LI8	HGS_MOUSE	Hgs	Hepatocyte growth factor-regulated tyrosine kinase substrate	Color2 [A=255, R=169, G=169, B=169]	1	4		10.49134159	9.749606133	10.79693222	10.74794102	10.49228382	11.01427174	9.511937141	10.3696413	9.728848457	10.23746109	9.971792221	10.50457096	10.03525066	10.20094776	10.51424026	10.48138523	10.00865459	9.334462166	10.28945446	10.28209114	9.766853333	11.43543053	9.666250229	9.76408577	11.03758144	9.591615677	9.513854027	10.34819698	11.33108521	9.657028198	7.371558666	9.166069984	9.106956482	10.30114174	10.94144344	10.4155941	10.73367596	10.05809975	11.2118578
0.246690124	-0.146976073	Q99LR1	Q99LR1	ABD12_MOUSE	Abhd12	Lysophosphatidylserine lipase ABHD12	Color2 [A=255, R=169, G=169, B=169]	1	4		11.91572666	11.17118263	11.11545372	11.58124733	11.26930237	10.32599163	11.38991642	11.04933167	11.38539886	10.66995716	11.2517128	10.77153873	10.88980007	11.52343464	11.08516026	11.16125774	11.55495358	10.05760384	11.21525955	9.879496574	9.868128777	10.84568596	11.00960445	11.51202393	11.25782394	11.11148739	11.26514053	11.22208881	11.68906307	11.01225471	7.651751041	8.787038803	11.27428532	12.18937683	11.8354187	10.84396839	11.30697918	9.702856064	10.95781326
0.463797304	0.258542537	Q99LX0	Q99LX0	PARK7_MOUSE	Park7	Parkinson disease protein 7 homolog	Color2 [A=255, R=169, G=169, B=169]	1	4		11.18431091	8.70225811	11.15010262	11.39316559	11.49814129	11.37560463	10.56958961	11.32970715	9.169064522	10.93725586	11.06288242	10.76935863	11.36837006	9.791383743	9.744605064	10.51222706	11.08072472	10.49413586	10.23310471	11.30783272	9.328579903	9.838288307	10.96213722	9.763963699	11.31362534	10.39918137	10.76566696	10.9584589	11.5662632	11.83149719	14.46346664	11.07865143	10.86437988	11.8111496	10.96034908	10.69596767	10.46800327	10.52932358	11.45991802
0.873631433	-0.432675148	Q99M71	Q99M71	EPDR1_MOUSE	Epdr1	Mammalian ependymin-related protein 1	Color2 [A=255, R=169, G=169, B=169]	1	4		13.7024107	12.58041859	13.56998634	13.16739178	13.2513504	12.47284317	12.02383804	10.90825748	12.44917488	12.1877079	12.44167614	11.59703732	13.05336952	13.20664501	14.29074574	12.76570225	11.51390076	13.28824615	12.51997566	9.729985237	12.6277256	12.85290241	12.92825603	12.65342045	12.64971161	12.31997681	13.28295231	11.98533726	12.38507748	8.880755424	11.29459763	13.22093105	11.42170238	11.67102337	12.36913967	12.38326931	12.78258419	12.82051563	12.6378746
0.562020936	0.461241977	Q99P72	Q99P72	RTN4_MOUSE	Rtn4	Reticulon-4	Color2 [A=255, R=169, G=169, B=169]	1	4		9.449799538	11.54818153	11.43912983	11.3819809	16.75328255	11.56276703	10.56844997	11.29628563	11.13270569	11.45411968	10.50676155	10.57400703	11.59237766	10.54810905	11.55703735	10.75849819	11.62146568	11.68276215	11.61371136	11.84752369	9.640837669	12.16457081	11.84132481	9.818719864	10.21933842	10.47619915	9.308514595	11.64860916	10.81859016	9.163894653	13.48140812	9.390615463	9.814620018	9.953443527	9.65389061	8.980129242	9.185028076	9.84746933	9.838191032
0.041762165	-0.023801157	Q99PL5	Q99PL5	RRBP1_MOUSE	Rrbp1	Ribosome-binding protein 1	Color2 [A=255, R=169, G=169, B=169]	1	4		11.24991322	11.64454556	12.02550602	11.28172112	11.76789093	11.59928513	11.79378223	11.68667603	11.61474705	11.38699913	11.59852219	11.30421448	11.80981636	11.00276566	12.1341629	11.63634777	11.42787361	11.4253788	12.04789066	10.08359623	11.9998312	11.69020271	11.70497608	10.93220711	11.56693363	11.19920635	11.89990807	11.58729458	11.54361629	11.86672688	7.746716022	11.05771446	11.90447617	11.48328686	11.55865479	11.65983486	11.12383652	11.48538685	11.51607895
0.002254286	0.001204795	Q99PT1	Q99PT1	GDIR1_MOUSE	Arhgdia	Rho GDP-dissociation inhibitor 1	Color2 [A=255, R=169, G=169, B=169]	1	4		12.39012337	12.30736828	12.61511421	12.52505112	12.71347713	12.77130795	11.12667847	12.12225246	11.99002266	12.56501389	11.79422092	12.63801003	12.29508018	12.46028996	12.12088299	12.27532387	12.14521599	12.76063251	11.9838171	10.09087467	12.62568188	11.59378815	12.2291851	12.44187832	12.6433897	9.96898365	12.46012306	12.1336813	11.86093616	12.33238602	11.0544548	11.7097559	12.28678036	12.28867245	12.23753834	11.74286556	11.96818066	12.01781368	12.60268688
0.208542782	0.089607651	Q9CPQ1	Q9CPQ1	COX6C_MOUSE	Cox6c	Cytochrome c oxidase subunit 6C	Color2 [A=255, R=169, G=169, B=169]	1	4		11.97406673	11.74334049	12.02876949	11.75903511	12.02604294	12.22526169	10.92877769	12.3621273	12.98054314	12.52070999	12.10374355	12.06328773	12.61814022	12.31523705	12.26969624	12.56082726	10.4143219	12.16842461	12.4916172	10.50735378	12.14522839	12.09800911	12.33452225	11.53961945	11.88137436	11.59564877	11.96492958	12.41432285	12.25013542	11.59187317	9.855565071	11.48328209	12.10723972	11.99601746	11.89635468	12.42743301	12.22003937	11.98060417	12.22153568
0.182220117	0.090928532	Q9CPR4	Q9CPR4	RL17_MOUSE	Rpl17	Large ribosomal subunit protein uL22	Color2 [A=255, R=169, G=169, B=169]	1	4		10.69033813	10.70784187	9.889893532	10.56074333	10.93621063	10.95826244	11.00871563	10.76569176	10.25083923	10.8932333	11.09296227	11.50977516	10.68778706	10.35857868	11.26904488	11.01475239	10.91907215	11.10391045	10.51528549	11.85103035	9.290382385	10.10869408	11.2847662	10.72081757	10.40528011	9.293366432	9.460786819	10.87364388	11.36399746	9.964698792	8.457359314	10.51639938	11.00047874	9.640851974	11.10449409	10.87916946	10.79822826	9.653916359	10.88459015
0.104788692	-0.053884554	Q9CPU0	Q9CPU0	LGUL_MOUSE	Glo1	Lactoylglutathione lyase	Color2 [A=255, R=169, G=169, B=169]	1	4		11.90933418	11.24666882	11.12844563	11.84642696	10.91209602	10.79936218	11.33048534	11.0092268	11.56549263	11.40123177	11.74541759	11.02751923	11.50618839	10.02641678	10.44840527	11.24687672	9.824220657	10.67992878	12.0452652	11.61476421	11.50959682	9.490168571	9.601160049	11.50024891	11.51924801	9.809624672	10.31144142	9.996826172	11.48727226	11.35673237	10.78919125	11.28185463	11.22753811	11.5593338	10.78238392	11.14643478	11.31022072	10.992733	11.10828304
5.054578931	-1.053627934	Q9CPY7	Q9CPY7	AMPL_MOUSE	Lap3	Cytosol aminopeptidase	Color2 [A=255, R=169, G=169, B=169]	1	4		11.05024338	10.65408134	10.36226177	11.71084976	11.30311871	10.13392544	9.85145092	8.372181892	10.88572693	10.74883842	9.774065971	9.917463303	9.651835442	10.37924862	11.01182175	10.34032822	10.00473309	9.37455368	9.27778244	11.11751366	10.01128674	11.50079727	9.876925468	11.44788361	9.652528763	11.1301651	11.05999374	9.63138485	10.12810135	9.846940041	7.444419861	9.0800457	10.32339287	9.305071831	11.44453335	10.28267193	10.87216663	10.71238899	10.68887138
0.310705052	0.168334919	Q9CQ75	Q9CQ75	NDUA2_MOUSE	Ndufa2	NADH dehydrogenase [ubiquinone] 1 alpha subcomplex subunit 2	Color2 [A=255, R=169, G=169, B=169]	1	4		10.85548401	8.463340759	10.88206959	10.74400997	11.78326035	10.79847145	11.76128101	10.92934704	11.04280853	10.68578243	11.8905611	9.827637672	9.65157032	10.22976017	11.19889927	10.82173443	11.29228115	11.02612877	11.06710529	9.899705887	10.94743252	11.66764832	11.41605377	11.13434315	9.742686272	9.317203522	12.57797432	10.5506506	11.29190731	11.5956068	9.706555367	11.07390022	10.79004669	10.95336723	11.45313644	10.95665932	10.84389782	9.449282646	9.880647659
0.427223885	-0.240082259	Q9CQA3	Q9CQA3	SDHB_MOUSE	Sdhb	Succinate dehydrogenase [ubiquinone] iron-sulfur subunit, mitochondrial	Color2 [A=255, R=169, G=169, B=169]	1	4		11.22303581	8.146528244	9.860129356	13.78084755	10.64690113	10.54816723	9.505682945	10.13554287	11.04995728	10.48031521	9.757998466	10.4790926	10.19916916	10.77022362	10.56684399	11.02173615	9.986732483	11.01842308	10.62064171	11.45477581	11.11421776	10.14152718	10.85401917	11.2141304	10.28399086	11.14172363	9.071033478	9.209729195	10.95330143	11.7133007	10.95472717	9.26796627	10.5882082	11.07624817	10.60819054	11.23039246	11.35799694	10.44493961	9.74174881
6.361841381	-1.185046004	Q9CQE5	Q9CQE5	RGS10_MOUSE	Rgs10	Regulator of G-protein signaling 10	Color2 [A=255, R=169, G=169, B=169]	1	4		11.7777729	10.85408115	11.47254848	11.46046066	10.65911293	9.625178337	10.7572813	9.97571373	9.348050117	9.400292397	9.948405266	10.35308075	10.01052856	10.44981575	9.863459587	10.55625725	10.55093956	9.71158123	10.12911701	10.3744669	9.660224915	9.749381065	10.43437767	12.00665569	10.44237328	10.06518745	11.49722767	10.08817577	9.752128601	9.078917503	8.593379021	9.535860062	8.829936028	9.470272064	12.09917355	10.6610651	11.4751606	10.96205044	10.41701889
0.06550455	-0.067039503	Q9CQE8	Q9CQE8	RTRAF_MOUSE	RTRAF	RNA transcription, translation and transport factor protein	Color2 [A=255, R=169, G=169, B=169]	1	4		11.4565649	9.086817741	9.667822838	11.13566399	11.11886978	11.34015656	9.806836128	11.48720741	11.17275906	11.2390976	11.19917583	10.92858505	11.04877281	10.07075119	11.35815144	11.56872559	10.01830769	9.805970192	11.59250832	14.81084251	9.089419365	9.930271149	9.581270218	11.87414742	11.28903294	8.511199951	11.75139332	12.1105423	11.17842197	11.35512543	7.265470028	8.962206841	11.37006092	11.02867317	9.435232162	11.60133457	10.89159393	11.23145485	9.220201492
0.777709866	0.388807131	Q9CQH7	Q9CQH7	BT3L4_MOUSE	Btf3l4	Transcription factor BTF3 homolog 4	Color2 [A=255, R=169, G=169, B=169]	1	4		10.09775162	10.91860962	9.773011208	11.3662405	11.02321339	11.24614048	9.554696083	11.55547619	9.401027679	11.17235279	10.90307617	11.43512344	12.0309639	10.39720726	10.46795177	11.31334209	11.54087353	10.32931519	11.41189194	12.96410275	11.31985283	10.35230732	11.64399624	9.73229599	10.07903671	11.7830267	11.79221249	11.25710487	11.46769714	11.12729836	12.97165108	12.64446735	11.16418457	11.02513218	10.1508894	11.54593945	9.593913078	9.988258362	9.41699791
0.199647442	-0.11196791	Q9CQQ7	Q9CQQ7	AT5F1_MOUSE	Atp5pb	ATP synthase F(0) complex subunit B1, mitochondrial	Color2 [A=255, R=169, G=169, B=169]	1	4		11.73023224	10.8560524	11.17673397	11.78041267	11.62016964	11.68007374	10.91922092	11.9991684	12.25523853	11.75851917	12.20240211	11.53862572	12.14894009	11.32778835	12.11292839	11.82064533	11.62874126	11.78094959	11.84817314	10.59222507	12.20158768	11.6344347	11.86497116	11.84273148	11.7047596	11.39291286	11.88121319	11.99577808	11.87436295	12.17717934	7.403352737	11.62411022	12.30635548	11.46741199	12.30253601	11.92112732	12.1584549	11.62146568	11.88175678
0.001668413	-0.000870602	Q9CQR2	Q9CQR2	RS21_MOUSE	Rps21	Small ribosomal subunit protein eS21	Color2 [A=255, R=169, G=169, B=169]	1	4		12.29068375	12.50305843	12.37379265	12.47542477	12.36494732	12.42187023	12.68060303	12.04712391	12.30800915	12.53809643	12.20536232	12.18217087	12.32473183	12.58424377	12.21991539	12.25419331	12.28829765	11.92809296	11.7485199	9.48167038	11.79679012	12.0863018	12.95255947	12.34123516	12.35202694	11.90450668	12.98500538	12.16568947	12.6054306	12.03265858	10.40348053	11.35209274	12.25425243	12.30781841	11.89939117	12.44808483	12.15307426	11.8974371	12.05969906
1.21586204	-0.431863352	Q9CQR4	Q9CQR4	ACO13_MOUSE	Acot13	Acyl-coenzyme A thioesterase 13	Color2 [A=255, R=169, G=169, B=169]	1	4		11.1324873	11.83591652	10.91761112	10.32532787	11.08837128	10.51051712	10.85639477	10.26976967	9.404483795	10.43858433	10.97247028	10.67094803	11.03735447	11.11688995	10.73634243	11.04655075	11.37460995	10.48698616	9.898698807	10.87244892	9.35104084	11.11406136	10.82677841	11.62077427	10.04983521	9.374848366	10.71704197	10.99104023	9.814098358	10.3398838	7.485415459	10.32034969	9.277454376	10.46940804	11.22131538	10.6739893	11.10522079	11.11109638	10.85976028
0.768408173	-0.420303656	Q9CQV8	Q9CQV8	1433B_MOUSE	Ywhab	14-3-3 protein beta/alpha	Color2 [A=255, R=169, G=169, B=169]	1	4		11.96840382	10.88977814	11.56690598	11.61581326	11.10239601	11.18164349	11.67951107	11.29728317	11.18905258	11.51979351	11.4061842	11.63746262	10.06317902	10.6434679	11.10517502	11.21302509	11.99955273	11.23662376	11.24023724	15.32387829	12.01511574	10.93844032	11.27522278	11.73699379	11.02876282	8.564012527	11.85305214	11.81360054	9.709704399	11.67073631	7.962734699	11.50843811	11.92198181	11.14551163	11.35757923	11.58269215	11.5568552	11.5680418	11.46112156
0.154424873	-0.102973288	Q9CR21	Q9CR21	ACPM_MOUSE	Ndufab1	Acyl carrier protein, mitochondrial	Color2 [A=255, R=169, G=169, B=169]	1	4		10.62260056	9.499968529	9.895524979	10.20186138	9.881669998	10.56323433	10.4155407	10.94757843	9.771752357	10.53467274	9.775525093	10.13920593	10.50308037	10.31949329	10.32650852	10.07807064	10.22369766	9.815683365	10.9989357	13.96135902	9.170007706	11.6128912	11.52869797	10.86487484	10.80821609	8.511445999	9.126768112	10.73148918	11.38650417	10.38887882	10.69562817	10.38062382	10.62842751	9.627046585	10.28742409	11.35680389	10.44523239	9.629862785	10.00092983
0.077329362	0.042922952	Q9CR57	Q9CR57	RL14_MOUSE	Rpl14	Large ribosomal subunit protein eL14	Color2 [A=255, R=169, G=169, B=169]	1	4		11.7709446	11.8492527	11.78543568	12.20508194	11.45274544	12.71425819	10.80844116	12.31788731	12.41119862	11.72785664	12.28954029	12.36058331	12.2602253	12.31464577	12.56235027	12.41531658	12.3652916	12.26638222	12.08394146	11.05683708	11.79835415	12.37549019	12.49906349	11.98519802	11.8798933	11.68960094	12.18941689	12.29855537	11.76628876	12.29689598	8.341698647	11.90856934	12.51850796	12.25439358	12.22567749	12.34836006	12.37510204	11.69134617	11.81387711
0.73836023	-0.405671422	Q9CR62	Q9CR62	M2OM_MOUSE	Slc25a11	Mitochondrial 2-oxoglutarate/malate carrier protein	Color2 [A=255, R=169, G=169, B=169]	1	4		11.21003819	12.07788086	11.42615986	11.44342041	12.18203163	11.46582127	12.18793392	11.28012657	12.08217239	12.12788773	12.23698616	11.83062649	12.1055584	12.09714317	11.10540485	11.75489998	10.13378525	9.605623245	11.55508232	10.2338419	12.11450386	11.48714638	11.90641308	11.35132027	10.31926537	11.23414707	11.70784187	12.12143326	12.02218723	8.445033073	8.050647736	8.836727142	10.91944408	11.62244129	11.62613297	11.38755417	11.36980438	11.66045952	12.90650177
0.443662459	0.215515547	Q9CR68	Q9CR68	UCRI_MOUSE	Uqcrfs1	Cytochrome b-c1 complex subunit Rieske, mitochondrial	Color2 [A=255, R=169, G=169, B=169]	1	4		11.74583817	10.37312603	10.57357121	11.34542751	11.47173595	11.08629513	13.85162258	11.38003349	11.64371681	11.29626274	12.00398827	11.47812748	10.46876621	11.20378876	11.39441395	11.06490421	10.45142746	12.3852911	11.27169037	10.69506073	11.43110561	11.56868267	11.13280201	11.05878353	10.87147427	9.883535385	9.577110291	11.41024494	9.536020279	10.78243351	9.718029022	11.17549992	11.7549839	11.38893223	11.43690395	11.41460037	11.85024548	12.01922894	11.35661697
2.611212875	-0.465872382	Q9CRB6	Q9CRB6	TPPP3_MOUSE	Tppp3	Tubulin polymerization-promoting protein family member 3	Color2 [A=255, R=169, G=169, B=169]	1	4		14.49371815	13.9238472	14.29768276	14.22532082	13.7250576	14.20430374	13.67628765	14.61899376	13.70080853	13.78365326	12.94632912	13.74180412	14.0504694	13.96411514	13.7487278	14.5356884	13.91984081	13.77910328	13.44431591	14.25516891	13.84952259	13.99896049	13.90598869	14.39505863	14.31505775	13.05437756	14.25057983	13.48414326	13.52506828	13.93787003	11.58964634	13.34684658	13.46062183	13.83063412	14.24631023	14.4431572	14.14858818	14.21494865	14.17228699
0.215828905	0.100378645	Q9CRB9	Q9CRB9	MIC19_MOUSE	Chchd3	MICOS complex subunit Mic19	Color2 [A=255, R=169, G=169, B=169]	1	4		10.94256592	10.1478157	10.7937336	11.23695278	11.06688976	11.23792076	11.3681736	10.96108055	11.13241673	10.94269085	11.36989689	11.12501907	11.7444973	11.57568073	11.09725571	10.96199989	10.37904263	11.57997608	10.87054157	9.946789742	9.666891098	11.35643578	11.41990757	11.3791132	10.55169868	10.75463676	11.62277508	11.53304291	11.43957615	11.05713844	9.098180771	8.993826866	10.61569405	10.92801476	11.41293526	10.52732086	11.58726215	9.799045563	10.86297798
1.959985318	-0.636083516	Q9CWF2	Q9CWF2	TBB2B_MOUSE	Tubb2b	Tubulin beta-2B chain	Color2 [A=255, R=169, G=169, B=169]	1	4		10.32979679	9.493935585	9.862960815	11.49629974	11.11133766	10.74129009	10.7448082	10.66759109	9.455425262	10.55047703	9.564640999	10.39209175	8.979863167	9.815142632	11.02627468	9.907931328	10.4067421	11.71115971	8.95614624	9.44157505	9.855810165	10.91709614	9.557685852	9.98962307	11.21467781	10.00399113	10.65276432	9.623333931	9.90080452	9.335465431	8.001010895	10.14259243	10.61687946	9.424040794	11.4794817	10.54162884	11.09564781	11.41257	11.19121933
1.363354845	-0.474226767	Q9CWG9	Q9CWG9	BL1S2_MOUSE	Bloc1s2	Biogenesis of lysosome-related organelles complex 1 subunit 2	Color2 [A=255, R=169, G=169, B=169]	1	4		10.71467495	12.20109749	11.05734921	10.97490215	11.3542881	10.77864361	10.74483395	10.64909458	9.781047821	9.485866547	11.33992195	10.25632668	11.4080534	11.45819664	11.32409573	11.2350626	10.47620964	10.25559521	10.60668278	10.01642036	10.16116238	11.0295496	12.0072546	10.10107708	10.19041729	10.42570877	11.01717758	9.71227169	11.19018269	9.404431343	7.90688467	10.33748817	10.15504551	10.17655945	11.09978199	11.12207127	11.86702728	10.15487671	11.26450157
1.116212406	0.442126452	Q9CWS0	Q9CWS0	DDAH1_MOUSE	Ddah1	N(G),N(G)-dimethylarginine dimethylaminohydrolase 1	Color2 [A=255, R=169, G=169, B=169]	1	4		11.38578701	12.12214565	11.8473978	10.49906826	11.21312237	11.32549667	12.25485134	10.36232758	11.36152172	11.31171417	9.120132446	11.34813595	11.52544212	11.30272484	11.05029106	11.42183876	11.3702898	11.57549191	10.531703	9.758731842	11.83930206	10.92765903	10.33523369	11.80036163	11.32532787	9.626912117	10.78626156	11.36955929	12.16264343	11.57941532	12.49207592	11.44068718	11.80055618	11.72934914	12.51175499	11.18197823	11.50474453	11.47674084	11.51910019
0.131504121	-0.078384228	Q9CX34	Q9CX34	SGT1_MOUSE	Sugt1	Protein SGT1 homolog	Color2 [A=255, R=169, G=169, B=169]	1	4		12.56569481	13.17309189	12.95044518	12.25323296	13.29440498	12.82781887	13.39711285	12.60212135	11.3992033	13.22477531	12.62599373	12.56185818	12.49587727	13.09742641	11.67922497	12.89906979	12.846035	12.78165913	12.472785	10.27685833	12.26617146	12.48082829	12.49120712	12.77869892	12.38923836	11.19807053	12.30313587	11.94486904	12.88014221	12.11554146	9.053994179	12.00817966	12.2033968	12.30709553	12.27143669	12.53994846	12.41250134	13.03655624	12.74435425
0.874770352	-0.20684883	Q9CXW4	Q9CXW4	RL11_MOUSE	Rpl11	Large ribosomal subunit protein uL5	Color2 [A=255, R=169, G=169, B=169]	1	4		11.47153759	10.96318531	10.99891472	11.27287483	11.14116192	11.09130287	11.45036602	11.11765575	11.57599258	10.99885845	11.33484268	10.96935749	11.45301819	9.73421669	11.43922329	11.07495785	11.62392235	11.28198814	11.51938534	12.37817287	10.57022572	11.25969601	11.69995022	11.04784012	11.44643688	11.92210102	11.31788158	11.4493084	10.72316647	11.00566673	10.17143917	10.75401878	11.28282738	10.99636745	11.20008945	11.67670155	10.927948	11.76663685	10.56094456
0.297588187	0.14426199	Q9CY27	Q9CY27	TECR_MOUSE	Tecr	Very-long-chain enoyl-CoA reductase	Color2 [A=255, R=169, G=169, B=169]	1	4		9.961780548	9.275461197	10.49803162	10.51748276	10.20225811	10.51395416	9.672966957	11.06352997	11.45353317	10.30513859	9.489188194	10.70086479	11.40006828	10.89397049	10.40120983	11.08641529	9.540372849	10.14986134	9.576459885	11.84705353	9.296645164	9.606018066	10.60616493	11.39163017	10.35044193	8.462265015	9.874034882	10.14197922	10.45982075	10.13920593	11.5516119	9.445090294	10.75967979	10.83499241	11.21620655	10.13888645	10.60512733	9.774485588	11.18711662
0.202013803	-0.104828096	Q9CY58	Q9CY58	SERB1_MOUSE	Serbp1	SERPINE1 mRNA-binding protein 1	Color2 [A=255, R=169, G=169, B=169]	1	4		10.85237312	9.439468384	10.71859264	11.05457687	11.34922028	10.50507736	11.73466301	11.21870232	10.5109024	11.27779865	11.56341553	11.15984631	10.6080513	10.57786274	11.45467472	11.08760834	12.08078766	9.984822273	10.73058891	12.94532108	10.91596889	11.0253191	11.49401093	11.67254066	11.04072094	10.82845402	10.59558392	11.39199543	12.35850525	9.821958542	8.753685951	11.06643867	11.36839199	11.21942902	11.50665474	10.99365997	10.93925571	11.79373741	10.90236759
1.170495926	0.212362615	Q9CZ13	Q9CZ13	QCR1_MOUSE	Uqcrc1	Cytochrome b-c1 complex subunit 1, mitochondrial	Color2 [A=255, R=169, G=169, B=169]	1	4		11.66373634	11.70084286	11.45439148	11.57190418	11.52666569	11.70370483	11.80700493	11.50745773	12.28711224	12.21103096	12.33583927	11.83002758	12.11396694	12.48868847	11.99270153	11.95255566	11.95648479	12.49869728	12.21465302	13.34780121	11.38724709	11.69668961	11.88060474	11.09583187	11.62740135	11.30497837	11.69830513	11.90483379	11.79829407	12.04216862	11.44829178	11.95474148	11.75327969	12.02115345	12.25092602	11.93300819	11.89056873	12.18072987	12.10624504
0.03361989	-0.027111798	Q9CZ44	Q9CZ44	NSF1C_MOUSE	Nsfl1c	NSFL1 cofactor p47	Color2 [A=255, R=169, G=169, B=169]	1	4		11.03351974	9.623742104	11.59242439	11.02231884	11.45812988	10.52860069	10.5731926	11.09170628	11.3148098	11.12870312	10.38954544	10.78358746	11.27687454	11.18409443	10.50946808	10.74853706	11.31265068	11.15004539	10.65345383	10.30741978	11.91612911	9.931488037	11.9122982	11.64272404	11.11858463	8.718207359	10.95552635	10.89704323	11.23343372	8.932378769	8.286930084	9.105513573	10.59482861	12.83361721	9.177909851	10.92438984	10.58221722	10.62408257	10.60630322
0.136833987	-0.077516254	Q9CZD3	Q9CZD3	GARS_MOUSE	Gars1	Glycine--tRNA ligase	Color2 [A=255, R=169, G=169, B=169]	1	4		11.0865345	10.59368992	11.33401108	11.18481922	10.75633907	11.31013012	11.76149273	11.03030109	11.24548149	11.28505516	12.10190678	11.29146957	11.03004646	11.35189438	11.27675247	12.25886059	9.64673996	12.38082886	9.994479179	13.0978756	12.21304607	11.03069496	11.32730579	11.41900158	11.628582	9.321269035	12.20732212	11.63740349	12.28561878	10.76890373	9.471705437	11.06060123	11.08129692	11.06187057	10.66137695	11.28682899	11.47681236	11.3933363	11.3947525
0.276397886	-0.095985898	Q9CZM2	Q9CZM2	RL15_MOUSE	Rpl15	Large ribosomal subunit protein eL15	Color2 [A=255, R=169, G=169, B=169]	1	4		14.12009239	14.2907753	14.1268177	14.11260223	13.98877335	14.19810772	14.50240898	14.11149406	14.05370522	14.06975174	14.35976315	14.52645016	14.06681252	14.04633999	14.39081383	14.4393568	14.46323681	13.84101391	14.41174889	14.1903801	13.79492378	14.00106525	14.72589874	14.16273785	14.3200531	13.86804104	14.18774605	14.23771	13.94325638	14.24922466	11.30528641	13.24451256	14.28460026	14.29159546	14.29436207	14.07580471	14.39836311	14.40380383	13.87294388
0.502114104	0.129576906	Q9CZU6	Q80X68;Q9CZU6	CISY_MOUSE	Cs	Citrate synthase, mitochondrial	Color2 [A=255, R=169, G=169, B=169]	1	4		13.27557278	13.6470089	13.53431511	13.72839928	13.68700409	13.948349	13.13205147	13.74102402	14.18336391	14.12531662	13.69469547	13.87388611	14.08465099	14.01258945	14.44523525	13.89493179	13.78130817	13.90418339	14.05388355	15.49612999	13.11677742	13.78315163	14.03704071	13.72753811	13.56500721	13.33749676	13.66773224	14.23004341	13.78034496	14.04989147	12.64743137	13.55190086	14.16420746	14.14348698	13.70648479	13.8802433	13.86703777	13.58316517	13.76109409
0.142452189	-0.095359234	Q9CZW5	Q9CZW5	TOM70_MOUSE	Tomm70	Mitochondrial import receptor subunit TOM70	Color2 [A=255, R=169, G=169, B=169]	1	4		11.776618	11.73473549	9.155471802	9.238054276	11.08086395	10.59016609	9.750311852	10.92161751	10.14738274	9.575274467	9.900006294	11.43559265	10.19905853	11.01364326	10.80145741	11.18657207	11.00956249	11.68685055	10.22443581	10.61843109	12.14011097	11.36522865	10.86972523	9.588936806	10.42698765	12.00270557	8.752520561	11.3381958	10.10146904	11.52091312	8.669978142	12.27178955	11.24248314	9.786313057	10.98849297	10.60455322	10.81539917	10.95546818	11.29326439
0.012408012	-0.004920241	Q9CZX8	Q9CZX8	RS19_MOUSE	Rps19	Small ribosomal subunit protein eS19	Color2 [A=255, R=169, G=169, B=169]	1	4		12.69616604	12.18195629	12.3474884	12.55141544	12.10930157	12.55119133	12.19526768	12.29014874	12.25350475	11.98813438	12.24818802	12.43693829	12.49780941	12.25745296	13.07873631	12.53087902	12.04877281	12.26615429	12.48093891	14.18074036	12.23931503	12.70175743	13.04319	12.16609764	12.44659233	12.3201685	12.90079498	11.72087288	11.96169949	12.13712883	12.87129879	11.77778149	12.24596214	12.42981434	11.88231087	12.03125	12.16809845	11.87327099	11.76251888
0.068016505	-0.037440274	Q9CZX9	Q9CZX9	EMC4_MOUSE	Emc4	ER membrane protein complex subunit 4	Color2 [A=255, R=169, G=169, B=169]	1	4		8.659765244	11.91836357	11.06735325	11.56642532	11.33641148	11.06788445	12.00730419	11.21244812	10.97942543	11.97781658	12.00548458	11.34158039	11.07424831	10.32493401	10.76447392	11.5652113	11.47203064	10.41041946	11.21931362	11.14820576	11.0605545	10.80841732	11.71583748	11.31371021	11.55225086	11.07477665	10.64583874	11.04494095	10.9059515	11.16251755	9.016357422	10.07475662	10.90868568	11.32630062	10.65483284	11.6861763	11.0060873	10.79704571	10.76578331
1.146996545	0.259584364	Q9D051	Q9D051	ODPB_MOUSE	Pdhb	Pyruvate dehydrogenase E1 component subunit beta, mitochondrial	Color2 [A=255, R=169, G=169, B=169]	1	4		11.70556355	11.52108955	11.49855518	11.55169392	11.56329632	11.55572033	11.323246	11.55439663	12.44188881	11.33787251	11.51501942	11.75006676	12.16876888	12.24124432	11.85224819	12.01259613	11.28591061	11.77412033	11.66141701	9.679467201	11.01229668	11.60707569	12.18465519	11.24450016	11.53360748	10.82355022	11.37216282	11.99567509	12.53578281	11.10477543	10.88613892	11.67273045	11.67145729	11.46098328	12.16009521	11.7967329	11.67285442	11.58677864	11.43190479
1.691919798	-0.479244049	Q9D0E1	Q9D0E1	HNRPM_MOUSE	Hnrnpm	Heterogeneous nuclear ribonucleoprotein M	Color2 [A=255, R=169, G=169, B=169]	1	4		12.69039345	12.73080349	12.78828621	12.6148777	12.91555309	12.93459415	12.45146656	12.68427563	11.08771515	12.83173275	12.62775517	12.8960638	13.1135025	13.36403847	12.21988583	12.99249077	12.93044376	13.06981182	11.87720776	13.54712391	12.93269444	12.87550545	12.463974	13.25109577	13.31546116	11.79574299	12.64875507	13.06465054	13.27630329	11.32658672	10.93060398	11.57134056	10.95821953	11.40905666	12.81438065	12.16958046	12.50101376	13.57387161	12.5556488
0.487467373	-0.25751318	Q9D0F3	Q9D0F3	LMAN1_MOUSE	Lman1	Protein ERGIC-53	Color2 [A=255, R=169, G=169, B=169]	1	4		10.99576759	11.62891006	11.6415329	11.40377331	11.63696861	11.55219364	12.28273487	11.13560009	11.79123211	11.6804781	12.2798748	11.50504684	11.09113121	12.09215927	11.37579918	11.90101433	11.60903072	11.28016186	11.36128616	14.63877487	11.89398003	11.37185287	11.81173992	11.71495342	11.86847496	12.36528111	9.366823196	11.57761288	11.79976749	11.66052151	7.993993282	10.73123455	11.36252975	11.61207581	11.62291241	11.83505917	11.5938158	11.55755901	11.88350201
0.236191115	-0.179746351	Q9D0F9	Q9D0F9	PGM1_MOUSE	Pgm1	Phosphoglucomutase-1	Color2 [A=255, R=169, G=169, B=169]	1	4		8.980005264	8.85718441	8.834366798	11.57515144	11.85442829	11.00867367	11.18636799	10.75699806	11.19741917	10.27484417	10.7727356	10.93716812	10.33726597	9.615355492	10.79639626	10.3969574	11.06586075	9.772327423	10.08181667	14.15471554	10.44425964	10.37610054	10.27337646	10.9030304	11.17001247	8.464604378	9.707410812	11.03311348	10.49714375	8.894227028	8.220526695	8.577713013	11.0070343	11.02238846	11.33698654	10.80077839	10.49749279	9.659854889	10.22373676
2.028621795	-0.569010316	Q9D0I9	Q9D0I9	SYRC_MOUSE	Rars1	Arginine--tRNA ligase, cytoplasmic	Color2 [A=255, R=169, G=169, B=169]	1	4		12.26156044	11.86248207	11.86925411	11.57524109	11.55424309	11.34568214	11.93523502	11.33068752	11.56781387	11.46656609	12.14908695	11.64127922	11.55104923	11.45319843	12.38880825	11.67420578	11.25264168	11.05406189	11.44097328	13.56331539	11.76996613	12.1323967	12.0210495	11.95042801	11.58535194	11.88959503	11.98424435	11.35904121	11.99460125	11.66209888	7.709712029	11.22997856	11.89448071	11.8606329	12.12332249	11.94893646	11.86732101	12.11742878	11.91257477
0.135793188	0.091850602	Q9D0J8	Q9D0J8	PTMS_MOUSE	Ptms	Parathymosin	Color2 [A=255, R=169, G=169, B=169]	1	4		10.96493244	9.763745308	11.00598907	11.37118816	11.0039463	10.91894531	11.06696415	11.19142342	9.501283646	12.12017345	9.951355934	11.64519882	11.48147202	12.11035633	10.72150898	11.57526493	10.93425083	11.57398796	11.44175625	10.46819687	11.19614697	10.48071957	11.90324211	10.47097397	10.91574478	10.02692413	10.36910629	10.65364265	9.510489464	9.47442627	7.778624058	11.2669735	10.04074192	9.693694115	10.95748711	9.324378014	10.10826302	11.02744293	11.18140697
2.463016393	-0.611135076	Q9D0K2	Q9D0K2	SCOT1_MOUSE	Oxct1	Succinyl-CoA:3-ketoacid coenzyme A transferase 1, mitochondrial	Color2 [A=255, R=169, G=169, B=169]	1	4		11.46939754	10.05876255	9.667263985	11.35956287	10.13745213	10.79612923	10.10581684	10.61804581	10.40071964	9.613251686	10.16821957	10.13148403	9.180336952	10.86851406	10.39168358	9.895535469	9.879513741	9.399888039	9.65769577	9.99902153	11.20639133	11.15120029	10.52561855	10.70989323	10.6313858	10.85491562	10.48807144	11.19785595	10.76237392	9.074612617	7.638077736	10.22373676	9.547081947	10.077981	10.46458626	11.12831688	11.05357265	10.30305767	10.54369926
0.887087289	0.449527523	Q9D0M3	Q9D0M3	CY1_MOUSE	Cyc1	Cytochrome c1, heme protein, mitochondrial	Color2 [A=255, R=169, G=169, B=169]	1	4		9.087492943	11.97512436	9.287100792	10.44241524	12.073452	11.55484295	11.43576431	11.6524868	11.78961468	12.03947735	11.93575478	11.44847775	9.75034523	10.24453735	11.73653316	11.49598026	11.59169102	11.34196377	11.91734219	11.22063828	9.766047478	10.01689816	11.55541325	11.4219017	11.51309586	9.648308754	9.699826241	9.063522339	10.21190643	11.51383114	11.96633244	9.510559082	11.64140129	11.6916523	9.319108009	11.74133205	11.70235443	9.895441055	11.91635323
1.645518024	-0.442552347	Q9D0M5	P63168;Q9D0M5;Q80ZS7	DYL2_MOUSE	Dynll2	Dynein light chain 2, cytoplasmic	Color2 [A=255, R=169, G=169, B=169]	1	4		10.5514679	9.460284233	10.58302593	10.44818878	9.714333534	9.135705948	9.841665268	9.734327316	10.11015892	9.885339737	9.588950157	9.400247574	9.660120964	10.31404495	9.865962982	9.601789474	9.906398773	9.565335274	9.810858727	12.46924973	10.06864357	9.995691299	9.078634262	9.09685421	10.55915737	10.61783504	9.51721096	9.984012604	9.819045067	9.265610695	8.167862892	9.9231987	9.06003952	9.805703163	9.535150528	10.08430386	9.452789307	9.804617882	10.40359783
0.007466942	0.005380631	Q9D0R2	Q9D0R2	SYTC_MOUSE	Tars1	Threonine--tRNA ligase 1, cytoplasmic	Color2 [A=255, R=169, G=169, B=169]	1	4		9.411136627	9.918656349	9.417535782	9.972372055	10.82271385	9.368341446	11.17884541	10.1077013	10.55496311	9.990132332	11.20006466	10.82508564	10.89465141	10.07792473	10.91202831	10.03525257	10.06230927	10.40548229	10.86252117	13.39491844	9.360325813	9.381033897	10.97115517	10.11161804	10.23513317	10.08980846	11.35657883	9.301143646	9.893057823	10.63345814	7.809284687	10.68278408	10.66243649	10.93710899	10.67508411	10.2867775	10.39159775	10.00645447	10.34954643
0.37473851	0.203415461	Q9D172	Q9D172	GAL3A_MOUSE	Gatd3	Glutamine amidotransferase-like class 1 domain-containing protein 3, mitochondrial	Color2 [A=255, R=169, G=169, B=169]	1	4		11.96161938	11.94156075	11.60661793	11.88386917	12.07355595	11.68248081	12.44257069	11.09126377	11.17719555	12.34523869	12.23009872	11.983428	11.52930832	12.19336796	11.70076466	12.13884449	12.47674847	12.41961765	11.62104034	10.44308949	12.31106949	11.75537968	11.58818531	11.61279011	11.6055212	11.48562813	10.28521252	11.58500957	11.72680569	11.31620789	7.687884808	11.71316338	10.94211864	11.90477371	11.90119839	10.68633461	11.60932636	11.70625401	11.66147518
0.820871058	-0.426791846	Q9D1A2	Q9D1A2	CNDP2_MOUSE	Cndp2	Cytosolic non-specific dipeptidase	Color2 [A=255, R=169, G=169, B=169]	1	4		12.17942047	12.37253857	11.64154625	11.90717983	11.0406456	11.3751049	11.85684967	10.40332127	11.91210747	11.40243626	9.896477699	11.54014778	11.16617584	11.0935564	10.53338814	11.90725136	11.69406223	11.41317844	10.65926456	10.28605652	12.32127666	9.860106468	9.612868309	12.22653294	12.49471855	8.893494606	12.21242905	10.98082542	11.77621078	11.71667767	7.64674902	10.09859657	11.08675957	11.60167789	11.89470387	11.83301258	11.44809532	11.83917618	11.89262962
1.020814504	-0.388367714	Q9D1D4	Q9D1D4	TMEDA_MOUSE	Tmed10	Transmembrane emp24 domain-containing protein 10	Color2 [A=255, R=169, G=169, B=169]	1	4		11.63089943	11.4129982	10.91295624	10.56670094	10.96871758	10.90098763	12.18542671	11.08760834	11.6523428	10.65594196	9.748069763	10.67492485	10.61872482	9.912615776	11.52522182	11.57108879	12.14020348	10.38567924	11.22948551	12.9295063	11.14771366	11.6104393	11.77461815	11.27975559	11.03056335	10.79045486	11.05509281	9.473745346	11.8014822	9.527928352	13.22706509	10.29435635	10.55267906	10.01356792	11.31600952	11.56643009	11.1067791	11.0300808	11.51512814
1.345263401	-0.495954421	Q9D1M4	Q9D1M4	MCA3_MOUSE	Eef1e1	Eukaryotic translation elongation factor 1 epsilon-1	Color2 [A=255, R=169, G=169, B=169]	1	4		10.617486	8.604089737	10.62419224	9.214443207	10.19579029	9.909051895	9.583291054	10.59357738	10.64590168	9.601211548	10.8959465	9.838449478	9.861907959	10.45343113	11.07156944	9.853787422	9.743867874	10.31940746	9.925177574	10.53689861	11.50880527	11.05820179	11.01867294	9.672879219	11.31026649	10.92777824	9.914978027	9.381952286	11.41659164	9.594326973	8.200839996	8.830681801	10.77169609	10.70577049	11.10368156	10.6394949	10.76736546	10.9558897	9.395780563
0.556671096	0.279042872	Q9D1Q6	Q9D1Q6	ERP44_MOUSE	Erp44	Endoplasmic reticulum resident protein 44	Color2 [A=255, R=169, G=169, B=169]	1	4		10.75817299	11.44873619	10.59232616	11.37899399	11.43118954	10.7901125	11.79473686	10.5130167	10.43909359	9.60654068	12.12890339	10.88712883	10.34903812	11.55296707	10.41798973	11.80291176	11.47865295	10.02900028	10.92213821	12.68021488	9.780789375	10.05964184	11.36118126	11.1613903	9.501542091	8.481308937	10.98722839	9.321700096	11.73609352	10.5859108	10.85759258	10.92132759	11.3250246	11.31771755	9.155786514	10.36692333	11.31590271	10.50966644	11.04021454
2.817891839	0.382554427	Q9D2G2	Q9D2G2	ODO2_MOUSE	Dlst	Dihydrolipoyllysine-residue succinyltransferase component of 2-oxoglutarate dehydrogenase complex, mitochondrial	Color2 [A=255, R=169, G=169, B=169]	1	4		11.40726757	11.62325954	12.04037571	11.69342613	11.82612324	11.57484436	11.91260147	11.87176704	12.20441532	11.78684521	12.01203823	12.14236546	12.22791958	12.25619125	11.68870449	11.84821987	11.9557476	12.20773411	11.88621902	11.71400928	9.780267715	11.61667728	12.17480755	11.28200531	11.71170139	11.4007349	11.20549393	12.18021393	11.90165901	11.65982628	12.4912014	11.56449223	11.96783543	12.15607643	11.90811443	11.79435062	11.89947796	11.5356741	11.53614044
2.83794818	1.1858583	Q9D379	Q9D379	HYEP_MOUSE	Ephx1	Epoxide hydrolase 1	Color2 [A=255, R=169, G=169, B=169]	1	4		9.386431694	10.24828053	11.19026279	10.1810236	9.949299812	11.89809895	11.66853046	12.81338215	12.22568035	11.64354515	12.22945023	11.88166809	11.55558586	12.20752048	9.882222176	11.58680248	13.22982216	9.910023689	9.560917854	10.24848747	9.701004982	9.430402756	12.4811306	9.538312912	9.897149086	8.928510666	9.226068497	12.27873993	9.08118248	12.10258579	9.141386986	11.24012947	11.12571049	12.39921951	9.678455353	10.68387222	13.48278236	10.25846863	9.577494621
0.446366797	0.142690323	Q9D394	Q9D394	RUFY3_MOUSE	Rufy3	Protein RUFY3	Color2 [A=255, R=169, G=169, B=169]	1	4		11.97984314	11.93848419	11.63932705	11.63564968	11.74539661	11.71952152	12.59189892	11.96507359	11.71017838	11.86105156	12.13542747	11.76766682	12.62461758	12.43296242	11.81865406	12.4288311	12.22551155	11.85181904	11.79370499	9.853207588	11.438241	11.59207344	11.97210026	11.42285347	11.74639702	11.39224815	11.58928108	11.85122585	12.24642563	11.81394577	10.1514349	11.58039951	11.51868248	12.08741283	12.02014637	12.20024872	12.26931095	12.42641449	12.06811333
0.454528838	0.137650946	Q9D3D9	Q9D3D9	ATPD_MOUSE	Atp5f1d	ATP synthase subunit delta, mitochondrial	Color2 [A=255, R=169, G=169, B=169]	1	4		11.71205425	11.9954071	12.5422802	12.38251591	12.06819344	12.38034248	12.00017262	12.00043297	12.93704987	12.21744537	12.13217163	12.0751915	12.70893097	11.82664394	12.42820835	12.03462029	11.67616463	12.83002377	11.98528004	10.1379261	12.31600094	12.87426662	12.57931328	11.72538757	11.94663906	11.69445801	11.6988306	12.60785007	12.23703671	12.146842	10.94276333	11.99904537	12.33728981	12.45498276	12.46171761	12.31875706	12.06042957	11.98812675	11.97983932
0.827757719	0.239859938	Q9D6F9	Q9D6F9;P68372	TBB4A_MOUSE	Tubb4a	Tubulin beta-4A chain	Color2 [A=255, R=169, G=169, B=169]	1	4		13.97658157	14.03746128	14.53249645	14.31666374	14.52894211	14.136446	14.34342194	14.4854517	15.17748928	13.80220318	14.55395889	14.11034489	14.60831833	14.03759861	14.11855984	14.59418488	14.31048489	14.24791241	14.38171196	11.33919907	14.30364513	14.35858917	14.54810524	13.84774208	14.33130836	13.43422413	13.42115784	14.68819523	14.2521553	14.54833984	13.47646809	13.97568703	14.00139046	14.1793108	13.92749977	14.17052746	14.15797043	14.2366724	14.29429722
0.207984254	0.134892448	Q9D6J6	Q9D6J6	NDUV2_MOUSE	Ndufv2	NADH dehydrogenase [ubiquinone] flavoprotein 2, mitochondrial	Color2 [A=255, R=169, G=169, B=169]	1	4		11.51597118	9.334627151	12.27392101	11.86178112	11.76987076	11.41979694	12.09630013	11.7044096	12.72488022	11.55131435	11.35130882	11.09009266	12.14596367	12.2569809	12.33053303	11.61392307	11.92071342	11.69648933	12.17351818	10.51442146	11.91096878	11.62176323	12.2778101	11.81471443	11.80405807	11.0774498	8.985900879	12.04392624	12.3936882	11.6884079	8.106608391	11.63947201	11.99102592	12.16664982	12.3489933	12.14779949	11.87184715	11.39428043	11.86187744
1.153102097	0.445981966	Q9D6M3	Q9D6M3	GHC1_MOUSE	Slc25a22	Mitochondrial glutamate carrier 1	Color2 [A=255, R=169, G=169, B=169]	1	4		9.309381485	9.169616699	10.74209023	10.66327381	11.10802746	11.32659817	10.16903591	10.59291458	11.10072136	11.03726578	9.947685242	9.513222694	11.52044201	10.13803673	11.36650276	10.06708431	11.8823185	11.78629398	9.701766968	11.15690708	10.31030369	10.57620049	10.28900433	10.83580589	10.75954723	8.104213715	10.86138916	11.93641663	10.14983368	10.73543739	9.348150253	11.24263191	11.26672173	10.85916233	10.42846489	11.58929539	10.60112095	10.1302948	10.71716213
0.197280893	0.081394995	Q9D6R2	Q9D6R2	IDH3A_MOUSE	Idh3a	Isocitrate dehydrogenase [NAD] subunit alpha, mitochondrial	Color2 [A=255, R=169, G=169, B=169]	1	4		11.64392853	11.91792011	11.21387577	11.10682487	11.49203873	11.09936142	11.38804436	11.19464016	11.84460735	10.93882942	11.77613258	11.36120892	11.25670433	11.7932663	11.32492352	11.31782532	11.82073784	11.58683491	11.9068346	12.11505032	11.0728693	10.99572468	11.75638962	10.80383205	11.5521307	10.00398159	11.27051735	11.45312119	11.52180672	11.61314487	9.324074745	10.90507889	11.29243088	11.22004604	11.89818954	11.58853626	10.87075043	10.08954334	11.10029411
0.125525777	0.085964035	Q9D710	Q9D710	TMX2_MOUSE	Tmx2	Thioredoxin-related transmembrane protein 2	Color2 [A=255, R=169, G=169, B=169]	1	4		10.95806694	10.74297428	9.338355064	10.391469	9.391000748	11.34074593	9.56854248	10.88427734	11.46559715	9.464352608	11.07596016	11.0481596	10.65975475	11.01692009	10.6309042	11.24402523	11.42171288	11.26259422	11.59055424	10.0123558	9.494319916	10.39225292	11.70022297	10.7476387	10.4711771	10.90824223	10.92149162	10.06618309	10.71518135	11.58445072	8.108596802	8.253058434	11.4007616	11.2094593	11.12808418	11.06523418	11.07657528	9.837694168	11.55996037
1.203684923	-0.562874782	Q9D883	Q9D883	U2AF1_MOUSE	U2af1	Splicing factor U2AF 35 kDa subunit	Color2 [A=255, R=169, G=169, B=169]	1	4		11.2585659	9.350837708	11.10798836	11.45777035	11.50144863	11.30290699	12.3362608	11.5287962	9.63765049	11.67460728	9.470466614	11.91649532	10.79354668	10.24782372	10.87031078	11.21203423	11.63053989	11.58649254	9.69869709	10.32408047	11.77071762	11.19456005	10.89582539	12.08034801	11.8093586	9.329471588	11.35154629	11.6213007	11.73472214	9.050086021	8.860108376	8.257353783	9.743739128	9.701125145	11.44661808	10.91448975	10.49094105	11.40038872	10.96097946
0.038838202	-0.039832865	Q9D8B7	Q9D8B7	JAM3_MOUSE	Jam3	Junctional adhesion molecule C	Color2 [A=255, R=169, G=169, B=169]	1	4		12.0135498	11.83560848	12.74872303	13.13358879	11.43573761	11.68624687	11.54773808	12.64417171	9.538294792	12.06330776	11.93008709	11.91263485	12.24774361	12.74194908	11.90084076	12.79492188	10.36579895	13.15414715	12.50144672	9.524218559	9.584040642	12.94844055	12.40899563	11.98782921	12.47300339	17.37113762	12.65387249	12.78277683	13.02843285	13.32364559	12.92883492	12.79285526	13.10383034	12.09512997	11.96417141	11.87977886	12.492136	12.79989719	12.04911709
0.442640757	-0.111100051	Q9D8E6	Q9D8E6	RL4_MOUSE	Rpl4	Large ribosomal subunit protein uL4	Color2 [A=255, R=169, G=169, B=169]	1	4		11.98954391	11.87573433	11.78278542	11.94326591	11.66312218	12.09242725	12.05649567	12.29375362	11.78368568	11.99797344	11.66280651	12.16177082	12.10978508	12.10745621	12.38797379	12.45676231	12.24030876	11.71858406	12.21434975	13.27245045	12.04218292	11.95707703	12.5224514	12.19965076	12.37428665	11.70953655	12.14059925	12.12492561	12.05852985	11.7967453	10.89633274	10.8485527	12.37720203	12.03551006	12.13092804	12.14795876	12.16660881	11.60260582	11.82769203
[truncated: 82 more rows]
[truncated: 5 more columns]
