# Supplementary material for: Deep visual proteomics uncovers nociceptor diversity and pain targets
Source: Nat Commun. 2026 Apr 11;17:3437. doi: 10.1038/s41467-026-71418-8 (PMC13076600; doi:10.1038/s41467-026-71418-8)
Supplement: Supplementary file 11 — Source Data [file 41467_2026_71418_MOESM11_ESM.zip › SourceData_updated names/Fig3bcdef/FIG3f_scored_heatmap.csv]

	Adra2a	Bmpr1b	DCN	Oprk1	Smr2	SStr2
1	0.648078953	1.459843231	0.38044846	1.099625166	1.120247783	0.793344644
2	0.598974321	1.558446243	0.52390957	0.725765728	0.942702759	0.734539384
3	0.985365484	1.809286469	0.41668973	1.109649224	1.260326454	0.906283702
4	0.475792074	1.640817501	0.402551172	0.714594071	1.0871383	0.657519468
5	0.748786001	1.332722799	0.368512022	1.27133315	0.81396287	0.887435818
6	0.476048776	1.090969997	0.02668561	0.631731815	0.705591571	0.466222133
7	0.905582609	1.306412117	0.457816889	1.23293585	1.095115706	0.937096658
8	0.467918524	1.498848462	0.603296885	0.682815072	1.001787928	0.659814625
9	0.557878863	1.271577764	0.228512544	0.841663611	0.877819395	0.577922441
10	0.934732648	1.415796949	0.577594127	1.063072428	1.039735354	0.762608598
11	0.683825651	1.437879723	0.525641473	0.958935607	1.176085564	0.621662282
12	0.694764185	1.592334392	0.553170885	0.910388444	1.112660268	0.805466103
13	0.747470971	1.143414908	0.500428525	0.78303548	0.774007362	0.61971729
14	0.510867014	1.173002554	0.53209361	0.628814634	0.850247626	0.555612943
15	0.710157979	0.656795248	0.555800759	1.085587184	0.538938517	0.725697293
16	0.930414679	1.082303013	0.696555878	0.60311642	0.810285397	0.525834739
17	0.699084008	1.14464462	0.596645355	0.737488468	0.843242024	0.745256143
19	0.837842689	0.631338678	0.50672551	1.131580564	0.595029745	0.812966624
20	1.104262687	1.15496372	0.578767474	1.43067672	0.90842432	1.165024025
21	0.671952066	0.941993939	0.407048566	1.002050712	0.730237423	0.661353243
