# Supplementary material for: Deep visual proteomics uncovers nociceptor diversity and pain targets
Source: Nat Commun. 2026 Apr 11;17:3437. doi: 10.1038/s41467-026-71418-8 (PMC13076600; doi:10.1038/s41467-026-71418-8)
Supplement: Supplementary file 11 — Source Data [file 41467_2026_71418_MOESM11_ESM.zip › SourceData_updated names/Fig3bcdef/FIG3b_PCA_DRG_single cell.txt]

Olive_20240605_AnM_AnM03002_mouse1_redsingle_1_G1_1_6942.d	Olive_20240605_AnM_AnM03002_mouse1_redsingle_4_G4_1_6952.d	Olive_20240605_AnM_AnM03002_mouse1_redsingle_5_G5_1_6955.d	Olive_20240605_AnM_AnM03002_mouse1_redsingle_6_G6_1_6958.d	Olive_20240605_AnM_AnM03002_mouse1_redsingle_16_H4_1_6992.d	Olive_20240605_AnM_AnM03002_mouse1_greensingle_7_G7_1_7023.d	Olive_20240605_AnM_AnM03002_mouse1_greensingle_12_G12_1_7039.d	Olive_20240605_AnM_AnM03002_mouse1_greensingle_13_H1_1_7043.d	Olive_20240605_AnM_AnM03002_mouse1_greensingle_14_H2_1_7046.d	Olive_20240605_AnM_AnM03002_mouse1_greensingle_16_H4_1_7053.d	Olive_20240605_AnM_AnM03002_mouse3_greensingle_2_E2_1_7005.d	Olive_20240605_AnM_AnM03002_mouse3_greensingle_4_E4_1_7012.d	Olive_20240605_AnM_AnM03002_mouse3_greensingle_6_E6_1_7018.d	Olive_20240605_AnM_AnM03002_mouse3_greensingle_7_E7_1_7022.d	Olive_20240605_AnM_AnM03002_mouse3_greensingle_12_E12_1_7038.d	Olive_20240605_AnM_AnM03002_mouse3_greensingle_13_F1_1_7042.d	Olive_20240605_AnM_AnM03002_mouse3_greensingle_16_F4_1_7052.d	Olive_20240605_AnM_AnM03002_mouse3_greensingle_17_F5_1_7055.d	Olive_20240605_AnM_AnM03002_mouse3_greensingle_18_F6_1_7058.d	Olive_20240605_AnM_AnM03002_mouse3_redsingle_6_D6_1_6957.d	Olive_20240605_AnM_AnM03002_mouse3_redsingle_7_D7_1_6961.d	Olive_20240605_AnM_AnM03002_mouse3_redsingle_8_D8_1_6964.d	Olive_20240605_AnM_AnM03002_mouse3_redsingle_10_D10_1_6971.d	Olive_20240605_AnM_AnM03002_mouse3_redsingle_13_E1_1_6981.d	Olive_20240605_AnM_AnM03002_mouse3_redsingle_15_E3_1_6987.d	Olive_20240605_AnM_AnM03002_mouse3_redsingle_17_E5_1_6994.d	Olive_20240605_AnM_AnM03002_mouse5_greensingle_6_C6_1_7017.d	Olive_20240605_AnM_AnM03002_mouse5_greensingle_7_C7_1_7021.d	Olive_20240605_AnM_AnM03002_mouse5_greensingle_8_C8_1_7024.d	Olive_20240605_AnM_AnM03002_mouse5_greensingle_15_D3_1_7047.d	Olive_20240605_AnM_AnM03002_mouse5_greensingle_16_D4_1_7051.d	Olive_20240605_AnM_AnM03002_mouse5_greensingle_17_D5_1_7054.d	Olive_20240605_AnM_AnM03002_mouse5_redsingle_3_A3_1_6946.d	Olive_20240605_AnM_AnM03002_mouse5_redsingle_4_A4_1_6950.d	Olive_20240605_AnM_AnM03002_mouse5_redsingle_5_A5_1_6953.d	Olive_20240605_AnM_AnM03002_mouse5_redsingle_7_A7_1_6960.d	Olive_20240605_AnM_AnM03002_mouse5_redsingle_8_A8_1_6963.d	Olive_20240605_AnM_AnM03002_mouse5_redsingle_9_A9_1_6966.d	Olive_20240605_AnM_AnM03002_mouse5_redsingle_10_A10_1_6970.d	Olive_20240605_AnM_AnM03002_mouse5_redsingle_11_A11_1_6973.d	Olive_20240605_AnM_AnM03002_mouse5_redsingle_12_A12_1_6976.d	Olive_20240605_AnM_AnM03002_mouse5_redsingle_14_B2_1_6983.d	WikiPathway	Reactome pathway	GOBP name	GOMF name	GOCC name	Protein.Group	Protein.Ids	Protein.Names
-1.71089	-0.693186	-2.18579	-0.956053	0.454633	-0.0565691	-0.371281	-0.685825	-0.440206	0.56717	-2.23079	-0.659774	0.0653353	-1.25307	0.120636	-2.01513	-1.5275	-2.48509	-2.01242	-2.01434	-1.77615	-1.27478	-1.79247	-2.10513	-0.108279	0.254487	-0.564351	0.425698	-2.44051	0.251014	-0.83459	-2.12445	-2.16376	-1.18345	-1.71504	-2.28987	-0.147506	-0.978018	-1.66902	-0.859406	-3.52585	-1.91346		Cell surface interactions at the vascular wall;Scavenging of heme from plasma				A0A0A6YXW6	A0A0A6YXW6	A0A0A6YXW6_MOUSE
-1.20254	-0.755662	-1.4729	-0.765402	-0.483606	-2.10552	-2.56619	-2.20038	-2.10316	-1.38846	-0.904252	-2.13374	-2.35474	-1.69406	-2.18571	-1.965	-1.78905	-2.0447	-1.94191	-1.76507	-1.8866	-1.03712	-2.03266	-2.07261	-1.8765	-1.43225	-2.17161	-1.97911	-1.90815	-2.1936	-0.649804	-1.88447	-1.97826	-0.288303	-1.60915	-1.30493	-0.839826	-0.564279	-1.93153	-2.42045	-0.0556707	-0.773829						A0A286YCX6	A0A286YCX6	A0A286YCX6_MOUSE
-1.12964	-0.517579	-0.530846	-0.342436	-0.26692	0.167942	-1.85653	1.05829	0.164546	-0.17241	0.000128746	-0.366109	0.691142	0.131849	0.987933	0.83065	-0.780402	0.565604	-0.287019	-0.489392	0.72405	1.08694	-2.53469	0.0756044	-0.367165	-1.59778	-0.103142	-1.03285	0.115861	-0.535487	-0.0662508	-0.673475	-0.653701	-0.0372324	-0.23525	-2.47511	0.293489	-0.511579	-2.10045	-0.188054	0.00981331	-0.325504						A0A7N9VR94	A0A7N9VR94	A0A7N9VR94_MOUSE
-2.28723	-1.27153	-0.463627	-0.375898	-1.75792	-0.9282	-1.36278	-1.16912	-1.73374	-2.43537	-2.12661	-2.14449	-1.53152	-1.69667	-0.241059	-2.42388	-2.59577	-0.968774	-2.65626	-2.2896	-2.47227	-1.71032	-2.07643	-0.85263	-2.56474	-1.92529	-2.69334	-1.89048	-1.52456	-2.55986	-2.6187	-2.09945	-1.91234	-2.20113	-0.697515	-1.43762	-0.454427	-2.03993	-0.638155	-0.0557623	-0.820369	-2.08686		Factors involved in megakaryocyte development and platelet production	biological regulation;cellular process;cellular response to stimulus;intracellular signal transduction;regulation of biological process;regulation of cellular process;response to stimulus;signal transduction;small GTPase mediated signal transduction	binding;enzyme regulator activity;GTPase regulator activity;guanyl-nucleotide exchange factor activity;lipid binding;nucleoside-triphosphatase regulator activity;phospholipid binding;Ras guanyl-nucleotide exchange factor activity;Rho guanyl-nucleotide exchange factor activity;small GTPase regulator activity		A2AF47	A2AF47	DOC11_MOUSE
-1.94107	-2.14365	-2.48804	-2.19541	-1.35144	0.203436	-0.527891	-0.121368	-2.06134	-0.137138	0.935783	0.0523891	-0.243811	-1.41239	-1.39409	-1.38046	-2.04932	-0.247761	-1.75214	-1.47551	-1.59592	-0.307899	-1.01902	-0.470065	-2.74894	-2.46535	-2.37016	-1.56935	-0.548197	-2.08355	-1.14075	-2.10543	-2.17366	-2.21536	-1.98101	-2.50674	-1.89281	-1.30388	-1.68389	-1.70144	-0.354218	-1.76238						A2AG50	A2AG50	MA7D2_MOUSE
-1.78219	-2.10906	-0.822392	-1.25555	-1.22379	-0.824785	-1.95163	-2.51949	-1.27033	0.0858188	-2.42983	-1.69639	-2.12226	-1.72504	-2.1414	-2.46549	-1.81346	-2.21977	-2.20145	-1.93394	-2.04022	-2.05259	-0.561487	0.263734	-1.37506	-0.617969	-1.89677	-1.89675	-2.31917	-2.11123	-1.99265	-1.96182	-2.53453	-1.18637	-0.921599	-2.35695	-1.99888	-2.13631	-1.04235	-0.535158	-0.692979	-0.650931						A2AGT5	A2AGT5	CKAP5_MOUSE
-1.61562	-2.27347	-2.05533	-0.748322	-1.07239	-0.817152	-1.68469	-0.342125	-1.73739	-1.81037	-1.34625	-0.977154	-1.04644	-1.72712	-0.220313	-1.39725	-0.284699	-2.1621	-3.0318	-2.08071	-0.661535	-2.30682	-1.82925	-0.00359344	-0.64394	-0.222452	-2.00999	-1.66021	-2.1173	-1.22915	-2.09958	-1.85647	-1.50962	-0.715347	-1.52901	-0.725189	-1.04574	-0.475663	-0.568526	-0.501803	-0.45825	-0.653274			biological regulation;biosynthetic process;cellular biosynthetic process;cellular macromolecule biosynthetic process;cellular macromolecule metabolic process;cellular metabolic process;cellular nitrogen compound metabolic process;cellular process;macromolecule biosynthetic process;macromolecule metabolic process;metabolic process;nitrogen compound metabolic process;nucleic acid metabolic process;…	binding;nucleic acid binding;RNA binding	cell part;cytoplasm;intracellular membrane-bounded organelle;intracellular organelle;intracellular part;membrane-bounded organelle;nucleus;organelle	A2AJ72	A2AJ72	A2AJ72_MOUSE
-0.0687327	-2.40431	1.01044	0.136852	-0.857176	0.614749	-0.232316	0.347974	0.569495	-1.56117	-0.123616	-0.614282	0.0886211	-0.00674915	0.344496	0.327318	-0.725875	-0.361577	1.17519	0.807829	1.45022	0.683245	0.885997	0.842231	3.46144	0.84101	0.972672	-0.0392103	0.867085	1.68182	0.686346	0.44845	0.122475	1.05391	0.877757	1.05549	0.827337	1.10536	1.04759	0.0955896	0.730461	1.03838		Nonsense Mediated Decay (NMD) enhanced by the Exon Junction Complex (EJC)	anatomical structure development;anatomical structure morphogenesis;cellular macromolecule metabolic process;cellular metabolic process;cellular nitrogen compound metabolic process;cellular process;developmental process;liver development;macromolecule metabolic process;metabolic process;nitrogen compound metabolic process;nucleic acid metabolic process;nucleobase-containing compound metabolic pro…	binding;DNA binding;nucleic acid binding;RNA binding	cell part;cytoplasm;exon-exon junction complex;intracellular organelle part;intracellular part;macromolecular complex;nuclear part;organelle part;protein complex	A2AT37	A2AT37	RENT2_MOUSE
1.71371	1.31161	2.83027	1.98411	5.03969	2.41667	2.30157	2.59472	2.78395	3.51553	-0.127481	0.924445	1.0084	0.666002	3.72207	0.685084	-0.0818558	1.35611	0.858186	0.479353	3.53432	4.34969	2.54812	1.28302	2.41671	2.40452	2.08307	2.88488	2.58759	2.11356	1.37071	1.90172	2.02956	1.37138	0.842279	1.37107	0.76295	1.00513	0.756692	2.15821	3.36793	1.76219		Erythrocytes take up carbon dioxide and release oxygen;Erythrocytes take up oxygen and release carbon dioxide;Neutrophil degranulation;Scavenging of heme from plasma		binding;cation binding;heme binding;ion binding;iron ion binding;metal ion binding;oxygen binding;oxygen transporter activity;substrate-specific transporter activity;tetrapyrrole binding;transition metal ion binding;transporter activity	cell part;cytoplasmic part;cytosolic part;hemoglobin complex;intracellular part;macromolecular complex;protein complex	A8DUK4	P02088;A8DUK4	A8DUK4_MOUSE
-0.508306	-2.3476	0.476127	0.150008	-0.562558	-0.0184479	-1.86368	0.451029	0.21006	-0.704895	-0.838414	-0.290976	0.408072	-2.48329	-0.126911	-0.426758	0.245664	0.645892	0.77306	0.54892	1.20921	0.145046	0.000107765	0.202418	-0.00056839	0.378334	0.0220137	-1.92365	-1.74107	0.40352	0.498443	0.532005	0.398736	0.74901	-0.431883	0.482958	0.18612	0.432224	0.71717	-0.0393248	0.409284	-0.135307				adenyl nucleotide binding;adenyl ribonucleotide binding;ATP binding;binding;nucleotide binding;purine nucleotide binding;purine ribonucleoside triphosphate binding;purine ribonucleotide binding;ribonucleotide binding	cell part;intracellular membrane-bounded organelle;intracellular organelle;intracellular part;membrane-bounded organelle;nucleus;organelle	B1ARD6	B1ARD6	SLFN9_MOUSE
-0.330373	-0.325466	-0.552734	-1.7856	-0.996017	-2.01526	-1.66279	-2.17167	-1.84073	-2.2763	-2.23885	-2.15332	-2.27747	-1.49822	-1.0091	-1.96568	-2.41414	-1.97487	-0.650121	-2.8406	-1.96753	-1.86056	-1.41961	-1.10498	-2.09697	-2.17919	-2.83282	-2.58806	-2.68143	-1.61169	-2.79967	-1.60409	-2.48406	-0.995734	-1.31416	-0.644029	-0.678889	-0.733215	-0.68055	-0.923218	0.250364	-1.60559		Dopamine Neurotransmitter Release Cycle	amine transport;amino acid transport;behavior;biological regulation;carboxylic acid transport;cell communication;cell-cell signaling;cellular process;chordate embryonic development;developmental process;embryo development;embryo development ending in birth or egg hatching;establishment of localization;establishment of localization in cell;establishment of protein localization;gamma-aminobutyric a…	beta-amyloid binding;binding;lipid binding;phosphatidylinositol binding;phosphatidylinositol-4,5-bisphosphate binding;phospholipid binding;protein binding	cell part;intracellular membrane-bounded organelle;intracellular organelle;intracellular part;macromolecular complex;membrane;membrane-bounded organelle;nucleus;organelle;plasma membrane;protein complex	B2RUJ5	B2RUJ5	APBA1_MOUSE
0.358301	-2.15467	1.64976	1.2049	3.13494	0.921587	-0.527628	0.987231	1.33367	0.770943	0.294258	0.318105	-2.25886	-2.14819	0.845299	-2.08514	-2.3465	1.04894	1.17268	-1.77975	2.18204	0.979545	-2.36896	1.23104	1.04189	0.755659	1.17698	0.907058	1.42548	1.55446	1.28013	1.28015	1.07706	1.37321	1.01122	0.806095	1.25622	1.89252	1.19018	1.53176	1.0266	1.67134			catabolic process;cellular catabolic process;cellular metabolic process;cellular nitrogen compound catabolic process;cellular nitrogen compound metabolic process;cellular process;GTP catabolic process;GTP metabolic process;heterocycle catabolic process;heterocycle metabolic process;metabolic process;nitrogen compound metabolic process;nucleobase-containing compound catabolic process;nucleobase-co…	binding;catalytic activity;GTP binding;GTPase activity;guanyl nucleotide binding;guanyl ribonucleotide binding;hydrolase activity;hydrolase activity, acting on acid anhydrides;hydrolase activity, acting on acid anhydrides, in phosphorus-containing anhydrides;nucleoside-triphosphatase activity;nucleotide binding;purine nucleotide binding;purine ribonucleoside triphosphate binding;purine ribonucleo…	cell part;intracellular membrane-bounded organelle;intracellular organelle;intracellular part;membrane-bounded organelle;nucleus;organelle	D3YWJ0	D3YWJ0	SLIP_MOUSE
-1.80959	-2.38875	-0.183138	0.406715	-2.4367	-1.8623	-2.28003	-2.08153	-2.14847	-2.02606	-2.10528	-2.35828	-2.18974	-2.57766	-1.4621	-1.62645	-2.09535	-2.2092	-2.54197	-2.14375	-1.33149	-1.74952	-0.902539	-0.588877	-2.37528	-2.11045	-1.92128	-2.34673	-1.88516	-2.648	-1.68946	-1.64358	-0.662716	-1.01977	-0.489532	-0.173903	-1.12156	-0.154495	-1.34873	-0.557975	-0.922091	-0.532284		Effects of PIP2 hydrolysis	activation of protein kinase activity;activation of protein kinase C activity by G-protein coupled receptor protein signaling pathway;biological regulation;cell surface receptor linked signaling pathway;cellular process;cellular response to stimulus;G-protein coupled receptor protein signaling pathway;intracellular signal transduction;positive regulation of biological process;positive regulation …	catalytic activity;diacylglycerol kinase activity;enzyme inhibitor activity;enzyme regulator activity;GTPase inhibitor activity;GTPase regulator activity;kinase activity;nucleoside-triphosphatase regulator activity;phosphotransferase activity, alcohol group as acceptor;transferase activity;transferase activity, transferring phosphorus-containing groups	cell part;cytoplasmic part;guanyl-nucleotide exchange factor complex;intracellular part;macromolecular complex;perinuclear region of cytoplasm;protein complex	D3YWQ0	D3YWQ0	DGKI_MOUSE
-2.51768	-2.71708	-2.98149	-1.03157	-2.19673	-1.78346	-1.85192	-2.03929	-1.90242	-1.74862	-2.38838	-1.50249	-2.59961	-1.22739	-1.44647	-1.98992	-2.12763	-1.97639	-2.02008	-2.48267	-2.53852	-2.23602	-0.780188	-0.967858	-2.20156	-2.25304	-1.58446	-1.4431	-1.06695	-0.340604	-0.707692	-2.37396	-0.698522	-0.860191	-0.39959	-2.21669	-0.893601	-0.224238	-1.13724	-0.707993	-0.582615	-0.677971		Effects of PIP2 hydrolysis	activation of protein kinase activity;activation of protein kinase C activity by G-protein coupled receptor protein signaling pathway;biological regulation;cell surface receptor linked signaling pathway;cellular component assembly;cellular component organization;cellular component organization or biogenesis;cellular process;cellular response to stimulus;G-protein coupled receptor protein signalin…	binding;catalytic activity;diacylglycerol kinase activity;kinase activity;lipid binding;phospholipid binding;phosphotransferase activity, alcohol group as acceptor;transferase activity;transferase activity, transferring phosphorus-containing groups	cell part;cytoplasmic part;endosome;intracellular membrane-bounded organelle;intracellular organelle;intracellular organelle part;intracellular part;membrane;membrane-bounded organelle;nuclear membrane;nuclear part;organelle;organelle membrane;organelle part	D3YXJ0	D3YXJ0	DGKH_MOUSE
-1.60761	-0.698403	-0.6776	-1.03145	-0.163183	-0.197351	-1.36558	-1.04024	-1.9478	-2.06395	-0.971096	-0.408168	-1.12986	-1.83129	0.0137386	-0.744528	-0.706813	-0.497748	-1.74561	-2.89669	-0.985302	-1.92048	-0.441824	-0.795804	-1.49861	-2.08598	-1.17776	-2.05977	-1.7647	-2.32888	-2.57167	-2.19481	-2.16023	-0.190065	-1.23395	-1.00255	-2.05677	-1.05902	-1.16149	-1.04874	-0.417838	-1.96421	WP_INTERLEUKIN1_IL1_STRUCTURAL_PATHWAY		biological regulation;biosynthetic process;cellular biosynthetic process;cellular macromolecule biosynthetic process;cellular macromolecule metabolic process;cellular metabolic process;cellular nitrogen compound metabolic process;cellular process;cellular response to stimulus;estrogen receptor signaling pathway;growth;hormone metabolic process;intracellular receptor mediated signaling pathway;mac…	binding;chromatin binding;core promoter binding;DNA binding;nucleic acid binding;nucleotide binding;regulatory region DNA binding;regulatory region nucleic acid binding;RNA binding;transcription regulatory region DNA binding	cell part;intracellular membrane-bounded organelle;intracellular organelle;intracellular part;membrane-bounded organelle;nucleus;organelle	D3YXK2	D3YXK2	SAFB1_MOUSE
-1.13214	-1.03238	-1.31528	-1.16989	-0.900418	-0.0617895	-0.620484	-0.996648	-0.424941	-0.929997	-2.57813	-0.465257	-0.869858	-2.21333	-1.15369	-0.397224	-1.07272	-1.77093	-1.95736	-2.38024	-2.34082	0.0830555	-2.14952	-0.699249	-2.18165	-2.04288	-2.27483	-1.0903	-1.13928	-2.4856	-1.54512	-0.915436	-1.89199	-0.511523	-0.480611	-2.83484	-0.784354	-1.4739	-1.87603	-1.3214	-0.789836	-1.09031		COPI-dependent Golgi-to-ER retrograde traffic;COPI-mediated anterograde transport	establishment of localization;transport		cell part;cytoplasmic part;endoplasmic reticulum;endoplasmic reticulum-Golgi intermediate compartment;Golgi apparatus;integral to membrane;intracellular membrane-bounded organelle;intracellular organelle;intracellular part;intrinsic to membrane;membrane part;membrane-bounded organelle;organelle	D3YZZ5	D3YZZ5	D3YZZ5_MOUSE
-0.534155	-0.3253	-1.15567	-1.83775	0.112881	-0.0686207	-0.631398	-0.219027	-0.504714	-0.302794	-1.67364	0.272534	-0.91089	-0.891608	-0.22953	0.224457	-2.21488	-1.85709	-2.60281	-0.390888	-1.3364	-0.312768	-2.39377	-0.391758	-1.16824	-0.123851	-2.2607	-0.254918	-0.238708	0.0416613	-0.228831	-0.444468	-2.00494	-0.523821	-1.98264	-1.37493	-1.29712	-0.199421	-0.737171	0.415519	0.118943	0.165047			anatomical structure development;brain development;developmental process;organ development			D3Z2H9	D3Z2H9	D3Z2H9_MOUSE
-1.97249	-2.51694	-1.53005	-2.41652	-1.83127	-0.373262	-2.15284	-0.5072	-0.793879	-2.13562	-2.63056	-1.48468	-0.280681	-2.03645	-1.13153	-0.434902	-2.50887	-2.18742	-1.86631	-2.40435	-2.22903	-1.41749	-2.35972	-0.561436	-2.09766	-1.76105	-1.49376	-0.458289	-1.37204	-2.09493	-1.76612	-1.95345	-1.85099	-1.73164	-2.45254	-2.76534	-2.32432	-2.19726	-2.27439	-1.18978	-0.970089	-2.15454				binding;nucleic acid binding;nucleotide binding	cell part;intracellular membrane-bounded organelle;intracellular organelle;intracellular part;membrane-bounded organelle;nucleus;organelle	D3Z3N4	D3Z3N4	D3Z3N4_MOUSE
1.10942	0.394482	1.22274	0.705593	1.00508	1.30412	0.104623	1.16212	0.765634	1.48997	-0.197696	1.44895	0.248518	0.694242	1.76427	1.12345	0.483942	0.763469	0.37671	1.00585	1.49826	0.494144	0.97865	0.870507	-0.202144	0.00113487	0.68221	0.114048	0.31027	-2.05757	1.84076	0.563718	1.17746	1.53464	1.65072	1.55948	1.33393	0.493754	0.939714	1.37304	1.42202	0.919002	WP_AMINO_ACID_METABOLISM;WP_AMINO_ACID_METABOLISM_IN_TRIPLENEGATIVE_BREAST_CANCER_CELLS;WP_GABA_METABOLISM_AKA_GHB;WP_METABOLIC_REPROGRAMMING_IN_COLON_CANCER;WP_NEUROINFLAMMATION_AND_GLUTAMATERGIC_SIGNALING	Amino acid synthesis and interconversion (transamination);Glutamate Neurotransmitter Release Cycle;TP53 Regulates Metabolic Genes	amine biosynthetic process;amine catabolic process;amine metabolic process;behavior;behavioral interaction between organisms;biological regulation;biosynthetic process;carboxylic acid biosynthetic process;carboxylic acid catabolic process;carboxylic acid metabolic process;catabolic process;cell communication;cell-cell signaling;cellular amine metabolic process;cellular amino acid biosynthetic pro…	catalytic activity;glutaminase activity;hydrolase activity;hydrolase activity, acting on carbon-nitrogen (but not peptide) bonds;hydrolase activity, acting on carbon-nitrogen (but not peptide) bonds, in linear amides	cell part;cytoplasmic part;cytosol;intracellular membrane-bounded organelle;intracellular organelle;intracellular part;membrane-bounded organelle;mitochondrion;organelle	D3Z7P3	D3Z7P3	GLSK_MOUSE
-2.48004	-0.0492001	0.346899	0.136706	0.575918	0.199117	0.392899	0.513159	0.205047	1.14937	0.546117	0.465319	0.295881	0.174012	0.307934	0.198565	-2.79869	0.683543	0.152014	0.431849	0.220749	0.742924	-0.125604	0.399411	-0.056551	1.43738	0.180931	0.441736	0.675412	1.34567	0.486966	1.17482	0.0624952	-0.326536	-0.172734	-0.153567	0.392762	0.567734	-0.0319548	0.654399	0.933062	1.16064	WP_2Q37_COPY_NUMBER_VARIATION_SYNDROME;WP_MIRNA_TARGETS_IN_ECM_AND_MEMBRANE_RECEPTORS;WP_PI3KAKT_SIGNALING_PATHWAY	Assembly of collagen fibrils and other multimeric structures;Collagen biosynthesis and modifying enzymes;Collagen chain trimerization;Collagen degradation;ECM proteoglycans;Integrin cell surface interactions;NCAM1 interactions;Signaling by PDGF		endopeptidase inhibitor activity;endopeptidase regulator activity;enzyme inhibitor activity;enzyme regulator activity;peptidase inhibitor activity;peptidase regulator activity;serine-type endopeptidase inhibitor activity	cell part;extracellular matrix;extracellular region part;extracellular space;membrane;plasma membrane;sarcolemma	E9PWQ3	E9PWQ3	E9PWQ3_MOUSE
-2.7241	8.04043	5.0439	7.20633	1.64271	-2.53713	3.02308	5.92471	-2.38453	-2.52159	-2.38579	2.20346	-2.4666	-2.23663	2.01753	6.9117	2.14031	-2.64438	-2.30704	-1.85243	2.81338	3.23404	2.66709	2.68797	7.6865	6.96417	-1.58667	5.07314	6.64969	7.94248	5.88229	5.32878	5.24805	3.27334	2.76628	2.63194	6.51653	1.97641	2.94578	1.37416	2.27312	-2.01344		Formation of the cornified envelope;Keratinization		structural molecule activity	cell part;cytoskeletal part;intermediate filament;intracellular organelle part;intracellular part;keratin filament;macromolecular complex;organelle part;protein complex	E9Q0F0	E9Q0F0	E9Q0F0_MOUSE
-2.12922	-2.80173	-0.922228	-2.14599	-1.01072	-1.16311	-2.02193	-1.55126	-2.0768	-0.228171	-1.72351	-0.85593	-1.78107	-1.97335	-0.786809	-0.886343	-1.21267	-1.9922	-1.09512	-2.545	-2.08147	-1.13013	-1.34195	-2.63358	-0.556831	-1.37696	-1.53321	-2.13955	-2.54271	-1.75541	-1.66495	-2.16425	-2.07773	-2.97801	-2.26633	-1.08838	-2.65822	-2.20135	-2.38958	-2.13434	-2.22552	-2.50622		Platelet degranulation				E9Q137	E9Q137	TX264_MOUSE
-2.90118	-1.11287	-0.751195	-1.60375	-1.9968	-2.04455	-0.656704	0.373908	0.433879	-3.00087	-2.12009	0.597079	-1.82428	-1.68605	0.397722	-2.32887	0.216608	-0.303878	0.105869	-1.72313	-1.80258	0.693172	-2.11311	0.0215921	-0.569857	-1.65996	-0.930507	-1.41787	-2.3172	-1.632	-2.33924	-2.98042	-1.43731	-2.30414	-2.25232	0.179509	-0.326224	-0.45196	-2.52622	0.436955	-1.47247	-2.61173		Intraflagellar transport;Intra-Golgi traffic	anatomical structure development;cardiac septum development;cellular process;developmental process;establishment of localization;establishment of localization in cell;establishment of protein localization;establishment of protein localization in Golgi;establishment of protein localization to organelle;Golgi vesicle transport;intracellular protein transport;intracellular transport;intra-Golgi vesi…		cell part;cytoplasmic part;Golgi apparatus;intracellular membrane-bounded organelle;intracellular organelle;intracellular part;membrane-bounded organelle;nucleus;organelle	E9Q512	E9Q512	E9Q512_MOUSE
1.19081	2.97075	-0.344955	1.50009	0.11694	-2.40203	0.637134	-0.127142	0.613994	-1.62697	-2.12677	0.227729	-1.90359	2.44559	-0.749689	0.498933	-0.695591	0.00681973	-2.2962	1.42665	-1.56343	-0.675442	-1.38298	1.14338	2.28373	1.24066	0.991267	-1.06716	2.36335	3.00714	2.12826	0.0999994	1.51759	1.01704	-1.83647	-2.39643	0.907331	-2.20741	-2.61067	-0.963774	-0.0772867	-0.163156	WP_ARRHYTHMOGENIC_RIGHT_VENTRICULAR_CARDIOMYOPATHY;WP_EPITHELIAL_TO_MESENCHYMAL_TRANSITION_IN_COLORECTAL_CANCER;WP_LUNG_FIBROSIS	Formation of the cornified envelope;Keratinization;Neutrophil degranulation	adherens junction organization;anatomical structure development;anatomical structure morphogenesis;biological adhesion;cardiac muscle tissue morphogenesis;cell adhesion;cell differentiation;cell junction organization;cell-cell adhesion;cell-cell junction organization;cellular component organization;cellular component organization at cellular level;cellular component organization or biogenesis;cel…	structural molecule activity	anchoring junction;basolateral plasma membrane;cell junction;cell part;cell-cell contact zone;cell-cell junction;cornified envelope;cytoplasmic part;cytoskeleton;desmosome;intercalated disc;intracellular membrane-bounded organelle;intracellular non-membrane-bounded organelle;intracellular organelle;intracellular part;membrane part;membrane-bounded organelle;mitochondrion;non-membrane-bounded orga…	E9Q557	E9Q557	DESP_MOUSE
1.19759	0.649821	1.93704	1.50715	1.17873	1.33345	0.816717	1.48813	0.394315	0.735292	0.356005	1.39108	0.994115	0.317517	2.46905	0.922881	0.156687	1.16442	1.69725	1.59808	1.98829	1.91298	2.22423	1.51318	1.51397	1.67309	1.1091	0.27295	0.846947	1.38179	1.48715	1.23366	1.58093	1.41231	1.47984	1.41659	1.64575	1.83233	1.61963	2.37932	2.14908	1.53009					cell junction;cell-cell junction	E9Q616	E9Q616	E9Q616_MOUSE
0.590646	-2.58729	-2.32448	-2.62438	-2.80044	-1.10175	-1.06328	-1.12012	-1.63105	-0.818293	-1.5886	-1.72042	-2.25505	-1.95398	0.288043	1.57262	-1.8435	-1.98241	-2.19419	-0.327446	0.440259	-2.10743	-1.72024	0.541049	-1.38927	-0.809371	-2.34184	-2.0472	0.0333652	-2.96993	0.179438	-0.413931	-0.913705	-1.96731	-0.52459	0.401603	-2.2431	-1.76271	0.175268	-1.9709	-0.772323	-1.65893		Collagen biosynthesis and modifying enzymes;Collagen chain trimerization				E9Q7P1	E9Q7P1	E9Q7P1_MOUSE
-0.424415	-0.882806	-0.21235	-0.32424	-0.949931	-0.284582	-0.484322	-0.241207	-0.773262	-0.366127	-1.94012	-0.595307	-0.314088	-0.86254	-0.640569	-0.905771	-0.738206	-0.740073	-0.701147	-1.40304	-0.574493	-1.35406	-0.567308	-1.20462	-1.15542	-0.674975	-1.10322	-1.28693	-0.920823	-2.66835	-0.426384	-0.550339	-0.767095	-0.0983829	-0.0468473	-2.03186	-0.720889	-0.92234	-1.08932	-0.977247	-0.376174	-0.776736						E9Q912	E9Q912	GDS1_MOUSE
-1.35835	-1.28946	-2.59281	-2.05533	-2.47305	-2.3323	0.474617	-0.691416	-1.69117	-1.68756	0.611906	-2.03233	0.694173	1.13498	0.708888	-1.91853	-2.09848	0.743032	1.39328	-1.8458	1.18233	-2.4462	0.673791	-1.90963	-1.72387	0.949787	-2.45021	-2.2803	-2.23529	-2.05468	0.887858	-2.5305	-1.58432	-2.4281	-2.17361	-2.5914	-2.23082	-2.23906	-1.88153	-0.223649	-2.14861	-2.09747	WP_BRAINDERIVED_NEUROTROPHIC_FACTOR_BDNF_SIGNALING_PATHWAY;WP_NEURAL_CREST_CELL_MIGRATION_IN_CANCER	ARMS-mediated activation	anatomical structure morphogenesis;cell part morphogenesis;cell projection morphogenesis;cell projection organization;cellular component morphogenesis;cellular component organization;cellular component organization at cellular level;cellular component organization or biogenesis;cellular component organization or biogenesis at cellular level;cellular developmental process;cellular process;chordate…			E9Q9B7	E9Q9B7	E9Q9B7_MOUSE
-2.24166	-2.07526	-2.61189	-2.35684	-2.47153	-1.49505	0.176966	-0.272964	-2.24671	-1.7696	-2.2091	0.266934	-2.24085	-1.44811	-1.8175	-1.86889	-0.403379	-2.05355	-2.01997	-2.38565	-1.2158	-2.33637	-1.75846	-2.06234	-2.03594	-1.50054	-1.83358	-2.03339	-1.74911	-1.5035	-1.79159	-2.09123	-2.26213	-1.31634	-1.79118	-2.26261	-2.2861	-2.14739	-1.98834	-1.39811	-1.95572	-3.07611	WP_MYOMETRIAL_RELAXATION_AND_CONTRACTION_PATHWAYS	Smooth Muscle Contraction	biological regulation;multicellular organismal process;muscle contraction;muscle system process;regulation of biological process;regulation of multicellular organismal process;regulation of muscle contraction;regulation of muscle system process;regulation of smooth muscle contraction;regulation of system process;system process	actin binding;binding;cytoskeletal protein binding;protein binding	actin cap;cell cortex part;cell part;cytoplasmic part;cytoskeletal part;intracellular organelle part;intracellular part;membrane;organelle part;plasma membrane	E9QA15	E9QA15	E9QA15_MOUSE
-1.9348	-1.32767	-1.35065	-1.7566	-0.533438	-0.822812	-2.1568	-0.515323	-0.460206	-2.30889	-2.2431	-1.26003	-2.05745	-2.43448	-0.729752	-1.33615	-1.88633	-1.94761	-2.52782	-1.29068	-2.87218	0.170444	-2.64864	-1.51977	-2.45065	-2.1157	-1.78246	-1.79078	-2.52644	-2.28344	-2.44282	-2.27309	-0.92755	-1.33173	-0.730073	-2.58901	-2.0532	-1.86281	-1.24452	-0.266275	-0.285644	-2.44384			anatomical structure development;camera-type eye development;developmental process;eye development;macromolecule metabolic process;metabolic process;organ development;primary metabolic process;protein metabolic process;proteolysis;sensory organ development	catalytic activity;endopeptidase activity;hydrolase activity;peptidase activity;peptidase activity, acting on L-amino acid peptides;serine hydrolase activity;serine-type endopeptidase activity;serine-type peptidase activity	cell part;cytoplasmic part;endoplasmic reticulum;endoplasmic reticulum membrane;endoplasmic reticulum part;intracellular membrane-bounded organelle;intracellular organelle;intracellular organelle part;intracellular part;membrane;membrane part;membrane-bounded organelle;organelle;organelle membrane;organelle part	F2YMG0	F2YMG0	PRS56_MOUSE
-0.99436	-2.28763	-2.54434	-0.943136	-2.00606	-1.5428	-2.77998	-0.679028	-2.06674	-2.22825	-2.21673	-2.36147	-0.849663	-1.94232	-1.45556	-1.61238	-2.20165	-1.25543	-2.53435	-1.62677	-1.78848	-2.23995	-1.25853	-1.15899	-1.40795	-2.52141	-0.893248	-1.80464	-2.77534	-1.84768	-1.57593	-2.28635	-2.05502	-2.05018	-0.367682	-0.941221	-1.76606	-0.0186996	-0.254169	-1.21846	-2.62941	-1.57796		Nuclear Pore Complex (NPC) Disassembly;Regulation of Glucokinase by Glucokinase Regulatory Protein;Regulation of HSF1-mediated heat shock response;snRNP Assembly;SUMOylation of chromatin organization proteins;SUMOylation of DNA damage response and repair proteins;SUMOylation of DNA replication proteins;SUMOylation of RNA binding proteins;Transcriptional regulation by small RNAs;Transport of Matur…	amine metabolic process;amino acid activation;biological regulation;carboxylic acid metabolic process;cell cycle checkpoint;cell cycle phase;cell cycle process;cell division;cellular amine metabolic process;cellular amino acid metabolic process;cellular component organization;cellular component organization at cellular level;cellular component organization or biogenesis;cellular component organiz…	adenyl nucleotide binding;adenyl ribonucleotide binding;aminoacyl-tRNA ligase activity;ATP binding;binding;catalytic activity;chromatin binding;enzyme binding;heat shock protein binding;identical protein binding;kinase binding;ligase activity;ligase activity, forming aminoacyl-tRNA and related compounds;ligase activity, forming carbon-oxygen bonds;mitogen-activated protein kinase binding;mRNA bin…	cell part;chromosomal part;cytoplasm;cytoplasmic dynein complex;cytoplasmic part;cytoskeletal part;dynein complex;envelope;extrinsic to membrane;inclusion body;intracellular non-membrane-bounded organelle;intracellular organelle;intracellular organelle part;intracellular part;kinetochore;macromolecular complex;membrane;membrane part;microtubule associated complex;mitotic spindle;non-membrane-boun…	F6ZDS4	F6ZDS4	TPR_MOUSE
0.134043	-0.424766	0.00525856	-0.0466976	-2.4091	-1.87931	-2.60275	-1.54042	-2.63416	-2.21569	-0.000166893	-2.23209	-1.866	-2.13774	-1.7451	0.205098	-2.65996	-1.68633	-2.65012	-0.659797	-1.81877	-0.677749	-1.58053	-2.39245	0.421041	0.966845	0.000597	-0.52066	0.321107	0.621979	-0.254017	-1.82603	0.070653	-1.54634	-2.08343	-2.16222	-0.198027	-1.66544	-1.87866	-2.61321	-2.84249	-1.85773						G3X9C2	G3X9C2	FBX50_MOUSE
-3.56476	-0.234216	-0.196287	-2.29831	-0.164674	-2.70176	-1.20531	-0.426464	-0.173543	-2.02479	-0.222269	-0.990343	-0.328708	-2.28259	-0.857216	-0.540435	-2.80814	-2.07343	-0.762638	-1.71992	-2.58305	0.47579	-1.2694	-2.28566	-2.51659	-2.52329	-0.991945	-2.20065	-2.47078	-2.34407	-2.2612	-0.992668	-1.88032	-2.16333	-0.11534	-2.44015	-1.55479	-1.28634	-2.45595	-1.01958	-0.49378	-1.85435	WP_CALCIUM_REGULATION_IN_CARDIAC_CELLS;WP_SPLICING_FACTOR_NOVA_REGULATED_SYNAPTIC_PROTEINS;WP_VITAMIN_D_RECEPTOR_PATHWAY;WP_VITAMIN_DSENSITIVE_CALCIUM_SIGNALING_IN_DEPRESSION	Ion homeostasis;Ion transport by P-type ATPases;Reduction of cytosolic Ca++ levels	calcium ion transport;cation transport;divalent inorganic cation transport;divalent metal ion transport;establishment of localization;ion transport;metal ion transport;transport	active transmembrane transporter activity;adenyl nucleotide binding;adenyl ribonucleotide binding;ATP binding;ATPase activity;ATPase activity, coupled;ATPase activity, coupled to movement of substances;ATPase activity, coupled to transmembrane movement of ions;ATPase activity, coupled to transmembrane movement of ions, phosphorylative mechanism;ATPase activity, coupled to transmembrane movement o…	cell part;integral to membrane;integral to plasma membrane;intrinsic to membrane;intrinsic to plasma membrane;membrane part;plasma membrane part	G5E829	G5E829	AT2B1_MOUSE
-0.630233	-1.85049	-0.599634	-1.5555	-0.811103	0.25448	0.146468	-0.332956	-0.365022	-0.317702	-0.69174	-0.205669	0.0575142	-0.858177	-0.893735	-0.126943	0.300104	-1.48287	0.195241	-1.04277	-1.56248	-1.6955	-1.16095	-0.468329	-0.902072	-2.06473	-0.455871	-0.915702	-0.211222	0.173752	-0.518664	-0.626402	-1.1259	-0.709743	-0.331915	-0.20848	-2.74011	-0.749884	-0.212318	-0.414747	-0.510332	-0.20623	WP_ALZHEIMERS_DISEASE;WP_ALZHEIMERS_DISEASE_AND_MIRNA_EFFECTS;WP_FOCAL_ADHESION;WP_INTEGRINMEDIATED_CELL_ADHESION;WP_VEGFAVEGFR2_SIGNALING	Degradation of the extracellular matrix	anatomical structure development;anatomical structure formation involved in morphogenesis;blastocyst development;cellular process;developmental process;macromolecule metabolic process;metabolic process;myoblast fusion;primary metabolic process;protein autoprocessing;protein maturation;protein metabolic process;protein processing;proteolysis;response to chemical stimulus;response to hypoxia;respon…	binding;calcium ion binding;calcium-dependent cysteine-type endopeptidase activity;catalytic activity;cation binding;cysteine-type endopeptidase activity;cysteine-type peptidase activity;endopeptidase activity;hydrolase activity;ion binding;metal ion binding;peptidase activity;peptidase activity, acting on L-amino acid peptides	cell part;chromatin;chromosomal part;cytoplasm;intracellular membrane-bounded organelle;intracellular organelle;intracellular organelle part;intracellular part;membrane;membrane-bounded organelle;nucleus;organelle;organelle part;plasma membrane	O08529	O08529	CAN2_MOUSE
-0.00577021	-0.114773	-0.361229	-0.26151	-0.387101	-0.0123682	-0.729013	-0.173469	0.190327	-0.209525	-0.226453	0.0678864	0.55433	-1.12672	-0.470277	-0.00047493	-2.07929	-0.173408	-0.134956	-1.92188	0.0544772	-0.0922642	0.0948868	-0.0789881	0.101083	0.0505829	-0.681506	-0.559433	-0.350834	-0.49582	-0.453148	-0.4195	-0.838953	-0.0355082	0.0987005	0.625888	-0.0427666	-0.792967	0.0871258	-0.543969	-0.0793858	-1.08989		Cargo concentration in the ER;COPI-dependent Golgi-to-ER retrograde traffic;COPII (Coat Protein 2) Mediated Vesicle Transport;ER-Phagosome pathway	cellular process;ER to Golgi vesicle-mediated transport;establishment of localization;establishment of localization in cell;establishment of protein localization;Golgi vesicle transport;intracellular transport;protein transport;transport;vesicle-mediated transport		cell part;cytoplasmic membrane-bounded vesicle;cytoplasmic part;cytoplasmic vesicle;endoplasmic reticulum membrane;endoplasmic reticulum part;endoplasmic reticulum-Golgi intermediate compartment membrane;Golgi apparatus part;Golgi membrane;integral to membrane;intracellular membrane-bounded organelle;intracellular organelle;intracellular organelle part;intracellular part;intrinsic to membrane;mel…	O08547	O08547	SC22B_MOUSE
1.54582	1.36923	1.82079	1.64623	1.9258	1.8535	1.2587	1.95057	2.30439	1.91883	0.931212	1.76972	1.62091	1.40118	1.8035	1.7629	1.20878	1.59382	1.48059	1.41657	1.50608	1.54194	1.55314	1.55347	1.12558	1.54098	1.7033	1.34142	1.67372	1.59738	2.06213	1.56108	1.62893	2.29045	1.84398	1.52534	2.25079	1.83377	1.91663	2.07097	2.45967	1.77374	WP_BRAINDERIVED_NEUROTROPHIC_FACTOR_BDNF_SIGNALING_PATHWAY;WP_MICROTUBULE_CYTOSKELETON_REGULATION	CRMPs in Sema3A signaling;Recycling pathway of L1	anatomical structure development;biological regulation;catabolic process;cellular aromatic compound metabolic process;cellular catabolic process;cellular component organization;cellular component organization at cellular level;cellular component organization or biogenesis;cellular component organization or biogenesis at cellular level;cellular metabolic process;cellular nitrogen compound cataboli…	catalytic activity;hydrolase activity;hydrolase activity, acting on carbon-nitrogen (but not peptide) bonds;hydrolase activity, acting on carbon-nitrogen (but not peptide) bonds, in cyclic amides	axon;cell body;cell part;cell projection;cell projection part;cytoplasmic part;cytosol;dendrite;growth cone;intracellular membrane-bounded organelle;intracellular organelle;intracellular part;macromolecular complex;membrane-bounded organelle;mitochondrion;neuron projection;neuronal cell body;organelle;protein complex;site of polarized growth	O08553	O08553	DPYL2_MOUSE
-0.872087	-1.9119	-1.78661	-1.92277	-0.478666	-2.29632	-1.02805	-1.0506	-2.11185	-0.778522	-1.81738	-0.227416	-2.22137	-1.28931	-0.00298691	-2.06897	-2.40741	-1.78389	-1.85175	-0.131707	-1.7299	-2.2053	-1.27743	-1.73672	-2.62111	-1.6501	-1.71297	-1.5213	-0.19021	-1.71502	-0.604126	-1.45912	-1.75651	-0.844784	-0.406844	0.426242	-2.11956	-1.33539	-1.04373	-1.96582	-1.22851	-0.183391	WP_IMMUNE_INFILTRATION_IN_PANCREATIC_CANCER;WP_MALIGNANT_PLEURAL_MESOTHELIOMA;WP_T_CELL_MODULATION_IN_PANCREATIC_CANCER;WP_VITAMIN_D_RECEPTOR_PATHWAY		biological adhesion;cell adhesion;cell-cell adhesion;cellular process;heterophilic cell-cell adhesion	binding;carbohydrate binding;galactoside binding;monosaccharide binding;sugar binding	cell part;cytoplasm;extracellular region;intracellular part	O08573	O08573	LEG9_MOUSE
-1.50967	-0.977901	-0.102064	-1.40957	-0.217285	-0.2916	-0.338503	-0.838665	-1.61235	-0.794329	-1.32208	-0.54133	-1.74501	-0.899115	-1.3802	-1.32306	-0.718938	-0.238881	-1.61029	-1.7485	-1.99299	-0.889448	-1.37771	-3.01218	-2.60124	-1.75314	-1.07374	-0.473515	-2.14173	-1.69025	-1.38917	-2.5974	-0.958198	-1.63758	-1.30388	-0.865769	-1.04227	-0.87503	-1.04872	-0.870052	-2.2281	-0.715334			cellular macromolecule metabolic process;cellular metabolic process;cellular nitrogen compound metabolic process;cellular process;establishment of localization;establishment of RNA localization;macromolecule metabolic process;metabolic process;mRNA metabolic process;mRNA processing;mRNA transport;nitrogen compound metabolic process;nucleic acid metabolic process;nucleic acid transport;nucleobase-…	binding;DNA binding;nucleic acid binding;nucleotide binding;RNA binding;single-stranded DNA binding;structure-specific DNA binding	cell part;cytoplasm;intracellular membrane-bounded organelle;intracellular organelle;intracellular organelle part;intracellular part;macromolecular complex;membrane-bounded organelle;nuclear body;nuclear part;nuclear speck;nucleoplasm part;nucleus;organelle;organelle part;ribonucleoprotein complex;spliceosomal complex	O08583	O08583	THOC4_MOUSE
0.874058	0.884023	1.02214	0.824513	0.711951	1.16568	1.27339	0.981647	0.808466	1.33428	0.596731	1.15209	0.945107	0.727716	0.687865	0.986664	0.838573	0.563807	0.468524	-0.101868	0.592432	0.947891	1.63086	0.981341	0.339958	0.783011	0.899612	0.661101	0.425745	0.298046	0.72749	0.450128	0.641222	0.967521	1.25662	0.852361	1.15073	1.09472	0.397847	1.23343	1.17698	0.768069	WP_DRAVET_SYNDROME;WP_EGFEGFR_SIGNALING_PATHWAY;WP_INSULIN_SIGNALING;WP_RETT_SYNDROME_CAUSING_GENES;WP_SYNAPTIC_VESICLE_PATHWAY	Acetylcholine Neurotransmitter Release Cycle;Dopamine Neurotransmitter Release Cycle;GABA synthesis, release, reuptake and degradation;Glutamate Neurotransmitter Release Cycle;Norepinephrine Neurotransmitter Release Cycle;Serotonin Neurotransmitter Release Cycle	axon target recognition;biological adhesion;biological regulation;cell adhesion;cell communication;cell-cell adhesion;cell-cell signaling;cellular component organization;cellular component organization at cellular level;cellular component organization or biogenesis;cellular component organization or biogenesis at cellular level;cellular process;developmental maturation;developmental process;estab…	binding;protein binding;SNARE binding;syntaxin binding;syntaxin-1 binding	cell part;cytoplasmic membrane-bounded vesicle;cytoplasmic part;cytoplasmic vesicle;intracellular membrane-bounded organelle;intracellular organelle;intracellular part;macromolecular complex;membrane;membrane-bounded organelle;membrane-bounded vesicle;mitochondrion;organelle;plasma membrane;platelet alpha granule;protein complex;stored secretory granule;vesicle	O08599	O08599	STXB1_MOUSE
-0.576078	-1.45127	-1.80093	-0.0353451	-2.4137	-0.106102	-1.60199	0.00751877	-0.582188	-0.0692744	-2.62677	-0.276673	-0.130637	-2.10179	-0.504819	0.0688133	-2.11295	-1.44776	-0.408488	-1.85995	-0.318232	-1.04083	-0.80133	-0.280187	-0.216222	-0.0533953	-0.627805	-0.446221	-0.468427	-0.113955	-0.0272646	-0.395082	-0.280493	0.23668	-0.316262	-0.757158	-0.699504	-0.0733309	0.0362091	-0.0193043	-0.270535	-0.0807028		Inactivation, recovery and regulation of the phototransduction cascade	cellular macromolecule metabolic process;cellular metabolic process;cellular process;cellular protein metabolic process;macromolecule metabolic process;macromolecule modification;metabolic process;N-terminal protein amino acid modification;peptidyl-amino acid modification;peptidyl-methionine modification;primary metabolic process;protein maturation;protein metabolic process;protein modification p…	aminopeptidase activity;binding;catalytic activity;cation binding;exopeptidase activity;hydrolase activity;ion binding;metal ion binding;metalloexopeptidase activity;metallopeptidase activity;peptidase activity;peptidase activity, acting on L-amino acid peptides	cell part;cytoplasm;intracellular part	O08663	O08663	MAP2_MOUSE
0.0317693	0.453269	0.0668716	0.018054	-0.119229	0.0672731	-0.275241	0.359664	-0.0434203	0.166578	0.384096	0.763749	-0.186301	-0.037014	-0.332132	0.184135	-2.41558	-0.27713	0.570878	-0.586293	-1.41361	-0.225985	0.339709	-0.35549	-2.77116	-0.282369	0.517475	-0.595279	-0.493353	-0.457095	0.448632	-0.252724	-0.0912218	0.000202179	0.0525436	0.305658	0.408083	0.0280142	0.308419	0.0920696	0.389764	0.118862						O08709	O08709	PRDX6_MOUSE
-1.83587	-1.0027	-0.354019	-1.64453	-0.284524	-0.0488234	-0.626598	0.183617	-0.073278	-0.406752	-0.812207	-0.67179	-0.315257	0.493066	-0.217638	-0.276226	-0.682949	-0.744059	-0.867491	-1.60822	-0.864305	0.0216846	-0.60669	-0.588953	-0.595916	-0.97107	-0.136612	-0.390718	0.0504875	-0.213191	0.0579844	-0.632127	-0.531384	-0.188559	-0.274756	-2.48803	-0.661996	-0.914313	-1.44819	-0.454903	-0.105626	-0.680365	WP_7Q1123_COPY_NUMBER_VARIATION_SYNDROME;WP_AMINO_ACID_METABOLISM;WP_FATTY_ACID_BETAOXIDATION;WP_GLYCOLYSIS_AND_GLUCONEOGENESIS;WP_LEUCINE_ISOLEUCINE_AND_VALINE_METABOLISM;WP_METABOLIC_REPROGRAMMING_IN_PANCREATIC_CANCER;WP_NEUROINFLAMMATION_AND_GLUTAMATERGIC_SIGNALING;WP_TCA_CYCLE_AKA_KREBS_OR_CITRIC_ACID_CYCLE;WP_TCA_CYCLE_AND_DEFICIENCY_OF_PYRUVATE_DEHYDROGENASE_COMPLEX_PDHC;WP_TRYPTOPHAN_METAB…	Branched-chain amino acid catabolism;Citric acid cycle (TCA cycle);Glycine degradation;Glyoxylate metabolism and glycine degradation;Lysine catabolism;Pyruvate metabolism;Regulation of pyruvate dehydrogenase (PDH) complex;Signaling by Retinoic Acid	anatomical structure morphogenesis;biological regulation;cell maturation;cell redox homeostasis;cellular chemical homeostasis;cellular developmental process;cellular homeostasis;cellular ion homeostasis;cellular metabolic process;cellular process;cellular process involved in reproduction;chemical homeostasis;developmental maturation;developmental process;developmental process involved in reproduc…	binding;catalytic activity;coenzyme binding;cofactor binding;dihydrolipoyl dehydrogenase activity;flavin adenine dinucleotide binding;oxidoreductase activity;oxidoreductase activity, acting on a sulfur group of donors;oxidoreductase activity, acting on a sulfur group of donors, NAD or NADP as acceptor;oxidoreductase activity, acting on NADH or NADPH	acrosomal matrix;cell part;cell projection;cilium;cytoplasmic part;cytoplasmic vesicle part;intracellular membrane-bounded organelle;intracellular organelle;intracellular organelle lumen;intracellular organelle part;intracellular part;membrane-bounded organelle;membrane-enclosed lumen;mitochondrial matrix;mitochondrial part;mitochondrion;nucleus;organelle;organelle lumen;organelle part;vacuolar p…	O08749	O08749	DLDH_MOUSE
-1.32944	-0.267964	-1.84246	-0.0210714	-1.06989	-0.71335	-2.42953	-1.00913	-0.437631	-0.547936	-0.883409	-0.0604944	-0.803197	-0.0900459	-0.104219	0.0620537	-2.64235	-2.92448	0.122488	-1.82678	-1.80603	-1.51864	-0.0735855	-2.06812	-0.196225	-0.754544	-1.10286	0.113953	-1.93376	-0.576092	0.0695448	-2.18825	-0.684502	-0.788815	-0.607811	-0.216934	-0.628033	-2.15811	-0.710031	-0.75104	-1.26751	-0.428535						O08756	O08756	HCD2_MOUSE
-0.865999	-0.431876	-0.302761	-2.61722	-0.839464	-1.32846	-0.941401	-1.06769	-2.38381	-0.63234	-1.62232	-0.592813	-1.09817	-1.94738	-1.10478	-0.869828	-1.74307	-1.66905	-1.07782	-1.01081	-1.99326	-0.923057	-0.666102	-1.05646	-0.755083	-0.741882	-2.49099	-1.37326	-0.248286	-1.12132	-0.941249	-1.34251	-1.01999	-0.786372	-0.720665	-0.499046	-0.486311	-1.12956	-1.73517	-0.599427	-0.709619	-1.00739	WP_VASOPRESSINREGULATED_WATER_REABSORPTION	Anchoring of the basal body to the plasma membrane;AURKA Activation by TPX2;COPI-independent Golgi-to-ER retrograde traffic;COPI-mediated anterograde transport;HSP90 chaperone cycle for steroid hormone receptors (SHR);Loss of Nlp from mitotic centrosomes;Loss of proteins required for interphase microtubule organization�from the centrosome;MHC class II antigen presentation;Recruitment of mitotic c…	establishment of localization;transport	catalytic activity;hydrolase activity;hydrolase activity, acting on acid anhydrides;hydrolase activity, acting on acid anhydrides, in phosphorus-containing anhydrides;motor activity;nucleoside-triphosphatase activity;pyrophosphatase activity	cell leading edge;cell part;centrosome;chromosomal part;cytoplasm;cytoplasmic part;cytoskeletal part;dynein complex;intracellular non-membrane-bounded organelle;intracellular organelle;intracellular organelle part;intracellular part;kinetochore;macromolecular complex;microtubule;microtubule associated complex;microtubule organizing center;non-membrane-bounded organelle;organelle;organelle part;pr…	O08788	O08788	DCTN1_MOUSE
-0.288666	-0.360941	-0.0483332	-0.048749	-0.0451441	0.369986	-0.227165	0.0580206	-0.153656	0.0138745	0.306682	0.0157528	-0.0368757	-0.36045	-0.0529432	0.091732	-0.477755	-1.10613	0.117785	-0.445087	-0.63588	-0.0979366	0.265128	-0.555918	-2.01592	-0.28147	-2.14519	-0.483621	-2.15931	-1.04323	-0.248073	-1.32872	-0.619565	-0.281641	0.237053	-0.421773	-0.652692	-0.748053	-0.744623	-0.450426	-0.426223	0.0453825		Calnexin/calreticulin cycle;N-glycan trimming in the ER and Calnexin/Calreticulin cycle;Post-translational protein phosphorylation;Regulation of Insulin-like Growth Factor (IGF) transport and uptake by Insulin-like Growth Factor Binding Proteins (IGFBPs)	anatomical structure development;biological regulation;carbohydrate metabolic process;cellular component assembly;cellular component organization;cellular component organization or biogenesis;chordate embryonic development;developmental process;embryo development;embryo development ending in birth or egg hatching;in utero embryonic development;liver development;macromolecular complex assembly;mac…	binding;calcium ion binding;cation binding;ion binding;metal ion binding;nucleic acid binding;RNA binding	cell part;cytoplasmic part;endoplasmic reticulum;intracellular membrane-bounded organelle;intracellular organelle;intracellular part;membrane-bounded organelle;organelle	O08795	O08795	GLU2B_MOUSE
0.986854	1.6862	-2.29975	1.54575	1.26527	1.01442	1.40655	1.83315	1.33083	1.00372	0.880677	1.34725	0.919984	0.135821	0.759728	1.33552	0.362469	-1.90545	-2.17889	0.719111	1.04725	1.13812	0.353626	0.665356	1.60674	-2.25693	1.22204	0.431097	2.31813	2.24225	1.49475	1.12645	0.88444	0.367563	0.552202	0.537148	0.646985	1.12343	1.12826	1.61567	0.758553	0.80868	WP_SELENIUM_MICRONUTRIENT_NETWORK	Neutrophil degranulation	cellular metabolic process;cellular process;metabolic process;reactive oxygen species metabolic process	antioxidant activity;catalytic activity;oxidoreductase activity;oxidoreductase activity, acting on paired donors, with incorporation or reduction of molecular oxygen;oxidoreductase activity, acting on peroxide as acceptor;peroxidase activity;peroxiredoxin activity	cell part;cytoplasmic part;extracellular region part;extracellular space;intracellular membrane-bounded organelle;intracellular organelle;intracellular part;membrane-bounded organelle;mitochondrion;organelle	O08807	O08807	PRDX4_MOUSE
-2.32791	-1.68699	-2.64291	-1.76954	-2.05882	-2.64387	-0.589447	-3.02175	-1.4382	-2.02031	-1.99567	-0.525883	-2.65671	-1.62825	-0.959395	-0.9709	-1.84599	-1.82858	-1.77971	-0.193495	-2.56389	-2.04594	-1.6335	-1.49976	-2.73848	-1.7897	-2.06471	-2.33551	-1.85541	-2.03243	-1.53992	-0.882353	-2.61132	-1.49261	-0.437801	-2.67238	-1.85538	-1.85649	-1.40263	-2.42622	-1.30564	-0.581522	WP_ARYL_HYDROCARBON_RECEPTOR_PATHWAY_WP2586;WP_ARYL_HYDROCARBON_RECEPTOR_PATHWAY_WP2873;WP_NUCLEAR_RECEPTORS_METAPATHWAY	Aryl hydrocarbon receptor signalling	biological regulation;cellular macromolecule metabolic process;cellular metabolic process;cellular process;cellular protein metabolic process;establishment of localization;establishment of localization in cell;establishment of protein localization;establishment of protein localization in mitochondrion;establishment of protein localization to organelle;intracellular protein transport;intracellular…	binding;protein binding;protein binding transcription factor activity;transcription cofactor activity;transcription factor binding transcription factor activity;unfolded protein binding	cell part;cytoplasm;intracellular membrane-bounded organelle;intracellular organelle;intracellular part;membrane;membrane-bounded organelle;nucleus;organelle;plasma membrane	O08915	O08915	AIP_MOUSE
0.0475612	-1.12317	-0.636756	-0.889244	-0.762155	-0.0125389	-0.653413	-0.484523	-0.469032	-0.65265	-1.11547	0.102348	-0.171302	-0.690633	0.284032	-2.37144	-0.00319672	0.227242	-0.00118351	-0.517536	-2.22382	-0.846763	-0.530137	-1.35657	-1.03953	-0.90382	0	-0.714999	-0.972878	-0.0243979	-0.216229	0.0858049	-0.634419	-1.98806	-0.850074	-2.31518	-0.874176	-1.17421	-0.584165	-0.790074	-0.184911	-2.26776	WP_ANGIOPOIETINLIKE_PROTEIN_8_REGULATORY_PATHWAY;WP_INSULIN_SIGNALING	Synaptic adhesion-like molecules	anatomical structure morphogenesis;axonogenesis;biological regulation;cell part morphogenesis;cell projection morphogenesis;cell projection organization;cellular component morphogenesis;cellular component organization;cellular component organization at cellular level;cellular component organization or biogenesis;cellular component organization or biogenesis at cellular level;cellular developmenta…		cell part;centriolar satellite;cytoplasmic membrane-bounded vesicle;cytoplasmic part;cytoplasmic vesicle;cytoskeletal part;endosome;flotillin complex;intracellular membrane-bounded organelle;intracellular organelle;intracellular organelle part;intracellular part;macromolecular complex;melanosome;membrane;membrane part;membrane-bounded organelle;membrane-bounded vesicle;microtubule organizing cent…	O08917	O08917	FLOT1_MOUSE
-0.13137	-0.633126	-1.6381	-2.12674	-2.22949	-0.730137	-2.07064	-0.643721	-2.3207	-1.2481	-2.13796	-1.41912	-2.58141	-2.13752	-0.461571	-0.109829	-2.09795	-0.167917	-2.20739	-2.12927	-2.38009	-1.1314	-1.84152	-0.242286	-2.10998	-2.08673	-1.34175	-2.30291	-1.46138	-0.13901	-0.742795	-1.34641	-2.75715	-0.810479	-0.987726	-1.17865	-0.74772	-0.587838	-2.06519	-0.401742	-0.274522	-1.52643	WP_ALZHEIMERS_DISEASE;WP_ALZHEIMERS_DISEASE_AND_MIRNA_EFFECTS;WP_PROTEASOME_DEGRADATION	ABC-family proteins mediated transport;Activation of NF-kappaB in B cells;Antigen processing: Ubiquitination & Proteasome degradation;APC/C:Cdc20 mediated degradation of Securin;APC/C:Cdh1 mediated degradation of Cdc20 and other APC/C:Cdh1 targeted proteins in late mitosis/early G1;Asymmetric localization of PCP proteins;AUF1 (hnRNP D0) binds and destabilizes mRNA;Autodegradation of Cdh1 by Cdh1:…	macromolecule metabolic process;metabolic process;primary metabolic process;protein metabolic process;proteolysis;proteolysis involved in cellular protein catabolic process	catalytic activity;endopeptidase activity;hydrolase activity;peptidase activity;peptidase activity, acting on L-amino acid peptides;threonine-type endopeptidase activity;threonine-type peptidase activity	cell part;cytoplasmic part;cytosol;intracellular membrane-bounded organelle;intracellular organelle;intracellular part;macromolecular complex;membrane-bounded organelle;nucleus;organelle;proteasome core complex;protein complex	O09061	O09061	PSB1_MOUSE
-2.58805	-1.86111	-1.99834	-1.09663	-0.720253	-0.596044	-1.34019	0.0929193	-0.0861201	-1.28682	-0.48605	-0.674619	-0.607	-1.70935	0.185203	0.147947	-1.41969	-0.581484	0.159292	-1.82775	-0.722379	-0.196528	-2.03914	-1.21096	-2.67115	-2.15811	-0.556504	-2.00785	-0.94731	-0.956249	-0.882936	-1.73701	-0.26548	-0.107099	-0.337955	-2.17572	-0.964525	-2.17845	-2.50349	-0.055644	-0.0060606	-1.16216	WP_MITOCHONDRIAL_COMPLEX_I_ASSEMBLY_MODEL_OXPHOS_SYSTEM;WP_NONALCOHOLIC_FATTY_LIVER_DISEASE	Complex I biogenesis;Respiratory electron transport	cellular metabolic process;cellular process;electron transport chain;generation of precursor metabolites and energy;metabolic process;oxidation-reduction process		cell part;cytoplasmic part;integral to membrane;intracellular membrane-bounded organelle;intracellular organelle;intracellular organelle part;intracellular part;intrinsic to membrane;membrane;membrane part;membrane-bounded organelle;mitochondrial inner membrane;mitochondrial membrane;mitochondrial part;mitochondrion;organelle;organelle inner membrane;organelle membrane;organelle part;respiratory …	O09111	O09111	NDUBB_MOUSE
3.09702	1.77123	2.66801	2.5057	2.87201	2.90756	1.51492	2.37597	2.65301	2.46869	1.84469	2.36103	-2.38786	2.72281	2.55976	1.25723	2.62335	2.93479	3.14258	2.87425	3.02445	2.70303	2.67961	2.84416	1.89631	2.56795	-1.85756	2.85005	2.74355	-2.6717	3.25764	2.98323	2.51423	2.56717	-2.14127	3.30443	2.20752	2.65045	3.05636	-1.80425	2.16194	2.71105						O09160	O09160	FUT1_MOUSE
0.156597	0.13127	0.339099	0.100993	0.65766	0.756638	-0.223541	1.02524	0.406688	0.4606	-0.257248	0.528474	0.479767	0.380832	0.929561	0.428932	0.310921	-0.785953	0.473505	0.109567	0.257007	0.912439	0.775572	0.585359	0.446302	0.139164	0.00171757	0.215442	-0.182776	0.314787	0.774628	0.477172	0.366882	0.983899	0.659845	-1.92418	0.453256	0.331074	0.214264	0.780275	0.815369	0.496217						O09167	O09167	RL21_MOUSE
-0.873232	-0.793925	-1.8417	-1.11022	-0.929707	-0.973226	-1.87529	-0.658049	-0.638214	-0.480073	-0.570477	-1.14889	-1.81878	-2.52227	-0.00540257	-0.667247	-1.35163	-1.9549	-0.489898	-2.42546	-2.32432	-1.03638	-1.75149	-0.810243	-2.28135	-0.642049	-1.39584	-0.213716	-0.535256	-1.3292	-0.952529	-0.309765	-1.39592	-0.943257	-1.30899	-1.97355	-1.06033	-2.29498	-1.18067	-1.07092	-0.554605	-1.1013	WP_MITOCHONDRIAL_IMMUNE_RESPONSE_TO_SARSCOV2	Processing of SMDT1	anatomical structure development;anatomical structure morphogenesis;biological regulation;biosynthetic process;branching involved in mammary gland duct morphogenesis;branching morphogenesis of a tube;cellular biosynthetic process;cellular macromolecule biosynthetic process;cellular macromolecule metabolic process;cellular metabolic process;cellular nitrogen compound metabolic process;cellular pro…		cell part;cytoplasmic part;intracellular membrane-bounded organelle;intracellular organelle;intracellular organelle part;intracellular part;membrane;membrane-bounded organelle;mitochondrial inner membrane;mitochondrial membrane;mitochondrial part;mitochondrion;nucleus;organelle;organelle inner membrane;organelle membrane;organelle part	O35129	O35129	PHB2_MOUSE
0.873271	0.483255	1.60225	1.64645	1.05303	1.743	0.620145	2.25786	1.7767	1.5396	0.629985	1.69185	2.42146	1.22919	2.30632	1.88688	0.975995	1.87739	1.97305	1.65869	2.00254	2.16743	1.39672	1.83608	1.42009	1.28869	2.0247	1.07896	1.24538	1.77284	2.00978	1.49452	1.39807	2.32855	1.91161	1.23983	1.67202	1.35614	1.00464	1.68087	2.19975	1.44602			biological regulation;biosynthetic process;cell differentiation;cellular biosynthetic process;cellular component assembly;cellular component organization;cellular component organization or biogenesis;cellular developmental process;cellular metabolic process;cellular nitrogen compound biosynthetic process;cellular nitrogen compound metabolic process;cellular process;cofactor biosynthetic process;c…	angiostatin binding;ATPase binding;ATPase inhibitor activity;ATPase regulator activity;binding;calmodulin binding;enzyme binding;enzyme inhibitor activity;enzyme regulator activity;identical protein binding;nucleoside-triphosphatase regulator activity;protein binding;protein dimerization activity;protein homodimerization activity	cell part;cell surface;cytoplasmic part;intracellular membrane-bounded organelle;intracellular organelle;intracellular organelle part;intracellular part;macromolecular complex;membrane part;membrane-bounded organelle;mitochondrial membrane part;mitochondrial part;mitochondrial proton-transporting ATP synthase complex;mitochondrion;organelle;organelle part;protein complex;proton-transporting ATP s…	O35143	O35143	ATIF1_MOUSE
-2.28895	-2.4498	0.529385	-1.57965	-2.22843	-2.21686	-1.33305	-1.17374	-0.53788	-1.37827	0.401975	-0.43811	-1.29058	-1.76418	-1.3733	-1.34791	-2.5549	-2.38133	-1.82559	-2.15754	-2.38739	-0.472951	-1.97863	-2.1288	-2.55856	0.0468502	-1.74819	-0.195452	-2.70207	-0.523846	-0.969073	-0.600285	-2.18543	-2.01358	-1.8821	-1.74009	-0.192974	-1.50931	-1.9892	-0.288923	1.31307	-0.413535		Assembly of collagen fibrils and other multimeric structures;Collagen biosynthesis and modifying enzymes;Collagen chain trimerization;Collagen degradation	biological adhesion;cell adhesion;cellular process	structural molecule activity	basement membrane;collagen;extracellular matrix part;extracellular region part;extracellular space	O35206	O35206	COFA1_MOUSE
-0.436994	-1.79265	-1.16914	-1.61226	-1.46408	-0.195148	-0.392856	0.0464268	-2.35935	-0.62091	-2.1425	-1.32356	-0.968102	-0.164177	-0.0292425	-0.42369	-2.33332	-0.539254	-2.02369	-2.63772	-2.28197	-1.68847	-1.15022	-0.671434	-2.45737	-0.380974	-1.55291	-0.433746	-2.93552	-2.1899	-1.55172	-1.01294	-2.44629	-1.18411	-2.4759	-1.06812	-1.27429	-0.0108652	-0.850367	-2.23298	-0.845669	-0.540772	WP_MRNA_PROCESSING	mRNA Splicing - Major Pathway	cellular macromolecule metabolic process;cellular metabolic process;cellular nitrogen compound metabolic process;cellular process;macromolecule metabolic process;metabolic process;mRNA metabolic process;mRNA processing;nitrogen compound metabolic process;nucleic acid metabolic process;nucleobase-containing compound metabolic process;primary metabolic process;RNA metabolic process;RNA processing;R…	adenyl nucleotide binding;adenyl ribonucleotide binding;ATP binding;ATPase activity;ATPase activity, coupled;ATP-dependent helicase activity;binding;catalytic activity;helicase activity;hydrolase activity;hydrolase activity, acting on acid anhydrides;hydrolase activity, acting on acid anhydrides, in phosphorus-containing anhydrides;nucleic acid binding;nucleoside-triphosphatase activity;nucleotid…	cell part;intracellular non-membrane-bounded organelle;intracellular organelle;intracellular organelle part;intracellular part;macromolecular complex;non-membrane-bounded organelle;nuclear part;nucleolus;organelle;organelle part;ribonucleoprotein complex;spliceosomal complex;U12-type spliceosomal complex	O35286	O35286	DHX15_MOUSE
-0.596432	-0.14203	-0.760364	-0.22725	-0.749093	-0.480098	-2.20943	-0.106746	-0.65531	-0.941538	-1.21508	-0.592573	-0.653424	-1.47216	-0.395682	-0.834167	-0.443556	-0.679855	-0.648224	-2.08761	-0.763742	-0.653419	-0.13222	-1.26973	-0.1603	-0.903828	-0.640506	-2.12669	-1.03787	-1.02862	-0.638433	-1.45051	-0.849768	-0.0930271	-0.275653	-0.590867	-0.60445	-0.55949	-1.1926	-0.644079	-0.579264	-0.679409			apoptosis;biological regulation;biosynthetic process;cell death;cell differentiation;cell proliferation;cellular biosynthetic process;cellular developmental process;cellular macromolecule biosynthetic process;cellular macromolecule metabolic process;cellular metabolic process;cellular nitrogen compound metabolic process;cellular process;death;developmental process;DNA conformation change;DNA dupl…	binding;DNA binding;double-stranded DNA binding;double-stranded telomeric DNA binding;mRNA binding;nucleic acid binding;nucleic acid binding transcription factor activity;protein binding;RNA binding;sequence-specific DNA binding;sequence-specific DNA binding transcription factor activity;single-stranded DNA binding;SMAD binding;structure-specific DNA binding;telomeric DNA binding	cell part;chromosomal part;DNA replication factor A complex;intracellular organelle part;intracellular part;macromolecular complex;nuclear chromosome part;nuclear part;organelle part;protein complex	O35295	O35295	PURB_MOUSE
-1.00747	-2.4528	-0.499539	-0.427929	-0.789319	-0.237712	-2.03161	0.603392	-2.26406	-0.883674	-1.12805	-0.161889	-1.24163	-2.73147	-0.863632	-1.24275	-2.66661	-0.287421	-2.39756	-0.476313	-0.576782	-0.615739	-0.289182	-0.203717	-1.93035	-1.60946	-0.528786	-1.77171	-2.72825	-2.70946	-1.68919	-0.859827	-1.0547	-0.256536	-1.95435	0.317903	-1.22938	0.325034	-0.0585413	0.00387192	-0.902724	-0.753548	WP_MRNA_PROCESSING	Cleavage of Growing Transcript in the Termination Region;mRNA 3'-end processing;mRNA Splicing - Major Pathway;Transport of Mature mRNA derived from an Intron-Containing Transcript	biological regulation;biosynthetic process;cellular biosynthetic process;cellular macromolecule biosynthetic process;cellular macromolecule metabolic process;cellular metabolic process;cellular nitrogen compound metabolic process;cellular process;macromolecule biosynthetic process;macromolecule metabolic process;metabolic process;mRNA metabolic process;mRNA processing;nitrogen compound metabolic …	binding;nucleic acid binding;nucleotide binding;RNA binding	cell part;cytoplasm;intracellular non-membrane-bounded organelle;intracellular organelle;intracellular organelle part;intracellular part;non-membrane-bounded organelle;nuclear body;nuclear part;nuclear speck;nucleolus;nucleoplasm part;organelle;organelle part	O35326	O35326	SRSF5_MOUSE
-0.496383	-1.53893	-0.872434	-1.17759	-1.14879	-0.844343	-1.70446	-1.10681	-1.94151	-0.603017	-1.42646	-0.328633	-2.26407	-1.43827	-0.800171	-2.67828	-1.22232	-0.670372	-1.82975	-1.85275	-1.86203	-1.18007	-0.9479	-0.412832	-2.0794	-0.795598	-1.81408	-2.36817	-2.35293	0.0137596	-1.11287	-2.39439	-0.266866	-0.285974	-0.353329	-0.596019	-0.688169	-0.466579	-1.61558	-0.690453	-0.650055	-0.820189	WP_ALZHEIMERS_DISEASE;WP_ALZHEIMERS_DISEASE_AND_MIRNA_EFFECTS;WP_INTEGRINMEDIATED_CELL_ADHESION	Degradation of the extracellular matrix;Formation of the cornified envelope;Neutrophil degranulation	catabolic process;cellular catabolic process;cellular macromolecule metabolic process;cellular metabolic process;cellular process;macromolecule catabolic process;macromolecule metabolic process;metabolic process;primary metabolic process;protein metabolic process;proteolysis;receptor catabolic process;receptor metabolic process	binding;calcium ion binding;calcium-dependent cysteine-type endopeptidase activity;catalytic activity;cation binding;cysteine-type endopeptidase activity;cysteine-type peptidase activity;endopeptidase activity;hydrolase activity;ion binding;metal ion binding;peptidase activity;peptidase activity, acting on L-amino acid peptides	cell part;cytoplasm;intracellular part;membrane;plasma membrane	O35350	O35350	CAN1_MOUSE
-1.89079	-1.97021	0.492314	-0.208639	-2.38193	0.303101	-1.55875	0.691611	-2.78869	0.435209	-2.021	0.854263	0.369235	-0.24803	0.0524025	0.887871	-2.23254	0.386315	-2.09652	0.466324	-1.51293	-0.599095	-0.137044	0.554949	-2.11184	-2.0511	-2.75116	0.364349	-2.19886	-0.444209	0.182893	-0.015521	-0.225051	-0.279683	-0.683684	-1.45748	-0.0392132	0.164118	0.0715647	0.589783	0.498758	-2.08428	WP_IL18_SIGNALING_PATHWAY	HuR (ELAVL1) binds and stabilizes mRNA	biological regulation;biosynthetic process;cellular biosynthetic process;cellular macromolecule biosynthetic process;cellular macromolecule metabolic process;cellular metabolic process;cellular nitrogen compound metabolic process;cellular process;macromolecule biosynthetic process;macromolecule metabolic process;metabolic process;nitrogen compound metabolic process;nucleic acid metabolic process;…		cell part;cytoplasmic part;endoplasmic reticulum;intracellular membrane-bounded organelle;intracellular organelle;intracellular organelle part;intracellular part;membrane-bounded organelle;nuclear matrix;nuclear part;organelle;organelle part;perinuclear region of cytoplasm	O35381	O35381	AN32A_MOUSE
-1.31941	-1.66273	-1.2578	-0.889974	-0.604973	-0.146205	-0.438973	-0.791153	-0.341302	-0.129533	-0.903419	-0.670066	-0.427358	-1.16118	-0.363046	-0.584676	-2.2089	-0.430756	0.328822	-1.76713	-0.805724	-0.851585	-0.247742	-0.251207	-0.827849	-2.02364	-0.771676	-0.131705	-2.08492	-1.59795	-0.789861	-1.15557	-1.04019	-0.273803	-0.580554	-1.10203	-1.11634	-0.288243	-0.901727	-1.20805	0.151267	-0.729251		Ub-specific processing proteases	anatomical structure development;apoptosis;biological regulation;camera-type eye development;cell death;cell fate specification;cell surface receptor linked signaling pathway;cellular developmental process;cellular macromolecule metabolic process;cellular metabolic process;cellular process;cellular protein metabolic process;cellular response to stimulus;death;developmental process;dorsal/ventral …	binding;catalytic activity;cis-trans isomerase activity;drug binding;FK506 binding;isomerase activity;macrolide binding;peptidyl-prolyl cis-trans isomerase activity	cell part;cytoplasmic part;endoplasmic reticulum part;envelope;integral to endoplasmic reticulum membrane;integral to membrane;integral to organelle membrane;intracellular organelle part;intracellular part;intrinsic to endoplasmic reticulum membrane;intrinsic to membrane;intrinsic to organelle membrane;membrane;membrane part;mitochondrial envelope;mitochondrial membrane;mitochondrial part;organel…	O35465	O35465	FKBP8_MOUSE
-1.42454	-1.97409	-1.01478	-1.72351	-2.54168	-1.18218	-2.28581	-1.24516	-1.48102	-1.43757	-2.48711	-0.472866	-1.58687	-2.21618	-1.14935	-2.52818	-2.61717	-0.851532	-2.05178	-1.42364	-2.01683	-2.35863	-2.24166	-2.9936	-2.16701	-2.59616	-1.91693	-1.11531	-2.48363	-0.940179	-1.85367	-1.73776	-1.92709	-1.65818	-1.67508	-2.01128	-2.31238	-0.295279	-1.64368	-1.51423	-1.012	-1.87802	WP_ALZHEIMERS_DISEASE;WP_ALZHEIMERS_DISEASE_AND_MIRNA_EFFECTS;WP_PARKINUBIQUITIN_PROTEASOMAL_SYSTEM_PATHWAY	ABC-family proteins mediated transport;Activation of NF-kappaB in B cells;Antigen processing: Ubiquitination & Proteasome degradation;APC/C:Cdc20 mediated degradation of Securin;APC/C:Cdh1 mediated degradation of Cdc20 and other APC/C:Cdh1 targeted proteins in late mitosis/early G1;Asymmetric localization of PCP proteins;AUF1 (hnRNP D0) binds and destabilizes mRNA;Autodegradation of Cdh1 by Cdh1:…	biological regulation;cellular macromolecule metabolic process;cellular metabolic process;cellular nitrogen compound metabolic process;cellular process;cellular protein metabolic process;cellular response to stimulus;cellular response to stress;DNA metabolic process;DNA recombination;DNA repair;double-strand break repair;double-strand break repair via homologous recombination;double-strand break …	binding;catalytic activity;cation binding;endopeptidase activator activity;endopeptidase activity;endopeptidase regulator activity;enzyme activator activity;enzyme regulator activity;hydrolase activity;hydrolase activity, acting on ester bonds;ion binding;metal ion binding;metallopeptidase activity;peptidase activator activity;peptidase activity;peptidase activity, acting on L-amino acid peptides…	cell part;intracellular part;macromolecular complex;proteasome regulatory particle, lid subcomplex;protein complex	O35593	O35593	PSDE_MOUSE
-2.24434	-1.94815	-1.22272	-0.796681	0.372003	-0.275609	-1.6803	-0.456335	-0.632568	-0.610978	-1.8129	-1.14054	-1.2924	-0.0657597	-0.485432	0.267117	-0.105297	-2.78162	-0.532134	-1.91896	-0.536866	-0.138289	-0.918381	-0.469144	-0.962252	-0.66777	-1.60298	-1.4423	-0.798061	-0.603581	-0.722875	0.177722	-1.15553	0.0546389	-0.216759	-1.37014	-0.459167	-0.809944	-0.470055	-0.697347	0.0818491	0.13306		Golgi Associated Vesicle Biogenesis;Lysosome Vesicle Biogenesis;MHC class II antigen presentation	cellular component organization;cellular component organization or biogenesis;cellular membrane organization;cellular process;endocytosis;establishment of localization;establishment of localization in cell;establishment of protein localization;intracellular protein transport;intracellular transport;membrane invagination;membrane organization;protein transport;transport;vesicle-mediated transport	protein transporter activity;substrate-specific transporter activity;transporter activity	AP-type membrane coat adaptor complex;cell part;clathrin adaptor complex;clathrin coated vesicle membrane;coated vesicle membrane;cytoplasmic part;cytoplasmic vesicle membrane;cytoplasmic vesicle part;Golgi apparatus;Golgi apparatus part;intracellular membrane-bounded organelle;intracellular organelle;intracellular organelle part;intracellular part;macromolecular complex;membrane;membrane part;me…	O35643	O35643	AP1B1_MOUSE
-0.80873	-1.04745	-0.0310869	-0.427162	-0.43167	-0.284059	-1.09285	-0.168759	-0.633438	-0.348489	-0.35568	-0.413185	-0.721477	-0.691808	-0.585195	-0.443015	-0.440729	-0.854529	-0.612373	-2.13829	-0.820456	-0.524261	-1.33467	-0.480986	-1.15023	-0.970784	-1.09578	-1.0557	-0.048686	-1.94295	-0.773355	0.043766	-0.807964	-0.576113	-0.656443	-2.12031	-0.702154	-0.0578327	-0.314578	-0.995789	-0.131638	-0.781137	WP_CILIARY_LANDSCAPE	Amplification of signal from unattached kinetochores via a MAD2 inhibitory signal;Mitotic Prometaphase;Mitotic Telophase/Cytokinesis;Resolution of Sister Chromatid Cohesion;RHO GTPases Activate Formins;Separation of Sister Chromatids	cell cycle phase;cell cycle process;cell division;cellular component organization;cellular component organization at cellular level;cellular component organization or biogenesis;cellular component organization or biogenesis at cellular level;cellular process;mitosis;nuclear division;organelle fission;organelle organization		cell part;cytoplasm;cytoskeletal part;intracellular membrane-bounded organelle;intracellular organelle;intracellular organelle part;intracellular part;macromolecular complex;membrane-bounded organelle;microtubule;nucleus;organelle;organelle part;protein complex	O35685	O35685	NUDC_MOUSE
0.882875	0.250309	0.973791	0.842464	1.11753	1.17677	0.404102	1.10908	-0.259358	0.825418	-0.0578871	0.93345	0.888474	0.735696	0.505894	0.707954	0.790654	0.882092	-1.22813	0.681378	0.525226	0.505769	1.05846	1.1128	-0.477601	-0.136018	0.756533	0.761759	-0.212602	-0.287983	-1.2351	-0.808968	0.647787	0.372967	0.491096	1.23333	0.649621	1.30228	0.939371	1.25783	1.03608	0.544478	WP_INHIBITION_OF_EXOSOME_BIOGENESIS_AND_SECRETION_BY_MANUMYCIN_A_IN_CRPC_CELLS;WP_MECP2_AND_ASSOCIATED_RETT_SYNDROME;WP_MRNA_PROCESSING	FGFR2 alternative splicing;mRNA Splicing - Major Pathway	biological regulation;cellular macromolecule metabolic process;cellular metabolic process;cellular nitrogen compound metabolic process;cellular process;macromolecule metabolic process;metabolic process;mRNA metabolic process;mRNA processing;nitrogen compound metabolic process;nucleic acid metabolic process;nucleobase-containing compound metabolic process;primary metabolic process;regulation of bi…	binding;nucleic acid binding;nucleotide binding;RNA binding	actin cytoskeleton;catalytic step 2 spliceosome;cell part;cytoplasm;cytoskeleton;intracellular non-membrane-bounded organelle;intracellular organelle;intracellular organelle part;intracellular part;macromolecular complex;non-membrane-bounded organelle;nuclear part;nucleoplasm;organelle;organelle part;ribonucleoprotein complex;spliceosomal complex	O35737	O35737	HNRH1_MOUSE
-1.44016	-1.45868	-0.60031	-1.05871	-0.700874	-1.09603	-2.33665	-2.79266	-2.41406	-1.9926	-1.93993	-0.862123	-0.69003	-1.71745	-2.31171	-0.492401	-1.50434	-1.99622	-2.14847	-1.94369	-2.43326	-1.50408	-0.820029	-2.16204	-1.87289	-1.72545	-1.8423	-2.02687	-1.01703	-2.35084	-2.13867	-1.57266	-0.628125	-1.02377	-2.12478	-2.97704	-1.16556	-1.43673	-1.36412	-0.75977	-1.025	-1.89501	WP_CILIARY_LANDSCAPE;WP_TGFBETA_SIGNALING_PATHWAY	Cargo recognition for clathrin-mediated endocytosis;DNA Damage Recognition in GG-NER;Formation of TC-NER Pre-Incision Complex;Neddylation	biological regulation;cellular macromolecule metabolic process;cellular metabolic process;cellular process;cellular protein metabolic process;cullin deneddylation;macromolecule metabolic process;macromolecule modification;metabolic process;positive regulation of biological process;positive regulation of biosynthetic process;positive regulation of cellular biosynthetic process;positive regulation …	binding;catalytic activity;cation binding;hydrolase activity;ion binding;metal ion binding;metallopeptidase activity;peptidase activity;peptidase activity, acting on L-amino acid peptides;protein binding transcription factor activity;transcription coactivator activity;transcription cofactor activity;transcription factor binding transcription factor activity	cell part;cytoplasmic part;intracellular organelle part;intracellular part;macromolecular complex;nuclear part;nucleoplasm part;organelle part;perinuclear region of cytoplasm;protein complex;signalosome;transcription factor complex	O35864	O35864	CSN5_MOUSE
-2.05938	-0.251902	-2.05191	-1.65981	-0.655488	0.138752	-1.95666	-0.236089	-0.614863	-0.213118	-2.34963	-0.993466	-1.46522	-2.08222	-1.17421	0.435003	-2.31146	-1.75174	-1.71462	-2.4515	-1.88729	0.0811853	-1.98437	-2.43624	-2.71234	-1.86039	-0.569674	-1.98115	-2.21669	-1.88282	-2.17636	-0.647899	-2.09273	-0.38389	-1.82179	-2.45568	-1.93424	-2.4974	-0.585871	-2.19139	-1.50407	-1.68423	WP_NOTCH1_REGULATION_OF_ENDOTHELIAL_CELL_CALCIFICATION;WP_VEGFAVEGFR2_SIGNALING	Post-translational protein phosphorylation;Regulation of Insulin-like Growth Factor (IGF) transport and uptake by Insulin-like Growth Factor Binding Proteins (IGFBPs)		binding;calcium ion binding;cation binding;ion binding;metal ion binding	cell part;cytoplasmic membrane-bounded vesicle;cytoplasmic part;cytoplasmic vesicle;endoplasmic reticulum;endoplasmic reticulum lumen;endoplasmic reticulum part;extracellular region;intracellular membrane-bounded organelle;intracellular organelle;intracellular organelle lumen;intracellular organelle part;intracellular part;melanosome;membrane-bounded organelle;membrane-bounded vesicle;membrane-en…	O35887	O35887	CALU_MOUSE
1.13323	1.46702	1.4116	1.31163	1.47577	1.33867	1.20118	1.17871	1.22919	1.16561	1.35694	1.27604	0.562665	0.5651	1.66658	1.52807	1.16573	0.375255	0.966427	0.509408	0.965514	0.980971	1.41138	1.22781	0.601801	1.05608	1.07158	0.989582	0.807827	0.859566	1.49171	0.987387	1.01097	1.16103	1.53019	1.20395	1.42729	1.47897	1.20963	1.32645	1.44756	1.13389	WP_AGERAGE_PATHWAY	Neutrophil degranulation	carbohydrate metabolic process;cell activation;cellular carbohydrate metabolic process;cellular macromolecule metabolic process;cellular metabolic process;cellular process;cellular protein metabolic process;glycosylation;immune system process;leukocyte activation;lymphocyte activation;macromolecule glycosylation;macromolecule metabolic process;macromolecule modification;metabolic process;peptidyl…	catalytic activity;dolichyl-diphosphooligosaccharide-protein glycotransferase activity;oligosaccharyl transferase activity;transferase activity;transferase activity, transferring glycosyl groups;transferase activity, transferring hexosyl groups	cell part;cytoplasmic part;endoplasmic reticulum part;integral to membrane;intracellular organelle part;intracellular part;intrinsic to membrane;macromolecular complex;membrane part;oligosaccharyltransferase complex;organelle part;protein complex	O54734	O54734	OST48_MOUSE
-1.99934	-0.490418	-1.83921	-1.47146	-0.579453	-1.22567	-2.14842	-0.797687	-1.43122	-0.960246	-3.12636	-0.903842	-1.0376	-1.95225	0.0998106	-0.850957	-2.99533	-1.64974	-2.25415	-2.22298	-2.25467	-2.62694	-2.14917	-1.09661	-1.50167	-2.61467	-1.69434	-1.41354	-0.512465	-1.82647	0.191525	-2.21776	-1.55403	0.16905	-2.14947	-1.02456	-1.00123	-1.1587	-0.753767	-2.55145	-0.962445	-1.91842			anterograde axon cargo transport;anterograde synaptic vesicle transport;antigen processing and presentation;antigen processing and presentation of exogenous antigen;antigen processing and presentation of lipid antigen via MHC class Ib;antigen processing and presentation via MHC class Ib;antigen processing and presentation, exogenous lipid antigen via MHC class Ib;axon cargo transport;biological r…	protein transporter activity;substrate-specific transporter activity;transporter activity	axon part;cell part;cell projection part;cytoplasmic part;endosomal part;endosome membrane;Golgi apparatus part;Golgi membrane;intracellular organelle part;intracellular part;macromolecular complex;membrane;membrane coat;membrane part;organelle membrane;organelle part;protein complex;synapse part;terminal button;trans-Golgi network	O54774	O54774	AP3D1_MOUSE
-2.34319	-2.07613	-2.51555	-1.00614	-1.97602	-1.92589	-0.891382	-2.3034	-2.08533	-2.22634	-2.51609	-2.04232	-2.40706	-3.1198	-1.95617	-1.4634	-2.19068	-1.96519	-1.61459	-2.50525	-1.34871	-2.04069	-1.43733	-2.80167	-1.91536	-2.12727	-1.26013	-1.95925	-1.61474	-2.62271	-1.86021	-2.7721	-1.85218	-2.28182	-2.28212	-3.03481	-1.74008	-1.51375	-1.70489	-3.21146	-1.53556	-2.17143	WP_ENVELOPE_PROTEINS_AND_THEIR_POTENTIAL_ROLES_IN_EDMD_PHYSIOPATHOLOGY;WP_FAMILIAL_PARTIAL_LIPODYSTROPHY;WP_PROGERIAASSOCIATED_LIPODYSTROPHY	Clearance of Nuclear Envelope Membranes from Chromatin;Initiation of Nuclear Envelope Reformation	cellular macromolecule metabolic process;cellular metabolic process;cellular nitrogen compound metabolic process;cellular process;DNA integration;DNA metabolic process;macromolecule metabolic process;metabolic process;nitrogen compound metabolic process;nucleic acid metabolic process;nucleobase-containing compound metabolic process;primary metabolic process	binding;DNA binding;nucleic acid binding	cell part;chromosome;cytoplasm;intracellular membrane-bounded organelle;intracellular non-membrane-bounded organelle;intracellular organelle;intracellular part;membrane-bounded organelle;non-membrane-bounded organelle;nucleus;organelle	O54962	O54962	BAF_MOUSE
-1.08614	-2.27254	-2.04642	-2.02343	-1.20275	-0.832702	-2.43789	-1.02055	-2.38211	-1.80446	-2.38392	-0.12454	-0.789233	-1.56576	-0.514149	-0.918748	-2.64518	-0.659648	-1.16539	-2.43358	-1.9493	-2.3448	-2.64978	-1.70023	-2.22738	-1.53872	-2.53887	-2.10869	-2.22354	-1.84388	-1.14802	-1.17379	-1.22998	-1.57545	-2.31482	-1.05252	-1.34549	-1.10872	-2.29625	-2.24815	-0.595134	-2.85743		XBP1(S) activates chaperone genes	ATP catabolic process;ATP metabolic process;catabolic process;cellular catabolic process;cellular localization;cellular macromolecule localization;cellular metabolic process;cellular nitrogen compound catabolic process;cellular nitrogen compound metabolic process;cellular process;cellular protein localization;establishment of localization;heterocycle catabolic process;heterocycle metabolic proces…	adenyl nucleotide binding;adenyl ribonucleotide binding;ATP binding;ATPase activity;binding;catalytic activity;cation binding;hydrolase activity;hydrolase activity, acting on acid anhydrides;hydrolase activity, acting on acid anhydrides, in phosphorus-containing anhydrides;ion binding;metal ion binding;nucleoside-triphosphatase activity;nucleotide binding;purine nucleotide binding;purine ribonucl…	cell part;cytoplasmic part;endoplasmic reticulum;intracellular membrane-bounded organelle;intracellular non-membrane-bounded organelle;intracellular organelle;intracellular organelle part;intracellular part;membrane-bounded organelle;non-membrane-bounded organelle;nuclear part;nucleolus;organelle;organelle part	O54984	O54984	GET3_MOUSE
-2.34153	-0.964875	-2.18207	-0.314517	0.352792	0.346382	-2.1235	-0.715309	-1.89534	0.749736	-2.16068	-0.366452	0.160872	-0.113367	0.988769	-0.166721	0.096817	-0.631938	-0.29023	-1.523	-1.77558	0.0469313	-2.45316	0.700196	0.788857	-2.66992	-1.53123	-2.62834	-2.0509	0.419184	0.188016	-1.83385	0.0615158	-0.17833	-0.0189734	-0.67505	0.0567617	-0.0771751	-0.344349	-0.704685	-0.0281715	-0.3528		Neutrophil degranulation	axon guidance;chemotaxis;locomotion;response to chemical stimulus;response to external stimulus;response to stimulus;taxis	binding;cation binding;heme binding;ion binding;iron ion binding;lipid binding;metal ion binding;steroid binding;tetrapyrrole binding;transition metal ion binding	cell part;cell surface;cytoplasmic part;endoplasmic reticulum membrane;endoplasmic reticulum part;integral to membrane;intracellular non-membrane-bounded organelle;intracellular organelle;intracellular organelle part;intracellular part;intrinsic to membrane;membrane;membrane part;non-membrane-bounded organelle;nuclear part;nucleolus;organelle;organelle membrane;organelle part	O55022	O55022	PGRC1_MOUSE
0.204928	0.553402	0.550198	0.51461	1.15452	0.95663	0.477912	0.754071	0.213303	0.576364	0.556823	0.73614	0.237368	0.693957	0.598492	0.817556	-2.14113	-0.0298615	-0.224963	-0.606187	0.156366	0.475455	0.0847349	0.37566	0.301209	0.111927	0.251619	0.421117	-0.10213	-0.198836	0.375865	0.799357	-2.13696	1.20233	0.734066	0.278509	0.832047	0.803762	-0.264536	0.855572	0.730567	1.69571		COPI-dependent Golgi-to-ER retrograde traffic;COPI-mediated anterograde transport	cellular process;establishment of localization;establishment of localization in cell;establishment of protein localization;Golgi vesicle transport;intracellular protein transport;intracellular transport;intra-Golgi vesicle-mediated transport;protein transport;transport;vesicle-mediated transport	structural molecule activity	actin cytoskeleton;cell part;COPI vesicle coat;cytoplasmic part;cytoplasmic vesicle part;cytoskeleton;Golgi apparatus;Golgi apparatus part;intracellular membrane-bounded organelle;intracellular non-membrane-bounded organelle;intracellular organelle;intracellular organelle part;intracellular part;macromolecular complex;membrane coat;membrane part;membrane-bounded organelle;non-membrane-bounded org…	O55029	O55029	COPB2_MOUSE
-0.0559564	-0.235088	-0.254972	-0.665606	0.363925	-0.442746	-0.391197	-1.40774	-2.11282	-0.541745	-1.3126	-0.385735	-2.08013	-2.34764	-1.3475	-1.14216	-1.43276	-1.23461	-1.82183	-1.28035	-1.46548	-2.35557	-0.355629	-2.12134	-1.6716	-0.58604	-2.31452	-1.03105	-1.09522	-1.87723	-0.729335	-2.33485	0.0859623	-0.804196	-1.8925	-0.233767	-0.173629	-0.0967493	-0.800123	0.120645	-0.95079	-0.882957			biological regulation;negative regulation of biological process;negative regulation of cellular metabolic process;negative regulation of cellular process;negative regulation of cellular protein metabolic process;negative regulation of macromolecule metabolic process;negative regulation of metabolic process;negative regulation of phosphate metabolic process;negative regulation of phosphorus metabo…			O55091	O55091	IMPCT_MOUSE
-2.943	-1.86586	-1.98296	-0.833697	-2.58227	-2.19838	-1.99961	0.194704	-0.229409	-1.82392	0.834115	-2.09309	-1.6776	-0.116767	1.07773	-2.32366	-1.60829	0.956271	-1.32359	1.03622	1.60214	0.492753	-2.1186	-0.429255	0.178062	-2.21272	0.887064	-0.977842	0.596888	0.0151157	-0.801753	0.218318	0.746081	-2.18801	-0.0936966	0.121159	0.868727	-0.356822	-0.00308228	-1.20974	0.874961	0.0364838					cell part;cytoplasm;intracellular membrane-bounded organelle;intracellular organelle;intracellular part;membrane;membrane-bounded organelle;nucleus;organelle;plasma membrane	O55103	O55103	PRAX_MOUSE
1.60124	0.858326	1.05786	1.23878	1.43928	1.07288	-0.123564	1.28705	0.807702	1.09637	0.602063	1.22655	0.592993	0.708122	1.53191	0.906538	0.0439577	0.340352	0.730019	0.112321	1.03825	0.675622	0.818883	0.951291	0.899411	0.677637	1.11925	0.597394	0.120359	0.974576	1.20512	0.791148	0.986048	1.51277	1.29897	0.894215	1.06407	1.40528	0.626843	1.69552	1.5195	0.620744			multicellular organismal process;neurological system process;sensory perception;sensory perception of pain;system process	binding;neurotransmitter binding	cell part;cytoplasmic part;intracellular organelle part;intracellular part;membrane;mitochondrial inner membrane;mitochondrial membrane;mitochondrial part;organelle inner membrane;organelle membrane;organelle part;synapse part;synaptic membrane	O55125	O55125	NIPS1_MOUSE
-1.89992	-2.31304	-2.32898	-1.02503	-0.60736	-1.94983	-1.75216	-0.816665	-0.846903	-1.76972	-2.4765	-0.650558	-0.650701	-1.68745	-0.529298	-0.662226	-0.0480042	-1.68501	-0.825887	-2.92833	-2.41941	-1.55352	-0.842531	-1.32429	-2.03805	-1.70118	-0.334479	-1.35903	-1.94529	-1.9148	-0.60077	-2.21928	-1.09064	-0.923425	-1.01468	-2.1372	-2.51795	-1.73757	-2.22549	-0.471922	-1.1886	-2.2228						O55126	O55126	NIPS2_MOUSE
-1.38683	-0.491415	-0.601116	-1.84484	-0.459003	-1.24947	-2.32586	-0.0697212	-1.61944	-0.410648	-1.64807	-0.299065	-0.470003	-0.894428	-0.744292	-0.800402	-2.2445	-2.24994	-1.58381	-1.98382	-2.43309	-1.96967	-2.08263	-1.27248	0.321663	-1.99387	-0.558051	-1.74571	-1.39649	-1.90087	-0.211163	0.243169	-0.887149	-2.92301	-2.26999	-2.09623	-1.74271	-0.471694	-1.78349	-0.287389	-0.0828705	-1.57482						O55131	O55131	SEPT7_MOUSE
0.966773	1.01952	0.919958	1.3849	1.68749	1.62424	-1.65136	1.53934	1.11413	1.38407	1.12494	1.62467	1.26991	1.05545	1.57298	1.73982	0.790563	0.227445	1.40142	-0.0300808	0.647929	1.82729	1.57078	1.19729	0.722589	0.83249	0.388721	1.0623	1.25967	1.07591	1.76295	1.48644	1.08347	1.67396	1.65168	0.960758	1.76488	1.27241	1.11176	1.68577	1.74612	0.640526	WP_CYTOPLASMIC_RIBOSOMAL_PROTEINS		biosynthetic process;cellular biosynthetic process;cellular component biogenesis;cellular component biogenesis at cellular level;cellular component organization or biogenesis;cellular component organization or biogenesis at cellular level;cellular macromolecule biosynthetic process;cellular macromolecule metabolic process;cellular metabolic process;cellular nitrogen compound metabolic process;cel…	structural constituent of ribosome;structural molecule activity	cell part;cytosolic large ribosomal subunit;intracellular organelle part;intracellular part;large ribosomal subunit;macromolecular complex;organelle part;ribonucleoprotein complex	O55142	O55142	RL35A_MOUSE
-1.82142	0.363172	0.15928	0.0390396	0.16603	0.650088	0.510854	0.75856	0.786097	0.352811	0.618296	0.413887	0.319101	0.276432	0.385869	0.211493	-0.146085	0.180652	0.749741	-0.649394	0.138001	0.98378	0.113544	-0.560777	-0.393921	-0.11805	-0.00696659	-0.142436	0.439727	0.132865	0.763373	0.430641	0.446748	0.602957	0.408126	-0.398456	0.289145	-0.137921	-0.0836477	0.255612	0.802596	-0.462454	WP_ALZHEIMERS_DISEASE;WP_ALZHEIMERS_DISEASE_AND_MIRNA_EFFECTS;WP_ARRHYTHMOGENIC_RIGHT_VENTRICULAR_CARDIOMYOPATHY;WP_CALCIUM_REGULATION_IN_CARDIAC_CELLS;WP_ENDOTHELIN_PATHWAYS;WP_MYOMETRIAL_RELAXATION_AND_CONTRACTION_PATHWAYS	Ion homeostasis;Ion transport by P-type ATPases;Reduction of cytosolic Ca++ levels	biological regulation;calcium ion homeostasis;cation homeostasis;cellular calcium ion homeostasis;cellular cation homeostasis;cellular chemical homeostasis;cellular divalent inorganic cation homeostasis;cellular homeostasis;cellular ion homeostasis;cellular metal ion homeostasis;cellular process;cellular response to stimulus;chemical homeostasis;divalent inorganic cation homeostasis;ER-nucleus si…	active transmembrane transporter activity;adenyl nucleotide binding;adenyl ribonucleotide binding;ATP binding;ATPase activity;ATPase activity, coupled;ATPase activity, coupled to movement of substances;ATPase activity, coupled to transmembrane movement of ions;ATPase activity, coupled to transmembrane movement of ions, phosphorylative mechanism;ATPase activity, coupled to transmembrane movement o…	cell part;cytoplasmic part;endoplasmic reticulum;endoplasmic reticulum membrane;endoplasmic reticulum part;integral to membrane;intracellular membrane-bounded organelle;intracellular organelle;intracellular organelle part;intracellular part;intrinsic to membrane;membrane;membrane part;membrane-bounded organelle;organelle;organelle membrane;organelle part;sarcoplasmic reticulum;sarcoplasmic reticu…	O55143	O55143	AT2A2_MOUSE
0.22929	-2.23489	-0.0186539	0.650274	0.336103	-0.451657	-2.32839	-0.475797	0.298077	0.0957828	-1.46065	0.0343828	-1.76216	-2.84492	-1.87112	0.451468	-0.275537	0.377541	-1.40693	0.117867	0.266562	-0.773621	0.402165	-2.31162	0.859176	0.105028	-2.20419	-1.54378	-0.132071	-2.05747	0.0621252	-0.159508	0.312365	-0.237483	-0.662044	-0.755084	0.457828	0.191477	0.430577	0.18277	-1.57933	-1.27749		Post-translational protein phosphorylation;Regulation of Insulin-like Growth Factor (IGF) transport and uptake by Insulin-like Growth Factor Binding Proteins (IGFBPs)	anatomical structure development;biomineral tissue development;developmental process;tissue development		extracellular matrix;extracellular region part;proteinaceous extracellular matrix	O55196	O55196	ENAM_MOUSE
0.230031	-0.693245	-0.779425	-0.390438	-0.497702	-0.954705	-1.54756	-0.487456	-2.04773	-0.58129	-1.8007	-0.67883	-2.25907	-1.04043	-0.990215	-0.483605	-1.44269	-1.47007	-2.53791	-1.90099	-2.24387	-1.24398	-1.88758	-1.20257	-2.46107	-0.784901	-0.683886	-0.922833	-1.23331	-1.941	-1.1678	-2.67394	-0.978683	-1.39544	-1.56372	-0.761953	-0.409712	-0.609489	-0.524536	-1.05244	-1.12975	-0.743889	WP_ALZHEIMERS_DISEASE;WP_ALZHEIMERS_DISEASE_AND_MIRNA_EFFECTS;WP_PROTEASOME_DEGRADATION	ABC-family proteins mediated transport;Activation of NF-kappaB in B cells;Antigen processing: Ubiquitination & Proteasome degradation;APC/C:Cdc20 mediated degradation of Securin;APC/C:Cdh1 mediated degradation of Cdc20 and other APC/C:Cdh1 targeted proteins in late mitosis/early G1;Asymmetric localization of PCP proteins;AUF1 (hnRNP D0) binds and destabilizes mRNA;Autodegradation of Cdh1 by Cdh1:…	catabolic process;cellular catabolic process;cellular macromolecule catabolic process;cellular macromolecule metabolic process;cellular metabolic process;cellular process;macromolecule catabolic process;macromolecule metabolic process;metabolic process;modification-dependent macromolecule catabolic process;modification-dependent protein catabolic process;primary metabolic process;proteasomal prot…	catalytic activity;endopeptidase activity;hydrolase activity;peptidase activity;peptidase activity, acting on L-amino acid peptides;threonine-type endopeptidase activity;threonine-type peptidase activity	cell part;cytoplasmic part;cytosol;intracellular membrane-bounded organelle;intracellular organelle;intracellular part;macromolecular complex;membrane-bounded organelle;nucleus;organelle;proteasome core complex;protein complex	O55234	O55234	PSB5_MOUSE
0.192815	-2.47846	-0.238074	-0.0992517	0.0261898	0.107689	-0.800499	-0.0908489	-2.00003	-0.183983	0.0625648	-0.00779915	-0.229857	-1.41691	-0.977471	-0.460348	-0.245147	-0.255118	-1.9491	-0.671267	-2.47675	-1.12979	0.309656	-0.210992	-2.57965	-1.09412	-0.265747	-0.877886	-1.56854	-0.962953	-2.25466	-2.01255	0.204556	-2.4906	-0.640696	-0.284979	-0.251253	0.0172472	-0.494831	-0.394338	0.288112	-1.82856						O70133	O70133	DHX9_MOUSE
-2.21626	-1.80443	-0.628149	-1.97892	-1.34808	-0.953897	-1.72207	-0.846726	-2.16451	-0.497197	-1.78347	-0.53935	-1.62352	-1.87418	-1.37636	-0.5805	-0.173459	-0.815212	-1.29918	-0.172578	-0.521066	-2.46286	-1.20992	-1.20364	-2.69606	-1.96167	-0.514151	0.599936	-1.11166	-1.88054	-1.01612	-0.816262	-2.15614	-1.24265	-1.4728	0.513858	-2.34909	-1.71785	-2.08598	-1.47295	-0.852958	-1.95783	WP_NSP1_FROM_SARSCOV2_INHIBITS_TRANSLATION_INITIATION_IN_THE_HOST_CELL;WP_TRANSLATION_FACTORS;WP_VEGFAVEGFR2_SIGNALING	Formation of a pool of free 40S subunits;Formation of the ternary complex, and subsequently, the 43S complex;GTP hydrolysis and joining of the 60S ribosomal subunit;L13a-mediated translational silencing of Ceruloplasmin expression;Ribosomal scanning and start codon recognition;Translation initiation complex formation	biological regulation;cellular component assembly;cellular component assembly at cellular level;cellular component organization;cellular component organization at cellular level;cellular component organization or biogenesis;cellular component organization or biogenesis at cellular level;cellular macromolecular complex assembly;cellular macromolecular complex subunit organization;cellular process;…	binding;nucleic acid binding;RNA binding;translation factor activity, nucleic acid binding;translation initiation factor activity	cell part;cytoplasmic part;eukaryotic 43S preinitiation complex;eukaryotic 48S preinitiation complex;eukaryotic translation initiation factor 3 complex;intracellular part;macromolecular complex;protein complex;ribonucleoprotein complex;translation preinitiation complex	O70194	O70194	EIF3D_MOUSE
-2.19292	-2.06065	-1.97622	-2.31965	-2.26017	-2.28364	-0.584933	-1.27425	-3.03883	-1.76644	-0.9636	-1.57292	-0.205969	-1.8931	-2.59693	-0.654948	-2.45401	-1.74885	-0.860396	-2.46805	-2.31392	-0.373027	-1.89899	-1.41706	-2.18982	-1.46528	-2.1349	-2.65795	-1.846	-1.99001	-0.517354	-1.49714	-1.90869	-0.798359	-1.32367	-2.28216	-1.68161	-1.77802	-2.13921	-2.30914	-0.82924	-2.03704		Ion transport by P-type ATPases		active transmembrane transporter activity;adenyl nucleotide binding;adenyl ribonucleotide binding;ATP binding;ATPase activity;ATPase activity, coupled;ATPase activity, coupled to movement of substances;ATPase activity, coupled to transmembrane movement of ions;ATPase activity, coupled to transmembrane movement of substances;binding;catalytic activity;cation binding;cation transmembrane transporte…	cell part;cytoplasmic part;early endosome;early endosome membrane;endosomal part;endosome;endosome membrane;Golgi apparatus;Golgi apparatus part;integral to membrane;intracellular membrane-bounded organelle;intracellular organelle;intracellular organelle part;intracellular part;intrinsic to membrane;membrane;membrane part;membrane-bounded organelle;organelle;organelle membrane;organelle part;peri…	O70228	O70228	ATP9A_MOUSE
0.645882	-1.76787	0.439095	0.457133	0.362279	0.699186	0.0660725	1.12854	-0.10392	0.387764	-0.0562429	0.867265	0.400603	-1.76524	0.613122	0.525021	0.438366	0.379378	0.203694	-0.280191	0.279088	1.00896	0.493531	0.585876	-0.0590305	-0.427357	0.105596	-0.0260105	0.106834	-1.74813	0.864719	0.302627	1.47031	-0.364882	0.481948	-0.24768	0.321895	-0.0124493	1.55984	-0.0711756	0.822888	-0.164396	WP_TRANSLATION_FACTORS	Eukaryotic Translation Elongation		binding;nucleic acid binding;RNA binding;translation elongation factor activity;translation factor activity, nucleic acid binding	cell part;cytoplasmic part;eukaryotic translation elongation factor 1 complex;intracellular part;macromolecular complex;protein complex	O70251	O70251	EF1B_MOUSE
-0.652788	0.352228	0.289184	-0.141416	0.11135	-0.825916	-0.832493	-0.433251	-0.174826	-0.221375	-2.5516	0.102967	-1.50077	-1.58005	-0.931481	-1.81362	-2.58744	-0.993046	-2.5527	-1.38674	-0.658075	-0.340942	-0.528663	-0.0466309	-0.220029	-0.26157	-0.184337	-0.942375	-1.56145	-2.30209	-0.518341	-1.12549	-0.856677	-0.068985	-0.0759687	-0.216357	-1.68143	-0.402873	-0.679824	-0.296286	-0.282462	-0.813829		Heme degradation;Iron uptake and transport;Neutrophil degranulation	cellular metabolic process;cellular process;cofactor metabolic process;heme metabolic process;heme oxidation;heterocycle metabolic process;metabolic process;nitrogen compound metabolic process;oxidation-reduction process;pigment metabolic process;porphyrin-containing compound metabolic process;response to chemical stimulus;response to hypoxia;response to oxidative stress;response to oxygen levels…	binding;catalytic activity;cation binding;heme oxygenase (decyclizing) activity;ion binding;metal ion binding;oxidoreductase activity;oxidoreductase activity, acting on paired donors, with incorporation or reduction of molecular oxygen	cell part;cytoplasmic part;endoplasmic reticulum;intracellular membrane-bounded organelle;intracellular organelle;intracellular part;membrane;membrane-bounded organelle;organelle;plasma membrane	O70252	O70252	HMOX2_MOUSE
-2.32182	-1.89462	-1.72702	-2.18196	-0.684348	-1.01697	-2.61152	-0.65263	-1.9411	-0.524252	-1.10593	-0.807563	-2.65479	-1.06669	-1.49553	-0.0755939	-1.43162	-2.63804	-0.732788	-1.6489	-2.63481	-0.724445	0.156096	-0.491625	-2.19131	-1.12951	-1.9902	-1.91994	-1.15652	-1.76833	-1.66045	-1.1719	-2.07565	-1.87312	-1.48222	-1.94249	-0.934769	-1.69284	-1.102	-1.7449	-1.46596	-1.49284						O70305	O70305	ATX2_MOUSE
-2.5983	0.0712709	0.168958	0.284061	-0.102838	-0.137807	-1.7373	0.480151	-0.00532198	-0.601776	-0.0693245	0.466259	0.181777	-0.135883	0.557555	0.147426	-0.0733423	0.390149	-0.202524	-0.200534	-0.760066	0.480681	-0.466633	0.00328636	0.465461	-2.39274	-2.17135	0.752177	-1.69514	-2.09187	-0.476845	0.208113	-0.458609	-0.50033	-0.0462408	0.157938	-0.233478	-2.23305	0.142365	-0.617748	-0.189165	-1.15204		Activation, myristolyation of BID and translocation to mitochondria;Inactivation, recovery and regulation of the phototransduction cascade	cellular macromolecule metabolic process;cellular metabolic process;cellular process;cellular protein metabolic process;chordate embryonic development;developmental process;embryo development;embryo development ending in birth or egg hatching;in utero embryonic development;macromolecule metabolic process;macromolecule modification;metabolic process;N-terminal peptidyl-glycine N-myristoylation;N-t…	catalytic activity;glycylpeptide N-tetradecanoyltransferase activity;myristoyltransferase activity;N-acyltransferase activity;transferase activity;transferase activity, transferring acyl groups;transferase activity, transferring acyl groups other than amino-acyl groups	actin cytoskeleton;cell junction;cell part;cytoplasm;cytoskeleton;intracellular non-membrane-bounded organelle;intracellular organelle;intracellular part;membrane;non-membrane-bounded organelle;organelle;plasma membrane	O70310	O70310	NMT1_MOUSE
-2.27636	-2.1336	-0.343707	-1.07084	-0.608452	-0.688174	-0.829256	-0.0502911	-0.438958	-1.11232	-0.715978	-0.966607	-1.14264	-2.4163	0.151534	-0.00515175	-0.363936	-0.0300684	-0.309942	-0.127669	0.349636	0.0919418	-0.540021	-0.407011	-0.486872	-0.975668	-0.267906	-0.44925	0.288527	0.0973902	-0.021327	-0.0840788	0.206513	-0.147086	-0.10393	-0.911065	0.0830002	0.17636	-0.388648	-0.140188	0.488867	-0.0455475	WP_SPLICING_FACTOR_NOVA_REGULATED_SYNAPTIC_PROTEINS	Neurexins and neuroligins	actin cytoskeleton organization;actin filament-based process;biological regulation;cellular component organization;cellular component organization at cellular level;cellular component organization or biogenesis;cellular component organization or biogenesis at cellular level;cellular process;cortical actin cytoskeleton organization;cortical cytoskeleton organization;cytoskeleton organization;organ…	actin binding;binding;cytoskeletal protein binding;PH domain binding;protein binding;protein domain specific binding;spectrin binding;structural molecule activity	actin cytoskeleton;cell junction;cell part;cytoplasm;cytoskeleton;extrinsic to membrane;intracellular non-membrane-bounded organelle;intracellular organelle;intracellular organelle part;intracellular part;macromolecular complex;membrane;membrane part;non-membrane-bounded organelle;nuclear part;organelle;organelle part;plasma membrane;protein complex;signalosome	O70318	Q9WV92;O70318	E41L2_MOUSE
-2.19075	-2.543	-1.63175	-2.79615	-0.670776	-2.48387	-2.15305	-0.320888	-0.720084	-0.520108	-1.9142	-1.04276	-2.31594	-2.00594	-1.02668	-1.92503	-2.26105	-1.99102	-0.452463	-0.585218	-0.358881	-0.415171	-0.718711	-1.33977	-1.52636	-1.55341	-2.58895	-2.05032	-2.80909	-2.16409	-1.11939	-1.63019	-1.49004	-2.19093	-1.15963	-1.78734	-1.76819	-2.14822	-0.309125	-0.530591	-0.764391	-1.09723					cell part;cytoplasmic part;ER membrane protein complex;intracellular membrane-bounded organelle;intracellular organelle;intracellular part;macromolecular complex;membrane-bounded organelle;mitochondrion;organelle;protein complex	O70378	O70378	EMC8_MOUSE
0.122314	0.0921097	-0.471621	-0.0611906	-0.815638	-0.314553	-0.28151	-0.173844	-0.976607	-0.252524	-1.94301	-0.445224	-0.231339	-1.39647	-0.726582	-1.40499	-0.86213	-0.758931	-1.44354	-0.970748	-1.04263	-0.662417	-0.783541	-0.784225	-0.45202	0.2085	-0.741609	-0.919436	-0.109396	-0.104373	-0.186576	-0.649105	-0.812289	-1.02544	-0.252485	-0.262806	-0.231529	0.029232	0.0878649	0.139294	0.0933504	-0.294055	WP_ALZHEIMERS_DISEASE;WP_ALZHEIMERS_DISEASE_AND_MIRNA_EFFECTS;WP_PROTEASOME_DEGRADATION	ABC-family proteins mediated transport;Activation of NF-kappaB in B cells;Antigen processing: Ubiquitination & Proteasome degradation;APC/C:Cdc20 mediated degradation of Securin;APC/C:Cdh1 mediated degradation of Cdc20 and other APC/C:Cdh1 targeted proteins in late mitosis/early G1;Asymmetric localization of PCP proteins;AUF1 (hnRNP D0) binds and destabilizes mRNA;Autodegradation of Cdh1 by Cdh1:…	catabolic process;cellular catabolic process;cellular macromolecule catabolic process;cellular macromolecule metabolic process;cellular metabolic process;cellular process;macromolecule catabolic process;macromolecule metabolic process;metabolic process;modification-dependent macromolecule catabolic process;modification-dependent protein catabolic process;primary metabolic process;protein metaboli…	catalytic activity;endopeptidase activity;hydrolase activity;peptidase activity;peptidase activity, acting on L-amino acid peptides;threonine-type endopeptidase activity;threonine-type peptidase activity	cell part;cytoplasmic part;cytosol;intracellular membrane-bounded organelle;intracellular organelle;intracellular part;macromolecular complex;membrane-bounded organelle;nucleus;organelle;proteasome core complex;proteasome core complex, alpha-subunit complex;protein complex	O70435	O70435	PSA3_MOUSE
-1.16309	-2.46837	-1.80342	-2.39208	-1.73819	2.8189	1.39797	2.72686	2.66636	2.53851	1.30468	2.69535	2.39715	1.17761	1.93819	2.71634	-1.48637	2.06701	1.95396	-1.87874	-2.00834	2.13231	-1.70143	-1.66827	1.43486	1.97787	1.90098	1.65599	1.97012	2.24896	2.4504	2.47054	1.52997	-2.59337	-2.03482	-2.16205	2.14366	2.20194	-2.28576	-2.38067	2.92873	0.539468	WP_CALCIUM_REGULATION_IN_CARDIAC_CELLS;WP_CELL_CYCLE;WP_DNA_DAMAGE_RESPONSE;WP_MIRNA_REGULATION_OF_DNA_DAMAGE_RESPONSE;WP_MYOMETRIAL_RELAXATION_AND_CONTRACTION_PATHWAYS;WP_P53_TRANSCRIPTIONAL_GENE_NETWORK	Activation of BAD and translocation to mitochondria;Chk1/Chk2(Cds1) mediated inactivation of Cyclin B:Cdk1 complex;RHO GTPases activate PKNs;TP53 Regulates Metabolic Genes;TP53 Regulates Transcription of Genes Involved in G2 Cell Cycle Arrest;Translocation of GLUT4 to the plasma membrane	anatomical structure development;apoptotic mitochondrial changes;biological regulation;cell differentiation;cell proliferation;cellular component organization;cellular component organization at cellular level;cellular component organization or biogenesis;cellular component organization or biogenesis at cellular level;cellular developmental process;cellular process;cellular response to stimulus;ce…	binding;enzyme binding;kinase binding;protein binding;protein kinase binding	cell part;cytoplasmic part;cytoplasmic vesicle membrane;cytoplasmic vesicle part;cytosol;extracellular region;intracellular membrane-bounded organelle;intracellular organelle;intracellular organelle part;intracellular part;membrane;membrane-bounded organelle;nucleus;organelle;organelle membrane;organelle part;vesicle membrane	O70456	O70456	1433S_MOUSE
-2.11476	-1.08666	-0.299351	-0.958004	-0.370123	-1.00717	-0.920464	-0.235744	-2.08113	-1.2685	-1.09411	-0.872765	-1.85444	-1.87255	-2.24554	-0.458254	-1.61507	-1.78498	-0.949619	-0.885617	-1.3792	-2.10457	-1.18383	-1.68447	-1.64156	-1.17191	-2.09045	-1.58605	-1.27129	-2.17845	-0.278203	-1.96893	-1.60053	-0.462535	-0.903388	-1.51061	-2.775	-0.831339	-0.208133	-1.10854	-1.69576	-1.75415						O70492	O70492	SNX3_MOUSE
-1.00874	-1.14664	-0.612516	-2.10951	-1.01996	-1.03554	-0.440415	-1.29692	-1.8092	-2.11564	-2.11263	-0.561743	-1.84185	-1.07343	-1.57645	-0.612591	-2.08335	-1.72029	-1.15354	-1.82383	-2.5555	-2.02805	-0.123824	-1.26847	-2.27495	-2.281	-1.54648	-2.56746	-1.43569	-2.23099	-1.9893	-2.18915	-1.57542	-2.37567	-2.71147	-1.9366	-1.13781	-1.73544	-1.89382	-1.26713	-1.72871	-2.07094						O70493	O70493	SNX12_MOUSE
-2.14031	-1.46943	-2.08527	-1.26113	0.425112	-1.29005	-1.74993	-0.904552	-0.918805	-0.654899	-2.23849	1.99063	-0.369821	-2.50363	-0.790156	-0.888578	-1.17937	-1.11872	-1.59113	-2.00951	-2.12202	-0.126775	-2.40096	-1.97376	-2.01262	-1.43046	-1.43717	-2.45423	-1.28275	-1.5606	1.5913	-0.886344	-1.48854	-2.65602	-1.91413	-1.95268	-1.52161	-2.03355	-1.32607	-0.947974	-1.27418	-2.28656	WP_CELLULAR_PROTEOSTASIS		cellular macromolecule metabolic process;cellular metabolic process;cellular process;cellular protein metabolic process;macromolecule metabolic process;metabolic process;primary metabolic process;protein folding;protein metabolic process		cell part;cytoplasmic part;cytosol;cytosolic part;intracellular membrane-bounded organelle;intracellular organelle;intracellular part;macromolecular complex;membrane-bounded organelle;mitochondrion;nucleus;organelle;prefoldin complex;protein complex	O70591	O70591	PFD2_MOUSE
-1.8369	-0.813469	-0.0375338	-1.40271	-2.02359	-0.0293465	-0.102121	0.507559	-1.56612	-2.23158	-2.02802	-2.04832	-0.123919	-0.384622	-1.41205	0.0236969	-0.466793	-2.01271	-1.78109	-1.88248	-1.57467	0.236955	-2.55168	0.119933	-2.43173	-2.16923	-1.96309	-1.29326	-2.3222	-1.62084	-1.61889	-1.565	-0.438535	0.0664215	-0.23372	-2.3142	-1.8992	-2.04193	-2.26951	-2.41294	-0.300644	-1.16153			alcohol metabolic process;cellular component organization;cellular component organization or biogenesis;cellular membrane organization;cellular process;cholesterol metabolic process;developmental process;endocytosis;establishment of localization;lipid metabolic process;lipid transport;membrane invagination;membrane organization;metabolic process;multicellular organismal development;multicellular …	binding;lipoprotein particle binding;low-density lipoprotein particle binding;protein-lipid complex binding	cell part;cytoplasmic part;extracellular region part;integral to membrane;intracellular part;intrinsic to membrane;low-density lipoprotein particle;macromolecular complex;membrane part;perinuclear region of cytoplasm;plasma lipoprotein particle;protein-lipid complex	O88307	O88307	SORL_MOUSE
-1.98244	-2.4434	-2.53502	-0.817611	-0.190946	-1.63659	-2.25984	-0.420099	-2.77008	-0.325686	-1.87893	-2.00637	0.0936174	-2.65743	-0.0178947	-0.21413	-1.84509	0.21603	-1.66877	-1.85433	-2.29333	0.641929	-2.54852	-2.15058	-1.8513	0.281462	-1.94234	-0.152466	0.420287	0.765926	-0.105439	0.578195	-1.32344	-0.276319	-2.95552	-2.65388	-2.51243	-1.41493	-0.391727	0.42025	0.0924149	0.319439		Laminin interactions	biological adhesion;cell adhesion;cell-matrix adhesion;cell-substrate adhesion;cellular process	binding;calcium ion binding;cation binding;ion binding;metal ion binding	basement membrane;cell part;cell surface;extracellular matrix part;extracellular region part	O88322	O88322	NID2_MOUSE
-0.429751	-0.433766	-0.371935	0.0638294	-0.12993	-0.0985193	-0.965737	0.0911846	-0.125376	-0.25753	-0.526026	-0.0048151	-0.392542	-0.829678	-0.749658	-0.604967	-1.04654	-0.70695	0.16164	-0.62973	-0.557789	-0.664107	-0.117913	-0.202093	-0.19943	-0.391803	-0.72497	-0.569505	-0.691676	-0.720864	-0.127924	-0.0901155	-0.680114	0.1884	0.206834	0.764812	-0.0695057	-0.523645	-0.204649	0.295777	0.20718	-0.425711	WP_HYPERTROPHY_MODEL	Platelet degranulation	multicellular organismal process;neurological system process;sensory perception;sensory perception of mechanical stimulus;sensory perception of sound;system process	actin binding;binding;cytoskeletal protein binding;protein binding	actin cytoskeleton;cell junction;cell part;cell projection;cytoplasm;cytoskeletal part;cytoskeleton;intracellular non-membrane-bounded organelle;intracellular organelle;intracellular organelle part;intracellular part;macromolecular complex;non-membrane-bounded organelle;organelle;organelle part;podosome;protein complex	O88342	O88342	WDR1_MOUSE
-1.7512	-1.51109	-1.92723	-1.6973	-1.49735	0.140585	-0.633944	0.311464	0.232338	0.355065	-2.02212	-0.171915	-0.0700951	-0.988116	0.278665	0.309231	0.286828	-0.20547	-0.324183	-1.28724	-2.66544	-1.90372	-1.69523	-2.88072	-1.49239	-2.43416	-0.98098	0.526207	0.0166597	-0.62466	0.270847	-0.892638	-2.12425	-1.9071	-1.74822	-1.92901	-1.45481	-2.5904	-2.60202	0.293358	-0.250811	-0.505864	WP_PROXIMAL_TUBULE_TRANSPORT	Bicarbonate transporters	biological regulation;cation homeostasis;chemical homeostasis;homeostatic process;ion homeostasis;monovalent inorganic cation homeostasis;regulation of biological quality;regulation of pH	active transmembrane transporter activity;anion transmembrane transporter activity;anion:anion antiporter activity;anion:cation symporter activity;antiporter activity;bicarbonate transmembrane transporter activity;cation transmembrane transporter activity;inorganic anion exchanger activity;inorganic anion transmembrane transporter activity;inorganic cation transmembrane transporter activity;ion t…	basolateral plasma membrane;cell part;integral to membrane;integral to plasma membrane;intrinsic to membrane;intrinsic to plasma membrane;membrane part;plasma membrane part	O88343	O88343	S4A4_MOUSE
-0.912624	-0.674313	-0.444543	-0.832331	-0.393195	-0.366534	0.675068	-0.395365	-0.789968	0.0249562	-0.0382338	-0.790636	-0.593425	-0.361102	-0.953642	-0.20554	-2.71295	-0.587843	-0.784642	-0.916922	-0.154022	-0.039073	-0.62818	-0.611643	-0.996554	-2.03633	-0.994356	-1.3874	-1.33729	-2.0329	-0.840521	-0.411654	-1.01214	-0.432812	-0.227486	-0.747802	-0.218089	-0.544769	-0.968992	-0.890649	-0.597512	-0.762646						O88384	O88384	VTI1B_MOUSE
1.685	1.08061	1.62968	1.79538	1.57552	1.11736	0.716321	1.25413	0.417926	0.573713	0.800394	1.21459	1.17144	0.735238	1.35345	1.24895	0.769133	0.951578	0.50192	1.12612	1.59355	1.17085	1.97769	1.73989	1.42488	1.0597	0.838223	1.0693	0.56451	0.437498	0.864348	0.975727	1.45628	1.97708	1.98895	1.74062	1.93918	1.93845	1.63732	1.97402	1.74296	1.67415			actin cytoskeleton organization;actin filament capping;actin filament organization;actin filament-based process;anatomical structure morphogenesis;biological regulation;cell part morphogenesis;cell projection morphogenesis;cell projection organization;cellular component morphogenesis;cellular component organization;cellular component organization at cellular level;cellular component organization …	actin binding;binding;cytoskeletal protein binding;protein binding	axon;cell part;cell projection;cytoplasm;cytoskeleton;intracellular non-membrane-bounded organelle;intracellular organelle;intracellular part;neuron projection;non-membrane-bounded organelle;organelle	O88398	O88398	AVIL_MOUSE
-0.775225	-1.34032	0.027297	-0.172523	-1.12017	-0.864596	-2.46726	-0.550185	-1.20834	-1.96003	-1.84435	-0.362171	-0.448554	-2.30733	-0.0696373	0.243757	0.116068	-1.93523	-3.15273	-0.252254	-1.59961	0.128595	0.415857	-0.934379	-1.9945	-2.19575	-1.47812	-1.93845	-2.32196	-0.975413	0.236656	-2.29524	-0.627291	-0.656137	0.0083847	-2.29751	-0.109166	-0.0184021	-0.0797338	0.0640402	-0.291434	-0.0357027						O88447	O88447	KLC1_MOUSE
-0.682345	-2.23258	-2.52531	-1.94424	-1.48864	0.0463934	-0.745081	-1.09867	-2.06909	-2.63456	-2.26598	-1.94047	-1.27142	-2.07382	-0.980218	0.0600061	-2.1429	0.466701	-1.9668	-2.28945	-2.13519	-0.712223	-2.36707	-0.579249	-2.40394	-1.57293	-1.76767	-2.28151	-1.00777	-1.74356	-0.605371	-1.92453	-2.36023	1.6113	-2.27103	-1.79443	-1.88899	-2.45196	-1.7008	-0.13421	-0.0544157	-2.53501						O88448	O88448	KLC2_MOUSE
-1.57096	-2.14574	-1.98912	-0.0486526	-1.72151	-0.661512	-2.03732	-0.744028	-2.20299	-1.059	-0.471206	-0.235378	-0.46325	-0.732843	-0.038085	-0.211542	-2.10697	-0.180186	-0.715166	-2.48521	-2.5974	-0.113339	-0.288573	-0.61214	-1.81474	-1.09573	-2.55401	-2.18924	-2.08708	-1.52066	-0.0722351	-2.07657	-0.614403	-2.30392	-0.5818	-0.609266	-1.89351	-2.1235	-1.12721	-0.943475	-0.344365	-0.987447	WP_7OXOC_AND_7BETAHC_PATHWAYS;WP_CHOLESTEROL_BIOSYNTHESIS_PATHWAY;WP_CHOLESTEROL_BIOSYNTHESIS_WITH_SKELETAL_DYSPLASIAS;WP_CHOLESTEROL_METABOLISM;WP_CHOLESTEROL_METABOLISM_WITH_BLOCH_AND_KANDUTSCHRUSSELL_PATHWAYS;WP_CHOLESTEROL_SYNTHESIS_DISORDERS;WP_OXYSTEROLS_DERIVED_FROM_CHOLESTEROL;WP_VITAMIN_D_METABOLISM	Cholesterol biosynthesis via desmosterol;Cholesterol biosynthesis via lathosterol	alcohol metabolic process;anatomical structure development;biological regulation;biosynthetic process;blood vessel development;cell differentiation;cellular developmental process;cellular process;cholesterol biosynthetic process;cholesterol metabolic process;developmental process;growth;lipid biosynthetic process;lipid metabolic process;lung development;metabolic process;multicellular organism gr…	7-dehydrocholesterol reductase activity;catalytic activity;oxidoreductase activity;oxidoreductase activity, acting on the CH-CH group of donors;oxidoreductase activity, acting on the CH-CH group of donors, NAD or NADP as acceptor	cell part;cytoplasmic part;endoplasmic reticulum;endoplasmic reticulum membrane;endoplasmic reticulum part;integral to membrane;intracellular membrane-bounded organelle;intracellular organelle;intracellular organelle part;intracellular part;intrinsic to membrane;membrane;membrane part;membrane-bounded organelle;nuclear membrane;nuclear outer membrane;nuclear part;organelle;organelle membrane;orga…	O88455	O88455	DHCR7_MOUSE
-1.12631	-2.52659	-1.00445	-2.34752	-1.53139	-1.8457	-1.97447	-0.484513	0.0772996	-0.198064	-1.78869	-0.849822	-2.03319	-2.41829	-1.78137	-0.419977	-2.85458	-0.765641	-1.67983	-2.60104	-2.23376	-1.59583	-2.26612	-1.28438	-2.18462	-1.24138	-1.79451	-1.44383	-0.841694	-2.23177	-2.44896	-2.02014	-0.997239	-1.0151	-0.692336	-1.02104	-1.08288	-2.32369	-0.220193	-0.698668	-0.499537	-2.40547						O88456	O88456	CPNS1_MOUSE
-1.58527	-1.84169	-1.19265	-0.220142	-0.237417	-0.121524	-0.81482	-0.0076189	-0.363435	0.00381613	-0.587483	-0.30181	-0.605032	-0.415376	-0.134528	-0.276338	-1.23703	-2.53513	0.211335	-1.9628	-1.08156	0.00492573	-0.679086	-0.183172	0.0932436	-2.33223	-0.777541	-0.591934	-0.262513	-0.189216	0.347195	-0.521269	-0.893581	-0.186673	-0.32067	-0.642905	-0.0773649	-0.413088	-0.0627775	0.102481	0.231553	-0.887912	WP_INTRAFLAGELLAR_TRANSPORT_PROTEINS_BINDING_TO_DYNEIN;WP_VASOPRESSINREGULATED_WATER_REABSORPTION	Amplification of signal from unattached kinetochores via a MAD2 inhibitory signal;COPI-independent Golgi-to-ER retrograde traffic;COPI-mediated anterograde transport;HSP90 chaperone cycle for steroid hormone receptors (SHR);MHC class II antigen presentation;Mitotic Prometaphase;Resolution of Sister Chromatid Cohesion;RHO GTPases Activate Formins;Separation of Sister Chromatids	cellular component movement;cellular localization;cellular process;cytoskeleton-dependent intracellular transport;establishment of localization;establishment of localization in cell;intracellular transport;localization;microtubule-based movement;microtubule-based process;microtubule-based transport;organelle localization;organelle transport along microtubule;transport;vesicle localization;vesicle…	binding;catalytic activity;cytoskeletal protein binding;hydrolase activity;hydrolase activity, acting on acid anhydrides;hydrolase activity, acting on acid anhydrides, in phosphorus-containing anhydrides;microtubule binding;microtubule motor activity;motor activity;nucleoside-triphosphatase activity;protein binding;pyrophosphatase activity;tubulin binding	cell part;chromosomal part;condensed chromosome kinetochore;cytoplasmic dynein complex;cytoplasmic part;cytoskeletal part;dynein complex;intracellular non-membrane-bounded organelle;intracellular organelle;intracellular organelle part;intracellular part;kinetochore;macromolecular complex;microtubule;microtubule associated complex;non-membrane-bounded organelle;organelle;organelle part;perinuclear…	O88485	O88485	DC1I1_MOUSE
-2.26428	-2.20723	-0.0101595	-1.39359	-1.93074	-0.56057	0.968684	-0.541865	-0.442634	-1.75421	-1.29067	-0.3254	-0.492729	-2.1376	-0.479325	-1.89963	-0.991895	-2.34804	-1.15483	-2.47354	-0.839947	-0.223303	-0.966725	-1.12935	-1.62458	-1.22108	-2.85057	-1.99253	-2.0238	-2.11896	-0.696495	-1.37468	-0.255658	-0.564241	-0.55827	-0.482207	-0.981371	-0.506861	-1.35042	-2.95752	-0.739433	-1.47182	WP_CILIARY_LANDSCAPE;WP_INTRAFLAGELLAR_TRANSPORT_PROTEINS_BINDING_TO_DYNEIN;WP_VASOPRESSINREGULATED_WATER_REABSORPTION	Amplification of signal from unattached kinetochores via a MAD2 inhibitory signal;Anchoring of the basal body to the plasma membrane;AURKA Activation by TPX2;COPI-independent Golgi-to-ER retrograde traffic;COPI-mediated anterograde transport;HSP90 chaperone cycle for steroid hormone receptors (SHR);Loss of Nlp from mitotic centrosomes;Loss of proteins required for interphase microtubule organizat…	cellular component movement;cellular process;establishment of localization;microtubule-based movement;microtubule-based process;transport	catalytic activity;hydrolase activity;hydrolase activity, acting on acid anhydrides;hydrolase activity, acting on acid anhydrides, in phosphorus-containing anhydrides;motor activity;nucleoside-triphosphatase activity;pyrophosphatase activity	cell part;centrosome;cytoplasmic dynein complex;cytoplasmic part;cytoskeletal part;dynein complex;intracellular non-membrane-bounded organelle;intracellular organelle;intracellular organelle part;intracellular part;macromolecular complex;microtubule;microtubule associated complex;microtubule organizing center;non-membrane-bounded organelle;organelle;organelle part;protein complex;vesicle	O88487	O88487	DC1I2_MOUSE
-1.85729	-1.57543	0.56277	-1.37605	-1.48349	-1.40146	-2.37106	-0.614432	-1.84997	-1.25257	-1.27391	-0.751543	-0.278847	-1.39036	-1.85327	-0.447093	-2.1377	-0.776864	-2.18228	-2.14588	-2.56743	-2.02221	-0.92788	-0.199753	-2.41785	-2.52766	-2.95061	-2.88367	-2.57005	-1.8937	-0.61936	-2.38604	-2.00154	-0.967476	-1.43629	-2.28871	-1.30146	-0.547226	-1.03846	-0.763784	-0.654205	-1.64252	WP_CILIARY_LANDSCAPE	Cargo recognition for clathrin-mediated endocytosis;DNA Damage Recognition in GG-NER;Formation of TC-NER Pre-Incision Complex;Neddylation	cellular macromolecule metabolic process;cellular metabolic process;cellular process;cellular protein metabolic process;chordate embryonic development;cullin deneddylation;developmental process;embryo development;embryo development ending in birth or egg hatching;in utero embryonic development;macromolecule metabolic process;macromolecule modification;metabolic process;primary metabolic process;p…		cell part;cytoplasm;intracellular organelle part;intracellular part;macromolecular complex;nuclear part;organelle part;protein complex;signalosome	O88543	O88543	CSN3_MOUSE
-2.18234	-1.82707	-2.3744	-2.02382	-1.84656	-1.59558	-1.54076	-2.01675	-1.63698	-0.894434	-1.27888	-1.12366	-0.69484	-1.46206	-0.625465	-1.61133	-1.37332	-1.78308	-1.8361	-2.89501	-0.674594	-1.34591	-0.773241	-2.32231	-2.13762	-1.67672	-2.62589	-1.90138	-0.391641	-1.48841	-0.729623	-2.09483	-2.16019	-1.3659	-1.82283	-2.62195	-1.76003	-0.499599	-0.499896	-1.48337	-0.942614	-2.00418	WP_CILIARY_LANDSCAPE	Cargo recognition for clathrin-mediated endocytosis;DNA Damage Recognition in GG-NER;Formation of TC-NER Pre-Incision Complex;Neddylation	cellular macromolecule metabolic process;cellular metabolic process;cellular process;cellular protein metabolic process;cullin deneddylation;macromolecule metabolic process;macromolecule modification;metabolic process;primary metabolic process;protein deneddylation;protein metabolic process;protein modification by small protein conjugation or removal;protein modification by small protein removal;…		cell part;cytoplasm;intracellular organelle part;intracellular part;macromolecular complex;nuclear part;organelle part;protein complex;signalosome	O88544	O88544	CSN4_MOUSE
3.24526	2.46351	3.43619	3.26761	3.37556	3.78195	2.67022	3.7324	2.08752	3.44823	2.25268	3.64169	3.207	2.93383	3.06392	3.18213	3.15283	3.4336	2.03169	3.42449	2.61354	2.68603	3.47662	3.37079	1.55564	2.39158	3.23903	2.88536	1.69793	2.19885	2.27377	1.36618	2.82116	2.86505	2.65491	3.54321	3.2386	3.46609	3.45141	3.52438	3.21365	2.84895	WP_MRNA_PROCESSING	mRNA Splicing - Major Pathway	biological regulation;cellular macromolecule metabolic process;cellular metabolic process;cellular nitrogen compound metabolic process;cellular process;establishment of localization;establishment of RNA localization;macromolecule metabolic process;metabolic process;mRNA metabolic process;mRNA processing;negative regulation of biological process;negative regulation of cellular metabolic process;ne…	binding;DNA binding;nucleic acid binding;nucleotide binding;sequence-specific DNA binding;single-stranded DNA binding;single-stranded telomeric DNA binding;structure-specific DNA binding;telomeric DNA binding	catalytic step 2 spliceosome;cell part;cytoplasm;intracellular non-membrane-bounded organelle;intracellular organelle;intracellular organelle part;intracellular part;macromolecular complex;non-membrane-bounded organelle;nuclear part;nucleolus;nucleoplasm;organelle;organelle part;ribonucleoprotein complex;spliceosomal complex	O88569	O88569	ROA2_MOUSE
-2.03553	-0.915382	-0.84613	-0.852945	-0.242686	-0.627379	-1.59632	-0.304982	-0.576947	-0.381048	-1.30059	0.122077	-0.484397	-0.928945	-0.475894	-0.159194	-0.733866	-0.28992	-2.20055	-2.01084	-0.115432	-1.23863	-0.90042	-0.424662	-0.496853	-1.31469	-1.45577	-0.882498	-0.975211	-2.34976	-0.853771	-0.285105	-0.928633	-0.828641	-1.19969	-0.818943	-0.570654	-1.10432	-0.91421	-1.39694	-0.515956	-0.346976	WP_ALZHEIMERS_DISEASE;WP_ALZHEIMERS_DISEASE_AND_MIRNA_EFFECTS;WP_PARKINUBIQUITIN_PROTEASOMAL_SYSTEM_PATHWAY;WP_PROTEASOME_DEGRADATION	ABC-family proteins mediated transport;Activation of NF-kappaB in B cells;Antigen processing: Ubiquitination & Proteasome degradation;APC/C:Cdc20 mediated degradation of Securin;APC/C:Cdh1 mediated degradation of Cdc20 and other APC/C:Cdh1 targeted proteins in late mitosis/early G1;Asymmetric localization of PCP proteins;AUF1 (hnRNP D0) binds and destabilizes mRNA;Autodegradation of Cdh1 by Cdh1:…	anatomical structure development;blastocyst development;catabolic process;developmental process;macromolecule catabolic process;macromolecule metabolic process;metabolic process;primary metabolic process;protein catabolic process;protein metabolic process	adenyl nucleotide binding;adenyl ribonucleotide binding;ATP binding;binding;catalytic activity;hydrolase activity;hydrolase activity, acting on acid anhydrides;hydrolase activity, acting on acid anhydrides, in phosphorus-containing anhydrides;nucleoside-triphosphatase activity;nucleotide binding;purine nucleotide binding;purine ribonucleoside triphosphate binding;purine ribonucleotide binding;pyr…	cell part;cytoplasm;cytoplasmic mRNA processing body;cytoplasmic part;intracellular membrane-bounded organelle;intracellular non-membrane-bounded organelle;intracellular organelle;intracellular part;macromolecular complex;membrane-bounded organelle;non-membrane-bounded organelle;nucleus;organelle;perinuclear region of cytoplasm;proteasome accessory complex;protein complex;ribonucleoprotein comple…	O88685	O88685	PRS6A_MOUSE
0.649788	0.897191	0.626713	0.814898	1.09021	0.668572	0.855219	0.590028	0.384829	1.4225	0.495277	0.959725	0.101774	0.713515	0.419036	0.748657	0.791433	0.430268	0.29256	0.14607	-1.79347	0.366552	0.807317	0.829062	0.711755	0.63098	0.889564	0.345767	0.349255	0.495016	0.925575	0.734439	1.03211	0.574092	1.21852	0.754257	0.734326	0.760428	1.1098	1.11802	0.632334	0.697897	WP_AMINO_ACID_METABOLISM;WP_CYTOSINE_METHYLATION;WP_GLUTATHIONE_METABOLISM;WP_TCA_CYCLE_AND_DEFICIENCY_OF_PYRUVATE_DEHYDROGENASE_COMPLEX_PDHC	NADPH regeneration;Neutrophil degranulation	2-oxoglutarate metabolic process;acetyl-CoA catabolic process;acetyl-CoA metabolic process;amine metabolic process;anatomical structure development;carbohydrate metabolic process;carboxylic acid metabolic process;catabolic process;cellular aldehyde metabolic process;cellular amine metabolic process;cellular amino acid metabolic process;cellular carbohydrate metabolic process;cellular catabolic pr…	binding;catalytic activity;cation binding;coenzyme binding;cofactor binding;ion binding;isocitrate dehydrogenase (NADP+) activity;isocitrate dehydrogenase activity;magnesium ion binding;metal ion binding;NAD binding;NADP binding;nucleotide binding;oxidoreductase activity;oxidoreductase activity, acting on CH-OH group of donors;oxidoreductase activity, acting on the CH-OH group of donors, NAD or N…	cell part;cytoplasmic part;cytosol;intracellular membrane-bounded organelle;intracellular organelle;intracellular part;membrane-bounded organelle;microbody;mitochondrion;organelle;peroxisome	O88844	O88844	IDHC_MOUSE
-1.65104	-1.59951	0.515495	0.139785	2.34466	-0.250469	-2.97348	-0.174611	-1.96116	-2.11668	-2.64419	-0.262237	0.0882597	-1.83266	-0.219708	-0.670989	-1.82417	-0.882389	-2.0798	-2.33422	-1.22977	-1.6577	0.300788	-0.701162	-1.35773	-2.46783	-0.954759	-0.326467	-1.84903	-1.67447	-0.720887	-1.55409	0.0931997	-1.03448	-0.723929	0.633796	0.276712	0.223219	0.0647821	-0.632962	-0.185694	0.115232	WP_16P112_PROXIMAL_DELETION_SYNDROME		actin cytoskeleton organization;actin filament organization;actin filament-based process;anatomical structure homeostasis;biological adhesion;biological regulation;calcium ion transport;cation transport;cell adhesion;cell chemotaxis;cell migration;cell motility;cell projection organization;cell-substrate adhesion;cellular component assembly;cellular component assembly at cellular level;cellular c…	actin binding;actin filament binding;binding;cytoskeletal protein binding;identical protein binding;protein binding	actin filament;cell cortex part;cell part;cell projection;cortical actin cytoskeleton;cortical cytoskeleton;cytoplasmic membrane-bounded vesicle;cytoplasmic part;cytoplasmic vesicle;cytoplasmic vesicle membrane;cytoplasmic vesicle part;cytoskeletal part;cytoskeleton;endocytic vesicle;endocytic vesicle membrane;immunological synapse;intracellular membrane-bounded organelle;intracellular non-membra…	O89053	O89053	COR1A_MOUSE
0.347359	-0.670907	-0.61585	-0.257058	0.00534248	-0.171801	-1.42954	-0.862552	-1.78989	-0.447288	-2.94352	-0.809204	-0.767717	-0.127851	0.171936	-0.661302	-0.497528	-0.473436	-1.46756	-0.493522	-0.19197	-0.146935	-0.302502	0.043457	-2.34526	-1.71542	-1.92278	-0.51726	-2.39475	-1.25126	-2.45224	-1.56294	-0.268281	-0.451015	-0.895868	0.133166	0.543791	-1.80363	-0.154394	-0.36259	-0.389959	-2.78822			biological regulation;biosynthetic process;cellular biosynthetic process;cellular macromolecule biosynthetic process;cellular macromolecule metabolic process;cellular metabolic process;cellular nitrogen compound metabolic process;cellular process;cellular protein metabolic process;cellular response to chemical stimulus;cellular response to dsRNA;cellular response to organic substance;cellular res…	binding;nucleic acid binding;nucleotide binding;ribonucleoprotein binding;ribosomal large subunit binding;RNA binding	cell part;cell projection;cytoplasm;dendrite;intracellular membrane-bounded organelle;intracellular organelle;intracellular part;membrane-bounded organelle;neuron projection;nucleus;organelle	O89086	O89086	RBM3_MOUSE
-2.14024	-1.70358	-2.05538	-1.89539	-2.15648	-0.79341	-2.00935	-0.581733	-2.01255	-1.77774	-0.0680981	-0.990808	-1.02326	-1.99882	-1.83902	-1.61694	-0.61187	-1.30474	-2.08596	-2.37618	-1.29966	-0.126201	-1.57342	-1.48314	-2.44236	-1.74177	-2.23994	-2.40627	-2.45241	-2.34275	-2.13925	-0.949698	-2.04246	-1.1869	-2.18907	-1.79428	-2.00436	-2.22209	-2.07976	-2.35162	-2.36283	-1.42479			metabolic process	amine binding;amino acid binding;binding;carboxylic acid binding;catalytic activity;cation binding;glutathione binding;ion binding;lipoprotein particle receptor binding;low-density lipoprotein particle receptor binding;metal ion binding;modified amino acid binding;peptide binding;protein binding;receptor binding;transition metal ion binding;zinc ion binding	cell part;cytoplasm;cytoskeleton;intracellular membrane-bounded organelle;intracellular non-membrane-bounded organelle;intracellular organelle;intracellular part;membrane;membrane-bounded organelle;microtubule cytoskeleton;non-membrane-bounded organelle;nucleus;organelle	O89112	O89112	LANC1_MOUSE
1.14609	1.70396	2.41458	1.91461	1.59092	2.47824	2.47815	3.10003	3.05633	2.82651	2.54827	3.06298	2.55652	1.81924	3.17571	2.40102	2.59432	3.33615	3.09617	1.49746	1.67774	2.84644	1.8292	1.71893	1.29283	1.3597	2.10285	2.14512	2.29439	1.90611	3.2709	2.47985	1.97342	2.67493	2.34341	2.19819	2.01616	1.52572	1.88054	2.18537	2.92997	1.76655			cellular metabolic process;cellular process;electron transport chain;generation of precursor metabolites and energy;metabolic process;oxidation-reduction process	binding;catalytic activity;cation binding;cation transmembrane transporter activity;copper ion binding;cytochrome-c oxidase activity;heme-copper terminal oxidase activity;hydrogen ion transmembrane transporter activity;inorganic cation transmembrane transporter activity;ion binding;ion transmembrane transporter activity;metal ion binding;monovalent inorganic cation transmembrane transporter activ…	cell part;cytoplasmic part;integral to membrane;intracellular membrane-bounded organelle;intracellular organelle;intracellular organelle part;intracellular part;intrinsic to membrane;membrane;membrane part;membrane-bounded organelle;mitochondrial inner membrane;mitochondrial membrane;mitochondrial part;mitochondrion;organelle;organelle inner membrane;organelle membrane;organelle part;respiratory …	P00405	P00405	COX2_MOUSE
-1.8731	-2.11005	-0.750748	0.0754395	-0.390113	0.130126	-0.440535	0.069828	0.258083	1.18254	-2.36111	0.484344	0.521336	-1.66479	-1.16027	0.537535	-2.05405	-1.65595	-0.0664377	-1.98595	-1.5804	-1.72925	-1.67631	0.134664	-2.90329	-1.84304	-2.03445	0.775271	0.737728	-2.06459	-1.53772	-1.86846	-2.16196	-2.23273	0.566379	-2.23883	0.736828	-1.82579	-1.71989	0.186403	0.0403509	-1.38294	WP_ENDODERM_DIFFERENTIATION;WP_MESODERMAL_COMMITMENT_PATHWAY;WP_PURINE_METABOLISM;WP_PURINE_METABOLISM_AND_RELATED_DISORDERS	Purine salvage	adenine biosynthetic process;adenine metabolic process;adenine salvage;alcohol metabolic process;amine metabolic process;anatomical structure development;anatomical structure morphogenesis;behavior;benzene-containing compound metabolic process;biological regulation;biosynthetic process;catabolic process;catecholamine metabolic process;catechol-containing compound metabolic process;cell activation…	binding;catalytic activity;cation binding;guanine phosphoribosyltransferase activity;hypoxanthine phosphoribosyltransferase activity;ion binding;magnesium ion binding;metal ion binding;nucleotide binding;transferase activity;transferase activity, transferring glycosyl groups;transferase activity, transferring pentosyl groups	cell part;cytoplasmic part;cytosol;intracellular part	P00493	P00493	HPRT_MOUSE
-1.72156	-1.9302	-1.0208	-2.06696	-1.66392	-1.01294	-2.13332	-1.19263	-1.65977	-0.483784	-2.44759	-2.21322	-1.97534	-1.2954	-0.747008	-2.41843	-2.05143	-1.91432	-2.25157	-1.89214	-0.436039	-1.37569	-1.87282	-1.29764	-0.710814	-0.926409	-1.87723	-2.0492	-2.1686	-1.62943	-2.44734	-2.65146	-2.33613	-2.41754	-2.12602	-2.1906	-1.10693	-2.47051	-2.32114	-2.14578	-1.98151	-2.81006	WP_16P112_DISTAL_DELETION_SYNDROME;WP_ACQUIRED_PARTIAL_LIPODYSTROPHY_BARRAQUERSIMONS_SYNDROME;WP_ALLOGRAFT_REJECTION;WP_CELLS_AND_MOLECULES_INVOLVED_IN_LOCAL_ACUTE_INFLAMMATORY_RESPONSE;WP_CHRONIC_HYPERGLYCEMIA_IMPAIRMENT_OF_NEURON_FUNCTION;WP_COMPLEMENT_ACTIVATION;WP_COMPLEMENT_AND_COAGULATION_CASCADES;WP_COMPLEMENT_SYSTEM;WP_COMPLEMENT_SYSTEM_IN_NEURONAL_DEVELOPMENT_AND_PLASTICITY;WP_EXTRAFOLLI…	Activation of C3 and C5;Alternative complement activation;G alpha (i) signalling events;Immunoregulatory interactions between a Lymphoid and a non-Lymphoid cell;Neutrophil degranulation;Peptide ligand-binding receptors;Post-translational protein phosphorylation;Regulation of Complement cascade;Regulation of Insulin-like Growth Factor (IGF) transport and uptake by Insulin-like Growth Factor Bindin…	activation of immune response;biological regulation;carboxylic acid metabolic process;cellular ketone metabolic process;cellular lipid metabolic process;cellular metabolic process;cellular process;complement activation;complement activation, alternative pathway;complement activation, classical pathway;defense response;fatty acid metabolic process;humoral immune response;immune effector process;im…	binding;C5a anaphylatoxin chemotactic receptor binding;C5L2 anaphylatoxin chemotactic receptor binding;endopeptidase inhibitor activity;endopeptidase regulator activity;enzyme inhibitor activity;enzyme regulator activity;G-protein-coupled receptor binding;peptidase inhibitor activity;peptidase regulator activity;protein binding;receptor binding	extracellular membrane-bounded organelle;extracellular organelle;extracellular region;extracellular region part;extracellular space;extracellular vesicular exosome;membrane-bounded organelle;membrane-bounded vesicle;organelle;vesicle	P01027	P01027	CO3_MOUSE
-0.954767	-1.11311	1.14359	-0.51187	2.5539	0.295873	-0.475738	0.542055	0.803694	1.61877	-2.40434	-1.04947	-1.35104	-0.706758	1.76367	-0.651499	-1.88822	-0.624399	0.135198	-0.40205	1.68889	2.52686	0.68506	-0.298633	1.05187	0.918451	-0.982246	0.845996	0.365276	0.531493	-1.70186	-0.0234871	1.58764	-0.0971928	-0.602884	-1.70108	-0.487855	0.038702	-1.6671	0.613826	1.5615	0.217949						P01942	P01942	HBA_MOUSE
3.74627	3.23987	3.99599	3.68942	5.15237	4.93725	3.48314	4.56606	4.53168	3.9222	3.40326	4.61844	4.15756	3.06109	4.57446	4.19255	3.40668	4.82008	4.4997	4.79934	3.87644	3.68665	4.25942	4.46425	3.84795	4.60894	5.08189	4.63409	3.40294	4.56186	5.24616	2.86267	2.85355	2.79592	3.44751	4.32315	3.60084	5.31662	4.91727	5.30498	5.03477	3.99796		Activated PKN1 stimulates transcription of AR (androgen receptor) regulated genes KLK2 and KLK3;B-WICH complex positively regulates rRNA expression;Chromatin modifying enzymes;Condensation of Prophase Chromosomes;Factors involved in megakaryocyte development and platelet production;Formation of the beta-catenin:TCF transactivating complex;HATs acetylate histones;HDMs demethylate histones;Interleu…	biological regulation;cellular component assembly;cellular component assembly at cellular level;cellular component organization;cellular component organization at cellular level;cellular component organization or biogenesis;cellular component organization or biogenesis at cellular level;cellular macromolecular complex assembly;cellular macromolecular complex subunit organization;cellular process;…	binding;DNA binding;nucleic acid binding	cell part;chromosomal part;intracellular organelle part;intracellular part;macromolecular complex;nuclear part;nucleoplasm;nucleosome;organelle part;protein-DNA complex	P02301;P68433;P84228;P84244	P84244;P02301;P84228;P68433	H31_MOUSE;H32_MOUSE;H33_MOUSE;H3C_MOUSE
-2.58462	-1.98762	-0.21139	-2.47779	-2.67678	0.337209	-0.610939	-2.02157	0.314727	-1.5174	-1.32699	-2.27541	-2.49575	-2.57864	0.468273	-0.241053	-2.15478	-2.48435	-2.26832	-0.460402	-1.75565	-2.61036	-1.42087	-1.80851	-0.504276	0.847933	-1.84896	-1.33607	-1.86218	0.664527	-2.11393	-2.47708	-2.58366	-0.0662489	-0.453853	-2.5091	-0.0956182	-2.22283	-0.56746	1.16984	1.28829	-2.45335	WP_EPITHELIAL_TO_MESENCHYMAL_TRANSITION_IN_COLORECTAL_CANCER;WP_FOCAL_ADHESION;WP_FOCAL_ADHESION_PI3KAKTMTORSIGNALING_PATHWAY;WP_MALIGNANT_PLEURAL_MESOTHELIOMA;WP_MIRNA_TARGETS_IN_ECM_AND_MEMBRANE_RECEPTORS;WP_OVERVIEW_OF_NANOPARTICLE_EFFECTS;WP_PI3KAKT_SIGNALING_PATHWAY;WP_SMALL_CELL_LUNG_CANCER;WP_SPINAL_CORD_INJURY	Anchoring fibril formation;Assembly of collagen fibrils and other multimeric structures;Collagen biosynthesis and modifying enzymes;Collagen chain trimerization;Collagen degradation;Crosslinking of collagen fibrils;Extracellular matrix organization;Integrin cell surface interactions;Laminin interactions;NCAM1 interactions;Non-integrin membrane-ECM interactions;Signaling by PDGF	anatomical structure formation involved in morphogenesis;angiogenesis;cellular component organization;cellular component organization or biogenesis;cellular process;cellular response to acid;cellular response to amine stimulus;cellular response to amino acid stimulus;cellular response to chemical stimulus;cellular response to endogenous stimulus;cellular response to organic nitrogen;cellular resp…	extracellular matrix structural constituent;structural molecule activity	collagen;collagen type IV;extracellular matrix part;extracellular region part;sheet-forming collagen	P02463	Q63ZW6;P02463	CO4A1_MOUSE
-2.44264	-0.250425	0.3819	0.146091	1.07506	0.260352	0.705377	0.582609	0.392265	0.897966	0.333018	0.698861	0.058218	0.151596	0.560796	0.545255	0.344475	0.63816	0.34405	0.540761	0.237364	0.539497	-0.16748	0.396275	-0.158634	0.69914	0.222764	0.743231	1.04726	1.39024	0.697779	1.14063	0.276049	0.108128	0.0771198	0.0919809	0.744706	0.877128	0.908998	1.4958	1.06898	0.883912						P02468	P02468	LAMC1_MOUSE
-2.22405	-2.22928	0.169842	-0.549869	-0.389027	-1.07013	-2.10349	-0.444053	-0.49036	-2.11887	-0.685148	-1.82461	0.379015	-2.06291	-0.857781	-0.467006	-2.13533	-0.292907	-0.709962	-0.778022	-0.112326	-0.641583	-1.79181	-0.195462	-1.37589	-0.653374	-0.558346	-2.0554	0.0566006	-0.175822	-0.374576	-0.317874	-0.592461	-0.118636	-0.239698	-0.319425	-0.230657	-0.095211	-0.475418	-0.117612	-0.239895	0.0727386	WP_ALPHA_6_BETA_4_SIGNALING_PATHWAY;WP_COMPLEMENT_SYSTEM;WP_FOCAL_ADHESION;WP_FOCAL_ADHESION_PI3KAKTMTORSIGNALING_PATHWAY;WP_INFLAMMATORY_RESPONSE_PATHWAY;WP_MALIGNANT_PLEURAL_MESOTHELIOMA;WP_PI3KAKT_SIGNALING_PATHWAY;WP_SMALL_CELL_LUNG_CANCER	Laminin interactions;MET activates PTK2 signaling;Post-translational protein phosphorylation;Regulation of Insulin-like Growth Factor (IGF) transport and uptake by Insulin-like Growth Factor Binding Proteins (IGFBPs)	anatomical structure morphogenesis;behavior;biological adhesion;biological regulation;cell adhesion;cell migration;cell morphogenesis;cell morphogenesis involved in differentiation;cell motility;cell projection organization;cell-substrate adhesion;cellular component morphogenesis;cellular component movement;cellular component organization;cellular component organization at cellular level;cellular…	binding;extracellular matrix structural constituent;glycolipid binding;glycosphingolipid binding;integrin binding;lipid binding;protein binding;protein complex binding;receptor binding;sphingolipid binding;structural molecule activity	cell part;cytoplasmic part;extracellular matrix part;extracellular membrane-bounded organelle;extracellular organelle;extracellular region part;extracellular space;extracellular vesicular exosome;intracellular part;laminin complex;laminin-1 complex;laminin-10 complex;laminin-2 complex;laminin-8 complex;macromolecular complex;membrane part;membrane-bounded organelle;membrane-bounded vesicle;organe…	P02469	P02469	LAMB1_MOUSE
8.65301	8.37586	7.77915	6.71618	4.30782	3.81309	4.53939	7.56791	4.06882	3.68173	7.10047	5.24527	4.04997	3.79774	4.14103	7.21491	4.19874	3.98134	4.4589	8.61611	4.58753	6.07697	4.45749	4.69411	8.86477	8.89845	8.53713	6.60475	8.82685	8.92084	8.07446	6.93928	6.49698	4.49477	4.34085	4.53232	8.44802	4.08733	4.75309	3.81211	4.09497	4.72757						P02535	P02535	K1C10_MOUSE
-2.38216	-2.59393	-2.2439	-1.09869	-2.58327	-1.09638	-2.27095	-1.31531	-1.35113	-1.55122	-1.80076	-1.23016	-1.79416	-2.01923	-0.540031	-2.42215	-1.29261	-2.81512	-0.713726	-2.3519	-1.91916	-2.1356	-1.84837	-1.65903	-1.05978	-2.51669	-1.94086	-1.92394	-1.91976	-2.5332	-0.80746	-1.58744	-2.27436	-2.19058	-1.72338	-1.50374	-1.95883	-0.71454	-1.4667	-2.65156	-0.624892	-1.70634		Cristae formation;Formation of ATP by chemiosmotic coupling	ATP biosynthetic process;ATP metabolic process;ATP synthesis coupled proton transport;biosynthetic process;cation transport;cellular biosynthetic process;cellular metabolic process;cellular nitrogen compound biosynthetic process;cellular nitrogen compound metabolic process;cellular process;energy coupled proton transport, down electrochemical gradient;establishment of localization;heterocycle bio…	ATPase activity;catalytic activity;cation transmembrane transporter activity;hydrogen ion transmembrane transporter activity;hydrolase activity;hydrolase activity, acting on acid anhydrides;hydrolase activity, acting on acid anhydrides, in phosphorus-containing anhydrides;inorganic cation transmembrane transporter activity;ion transmembrane transporter activity;monovalent inorganic cation transme…	cell part;cytoplasmic part;integral to membrane;intracellular organelle part;intracellular part;intrinsic to membrane;macromolecular complex;membrane part;mitochondrial membrane part;mitochondrial part;mitochondrial proton-transporting ATP synthase complex;mitochondrial proton-transporting ATP synthase complex, coupling factor F(o);organelle part;protein complex;proton-transporting ATP synthase c…	P03930	P03930	ATP8_MOUSE
-2.07533	-2.20742	-0.405765	-1.53095	-1.86635	-1.70852	-2.06194	-0.606781	-2.6414	-1.86598	-1.8073	-1.95551	-0.210985	-2.06996	-0.657471	-2.15469	-2.38828	-1.30897	-2.15331	0.622437	-1.73092	-2.65948	-0.792928	-0.03409	1.03161	0.185114	-1.78246	-1.7189	-2.13471	-0.993493	-2.06286	-2.17803	-1.74375	-2.04891	-0.368484	-0.743612	-0.245508	-2.21169	-2.22965	-0.092802	-1.62224	-1.01787						P03975	P03975	IGEB_MOUSE
8.12384	7.80087	5.76984	7.09753	2.29115	2.7177	3.91135	6.0065	2.86456	2.20937	5.2228	2.21883	2.36331	2.44329	2.59338	5.94238	2.26801	2.80472	2.95269	6.56678	3.48869	4.18667	3.05814	3.44186	8.25326	7.22568	6.44113	4.84239	7.18915	7.68376	6.03479	5.31006	5.44581	3.35562	3.45037	3.53803	6.95531	3.33135	3.55517	2.85529	2.90352	3.36708	WP_CORTICOTROPINRELEASING_HORMONE_SIGNALING_PATHWAY	Formation of the cornified envelope;Keratinization;Neutrophil degranulation	activation of immune response;biological regulation;complement activation;complement activation, lectin pathway;defense response;humoral immune response;immune effector process;immune response;immune system process;innate immune response;macromolecule metabolic process;metabolic process;positive regulation of biological process;positive regulation of immune response;positive regulation of immune …	binding;carbohydrate binding;structural molecule activity	cell part;cytoskeletal part;intermediate filament;intracellular organelle part;intracellular part;keratin filament;macromolecular complex;membrane;organelle part;plasma membrane;protein complex	P04104	P04104	K2C1_MOUSE
-2.44813	0.218283	-2.34541	0.444752	-1.3071	-1.56107	-1.7325	2.11306	1.67128	0.857314	2.23415	-0.850233	-2.11959	1.23256	3.16621	-0.682799	0.0195751	2.92953	1.67111	3.16209	4.07357	2.44296	-1.08088	0.729978	2.50008	-1.83309	1.18715	0.815001	2.34726	1.05741	0.141936	-0.066721	2.38063	-2.10292	-2.51788	1.0039	2.78308	-0.223103	0.233687	-0.144781	2.83081	0.977361	WP_COMPLEMENT_SYSTEM_IN_NEURONAL_DEVELOPMENT_AND_PLASTICITY;WP_GLIAL_CELL_DIFFERENTIATION;WP_INTERLEUKIN1_IL1_STRUCTURAL_PATHWAY;WP_MAPK_CASCADE;WP_MECP2_AND_ASSOCIATED_RETT_SYNDROME;WP_NEURAL_CREST_DIFFERENTIATION;WP_OLIGODENDROCYTE_SPECIFICATION_AND_DIFFERENTIATION_LEADING_TO_MYELIN_COMPONENTS_FOR_CNS;WP_SPINAL_CORD_INJURY		axon ensheathment;biological regulation;cellular component organization;cellular component organization or biogenesis;cellular process;ensheathment of neurons;membrane organization;myelination;negative regulation of axonogenesis;negative regulation of biological process;negative regulation of cell development;negative regulation of cell differentiation;negative regulation of cell projection organ…	structural constituent of myelin sheath;structural molecule activity	axon part;cell body;cell part;cell periphery;cell projection part;compact myelin;cytoplasm;internode region of axon;intracellular membrane-bounded organelle;intracellular organelle;intracellular part;membrane;membrane-bounded organelle;myelin sheath;neuronal cell body;nucleus;organelle;plasma membrane	P04370	P04370	MBP_MOUSE
-0.193328	0.297995	-0.129978	-0.0865669	0.00333309	0.653485	0.849013	0.216142	0.501442	0.304633	-2.24603	0.0383539	-0.331992	-2.54742	0.31152	0.239368	0.666002	0.0107422	-0.104151	-1.56988	-0.701797	-0.227823	0.519673	0.0370731	-1.63467	-0.315238	-0.436761	0.582584	-0.357756	-0.204046	1.00437	-1.84221	-1.94195	-0.0478563	0.249077	-0.307529	-0.122561	-0.127175	-2.23738	0.117255	-0.240335	-1.66895	WP_CLEAR_CELL_RENAL_CELL_CARCINOMA_PATHWAYS;WP_GLYCOLYSIS_AND_GLUCONEOGENESIS;WP_GLYCOLYSIS_IN_SENESCENCE	Gluconeogenesis;Glycolysis;Neutrophil degranulation	aging;alcohol catabolic process;alcohol metabolic process;anatomical structure morphogenesis;apoptosis;carbohydrate catabolic process;carbohydrate metabolic process;catabolic process;cell death;cellular carbohydrate catabolic process;cellular carbohydrate metabolic process;cellular component assembly;cellular component organization;cellular component organization or biogenesis;cellular metabolic …	aldehyde-lyase activity;carbon-carbon lyase activity;catalytic activity;fructose-bisphosphate aldolase activity;lyase activity	axon;cell part;cell projection;cytoplasmic part;intracellular membrane-bounded organelle;intracellular organelle;intracellular part;membrane-bounded organelle;mitochondrion;neuron projection;organelle	P05063	P05063	ALDOC_MOUSE
2.71562	2.35243	3.07915	3.25074	2.66552	3.25097	2.42355	3.30128	2.78974	3.22473	2.35935	3.07073	2.74785	2.19416	3.03407	3.08932	2.3731	2.90062	2.81814	2.47722	2.36392	2.59924	2.85457	3.09451	1.99669	2.58516	2.92203	2.46374	2.68	2.68321	3.47522	2.9712	3.30769	3.44345	2.85176	2.79632	2.97411	3.33165	3.03124	3.24844	3.39193	2.84729	WP_16P112_PROXIMAL_DELETION_SYNDROME;WP_AEROBIC_GLYCOLYSIS;WP_CLEAR_CELL_RENAL_CELL_CARCINOMA_PATHWAYS;WP_CORI_CYCLE;WP_GLYCOLYSIS_AND_GLUCONEOGENESIS;WP_SUDDEN_INFANT_DEATH_SYNDROME_SIDS_SUSCEPTIBILITY_PATHWAYS;WP_VEGFAVEGFR2_SIGNALING	Gluconeogenesis;Glycolysis;Neutrophil degranulation;Platelet degranulation	alcohol catabolic process;alcohol metabolic process;carbohydrate catabolic process;carbohydrate metabolic process;catabolic process;cellular carbohydrate catabolic process;cellular carbohydrate metabolic process;cellular component assembly;cellular component organization;cellular component organization or biogenesis;cellular metabolic process;cellular process;generation of precursor metabolites a…	aldehyde-lyase activity;carbon-carbon lyase activity;catalytic activity;fructose-bisphosphate aldolase activity;lyase activity	cell part;contractile fiber part;cytoplasmic part;intracellular part;macromolecular complex;membrane;organelle part;protein complex;Z disc	P05064	P05064;A6ZI47	ALDOA_MOUSE
-0.272556	-0.876794	0.0541449	-0.0491076	-0.421475	0.0361719	-0.913449	-0.589887	0.24154	0.251094	-0.940777	-0.122202	-0.89585	-0.376792	-0.526847	-0.00104237	-2.16724	-0.0594349	-0.90167	-1.98003	0.0612502	-0.593659	-0.761864	-0.150826	-2.15981	-0.831899	-0.0147276	-0.740652	-0.904873	-0.510337	-0.157045	-0.334734	-1.04728	-0.42299	-0.593081	-0.524154	-0.483628	0.0284719	-1.66673	-0.359152	-0.381719	-0.818253	WP_ALANINE_AND_ASPARTATE_METABOLISM;WP_AMINO_ACID_METABOLISM;WP_BIOMARKERS_FOR_UREA_CYCLE_DISORDERS;WP_CYSTEINE_AND_METHIONINE_CATABOLISM;WP_GLYCOLYSIS_AND_GLUCONEOGENESIS;WP_METABOLIC_REPROGRAMMING_IN_PANCREATIC_CANCER;WP_NAD_METABOLISM_IN_ONCOGENEINDUCED_SENESCENCE_AND_MITOCHONDRIAL_DYSFUNCTIONASSOCIATED_SENESCENCE;WP_NEUROINFLAMMATION_AND_GLUTAMATERGIC_SIGNALING;WP_TCA_CYCLE_IN_SENESCENCE;WP_T…	Amino acid synthesis and interconversion (transamination);Gluconeogenesis	2-oxoglutarate metabolic process;alcohol biosynthetic process;alcohol metabolic process;alditol biosynthetic process;alditol metabolic process;amine biosynthetic process;amine catabolic process;amine metabolic process;aspartate biosynthetic process;aspartate catabolic process;aspartate family amino acid biosynthetic process;aspartate family amino acid catabolic process;aspartate family amino acid…	binding;carbon-carbon lyase activity;carboxylic acid binding;carboxy-lyase activity;catalytic activity;cofactor binding;L-aspartate:2-oxoglutarate aminotransferase activity;L-cysteine:2-oxoglutarate aminotransferase activity;L-phenylalanine aminotransferase activity;L-phenylalanine:2-oxoglutarate aminotransferase activity;lyase activity;phosphatidylserine decarboxylase activity;pyridoxal phosphat…	axon part;axon terminus;cell part;cell projection part;cytoplasmic part;cytosol;intracellular membrane-bounded organelle;intracellular organelle;intracellular part;lysosome;lytic vacuole;membrane-bounded organelle;neuron projection terminus;organelle;vacuole	P05201	P05201	AATC_MOUSE
1.41183	1.53992	1.64808	1.75076	1.61462	1.68562	0.954518	1.77946	1.97977	1.51802	1.60025	1.84878	1.6394	1.47052	2.11025	1.66284	1.15625	1.85419	1.53603	1.24826	1.46204	1.60679	1.48508	1.53459	1.17694	1.10385	1.52288	1.53532	0.954897	1.25161	2.0493	1.41823	1.83897	2.11659	1.93905	1.30685	1.75356	1.21645	1.49877	1.99113	2.32655	1.60549	WP_ALANINE_AND_ASPARTATE_METABOLISM;WP_AMINO_ACID_METABOLISM;WP_GLYCOLYSIS_AND_GLUCONEOGENESIS;WP_GLYOXYLATE_METABOLISM;WP_METABOLIC_REPROGRAMMING_IN_COLON_CANCER;WP_METABOLIC_REPROGRAMMING_IN_PANCREATIC_CANCER;WP_NAD_METABOLISM_IN_ONCOGENEINDUCED_SENESCENCE_AND_MITOCHONDRIAL_DYSFUNCTIONASSOCIATED_SENESCENCE;WP_TRYPTOPHAN_METABOLISM;WP_UREA_CYCLE_AND_ASSOCIATED_PATHWAYS		2-oxoglutarate metabolic process;amine biosynthetic process;amine catabolic process;amine metabolic process;aspartate biosynthetic process;aspartate catabolic process;aspartate family amino acid biosynthetic process;aspartate family amino acid catabolic process;aspartate family amino acid metabolic process;aspartate metabolic process;biosynthetic process;carboxylic acid biosynthetic process;carbo…	binding;catalytic activity;cofactor binding;kynurenine-oxoglutarate transaminase activity;L-aspartate:2-oxoglutarate aminotransferase activity;L-phenylalanine aminotransferase activity;L-phenylalanine:2-oxoglutarate aminotransferase activity;pyridoxal phosphate binding;transaminase activity;transferase activity;transferase activity, transferring nitrogenous groups;vitamin B6 binding;vitamin bindi…	cell part;cytoplasmic part;intracellular organelle lumen;intracellular organelle part;intracellular part;membrane;membrane-enclosed lumen;mitochondrial inner membrane;mitochondrial matrix;mitochondrial membrane;mitochondrial part;organelle inner membrane;organelle lumen;organelle membrane;organelle part;plasma membrane	P05202	P05202	AATM_MOUSE
0.037107	-0.310477	0.144489	-2.95866	0.345484	-0.187344	-2.07595	0.0637512	-2.09204	-0.925721	-0.408581	-0.191142	0.35035	-1.84107	-2.12118	-1.80017	-2.68728	-0.519375	-1.94377	-2.12829	-1.76958	-0.249452	-1.58939	-2.47514	-1.42673	-1.8231	-1.49921	-0.00288868	0.169786	-2.17102	-0.629174	-0.0566587	1.2053	-1.67217	0.0349274	-1.90073	-2.48857	-2.11411	-2.02763	0.554023	-1.23495	-2.44991	WP_AIRWAY_SMOOTH_MUSCLE_CELL_CONTRACTION;WP_ENDOTHELIN_PATHWAYS;WP_G13_SIGNALING_PATHWAY;WP_PHYSICOCHEMICAL_FEATURES_AND_TOXICITYASSOCIATED_PATHWAYS;WP_REGULATION_OF_ACTIN_CYTOSKELETON;WP_STRIATED_MUSCLE_CONTRACTION_PATHWAY	Striated Muscle Contraction	cardiac muscle contraction;multicellular organismal process;muscle contraction;muscle system process;striated muscle contraction;system process	binding;calcium ion binding;cation binding;ion binding;metal ion binding	cell part;contractile fiber;cytoplasmic part;cytoskeletal part;intracellular non-membrane-bounded organelle;intracellular organelle;intracellular organelle part;intracellular part;macromolecular complex;myofibril;myosin complex;non-membrane-bounded organelle;organelle;organelle part;protein complex	P05977	P05977	MYL1_MOUSE
1.40708	0.950075	1.58363	1.33865	1.56044	1.51157	0.274842	0.753402	0.839134	1.70829	0.508935	1.74714	1.59005	1.05041	1.11808	1.57909	0.771087	1.28593	0.761708	0.633874	0.924223	1.37651	1.39552	1.55076	0.647846	1.63972	1.31824	0.821174	0.782979	1.15499	1.30182	1.40812	1.16078	1.1164	1.56256	1.38439	1.92424	1.57576	1.54977	1.8721	1.58608	1.66685	WP_AEROBIC_GLYCOLYSIS;WP_AMINO_ACID_METABOLISM;WP_CCL18_SIGNALING_PATHWAY;WP_CLEAR_CELL_RENAL_CELL_CARCINOMA_PATHWAYS;WP_CORI_CYCLE;WP_GLUCOSE_METABOLISM_IN_TRIPLENEGATIVE_BREAST_CANCER_CELLS;WP_GLYCOLYSIS_AND_GLUCONEOGENESIS;WP_GLYCOLYSIS_IN_SENESCENCE;WP_GLYOXYLATE_METABOLISM;WP_HEREDITARY_LEIOMYOMATOSIS_AND_RENAL_CELL_CARCINOMA_PATHWAY;WP_HIF1A_AND_PPARG_REGULATION_OF_GLYCOLYSIS;WP_KREBS_CYCLE…	Pyruvate metabolism	alcohol catabolic process;alcohol metabolic process;carbohydrate catabolic process;carbohydrate metabolic process;catabolic process;cell communication;cellular carbohydrate catabolic process;cellular carbohydrate metabolic process;cellular metabolic process;cellular process;cellular response to external stimulus;cellular response to extracellular stimulus;cellular response to stimulus;generation …	catalytic activity;lactate dehydrogenase activity;L-lactate dehydrogenase activity;oxidoreductase activity;oxidoreductase activity, acting on CH-OH group of donors;oxidoreductase activity, acting on the CH-OH group of donors, NAD or NADP as acceptor	cell part;cell projection;cilium;cytoplasmic part;cytosol;intracellular membrane-bounded organelle;intracellular organelle;intracellular part;membrane-bounded organelle;mitochondrion;organelle	P06151	P06151	LDHA_MOUSE
0.400328	0.167779	0.475668	0.492533	1.12019	0.988791	0.097168	1.05937	0.259533	0.855979	0.88231	1.23477	0.624775	0.71103	0.538075	0.88391	0.135169	0.75634	0.911736	0.465554	-0.737829	0.292315	0.876344	0.815	-0.780616	0.627199	0.363482	-0.137193	0.744705	0.512897	1.23941	0.61742	0.536765	1.15165	0.524015	0.346244	0.55876	0.890633	0.826206	0.988669	0.589088	0.503401	WP_AEROBIC_GLYCOLYSIS;WP_CLEAR_CELL_RENAL_CELL_CARCINOMA_PATHWAYS;WP_CORI_CYCLE;WP_DISORDERS_OF_FRUCTOSE_METABOLISM;WP_GLYCOLYSIS_AND_GLUCONEOGENESIS;WP_METABOLIC_REPROGRAMMING_IN_COLON_CANCER;WP_METABOLIC_REPROGRAMMING_IN_PANCREATIC_CANCER	Gluconeogenesis;Glycolysis;Neutrophil degranulation;TP53 Regulates Metabolic Genes	alcohol biosynthetic process;alcohol catabolic process;alcohol metabolic process;anatomical structure formation involved in morphogenesis;angiogenesis;biosynthetic process;carbohydrate biosynthetic process;carbohydrate catabolic process;carbohydrate metabolic process;catabolic process;cellular biosynthetic process;cellular carbohydrate biosynthetic process;cellular carbohydrate catabolic process;…	catalytic activity;glucose-6-phosphate isomerase activity;intramolecular oxidoreductase activity;intramolecular oxidoreductase activity, interconverting aldoses and ketoses;isomerase activity	cell part;cell projection membrane;cell projection part;cilium membrane;cilium part;cytoplasm;extracellular region part;extracellular space;intracellular organelle part;intracellular part;membrane part;organelle part;plasma membrane part	P06745	P06745	G6PI_MOUSE
-0.259492	-0.0342846	0.800989	0.381948	-0.253448	0.284795	0.180127	0.654216	0.116638	-0.17257	-0.344134	1.11676	-0.227465	1.23509	-0.405285	0.458495	-0.168262	-0.405039	0.792564	-0.434112	-2.09633	-1.70531	-0.502286	0.473749	0.688737	0.194427	0.552092	0.142262	0.350434	0.188131	1.14612	0.160965	-0.250878	0.297007	-0.308928	-0.428667	0.317167	-0.425212	-0.691154	0.742401	-0.0281	-0.232725	WP_CLEAR_CELL_RENAL_CELL_CARCINOMA_PATHWAYS;WP_METABOLIC_REPROGRAMMING_IN_PANCREATIC_CANCER;WP_NRF2_PATHWAY;WP_NUCLEAR_RECEPTORS_METAPATHWAY;WP_PPAR_SIGNALING_PATHWAY;WP_TCA_CYCLE_IN_SENESCENCE		carboxylic acid metabolic process;cellular component assembly;cellular component organization;cellular component organization or biogenesis;cellular ketone metabolic process;cellular metabolic process;cellular process;dicarboxylic acid metabolic process;macromolecular complex assembly;macromolecular complex subunit organization;malate metabolic process;metabolic process;organic acid metabolic pro…	binding;catalytic activity;cation binding;coenzyme binding;cofactor binding;ion binding;malate dehydrogenase (oxaloacetate-decarboxylating) (NADP+) activity;malate dehydrogenase (oxaloacetate-decarboxylating) activity;malate dehydrogenase activity;malic enzyme activity;manganese ion binding;metal ion binding;NAD binding;nucleotide binding;oxidoreductase activity;oxidoreductase activity, acting on…	cell part;cytoplasmic part;cytosol;intracellular membrane-bounded organelle;intracellular organelle;intracellular part;membrane-bounded organelle;mitochondrion;organelle	P06801	P06801	MAOX_MOUSE
-1.77455	-1.6899	-0.596	-1.89015	-0.582847	-1.99228	-2.3976	-2.12315	-0.548047	-2.32333	-1.84114	-1.9397	-1.43858	-1.51951	-1.52461	-0.635851	-2.00753	-2.18455	-2.87126	-1.0421	-0.523365	-1.70797	-1.57791	0.4135	-1.08925	-1.43501	-1.79438	-2.34686	-0.349081	-2.33429	-0.664468	-1.90112	-2.25033	-2.23222	-2.71553	-2.04639	-2.22638	-0.702464	0.750678	-1.67369	-1.17889	-1.64026	WP_HAIR_FOLLICLE_DEVELOPMENT_CYTODIFFERENTIATION_PART_3_OF_3;WP_VITAMIN_D_RECEPTOR_PATHWAY		biological regulation;positive regulation of biological process;positive regulation of cell communication;positive regulation of cellular process;positive regulation of I-kappaB kinase/NF-kappaB cascade;positive regulation of intracellular protein kinase cascade;positive regulation of response to stimulus;positive regulation of signal transduction;positive regulation of signaling;regulation of bi…	binding;calcium ion binding;cation binding;ion binding;metal ion binding	cell part;cell projection;cytoplasmic part;intracellular membrane-bounded organelle;intracellular organelle;intracellular part;membrane-bounded organelle;neuron projection;nucleus;organelle;perinuclear region of cytoplasm	P07091	P07091	S10A4_MOUSE
2.47158	2.30725	2.2536	2.64114	2.38216	2.21279	1.53554	2.06807	1.49891	2.0434	1.26689	1.97099	1.50109	1.01445	2.59427	1.74644	1.13742	1.29643	1.48278	2.44713	2.21334	1.9789	2.21321	2.12473	2.90177	2.94791	2.38339	2.31279	2.31172	2.82269	2.56678	2.11798	2.48839	2.24819	2.49393	1.7614	2.78616	2.33981	1.92159	2.96088	2.59238	2.64617	WP_GASTRIN_SIGNALING_PATHWAY;WP_METABOLIC_PATHWAY_OF_LDL_HDL_AND_TG_INCLUDING_DISEASES;WP_PROSTAGLANDIN_SYNTHESIS_AND_REGULATION	Dissolution of Fibrin Clot;Neutrophil degranulation	anatomical structure formation involved in morphogenesis;angiogenesis;biological regulation;body fluid secretion;cellular component organization;cellular component organization at cellular level;cellular component organization or biogenesis;cellular component organization or biogenesis at cellular level;cellular process;cellular response to acid;cellular response to chemical stimulus;cellular res…	binding;calcium ion binding;calcium-dependent phospholipid binding;cation binding;enzyme inhibitor activity;enzyme regulator activity;ion binding;lipase inhibitor activity;lipid binding;metal ion binding;phosphatidylinositol binding;phosphatidylinositol-4,5-bisphosphate binding;phospholipase inhibitor activity;phospholipid binding	basement membrane;cell part;cytoplasmic membrane-bounded vesicle;cytoplasmic part;cytoplasmic vesicle;early endosome;endosome;extracellular matrix part;extracellular membrane-bounded organelle;extracellular organelle;extracellular region part;extracellular vesicular exosome;extrinsic to membrane;extrinsic to plasma membrane;intracellular membrane-bounded organelle;intracellular organelle;intracel…	P07356	P07356	ANXA2_MOUSE
0.58587	-0.113955	2.26592	0.528625	1.76543	1.24809	0.597889	1.32253	0.653601	0.993617	0.0382986	0.877895	0.600732	1.35651	1.89942	0.263028	-1.84842	0.207072	0.206135	1.25583	1.70428	1.24538	0.6261	0.405932	1.98967	1.22163	0.607712	0.0848169	0.293715	0.21205	0.319788	-0.741025	0.597004	0.288327	0.121934	-0.154005	0.842666	0.452685	0.387455	0.83294	0.764457	1.01606	WP_COMPLEMENT_SYSTEM;WP_FOLATE_METABOLISM;WP_NETWORK_MAP_OF_SARSCOV2_SIGNALING_PATHWAY;WP_SELENIUM_MICRONUTRIENT_NETWORK;WP_VEGFAVEGFR2_SIGNALING;WP_VITAMIN_B12_METABOLISM	HDL remodeling;Platelet degranulation;Post-translational protein phosphorylation;Recycling of bile acids and salts;Regulation of Insulin-like Growth Factor (IGF) transport and uptake by Insulin-like Growth Factor Binding Proteins (IGFBPs);Scavenging of heme from plasma;Transport of organic anions	behavior;biological regulation;cell communication;cell killing;cellular process;cellular response to external stimulus;cellular response to extracellular stimulus;cellular response to nutrient levels;cellular response to starvation;cellular response to stimulus;cellular response to stress;circadian behavior;circadian rhythm;circadian sleep/wake cycle process;cytolysis by symbiont of host cells;cy…	binding;carboxylic acid binding;cation binding;cofactor binding;DNA binding;drug binding;fatty acid binding;ion binding;lipid binding;metal ion binding;monocarboxylic acid binding;nucleic acid binding;oxygen binding;pyridoxal phosphate binding;toxin binding;transition metal ion binding;vitamin B6 binding;vitamin binding;zinc ion binding	basement membrane;cell part;cytoplasm;extracellular matrix part;extracellular membrane-bounded organelle;extracellular organelle;extracellular region part;extracellular space;extracellular vesicular exosome;intracellular part;macromolecular complex;membrane-bounded organelle;membrane-bounded vesicle;organelle;protein complex;vesicle	P07724	P07724	ALBU_MOUSE
-1.27982	-2.20583	-0.102219	-2.34964	0.282634	-0.804919	-1.73118	-0.893291	-0.427585	-0.526317	-1.58681	-1.60995	-1.66719	-1.51	-0.723368	-0.623843	-1.95967	-2.35465	-1.99395	-1.91486	-1.09812	-0.953273	-2.02172	-2.27537	-0.366016	-2.2291	-2.53269	-2.45714	-0.721911	-2.41522	-0.589342	-1.47147	-1.14018	-2.18578	-2.16406	-2.29191	-2.69784	-1.46683	-2.86295	-1.93864	-2.72145	-1.7498						P07759	P07759	SPA3K_MOUSE
2.02843	1.60678	1.88426	2.06783	1.6862	2.3327	0.898955	2.23701	2.08734	2.02768	1.02005	1.94677	1.61266	0.998341	1.6249	1.91877	0.721519	1.26343	1.6685	1.29289	1.36643	1.69913	1.92549	1.92907	1.55095	1.4128	1.70256	1.30605	1.42634	1.08736	1.77168	1.57959	1.70234	2.29724	2.44739	1.55886	2.27746	1.94369	1.88767	2.33257	2.45002	1.89046	WP_ARYL_HYDROCARBON_RECEPTOR_PATHWAY_WP2586;WP_ARYL_HYDROCARBON_RECEPTOR_PATHWAY_WP2873;WP_CONSTITUTIVE_ANDROSTANE_RECEPTOR_PATHWAY;WP_CORTICOTROPINRELEASING_HORMONE_SIGNALING_PATHWAY;WP_EBSTEINBARR_VIRUS_LMP1_SIGNALING;WP_FOCAL_ADHESION_PI3KAKTMTORSIGNALING_PATHWAY;WP_GLUCOCORTICOID_RECEPTOR_PATHWAY;WP_NRF2_PATHWAY;WP_NUCLEAR_RECEPTORS_METAPATHWAY;WP_NUCLEOTIDEBINDING_OLIGOMERIZATION_DOMAIN_NOD_…	Anchoring of the basal body to the plasma membrane;Attenuation phase;AURKA Activation by TPX2;Downregulation of ERBB2 signaling;eNOS activation;EPHB-mediated forward signaling;HSF1 activation;HSF1-dependent transactivation;HSP90 chaperone cycle for steroid hormone receptors (SHR);Loss of Nlp from mitotic centrosomes;Loss of proteins required for interphase microtubule organization�from the centro…	apoptosis;biological regulation;biosynthetic process;cardiac muscle cell apoptosis;cell death;cell migration;cell motility;cellular biosynthetic process;cellular component assembly;cellular component assembly at cellular level;cellular component movement;cellular component organization;cellular component organization at cellular level;cellular component organization or biogenesis;cellular compone…	adenyl deoxyribonucleotide binding;adenyl nucleotide binding;adenyl ribonucleotide binding;ATP binding;ATPase activity;binding;catalytic activity;CTP binding;dATP binding;deoxyribonucleotide binding;enzyme regulator activity;GTP binding;guanyl nucleotide binding;guanyl ribonucleotide binding;hydrolase activity;hydrolase activity, acting on acid anhydrides;hydrolase activity, acting on acid anhydr…	apical plasma membrane;basolateral plasma membrane;brush border membrane;cell body;cell part;cell projection;cell projection membrane;cell projection part;cell surface;cytoplasm;cytoplasmic membrane-bounded vesicle;cytoplasmic part;cytoplasmic vesicle;cytosol;extracellular matrix;extracellular region part;intracellular membrane-bounded organelle;intracellular organelle;intracellular part;macromol…	P07901	P07901	HS90A_MOUSE
-1.49354	-2.09155	-1.21132	-1.81947	-0.50846	-0.28039	-0.887111	-0.134542	-0.437294	-0.55325	-1.26165	-0.867856	-0.941981	-2.30796	-0.920817	-0.876027	-1.87271	-1.42953	-0.464485	-1.47912	-1.01073	-0.619473	-1.87713	-0.890348	-2.3608	-0.704184	-1.01606	-1.87648	-0.684806	-0.919932	-0.756371	-1.30848	-0.777603	-1.08384	-1.05524	-1.05513	-1.8497	-2.32293	-2.18683	-0.892816	-0.645225	-2.02649						P08003	P08003	PDIA4_MOUSE
2.03742	1.76742	1.99271	2.10728	2.07501	2.78943	1.78266	2.77273	2.43297	2.62331	1.76043	2.58968	2.2192	1.27493	2.13248	2.6599	2.16893	1.45329	2.24266	1.46847	1.45783	2.24879	1.87042	2.18079	1.38139	1.73524	1.59976	1.4557	1.84343	1.58968	2.28389	2.23037	1.56957	2.46381	2.24775	1.48475	2.16029	1.91625	2.04049	1.89534	2.35463	1.71812	WP_FOCAL_ADHESION_PI3KAKTMTORSIGNALING_PATHWAY;WP_PHOTODYNAMIC_THERAPYINDUCED_UNFOLDED_PROTEIN_RESPONSE;WP_PI3KAKT_SIGNALING_PATHWAY;WP_PRION_DISEASE_PATHWAY;WP_SUDDEN_INFANT_DEATH_SYNDROME_SIDS_SUSCEPTIBILITY_PATHWAYS	Post-translational protein phosphorylation;Regulation of Insulin-like Growth Factor (IGF) transport and uptake by Insulin-like Growth Factor Binding Proteins (IGFBPs);Scavenging by Class A Receptors;Trafficking and processing of endosomal TLR	actin cytoskeleton organization;actin filament organization;actin filament-based process;actin rod assembly;biological regulation;catabolic process;cellular catabolic process;cellular component assembly;cellular component assembly at cellular level;cellular component organization;cellular component organization at cellular level;cellular component organization or biogenesis;cellular component org…	adenyl nucleotide binding;adenyl ribonucleotide binding;ATP binding;binding;enzyme binding;lipoprotein particle receptor binding;low-density lipoprotein particle receptor binding;nucleic acid binding;nucleotide binding;phosphatase binding;protein binding;protein phosphatase binding;purine nucleotide binding;purine ribonucleoside triphosphate binding;purine ribonucleotide binding;receptor binding;…	cell part;cytoplasmic membrane-bounded vesicle;cytoplasmic part;cytoplasmic vesicle;cytosol;endoplasmic reticulum;endoplasmic reticulum lumen;endoplasmic reticulum membrane;endoplasmic reticulum part;intracellular membrane-bounded organelle;intracellular organelle;intracellular organelle lumen;intracellular organelle part;intracellular part;melanosome;membrane;membrane part;membrane-bounded organ…	P08113	P08113	ENPL_MOUSE
-2.05661	-2.00492	-1.7996	-1.77184	-1.7007	0.140881	-1.7296	-2.68953	0.0275311	-0.137726	-2.11537	-2.25409	-2.09397	-1.55489	-0.932706	-2.14396	-2.4333	-0.657196	-2.54076	-2.28662	-2.28139	-0.0559483	-1.98206	-1.18616	-2.41878	0.226724	-1.30115	-2.07757	1.08012	0.683473	0.657294	-0.343557	-1.92107	-2.71922	-1.71967	-1.58715	-2.17864	-1.84716	-2.38494	0.581942	-2.3349	0	WP_FOCAL_ADHESION_PI3KAKTMTORSIGNALING_PATHWAY;WP_IL18_SIGNALING_PATHWAY;WP_INFLAMMATORY_RESPONSE_PATHWAY;WP_MIR5093P_ALTERATION_OF_YAP1ECM_AXIS;WP_MIRNA_TARGETS_IN_ECM_AND_MEMBRANE_RECEPTORS	Assembly of collagen fibrils and other multimeric structures;Collagen biosynthesis and modifying enzymes;Collagen chain trimerization;Collagen degradation;ECM proteoglycans;Extracellular matrix organization;Immunoregulatory interactions between a Lymphoid and a non-Lymphoid cell;Integrin cell surface interactions;MET activates PTK2 signaling;NCAM1 interactions;Non-integrin membrane-ECM interactio…	anatomical structure development;biological adhesion;biological regulation;biosynthetic process;blood vessel development;cell adhesion;cell surface receptor linked signaling pathway;cell-matrix adhesion;cell-substrate adhesion;cellular component organization;cellular component organization at cellular level;cellular component organization or biogenesis;cellular component organization or biogenesi…	binding;cation binding;extracellular matrix structural constituent;ion binding;metal ion binding;structural molecule activity	collagen;collagen type III;extracellular matrix part;extracellular region part;extracellular space;fibrillar collagen	P08121	P08121	CO3A1_MOUSE
-2.5201	-2.14772	-0.221297	0.213924	0.0625143	0.27848	0.461031	0.121085	-0.0264716	0.0812678	-0.142239	0.361851	0.418165	-2.12576	0.366794	0.0186005	-1.90223	-0.268451	-0.114633	0.28933	-1.52148	0.278892	-2.57707	-0.600184	-2.0102	0.652542	-2.3474	-0.100789	1.69346	2.07724	0.0192356	0.369945	-2.02825	0.041316	-2.14111	-1.96083	0.206351	0.0216475	-2.16811	1.07039	0.508893	0.78594	WP_EPITHELIAL_TO_MESENCHYMAL_TRANSITION_IN_COLORECTAL_CANCER;WP_FOCAL_ADHESION;WP_FOCAL_ADHESION_PI3KAKTMTORSIGNALING_PATHWAY;WP_HEPATITIS_C_AND_HEPATOCELLULAR_CARCINOMA;WP_MALIGNANT_PLEURAL_MESOTHELIOMA;WP_MIRNA_TARGETS_IN_ECM_AND_MEMBRANE_RECEPTORS;WP_PI3KAKT_SIGNALING_PATHWAY;WP_SMALL_CELL_LUNG_CANCER	Anchoring fibril formation;Assembly of collagen fibrils and other multimeric structures;Collagen biosynthesis and modifying enzymes;Collagen chain trimerization;Collagen degradation;Crosslinking of collagen fibrils;Extracellular matrix organization;Integrin cell surface interactions;Laminin interactions;NCAM1 interactions;Non-integrin membrane-ECM interactions;Signaling by PDGF	anatomical structure formation involved in morphogenesis;angiogenesis;biological regulation;biosynthetic process;cellular biosynthetic process;cellular macromolecule biosynthetic process;cellular macromolecule metabolic process;cellular metabolic process;cellular nitrogen compound metabolic process;cellular process;cellular response to chemical stimulus;cellular response to endogenous stimulus;ce…	extracellular matrix structural constituent;structural molecule activity	collagen;collagen type IV;extracellular matrix part;extracellular region part;sheet-forming collagen	P08122	P08122	CO4A2_MOUSE
-2.4522	0.0727415	0.418106	0.354687	0.539277	0.531715	0.110905	0.633917	0.502959	0.379761	0.408392	0.722537	0.408195	0.27255	0.875983	0.311323	0.204378	-0.158604	0.513318	-0.308233	0.0663333	0.345136	0.225526	0.212053	-0.696998	-0.16782	0.486946	0.596054	0	-0.842871	0.830662	0.868198	-0.149773	-0.283987	-0.142131	-2.24757	-0.303497	0.462084	-1.97698	0.0234852	0.0574541	1.37985	WP_ALZHEIMERS_DISEASE;WP_ALZHEIMERS_DISEASE_AND_MIRNA_EFFECTS;WP_APOE_AND_MIR146_IN_INFLAMMATION_AND_ATHEROSCLEROSIS;WP_APOPTOSISRELATED_NETWORK_DUE_TO_ALTERED_NOTCH3_IN_OVARIAN_CANCER;WP_CHOLESTEROL_METABOLISM;WP_FAMILIAL_HYPERLIPIDEMIA_TYPE_3;WP_LIPID_PARTICLES_COMPOSITION;WP_MELATONIN_METABOLISM_AND_EFFECTS;WP_METABOLIC_PATHWAY_OF_LDL_HDL_AND_TG_INCLUDING_DISEASES;WP_STATIN_INHIBITION_OF_CHOLE…	Chylomicron assembly;Chylomicron clearance;Chylomicron remodeling;HDL remodeling;Post-translational protein phosphorylation;Regulation of Insulin-like Growth Factor (IGF) transport and uptake by Insulin-like Growth Factor Binding Proteins (IGFBPs);Retinoid metabolism and transport;Scavenging by Class A Receptors	acylglycerol metabolic process;aging;alcohol metabolic process;anatomical structure morphogenesis;artery morphogenesis;biological regulation;biosynthetic process;blood vessel morphogenesis;calcium ion homeostasis;catabolic process;cation homeostasis;cell differentiation;cell surface receptor linked signaling pathway;cellular biosynthetic process;cellular calcium ion homeostasis;cellular catabolic…	antioxidant activity;beta-amyloid binding;binding;carbohydrate binding;cation binding;cholesterol transporter activity;enzyme activator activity;enzyme regulator activity;glycosaminoglycan binding;heparin binding;hydroxyapatite binding;ion binding;lipid binding;lipid transporter activity;lipoprotein particle binding;metal chelating activity;metal ion binding;pattern binding;phosphatidylcholine-st…	cell body;cell part;cell projection;chylomicron;cytoplasmic part;cytosol;dendrite;endosome;extracellular region part;extracellular space;extrinsic to external side of plasma membrane;extrinsic to membrane;extrinsic to plasma membrane;Golgi apparatus;high-density lipoprotein particle;intermediate-density lipoprotein particle;intracellular membrane-bounded organelle;intracellular organelle;intracel…	P08226	P08226	APOE_MOUSE
0.10166	-1.00711	0.121773	0.212129	-0.794328	0.373335	0.253006	0.0505886	0.0583625	0.665904	0.0852642	0.117933	-0.228234	-1.51523	-0.5026	-0.514785	-0.0519314	-0.437673	0.591742	-0.0601063	-1.04249	-0.15169	0.0860748	0.554728	-2.33782	-0.388882	-0.325061	-0.424616	0.0445385	-2.11378	0.242938	-2.68864	-2.13852	-0.628113	-0.752546	-0.378372	0.36357	-0.385714	-0.440148	0.396832	-0.0204859	-1.51342	WP_AGERAGE_PATHWAY;WP_AMYOTROPHIC_LATERAL_SCLEROSIS_ALS;WP_ARSENIC_METABOLISM_AND_REACTIVE_OXYGEN_SPECIES_GENERATION;WP_COPPER_HOMEOSTASIS;WP_DOPAMINE_METABOLISM;WP_EXTRACELLULAR_VESICLES_IN_THE_CROSSTALK_OF_CARDIAC_CELLS;WP_FOLATE_METABOLISM;WP_OXIDATIVE_STRESS_RESPONSE;WP_PHYSICOCHEMICAL_FEATURES_AND_TOXICITYASSOCIATED_PATHWAYS;WP_SELENIUM_MICRONUTRIENT_NETWORK;WP_TRANSSULFURATION_ONECARBON_MET…	Detoxification of Reactive Oxygen Species;Platelet degranulation	activation of MAPK activity;aging;amine metabolic process;anatomical structure homeostasis;anterograde axon cargo transport;auditory receptor cell stereocilium organization;axon cargo transport;behavior;biological regulation;biosynthetic process;carboxylic acid metabolic process;cation homeostasis;cell aging;cell projection organization;cellular amine metabolic process;cellular amino acid metabol…	antioxidant activity;binding;catalytic activity;cation binding;chaperone binding;copper ion binding;enzyme binding;ion binding;metal ion binding;oxidoreductase activity;oxidoreductase activity, acting on superoxide radicals as acceptor;phosphatase binding;protein binding;protein phosphatase 2B binding;protein phosphatase binding;superoxide dismutase activity;transition metal ion binding;zinc ion …	cell body;cell part;cell projection cytoplasm;cell projection part;cytoplasmic part;cytoplasmic vesicle;cytosol;dendrite cytoplasm;extracellular matrix;extracellular region part;extracellular space;intracellular membrane-bounded organelle;intracellular organelle;intracellular part;macromolecular complex;membrane;membrane-bounded organelle;microbody;mitochondrion;neuronal cell body;nucleus;organel…	P08228	P08228	SODC_MOUSE
1.12652	1.04994	1.61571	1.44521	1.52798	1.88204	0.725832	2.08055	2.01036	1.57412	1.38865	1.80693	2.05854	1.27199	2.50682	1.94206	1.31918	1.48866	1.73851	0.535824	1.27491	2.10263	1.21559	1.33127	0.984027	1.25251	1.72155	1.33135	1.28656	1.21073	1.94794	1.35118	1.42792	1.81372	1.54341	1.20869	1.32397	0.910992	1.33961	1.57492	2.13191	0.892329	WP_AMINO_ACID_METABOLISM;WP_CEREBRAL_ORGANIC_ACIDURIAS_INCLUDING_DISEASES;WP_GLYCOLYSIS_AND_GLUCONEOGENESIS;WP_METABOLIC_REPROGRAMMING_IN_COLON_CANCER;WP_NAD_METABOLISM_IN_ONCOGENEINDUCED_SENESCENCE_AND_MITOCHONDRIAL_DYSFUNCTIONASSOCIATED_SENESCENCE;WP_TCA_CYCLE_AKA_KREBS_OR_CITRIC_ACID_CYCLE;WP_UREA_CYCLE_AND_ASSOCIATED_PATHWAYS	Citric acid cycle (TCA cycle);Gluconeogenesis	acetyl-CoA catabolic process;acetyl-CoA metabolic process;carbohydrate metabolic process;carboxylic acid metabolic process;catabolic process;cellular carbohydrate metabolic process;cellular catabolic process;cellular ketone metabolic process;cellular macromolecule metabolic process;cellular metabolic process;cellular nitrogen compound metabolic process;cellular process;cellular protein metabolic …	catalytic activity;L-malate dehydrogenase activity;malate dehydrogenase (NADP+) activity;malate dehydrogenase activity;oxidoreductase activity;oxidoreductase activity, acting on CH-OH group of donors;oxidoreductase activity, acting on the CH-OH group of donors, NAD or NADP as acceptor	cell part;cytoplasmic part;intracellular membrane-bounded organelle;intracellular organelle;intracellular organelle lumen;intracellular organelle part;intracellular part;membrane;membrane-bounded organelle;membrane-enclosed lumen;mitochondrial inner membrane;mitochondrial matrix;mitochondrial membrane;mitochondrial part;nucleus;organelle;organelle inner membrane;organelle lumen;organelle membrane…	P08249	P08249	MDHM_MOUSE
1.82766	1.69944	1.93649	2.16256	2.26612	3.04526	3.31488	4.1863	4.7857	2.45135	3.87842	3.34668	3.24662	2.82152	3.24521	3.57733	3.05239	2.39235	3.05153	2.0186	3.06854	5.04283	1.38791	2.29139	2.5159	1.12842	1.79784	3.6231	3.54488	2.03655	1.80617	2.56907	2.38951	3.37112	1.91967	1.93554	2.29329	1.08445	2.02888	2.0592	4.04685	2.17554	WP_AMYOTROPHIC_LATERAL_SCLEROSIS_ALS;WP_CCL18_SIGNALING_PATHWAY;WP_CILIARY_LANDSCAPE;WP_INTRACELLULAR_TRAFFICKING_PROTEINS_INVOLVED_IN_CMT_NEUROPATHY;WP_NOCGMPPKG_MEDIATED_NEUROPROTECTION;WP_PHYSICOCHEMICAL_FEATURES_AND_TOXICITYASSOCIATED_PATHWAYS	CREB phosphorylation through the activation of CaMKII;RAF/MAP kinase cascade;Ras activation upon Ca2+ influx through NMDA receptor;Unblocking of NMDA receptor, glutamate binding and activation	anatomical structure morphogenesis;axon regeneration;axonogenesis;biological regulation;cell part morphogenesis;cell projection morphogenesis;cell projection organization;cellular component assembly;cellular component assembly at cellular level;cellular component morphogenesis;cellular component organization;cellular component organization at cellular level;cellular component organization or biog…	structural molecule activity	axon part;cell part;cell projection part;cytoskeletal part;growth cone;intermediate filament;intracellular organelle part;intracellular part;macromolecular complex;neurofilament;organelle part;protein complex;site of polarized growth	P08551	P08551	NFL_MOUSE
1.74722	1.74823	1.86792	2.04916	1.93643	2.50787	3.11174	3.59215	4.29808	2.24514	3.38647	2.6022	2.50866	2.37684	2.85778	3.04508	2.63402	2.10317	2.76389	1.63898	2.88304	4.26837	1.59539	1.98698	2.45897	1.48874	1.29444	2.94977	3.03945	1.86188	1.44929	2.24706	2.20288	2.90756	1.7964	1.7458	2.05462	1.34706	1.72399	1.89497	3.41025	2.09669						P08553	P08553	NFM_MOUSE
-0.666231	-1.28767	-0.986149	-0.360752	-0.445976	-0.000736237	-0.815917	0.0847168	-0.447539	-0.223775	-2.4812	-1.1017	-0.681268	-2.16561	-0.520308	-0.481221	-0.977412	-0.982216	-0.718217	-0.0101347	-2.31137	-0.977792	0.198956	-1.66474	-1.73141	-0.514446	-0.880288	-0.95867	-0.45003	-1.9702	-1.00559	-0.965821	-0.433846	-0.0935392	-0.152309	0.148712	-0.666151	-0.442906	-1.27679	-0.738776	-0.293653	-2.4523	WP_TYPE_I_COLLAGEN_SYNTHESIS_IN_THE_CONTEXT_OF_OSTEOGENESIS_IMPERFECTA;WP_VEGFAVEGFR2_SIGNALING	Chylomicron assembly;Collagen biosynthesis and modifying enzymes;Detoxification of Reactive Oxygen Species;Hedgehog ligand biogenesis;Interleukin-12 signaling;Interleukin-23 signaling;Post-translational protein phosphorylation;Regulation of Insulin-like Growth Factor (IGF) transport and uptake by Insulin-like Growth Factor Binding Proteins (IGFBPs);VLDL assembly	4-hydroxyproline metabolic process;amine metabolic process;biological regulation;carboxylic acid metabolic process;cell redox homeostasis;cellular amine metabolic process;cellular amino acid metabolic process;cellular homeostasis;cellular ketone metabolic process;cellular macromolecule metabolic process;cellular metabolic process;cellular modified amino acid metabolic process;cellular nitrogen co…	catalytic activity;disulfide oxidoreductase activity;electron carrier activity;intramolecular oxidoreductase activity;intramolecular oxidoreductase activity, interconverting keto- and enol-groups;intramolecular oxidoreductase activity, transposing S-S bonds;isomerase activity;oxidoreductase activity;oxidoreductase activity, acting on a sulfur group of donors;oxidoreductase activity, acting on pai…	cell part;cell surface;cytoplasmic membrane-bounded vesicle;cytoplasmic part;cytoplasmic vesicle;endoplasmic reticulum;endoplasmic reticulum lumen;endoplasmic reticulum part;endoplasmic reticulum-Golgi intermediate compartment;intracellular membrane-bounded organelle;intracellular organelle;intracellular organelle lumen;intracellular organelle part;intracellular part;melanosome;membrane;membrane-…	P09103	P09103	PDIA1_MOUSE
1.15496	1.06505	1.43835	1.42166	1.02307	1.89601	1.33312	2.04414	0.405458	1.72738	1.18123	2.02342	1.80461	1.63726	0.669709	1.22981	1.17322	1.39316	-0.509157	0.974091	0.609818	0.371581	1.21698	0.696601	-2.18308	-0.183244	0.941831	1.26736	-2.07852	-0.0059948	0.194299	-0.181993	1.03754	0.117504	0.598584	1.01581	0.731105	1.29759	1.28856	1.12589	1.03726	0.801182	WP_PATHOGENIC_ESCHERICHIA_COLI_INFECTION;WP_VEGFAVEGFR2_SIGNALING	Major pathway of rRNA processing in the nucleolus and cytosol	anatomical structure formation involved in morphogenesis;angiogenesis;developmental process	binding;DNA binding;nucleic acid binding;nucleotide binding;RNA binding;sequence-specific DNA binding;telomeric DNA binding	cell cortex;cell part;cytoplasmic part;intracellular non-membrane-bounded organelle;intracellular organelle;intracellular organelle part;intracellular part;macromolecular complex;non-membrane-bounded organelle;nuclear part;nucleolus;nucleoplasm;organelle;organelle part;ribonucleoprotein complex	P09405	P09405	NUCL_MOUSE
-0.499594	-0.840071	0.341751	0.411152	0.292231	0.614084	0.0431347	1.07766	0.80743	0.0395255	-0.0699406	0.592765	0.268003	0.20365	-0.0652485	0.644932	-0.566033	0.746448	0.546907	-1.54519	-2.2184	-0.547972	0.634556	0.378854	-1.67084	-0.375257	-0.220737	-0.130039	-0.358801	-0.128076	1.14226	0.516494	0.526092	0.596458	0.745602	0.222302	0.14712	0.0793686	0.581181	0.879018	0.911357	0.290878	WP_AEROBIC_GLYCOLYSIS;WP_CLEAR_CELL_RENAL_CELL_CARCINOMA_PATHWAYS;WP_CORI_CYCLE;WP_GLYCOLYSIS_AND_GLUCONEOGENESIS;WP_GLYCOLYSIS_IN_SENESCENCE;WP_METABOLIC_REPROGRAMMING_IN_COLON_CANCER;WP_PHOTODYNAMIC_THERAPYINDUCED_HIF1_SURVIVAL_SIGNALING;WP_VEGFAVEGFR2_SIGNALING	Gluconeogenesis;Glycolysis	alcohol catabolic process;alcohol metabolic process;carbohydrate catabolic process;carbohydrate metabolic process;catabolic process;cellular carbohydrate catabolic process;cellular carbohydrate metabolic process;cellular metabolic process;cellular process;generation of precursor metabolites and energy;glucose catabolic process;glucose metabolic process;glycolysis;hexose catabolic process;hexose m…	adenyl nucleotide binding;adenyl ribonucleotide binding;ATP binding;binding;catalytic activity;kinase activity;nucleotide binding;phosphoglycerate kinase activity;phosphotransferase activity, carboxyl group as acceptor;purine nucleotide binding;purine ribonucleoside triphosphate binding;purine ribonucleotide binding;ribonucleotide binding;transferase activity;transferase activity, transferring ph…	cell part;cytoplasm;intracellular part	P09411	P09411	PGK1_MOUSE
-0.0282321	-0.904979	-0.117723	-0.121402	0.880557	-0.00232124	1.36479	0.585014	0.728084	0.42646	0.246784	0.724953	0.199368	0.468269	0.0927534	0.699794	0.419844	-0.147809	-0.660114	-0.27795	-0.35152	-0.408599	-0.273407	-0.153252	-0.410847	0.444016	0.31635	0.629537	0.594822	0.607008	0.774989	0.632931	-1.50963	1.57413	-1.73777	-0.871457	0.349351	0.960646	0.713446	0.387102	-0.114062	0.135375	WP_FERROPTOSIS;WP_IRON_METABOLISM_IN_PLACENTA;WP_NRF2_PATHWAY;WP_NUCLEAR_RECEPTORS_METAPATHWAY		biological regulation;cation homeostasis;cation transport;cellular cation homeostasis;cellular chemical homeostasis;cellular homeostasis;cellular ion homeostasis;cellular iron ion homeostasis;cellular metal ion homeostasis;cellular process;chemical homeostasis;establishment of localization;homeostatic process;immune response;immune system process;ion homeostasis;ion transport;iron ion homeostasis…	binding;catalytic activity;cation binding;ferric iron binding;ferroxidase activity;ion binding;iron ion binding;metal ion binding;oxidoreductase activity;oxidoreductase activity, oxidizing metal ions;oxidoreductase activity, oxidizing metal ions, oxygen as acceptor;transition metal ion binding	cell part;cytoplasmic part;intracellular membrane-bounded organelle;intracellular organelle;intracellular part;membrane-bounded organelle;mitochondrion;organelle	P09528	P09528	FRIH_MOUSE
-1.41327	-2.03637	-2.25191	-3.05753	-2.16702	-2.85101	-1.98023	-2.6097	-1.84574	-1.95519	-1.37857	-2.14682	-1.98733	-2.29146	-0.45741	-2.29285	-2.35321	-1.85291	-1.94484	-2.0913	-1.96302	-1.86381	-2.17836	-1.7628	-1.79147	-1.63208	-2.56769	-1.39374	-2.22713	-1.62601	-0.922207	-1.93682	-2.01262	-2.6734	-2.19648	-2.51515	-2.15306	-2.05681	-1.06616	-1.07362	-1.17781	-1.33187				binding;chromatin binding;chromatin DNA binding;DNA binding;nucleic acid binding;nucleosomal DNA binding;nucleosome binding;structure-specific DNA binding	cell part;chromatin;chromosomal part;cytoplasm;intracellular membrane-bounded organelle;intracellular organelle;intracellular organelle part;intracellular part;membrane-bounded organelle;nucleus;organelle;organelle part	P09602	P09602	HMGN2_MOUSE
-1.34078	-0.951028	-1.09819	-1.35275	-1.18619	-1.02721	-1.87316	-1.18055	-0.805113	-2.36003	-1.972	-1.42388	-1.38062	-1.44022	0.245461	-0.611165	-2.5617	-1.98742	-0.369458	-0.180096	-0.116898	-0.776612	-1.11782	-0.858988	-0.466558	-0.226734	-0.574128	-1.4475	-1.01672	-1.93649	-0.143209	-1.17341	-1.14242	-0.420527	-0.698466	-1.36741	-0.615404	-0.905314	-0.621785	-0.792489	0.295856	-1.26138	WP_ARSENIC_METABOLISM_AND_REACTIVE_OXYGEN_SPECIES_GENERATION;WP_DNA_DAMAGE_RESPONSE_ONLY_ATM_DEPENDENT;WP_FOLATE_METABOLISM;WP_MALE_INFERTILITY;WP_OXIDATIVE_STRESS_RESPONSE;WP_SELENIUM_MICRONUTRIENT_NETWORK;WP_TRANSSULFURATION_ONECARBON_METABOLISM_AND_RELATED_PATHWAYS;WP_VEGFAVEGFR2_SIGNALING;WP_VITAMIN_B12_METABOLISM	Detoxification of Reactive Oxygen Species;Transcriptional activation of mitochondrial biogenesis	age-dependent response to oxidative stress;age-dependent response to reactive oxygen species;amine metabolic process;anatomical structure development;apoptotic mitochondrial changes;behavior;biological regulation;biosynthetic process;carboxylic acid metabolic process;cation homeostasis;cell development;cell differentiation;cellular amine metabolic process;cellular amino acid metabolic process;cel…	antioxidant activity;binding;catalytic activity;cation binding;DNA binding;ion binding;manganese ion binding;metal ion binding;nucleic acid binding;oxidoreductase activity;oxidoreductase activity, acting on superoxide radicals as acceptor;oxygen binding;superoxide dismutase activity;transition metal ion binding	cell part;cytoplasmic part;intracellular non-membrane-bounded organelle;intracellular organelle;intracellular organelle part;intracellular part;membrane;mitochondrial inner membrane;mitochondrial membrane;mitochondrial nucleoid;mitochondrial part;non-membrane-bounded organelle;nucleoid;organelle;organelle inner membrane;organelle membrane;organelle part	P09671	P09671	SODM_MOUSE
4.48809	4.12696	4.48772	4.82445	4.79696	4.83955	3.82047	4.88007	4.54427	4.52588	3.83491	4.63532	4.25539	3.78852	4.51117	4.86041	3.66236	4.17871	4.34347	4.48932	4.10022	4.29375	4.80991	4.73598	4.41615	4.72437	5.14084	4.36475	4.22041	4.55071	5.01288	4.19866	4.65907	4.83629	4.62797	4.43256	4.80535	4.74542	4.80496	5.09699	5.17997	4.80307	WP_CIRCADIAN_RHYTHM_GENES;WP_CYTOPLASMIC_RIBOSOMAL_PROTEINS;WP_DNA_REPLICATION;WP_DUAL_HIJACK_MODEL_OF_VIF_IN_HIV_INFECTION;WP_PARKINSONS_DISEASE_PATHWAY;WP_PROTEASOME_DEGRADATION	ABC-family proteins mediated transport;Activated NOTCH1 Transmits Signal to the Nucleus;activated TAK1 mediates p38 MAPK activation;Activation of IRF3/IRF7 mediated by TBK1/IKK epsilon;Activation of NF-kappaB in B cells;Antigen processing: Ubiquitination & Proteasome degradation;APC/C:Cdc20 mediated degradation of Cyclin B;APC/C:Cdc20 mediated degradation of Securin;APC/C:Cdh1 mediated degradatio…	adipose tissue development;anatomical structure development;biological regulation;biosynthetic process;cell cycle phase;cell cycle process;cell development;cellular biosynthetic process;cellular developmental process;cellular homeostasis;cellular macromolecule biosynthetic process;cellular macromolecule metabolic process;cellular metabolic process;cellular process;cellular protein metabolic proce…	binding;cation binding;ion binding;metal ion binding;structural constituent of ribosome;structural molecule activity	cell part;cytoplasmic part;cytosol;cytosolic small ribosomal subunit;intracellular non-membrane-bounded organelle;intracellular organelle;intracellular organelle part;intracellular part;macromolecular complex;non-membrane-bounded organelle;nuclear part;nucleoplasm;organelle;organelle part;ribonucleoprotein complex;ribosome;small ribosomal subunit	P0CG49;P0CG50;P62983;P62984	P0CG49;P62984;P62983;A0A0A6YW67;P0CG50	RL40_MOUSE;RS27A_MOUSE;UBB_MOUSE;UBC_MOUSE
4.08452	4.10397	4.20977	4.29805	3.9293	4.54713	4.25424	4.79658	4.52896	4.2976	4.1166	4.35216	4.29787	3.69572	3.85381	4.71132	3.99444	4.10216	4.26412	3.45811	3.44771	3.91627	4.09731	4.30659	3.55339	3.65637	3.65072	3.79368	3.88488	3.86975	4.04594	4.11515	3.94402	4.36026	4.49017	4.19886	4.115	4.1868	4.42726	4.33659	4.58053	4.33035						P0DP26;P0DP27;P0DP28	P0DP26;P0DP28;Q9D6P8;P0DP27	CALM1_MOUSE;CALM2_MOUSE;CALM3_MOUSE
4.36368	4.28678	4.49059	4.64214	4.43974	5.19708	3.68083	5.25322	4.7475	4.90764	3.68157	4.87367	4.34484	4.13594	5.09901	4.78546	3.44175	4.05399	4.54508	4.05294	4.26451	4.76878	4.41053	4.72604	4.16757	4.33597	4.33077	3.82549	4.39047	4.29642	5.22696	4.51262	4.76189	5.01346	4.81359	3.94945	4.83403	4.52093	4.90972	5.20584	5.42618	4.38352	WP_2Q37_COPY_NUMBER_VARIATION_SYNDROME;WP_FRAGILE_X_SYNDROME;WP_TRANSLATION_FACTORS	Eukaryotic Translation Elongation;HSF1 activation;Neutrophil degranulation;Protein methylation	catabolic process;cellular catabolic process;cellular metabolic process;cellular nitrogen compound catabolic process;cellular nitrogen compound metabolic process;cellular process;GTP catabolic process;GTP metabolic process;heterocycle catabolic process;heterocycle metabolic process;metabolic process;nitrogen compound metabolic process;nucleobase-containing compound catabolic process;nucleobase-co…	binding;catalytic activity;GTP binding;GTPase activity;guanyl nucleotide binding;guanyl ribonucleotide binding;hydrolase activity;hydrolase activity, acting on acid anhydrides;hydrolase activity, acting on acid anhydrides, in phosphorus-containing anhydrides;nucleic acid binding;nucleoside-triphosphatase activity;nucleotide binding;purine nucleotide binding;purine ribonucleoside triphosphate bind…	cell part;cytoplasm;intracellular membrane-bounded organelle;intracellular organelle;intracellular part;membrane;membrane-bounded organelle;nucleus;organelle;plasma membrane	P10126	P10126	EF1A1_MOUSE
-1.6279	-0.44935	-0.108082	-0.577456	-0.287585	-0.405871	-0.9688	-0.307799	0.224231	-0.0599189	-0.567299	-0.182714	-0.231369	-0.552318	-0.294665	-0.30204	-0.483266	-0.335464	-0.694061	-0.16835	-0.101872	-0.175487	-1.55002	-0.655912	-0.708953	0.169827	0.030757	0.0213432	0.250212	0.825229	-0.0205679	0.150754	-0.739551	-0.564633	-0.580623	-0.503207	-0.156496	0.636438	0.304276	0.45725	0.330257	-0.128734		Degradation of the extracellular matrix;Laminin interactions	biological adhesion;biological regulation;cell adhesion;cell-matrix adhesion;cell-substrate adhesion;cellular component organization;cellular component organization at cellular level;cellular component organization or biogenesis;cellular component organization or biogenesis at cellular level;cellular process;extracellular matrix organization;extracellular structure organization;glomerular basemen…	binding;calcium ion binding;cation binding;collagen binding;extracellular matrix binding;ion binding;laminin binding;laminin-1 binding;metal ion binding;protein binding	basal lamina;cell part;cell periphery;extracellular matrix part;extracellular region part	P10493	P10493	NID1_MOUSE
1.29996	0.654297	1.27901	1.51917	1.37123	1.7406	1.37006	1.75972	1.10471	1.90326	1.34516	1.53825	1.58336	1.28377	1.5064	1.38335	1.28596	0.730346	1.51148	0.341475	0.615843	0.751735	1.19557	1.53449	0.850398	0.912287	1.34443	1.23967	1.21932	1.11703	1.97417	1.48393	1.03069	1.73555	1.68888	0.636047	1.51847	1.38605	1.36551	1.36261	1.70128	0.956666	WP_NETWORK_MAP_OF_SARSCOV2_SIGNALING_PATHWAY;WP_TRANSLATION_FACTORS;WP_TRANSLATION_INHIBITORS_IN_CHRONICALLY_ACTIVATED_PDGFRA_CELLS	Activation of the mRNA upon binding of the cap-binding complex and eIFs, and subsequent binding to 43S;Deadenylation of mRNA;GTP hydrolysis and joining of the 60S ribosomal subunit;ISG15 antiviral mechanism;L13a-mediated translational silencing of Ceruloplasmin expression;Ribosomal scanning and start codon recognition;Translation initiation complex formation		adenyl nucleotide binding;adenyl ribonucleotide binding;ATP binding;ATPase activity;ATPase activity, coupled;ATP-dependent helicase activity;binding;catalytic activity;helicase activity;hydrolase activity;hydrolase activity, acting on acid anhydrides;hydrolase activity, acting on acid anhydrides, in phosphorus-containing anhydrides;nucleic acid binding;nucleoside-triphosphatase activity;nucleotid…		P10630	P10630;P60843	IF4A2_MOUSE
-0.0363669	-0.517567	0.147711	-0.780147	-0.179576	0.938417	-0.422166	0.836535	-0.0845313	0.190726	-0.11295	0.573645	-0.219687	0.247011	-0.10944	0.121475	-0.0666761	-0.696146	-0.340894	-1.98312	-1.02093	0.380064	-0.7795	-0.537068	-2.01808	-0.248247	0.372302	-2.21406	0.405637	0.308358	0.162436	-0.618801	-0.970098	-0.217899	0.305437	-0.610939	-0.106193	-0.327441	0.465322	-0.406613	0.0172729	-0.853354	WP_ALZHEIMERS_DISEASE;WP_ALZHEIMERS_DISEASE_AND_MIRNA_EFFECTS;WP_BRAINDERIVED_NEUROTROPHIC_FACTOR_BDNF_SIGNALING_PATHWAY;WP_COPPER_HOMEOSTASIS;WP_DYRK1A;WP_IL2_SIGNALING_PATHWAY;WP_IL5_SIGNALING_PATHWAY;WP_INCLUSION_BODY_MYOSITIS;WP_KIT_RECEPTOR_SIGNALING_PATHWAY;WP_MAPK_SIGNALING_PATHWAY;WP_MICROTUBULE_CYTOSKELETON_REGULATION;WP_NEUROGENESIS_REGULATION_IN_THE_OLFACTORY_EPITHELIUM;WP_NOTCH_SIGNAL…	Caspase-mediated cleavage of cytoskeletal proteins	adult behavior;adult locomotory behavior;adult walking behavior;axon cargo transport;axon extension;behavior;biological regulation;cell growth;cell migration;cell motility;cellular component movement;cellular component organization;cellular component organization at cellular level;cellular component organization or biogenesis;cellular component organization or biogenesis at cellular level;cellula…	binding;cytoskeletal protein binding;lipoprotein particle binding;microtubule binding;protein binding;protein-lipid complex binding;tubulin binding	axon;axoneme;cell part;cell projection;cell projection part;cilium axoneme;cilium part;cytoplasmic part;cytoskeletal part;cytosol;growth cone;intracellular membrane-bounded organelle;intracellular organelle;intracellular organelle part;intracellular part;macromolecular complex;membrane;membrane-bounded organelle;microtubule;neuron projection;nuclear part;nuclear periphery;nucleus;organelle;organe…	P10637	P10637	TAU_MOUSE
3.17561	2.35213	2.758	3.38113	2.12757	1.49866	0.855251	1.74165	1.17722	0.753524	0.328942	1.49843	1.10874	0.123154	1.2386	1.88912	0.119659	0.00725174	0.949159	1.75599	1.51738	1.27734	3.02058	3.11213	1.74378	2.671	1.86739	0.696284	1.14083	1.53404	2.10893	0.952445	2.79804	3.20591	3.21142	2.52866	3.24635	2.90521	2.91566	3.3204	2.86998	2.74724	WP_COMPLEMENT_SYSTEM;WP_METHIONINE_DE_NOVO_AND_SALVAGE_PATHWAY;WP_NRF2_PATHWAY;WP_NUCLEAR_RECEPTORS_METAPATHWAY;WP_SELENIUM_MICRONUTRIENT_NETWORK;WP_TNFALPHA_SIGNALING_PATHWAY;WP_VEGFAVEGFR2_SIGNALING	Detoxification of Reactive Oxygen Species;Interconversion of nucleotide di- and triphosphates;Oxidative Stress Induced Senescence;Protein repair;The NLRP3 inflammasome;TP53 Regulates Metabolic Genes	antibiotic metabolic process;biological regulation;biosynthetic process;carbohydrate homeostasis;cell redox homeostasis;cellular biosynthetic process;cellular chemical homeostasis;cellular glucose homeostasis;cellular homeostasis;cellular macromolecule biosynthetic process;cellular macromolecule metabolic process;cellular metabolic process;cellular nitrogen compound metabolic process;cellular pro…	catalytic activity;disulfide oxidoreductase activity;electron carrier activity;oxidoreductase activity;oxidoreductase activity, acting on a sulfur group of donors;peptide disulfide oxidoreductase activity;protein disulfide oxidoreductase activity	axon;cell body;cell part;cell projection;cytoplasmic part;cytosol;dendrite;extracellular region;intracellular membrane-bounded organelle;intracellular organelle;intracellular part;membrane-bounded organelle;mitochondrion;neuron projection;neuronal cell body;nucleus;organelle	P10639	P10639	THIO_MOUSE
-1.0215	-0.978857	-0.806479	-2.58972	0.60522	0.549037	-0.237788	-0.170289	-0.120743	0.73231	-0.178683	0.838677	-0.28151	-0.990153	-0.0573702	-0.132902	-0.0913153	-0.393979	-0.832866	-1.17477	-0.708968	0.265407	-1.55911	-0.597524	-0.82432	-0.453976	-0.248253	-0.186224	-0.744867	0.164199	0.141212	-0.0840683	-0.885328	-0.121157	-0.911956	-2.22277	-0.611073	-0.0974922	-1.07841	-0.289363	0.351333	-0.0757236	WP_AFLATOXIN_B1_METABOLISM;WP_BENZENE_METABOLISM;WP_ESTROGEN_METABOLISM_WP697;WP_GLUTATHIONE_METABOLISM;WP_METAPATHWAY_BIOTRANSFORMATION_PHASE_I_AND_II;WP_NRF2_PATHWAY;WP_NUCLEAR_RECEPTORS_METAPATHWAY		cellular process;cellular response to chemical stimulus;cellular response to drug;cellular response to stimulus;response to chemical stimulus;response to drug;response to stimulus	binding;catalytic activity;glutathione transferase activity;identical protein binding;protein binding;protein dimerization activity;protein heterodimerization activity;protein homodimerization activity;transferase activity;transferase activity, transferring alkyl or aryl (other than methyl) groups	cell part;cytoplasm;intracellular part	P10649	P10649	GSTM1_MOUSE
3.18019	2.41386	3.34355	3.0598	4.10059	3.9616	2.51704	3.86813	3.88564	2.88195	2.43463	3.80833	3.0452	2.70942	4.02435	3.52224	2.92852	3.46028	3.71889	3.88471	3.19637	2.80996	3.74571	3.60269	3.38058	3.86675	4.26814	3.88757	2.69885	3.97577	4.47894	2.38464	2.43683	1.79165	2.86079	3.23136	2.87127	4.41721	4.38015	4.31958	4.21343	3.23719		Activated PKN1 stimulates transcription of AR (androgen receptor) regulated genes KLK2 and KLK3;B-WICH complex positively regulates rRNA expression;Condensation of Prophase Chromosomes;DNA Damage/Telomere Stress Induced Senescence;E3 ubiquitin ligases ubiquitinate target proteins;Formation of the beta-catenin:TCF transactivating complex;G2/M DNA damage checkpoint;HATs acetylate histones;Meiotic R…	cellular component assembly;cellular component assembly at cellular level;cellular component organization;cellular component organization at cellular level;cellular component organization or biogenesis;cellular component organization or biogenesis at cellular level;cellular macromolecular complex assembly;cellular macromolecular complex subunit organization;cellular process;chromatin organization…	binding;DNA binding;nucleic acid binding	cell part;chromosomal part;intracellular membrane-bounded organelle;intracellular organelle;intracellular organelle part;intracellular part;macromolecular complex;membrane-bounded organelle;nucleosome;nucleus;organelle;organelle part;protein-DNA complex	P10854;Q64478;Q64525;Q6ZWY9	P10854;Q6ZWY9;Q64525;Q64475;P70696;Q64478;P10853;Q8CGP2;Q8CGP1	H2B1C_MOUSE;H2B1H_MOUSE;H2B1M_MOUSE;H2B2B_MOUSE
0.0660033	-0.000681877	0.777767	-0.0274992	1.90063	1.10059	0.743222	1.43137	1.59027	0.63963	0.307547	1.23057	0.836516	-0.115398	1.50922	1.24075	0.322917	1.27471	1.45905	2.01073	1.69162	0.859356	0.567564	1.17838	0.969795	1.1596	1.78537	-0.170959	0.66058	1.31166	1.81356	-0.26701	-1.41768	-0.277008	0.187789	0.6378	0.396492	1.979	1.79455	1.89677	2.17773	0.591481		Activation of DNA fragmentation factor;Formation of Senescence-Associated Heterochromatin Foci (SAHF)	cellular component assembly;cellular component assembly at cellular level;cellular component organization;cellular component organization at cellular level;cellular component organization or biogenesis;cellular component organization or biogenesis at cellular level;cellular macromolecular complex assembly;cellular macromolecular complex subunit organization;cellular process;chromatin organization…	binding;DNA binding;nucleic acid binding	cell part;chromatin;chromosomal part;cytoplasmic part;Golgi apparatus;intracellular membrane-bounded organelle;intracellular organelle;intracellular organelle part;intracellular part;macromolecular complex;membrane-bounded organelle;nuclear chromatin;nuclear chromosome part;nuclear part;nucleosome;nucleus;organelle;organelle part;protein-DNA complex	P10922	P10922	H10_MOUSE
0.145358	-0.453129	0.392228	0.21317	0.319815	0.444553	-0.0773363	0.497787	-1.89733	0.987786	-0.197544	0.245997	0.526032	0.498402	-0.939034	0.232298	-0.248687	-0.675803	-1.20975	-0.580343	-1.09042	-0.399173	0.0409327	0.0436201	-2.61941	-1.02172	-0.712243	0.00231743	-0.75264	-1.92673	-2.32477	-0.727571	-0.489264	-0.198447	-0.236968	0.323309	0.217585	0.528591	-0.535399	0.612934	-1.09794	0.965528			biological regulation;biosynthetic process;cellular biosynthetic process;cellular macromolecule biosynthetic process;cellular macromolecule metabolic process;cellular metabolic process;cellular nitrogen compound metabolic process;cellular process;macromolecule biosynthetic process;macromolecule metabolic process;metabolic process;nitrogen compound metabolic process;nucleic acid metabolic process;…	binding;DNA binding;nucleic acid binding;protein binding transcription factor activity;single-stranded DNA binding;structure-specific DNA binding;transcription coactivator activity;transcription cofactor activity;transcription factor binding transcription factor activity	cell part;intracellular non-membrane-bounded organelle;intracellular organelle;intracellular organelle part;intracellular part;macromolecular complex;non-membrane-bounded organelle;nuclear part;nucleolus;nucleoplasm part;organelle;organelle part;protein complex;transcription factor complex	P11031	P11031	TCP4_MOUSE
0.314569	0.850884	1.33491	1.20879	2.65835	2.45113	1.53939	2.33286	2.39689	2.98935	2.02368	2.39179	1.40686	-2.01401	1.37705	1.57843	0.673381	1.63577	1.22521	1.1978	2.107	2.20975	0.713284	1.52083	0.552	3.25549	1.20765	1.22113	2.36612	2.3877	2.28338	2.98624	3.96792	1.91242	1.32583	0.807942	1.652	1.3671	0.531496	2.76386	2.02356	2.43539	WP_ANGIOTENSIN_II_RECEPTOR_TYPE_1_PATHWAY;WP_BURN_WOUND_HEALING;WP_FOCAL_ADHESION;WP_FOCAL_ADHESION_PI3KAKTMTORSIGNALING_PATHWAY;WP_IL18_SIGNALING_PATHWAY;WP_INFLAMMATORY_RESPONSE_PATHWAY;WP_MIR5093P_ALTERATION_OF_YAP1ECM_AXIS;WP_NANOPARTICLEMEDIATED_ACTIVATION_OF_RECEPTOR_SIGNALING;WP_NETRINUNC5B_SIGNALING_PATHWAY;WP_NRP1TRIGGERED_SIGNALING_PATHWAYS_IN_PANCREATIC_CANCER;WP_OSTEOBLAST_SIGNALING;W…	Anchoring fibril formation;Assembly of collagen fibrils and other multimeric structures;Cell surface interactions at the vascular wall;Collagen biosynthesis and modifying enzymes;Collagen chain trimerization;Collagen degradation;Crosslinking of collagen fibrils;ECM proteoglycans;Extracellular matrix organization;GP1b-IX-V activation signalling;GPVI-mediated activation cascade;Immunoregulatory int…	anatomical structure development;anatomical structure formation involved in morphogenesis;anatomical structure morphogenesis;biological regulation;biomineral tissue development;biosynthetic process;blood vessel development;bone trabecula formation;cartilage development;cartilage development involved in endochondral bone morphogenesis;cell communication;cell differentiation;cellular component asse…	binding;cation binding;extracellular matrix structural constituent;ion binding;metal ion binding;structural molecule activity	cell part;collagen;collagen type I;cytoplasm;extracellular matrix part;extracellular region part;extracellular space;fibrillar collagen;intracellular part	P11087	P11087	CO1A1_MOUSE
4.15764	3.71555	4.08457	4.30298	4.00217	4.41683	2.97232	4.30991	3.83536	4.00592	3.04826	3.94147	3.70974	3.06241	3.83399	4.02777	2.97042	3.43484	3.80721	3.41787	3.66172	3.59114	4.12824	4.03784	3.51273	3.5438	3.54266	3.28743	3.44096	3.27661	4.09656	3.47677	3.88874	4.30151	4.47774	3.584	4.22148	4.04995	3.9069	4.4589	4.33277	3.78591	WP_FOCAL_ADHESION_PI3KAKTMTORSIGNALING_PATHWAY;WP_NRF2_PATHWAY;WP_NUCLEAR_RECEPTORS_METAPATHWAY;WP_PI3KAKT_SIGNALING_PATHWAY	Aryl hydrocarbon receptor signalling;Attenuation phase;HSF1 activation;HSF1-dependent transactivation;HSP90 chaperone cycle for steroid hormone receptors (SHR);Neutrophil degranulation;Regulation of actin dynamics for phagocytic cup formation;Sema3A PAK dependent Axon repulsion;The NLRP3 inflammasome;The role of GTSE1 in G2/M progression after G2 checkpoint	anatomical structure development;biological regulation;cellular component organization;cellular component organization or biogenesis;cellular macromolecule metabolic process;cellular metabolic process;cellular process;cellular protein metabolic process;cellular response to chemical stimulus;cellular response to cytokine stimulus;cellular response to interleukin-4;cellular response to organic cycl…	adenyl deoxyribonucleotide binding;adenyl nucleotide binding;adenyl ribonucleotide binding;ATP binding;binding;CTP binding;dATP binding;deoxyribonucleotide binding;enzyme regulator activity;GTP binding;guanyl nucleotide binding;guanyl ribonucleotide binding;nitric-oxide synthase regulator activity;nucleotide binding;protein binding;protein domain specific binding;purine deoxyribonucleotide bindin…	apical plasma membrane;basolateral plasma membrane;brush border membrane;cell part;cell projection membrane;cell projection part;cell surface;cytoplasmic membrane-bounded vesicle;cytoplasmic part;cytoplasmic vesicle;cytosol;inclusion body;intracellular membrane-bounded organelle;intracellular organelle;intracellular organelle part;intracellular part;macromolecular complex;melanosome;membrane part…	P11499	P07901;P11499	HS90B_MOUSE
-2.32242	-1.82812	-1.44638	-1.46933	-0.36148	-1.07819	-0.886634	-0.926729	-1.60317	-0.726017	-1.60392	-1.93924	-1.91634	-1.86211	-0.72965	-0.502385	-2.29466	-0.913857	-0.383444	-1.93825	-1.89468	-1.93128	-2.412	-1.56375	-2.23092	-2.58522	-2.67086	-2.06134	-0.699881	-2.21285	-0.387794	-2.42419	-2.10722	-1.81458	-2.20885	-2.24392	-0.465945	-0.86473	-2.14854	-1.46416	-1.00292	-1.56836	WP_ACUTE_VIRAL_MYOCARDITIS;WP_ARRHYTHMOGENIC_RIGHT_VENTRICULAR_CARDIOMYOPATHY;WP_ECTODERM_DIFFERENTIATION;WP_STRIATED_MUSCLE_CONTRACTION_PATHWAY	Striated Muscle Contraction	anatomical structure arrangement;anatomical structure development;anatomical structure homeostasis;biological regulation;biosynthetic process;calcium-mediated signaling;cardiac muscle contraction;cell development;cellular biosynthetic process;cellular component assembly;cellular component assembly at cellular level;cellular component organization;cellular component organization at cellular level;…	binding;calcium ion binding;cation binding;ion binding;metal ion binding;structural constituent of muscle;structural molecule activity;transition metal ion binding;zinc ion binding	cell junction;cell part;cell projection;cell projection part;cell surface;cell-substrate junction;contractile fiber part;costamere;cytoplasmic part;cytoskeleton;dystrophin-associated glycoprotein complex;filopodium;intracellular membrane-bounded organelle;intracellular non-membrane-bounded organelle;intracellular organelle;intracellular part;macromolecular complex;membrane;membrane part;membrane …	P11531	P11531	DMD_MOUSE
-2.55555	-2.5161	-1.50448	-0.240685	0.355519	-1.43667	-2.70136	-1.52467	0.291228	-1.69884	-1.92309	-2.45428	-2.27859	-2.55532	-0.272091	-1.93352	-1.75084	-1.29953	-2.20479	-2.0036	-0.792553	-1.5823	-2.50895	0.311068	-0.221348	-2.55066	-1.94736	-1.90627	-0.574177	-1.446	-1.61309	-1.77324	-2.15814	-1.69214	0.102322	-1.50564	-2.13183	-0.121353	-0.646505	-0.659814	-0.30041	-2.70295						P11627	P11627	L1CAM_MOUSE
-0.278857	-0.0675049	-0.301955	-1.31425	-0.578311	-0.533011	-1.83073	-1.84263	-2.03848	-0.252231	-0.786326	-1.7223	-1.36306	-1.59503	-0.579145	-2.27441	-2.16546	-1.99399	-1.98838	-1.95291	-1.62447	-2.35492	-1.85806	-2.26337	-1.48488	-1.41861	-0.760575	-2.17369	-1.1198	-1.57609	-2.33648	-1.95775	-2.23553	-0.201526	0.269909	-0.275734	-0.265982	-0.644325	-0.8584	-0.169436	-0.412967	-0.580135	WP_B_CELL_RECEPTOR_SIGNALING_PATHWAY;WP_BRAINDERIVED_NEUROTROPHIC_FACTOR_BDNF_SIGNALING_PATHWAY;WP_CALCIUM_REGULATION_IN_CARDIAC_CELLS;WP_CILIARY_LANDSCAPE;WP_COMMON_PATHWAYS_UNDERLYING_DRUG_ADDICTION;WP_CORTICOTROPINRELEASING_HORMONE_SIGNALING_PATHWAY;WP_DISRUPTION_OF_POSTSYNAPTIC_SIGNALING_BY_CNV;WP_DRAVET_SYNDROME;WP_EGFEGFR_SIGNALING_PATHWAY;WP_ERBB_SIGNALING_PATHWAY;WP_FRAGILE_X_SYNDROME;WP_…	Ca2+ pathway;CREB phosphorylation through the activation of CaMKII;CREB phosphorylation through the activation of Ras;HSF1-dependent transactivation;Interferon gamma signaling;Ion homeostasis;Ion transport by P-type ATPases;Phase 0 - rapid depolarisation;RAF/MAP kinase cascade;Ras activation upon Ca2+ influx through NMDA receptor;Trafficking of AMPA receptors;Unblocking of NMDA receptor, glutamat…	biological regulation;calcium ion transport;cation transport;cell cycle process;cellular macromolecule metabolic process;cellular metabolic process;cellular process;cellular protein metabolic process;divalent inorganic cation transport;divalent metal ion transport;establishment of localization;G1/S transition of mitotic cell cycle;ion transport;macromolecule metabolic process;macromolecule modifi…	adenyl nucleotide binding;adenyl ribonucleotide binding;ATP binding;binding;calmodulin-dependent protein kinase activity;catalytic activity;kinase activity;nucleotide binding;phosphotransferase activity, alcohol group as acceptor;protein kinase activity;protein serine/threonine kinase activity;purine nucleotide binding;purine ribonucleoside triphosphate binding;purine ribonucleotide binding;ribon…	calcium- and calmodulin-dependent protein kinase complex;cell junction;cell part;cytoplasm;intracellular part;macromolecular complex;membrane;plasma membrane;presynaptic membrane;protein complex;synapse part;synaptic membrane	P11798	P11798	KCC2A_MOUSE
0.550731	0.182759	0.434483	0.632687	0.80487	0.843107	-0.00607967	0.404114	0.271088	0.780808	0.451923	0.91799	0.420946	-0.558815	0.480283	0.847024	-0.399342	0.586051	0.4401	0.436909	1.17122	0.024478	0.408575	0.460701	0.243807	0.32291	0.226746	0.0778131	0.0892181	0.158681	0.566646	0.474702	0.62142	0.48986	1.1994	0.328375	0.484509	0.482313	0.629852	0.721706	0.453723	0.688555	WP_16P112_PROXIMAL_DELETION_SYNDROME	Association of TriC/CCT with target proteins during biosynthesis;Cooperation of PDCL (PhLP1) and TRiC/CCT in G-protein beta folding	binding of sperm to zona pellucida;cell recognition;cell-cell recognition;cellular macromolecule metabolic process;cellular metabolic process;cellular process;cellular process involved in reproduction;cellular protein metabolic process;macromolecule metabolic process;metabolic process;primary metabolic process;protein folding;protein metabolic process;reproductive process;sperm-egg recognition	adenyl nucleotide binding;adenyl ribonucleotide binding;ATP binding;binding;nucleotide binding;purine nucleotide binding;purine ribonucleoside triphosphate binding;purine ribonucleotide binding;ribonucleotide binding	acrosomal vesicle;cell body;cell junction;cell part;chaperonin-containing T-complex;chromatin;chromosomal part;cytoplasmic membrane-bounded vesicle;cytoplasmic part;cytoplasmic vesicle;cytoskeletal part;cytosolic part;Golgi apparatus;heterochromatin;intracellular membrane-bounded organelle;intracellular organelle;intracellular organelle part;intracellular part;macromolecular complex;membrane;memb…	P11983	P11983	TCPA_MOUSE
-1.60568	0.339679	0.757105	0.061821	0.431957	0.972332	0.158235	1.17601	1.06618	0.525777	0.90261	1.21679	0.815466	0.454805	0.90303	0.582144	0.641857	0.409486	1.76655	-2.04192	0.184862	0.591123	-0.744527	0.843032	-0.296488	-0.0146065	1.09039	0.452981	0.805148	-0.214079	1.25455	0.828343	-1.79194	0.827434	0.713405	-2.3198	-0.458349	-0.0420189	0.544697	0.520483	1.15406	1.05056	WP_ARACHIDONATE_EPOXYGENASE_EPOXIDE_HYDROLASE;WP_ELECTRON_TRANSPORT_CHAIN_OXPHOS_SYSTEM_IN_MITOCHONDRIA;WP_MITOCHONDRIAL_COMPLEX_IV_ASSEMBLY;WP_NONALCOHOLIC_FATTY_LIVER_DISEASE			binding;catalytic activity;cation binding;cation transmembrane transporter activity;cytochrome-c oxidase activity;heme-copper terminal oxidase activity;hydrogen ion transmembrane transporter activity;inorganic cation transmembrane transporter activity;ion binding;ion transmembrane transporter activity;metal ion binding;monovalent inorganic cation transmembrane transporter activity;oxidoreductase …	cell part;cytoplasmic part;intracellular organelle part;intracellular part;membrane;mitochondrial inner membrane;mitochondrial membrane;mitochondrial part;organelle inner membrane;organelle membrane;organelle part	P12787	P12787	COX5A_MOUSE
0.6091	0.831956	0.5486	1.00377	0.295693	1.17784	0.313161	1.21453	0.815584	0.700885	0.0246611	0.989486	0.328054	0.641628	1.0395	1.11956	0.365626	0.191444	0.722241	0.363005	0.615456	1.24867	1.13675	0.854224	0.631181	0.0521135	0.378569	0.507356	0.222807	0.244573	0.760777	0.391831	0.434327	1.16398	0.741564	-0.247253	0.776233	0.345754	0.759801	0.806242	0.955702	0.369361	WP_CYTOPLASMIC_RIBOSOMAL_PROTEINS		cellular component biogenesis;cellular component biogenesis at cellular level;cellular component organization or biogenesis;cellular component organization or biogenesis at cellular level;cellular process;ribonucleoprotein complex biogenesis;ribosome biogenesis		cell part;cytoplasmic part;intracellular non-membrane-bounded organelle;intracellular organelle;intracellular part;macromolecular complex;membrane;non-membrane-bounded organelle;organelle;polysomal ribosome;ribonucleoprotein complex;ribosome	P12970	P12970	RL7A_MOUSE
0.585341	0.881504	0.928006	0.769049	1.17424	1.35395	0.681994	1.40628	1.04515	0.95095	-0.0280657	1.66698	0.717344	0.65831	1.15506	1.62893	0.951869	0.861236	1.45507	0.545076	0.322273	1.13239	0.95068	0.846734	0.458852	1.08947	0.814879	0.989028	0.714239	0.674855	1.15334	0.718555	0.549561	1.08703	0.797623	0.0815411	0.803353	1.03292	0.791702	1.10894	1.04963	0.809517	WP_EBOLA_VIRUS_INFECTION_IN_HOST;WP_NETWORK_MAP_OF_SARSCOV2_SIGNALING_PATHWAY;WP_REGULATION_OF_ACTIN_CYTOSKELETON	Caspase-mediated cleavage of cytoskeletal proteins;Neutrophil degranulation	actin cytoskeleton organization;actin filament capping;actin filament organization;actin filament polymerization;actin filament severing;actin filament-based process;actin polymerization or depolymerization;aging;anatomical structure development;anatomical structure morphogenesis;apoptosis;biological regulation;cell death;cell development;cell part morphogenesis;cell projection morphogenesis;cell…	binding;cation binding;ion binding;metal ion binding	actin cytoskeleton;cell part;cell projection;cytoplasmic part;cytoskeleton;cytosol;extracellular membrane-bounded organelle;extracellular organelle;extracellular region;extracellular region part;extracellular space;extracellular vesicular exosome;intracellular non-membrane-bounded organelle;intracellular organelle;intracellular part;lamellipodium;macromolecular complex;membrane-bounded organelle;…	P13020	P13020	GELS_MOUSE
-2.42451	0.112707	0.0103216	-0.172582	-2.27942	0.103328	-2.46914	0.0240841	0.277392	-0.89687	-2.37728	-1.54453	-2.80392	-2.03274	-0.175602	-0.230445	0.25985	0.14115	0.194331	-1.57266	-0.991318	-1.16594	0.467185	0.452678	-0.434309	-0.408221	-0.0196609	-2.11126	-0.341748	-0.419765	0.598434	0.112782	-1.53773	-1.82431	1.92358	-1.86688	-2.22256	0.166373	-2.33681	0.660899	0.0133047	-2.20477						P13595	P13595	NCAM1_MOUSE
-1.887	-0.180785	-0.642401	-2.65829	-1.76351	-0.117984	-0.589278	0.00797844	0.0361104	-1.87401	-0.264459	0.0120087	-1.49836	-1.8858	-1.01186	-0.367522	-2.68022	-2.35563	-2.32767	0.731119	-2.19405	-2.30722	-1.50826	-2.23007	-2.14005	-0.739755	0.0521202	-1.17792	-0.139176	-1.49342	0.643466	-1.2686	-0.252085	-2.58861	-2.41623	0.215066	-0.385015	0.0838947	0.457089	0.199186	-0.0535183	-1.92069	WP_GLYCEROPHOSPHOLIPID_BIOSYNTHETIC_PATHWAY;WP_HIF1A_AND_PPARG_REGULATION_OF_GLYCOLYSIS;WP_TRIACYLGLYCERIDE_SYNTHESIS	Synthesis of PA	alcohol biosynthetic process;alcohol catabolic process;alcohol metabolic process;alditol catabolic process;alditol metabolic process;biosynthetic process;carbohydrate biosynthetic process;carbohydrate catabolic process;carbohydrate metabolic process;catabolic process;cellular biosynthetic process;cellular carbohydrate biosynthetic process;cellular carbohydrate catabolic process;cellular carbohydr…	binding;catalytic activity;coenzyme binding;cofactor binding;glycerol-3-phosphate dehydrogenase [NAD+] activity;glycerol-3-phosphate dehydrogenase activity;NAD binding;nucleotide binding;oxidoreductase activity;oxidoreductase activity, acting on CH-OH group of donors;oxidoreductase activity, acting on the CH-OH group of donors, NAD or NADP as acceptor;oxidoreductase activity, acting on the CH-OH …	cell part;cytoplasmic part;cytosol;glycerol-3-phosphate dehydrogenase complex;intracellular membrane-bounded organelle;intracellular organelle;intracellular part;macromolecular complex;membrane-bounded organelle;mitochondrion;organelle;protein complex	P13707	P13707	GPDA_MOUSE
3.32852	2.56927	3.37207	3.90946	2.14205	3.23402	1.74479	2.26594	2.03718	2.13817	1.68915	2.87837	2.27713	0.56531	2.87149	2.75214	1.39935	3.06858	2.61063	3.49815	1.47598	2.265	3.49454	3.41677	2.84201	3.00176	2.94574	2.49647	2.23238	2.71082	2.56371	2.12429	3.49438	3.43195	3.95161	3.36754	4.1093	3.9498	3.89289	4.12771	4.07628	3.57261	WP_BURN_WOUND_HEALING;WP_GASTRIC_CANCER_NETWORK_2;WP_PROSTAGLANDIN_SYNTHESIS_AND_REGULATION;WP_VITAMIN_D_RECEPTOR_PATHWAY			binding;calcium ion binding;cation binding;ion binding;ion transmembrane transporter activity;metal ion binding;substrate-specific transmembrane transporter activity;substrate-specific transporter activity;transition metal ion binding;transmembrane transporter activity;transporter activity;zinc ion binding	cell part;cell projection;cytoplasmic part;cytosol;envelope;extrinsic to internal side of plasma membrane;extrinsic to membrane;extrinsic to plasma membrane;intracellular organelle part;intracellular part;membrane part;nuclear envelope;nuclear part;organelle envelope;organelle part;perinuclear region of cytoplasm;plasma membrane part;ruffle	P14069	P14069	S10A6_MOUSE
-2.53143	0.385962	-2.1628	0.112099	0.364879	0.18761	-1.74177	1.05789	0.580107	-0.102813	-0.371558	0.624456	0.892963	-0.22936	0.464871	0.744449	-0.78444	0.703883	0.0465574	-1.81265	0.753611	1.03598	0.514415	-2.064	-0.105725	-2.52557	-1.8839	0.604512	-0.258515	-2.81721	1.10113	0.421091	1.05961	0.789645	-2.97297	-1.79437	-2.48991	0.218949	0.708746	0.413847	1.21995	-0.0671625	WP_CALCIUM_REGULATION_IN_CARDIAC_CELLS;WP_PROXIMAL_TUBULE_TRANSPORT	Basigin interactions;Ion homeostasis;Ion transport by P-type ATPases	biological adhesion;cell adhesion;cellular process;response to chemical stimulus;response to hypoxia;response to oxygen levels;response to stimulus;response to stress	active transmembrane transporter activity;ATPase activity;ATPase activity, coupled;ATPase activity, coupled to movement of substances;ATPase activity, coupled to transmembrane movement of ions;ATPase activity, coupled to transmembrane movement of ions, phosphorylative mechanism;ATPase activity, coupled to transmembrane movement of substances;catalytic activity;cation transmembrane transporter act…	apical plasma membrane;basolateral plasma membrane;caveola;cell part;macromolecular complex;membrane part;membrane raft;plasma membrane part;protein complex;sodium:potassium-exchanging ATPase complex	P14094	P14094	AT1B1_MOUSE
2.20358	2.34775	2.32736	2.53091	2.58931	2.93523	2.13086	2.77013	2.36888	2.43557	2.28032	2.96859	2.521	2.33519	2.98223	2.80711	2.64984	1.43301	2.6839	1.91405	2.09623	3.24651	2.74792	2.38524	2.06038	2.2206	2.08429	2.85367	2.16803	1.8848	3.28607	2.67722	2.58134	2.98588	2.86198	2.13774	2.44567	2.42853	2.69452	2.88592	2.75633	2.24729	WP_CYTOPLASMIC_RIBOSOMAL_PROTEINS		biosynthetic process;cellular biosynthetic process;cellular macromolecule biosynthetic process;cellular macromolecule metabolic process;cellular metabolic process;cellular process;cellular protein metabolic process;macromolecule biosynthetic process;macromolecule metabolic process;metabolic process;primary metabolic process;protein metabolic process;translation	structural constituent of ribosome;structural molecule activity	cell part;cytoplasmic part;intracellular non-membrane-bounded organelle;intracellular organelle;intracellular part;macromolecular complex;non-membrane-bounded organelle;organelle;ribonucleoprotein complex;ribosome	P14115	P14115	RL27A_MOUSE
0.547706	0.267995	0.581616	0.651647	0.295693	1.1118	1.34948	1.36733	0.73316	0.522766	0.112402	1.06889	0.582338	0	1.46458	0.948886	0.66186	-1.70868	0.903788	0.2567	0.850955	1.40283	0.949062	0.851179	0.499979	0.55171	0.297372	0.315737	0.221062	0.349095	1.25032	1.22745	0.933597	1.37567	1.05682	0.217754	1.02606	0.890627	0.849563	1.34759	1.50981	0.766616	WP_CYTOPLASMIC_RIBOSOMAL_PROTEINS	Formation of a pool of free 40S subunits;Formation of the ternary complex, and subsequently, the 43S complex;GTP hydrolysis and joining of the 60S ribosomal subunit;L13a-mediated translational silencing of Ceruloplasmin expression;Nonsense Mediated Decay (NMD) enhanced by the Exon Junction Complex (EJC);Nonsense Mediated Decay (NMD) independent of the Exon Junction Complex (EJC);Ribosomal scannin…	biosynthetic process;cellular biosynthetic process;cellular component biogenesis;cellular component biogenesis at cellular level;cellular component organization or biogenesis;cellular component organization or biogenesis at cellular level;cellular macromolecule biosynthetic process;cellular macromolecule metabolic process;cellular metabolic process;cellular nitrogen compound metabolic process;cel…	binding;nucleic acid binding;RNA binding;structural constituent of ribosome;structural molecule activity	cell part;cytosolic small ribosomal subunit;intracellular organelle part;intracellular part;macromolecular complex;organelle part;ribonucleoprotein complex;small ribosomal subunit	P14131	P14131	RS16_MOUSE
0.134435	0.00378799	-0.22204	0.312005	-0.130998	0.419836	0.127205	0.767216	0.291893	0.366239	0.360029	0.700853	-0.197634	-0.102293	0.756105	0.432336	0.344872	0.580955	0.19384	-1.70898	-0.208228	1.01419	0.120694	0.189801	-0.198051	-0.240026	-0.021965	0.346262	-0.0980911	-0.595196	0.841362	0.20497	0.00553036	0.212871	0.599394	0.228856	0.425508	-0.0452785	-0.0282288	0.349632	0.545181	-0.277492	WP_CYTOPLASMIC_RIBOSOMAL_PROTEINS;WP_VEGFAVEGFR2_SIGNALING	GTP hydrolysis and joining of the 60S ribosomal subunit;Nonsense Mediated Decay (NMD) enhanced by the Exon Junction Complex (EJC);Nonsense Mediated Decay (NMD) independent of the Exon Junction Complex (EJC);SRP-dependent cotranslational protein targeting to membrane	biosynthetic process;cellular biosynthetic process;cellular component biogenesis;cellular component biogenesis at cellular level;cellular component organization or biogenesis;cellular component organization or biogenesis at cellular level;cellular macromolecule biosynthetic process;cellular macromolecule metabolic process;cellular metabolic process;cellular nitrogen compound metabolic process;cel…	binding;DNA binding;identical protein binding;mRNA binding;nucleic acid binding;protein binding;protein dimerization activity;protein homodimerization activity;RNA binding;structural constituent of ribosome;structural molecule activity	cell part;cytosolic large ribosomal subunit;intracellular organelle part;intracellular part;large ribosomal subunit;macromolecular complex;organelle part;ribonucleoprotein complex	P14148	P14148	RL7_MOUSE
0.483453	0.315109	1.40504	1.26855	1.18844	1.40551	0.433988	1.59683	1.56814	1.31741	0.536861	1.61594	1.33277	0.577167	1.47503	1.04035	0.820068	1.68378	1.47338	1.05354	0.242138	0.729615	1.0596	1.10623	-0.3807	0.675232	1.20011	0.710307	1.00252	0.826379	1.6133	1.00626	0.746762	1.44936	0.998188	0.15322	0.839594	1.14493	1.03096	0.77534	1.18253	0.935225	WP_AMINO_ACID_METABOLISM;WP_CLEAR_CELL_RENAL_CELL_CARCINOMA_PATHWAYS;WP_GLYCOLYSIS_AND_GLUCONEOGENESIS;WP_METABOLIC_REPROGRAMMING_IN_PANCREATIC_CANCER;WP_NAD_METABOLISM_IN_ONCOGENEINDUCED_SENESCENCE_AND_MITOCHONDRIAL_DYSFUNCTIONASSOCIATED_SENESCENCE;WP_STEROL_REGULATORY_ELEMENTBINDING_PROTEINS_SREBP_SIGNALING;WP_TCA_CYCLE_AND_DEFICIENCY_OF_PYRUVATE_DEHYDROGENASE_COMPLEX_PDHC;WP_TCA_CYCLE_IN_SENES…	Gluconeogenesis	acetyl-CoA catabolic process;acetyl-CoA metabolic process;carbohydrate metabolic process;carboxylic acid metabolic process;catabolic process;cellular carbohydrate metabolic process;cellular catabolic process;cellular ketone metabolic process;cellular metabolic process;cellular nitrogen compound metabolic process;cellular process;coenzyme catabolic process;coenzyme metabolic process;cofactor catab…	binding;catalytic activity;coenzyme binding;cofactor binding;L-malate dehydrogenase activity;malate dehydrogenase activity;NAD binding;nucleotide binding;oxidoreductase activity;oxidoreductase activity, acting on CH-OH group of donors;oxidoreductase activity, acting on the CH-OH group of donors, NAD or NADP as acceptor	cell part;centrosome;cytoplasmic part;cytoskeletal part;intracellular membrane-bounded organelle;intracellular non-membrane-bounded organelle;intracellular organelle;intracellular organelle part;intracellular part;membrane-bounded organelle;microtubule organizing center;mitochondrion;non-membrane-bounded organelle;organelle;organelle part	P14152	P14152	MDHC_MOUSE
1.13641	1.20782	1.42597	1.94401	1.54867	2.02746	1.39925	1.92764	1.69981	1.64763	1.39341	2.26374	1.70871	0.777455	2.17574	2.08636	1.91655	1.41472	1.72796	0.456251	1.25116	1.89056	1.5299	1.31233	1.08786	1.06922	1.42617	0.83339	1.16494	0.902629	2.09869	1.50368	1.51535	1.57166	1.88379	1.6597	1.32181	1.58107	1.3262	1.83373	2.14027	1.34325	WP_CYTOPLASMIC_RIBOSOMAL_PROTEINS	Formation of a pool of free 40S subunits;Formation of the ternary complex, and subsequently, the 43S complex;GTP hydrolysis and joining of the 60S ribosomal subunit;L13a-mediated translational silencing of Ceruloplasmin expression;Nonsense Mediated Decay (NMD) enhanced by the Exon Junction Complex (EJC);Nonsense Mediated Decay (NMD) independent of the Exon Junction Complex (EJC);Ribosomal scannin…	biological adhesion;biosynthetic process;cell adhesion;cellular biosynthetic process;cellular component assembly;cellular component assembly at cellular level;cellular component organization;cellular component organization at cellular level;cellular component organization or biogenesis;cellular component organization or biogenesis at cellular level;cellular macromolecular complex assembly;cellula…	binding;extracellular matrix binding;laminin binding;laminin receptor activity;protein binding;receptor activity;structural constituent of ribosome;structural molecule activity	90S preribosome;cell part;cytosolic small ribosomal subunit;intracellular membrane-bounded organelle;intracellular organelle;intracellular organelle part;intracellular part;macromolecular complex;membrane;membrane-bounded organelle;nucleus;organelle;organelle part;plasma membrane;preribosome;ribonucleoprotein complex;small ribosomal subunit	P14206	P14206	RSSA_MOUSE
0.835319	0.453684	0.940421	0.914036	0.9773	1.31546	0.285021	1.49578	1.07396	1.09058	0.13211	1.03814	0.782941	-0.289462	0.993155	1.33886	0.338287	-0.0358391	0.672921	0.286427	0.53953	1.17885	0.434668	0.82823	0.541656	-0.351007	0.734686	-0.150822	0.464504	0.498499	0.685654	0.984856	0.422815	1.41855	0.834295	0.143394	0.613156	0.600908	0.731314	0.967175	1.09557	-0.0735159	WP_ANDROGEN_RECEPTOR_SIGNALING_PATHWAY;WP_CALCIUM_REGULATION_IN_CARDIAC_CELLS;WP_COMPLEMENT_SYSTEM;WP_PHOTODYNAMIC_THERAPYINDUCED_UNFOLDED_PROTEIN_RESPONSE;WP_VEGFAVEGFR2_SIGNALING	Antigen Presentation: Folding, assembly and peptide loading of class I MHC;Calnexin/calreticulin cycle;ER-Phagosome pathway;Scavenging by Class A Receptors	actin cytoskeleton organization;actin filament-based process;aging;biological regulation;cardiac cell differentiation;cardiac muscle cell differentiation;cell aging;cell cycle arrest;cell cycle process;cell differentiation;cellular component assembly;cellular component assembly at cellular level;cellular component organization;cellular component organization at cellular level;cellular component o…	binding;calcium ion binding;carbohydrate binding;cation binding;hormone binding;ion binding;iron ion binding;metal ion binding;mRNA binding;nucleic acid binding;peptide binding;RNA binding;transition metal ion binding	acrosomal vesicle;cell part;cytoplasmic membrane-bounded vesicle;cytoplasmic part;cytoplasmic vesicle;cytosol;endocytic vesicle;endoplasmic reticulum lumen;endoplasmic reticulum part;external side of plasma membrane;extracellular matrix;extracellular region part;extracellular space;Golgi apparatus;intracellular membrane-bounded organelle;intracellular organelle;intracellular organelle lumen;intra…	P14211	P14211	CALR_MOUSE
-2.73582	1.27016	0.761039	0.631186	0.720131	1.03695	0.959423	0.907031	1.1114	1.10082	1.67838	1.54363	2.46599	1.57916	0.648283	1.78574	0.86355	0.0524931	0.754912	0.898927	-2.37739	2.23189	-2.4675	0.150777	0.51792	0.291673	1.05784	1.26258	0.483377	0.894695	1.6179	0.96186	0.898203	1.25099	0.951871	-2.14179	-1.93889	-1.63386	-0.109492	-0.434792	1.1637	0.785842	WP_APOPTOSISRELATED_NETWORK_DUE_TO_ALTERED_NOTCH3_IN_OVARIAN_CANCER;WP_ATM_SIGNALING_IN_DEVELOPMENT_AND_DISEASE;WP_EXTRACELLULAR_VESICLES_IN_THE_CROSSTALK_OF_CARDIAC_CELLS;WP_FAS_LIGAND_PATHWAY_AND_STRESS_INDUCTION_OF_HEAT_SHOCK_PROTEINS;WP_FERROPTOSIS;WP_IL18_SIGNALING_PATHWAY;WP_INTRACELLULAR_TRAFFICKING_PROTEINS_INVOLVED_IN_CMT_NEUROPATHY;WP_MAPK_SIGNALING_PATHWAY;WP_P38_MAPK_SIGNALING_PATHWAY…	AUF1 (hnRNP D0) binds and destabilizes mRNA;MAPK6/MAPK4 signaling;VEGFA-VEGFR2 Pathway	biological regulation;cell surface receptor linked signaling pathway;cellular process;cellular response to chemical stimulus;cellular response to growth factor stimulus;cellular response to organic substance;cellular response to stimulus;cellular response to vascular endothelial growth factor stimulus;enzyme linked receptor protein signaling pathway;intracellular protein kinase cascade;intracellu…	binding;enzyme binding;enzyme inhibitor activity;enzyme regulator activity;kinase binding;kinase inhibitor activity;kinase regulator activity;protein binding;protein kinase binding;protein kinase C binding;protein kinase C inhibitor activity;protein kinase inhibitor activity;protein kinase regulator activity;protein serine/threonine kinase inhibitor activity;small conjugating protein binding;ubiq…	cell part;cell surface;contractile fiber part;cytoplasmic part;cytoskeletal part;intracellular membrane-bounded organelle;intracellular non-membrane-bounded organelle;intracellular organelle;intracellular organelle part;intracellular part;macromolecular complex;membrane;membrane-bounded organelle;non-membrane-bounded organelle;nucleus;organelle;organelle part;plasma membrane;proteasome complex;pr…	P14602	P14602	HSPB1_MOUSE
-1.97449	-0.533902	-2.13631	-2.27494	-1.65802	-0.880308	-1.8734	-0.967502	-1.89022	-1.93237	-1.20967	-0.886363	-1.18546	-1.94844	-0.794456	-0.587066	-1.47631	-2.01791	-2.18132	-2.48073	-1.41157	-0.076582	-1.60662	-0.800209	-2.38195	-2.68867	-2.29541	-1.59702	-1.74021	-2.07267	-1.44051	-1.22839	-1.90501	-2.38766	-1.6653	-1.92359	-0.764446	-0.706908	-1.20574	-1.66607	-0.979504	-1.83207	WP_ALZHEIMERS_DISEASE;WP_ALZHEIMERS_DISEASE_AND_MIRNA_EFFECTS;WP_PARKINUBIQUITIN_PROTEASOMAL_SYSTEM_PATHWAY;WP_PROTEASOME_DEGRADATION	ABC-family proteins mediated transport;Activation of NF-kappaB in B cells;Antigen processing: Ubiquitination & Proteasome degradation;APC/C:Cdc20 mediated degradation of Securin;APC/C:Cdh1 mediated degradation of Cdc20 and other APC/C:Cdh1 targeted proteins in late mitosis/early G1;Asymmetric localization of PCP proteins;AUF1 (hnRNP D0) binds and destabilizes mRNA;Autodegradation of Cdh1 by Cdh1:…	biological regulation;regulation of biological process;regulation of catabolic process;regulation of catalytic activity;regulation of macromolecule metabolic process;regulation of metabolic process;regulation of molecular function;regulation of primary metabolic process;regulation of protein catabolic process;regulation of protein metabolic process	enzyme regulator activity	cell part;intracellular part;macromolecular complex;proteasome accessory complex;protein complex	P14685	P14685	PSMD3_MOUSE
-0.348591	0.526369	0.631824	-2.31963	1.41315	0.755499	0.216249	0.51849	0.0318789	0.385143	0.276524	0.815012	0.513016	0.695956	0.591315	0.621088	-0.130721	0.438234	0.172043	0.122766	0.00861692	0.0480604	0.192077	-0.100806	0.313121	0	-0.265576	0.238667	-0.167584	0.0553007	-0.382408	-2.03746	0.355912	1.19211	0.815006	0.0146017	0.0131493	-0.0213003	0.830367	0.768874	0.156621	0.555446	WP_ACQUIRED_PARTIAL_LIPODYSTROPHY_BARRAQUERSIMONS_SYNDROME;WP_FAMILIAL_PARTIAL_LIPODYSTROPHY;WP_FAS_LIGAND_PATHWAY_AND_STRESS_INDUCTION_OF_HEAT_SHOCK_PROTEINS;WP_PROGERIAASSOCIATED_LIPODYSTROPHY	Breakdown of the nuclear lamina;Clearance of Nuclear Envelope Membranes from Chromatin;Depolymerisation of the Nuclear Lamina;Formation of Senescence-Associated Heterochromatin Foci (SAHF);Initiation of Nuclear Envelope Reformation;Meiotic Synapsis	biological regulation;positive regulation of biological process;positive regulation of catalytic activity;positive regulation of cell communication;positive regulation of cell cycle;positive regulation of cellular process;positive regulation of cyclin-dependent protein kinase activity;positive regulation of cyclin-dependent protein kinase activity involved in G2/M;positive regulation of intracell…	binding;enzyme binding;JUN kinase binding;kinase binding;protein binding;protein kinase binding;structural molecule activity	cell part;cytoskeletal part;envelope;intermediate filament;intracellular organelle part;intracellular part;lamin filament;macromolecular complex;membrane;nuclear envelope;nuclear inner membrane;nuclear membrane;nuclear part;nucleoplasm;organelle envelope;organelle inner membrane;organelle membrane;organelle part;protein complex	P14733	P14733	LMNB1_MOUSE
2.04972	1.86372	2.04912	1.81356	2.18659	1.97936	2.1667	2.04563	2.05221	1.83598	1.26097	1.80196	1.58552	1.62662	1.14886	1.83681	1.75539	1.35945	1.9013	1.35312	1.34736	1.35929	1.8164	1.64622	1.23315	1.65311	1.56884	1.87741	1.44418	1.64837	1.73873	1.70281	1.31692	1.79199	1.86485	1.59013	1.60448	1.84758	1.9711	1.78205	1.75309	1.58449	WP_CALCIUM_REGULATION_IN_CARDIAC_CELLS;WP_PROSTAGLANDIN_SYNTHESIS_AND_REGULATION		biological regulation;calcium ion transport;cation transport;divalent inorganic cation transport;divalent metal ion transport;establishment of localization;ion transport;metal ion transport;regulation of biological process;regulation of multicellular organismal process;regulation of muscle contraction;regulation of muscle system process;regulation of system process;transport	binding;calcium ion binding;calcium-dependent phospholipid binding;cation binding;ion binding;lipid binding;metal ion binding;phospholipid binding	cell part;cytoplasmic membrane-bounded vesicle;cytoplasmic part;cytoplasmic vesicle;extracellular membrane-bounded organelle;extracellular organelle;extracellular region part;extracellular vesicular exosome;intracellular membrane-bounded organelle;intracellular organelle;intracellular part;melanosome;membrane-bounded organelle;membrane-bounded vesicle;organelle;perinuclear region of cytoplasm;pig…	P14824	P14824	ANXA6_MOUSE
-0.661445	-0.457218	-1.44659	-0.320275	-2.03314	-0.121772	-2.35415	-0.145046	-0.00733042	-0.535682	-1.70271	-0.834991	-0.546227	-2.01994	-0.00502205	-0.134385	-2.53574	0.792852	-0.220962	-0.331757	0.569315	-0.167034	-0.717133	0.024725	-0.343867	-0.368812	-0.500758	-0.845041	-1.87232	-2.54843	-0.450715	-1.21146	-0.925932	-0.917384	-0.641656	-0.741686	-0.794933	-0.444381	-0.993382	-0.645194	-0.322927	-0.954764	WP_CYTOPLASMIC_RIBOSOMAL_PROTEINS		biosynthetic process;cellular biosynthetic process;cellular component biogenesis;cellular component biogenesis at cellular level;cellular component organization or biogenesis;cellular component organization or biogenesis at cellular level;cellular macromolecule biosynthetic process;cellular macromolecule metabolic process;cellular metabolic process;cellular process;cellular response to chemical s…	structural constituent of ribosome;structural molecule activity	cell part;cytoplasm;cytoplasmic part;intracellular membrane-bounded organelle;intracellular non-membrane-bounded organelle;intracellular organelle;intracellular part;macromolecular complex;membrane-bounded organelle;non-membrane-bounded organelle;nucleus;organelle;ribonucleoprotein complex;ribosome	P14869	P14869	RLA0_MOUSE
0.0821376	0.204705	0.568266	0.270666	0.310027	0.404321	0.481146	0.8518	1.62316	0.482948	0.536206	0.544833	0.975615	0.415762	0.864754	1.1033	0.512982	0.283335	0.76832	0.17704	0.783888	1.36786	0.366097	0.507061	0.138639	0.123008	0.227077	0.650319	0.54386	0.824943	0.595951	0.646153	0.402423	0.530117	0.198431	0.94313	0.522563	0.766907	0.99025	0.650281	1.37685	1.10457	WP_FRAGILE_X_SYNDROME;WP_MICROTUBULE_CYTOSKELETON_REGULATION;WP_NEUROGENESIS_REGULATION_IN_THE_OLFACTORY_EPITHELIUM		anatomical structure development;axon extension;biological regulation;cell growth;cell projection organization;cellular component movement;cellular component organization;cellular component organization at cellular level;cellular component organization or biogenesis;cellular component organization or biogenesis at cellular level;cellular process;cytoskeleton organization;cytoskeleton-dependent in…	binding;catalytic activity;cytoskeletal protein binding;cytoskeletal regulatory protein binding;hydrolase activity;protein binding	cell junction;cell part;cell projection;cell projection part;cytoplasmic part;cytoskeletal part;cytosol;dendritic spine;intracellular organelle part;intracellular part;macromolecular complex;membrane;microtubule;microtubule associated complex;neuron projection;neuron spine;organelle part;plasma membrane;protein complex;synapse	P14873	P14873	MAP1B_MOUSE
-2.29933	-0.409893	-0.740291	-0.858702	-0.830785	-0.447546	-0.173917	-0.0552711	0.529671	-0.330185	-0.721342	-0.500483	-0.916402	-1.43094	-0.65941	-0.134611	-0.425226	-1.22501	-0.120348	-0.417451	-2.46292	-0.994622	-0.0548563	-2.05522	-2.01392	-0.998528	-0.415417	-0.851577	-1.01699	-0.737235	0.639029	-0.481425	-0.741883	0.287162	-0.835676	-1.84321	-1.56728	-1.35569	-1.11738	-0.164516	0.225829	0.198501	WP_AMINO_ACID_METABOLISM;WP_NEUROINFLAMMATION_AND_GLUTAMATERGIC_SIGNALING;WP_TNFALPHA_SIGNALING_PATHWAY	Amino acid synthesis and interconversion (transamination);Astrocytic Glutamate-Glutamine Uptake And Metabolism	amine biosynthetic process;amine metabolic process;biological regulation;biosynthetic process;carboxylic acid biosynthetic process;carboxylic acid metabolic process;cell proliferation;cellular amine metabolic process;cellular amino acid biosynthetic process;cellular amino acid metabolic process;cellular biosynthetic process;cellular component assembly;cellular component organization;cellular comp…	acid-ammonia (or amide) ligase activity;adenyl nucleotide binding;adenyl ribonucleotide binding;amine binding;amino acid binding;ammonia ligase activity;ATP binding;binding;carbon-carbon lyase activity;carboxylic acid binding;carboxy-lyase activity;catalytic activity;cation binding;glutamate binding;glutamate decarboxylase activity;glutamate-ammonia ligase activity;ion binding;ligase activity;lig…	axon part;axon terminus;cell part;cell projection part;cytoplasmic part;endoplasmic reticulum;intracellular membrane-bounded organelle;intracellular organelle;intracellular part;macromolecular complex;membrane-bounded organelle;mitochondrion;neuron projection terminus;organelle;perikaryon;protein complex;rough endoplasmic reticulum	P15105	P15105	GLNA_MOUSE
4.24643	3.23681	3.95805	4.31311	3.65635	3.91543	3.18672	3.0125	3.13666	4.04671	3.22893	3.1599	2.82921	2.20774	4.17485	3.07663	2.75664	3.97254	3.75933	2.768	4.23767	4.15726	3.9224	3.54431	2.86341	3.47931	3.37736	2.58699	2.58245	3.8844	3.36105	3.23944	3.72286	4.13717	3.97428	4.46005	4.44884	3.48744	3.92824	4.0488	4.21387	3.94794						P15331	P15331	PERI_MOUSE
-2.34849	-1.92432	-2.29094	-1.911	-1.73082	-0.753237	-1.91147	-1.44378	-0.895421	-1.98309	-1.43251	-1.1389	-2.16986	-2.08879	-1.41703	-1.14026	-2.35077	-2.04548	-2.37856	-2.18382	-2.47362	-1.89788	-2.06341	-1.95917	-2.49545	-1.54013	-1.58196	-2.15316	-2.60937	-2.05038	-0.686504	-1.52338	-1.14324	-1.11245	-1.58526	-2.91839	-1.65365	-0.907319	-0.53191	-0.669874	-0.549651	-2.0269	WP_ENDODERM_DIFFERENTIATION;WP_PYRIMIDINE_METABOLISM	Interconversion of nucleotide di- and triphosphates	anatomical structure development;biological regulation;biosynthetic process;body fluid secretion;carbohydrate homeostasis;cellular biosynthetic process;cellular chemical homeostasis;cellular component organization;cellular component organization or biogenesis;cellular glucose homeostasis;cellular homeostasis;cellular membrane organization;cellular metabolic process;cellular nitrogen compound bios…	adenyl nucleotide binding;adenyl ribonucleotide binding;ATP binding;binding;catalytic activity;cation binding;deoxyribonuclease activity;DNA binding;GTP binding;guanyl nucleotide binding;guanyl ribonucleotide binding;hydrolase activity;hydrolase activity, acting on ester bonds;ion binding;kinase activity;magnesium ion binding;metal ion binding;nuclease activity;nucleic acid binding;nucleobase-con…	cell part;centrosome;cytoplasmic part;cytoskeletal part;cytosol;intracellular membrane-bounded organelle;intracellular non-membrane-bounded organelle;intracellular organelle;intracellular organelle part;intracellular part;membrane;membrane-bounded organelle;microtubule organizing center;mitochondrion;non-membrane-bounded organelle;nucleus;organelle;organelle part;perinuclear region of cytoplasm	P15532	P15532	NDKA_MOUSE
-0.685382	0.417085	0.118566	-2.54903	1.27901	0.654773	-0.187481	0.823903	0.64163	0.510422	-2.20893	0.0851126	-0.170801	-2.25419	0.423022	0.384389	-2.38017	-0.0107508	0.126631	1.27048	-0.558374	0.193163	0.544646	0.47155	0.0244541	0.864609	0.845025	0.890475	-0.319422	0.609248	1.12383	-1.88598	-0.299853	-2.22027	-0.951685	0.102927	-0.0891523	0.879659	0.63188	1.21194	0.620358	-0.571828		Activation of DNA fragmentation factor;Formation of Senescence-Associated Heterochromatin Foci (SAHF)	cellular component assembly;cellular component assembly at cellular level;cellular component organization;cellular component organization at cellular level;cellular component organization or biogenesis;cellular component organization or biogenesis at cellular level;cellular macromolecular complex assembly;cellular macromolecular complex subunit organization;cellular process;chromatin assembly;chr…	binding;DNA binding;nucleic acid binding	cell part;chromosomal part;intracellular membrane-bounded organelle;intracellular organelle;intracellular organelle part;intracellular part;macromolecular complex;membrane-bounded organelle;nucleosome;nucleus;organelle;organelle part;protein-DNA complex	P15864	P15864	H12_MOUSE
-2.07829	-2.46986	-2.59052	-2.17383	-1.51412	0.162701	-0.469085	0.352503	0.287145	-0.32408	-2.78892	-0.962949	-0.920021	0.517986	-0.780893	-2.64398	-2.70382	-1.97518	-1.93095	-1.43456	-0.682995	-2.16986	-2.22262	-1.76176	-1.82683	-2.59296	-0.804015	0.313104	-0.699941	-2.6076	0.0163651	-0.000275612	-1.27105	-0.794615	-1.88695	-0.798764	-0.259716	-1.00581	0.0850687	-1.35693	-1.28891	-0.863209	WP_BURN_WOUND_HEALING;WP_IMMUNE_INFILTRATION_IN_PANCREATIC_CANCER;WP_T_CELL_MODULATION_IN_PANCREATIC_CANCER	Post-translational protein phosphorylation;Regulation of Insulin-like Growth Factor (IGF) transport and uptake by Insulin-like Growth Factor Binding Proteins (IGFBPs)	B cell activation;B cell activation involved in immune response;B cell differentiation;biological adhesion;biological regulation;carbohydrate homeostasis;cell activation;cell activation involved in immune response;cell adhesion;cell differentiation;cell-cell adhesion;cellular chemical homeostasis;cellular developmental process;cellular glucose homeostasis;cellular homeostasis;cellular process;cel…	binding;carbohydrate binding;disaccharide binding;galactose binding;galactoside binding;lactose binding;molecular transducer activity;monosaccharide binding;signal transducer activity;sugar binding	cell part;cell surface;cytoplasm;extracellular matrix;extracellular region part;extracellular space;intracellular membrane-bounded organelle;intracellular organelle;intracellular part;membrane-bounded organelle;nucleus;organelle;proteinaceous extracellular matrix	P16045	P16045	LEG1_MOUSE
-0.982873	0.319577	0.382952	-0.0261536	0.752244	1.18388	0.527892	1.57288	2.00108	0.532842	0.961657	1.25083	0.536273	0.519062	0.505252	1.23012	0.639824	0.550422	1.51282	0.826425	0.376698	0.762711	1.09812	0.448464	0.0750437	0.44447	0.912322	0.945175	1.24571	0.685031	1.84994	0.745387	0.621713	1.25118	0.52356	-0.240201	0.507282	0.714752	0.215473	0.820145	1.40992	0.615099	WP_CLEAR_CELL_RENAL_CELL_CARCINOMA_PATHWAYS;WP_GLYCOLYSIS_AND_GLUCONEOGENESIS;WP_KREBS_CYCLE_DISORDERS;WP_UREA_CYCLE_AND_ASSOCIATED_PATHWAYS	Pyruvate metabolism	alcohol catabolic process;alcohol metabolic process;carbohydrate catabolic process;carbohydrate metabolic process;carboxylic acid metabolic process;catabolic process;cellular carbohydrate catabolic process;cellular carbohydrate metabolic process;cellular ketone metabolic process;cellular metabolic process;cellular nitrogen compound metabolic process;cellular process;coenzyme metabolic process;cof…	binding;catalytic activity;coenzyme binding;cofactor binding;lactate dehydrogenase activity;L-lactate dehydrogenase activity;NAD binding;nucleotide binding;oxidoreductase activity;oxidoreductase activity, acting on CH-OH group of donors;oxidoreductase activity, acting on the CH-OH group of donors, NAD or NADP as acceptor	cell part;cytoplasmic part;intracellular membrane-bounded organelle;intracellular organelle;intracellular part;membrane-bounded organelle;mitochondrion;organelle	P16125	P16125	LDHB_MOUSE
-0.492589	-0.760188	0.240311	-1.24297	-1.34331	-0.701232	-1.98882	-0.364239	0.489814	-0.344784	-2.05005	-2.46589	-0.604762	-0.036603	-0.930037	-0.413952	-0.397494	-0.18489	-0.807734	-0.0679379	0.391916	-0.778841	-1.35755	0.106669	-2.43101	-2.18015	-0.397876	-1.3756	0.14435	0.208819	0.0543947	-0.20087	0.0304632	-0.259061	-1.79524	-0.157393	-0.428856	-0.350049	-1.27284	-0.661731	0.281296	-0.910872	WP_FGFR3_SIGNALING_IN_CHONDROCYTE_PROLIFERATION_AND_TERMINAL_DIFFERENTIATION;WP_GLIAL_CELL_DIFFERENTIATION;WP_MECP2_AND_ASSOCIATED_RETT_SYNDROME;WP_OLIGODENDROCYTE_SPECIFICATION_AND_DIFFERENTIATION_LEADING_TO_MYELIN_COMPONENTS_FOR_CNS;WP_VEGFAVEGFR2_SIGNALING		adult behavior;adult locomotory behavior;aging;anatomical structure development;anatomical structure morphogenesis;axonogenesis;behavior;biological regulation;catabolic process;cell part morphogenesis;cell projection morphogenesis;cell projection organization;cellular catabolic process;cellular component morphogenesis;cellular component organization;cellular component organization at cellular lev…	2',3'-cyclic-nucleotide 3'-phosphodiesterase activity;binding;catalytic activity;cyclic nucleotide binding;cyclic-nucleotide phosphodiesterase activity;hydrolase activity;hydrolase activity, acting on ester bonds;nucleic acid binding;nucleotide binding;phosphoric diester hydrolase activity;phosphoric ester hydrolase activity;RNA binding	cell part;cell projection;cytoplasmic membrane-bounded vesicle;cytoplasmic part;cytoplasmic vesicle;cytoskeletal part;extracellular region part;extracellular space;intracellular membrane-bounded organelle;intracellular organelle;intracellular organelle part;intracellular part;macromolecular complex;melanosome;membrane;membrane-bounded organelle;membrane-bounded vesicle;microtubule;microvillus;mit…	P16330	P16330	CN37_MOUSE
-1.73213	-2.33642	-2.13481	0.0410547	-0.116318	-1.03176	-0.474133	-0.271412	-1.888	-1.91491	-2.4225	-0.456278	-1.514	-2.0591	-0.60829	-1.79453	-2.8194	-0.884775	-1.11783	-0.0494766	-2.17617	-1.15885	-0.86937	0.324586	-2.74802	-0.0067606	-2.26373	-1.96193	-2.43768	-1.56441	-0.369296	-0.210519	-1.02693	-1.90687	-1.95028	-1.54589	-1.9211	0.033289	0.0454264	-0.0834856	0.155334	1.27187	WP_ALANINE_AND_ASPARTATE_METABOLISM;WP_AMINO_ACID_METABOLISM;WP_BIOMARKERS_FOR_UREA_CYCLE_DISORDERS;WP_UREA_CYCLE_AND_ASSOCIATED_PATHWAYS;WP_UREA_CYCLE_AND_METABOLISM_OF_AMINO_GROUPS;WP_UREA_CYCLE_AND_RELATED_DISEASES	Urea cycle	amide biosynthetic process;amine biosynthetic process;amine metabolic process;arginine biosynthetic process;arginine metabolic process;biosynthetic process;carboxylic acid biosynthetic process;carboxylic acid metabolic process;cellular amide metabolic process;cellular amine metabolic process;cellular amino acid biosynthetic process;cellular amino acid metabolic process;cellular biosynthetic proce…	adenyl nucleotide binding;adenyl ribonucleotide binding;argininosuccinate synthase activity;ATP binding;binding;catalytic activity;ligase activity;ligase activity, forming carbon-nitrogen bonds;nucleotide binding;purine nucleotide binding;purine ribonucleoside triphosphate binding;purine ribonucleotide binding;ribonucleotide binding	cell part;cytoplasmic part;intracellular membrane-bounded organelle;intracellular organelle;intracellular part;membrane-bounded organelle;mitochondrion;organelle	P16460	P16460	ASSY_MOUSE
-0.245937	0.503333	0.716088	0.516404	1.00064	0.622608	0.765662	1.09285	0.968249	0.730253	0.393248	0.648313	0.625037	0.323979	0.682089	0.790943	0.336141	0.316338	0.894688	0.211403	0.350399	0.936861	0.215919	0.429032	-0.0919142	0.592947	0.376204	0.372949	0.915063	0.722333	0.89758	0.716617	0.334814	0.49129	0.445691	0.38135	0.528101	0.764432	0.350719	1.04958	1.04428	0.747789	WP_FAS_LIGAND_PATHWAY_AND_STRESS_INDUCTION_OF_HEAT_SHOCK_PROTEINS	Caspase-mediated cleavage of cytoskeletal proteins;COPI-mediated anterograde transport;Interaction between L1 and Ankyrins;NCAM signaling for neurite out-growth;Neutrophil degranulation;RAF/MAP kinase cascade	actin filament capping;biological regulation;cellular component organization;cellular component organization or biogenesis;negative regulation of actin filament depolymerization;negative regulation of actin filament polymerization;negative regulation of biological process;negative regulation of cellular component organization;negative regulation of cellular process;negative regulation of cytoskel…	binding;calcium ion binding;cation binding;cytoskeletal protein binding;ion binding;metal ion binding;protein binding;protein dimerization activity;protein heterodimerization activity;spectrin binding	adherens junction;anchoring junction;axon part;cell cortex part;cell junction;cell part;cell projection part;cell-cell adherens junction;cell-cell junction;contractile fiber part;cuticular plate;cytoplasmic part;cytoskeletal part;cytoskeleton;fascia adherens;intracellular membrane-bounded organelle;intracellular non-membrane-bounded organelle;intracellular organelle;intracellular organelle part;i…	P16546	P16546	SPTN1_MOUSE
2.83156	2.58442	3.06704	3.26892	2.66829	3.12632	2.43069	3.12421	2.57564	2.77626	1.74629	3.22099	2.7664	2.35623	3.08161	3.08743	2.6019	2.96802	2.56766	3.01156	2.50624	2.8512	3.33654	3.20329	2.43674	2.99676	3.00762	2.17917	2.51628	2.62826	3.24638	2.71602	3.50899	3.39857	3.20904	3.00917	3.52636	3.37067	3.22357	3.49236	3.49335	3.02754	WP_7Q1123_COPY_NUMBER_VARIATION_SYNDROME;WP_AEROBIC_GLYCOLYSIS;WP_ALZHEIMERS_DISEASE;WP_ALZHEIMERS_DISEASE_AND_MIRNA_EFFECTS;WP_CLEAR_CELL_RENAL_CELL_CARCINOMA_PATHWAYS;WP_CORI_CYCLE;WP_GLYCOLYSIS_AND_GLUCONEOGENESIS;WP_GLYCOLYSIS_IN_SENESCENCE;WP_HIF1A_AND_PPARG_REGULATION_OF_GLYCOLYSIS;WP_METABOLIC_REPROGRAMMING_IN_COLON_CANCER;WP_SILDENAFIL_TREATMENT;WP_SUDDEN_INFANT_DEATH_SYNDROME_SIDS_SUSCEP…		alcohol catabolic process;alcohol metabolic process;apoptosis;biological regulation;carbohydrate catabolic process;carbohydrate metabolic process;catabolic process;cell death;cellular carbohydrate catabolic process;cellular carbohydrate metabolic process;cellular component organization;cellular component organization at cellular level;cellular component organization or biogenesis;cellular compone…	binding;catalytic activity;coenzyme binding;cofactor binding;cytoskeletal protein binding;glyceraldehyde-3-phosphate dehydrogenase (NAD+) (phosphorylating) activity;microtubule binding;NAD binding;NADP binding;nucleotide binding;oxidoreductase activity;oxidoreductase activity, acting on the aldehyde or oxo group of donors;oxidoreductase activity, acting on the aldehyde or oxo group of donors, NAD…	cell part;cytoplasmic part;cytoskeleton;cytosol;intracellular membrane-bounded organelle;intracellular non-membrane-bounded organelle;intracellular organelle;intracellular part;membrane-bounded organelle;microtubule cytoskeleton;non-membrane-bounded organelle;nucleus;organelle	P16858	A0A1D5RLD8;S4R1W1;P16858	G3P_MOUSE
-1.73464	-0.965366	-2.56263	-0.248429	0.124967	0.0195408	-2.13498	0.411433	0.0084815	0.00343561	-0.279796	-0.0211563	0.0486383	-0.305763	0.150059	0.631808	-0.706841	-0.830823	-1.85155	-2.31352	-0.424383	0.717207	0.547486	0.616117	-0.349804	-1.75281	-0.945091	-2.63925	-1.73401	-0.828	-0.233051	-1.05917	-2.7557	-1.8671	-2.00099	-2.33755	-1.49251	-1.25875	-1.61648	0.0508318	-0.820779	-2.1411	WP_CLOCKCONTROLLED_AUTOPHAGY_IN_BONE_METABOLISM;WP_PERTURBATIONS_TO_HOSTCELL_AUTOPHAGY_INDUCED_BY_SARSCOV2_PROTEINS	Neutrophil degranulation;Platelet degranulation			cell part;cytoplasmic part;cytoplasmic vesicle membrane;cytoplasmic vesicle part;endocytic vesicle membrane;endosomal part;endosome membrane;integral to membrane;intracellular organelle part;intracellular part;intrinsic to membrane;late endosome membrane;lysosomal membrane;membrane;membrane part;organelle membrane;organelle part;phagocytic vesicle membrane;plasma membrane;platelet dense granule m…	P17047	P17047	LAMP2_MOUSE
0.998886	0.544335	1.13511	1.22704	1.11131	1.42016	0.71858	1.59703	0.986798	0.907059	0.279963	1.27084	0.734118	0.639423	1.19721	0.914508	0.321656	0.743897	0.925643	1.02591	0.191436	0.67566	0.844989	1.12206	0.429069	0.664544	0.793183	0.164749	0.658368	0.703979	1.32965	0.588554	1.30234	1.24001	0.997766	0.732963	1.23921	0.94351	0.899123	1.32576	1.03904	0.68151	WP_AEROBIC_GLYCOLYSIS;WP_CLEAR_CELL_RENAL_CELL_CARCINOMA_PATHWAYS;WP_GLYCOLYSIS_AND_GLUCONEOGENESIS;WP_GLYCOLYSIS_IN_SENESCENCE;WP_IL18_SIGNALING_PATHWAY;WP_METABOLIC_REPROGRAMMING_IN_COLON_CANCER		alcohol catabolic process;alcohol metabolic process;carbohydrate catabolic process;carbohydrate metabolic process;catabolic process;cellular carbohydrate catabolic process;cellular carbohydrate metabolic process;cellular metabolic process;cellular process;generation of precursor metabolites and energy;glucose catabolic process;glucose metabolic process;glycolysis;hexose catabolic process;hexose m…	binding;carbon-oxygen lyase activity;catalytic activity;cation binding;hydro-lyase activity;ion binding;lyase activity;magnesium ion binding;metal ion binding;phosphopyruvate hydratase activity	cell part;cytoplasmic part;cytosolic part;intracellular part;macromolecular complex;membrane;phosphopyruvate hydratase complex;plasma membrane;protein complex	P17182	P17182	ENOA_MOUSE
-2.2482	-2.03527	-0.545341	-2.22769	-1.84783	0.317897	-0.176723	0.794821	0.15988	0.0147386	-0.510639	-0.337578	0.695624	0.0728178	-0.718441	0.0930262	-0.222838	-2.2109	0.0943556	-1.69774	-2.04493	-0.596182	-2.75344	-2.41066	-1.90073	-1.92406	-0.887675	-1.02341	-0.159682	-0.205221	0.160961	-0.0919018	0.76895	-0.4575	-0.402693	-2.4398	-0.276117	-2.25945	-0.565865	-0.621921	0.0426302	-2.47607	WP_CLEAR_CELL_RENAL_CELL_CARCINOMA_PATHWAYS;WP_GLYCOLYSIS_AND_GLUCONEOGENESIS		alcohol catabolic process;alcohol metabolic process;carbohydrate catabolic process;carbohydrate metabolic process;catabolic process;cellular carbohydrate catabolic process;cellular carbohydrate metabolic process;cellular metabolic process;cellular process;generation of precursor metabolites and energy;glucose catabolic process;glucose metabolic process;glycolysis;hexose catabolic process;hexose m…	binding;carbon-oxygen lyase activity;catalytic activity;cation binding;hydro-lyase activity;ion binding;lyase activity;magnesium ion binding;metal ion binding;phosphopyruvate hydratase activity	cell part;cytoplasm;cytoplasmic part;cytosolic part;intracellular part;macromolecular complex;membrane;perikaryon;phosphopyruvate hydratase complex;photoreceptor inner segment;plasma membrane;protein complex	P17183	P17183	ENOG_MOUSE
-0.53876	-0.432765	-0.266404	-0.575246	0.169282	0.4885	-0.239828	-0.303664	-0.98585	-0.406506	-0.388341	0.0205936	-0.468163	-0.553581	-0.58692	-0.484591	-0.777029	-2.77885	-1.11509	-0.961345	-1.77216	-0.399289	-0.842844	-0.674827	-0.431123	-1.15967	-0.453004	-0.440532	-0.480753	-0.695467	0.18053	-0.607007	-0.259946	-0.0893774	0.276476	0.0675106	0.385752	-0.375571	-1.53013	-0.00408459	-0.324228	-0.353798	WP_GABA_RECEPTOR_SIGNALING;WP_MBDNF_AND_PROBDNF_REGULATION_OF_GABA_NEUROTRANSMISSION;WP_SYNAPTIC_VESICLE_PATHWAY	Cargo recognition for clathrin-mediated endocytosis;Clathrin-mediated endocytosis;LDL clearance;MHC class II antigen presentation;Neutrophil degranulation;Recycling pathway of L1;Retrograde neurotrophin signalling;Trafficking of GluR2-containing AMPA receptors;VLDLR internalisation and degradation;WNT5A-dependent internalization of FZD2, FZD5 and ROR2;WNT5A-dependent internalization of FZD4	cellular component organization;cellular component organization or biogenesis;cellular membrane organization;cellular process;endocytosis;establishment of localization;establishment of localization in cell;establishment of protein localization;intracellular protein transport;intracellular transport;membrane invagination;membrane organization;protein transport;transport;vesicle-mediated transport	binding;lipid binding;protein transporter activity;substrate-specific transporter activity;transporter activity	AP-type membrane coat adaptor complex;cell part;clathrin adaptor complex;coated pit;cytoplasmic membrane-bounded vesicle;cytoplasmic part;cytoplasmic vesicle;intracellular membrane-bounded organelle;intracellular organelle;intracellular part;macromolecular complex;membrane;membrane coat;membrane part;membrane-bounded organelle;membrane-bounded vesicle;organelle;plasma membrane;protein complex;sto…	P17427	P17427	AP2A2_MOUSE
0.438171	0.481916	0.463127	0.479246	0.763259	1.1192	0.141696	0.803258	0.679674	0.988691	0.464392	1.06074	0.504915	0.142182	1.47161	0.907879	0.538204	0.873682	0.954465	0.422586	0.497829	0.542337	0.290417	0.32736	0.231073	0.271278	1.14408	0.192496	0.601642	0.796408	1.22163	0.743279	0.442979	0.64529	0.709878	-0.169143	0.558614	0.439059	0.410458	0.684757	1.12881	0.4717	WP_AEROBIC_GLYCOLYSIS;WP_CLEAR_CELL_RENAL_CELL_CARCINOMA_PATHWAYS;WP_CORI_CYCLE;WP_DISORDERS_OF_FRUCTOSE_METABOLISM;WP_GLUCOSE_METABOLISM_IN_TRIPLENEGATIVE_BREAST_CANCER_CELLS;WP_GLUCURONIDATION;WP_GLYCOGEN_SYNTHESIS_AND_DEGRADATION;WP_GLYCOLYSIS_AND_GLUCONEOGENESIS;WP_GLYCOLYSIS_IN_SENESCENCE;WP_METABOLIC_REPROGRAMMING_IN_PANCREATIC_CANCER;WP_PHOTODYNAMIC_THERAPYINDUCED_HIF1_SURVIVAL_SIGNALING	Glycolysis	alcohol catabolic process;alcohol metabolic process;biological regulation;carbohydrate catabolic process;carbohydrate homeostasis;carbohydrate metabolic process;catabolic process;cellular carbohydrate catabolic process;cellular carbohydrate metabolic process;cellular chemical homeostasis;cellular glucose homeostasis;cellular homeostasis;cellular metabolic process;cellular process;chemical homeost…	adenyl nucleotide binding;adenyl ribonucleotide binding;ATP binding;binding;carbohydrate kinase activity;catalytic activity;fructokinase activity;glucokinase activity;hexokinase activity;kinase activity;mannokinase activity;nucleotide binding;phosphotransferase activity, alcohol group as acceptor;purine nucleotide binding;purine ribonucleoside triphosphate binding;purine ribonucleotide binding;ri…	cell part;cytoplasmic part;cytosol;intracellular membrane-bounded organelle;intracellular organelle;intracellular organelle part;intracellular part;membrane;membrane part;membrane raft;membrane-bounded organelle;mitochondrial membrane;mitochondrial outer membrane;mitochondrial part;mitochondrion;nucleus;organelle;organelle membrane;organelle outer membrane;organelle part;outer membrane	P17710	P17710	HXK1_MOUSE
2.33306	2.1092	2.62246	2.88036	2.5822	3.18068	1.97806	3.61933	2.98243	2.93608	1.32289	3.30747	2.90365	2.3905	2.72719	3.03888	2.6506	2.59119	2.68221	2.36667	2.38263	2.40145	2.9013	2.78836	1.76072	2.19184	2.41616	2.05024	2.25305	1.86288	3.03747	1.82107	2.29041	2.87633	2.6846	2.31325	2.97385	2.63347	2.64432	2.75874	2.90931	2.17453	WP_PROLACTIN_SIGNALING_PATHWAY	Basigin interactions;Neutrophil degranulation	biological regulation;cellular macromolecule metabolic process;cellular metabolic process;cellular process;cellular protein metabolic process;macromolecule metabolic process;metabolic process;primary metabolic process;protein folding;protein metabolic process;regulation of biological process;regulation of reproductive process;regulation of viral genome replication;regulation of viral reproduction	binding;catalytic activity;cis-trans isomerase activity;isomerase activity;peptide binding;peptidyl-prolyl cis-trans isomerase activity	cell part;cytoplasmic part;cytosol;extracellular region;intracellular membrane-bounded organelle;intracellular organelle;intracellular part;membrane-bounded organelle;nucleus;organelle	P17742	P17742	PPIA_MOUSE
-0.249362	-0.496002	-0.466663	-0.336263	0.101883	0.812782	0.484482	0.58495	0.524631	1.02626	-0.605559	0.327655	0.280547	-0.696351	0.230381	0.921957	0.0096941	0.361566	-0.195715	-0.555593	-0.170193	0.0934725	-0.391039	-0.692579	-0.945716	0.107808	0.349856	-0.73303	0.323885	0.0931025	0.451628	0.072134	0.369046	-0.119254	-0.129029	0.312297	-0.0959654	-0.129807	-0.0916214	-0.439442	-0.0244093	-0.311099	WP_AEROBIC_GLYCOLYSIS;WP_CLEAR_CELL_RENAL_CELL_CARCINOMA_PATHWAYS;WP_CORI_CYCLE;WP_DISORDERS_OF_FRUCTOSE_METABOLISM;WP_FATTY_ACID_BETAOXIDATION;WP_GLYCOLYSIS_AND_GLUCONEOGENESIS;WP_HIF1A_AND_PPARG_REGULATION_OF_GLYCOLYSIS	Gluconeogenesis;Glycolysis	alcohol biosynthetic process;alcohol catabolic process;alcohol metabolic process;biosynthetic process;carbohydrate biosynthetic process;carbohydrate catabolic process;carbohydrate metabolic process;catabolic process;cellular aldehyde metabolic process;cellular biosynthetic process;cellular carbohydrate biosynthetic process;cellular carbohydrate catabolic process;cellular carbohydrate metabolic pr…	catalytic activity;intramolecular oxidoreductase activity;intramolecular oxidoreductase activity, interconverting aldoses and ketoses;isomerase activity;triose-phosphate isomerase activity		P17751	P17751	TPIS_MOUSE
-1.21179	-1.92909	-0.587695	-1.92523	-0.319508	-1.14296	-1.42063	-1.21196	-0.723075	-2.04965	-0.927397	-1.19393	-1.65296	-1.85973	-1.7844	-2.03299	-1.74171	-1.95864	-0.293538	-0.439046	-2.11864	-2.33543	-1.73976	-0.816006	-2.24686	-2.15869	-2.18291	-1.57016	-0.684313	-0.380445	-0.978438	-2.06531	-2.47682	-0.805732	-1.52365	-2.02886	-0.84953	-2.57359	-0.511285	-0.0111685	-1.07874	-2.47066	WP_APOPTOSIS_MODULATION_AND_SIGNALING;WP_APOPTOSIS_MODULATION_BY_HSP70;WP_MAPK_SIGNALING_PATHWAY;WP_MEASLES_VIRUS_INFECTION;WP_NRF2_PATHWAY;WP_NUCLEAR_RECEPTORS_METAPATHWAY;WP_PARKINUBIQUITIN_PROTEASOMAL_SYSTEM_PATHWAY;WP_VEGFAVEGFR2_SIGNALING	Attenuation phase;AUF1 (hnRNP D0) binds and destabilizes mRNA;HSF1-dependent transactivation;HSP90 chaperone cycle for steroid hormone receptors (SHR);Neutrophil degranulation;Regulation of HSF1-mediated heat shock response	biological regulation;catabolic process;cellular catabolic process;cellular macromolecule catabolic process;cellular macromolecule metabolic process;cellular metabolic process;cellular nitrogen compound metabolic process;cellular process;macromolecule catabolic process;macromolecule metabolic process;metabolic process;mRNA catabolic process;mRNA metabolic process;negative regulation of biological…	adenyl nucleotide binding;adenyl ribonucleotide binding;ATP binding;binding;nucleotide binding;purine nucleotide binding;purine ribonucleoside triphosphate binding;purine ribonucleotide binding;ribonucleotide binding	cell part;cytoplasm;cytoplasmic part;intracellular organelle part;intracellular part;nuclear body;nuclear part;nuclear speck;nucleoplasm part;organelle part;perinuclear region of cytoplasm	P17879;Q61696	Q61696;P17879	HS71A_MOUSE;HS71B_MOUSE
2.47612	0.464231	0.866001	1.37283	1.67981	0.45637	-0.348902	0.748687	0.0138879	-0.223622	0.527412	0.125106	-0.231553	0.636593	0.383949	6.88566	0.939311	0.408374	-0.289716	1.21662	1.0805	0.695392	0.886175	0.585794	1.60108	0.656672	1.45546	0.278033	0.855774	1.02298	1.74405	0.610612	4.26382	1.4517	0.891932	1.54533	0.084446	1.25785	1.32037	0.434635	0.382874	1.16886		Antimicrobial peptides;Neutrophil degranulation	catabolic process;cell death;cell wall macromolecule catabolic process;cell wall macromolecule metabolic process;cellular process;cytolysis;death;defense response;defense response to bacterium;defense response to Gram-negative bacterium;defense response to Gram-positive bacterium;macromolecule metabolic process;metabolic process;multi-organism process;response to bacterium;response to biotic stim…	catalytic activity;hydrolase activity;hydrolase activity, acting on glycosyl bonds;hydrolase activity, hydrolyzing O-glycosyl compounds;lysozyme activity	extracellular region	P17897	P08905;P17897	LYZ1_MOUSE
-1.97488	-1.03005	-0.419378	-1.09175	-0.559975	-0.439199	-1.17943	-0.581702	0.0797496	-0.333831	-0.511133	-1.25596	-0.00810432	-2.34124	0.280583	0.324623	-2.02512	-2.33723	-1.11063	-2.21936	-0.0953269	0.0116081	-1.02305	-0.626451	-0.878307	-0.226597	-2.04634	-1.87862	-2.36171	-0.767136	-2.53866	-0.74329	-0.275983	-0.732668	-0.918299	-2.32263	-2.75513	-2.12967	-2.47879	-0.749469	-0.573127	-1.96137	WP_CONVERSION_OF_ANGIOTENSINOGEN_TO_ANGIOTENSIN_II;WP_NETWORK_MAP_OF_SARSCOV2_SIGNALING_PATHWAY;WP_PROLACTIN_SIGNALING_PATHWAY	Collagen degradation;Metabolism of Angiotensinogen to Angiotensins;MHC class II antigen presentation;Neutrophil degranulation	autophagic vacuole assembly;cellular component assembly;cellular component assembly at cellular level;cellular component organization;cellular component organization at cellular level;cellular component organization or biogenesis;cellular component organization or biogenesis at cellular level;cellular process;macromolecule metabolic process;metabolic process;organelle assembly;organelle organizat…	aspartic-type endopeptidase activity;aspartic-type peptidase activity;catalytic activity;endopeptidase activity;hydrolase activity;peptidase activity;peptidase activity, acting on L-amino acid peptides	cell part;cytoplasmic membrane-bounded vesicle;cytoplasmic part;cytoplasmic vesicle;extracellular matrix;extracellular region part;extracellular space;intracellular membrane-bounded organelle;intracellular organelle;intracellular part;lysosome;lytic vacuole;melanosome;membrane-bounded organelle;membrane-bounded vesicle;mitochondrion;organelle;pigment granule;vacuole;vesicle	P18242	P18242	CATD_MOUSE
2.44482	2.6681	2.59441	2.06832	2.32511	2.8145	1.89566	3.015	1.9582	2.75323	1.26114	2.23904	1.81479	2.03242	1.95017	2.95434	2.10201	2.34135	1.88116	2.12803	1.89223	1.98849	2.32934	2.36305	1.54162	1.46897	1.19776	1.03126	1.49771	1.56657	2.04907	1.75262	1.92807	2.33273	2.32941	1.63575	2.26745	1.96912	1.80572	2.50631	2.38421	1.89442						P18760	P18760;P45591	COF1_MOUSE
-0.072125	-0.690894	-0.53149	-0.500254	-1.37196	-0.664752	-1.39199	-0.719435	-1.40495	-1.1203	-2.0253	-0.561901	-0.28148	-2.10447	0.226305	-0.842491	-1.91513	-2.0584	-2.0161	-1.59842	-0.329228	0.181299	-0.0232267	-0.0573997	-1.80525	-0.372687	-1.75435	-1.5447	-0.528583	-0.789842	-0.588528	-0.594698	-0.75184	-0.452847	-0.769735	-0.0543995	-0.319569	0.193428	0.204361	0.0987539	0.0339508	0.394103	WP_CALCIUM_REGULATION_IN_CARDIAC_CELLS;WP_CORTICOTROPINRELEASING_HORMONE_SIGNALING_PATHWAY;WP_G_PROTEIN_SIGNALING_PATHWAYS;WP_MALE_INFERTILITY;WP_PURINERGIC_SIGNALING;WP_RETT_SYNDROME_CAUSING_GENES;WP_SEROTONIN_HTR1_GROUP_AND_FOS_PATHWAY;WP_THYROID_STIMULATING_HORMONE_TSH_SIGNALING_PATHWAY	Ca2+ pathway;Cooperation of PDCL (PhLP1) and TRiC/CCT in G-protein beta folding;G-protein activation;PLC beta mediated events	aging;anatomical structure development;behavior;biological regulation;cAMP-mediated signaling;cell projection organization;cell surface receptor linked signaling pathway;cellular component organization;cellular component organization at cellular level;cellular component organization or biogenesis;cellular component organization or biogenesis at cellular level;cellular process;cellular response to…	binding;catalytic activity;cation binding;G-protein beta/gamma-subunit complex binding;G-protein-coupled receptor binding;GTP binding;GTPase activity;guanyl nucleotide binding;guanyl ribonucleotide binding;hydrolase activity;hydrolase activity, acting on acid anhydrides;hydrolase activity, acting on acid anhydrides, in phosphorus-containing anhydrides;ion binding;metabotropic serotonin receptor b…	cell part;cell projection;extrinsic to internal side of plasma membrane;extrinsic to membrane;extrinsic to plasma membrane;heterotrimeric G-protein complex;intracellular part;macromolecular complex;membrane part;neuron projection;plasma membrane part;protein complex	P18872	P18872	GNAO_MOUSE
0.228047	0.00197601	0.567037	0.626026	0.169004	0.947742	-0.3241	0.604599	0.431955	0.864427	0.267375	0.999727	0.236257	0.164768	0.3189	0.487774	0.17713	0.265966	0.542416	-0.375999	-0.0734906	-0.165284	0.665178	0.42318	0.174197	-0.0531397	0.388871	-0.310159	0.285679	0.202317	1.19757	0.342161	0.169799	0.180267	0.569493	0.488995	0.343841	0.490446	0.482875	0.664329	0.776468	0.498453	WP_AMPACTIVATED_PROTEIN_KINASE_SIGNALING;WP_ANGIOPOIETINLIKE_PROTEIN_8_REGULATORY_PATHWAY;WP_CHOLESTEROL_METABOLISM_WITH_BLOCH_AND_KANDUTSCHRUSSELL_PATHWAYS;WP_CLEAR_CELL_RENAL_CELL_CARCINOMA_PATHWAYS;WP_FATTY_ACID_BIOSYNTHESIS;WP_FOXA2_PATHWAY;WP_LIPID_METABOLISM_PATHWAY;WP_LIVER_X_RECEPTOR_PATHWAY;WP_METABOLIC_REPROGRAMMING_IN_COLON_CANCER;WP_METABOLIC_REPROGRAMMING_IN_PANCREATIC_CANCER;WP_NUCL…	ChREBP activates metabolic gene expression;Fatty acyl-CoA biosynthesis;Vitamin B5 (pantothenate) metabolism	acetyl-CoA metabolic process;biosynthetic process;carboxylic acid biosynthetic process;carboxylic acid metabolic process;cellular biosynthetic process;cellular ketone metabolic process;cellular lipid metabolic process;cellular metabolic process;cellular process;cellular response to chemical stimulus;cellular response to cytokine stimulus;cellular response to interleukin-4;cellular response to org…	[acyl-carrier-protein] S-acetyltransferase activity;[acyl-carrier-protein] S-malonyltransferase activity;3-hydroxyacyl-[acyl-carrier-protein] dehydratase activity;3-hydroxyoctanoyl-[acyl-carrier-protein] dehydratase activity;3-hydroxypalmitoyl-[acyl-carrier-protein] dehydratase activity;3-oxoacyl-[acyl-carrier-protein] reductase (NADPH) activity;3-oxoacyl-[acyl-carrier-protein] synthase activity;…	cell part;cytoplasmic membrane-bounded vesicle;cytoplasmic part;cytoplasmic vesicle;glycogen granule;Golgi apparatus;intracellular membrane-bounded organelle;intracellular organelle;intracellular part;melanosome;membrane;membrane-bounded organelle;membrane-bounded vesicle;mitochondrion;organelle;pigment granule;plasma membrane;vesicle	P19096	P19096	FAS_MOUSE
-2.15693	-2.31939	-2.58859	-0.434047	-1.71509	-0.234312	-2.03444	-0.786595	-0.529647	0.0370393	-1.57718	0.63507	-2.36557	-2.23191	-1.58277	-0.512709	-2.16522	-2.69605	-0.121703	-0.988102	-2.05209	-0.188217	-1.77425	-2.40979	-1.74052	-2.14345	-0.233741	-1.95758	-1.52394	-2.29075	-0.636159	-0.296357	0.0201855	-0.874988	-1.95633	-1.49949	-0.139874	-0.526533	-0.269101	-0.316964	-0.996612	-0.589908	WP_ARACHIDONATE_EPOXYGENASE_EPOXIDE_HYDROLASE;WP_EXERCISEINDUCED_CIRCADIAN_REGULATION;WP_METAPATHWAY_BIOTRANSFORMATION_PHASE_I_AND_II;WP_NRF2_PATHWAY;WP_NUCLEAR_RECEPTORS_METAPATHWAY;WP_PHOTODYNAMIC_THERAPYINDUCED_NFE2L2_NRF2_SURVIVAL_SIGNALING	Detoxification of Reactive Oxygen Species;Glutathione conjugation;Neutrophil degranulation	amine metabolic process;anatomical structure development;anatomical structure morphogenesis;biological regulation;carboxylic acid metabolic process;cell communication;cell development;cell proliferation;cellular amine metabolic process;cellular amino acid metabolic process;cellular developmental process;cellular ketone metabolic process;cellular metabolic process;cellular modified amino acid meta…	binding;catalytic activity;drug binding;enzyme regulator activity;glutathione transferase activity;kinase regulator activity;transferase activity;transferase activity, transferring alkyl or aryl (other than methyl) groups	cell part;cytoplasmic part;cytosol;intracellular membrane-bounded organelle;intracellular organelle;intracellular part;macromolecular complex;membrane;membrane-bounded organelle;mitochondrion;nucleus;organelle;plasma membrane;protein complex	P19157	P19157	GSTP1_MOUSE
0.417763	1.11612	0.715299	0.0941525	1.43163	2.13115	3.26982	3.60903	4.12213	1.97062	3.08307	3.1063	2.55829	2.32593	1.70175	2.97666	2.60549	1.52222	2.47722	1.07906	2.12224	4.49126	-0.142178	1.52589	1.84546	-1.86857	0.53842	2.97783	2.53202	1.19061	0.859856	1.91224	1.29874	2.26639	0.412327	0.690045	1.4402	0.531711	1.26892	0.926163	3.00516	0.327895	WP_AMYOTROPHIC_LATERAL_SCLEROSIS_ALS;WP_PHYSICOCHEMICAL_FEATURES_AND_TOXICITYASSOCIATED_PATHWAYS		anatomical structure morphogenesis;axonogenesis;cell part morphogenesis;cell projection morphogenesis;cell projection organization;cellular component assembly;cellular component assembly at cellular level;cellular component morphogenesis;cellular component organization;cellular component organization at cellular level;cellular component organization or biogenesis;cellular component organization o…	nutrient reservoir activity	axon part;cell part;cell projection part;cytoplasmic part;cytoskeletal part;intermediate filament;intracellular membrane-bounded organelle;intracellular organelle;intracellular organelle part;intracellular part;macromolecular complex;membrane-bounded organelle;mitochondrion;neurofilament;organelle;organelle part;protein complex	P19246	P19246	NFH_MOUSE
-1.31454	-0.84533	-0.936211	-0.558937	-0.52872	0.440415	-1.89036	-0.0355453	0.225744	0.000930309	-0.769428	-0.112282	-2.52192	0.455235	0.108433	0.377912	-0.61088	-0.291383	-0.428814	-0.613995	-1.25792	-0.124813	-1.03391	-0.454321	-0.0597515	-1.15886	-0.694403	-2.02968	0.0701447	-1.82465	0.404327	0.498095	-0.702329	-1.20799	-0.178879	-2.4712	-0.760858	-0.127491	-0.712717	-0.187327	-0.00486851	-0.964406	WP_CYTOPLASMIC_RIBOSOMAL_PROTEINS;WP_VEGFAVEGFR2_SIGNALING	GTP hydrolysis and joining of the 60S ribosomal subunit;L13a-mediated translational silencing of Ceruloplasmin expression;Nonsense Mediated Decay (NMD) enhanced by the Exon Junction Complex (EJC);Nonsense Mediated Decay (NMD) independent of the Exon Junction Complex (EJC);SRP-dependent cotranslational protein targeting to membrane	biological regulation;biosynthetic process;cellular biosynthetic process;cellular macromolecule biosynthetic process;cellular macromolecule metabolic process;cellular metabolic process;cellular process;cellular protein metabolic process;cellular response to chemical stimulus;cellular response to cytokine stimulus;cellular response to interferon-gamma;cellular response to organic substance;cellula…	structural constituent of ribosome;structural molecule activity	cell part;intracellular organelle part;intracellular part;large ribosomal subunit;macromolecular complex;membrane;organelle part;ribonucleoprotein complex	P19253	P19253	RL13A_MOUSE
0.46624	-2.25003	0.593595	0.479613	0.355275	0.950445	0.336796	0.875781	0.489539	-0.0271287	-2.6154	1.03546	0.720905	0.608417	1.28849	0.635261	0.513774	0.628434	0.938953	-2.54912	0.41863	1.12616	1.02194	0.779288	-1.808	-1.87388	0.203974	-0.319855	0.275973	0.142558	0.98908	0.0253344	0.115621	1.142	0.595497	0.531247	0.639816	0.222112	0.115447	0.767676	1.41954	0.705643						P19536	P19536	COX5B_MOUSE
0.234288	0.772539	0.632098	0.401509	0.406636	1.00234	2.35783	1.15362	1.49093	0.92927	0.656281	1.00851	0.890305	-2.35297	1.03871	1.13877	0.854986	1.04415	1.34166	0.547244	1.09385	1.31605	0.188613	0.635261	-0.140224	-2.21418	0.82983	1.43887	0.771797	0.734176	1.51207	0.244577	0.53258	1.50939	1.06382	1.31679	0.53166	-0.205836	0.354684	0.779981	1.4273	0.396308	WP_ELECTRON_TRANSPORT_CHAIN_OXPHOS_SYSTEM_IN_MITOCHONDRIA;WP_MITOCHONDRIAL_COMPLEX_IV_ASSEMBLY;WP_NONALCOHOLIC_FATTY_LIVER_DISEASE			catalytic activity;cation transmembrane transporter activity;cytochrome-c oxidase activity;heme-copper terminal oxidase activity;hydrogen ion transmembrane transporter activity;inorganic cation transmembrane transporter activity;ion transmembrane transporter activity;monovalent inorganic cation transmembrane transporter activity;oxidoreductase activity;oxidoreductase activity, acting on a heme gr…	cell part;cytoplasmic part;intracellular organelle part;intracellular part;membrane;mitochondrial inner membrane;mitochondrial membrane;mitochondrial part;organelle inner membrane;organelle membrane;organelle part	P19783	P19783	COX41_MOUSE
2.02076	1.8182	2.2974	2.12725	2.12306	2.6699	2.15027	2.87042	2.30174	2.39263	1.85525	2.46059	2.10008	1.72012	2.52752	2.54476	1.75401	1.66285	2.09965	1.58812	1.64418	2.75273	1.92908	2.13581	2.02107	1.91857	1.74008	1.846	1.9396	1.57329	2.49967	2.06443	1.75287	2.45868	2.45167	1.95564	2.20245	2.0062	2.16831	2.25524	2.69018	1.81987	WP_APOPTOSISRELATED_NETWORK_DUE_TO_ALTERED_NOTCH3_IN_OVARIAN_CANCER;WP_ENDOPLASMIC_RETICULUM_STRESS_RESPONSE_IN_CORONAVIRUS_INFECTION;WP_PARKINUBIQUITIN_PROTEASOMAL_SYSTEM_PATHWAY;WP_PHOTODYNAMIC_THERAPYINDUCED_UNFOLDED_PROTEIN_RESPONSE;WP_PRION_DISEASE_PATHWAY;WP_UNFOLDED_PROTEIN_RESPONSE	Antigen Presentation: Folding, assembly and peptide loading of class I MHC;Regulation of HSF1-mediated heat shock response	activation of signaling protein activity involved in unfolded protein response;anatomical structure arrangement;anatomical structure development;biological regulation;cell communication;cellular process;cellular response to biotic stimulus;cellular response to chemical stimulus;cellular response to cytokine stimulus;cellular response to external stimulus;cellular response to extracellular stimulu…	adenyl nucleotide binding;adenyl ribonucleotide binding;ATP binding;binding;misfolded protein binding;nucleotide binding;protein binding;purine nucleotide binding;purine ribonucleoside triphosphate binding;purine ribonucleotide binding;ribonucleoprotein binding;ribonucleotide binding;ribosome binding	cell part;cell surface;cytoplasmic membrane-bounded vesicle;cytoplasmic part;cytoplasmic vesicle;endoplasmic reticulum chaperone complex;endoplasmic reticulum lumen;endoplasmic reticulum part;endoplasmic reticulum-Golgi intermediate compartment;extracellular region;integral to endoplasmic reticulum membrane;integral to membrane;integral to organelle membrane;intracellular membrane-bounded organel…	P20029	P20029	BIP_MOUSE
-0.0061965	0.585291	0.269342	0.0162621	0.598286	0.166642	-0.498288	0.477648	0.493745	0.171096	0.67557	0.783164	0.247054	-0.065587	0.317277	0.231127	0.442816	-1.93595	0.653528	-0.806228	-0.364379	0.16916	0.276916	-0.0969028	-1.87974	-0.177591	0.403409	0.0620909	0.451203	-1.7601	0.681577	0.281809	-0.101935	0.2497	-0.0489931	-2.09532	0.253288	-0.369023	-0.295084	0.273028	0.543862	0.205657	WP_SELENIUM_MICRONUTRIENT_NETWORK	Detoxification of Reactive Oxygen Species	anatomical structure development;biological regulation;catabolic process;cell differentiation;cellular catabolic process;cellular chemical homeostasis;cellular component organization;cellular component organization at cellular level;cellular component organization or biogenesis;cellular component organization or biogenesis at cellular level;cellular developmental process;cellular homeostasis;cell…	antioxidant activity;caspase inhibitor activity;caspase regulator activity;catalytic activity;cysteine-type endopeptidase inhibitor activity;endopeptidase inhibitor activity;endopeptidase regulator activity;enzyme inhibitor activity;enzyme regulator activity;oxidoreductase activity;oxidoreductase activity, acting on paired donors, with incorporation or reduction of molecular oxygen;oxidoreductase…	cell part;cytoplasmic part;cytosolic part;early endosome;endosome;IkappaB kinase complex;intracellular membrane-bounded organelle;intracellular organelle;intracellular part;macromolecular complex;membrane-bounded organelle;mitochondrion;organelle;protein complex	P20108	P20108	PRDX3_MOUSE
2.72684	3.49552	3.92449	3.30434	3.23316	3.60077	3.6063	4.35808	3.98934	3.45991	3.47435	4.17277	2.95911	3.01285	4.10695	3.54861	3.43593	3.76536	4.12077	2.80128	2.56584	3.54954	2.9473	3.26532	2.49076	3.09959	3.44011	3.03605	3.78198	3.03477	4.70141	3.68584	2.81938	3.05155	2.9368	2.34249	2.96563	3.27615	3.31168	3.84446	3.75092	3.30135	WP_ALLOGRAFT_REJECTION;WP_APOPTOSISRELATED_NETWORK_DUE_TO_ALTERED_NOTCH3_IN_OVARIAN_CANCER;WP_BURN_WOUND_HEALING;WP_CCL18_SIGNALING_PATHWAY;WP_CILIARY_LANDSCAPE;WP_MAMMARY_GLAND_DEVELOPMENT_PATHWAY_PUBERTY_STAGE_2_OF_4;WP_PRIMARY_FOCAL_SEGMENTAL_GLOMERULOSCLEROSIS_FSGS;WP_SPINAL_CORD_INJURY;WP_STRIATED_MUSCLE_CONTRACTION_PATHWAY;WP_TCELL_RECEPTOR_SIGNALING_PATHWAY;WP_TGFBETA_SIGNALING_IN_THYROID_…	Caspase-mediated cleavage of cytoskeletal proteins;Striated Muscle Contraction	anatomical structure development;astrocyte development;astrocyte differentiation;Bergmann glial cell differentiation;biological regulation;cell development;cell differentiation;cellular component organization;cellular component organization at cellular level;cellular component organization or biogenesis;cellular component organization or biogenesis at cellular level;cellular developmental process…	structural constituent of cytoskeleton;structural constituent of eye lens;structural molecule activity	cell leading edge;cell part;cell projection;cytoplasm;cytoplasmic part;cytoskeletal part;cytosol;extracellular membrane-bounded organelle;extracellular organelle;extracellular region part;extracellular vesicular exosome;intermediate filament;intracellular membrane-bounded organelle;intracellular organelle;intracellular organelle part;intracellular part;macromolecular complex;membrane;membrane-bou…	P20152	P20152	VIME_MOUSE
-2.42627	-0.609164	-1.06901	-1.74232	-1.53155	-0.834687	-2.08975	-0.554323	-2.44104	-0.497905	-2.27366	-0.458591	-0.128625	-0.545177	-2.03995	-1.0291	-2.56737	-2.42093	-0.17323	-2.60116	-0.903599	-0.275956	-2.70489	-2.13008	-2.05134	-2.52895	-2.14268	-1.74107	-1.32908	-2.23904	-1.90201	-2.91397	-1.89716	-2.62603	-1.41009	-1.7579	-1.69721	-2.49745	-1.66883	-1.68998	-1.82124	-2.64246	WP_MAPK_CASCADE;WP_MELATONIN_METABOLISM_AND_EFFECTS;WP_NEUROGENESIS_REGULATION_IN_THE_OLFACTORY_EPITHELIUM;WP_SUDDEN_INFANT_DEATH_SYNDROME_SIDS_SUSCEPTIBILITY_PATHWAYS		anatomical structure development;anatomical structure morphogenesis;axonogenesis;cell development;cell part morphogenesis;cell projection morphogenesis;cell projection organization;cellular component morphogenesis;cellular component organization;cellular component organization at cellular level;cellular component organization or biogenesis;cellular component organization or biogenesis at cellular…	binding;cytoskeletal protein binding;cytoskeletal regulatory protein binding;microtubule binding;protein binding;tubulin binding	cell body;cell part;cell projection part;cytoplasm;cytoskeletal part;dendritic shaft;intracellular organelle part;intracellular part;macromolecular complex;microtubule;microtubule associated complex;neuronal cell body;nuclear part;nuclear periphery;organelle part;protein complex	P20357	P20357	MTAP2_MOUSE
0.721511	-2.48822	-2.2887	-0.224445	-1.47779	-0.00324154	-2.34316	-2.28004	-2.01053	-2.25923	-2.15255	-3.10456	-1.67507	-1.83322	-2.16397	-2.64242	-2.04614	-0.417621	-1.76938	-2.0661	-2.08977	-2.03439	-1.0109	-0.888872	-1.7058	-2.39658	-1.59692	-1.46154	-1.90908	-1.88167	-1.09914	-1.61613	0.404284	-1.65099	0.438221	1.0344	0.266267	0.0114412	0.366146	0.267468	-0.281335	-0.169612						P20444	P20444	KPCA_MOUSE
-0.787107	-2.03053	-2.02344	-2.10169	-0.8309	-0.78048	-1.50152	-1.14281	-1.44972	-1.70465	-1.14971	-2.48203	-0.71774	-1.63236	-0.911772	-0.919766	-2.2005	-1.70517	-0.894175	-2.06028	-0.962077	-1.0591	-2.3575	-2.74757	-2.6334	-1.71527	-1.73982	-0.959699	-1.90236	-2.64013	-1.01065	-2.21292	-1.74244	-1.05734	-2.46827	-1.34546	-1.04507	-1.03091	-2.21302	-1.77408	-0.711802	-0.672493			cellular localization;cellular macromolecule localization;cellular process;cellular protein localization;establishment of localization;localization;localization within membrane;macromolecule localization;protein insertion into ER membrane;protein insertion into membrane;protein localization;protein localization to organelle;tail-anchored membrane protein insertion into ER membrane;transport		BAT3 complex;cell part;cytoplasmic part;cytosolic part;ER membrane insertion complex;intracellular part;macromolecular complex;protein complex	P21126	P21126	UBL4A_MOUSE
-0.752041	-1.70678	-0.151876	0.45357	-0.103509	-0.805853	-2.57977	-0.469456	-1.47921	-0.187998	-2.17396	-0.238686	-1.68156	-1.82695	-0.67081	-0.341856	-1.62224	-0.259865	-0.20872	-0.454419	0.0501857	0.224737	-0.550364	-0.302309	-1.92239	-0.423293	-1.05271	-0.984674	0.479026	0	-0.161356	-2.28996	-1.10741	-1.34965	0.119579	-0.157776	-0.0508862	0.0641098	0.337147	0.520997	-0.323807	-0.504226	WP_AIRWAY_SMOOTH_MUSCLE_CELL_CONTRACTION;WP_ALZHEIMERS_DISEASE;WP_ALZHEIMERS_DISEASE_AND_MIRNA_EFFECTS;WP_CALCIUM_REGULATION_IN_CARDIAC_CELLS;WP_CELLTYPE_DEPENDENT_SELECTIVITY_OF_CCK2R_SIGNALING;WP_CIRCADIAN_RHYTHM_GENES;WP_CORTICOTROPINRELEASING_HORMONE_SIGNALING_PATHWAY;WP_G_PROTEIN_SIGNALING_PATHWAYS;WP_GASTRIN_SIGNALING_PATHWAY;WP_GPR143_IN_MELANOCYTES_AND_RETINAL_PIGMENT_EPITHELIUM_CELLS;WP_…	Acetylcholine regulates insulin secretion;ADP signalling through P2Y purinoceptor 1;Fatty Acids bound to GPR40 (FFAR1) regulate insulin secretion;G alpha (q) signalling events;Platelet sensitization by LDL;Thrombin signalling through proteinase activated receptors (PARs);Thromboxane signalling through TP receptor	activation of adenylate cyclase activity;activation of adenylate cyclase activity by G-protein signaling pathway;activation of phospholipase C activity;activation of phospholipase C activity by dopamine receptor signaling pathway;activation of phospholipase C activity by G-protein coupled receptor protein signaling pathway coupled to IP3 second messenger;anatomical structure development;anatomica…	binding;catalytic activity;cation binding;enzyme activator activity;enzyme regulator activity;G-protein beta/gamma-subunit complex binding;G-protein-coupled receptor binding;GTP binding;GTPase activator activity;GTPase activity;GTPase regulator activity;guanyl nucleotide binding;guanyl ribonucleotide binding;hydrolase activity;hydrolase activity, acting on acid anhydrides;hydrolase activity, acti…	cell part;extrinsic to internal side of plasma membrane;extrinsic to membrane;extrinsic to plasma membrane;heterotrimeric G-protein complex;intracellular organelle part;intracellular part;macromolecular complex;membrane;membrane part;nuclear membrane;nuclear part;organelle membrane;organelle part;plasma membrane part;protein complex	P21279	P21279	GNAQ_MOUSE
-1.68369	-1.94442	-2.26911	-2.30703	-0.859569	-0.828726	-2.23707	-1.0366	-0.832106	-1.76172	-2.71893	-1.58031	-2.20773	-0.125644	-0.522291	-2.37516	-1.6359	-1.91397	-1.90061	-1.87651	-2.00321	-2.36183	-1.92352	-1.17157	-1.56069	-2.73687	-1.12858	-1.28496	-2.09223	-1.53575	-0.157785	-0.855195	-1.98296	-2.45468	-0.33468	-2.90836	-2.05035	-1.99191	-2.08415	-0.362192	-0.902002	-1.80952	WP_AMYOTROPHIC_LATERAL_SCLEROSIS_ALS;WP_CIRCADIAN_RHYTHM_GENES;WP_SLEEP_REGULATION	Neutrophil degranulation;Post-translational protein phosphorylation;Regulation of Insulin-like Growth Factor (IGF) transport and uptake by Insulin-like Growth Factor Binding Proteins (IGFBPs)	anatomical structure development;apoptosis;behavior;biological regulation;brain development;cell activation;cell death;cell development;cellular component organization;cellular component organization at cellular level;cellular component organization or biogenesis;cellular component organization or biogenesis at cellular level;cellular developmental process;cellular process;cellular process involv…	beta-amyloid binding;binding;cysteine-type endopeptidase inhibitor activity;endopeptidase inhibitor activity;endopeptidase regulator activity;enzyme inhibitor activity;enzyme regulator activity;peptidase inhibitor activity;peptidase regulator activity;protein binding	basement membrane;cell body;cell part;cell projection;contractile fiber;cytoplasmic part;endoplasmic reticulum;endosome;extracellular matrix part;extracellular region part;extracellular space;intracellular membrane-bounded organelle;intracellular non-membrane-bounded organelle;intracellular organelle;intracellular organelle part;intracellular part;late endosome;lysosome;lytic vacuole;membrane;mem…	P21460	P21460	CYTC_MOUSE
-1.69057	-2.23715	-0.683032	-0.147554	-0.142411	-0.408992	0.869243	-0.49563	-2.76231	-0.440832	-2.14756	-0.255251	-0.688897	-2.29117	-0.427304	-0.697008	-0.0559139	0.95936	-1.86793	-0.168772	-2.33267	-0.217863	-0.378373	-0.0395584	-1.67638	-1.01464	-0.102186	0.0954914	-1.83456	-2.62391	-0.214314	-2.74323	-0.38323	-2.78579	-0.707152	-0.382277	-2.8647	0.100909	-0.337465	0.144747	-0.0732241	-2.14809	WP_ACQUIRED_PARTIAL_LIPODYSTROPHY_BARRAQUERSIMONS_SYNDROME;WP_FAMILIAL_PARTIAL_LIPODYSTROPHY;WP_FAS_LIGAND_PATHWAY_AND_STRESS_INDUCTION_OF_HEAT_SHOCK_PROTEINS;WP_GASTRIC_CANCER_NETWORK_2;WP_IL18_SIGNALING_PATHWAY;WP_PROGERIAASSOCIATED_LIPODYSTROPHY			structural molecule activity	cell part;cytoskeletal part;envelope;intermediate filament;intracellular organelle part;intracellular part;lamin filament;macromolecular complex;membrane;nuclear envelope;nuclear inner membrane;nuclear membrane;nuclear part;organelle envelope;organelle inner membrane;organelle membrane;organelle part;protein complex	P21619	P21619	LMNB2_MOUSE
-0.522561	-0.785841	-0.00428581	-0.551523	-0.0155926	-0.263982	-0.0713377	-0.139672	-0.111146	-0.532822	-0.182984	0.11659	-0.551779	-0.0156918	-0.221774	0.102654	0.122077	-0.145342	-0.213791	-0.485216	-0.435077	-0.268461	-0.517657	-0.307213	0.110008	-0.0162182	-0.477505	0.0649595	-0.174273	-0.556206	0.230782	-0.446862	-0.33321	-0.0510492	0.0536203	0.356928	0.102941	0.0564976	-0.588252	-0.04074	0.261142	-0.233393	WP_NSP1_FROM_SARSCOV2_INHIBITS_TRANSLATION_INITIATION_IN_THE_HOST_CELL;WP_TRANSLATION_FACTORS	Formation of a pool of free 40S subunits;Formation of the ternary complex, and subsequently, the 43S complex;GTP hydrolysis and joining of the 60S ribosomal subunit;L13a-mediated translational silencing of Ceruloplasmin expression;Ribosomal scanning and start codon recognition;Translation initiation complex formation	biological regulation;cellular component assembly;cellular component assembly at cellular level;cellular component organization;cellular component organization at cellular level;cellular component organization or biogenesis;cellular component organization or biogenesis at cellular level;cellular macromolecular complex assembly;cellular macromolecular complex subunit organization;cellular process;…	binding;nucleic acid binding;RNA binding;translation factor activity, nucleic acid binding;translation initiation factor activity	cell part;cytoplasmic part;cytoskeletal part;eukaryotic 43S preinitiation complex;eukaryotic 48S preinitiation complex;eukaryotic translation initiation factor 3 complex;intracellular non-membrane-bounded organelle;intracellular organelle;intracellular organelle part;intracellular part;macromolecular complex;microtubule organizing center;non-membrane-bounded organelle;nuclear part;nucleolus;organ…	P23116	P23116	EIF3A_MOUSE
-1.56327	-3.02114	-2.4337	-2.00494	-1.9144	-1.94971	-2.32922	-0.848072	-0.552913	-0.615333	-1.94149	-0.404366	-1.0328	-1.89331	-2.46074	-0.424966	-0.852877	-1.9797	-1.78022	-1.69421	-1.31269	-1.11348	-1.09681	-2.17578	-1.80734	-1.2154	-2.80224	-1.20816	-1.70092	-2.12776	-0.897183	-1.06441	-2.64461	-0.879435	-0.895911	-2.11167	-2.17221	-3.12388	-0.742154	-1.38763	-1.25103	-1.65595						P23506	P23506	PIMT_MOUSE
-2.46388	-2.61061	-2.86235	-2.1106	-1.87324	-2.44654	-2.76759	-1.53394	0.515096	-0.825042	-1.66854	-2.32189	-1.5685	-2.02918	-2.24871	-2.27596	-2.19293	-0.191882	-2.30337	0.703588	-0.136781	-2.4244	-1.36968	-0.326017	-2.86375	-2.34153	-2.51703	-2.49014	0.828045	0.371822	-0.683717	-0.604382	1.31255	-2.1807	-2.0837	-1.72183	-0.706705	-1.55388	-1.76983	-2.34315	0.303229	-1.91752		HSF1-dependent transactivation	aging;alcohol metabolic process;anatomical structure development;apoptosis;apoptosis involved in morphogenesis;biological regulation;carbohydrate metabolic process;cell death;cellular carbohydrate metabolic process;cellular component assembly;cellular component assembly at cellular level;cellular component organization;cellular component organization at cellular level;cellular component organizat…	binding;cation binding;identical protein binding;ion binding;metal ion binding;protein binding;protein dimerization activity;protein homodimerization activity;structural constituent of eye lens;structural molecule activity	actin filament bundle;cell part;cell surface;contractile fiber part;cytoplasmic part;cytoskeletal part;cytoskeleton;cytosol;Golgi apparatus;intracellular membrane-bounded organelle;intracellular non-membrane-bounded organelle;intracellular organelle;intracellular organelle part;intracellular part;membrane;membrane-bounded organelle;microtubule cytoskeleton;mitochondrion;non-membrane-bounded organ…	P23927	P23927	CRYAB_MOUSE
-0.169585	0.986495	1.03465	0.664287	0.643419	1.05601	1.29315	1.09222	1.31177	0.671388	0.892219	1.52923	0.380794	0.974757	0.861382	1.07442	1.28779	0.668478	1.1903	0.178547	0.880994	0.777608	0.863343	0.663835	0.679792	0.356371	1.02883	1.0148	0.908818	0.780046	0.888805	0.466458	0.90326	0.509711	0.501402	-0.132771	0.259813	0.234326	0.500285	0.593206	1.19519	0.107783	WP_AMYOTROPHIC_LATERAL_SCLEROSIS_ALS;WP_ARSENIC_METABOLISM_AND_REACTIVE_OXYGEN_SPECIES_GENERATION;WP_DNA_DAMAGE_RESPONSE_ONLY_ATM_DEPENDENT;WP_FOLATE_METABOLISM;WP_MALE_INFERTILITY;WP_OXIDATIVE_STRESS_RESPONSE;WP_SELENIUM_MICRONUTRIENT_NETWORK;WP_TRYPTOPHAN_METABOLISM	Detoxification of Reactive Oxygen Species;Neutrophil degranulation	acylglycerol metabolic process;aerobic respiration;alcohol metabolic process;anatomical structure development;biological regulation;catabolic process;cellular catabolic process;cellular component assembly;cellular component organization;cellular component organization or biogenesis;cellular lipid metabolic process;cellular metabolic process;cellular process;cellular respiration;cellular response …	aminoacylase activity;antioxidant activity;binding;catalase activity;catalytic activity;cation binding;coenzyme binding;cofactor binding;heme binding;hydrolase activity;hydrolase activity, acting on carbon-nitrogen (but not peptide) bonds;hydrolase activity, acting on carbon-nitrogen (but not peptide) bonds, in linear amides;ion binding;iron ion binding;metal ion binding;NADP binding;nucleotide b…	cell part;cytoplasmic part;cytosol;endoplasmic reticulum;Golgi apparatus;intracellular membrane-bounded organelle;intracellular organelle;intracellular organelle part;intracellular part;lysosome;lytic vacuole;membrane;membrane-bounded organelle;membrane-enclosed lumen;microbody;microbody membrane;microbody part;mitochondrial intermembrane space;mitochondrial part;mitochondrion;organelle;organelle…	P24270	P24270	CATA_MOUSE
0.541054	-0.333429	0.993384	0.513446	0.479877	1.22625	1.06664	1.46327	1.00342	0.5517	0.976284	0.913656	0.591078	0.288748	0.750324	0.735289	0.41495	0.553193	0.586636	0.346336	0.665366	1.52802	1.30276	0.346885	0.406507	-0.331281	-0.0835867	-2.20694	0.103946	0.311035	0.932631	0.70603	0.0348568	1.08902	0.537539	0.447533	0.670384	0.43418	0.529133	0.717342	0.918324	0.719843	WP_PROLACTIN_SIGNALING_PATHWAY;WP_TYPE_I_COLLAGEN_SYNTHESIS_IN_THE_CONTEXT_OF_OSTEOGENESIS_IMPERFECTA	Collagen biosynthesis and modifying enzymes	cellular macromolecule metabolic process;cellular metabolic process;cellular process;cellular protein metabolic process;macromolecule metabolic process;macromolecule modification;metabolic process;peptidyl-amino acid modification;peptidyl-proline modification;primary metabolic process;protein folding;protein metabolic process;protein modification process;protein peptidyl-prolyl isomerization	binding;catalytic activity;cis-trans isomerase activity;isomerase activity;peptide binding;peptidyl-prolyl cis-trans isomerase activity	cell part;cytoplasmic membrane-bounded vesicle;cytoplasmic part;cytoplasmic vesicle;endoplasmic reticulum lumen;endoplasmic reticulum part;intracellular membrane-bounded organelle;intracellular organelle;intracellular organelle lumen;intracellular organelle part;intracellular part;melanosome;membrane-bounded organelle;membrane-bounded vesicle;membrane-enclosed lumen;organelle;organelle lumen;orga…	P24369	P24369	PPIB_MOUSE
-1.8708	-1.84437	-2.23851	-2.08946	-0.593246	-1.78004	-1.85724	-0.198094	-1.17441	-0.417481	-2.50168	-1.05829	-1.4396	-2.48223	-1.91046	-2.50587	-1.35736	-2.56939	-2.19192	-1.61626	-2.2324	-1.42283	-1.76041	-2.69237	-2.56942	-1.99874	-1.8053	-1.88362	-2.24989	-2.68057	-1.69276	-2.72229	-2.19426	-2.71104	-2.72543	-2.33438	-2.69197	-1.8401	-3.10769	-1.33262	-0.968493	-2.36537						P24452	P24452	CAPG_MOUSE
-1.91586	-1.51406	-2.40478	-1.29738	-0.92001	-0.38575	-1.70091	0.242148	-0.616574	-2.10092	-0.184109	0.137405	-2.49323	-1.14394	-2.21605	-0.663287	-1.30738	-2.56935	-1.70166	-2.60472	-1.83417	0.711013	-2.03637	-0.326851	-1.90384	-2.53507	-1.78625	-1.79297	-0.00475693	-2.26892	-2.50253	-0.362731	-2.0973	-2.09443	-1.85679	-2.30445	-1.55989	-1.73128	-2.09571	-1.51312	-0.670547	-2.52867	WP_METAPATHWAY_BIOTRANSFORMATION_PHASE_I_AND_II;WP_NRF2_PATHWAY;WP_NUCLEAR_RECEPTORS_METAPATHWAY		amine metabolic process;carboxylic acid metabolic process;cellular amine metabolic process;cellular amino acid metabolic process;cellular ketone metabolic process;cellular metabolic process;cellular modified amino acid metabolic process;cellular nitrogen compound metabolic process;cellular process;glutathione metabolic process;metabolic process;nitrogen compound metabolic process;organic acid met…	catalytic activity;glutathione transferase activity;transferase activity;transferase activity, transferring alkyl or aryl (other than methyl) groups	cell part;cytoplasm;intracellular part	P24472	P24472	GSTA4_MOUSE
0.185957	0.158552	0.155121	-0.857678	0.303402	0.588978	0.944727	-0.289034	-0.321096	-0.0522218	-0.0640621	0.512544	0.685566	0.0616198	0.0620623	1.20583	-0.552603	-0.213716	-0.947437	-1.7231	-1.00343	0.252946	-0.231856	-0.46228	-2.14385	-0.852401	-1.74834	0.520658	-0.562539	-0.502384	0.116774	-2.05616	-1.53952	0.56695	-0.106352	-2.39055	-0.102255	-2.18747	-1.70752	-0.918233	-0.109841	-1.81263		Cargo recognition for clathrin-mediated endocytosis;Clathrin-mediated endocytosis;Lysosome Vesicle Biogenesis;Retrograde transport at the Trans-Golgi-Network	establishment of localization;establishment of localization in cell;establishment of protein localization;intracellular protein transport;intracellular transport;protein transport;transport	binding;carbohydrate binding;carbohydrate transmembrane transporter activity;hexose transmembrane transporter activity;mannose binding;mannose transmembrane transporter activity;monosaccharide binding;monosaccharide transmembrane transporter activity;substrate-specific transmembrane transporter activity;substrate-specific transporter activity;sugar binding;sugar transmembrane transporter activity…	cell part;cell surface;cytoplasmic part;endosome;integral to membrane;intracellular membrane-bounded organelle;intracellular organelle;intracellular organelle part;intracellular part;intrinsic to membrane;late endosome;lysosomal membrane;membrane;membrane part;membrane-bounded organelle;organelle;organelle membrane;organelle part;vacuolar membrane;vacuolar part	P24668	P24668	MPRD_MOUSE
0.0536914	0.0866528	0.743203	0.988704	0.00137043	1.48118	-0.0316124	1.64674	1.13904	1.11995	-0.0880146	0.790195	0.479821	-0.540051	1.45395	0.929807	0.380964	0.996486	0.855073	-0.650595	0.543588	1.55844	1.06659	1.2853	0.452965	0.473018	0.42276	0.737701	0.516661	-0.323196	1.15464	1.29758	0.567123	1.57643	1.15898	-0.159294	1.05538	0.876427	0.581022	1.57577	1.73245	0.778838	WP_CYTOPLASMIC_RIBOSOMAL_PROTEINS		biosynthetic process;cellular biosynthetic process;cellular macromolecule biosynthetic process;cellular macromolecule metabolic process;cellular metabolic process;cellular process;cellular protein metabolic process;macromolecule biosynthetic process;macromolecule metabolic process;metabolic process;primary metabolic process;protein metabolic process;translation	binding;nucleic acid binding;RNA binding;structural constituent of ribosome;structural molecule activity	cell part;intracellular organelle part;intracellular part;macromolecular complex;organelle part;ribonucleoprotein complex;small ribosomal subunit	P25444	P25444	RS2_MOUSE
-1.54392	-0.170382	0.348423	0.0612345	-0.306203	-0.840522	-0.174845	-0.706227	-0.736015	-2.25207	-0.500066	-0.242135	-0.131634	-2.25545	-0.552118	-0.0824594	-1.68144	-0.0791912	-1.47929	-1.57578	-1.07802	-0.902065	-0.840838	-0.268477	-0.594975	-1.8303	-1.43036	-1.9761	-0.840299	-1.96331	-0.923575	0.104873	-1.94998	-0.517157	-0.380829	-0.437692	-0.205858	-0.314538	-2.37645	-0.329676	-0.40733	-0.865353	WP_FOCAL_ADHESION;WP_INTEGRINMEDIATED_CELL_ADHESION;WP_NANOPARTICLEMEDIATED_ACTIVATION_OF_RECEPTOR_SIGNALING;WP_PRIMARY_FOCAL_SEGMENTAL_GLOMERULOSCLEROSIS_FSGS;WP_TROP2_REGULATORY_SIGNALING	GRB2:SOS provides linkage to MAPK signaling for Integrins;Integrin alphaIIb beta3 signaling;MAP2K and MAPK activation;p130Cas linkage to MAPK signaling for integrins;Platelet degranulation;SEMA3A-Plexin repulsion signaling by inhibiting Integrin adhesion;Smooth Muscle Contraction	actin cytoskeleton organization;actin filament-based process;biological adhesion;biological regulation;cell adhesion;cell junction assembly;cell junction organization;cell-substrate junction assembly;cellular component assembly;cellular component assembly at cellular level;cellular component organization;cellular component organization at cellular level;cellular component organization or biogenes…	structural constituent of cytoskeleton;structural molecule activity	actin cytoskeleton;adherens junction;anchoring junction;cell junction;cell part;cell projection;cell projection membrane;cell projection part;cell surface;cell-substrate adherens junction;cell-substrate junction;centrosome;cytoplasm;cytoplasmic part;cytoskeletal part;cytoskeleton;extracellular membrane-bounded organelle;extracellular organelle;extracellular region part;extracellular vesicular exo…	P26039	P26039	TLN1_MOUSE
0.277611	0.419642	0.558707	-0.0403023	0.5399	1.19657	0.821018	1.41245	0.769353	0.953505	0.577433	0.871428	0.644269	0.272543	0.333282	1.19249	0.603814	0.376311	0.317327	0.0471754	-0.00743055	0.680338	-0.494239	0.0572338	-0.254552	0.121217	0.343378	0.271443	0.693072	0.300312	0.684146	0.536956	0.0901899	0.347196	0.150465	0.180604	0.721002	0.247066	0.690585	0.696825	0.977104	0.272246	WP_16P112_PROXIMAL_DELETION_SYNDROME;WP_AGERAGE_PATHWAY;WP_GLIAL_CELL_DIFFERENTIATION;WP_MEASLES_VIRUS_INFECTION;WP_PTDINS45P2_IN_CYTOKINESIS_PATHWAY;WP_REGULATION_OF_ACTIN_CYTOSKELETON	Recycling pathway of L1	biological adhesion;biological regulation;cell adhesion;cell migration;cell motility;cell-cell adhesion;cellular component movement;cellular process;immune system process;leukocyte cell-cell adhesion;leukocyte migration;locomotion;membrane docking;membrane to membrane docking;regulation of biological process;regulation of cell migration;regulation of cell motility;regulation of cellular component…		adherens junction;anchoring junction;apical plasma membrane;basolateral plasma membrane;cell junction;cell part;cell projection;cell projection membrane;cell projection part;cell-substrate adherens junction;cell-substrate junction;cytoplasm;cytoskeleton;extracellular membrane-bounded organelle;extracellular organelle;extracellular region part;extracellular vesicular exosome;extrinsic to membrane;…	P26041	P26040;P26043;P26041	MOES_MOUSE
-2.09233	-1.61142	-0.876632	-2.13985	0.00763798	-1.18703	-2.83842	-1.03185	-1.95095	-0.824164	-2.13908	1.18473	-2.98452	-1.57716	-0.597233	-2.79736	-2.39981	-2.26678	-1.42077	-1.73338	-1.82625	-1.40906	-1.94987	-2.35672	-2.01412	-2.49195	0.200848	-2.76539	-1.39435	-1.52252	-1.92882	0.151169	-2.35656	-1.34041	-2.59993	-2.2209	-1.7908	-2.22337	-2.23362	-1.09726	-0.482018	-1.51401	WP_APOPTOSISRELATED_NETWORK_DUE_TO_ALTERED_NOTCH3_IN_OVARIAN_CANCER;WP_ARRHYTHMOGENIC_RIGHT_VENTRICULAR_CARDIOMYOPATHY;WP_ENDOMETRIAL_CANCER;WP_HIPPOMERLIN_SIGNALING_DYSREGULATION;WP_MALIGNANT_PLEURAL_MESOTHELIOMA;WP_MECHANOREGULATION_AND_PATHOLOGY_OF_YAPTAZ_VIA_HIPPO_AND_NONHIPPO_MECHANISMS;WP_VEGFAVEGFR2_SIGNALING;WP_WHITE_FAT_CELL_DIFFERENTIATION	Adherens junctions interactions;CDO in myogenesis;RHO GTPases activate IQGAPs;VEGFR2 mediated vascular permeability	aging;anatomical structure development;anatomical structure morphogenesis;apical junction assembly;axon regeneration;axonogenesis;biological adhesion;biological regulation;cell adhesion;cell junction assembly;cell junction organization;cell part morphogenesis;cell projection morphogenesis;cell projection organization;cell-cell junction assembly;cell-cell junction organization;cellular component a…	actin binding;actin filament binding;binding;cytoskeletal protein binding;protein binding;structural molecule activity	acrosomal vesicle;actin cytoskeleton;adherens junction;anchoring junction;catenin complex;cell junction;cell part;cell projection;cell-cell adherens junction;cell-cell contact zone;cell-cell junction;cytoplasmic membrane-bounded vesicle;cytoplasmic part;cytoplasmic vesicle;cytoskeleton;extrinsic to membrane;extrinsic to plasma membrane;intercalated disc;intracellular membrane-bounded organelle;in…	P26231	Q61301;P26231	CTNA1_MOUSE
-1.33367	-1.32891	-1.22544	-1.34725	-1.47354	-2.13625	-2.48139	-1.55458	-1.98006	-1.95175	-1.37455	-2.21526	-2.18896	-2.23084	0.304596	-0.817055	-1.87809	-1.85412	-2.16819	-1.92162	-2.70827	-1.84043	-1.63743	-1.08047	-1.48413	-2.19311	-0.30462	-2.33337	-1.73368	-1.89531	-1.29995	-2.6024	-1.87456	-1.80964	-1.75194	-2.12295	-0.923818	-1.89821	-2.35557	-1.84418	-2.28841	-2.10776	WP_VEGFAVEGFR2_SIGNALING				cell part;intracellular membrane-bounded organelle;intracellular organelle;intracellular part;membrane-bounded organelle;nucleus;organelle	P26350	P26350	PTMA_MOUSE
-1.092	-1.97907	-2.31548	-1.66973	0.259749	-1.26431	-2.88626	-0.709292	-1.5049	-1.05536	-1.9987	0.40563	-1.83219	-2.7686	-0.603461	0.446302	-2.20087	-2.6778	-1.78514	-2.13683	-1.50261	-1.79107	-1.82627	-0.377184	-2.11646	-2.49903	-2.30941	-1.8286	-1.56575	-2.34743	-1.94773	-1.43031	-2.55715	-1.22345	-1.70208	-2.88695	-0.0372	-0.165731	-0.696723	-1.03783	-1.28166	-1.59979	WP_MRNA_PROCESSING	Cleavage of Growing Transcript in the Termination Region;mRNA 3'-end processing;mRNA Splicing - Major Pathway;Transport of Mature mRNA derived from an Intron-Containing Transcript	biological regulation;cellular macromolecule metabolic process;cellular metabolic process;cellular nitrogen compound metabolic process;cellular process;macromolecule metabolic process;metabolic process;mRNA metabolic process;mRNA processing;negative regulation of biological process;negative regulation of cellular metabolic process;negative regulation of cellular process;negative regulation of mac…	binding;nucleic acid binding;nucleotide binding;RNA binding	cell part;intracellular membrane-bounded organelle;intracellular organelle;intracellular organelle part;intracellular part;macromolecular complex;membrane-bounded organelle;nuclear body;nuclear part;nuclear speck;nucleoplasm part;nucleus;organelle;organelle part;ribonucleoprotein complex;spliceosomal complex	P26369	P26369	U2AF2_MOUSE
0.0292554	-0.517926	-0.322743	-0.107076	-0.605104	0.296361	-0.764588	0.12525	-0.134807	-0.393097	-0.285459	-0.621377	-0.0886993	-0.439688	-0.084178	-0.118836	-0.567129	-0.0507879	-0.0715065	-0.0279589	-0.227805	0.479218	-0.641057	-0.695437	-1.1033	-0.373109	-0.538408	-0.214267	-0.111128	0.254129	-0.1244	-0.24576	-0.0832434	0.298477	0.133024	-0.375666	-0.260124	-0.575376	-0.244569	0.0601091	0.665132	0.345383	WP_22Q112_COPY_NUMBER_VARIATION_SYNDROME;WP_AMINO_ACID_METABOLISM;WP_AMINO_ACID_METABOLISM_PATHWAY_EXCERPT_HISTIDINE_CATABOLISM_EXTENSION;WP_METABOLIC_REPROGRAMMING_IN_COLON_CANCER;WP_METABOLIC_REPROGRAMMING_IN_PANCREATIC_CANCER;WP_UREA_CYCLE_AND_ASSOCIATED_PATHWAYS;WP_UREA_CYCLE_AND_METABOLISM_OF_AMINO_GROUPS;WP_VEGFAVEGFR2_SIGNALING	Amino acid synthesis and interconversion (transamination);Transcriptional activation of mitochondrial biogenesis	amine metabolic process;behavior;biological regulation;carboxylic acid metabolic process;cellular amine metabolic process;cellular amino acid metabolic process;cellular ketone metabolic process;cellular metabolic process;cellular nitrogen compound metabolic process;cellular process;cognition;learning or memory;long-term memory;memory;metabolic process;multicellular organismal process;neurological…	adenyl nucleotide binding;adenyl ribonucleotide binding;ATP binding;binding;catalytic activity;glutamate dehydrogenase (NAD+) activity;glutamate dehydrogenase [NAD(P)+] activity;GTP binding;guanyl nucleotide binding;guanyl ribonucleotide binding;nucleotide binding;oxidoreductase activity;oxidoreductase activity, acting on the CH-NH2 group of donors;oxidoreductase activity, acting on the CH-NH2 gr…	cell part;cytoplasmic part;intracellular organelle lumen;intracellular organelle part;intracellular part;membrane;membrane-enclosed lumen;mitochondrial inner membrane;mitochondrial matrix;mitochondrial membrane;mitochondrial part;organelle inner membrane;organelle lumen;organelle membrane;organelle part	P26443	P26443	DHE3_MOUSE
0.436247	-0.231205	0.59502	0.555349	1.79461	0.617117	-0.109575	0.278246	-1.83713	0.391262	-0.0252037	0.265007	0.728566	0.275298	0.0346479	0.526365	0.219898	0.437169	-1.81816	0.311344	-2.45955	-0.542781	0.763543	0.60265	-1.77229	0.195908	-2.41752	-0.640644	0.580745	-2.45935	0.222183	0.0849314	0.375181	-0.105608	0.681269	-1.27164	0.663519	0.671566	-0.051322	0.496793	0.663429	-2.49849	WP_ALZHEIMERS_DISEASE;WP_ALZHEIMERS_DISEASE_AND_MIRNA_EFFECTS;WP_CILIARY_LANDSCAPE;WP_PARKINUBIQUITIN_PROTEASOMAL_SYSTEM_PATHWAY;WP_PROTEASOME_DEGRADATION	ABC-family proteins mediated transport;Activation of NF-kappaB in B cells;Antigen processing: Ubiquitination & Proteasome degradation;APC/C:Cdc20 mediated degradation of Securin;APC/C:Cdh1 mediated degradation of Cdc20 and other APC/C:Cdh1 targeted proteins in late mitosis/early G1;Asymmetric localization of PCP proteins;AUF1 (hnRNP D0) binds and destabilizes mRNA;Autodegradation of Cdh1 by Cdh1:…			cell part;intracellular part;macromolecular complex;proteasome complex;protein complex	P26516	P26516	PSMD7_MOUSE
-2.29482	-1.81493	-0.695566	-0.714352	-2.49663	-0.724129	-1.0117	-0.416519	-0.480376	-0.898882	-1.55468	-0.854991	-0.573365	-0.524029	-1.37196	0.13104	-0.745149	-2.15533	-0.659848	-2.48333	-0.844084	-0.593008	-0.374615	-1.64994	-2.12747	-2.78341	-1.8084	-1.92627	-0.275223	-1.98965	-0.660256	-1.94977	-2.60519	-1.10042	-1.03176	-1.84604	-1.64158	-1.02904	-0.751512	-0.8397	-0.611803	-1.92046			amine metabolic process;amino acid activation;carboxylic acid metabolic process;cellular amine metabolic process;cellular amino acid metabolic process;cellular ketone metabolic process;cellular macromolecule metabolic process;cellular metabolic process;cellular nitrogen compound metabolic process;cellular process;macromolecule metabolic process;metabolic process;ncRNA metabolic process;nitrogen c…	adenyl nucleotide binding;adenyl ribonucleotide binding;aminoacyl-tRNA ligase activity;ATP binding;binding;catalytic activity;ligase activity;ligase activity, forming aminoacyl-tRNA and related compounds;ligase activity, forming carbon-oxygen bonds;nucleotide binding;purine nucleotide binding;purine ribonucleoside triphosphate binding;purine ribonucleotide binding;ribonucleotide binding;serine-tR…	cell part;cytoplasmic part;intracellular membrane-bounded organelle;intracellular organelle;intracellular part;membrane-bounded organelle;mitochondrion;organelle	P26638	P26638	SYSC_MOUSE
-1.62091	-1.57937	-1.27292	-2.51733	-1.46189	-0.51974	-2.49084	-0.253817	-2.21905	-1.49887	-1.68515	-0.969729	-0.673049	-1.61862	-0.330548	-0.939532	-2.02032	-0.372727	-0.350543	-2.33588	-2.47629	-1.22527	-1.4656	-1.26195	-1.23421	-1.3321	-1.03695	-2.12136	-2.0229	-1.94398	-0.59521	-0.857242	-2.29165	-1.90196	-2.16164	-1.5767	-1.10962	-2.74611	-1.39187	-1.18459	-1.5173	-2.29569	WP_BRAINDERIVED_NEUROTROPHIC_FACTOR_BDNF_SIGNALING_PATHWAY	Acetylcholine regulates insulin secretion			cell cortex;cell part;centrosome;cytoplasmic part;cytoskeletal part;female germ cell nucleus;germ cell nucleus;germinal vesicle;intracellular membrane-bounded organelle;intracellular non-membrane-bounded organelle;intracellular organelle;intracellular organelle part;intracellular part;membrane;membrane-bounded organelle;microtubule organizing center;non-membrane-bounded organelle;nucleus;organell…	P26645	P26645	MARCS_MOUSE
0.243978	-0.443857	-0.0325851	0.372919	-0.129977	1.16157	-0.622389	1.07058	0.146507	0.590914	-1.36148	0.618347	-0.0545912	-0.850902	0.642388	0.696268	-0.567785	-0.563455	-0.5736	0.354023	-2.46113	0.104813	0.737046	0.653021	-0.0496826	-0.13778	-1.07189	-0.546693	0.489058	0.0560694	-0.284319	0.0597916	0.030632	0.428671	-0.499379	-1.9994	0.731838	0.831139	0.503012	1.01676	0.824967	0.225135	WP_CALCIUM_REGULATION_IN_CARDIAC_CELLS;WP_HEAD_AND_NECK_SQUAMOUS_CELL_CARCINOMA;WP_SPINAL_CORD_INJURY;WP_TARGET_OF_RAPAMYCIN_SIGNALING;WP_TGFBETA_RECEPTOR_SIGNALING;WP_TGFBETA_RECEPTOR_SIGNALING_IN_SKELETAL_DYSPLASIAS	TGF-beta receptor signaling activates SMADs	anatomical structure formation involved in morphogenesis;anatomical structure morphogenesis;biological regulation;calcium ion homeostasis;calcium ion transport;calcium ion transport into cytosol;cardiac muscle tissue morphogenesis;cation homeostasis;cation transport;cell activation;cell proliferation;cell surface receptor linked signaling pathway;cellular calcium ion homeostasis;cellular cation h…	binding;catalytic activity;cis-trans isomerase activity;drug binding;FK506 binding;isomerase activity;macrolide binding;peptidyl-prolyl cis-trans isomerase activity	axon;axon part;axon terminus;cell part;cell projection;cell projection part;cytoplasmic part;cytosol;endoplasmic reticulum membrane;endoplasmic reticulum part;intracellular organelle part;intracellular part;membrane;membrane part;neuron projection;neuron projection terminus;organelle membrane;organelle part;sarcoplasmic reticulum membrane	P26883	P26883	FKB1A_MOUSE
-2.20014	-2.33792	-0.706457	-0.537477	-2.30978	-2.16276	-2.22139	-0.295337	-0.120669	-0.603059	-2.43791	-0.218486	-1.64814	-1.75602	0.0597	-0.956625	-1.97684	-0.191138	-1.97389	-1.91078	-2.03935	-0.879065	-2.69302	-0.793014	-1.83021	-2.00075	-1.84112	-1.6228	-0.958403	-2.2657	-0.63104	-0.560758	-2.0587	-1.96323	-2.2479	-2.10455	-1.84993	-0.648975	-1.33538	-0.223605	-0.74359	-2.79861	WP_2Q37_COPY_NUMBER_VARIATION_SYNDROME;WP_SPLICING_FACTOR_NOVA_REGULATED_SYNAPTIC_PROTEINS		cell cycle process;cell division;cellular component movement;cellular component organization;cellular component organization at cellular level;cellular component organization or biogenesis;cellular component organization or biogenesis at cellular level;cellular process;cytoskeleton organization;establishment of localization;establishment of localization in cell;establishment of organelle localiza…	binding;cytoskeletal protein binding;microtubule binding;protein binding;tubulin binding	cell part;cytoplasm;cytoskeletal part;intracellular non-membrane-bounded organelle;intracellular organelle;intracellular organelle part;intracellular part;macromolecular complex;membrane;microtubule;mitotic spindle;non-membrane-bounded organelle;organelle;organelle part;plasma membrane;protein complex;spindle	P27546	P27546	MAP4_MOUSE
-2.16207	0.751269	-1.93255	1.57198	-2.26139	0.0840616	-0.0384502	2.744	2.42633	1.35882	2.78678	0.381888	-0.0513668	2.08969	4.22505	1.15992	1.29453	3.85619	2.73525	4.21134	4.94232	3.28292	-2.40724	2.18777	3.26168	-1.60696	2.47558	1.78299	3.49286	2.00101	1.23019	-1.85074	3.63333	-2.79123	-2.41277	2.39233	4.18672	0.912438	0.969902	0.234869	3.92256	1.40276						P27573	P27573	MYP0_MOUSE
-2.12521	-0.81256	-2.60483	-2.17151	-0.434784	-0.102592	-1.6335	0.230731	-1.99708	0.145387	-2.31652	-0.0211496	0.168007	-2.17317	0.509003	-1.81587	-1.48149	0.0598488	0.223072	-1.92254	-2.33157	-2.18177	-0.0336962	-1.73067	-0.0810394	-2.34167	-2.00115	-1.82924	0.202663	-0.543422	0.15651	-0.234536	-1.7277	-2.36957	-2.38059	-2.1048	-1.88854	-1.93455	-2.18964	-2.42567	0.730444	-1.62006	WP_G_PROTEIN_SIGNALING_PATHWAYS;WP_G13_SIGNALING_PATHWAY;WP_MODULATORS_OF_TCR_SIGNALING_AND_T_CELL_ACTIVATION;WP_REGULATION_OF_ACTIN_CYTOSKELETON;WP_THYROID_STIMULATING_HORMONE_TSH_SIGNALING_PATHWAY	G alpha (12/13) signalling events;NRAGE signals death through JNK;Rho GTPase cycle;Thrombin signalling through proteinase activated receptors (PARs);Thromboxane signalling through TP receptor	activation of adenylate cyclase activity;activation of adenylate cyclase activity by G-protein signaling pathway;activation of phospholipase D activity;anatomical structure morphogenesis;biological regulation;branching morphogenesis of a tube;cAMP-mediated signaling;cell activation;cell differentiation;cell surface receptor linked signaling pathway;cellular developmental process;cellular process;…	angiotensin receptor binding;binding;catalytic activity;cation binding;D5 dopamine receptor binding;dopamine receptor binding;G-protein beta/gamma-subunit complex binding;G-protein-coupled receptor binding;GTP binding;GTPase activity;guanyl nucleotide binding;guanyl ribonucleotide binding;hydrolase activity;hydrolase activity, acting on acid anhydrides;hydrolase activity, acting on acid anhydride…	brush border membrane;cell part;cell projection membrane;cell projection part;cytoplasmic membrane-bounded vesicle;cytoplasmic part;cytoplasmic vesicle;extrinsic to internal side of plasma membrane;extrinsic to membrane;extrinsic to plasma membrane;heterotrimeric G-protein complex;intracellular membrane-bounded organelle;intracellular organelle;intracellular part;macromolecular complex;melanosome…	P27601	P27601	GNA13_MOUSE
-1.65438	-2.27674	-1.67179	-2.2566	-2.75815	-1.77688	-2.21487	-1.00738	-2.05306	-1.7416	-1.80275	-2.73558	-1.90388	-2.259	-1.84369	-1.66989	-1.90349	-1.80461	-1.50991	-1.85821	-1.37803	-1.49182	-1.4987	-1.20003	0.219882	-2.181	-1.7903	-2.18477	-0.51919	-1.86833	-2.16657	-2.64242	-2.0031	-1.4696	-1.14197	-1.59425	-1.76083	-2.21127	-2.09803	-1.50136	-0.562725	-2.00982			defense response;inflammatory response;response to stimulus;response to stress;response to wounding	enzyme activator activity;enzyme regulator activity;lipase activator activity;phospholipase A2 activator activity;phospholipase activator activity	extracellular membrane-bounded organelle;extracellular organelle;extracellular region part;extracellular vesicular exosome;membrane-bounded organelle;membrane-bounded vesicle;organelle;vesicle	P27612	P27612	PLAP_MOUSE
0.851992	0.715693	0.795334	0.951929	0.992724	0.954197	0.330141	0.977025	0.529191	0.887464	0.643451	0.859998	0.8496	0.406165	1.14239	1.32057	0.258466	0.351009	0.579144	0.0123224	0.439041	1.28682	0.971273	1.01303	0.670169	0.762705	0.893791	0.490916	0.783941	0.185804	1.47783	0.746014	1.01095	1.3671	1.53348	0.420725	0.842407	0.917446	0.819104	1.12755	1.10201	0.946959	WP_CYTOPLASMIC_RIBOSOMAL_PROTEINS	GTP hydrolysis and joining of the 60S ribosomal subunit;Nonsense Mediated Decay (NMD) enhanced by the Exon Junction Complex (EJC);Nonsense Mediated Decay (NMD) independent of the Exon Junction Complex (EJC);SRP-dependent cotranslational protein targeting to membrane	biosynthetic process;cellular biosynthetic process;cellular macromolecule biosynthetic process;cellular macromolecule metabolic process;cellular metabolic process;cellular process;cellular protein metabolic process;cellular response to chemical stimulus;cellular response to cytokine stimulus;cellular response to interleukin-4;cellular response to organic substance;cellular response to stimulus;ma…	structural constituent of ribosome;structural molecule activity	cell part;cytosolic large ribosomal subunit;intracellular non-membrane-bounded organelle;intracellular organelle;intracellular organelle part;intracellular part;large ribosomal subunit;macromolecular complex;non-membrane-bounded organelle;nuclear part;nucleolus;organelle;organelle part;ribonucleoprotein complex	P27659	P27659;E9PWZ3	RL3_MOUSE
2.34806	2.13954	2.45512	2.60723	2.55795	2.47297	2.29825	2.65419	2.24943	2.09211	1.63304	2.20015	2.14169	1.1851	2.79497	2.22636	1.77187	1.83682	1.98573	1.34971	2.28165	2.2246	2.37449	2.37324	1.98899	2.09404	1.40547	1.53609	1.93307	1.52375	2.15902	1.86058	2.07634	2.56588	2.59832	2.05347	2.26423	2.45363	2.27102	2.60237	2.62504	2.02611	WP_PRION_DISEASE_PATHWAY	Antigen Presentation: Folding, assembly and peptide loading of class I MHC;Calnexin/calreticulin cycle;ER-Phagosome pathway	biological regulation;cell redox homeostasis;cellular homeostasis;cellular macromolecule metabolic process;cellular metabolic process;cellular process;cellular protein metabolic process;glycerol ether metabolic process;homeostatic process;macromolecule metabolic process;metabolic process;organic ether metabolic process;positive regulation of apoptosis;positive regulation of biological process;pos…	catalytic activity;disulfide oxidoreductase activity;electron carrier activity;intramolecular oxidoreductase activity;intramolecular oxidoreductase activity, interconverting keto- and enol-groups;intramolecular oxidoreductase activity, transposing S-S bonds;isomerase activity;oxidoreductase activity;oxidoreductase activity, acting on a sulfur group of donors;protein disulfide isomerase activity;p…	cell part;cell surface;cytoplasmic membrane-bounded vesicle;cytoplasmic part;cytoplasmic vesicle;endoplasmic reticulum;endoplasmic reticulum lumen;endoplasmic reticulum part;intracellular membrane-bounded organelle;intracellular organelle;intracellular organelle lumen;intracellular organelle part;intracellular part;melanosome;membrane-bounded organelle;membrane-bounded vesicle;membrane-enclosed l…	P27773	P27773	PDIA3_MOUSE
-1.6827	-0.86229	-0.562407	-0.384576	0.695045	0.713814	-0.950825	0.652188	0.94509	0.805015	-2.492	0.176218	-0.824474	-1.55047	0.520854	0.0960779	-1.39657	0.287127	-0.10073	0.0742855	0.28866	0.39639	-2.81731	-0.143618	-0.694555	1.02969	-0.416439	0.334111	0.810731	0.708998	0.681083	0.951259	-0.293612	0.0954466	-0.605866	-1.49303	-0.140962	-0.533376	-2.04314	1.26059	0.991924	1.02498	WP_BMP2WNT4FOXO1_PATHWAY_IN_PRIMARY_ENDOMETRIAL_STROMAL_CELL_DIFFERENTIATION;WP_BURN_WOUND_HEALING;WP_COMPLEMENT_SYSTEM;WP_MARKERS_OF_KIDNEY_CELL_LINEAGE	A tetrasaccharide linker sequence is required for GAG synthesis;Chondroitin sulfate biosynthesis;CS/DS degradation;Degradation of the extracellular matrix;Dermatan sulfate biosynthesis;ECM proteoglycans	aging;amine metabolic process;aminoglycan metabolic process;anatomical structure development;carbohydrate metabolic process;cellular macromolecule metabolic process;cellular metabolic process;cellular process;cellular protein metabolic process;chondroitin sulfate metabolic process;developmental process;glycosaminoglycan metabolic process;kidney development;macromolecule metabolic process;macromol…	binding;carbohydrate binding;extracellular matrix binding;glycosaminoglycan binding;pattern binding;polysaccharide binding	anchoring collagen;collagen;collagen type VI;extracellular matrix part;extracellular region part;extracellular space	P28654	P28654	PGS2_MOUSE
-2.08464	-1.93327	-1.11756	-0.596746	-1.66277	-0.16229	-1.62379	-0.432793	0.3657	0.204767	-1.89678	-0.232913	-0.160506	0.194202	-0.400185	-0.380786	-2.04002	-1.58787	-1.10367	-0.320071	-1.5845	-2.18772	0.462682	-1.42676	-1.07674	-2.1168	0.108468	-2.19671	-1.86374	-0.87077	-0.413812	-0.39011	-2.07463	-0.462526	-0.448148	-2.22054	-0.524198	-2.25812	-0.339317	-0.427241	-0.619487	-0.0735159		COPI-dependent Golgi-to-ER retrograde traffic;COPII (Coat Protein 2) Mediated Vesicle Transport;COPI-mediated anterograde transport;Intra-Golgi traffic;Retrograde transport at the Trans-Golgi-Network	biological regulation;cell communication;cell-cell signaling;cellular component disassembly;cellular component disassembly at cellular level;cellular component organization;cellular component organization at cellular level;cellular component organization or biogenesis;cellular component organization or biogenesis at cellular level;cellular macromolecular complex disassembly;cellular macromolecula…	binding;protein binding;SNARE binding;syntaxin binding	cell part;macromolecular complex;membrane part;protein complex;SNARE complex;synaptobrevin 2-SNAP-25-syntaxin-1a complex	P28663	P28663	SNAB_MOUSE
-2.12468	-2.46623	-2.41739	-2.02274	-0.549977	-2.74535	0.286211	-0.772669	-2.20702	-1.90856	-0.853829	-1.28249	-0.604409	-1.91521	-0.883987	-0.105891	-1.32341	-1.40222	-1.38604	-1.72666	-2.33037	-0.54204	-0.808207	-1.01102	-2.54084	-2.06528	-1.75062	-1.88373	-1.95064	-2.14706	-1.82372	-1.81037	-2.04743	-1.12545	-0.938382	-2.88471	-1.65565	-1.33554	-1.15265	-2.38229	-0.753776	-1.53844	WP_ALZHEIMERS_DISEASE;WP_ALZHEIMERS_DISEASE_AND_MIRNA_EFFECTS		cellular component movement;cellular process;establishment of localization;establishment of RNA localization;microtubule-based movement;microtubule-based process;mRNA transport;nucleic acid transport;nucleobase-containing compound transport;RNA transport;transport	adenyl nucleotide binding;adenyl ribonucleotide binding;ATP binding;binding;catalytic activity;hydrolase activity;hydrolase activity, acting on acid anhydrides;hydrolase activity, acting on acid anhydrides, in phosphorus-containing anhydrides;microtubule motor activity;motor activity;nucleoside-triphosphatase activity;nucleotide binding;purine nucleotide binding;purine ribonucleoside triphosphate…	cell part;cytoplasm;cytoskeletal part;intracellular organelle part;intracellular part;macromolecular complex;microtubule;microtubule associated complex;organelle part;protein complex	P28738	P28738	KIF5C_MOUSE
1.01313	0.640453	0.893932	0.71814	0.644588	0.383427	-0.605176	0.524936	-2.37789	0.34447	-2.06922	-0.0267334	-2.56487	-0.112551	1.12658	-0.426497	-2.02531	-2.7414	0.0620527	0.386756	-2.44173	-2.71515	0.532598	0.840088	-2.3197	0.423359	0.0337868	-1.90852	-1.27396	0.087986	-0.000354767	0.0972128	-0.303371	1.32977	1.483	1.40954	1.54277	0.684279	1.44231	1.19008	0.131866	0.622555	WP_AGERAGE_PATHWAY;WP_ALPHA_6_BETA_4_SIGNALING_PATHWAY;WP_B_CELL_RECEPTOR_SIGNALING_PATHWAY;WP_BRAINDERIVED_NEUROTROPHIC_FACTOR_BDNF_SIGNALING_PATHWAY;WP_CALCIUM_REGULATION_IN_CARDIAC_CELLS;WP_CHEMOKINE_SIGNALING_PATHWAY;WP_CHRONIC_HYPERGLYCEMIA_IMPAIRMENT_OF_NEURON_FUNCTION;WP_CORTICOTROPINRELEASING_HORMONE_SIGNALING_PATHWAY;WP_EGFEGFR_SIGNALING_PATHWAY;WP_G_PROTEIN_SIGNALING_PATHWAYS;WP_GALANIN…	Apoptotic cleavage of cellular proteins;Calmodulin induced events;CLEC7A (Dectin-1) signaling;DAG and IP3 signaling;Effects of PIP2 hydrolysis;HuR (ELAVL1) binds and stabilizes mRNA;Interferon gamma signaling;Neutrophil degranulation;Role of phospholipids in phagocytosis;SHC1 events in ERBB2 signaling;VEGFR2 mediated cell proliferation	acidic amino acid transport;adaptive immune response;adaptive immune response based on somatic recombination of immune receptors built from immunoglobulin superfamily domains;aging;amine transport;amino acid transport;anion transport;apoptosis;aspartate transport;B cell activation;B cell mediated immunity;B cell proliferation;biological regulation;carboxylic acid transport;cell activation;cell ag…	adenyl nucleotide binding;adenyl ribonucleotide binding;ATP binding;binding;calcium-independent protein kinase C activity;catalytic activity;cation binding;enzyme activator activity;enzyme regulator activity;ion binding;kinase activity;metal ion binding;non-membrane spanning protein tyrosine kinase activity;nucleotide binding;phosphotransferase activity, alcohol group as acceptor;protein kinase a…	cell junction;cell part;cell-cell junction;cytoplasm;cytoplasmic part;cytosol;endoplasmic reticulum;intracellular membrane-bounded organelle;intracellular organelle;intracellular organelle part;intracellular part;membrane;membrane-bounded organelle;mitochondrion;nuclear matrix;nuclear part;organelle;organelle part;perinuclear region of cytoplasm;plasma membrane	P28867	P28867	KPCD_MOUSE
0.672007	0.765671	0.97332	1.22224	1.08057	1.05074	0.677283	1.21245	0.723251	0.939573	0.502583	1.23344	0.823921	0.74712	1.10907	1.1406	1.05337	0.106455	0.986943	0.198475	0.792122	1.17994	0.877568	0.941284	0.535861	0.87185	0.779309	0.501332	0.820422	0.262692	1.23909	0.916991	0.500607	1.09021	1.07136	1.22522	0.945451	0.852548	0.984635	1.06444	1.315	0.270946	WP_ACUTE_VIRAL_MYOCARDITIS;WP_ENDODERM_DIFFERENTIATION;WP_TRANSLATION_FACTORS;WP_VEGFAVEGFR2_SIGNALING	AUF1 (hnRNP D0) binds and destabilizes mRNA;Deadenylation of mRNA;L13a-mediated translational silencing of Ceruloplasmin expression;Nonsense Mediated Decay (NMD) enhanced by the Exon Junction Complex (EJC);Nonsense Mediated Decay (NMD) independent of the Exon Junction Complex (EJC);Translation initiation complex formation	biological regulation;catabolic process;cellular catabolic process;cellular macromolecule catabolic process;cellular macromolecule metabolic process;cellular metabolic process;cellular nitrogen compound metabolic process;cellular process;gene silencing;gene silencing by RNA;macromolecule catabolic process;macromolecule metabolic process;metabolic process;mRNA catabolic process;mRNA metabolic proc…	binding;mRNA binding;nucleic acid binding;nucleotide binding;poly(A) RNA binding;poly-purine tract binding;RNA binding;single-stranded RNA binding	cell part;cytoplasm;cytoplasmic part;intracellular non-membrane-bounded organelle;intracellular organelle;intracellular organelle part;intracellular part;macromolecular complex;non-membrane-bounded organelle;nuclear part;organelle;organelle part;ribonucleoprotein complex;RNA granule;spliceosomal complex;stress granule	P29341	A2A5N3;P29341	PABP1_MOUSE
-1.99503	-1.7449	-2.34113	-2.44925	-1.24762	-0.576195	-2.17857	-2.18684	-1.80084	-1.1299	-2.46668	0.23718	-2.86163	-2.22487	0.0506439	-2.04011	-0.157929	-2.02204	-2.24475	-2.39521	-1.80932	-1.96004	-1.71931	-2.35019	-2.15435	-1.80175	-0.263693	-1.75724	0.137897	-0.109852	-0.657824	-2.35344	-2.6963	-0.757276	-2.38202	-2.50272	-0.79352	-0.234751	-1.8347	-1.16611	0.143143	-2.01507						P29391	P29391	FRIL1_MOUSE
-0.306356	-2.46174	-1.59807	0.213616	0.445341	0.0259171	-2.38422	0.234961	-2.50672	0.177154	-2.28426	-0.453258	-0.439067	-1.2734	-0.157685	-0.145859	-1.89079	-1.70481	-0.499068	-0.435503	-1.53295	-0.738856	-0.21717	-0.260184	-2.28327	-2.17993	-0.844423	-2.05436	-0.313023	-1.95291	-1.3228	-0.406946	0.0234861	-0.928926	1.28206	-2.20613	-0.251476	-0.0484142	0.253234	0.180108	0.00939465	-1.1071	WP_2Q37_COPY_NUMBER_VARIATION_SYNDROME;WP_EGFEGFR_SIGNALING_PATHWAY	Cargo recognition for clathrin-mediated endocytosis;Iron uptake and transport;Neddylation;TGF-beta receptor signaling activates SMADs;UCH proteinases	biological regulation;cellular macromolecule metabolic process;cellular metabolic process;cellular process;cellular protein metabolic process;localization;macromolecule localization;macromolecule metabolic process;macromolecule modification;metabolic process;primary metabolic process;protein localization;protein metabolic process;protein modification by small protein conjugation;protein modificat…		cell part;intracellular membrane-bounded organelle;intracellular organelle;intracellular part;membrane-bounded organelle;nucleus;organelle	P29595	P29595	NEDD8_MOUSE
-2.53685	-1.91344	-0.179933	-0.418371	-0.0719404	0.0353708	-1.94937	0.821046	-0.493298	-0.113368	-0.33511	0.684119	0.0623665	-2.234	0.349547	0.148227	0.291388	-0.262872	0.257898	-2.55926	-1.88983	1.92709	-1.09698	0.31229	-0.183867	-2.25064	0.494164	-2.10231	-1.88	-0.573657	0.510766	-1.97613	-2.23846	-2.20102	0.370584	-3.02785	-1.86857	-0.511485	-2.17098	0.108251	0.0948896	-1.70525	WP_22Q112_COPY_NUMBER_VARIATION_SYNDROME;WP_AMINO_ACID_METABOLISM;WP_CREATINE_PATHWAY;WP_UREA_CYCLE_AND_ASSOCIATED_PATHWAYS;WP_UREA_CYCLE_AND_METABOLISM_OF_AMINO_GROUPS	Amino acid synthesis and interconversion (transamination)	amine biosynthetic process;amine metabolic process;biosynthetic process;carboxylic acid biosynthetic process;carboxylic acid metabolic process;cellular amine metabolic process;cellular amino acid biosynthetic process;cellular amino acid metabolic process;cellular biosynthetic process;cellular component assembly;cellular component organization;cellular component organization or biogenesis;cellular…	binding;catalytic activity;cofactor binding;ornithine-oxo-acid transaminase activity;pyridoxal phosphate binding;transaminase activity;transferase activity;transferase activity, transferring nitrogenous groups;vitamin B6 binding;vitamin binding	cell part;cytoplasmic part;intracellular membrane-bounded organelle;intracellular organelle;intracellular organelle lumen;intracellular organelle part;intracellular part;membrane-bounded organelle;membrane-enclosed lumen;mitochondrial matrix;mitochondrial part;mitochondrion;organelle;organelle lumen;organelle part	P29758	P29758	OAT_MOUSE
0.224563	0.0262384	-1.75227	-1.6207	-0.816008	-0.130976	0.656995	1.87886	1.21089	0.0241523	1.27514	0.573389	1.25231	0.610101	-0.54402	0.941751	0.652292	-0.221868	0.757801	-2.18349	-2.28018	1.18391	-1.98076	-2.24109	-1.58392	-0.809313	-2.44531	0.864332	0.516917	-1.4198	-0.0579691	-0.0421877	-0.190817	0.977108	-2.29325	-2.73047	-2.51145	-2.1625	-2.74805	-0.976068	0.84845	0.0559387		Creatine metabolism	cellular metabolic process;cellular process;metabolic process;phosphate-containing compound metabolic process;phosphorus metabolic process;phosphorylation	adenyl nucleotide binding;adenyl ribonucleotide binding;ATP binding;binding;catalytic activity;creatine kinase activity;kinase activity;nucleotide binding;phosphotransferase activity, nitrogenous group as acceptor;purine nucleotide binding;purine ribonucleoside triphosphate binding;purine ribonucleotide binding;ribonucleotide binding;transferase activity;transferase activity, transferring phospho…	cell part;cytoplasmic part;intracellular membrane-bounded organelle;intracellular organelle;intracellular organelle part;intracellular part;membrane;membrane-bounded organelle;mitochondrial inner membrane;mitochondrial membrane;mitochondrial part;mitochondrion;organelle;organelle inner membrane;organelle membrane;organelle part	P30275	P30275	KCRU_MOUSE
-0.261377	-0.413417	0.240554	-0.14165	0.00786304	0.0777397	-0.870544	0.0787153	0.170585	0.243963	-2.35827	-0.230348	0.123945	-0.0792723	-0.16826	0.0939655	0.133389	-0.300974	0.0994883	-0.233982	0.408264	-0.261144	0.232236	-0.00550365	-0.0919771	-0.480198	-0.0529728	-0.263202	-0.109298	-1.48165	0.260733	0.0797167	0.319561	0.0553446	-0.0581579	-1.28283	0	-0.130822	0.318967	0.181412	0.10883	-0.324159	WP_ANDROGEN_RECEPTOR_SIGNALING_PATHWAY	Attenuation phase;HSP90 chaperone cycle for steroid hormone receptors (SHR)	anatomical structure development;androgen receptor signaling pathway;biological regulation;cation transport;cellular component assembly;cellular component assembly at cellular level;cellular component organization;cellular component organization at cellular level;cellular component organization or biogenesis;cellular component organization or biogenesis at cellular level;cellular macromolecular c…	adenyl nucleotide binding;adenyl ribonucleotide binding;ATP binding;binding;catalytic activity;cis-trans isomerase activity;drug binding;FK506 binding;glucocorticoid receptor binding;GTP binding;guanyl nucleotide binding;guanyl ribonucleotide binding;heat shock protein binding;hormone receptor binding;isomerase activity;macrolide binding;nuclear hormone receptor binding;nucleotide binding;peptidy…	axon part;axonal growth cone;cell body;cell part;cell projection part;cytoplasmic part;cytoskeletal part;cytosol;growth cone;intracellular membrane-bounded organelle;intracellular organelle;intracellular organelle part;intracellular part;macromolecular complex;membrane;membrane-bounded organelle;microtubule;mitochondrion;neuronal cell body;nucleus;organelle;organelle part;perinuclear region of cy…	P30416	P30416	FKBP4_MOUSE
-1.12535	-1.99255	-1.24245	-1.21417	-2.62634	-1.11711	-1.42327	-1.62112	-2.96262	-0.381289	-0.714684	-0.59637	-0.954502	-2.01458	-0.236443	-0.960765	-2.46346	-2.47184	-1.5034	-1.00819	-2.11428	-0.524858	-1.26279	-0.0287199	-0.647382	-1.57863	-2.1498	-0.835343	-1.53842	-1.87444	-0.346536	-2.40213	-0.70602	-0.666444	-0.85708	-0.0551147	-0.72559	-1.10946	-0.498958	-0.623583	-1.10795	-1.7361						P31230	P31230	AIMP1_MOUSE
1.11807	0.158983	1.04154	0.652975	0.653295	1.29383	0.407188	1.79485	1.36617	-0.189796	-0.475732	1.18056	-0.676906	0.874706	0.0681162	1.61529	0.457773	-0.53802	1.37783	0.0586491	0.745291	0.863503	0.688351	0.365123	-2.12361	0.767317	1.19156	0.852423	0.375843	-0.482208	2.19631	0.260313	-0.306974	0.68657	0.131204	0.401917	0.532613	0.681447	1.08689	0.492827	0.505824	0.657496	WP_FATTY_ACID_TRANSPORTERS;WP_NUCLEAR_RECEPTORS_METAPATHWAY;WP_PPAR_SIGNALING_PATHWAY;WP_PPARALPHA_PATHWAY;WP_STEROL_REGULATORY_ELEMENTBINDING_PROTEINS_SREBP_SIGNALING	Mitochondrial Fatty Acid Beta-Oxidation	acylglycerol metabolic process;anatomical structure development;cellular lipid metabolic process;cellular metabolic process;cellular process;developmental process;epidermis development;establishment of localization;glycerol ether metabolic process;glycerolipid metabolic process;hair cycle process;hair follicle development;lipid metabolic process;metabolic process;molting cycle;molting cycle proce…	binding;carboxylic acid binding;coenzyme binding;cofactor binding;fatty acid binding;fatty-acyl-CoA binding;lipid binding;monocarboxylic acid binding	cell part;cytoplasmic part;endoplasmic reticulum;Golgi apparatus;intracellular membrane-bounded organelle;intracellular organelle;intracellular part;membrane-bounded organelle;mitochondrion;organelle	P31786	P31786	ACBP_MOUSE
-1.79758	-0.700915	0.0140619	-0.897645	-1.71629	-0.410498	-2.05775	-1.68773	-2.45174	-1.63093	-2.06527	-0.236139	-1.98217	-2.58836	-1.72826	-0.0978956	-2.36633	-2.20505	-2.29082	-2.34712	-1.65148	-1.43627	-2.01877	-2.06084	-2.52463	-0.46953	-1.90298	-1.39296	-2.54087	-2.08392	-0.363381	-2.78958	-2.37315	-1.59606	-2.11216	-1.91876	-0.940509	-2.40965	-1.60972	-0.75035	-1.24278	-0.466352	WP_4HYDROXYTAMOXIFEN_DEXAMETHASONE_AND_RETINOIC_ACIDS_REGULATION_OF_P27_EXPRESSION;WP_AGERAGE_PATHWAY;WP_ALZHEIMERS_DISEASE;WP_ALZHEIMERS_DISEASE_AND_MIRNA_EFFECTS;WP_ANGIOPOIETINLIKE_PROTEIN_8_REGULATORY_PATHWAY;WP_ARYL_HYDROCARBON_RECEPTOR_PATHWAY_WP2586;WP_B_CELL_RECEPTOR_SIGNALING_PATHWAY;WP_BDNFTRKB_SIGNALING;WP_BLADDER_CANCER;WP_BRAINDERIVED_NEUROTROPHIC_FACTOR_BDNF_SIGNALING_PATHWAY;WP_BRE…	MAP2K and MAPK activation;MAPK3 (ERK1) activation;Negative feedback regulation of MAPK pathway;RAF activation;Signal transduction by L1	aging;anatomical structure development;anatomical structure morphogenesis;biological regulation;blood vessel development;cell aging;cell cycle arrest;cell cycle phase;cell cycle process;cell differentiation;cell motility;cell part morphogenesis;cell projection morphogenesis;cell projection organization;cell proliferation;cellular component assembly;cellular component morphogenesis;cellular compon…	adenyl nucleotide binding;adenyl ribonucleotide binding;ATP binding;binding;catalytic activity;enzyme activator activity;enzyme regulator activity;hydrolase activity;hydrolase activity, acting on ester bonds;kinase activator activity;kinase activity;kinase regulator activity;MAP kinase kinase activity;molecular transducer activity;nucleotide binding;phosphatase activity;phosphoprotein phosphatase…	adherens junction;anchoring junction;cell cortex;cell junction;cell part;cell projection cytoplasm;cell projection part;cell-substrate adherens junction;cell-substrate junction;cytoplasmic part;cytoskeletal part;cytosol;dendrite cytoplasm;early endosome;endosome;focal adhesion;Golgi apparatus;intracellular membrane-bounded organelle;intracellular organelle;intracellular organelle part;intracellul…	P31938	P31938	MP2K1_MOUSE
-1.88986	-2.4473	-2.01958	-2.26318	-1.81497	-0.499875	-2.04716	-0.31624	-0.118002	-2.433	-1.90367	-0.0471621	-2.50037	-2.07173	-0.525157	-0.686445	-2.41286	-0.418311	0.615497	-2.10426	-1.9684	-2.32754	0.0984154	-0.539473	-1.77643	-1.68064	-1.7113	-2.12143	-2.79584	-2.43395	-0.159598	-0.0097599	-2.15541	-1.41055	-2.6063	-2.37348	-1.76707	0.729568	-2.28983	-0.385823	0.197033	-2.23592	WP_7OXOC_AND_7BETAHC_PATHWAYS;WP_DISORDERS_OF_BILE_ACID_SYNTHESIS_AND_BILIARY_TRANSPORT;WP_DNA_DAMAGE_RESPONSE_ONLY_ATM_DEPENDENT;WP_MITOCHONDRIAL_LONG_CHAIN_FATTY_ACID_BETAOXIDATION;WP_NEURODEGENERATION_WITH_BRAIN_IRON_ACCUMULATION_NBIA_SUBTYPES_PATHWAY;WP_NUCLEAR_RECEPTORS_METAPATHWAY;WP_OXYSTEROLS_DERIVED_FROM_CHOLESTEROL;WP_PPAR_SIGNALING_PATHWAY;WP_PPARALPHA_PATHWAY	alpha-linolenic acid (ALA) metabolism;Beta-oxidation of pristanoyl-CoA;Synthesis of bile acids and bile salts via 7alpha-hydroxycholesterol	acyl-CoA metabolic process;biological regulation;biosynthetic process;C21-steroid hormone biosynthetic process;C21-steroid hormone metabolic process;cellular biosynthetic process;cellular component organization;cellular component organization at cellular level;cellular component organization or biogenesis;cellular component organization or biogenesis at cellular level;cellular hormone metabolic p…	binding;C-acyltransferase activity;carboxylic acid binding;catalytic activity;cholesterol binding;fatty acid binding;lipid binding;lipid transporter activity;monocarboxylic acid binding;oleic acid binding;phosphatidylinositol transporter activity;phospholipid transporter activity;propanoyl-CoA C-acyltransferase activity;propionyl-CoA C2-trimethyltridecanoyltransferase activity;steroid binding;ste…	cell part;cytoplasmic part;intracellular membrane-bounded organelle;intracellular organelle;intracellular part;macromolecular complex;membrane-bounded organelle;microbody;mitochondrion;nucleus;organelle;peroxisome;protein complex	P32020	P32020	SCP2_MOUSE
-1.46948	-1.40259	-0.691296	-0.17187	-0.956231	-0.763278	-0.204852	-0.40953	-0.925672	-0.76754	-1.27063	-0.524606	-1.12629	-0.850164	-0.925407	-1.19399	-0.0270252	-0.504672	-1.16965	-2.2821	0.022058	-0.90341	-0.714527	-2.37727	-0.716815	-1.5579	-1.56665	-2.16163	-1.53191	-2.20912	-0.900945	-0.574143	-0.534393	-0.979191	-0.11055	-1.79829	-0.562602	-0.863982	-0.47235	-0.947524	-0.97363	-0.668608						P33173	P33173	KIF1A_MOUSE
-0.210404	-0.030158	0.249301	0.156767	-0.0898104	-0.0962048	0.055047	-0.158455	-0.732573	-0.511466	-0.866144	-0.467391	-0.0474701	0.164091	0.274743	0.132488	-2.35318	-0.758604	-0.434736	0.043931	0.401938	-0.7324	0.342987	0.165979	-0.188525	-0.340954	-0.452242	-2.74826	-0.966218	-2.3679	-0.564169	-1.22798	-0.446871	0.151488	0.657996	0.107696	0.293969	0.374109	0.288009	0.237104	0.223442	-0.132894	WP_ALZHEIMERS_DISEASE;WP_ALZHEIMERS_DISEASE_AND_MIRNA_EFFECTS	COPI-dependent Golgi-to-ER retrograde traffic;Kinesins;MHC class II antigen presentation;RHO GTPases activate KTN1	cellular component movement;cellular process;microtubule-based movement;microtubule-based process	adenyl nucleotide binding;adenyl ribonucleotide binding;ATP binding;binding;catalytic activity;hydrolase activity;hydrolase activity, acting on acid anhydrides;hydrolase activity, acting on acid anhydrides, in phosphorus-containing anhydrides;microtubule motor activity;motor activity;nucleoside-triphosphatase activity;nucleotide binding;purine nucleotide binding;purine ribonucleoside triphosphate…	cell part;cytoplasmic part;cytoskeletal part;intracellular organelle part;intracellular part;macromolecular complex;microtubule;microtubule associated complex;organelle part;perinuclear region of cytoplasm;protein complex	P33175	P33175;P28738;Q61768	KIF5A_MOUSE
-0.524325	0.217196	0.908761	0.0336695	-1.33911	1.17394	-0.508851	1.05451	0.602378	0.219976	-2.302	1.17352	0.444768	-0.0482035	0.28636	0.208695	0.429596	0.22433	0.89808	-2.65218	-1.97877	-0.0519743	0.264577	-1.68099	-1.57238	-0.827908	-0.147056	-0.268875	0.228745	-0.680623	0.802108	0.279834	-2.36039	0.728843	0.47254	-0.189716	-0.322217	-2.07144	0.181264	0.576071	0.50531	-0.315743	WP_ADIPOGENESIS;WP_SPINAL_CORD_INJURY	Cell surface interactions at the vascular wall;Neutrophil degranulation	aging;biological regulation;biosynthetic process;carboxylic acid biosynthetic process;carboxylic acid metabolic process;cell aging;cell proliferation;cell surface receptor linked signaling pathway;cellular biosynthetic process;cellular component assembly;cellular component organization;cellular component organization or biogenesis;cellular ketone metabolic process;cellular lipid metabolic process…	binding;catalytic activity;chemoattractant activity;cytokine activity;dopachrome isomerase activity;intramolecular oxidoreductase activity;intramolecular oxidoreductase activity, interconverting keto- and enol-groups;intramolecular oxidoreductase activity, transposing C=C bonds;isomerase activity;phenylpyruvate tautomerase activity;protein binding;receptor binding	cell part;cell surface;cytoplasm;extracellular region part;extracellular space;intracellular part	P34884	P34884	MIF_MOUSE
-0.560806	-1.96869	-1.96976	-2.25593	-0.690056	-0.908362	-1.60201	0.347932	-0.113657	-2.24139	-1.86599	-1.46414	-2.85877	-1.34845	0.39164	-0.697993	-0.630877	-2.65221	-2.08341	0.0169983	-2.22209	-0.425489	-2.2403	-1.53228	-2.05031	-0.860199	-2.28172	-0.271752	-2.57481	0.449947	-0.023284	-0.491377	-2.12685	-0.458256	-1.2758	-1.33363	-0.411008	-1.93887	-2.25465	0.211966	-0.6097	-0.628801	WP_INHIBITION_OF_EXOSOME_BIOGENESIS_AND_SECRETION_BY_MANUMYCIN_A_IN_CRPC_CELLS;WP_RAS_SIGNALING;WP_VASOPRESSINREGULATED_WATER_REABSORPTION	Clathrin-mediated endocytosis;Golgi Associated Vesicle Biogenesis;Neutrophil degranulation;RAB GEFs exchange GTP for GDP on RABs;RAB geranylgeranylation	biological regulation;cellular component organization;cellular component organization at cellular level;cellular component organization or biogenesis;cellular component organization or biogenesis at cellular level;cellular process;cellular response to stimulus;endosome organization;establishment of localization;establishment of protein localization;intracellular signal transduction;organelle orga…	binding;catalytic activity;GDP binding;GTP binding;GTPase activity;guanyl nucleotide binding;guanyl ribonucleotide binding;hydrolase activity;hydrolase activity, acting on acid anhydrides;hydrolase activity, acting on acid anhydrides, in phosphorus-containing anhydrides;nucleoside-triphosphatase activity;nucleotide binding;purine nucleotide binding;purine ribonucleoside triphosphate binding;purin…	cell part;cytoplasmic membrane-bounded vesicle;cytoplasmic part;cytoplasmic vesicle;early endosome membrane;endocytic vesicle;endosomal part;endosome membrane;intracellular membrane-bounded organelle;intracellular organelle;intracellular organelle part;intracellular part;lipid particle;melanosome;membrane;membrane-bounded organelle;membrane-bounded vesicle;organelle;organelle membrane;organelle p…	P35278	P35278	RAB5C_MOUSE
-0.780324	-1.35592	-1.1667	-2.13596	-0.344224	-2.53411	0.208429	-0.970296	0.00962687	-1.36818	-2.03083	-2.19022	-2.39753	-1.9415	-0.457737	-0.560387	-0.636299	-2.07745	-0.422077	-2.77471	-2.96076	-1.16851	-1.86274	-2.22097	-1.57076	-1.36982	-2.05873	-2.46137	-1.70726	-1.24248	-1.60687	-0.608614	-1.55097	-2.40811	-2.97466	-1.83993	-2.49599	-1.81734	-1.54861	-1.58719	-0.280583	-0.548363	WP_CILIARY_LANDSCAPE	RAB GEFs exchange GTP for GDP on RABs;RAB geranylgeranylation	biological regulation;cellular process;cellular response to stimulus;establishment of localization;establishment of protein localization;intracellular signal transduction;protein transport;regulation of biological process;regulation of cellular process;response to stimulus;signal transduction;small GTPase mediated signal transduction;transport	binding;catalytic activity;GDP binding;GTP binding;GTPase activity;guanyl nucleotide binding;guanyl ribonucleotide binding;hydrolase activity;hydrolase activity, acting on acid anhydrides;hydrolase activity, acting on acid anhydrides, in phosphorus-containing anhydrides;nucleoside-triphosphatase activity;nucleotide binding;purine nucleotide binding;purine ribonucleoside triphosphate binding;purin…	cell part;cytoplasmic part;cytoplasmic vesicle membrane;cytoplasmic vesicle part;early endosome membrane;endoplasmic reticulum membrane;endoplasmic reticulum part;endosomal part;endosome membrane;Golgi apparatus part;Golgi membrane;intracellular organelle part;intracellular part;membrane;membrane part;organelle membrane;organelle part;vesicle membrane	P35282	P35282	RAB21_MOUSE
0.710161	0.600039	0.861605	0.770088	1.00187	1.43761	0.554381	1.5452	1.87588	1.34411	0.730619	1.02919	1.6468	1.08519	1.58643	1.16976	0.536336	0.915739	1.40992	0.952089	0.678923	1.89162	1.02237	0.897764	0.861892	0.377132	1.13183	0.918087	0.838121	0.932437	1.42858	0.766752	1.45565	1.59728	0.974128	0.693709	1.27049	0.716055	0.675035	1.32766	1.75548	1.27662	WP_ACETYLCHOLINE_SYNTHESIS;WP_AMINO_ACID_METABOLISM;WP_GLYCOLYSIS_AND_GLUCONEOGENESIS;WP_HEREDITARY_LEIOMYOMATOSIS_AND_RENAL_CELL_CARCINOMA_PATHWAY;WP_LIPID_METABOLISM_PATHWAY;WP_METABOLIC_REPROGRAMMING_IN_COLON_CANCER;WP_METABOLIC_REPROGRAMMING_IN_PANCREATIC_CANCER;WP_NEUROINFLAMMATION_AND_GLUTAMATERGIC_SIGNALING;WP_PHOTODYNAMIC_THERAPYINDUCED_HIF1_SURVIVAL_SIGNALING;WP_PI3KAKTMTOR_VITAMIN_D3_SI…	Glyoxylate metabolism and glycine degradation;Pyruvate metabolism;Regulation of pyruvate dehydrogenase (PDH) complex;Signaling by Retinoic Acid	acetyl-CoA biosynthetic process;acetyl-CoA biosynthetic process from pyruvate;acetyl-CoA catabolic process;acetyl-CoA metabolic process;alcohol catabolic process;alcohol metabolic process;biosynthetic process;carbohydrate catabolic process;carbohydrate metabolic process;carboxylic acid metabolic process;catabolic process;cellular biosynthetic process;cellular carbohydrate catabolic process;cellul…	catalytic activity;oxidoreductase activity;oxidoreductase activity, acting on the aldehyde or oxo group of donors;oxidoreductase activity, acting on the aldehyde or oxo group of donors, disulfide as acceptor;pyruvate dehydrogenase (acetyl-transferring) activity;pyruvate dehydrogenase activity	cell part;cytoplasmic part;intracellular membrane-bounded organelle;intracellular organelle;intracellular organelle lumen;intracellular organelle part;intracellular part;macromolecular complex;membrane-bounded organelle;membrane-enclosed lumen;mitochondrial matrix;mitochondrial part;mitochondrion;organelle;organelle lumen;organelle part;protein complex;pyruvate dehydrogenase complex	P35486	P35486	ODPA_MOUSE
-2.09301	2.54424	2.82243	3.31459	-2.13718	1.30764	2.45204	1.29193	-1.5435	2.73692	3.25018	3.07081	0.872505	3.04899	3.24934	-2.53955	-1.70934	3.22366	2.92408	-1.7917	-1.38429	-1.7453	-2.11815	0.662203	-2.05669	-2.16022	-2.33246	-1.97071	-1.77171	-2.35778	3.47066	-1.66219	-1.97839	3.25081	-2.78353	0.833792	3.60698	3.24184	-1.72375	3.0009	3.21215	-2.42924		Major pathway of rRNA processing in the nucleolus and cytosol	cellular macromolecule metabolic process;cellular metabolic process;cellular nitrogen compound metabolic process;cellular process;macromolecule metabolic process;metabolic process;ncRNA metabolic process;ncRNA processing;nitrogen compound metabolic process;nucleic acid metabolic process;nucleobase-containing compound metabolic process;primary metabolic process;RNA metabolic process;RNA processing…	binding;catalytic activity;methyltransferase activity;nucleic acid binding;RNA binding;snoRNA binding;transferase activity;transferase activity, transferring one-carbon groups	Cajal body;cell part;dense fibrillar component;granular component;intracellular organelle part;intracellular part;macromolecular complex;nuclear body;nuclear part;nucleolar part;nucleoplasm part;organelle part;ribonucleoprotein complex	P35550	P35550	FBRL_MOUSE
0.699906	0.45531	0.761102	0.753999	0.268744	0.827289	0.288547	0.456515	0.0849862	0.542358	0.484085	0.612439	0.101392	0.100577	0.784739	0.471799	0.769569	0.732296	0.174459	0.377855	0.652948	0.820547	0.445635	0.618844	0.630502	0.302147	0.00183392	0.0528851	0.141045	1.16947	0.476166	-0.0393286	0.809365	0.745746	0.591731	0.41507	0.576018	0.265001	0.833612	0.714813	0.697434	0.419256		Antigen Presentation: Folding, assembly and peptide loading of class I MHC;Calnexin/calreticulin cycle;Interleukin-27 signaling;Interleukin-35 Signalling;MHC class II antigen presentation	aging;cellular component organization;cellular component organization or biogenesis;cellular macromolecule metabolic process;cellular membrane organization;cellular metabolic process;cellular process;cellular protein metabolic process;clathrin-mediated endocytosis;developmental process;endocytosis;establishment of localization;macromolecule metabolic process;membrane invagination;membrane organiz…	binding;calcium ion binding;cation binding;ion binding;metal ion binding	axon;cell body;cell part;cell projection;cell projection cytoplasm;cell projection part;cytoplasmic membrane-bounded vesicle;cytoplasmic part;cytoplasmic vesicle;dendrite cytoplasm;dendritic spine;endoplasmic reticulum part;integral to endoplasmic reticulum membrane;integral to lumenal side of endoplasmic reticulum membrane;integral to membrane;integral to organelle membrane;intracellular membran…	P35564	P35564	CALX_MOUSE
1.28299	1.53948	1.03651	1.54936	1.58696	1.71738	1.60412	1.6046	1.64717	1.492	1.27997	1.73285	1.47196	0.742389	1.51796	1.69985	1.10578	1.53236	1.73255	1.36386	1.14238	1.22464	0.833283	1.38993	1.24549	1.42737	1.53468	1.26403	1.66582	2.0302	2.36324	1.55126	1.87329	1.26241	1.39778	0.828421	1.63598	1.64688	1.16427	1.79446	1.79608	1.6769	WP_ANDROGEN_RECEPTOR_SIGNALING_PATHWAY;WP_NRF2_PATHWAY;WP_NUCLEAR_RECEPTORS_METAPATHWAY;WP_SELENIUM_MICRONUTRIENT_NETWORK	Detoxification of Reactive Oxygen Species;TP53 Regulates Metabolic Genes	biological regulation;catabolic process;cell killing;cell proliferation;cellular catabolic process;cellular metabolic process;cellular process;cellular response to chemical stimulus;cellular response to hydrogen peroxide;cellular response to oxidative stress;cellular response to oxygen radical;cellular response to reactive oxygen species;cellular response to stimulus;cellular response to stress;c…	antioxidant activity;binding;catalytic activity;cation binding;heme binding;ion binding;iron ion binding;metal ion binding;oxidoreductase activity;oxidoreductase activity, acting on paired donors, with incorporation or reduction of molecular oxygen;oxidoreductase activity, acting on peroxide as acceptor;peroxidase activity;peroxiredoxin activity;tetrapyrrole binding;thioredoxin peroxidase activit…	cell part;chromatin;chromosomal part;cytoplasmic membrane-bounded vesicle;cytoplasmic part;cytoplasmic vesicle;cytosol;euchromatin;intracellular membrane-bounded organelle;intracellular non-membrane-bounded organelle;intracellular organelle;intracellular organelle lumen;intracellular organelle part;intracellular part;melanosome;membrane-bounded organelle;membrane-bounded vesicle;membrane-enclosed…	P35700	P35700	PRDX1_MOUSE
-2.1513	-0.104598	-0.49278	-0.768072	-0.356236	-0.201631	-0.986484	-0.252034	-2.21523	-1.53172	-0.670921	-0.892958	-1.94509	-0.340825	-0.121853	-0.186561	-1.25501	-0.499159	0.558782	-1.91947	-0.550238	-0.739116	-0.0974884	-0.842898	-1.95348	-2.07078	-1.70899	-2.37205	-1.05206	-1.43757	-2.13801	-2.30978	-0.942733	-0.162779	-0.917814	-2.40008	-1.91088	-0.872903	-1.23697	-1.07772	-0.0911064	-0.609097						P35922	P35922	FMR1_MOUSE
0.281347	-0.199089	0.739625	0.209877	0.17267	0.814907	0.423779	0.92628	0.731195	0.702687	0.2598	0.738647	0.680464	0.0237179	0.933209	1.07447	0.956717	0.319453	0.542048	-1.82444	0.622129	0.984859	0.721202	0.438242	-0.140691	0.171548	0.334536	-1.92259	0.0427771	-0.100447	1.10743	-0.0291834	-0.17482	0.783485	0.732746	-0.236238	0.463151	0.225362	0.544763	0.363445	0.603085	0.810626	WP_CYTOPLASMIC_RIBOSOMAL_PROTEINS		biosynthetic process;cellular biosynthetic process;cellular macromolecule biosynthetic process;cellular macromolecule metabolic process;cellular metabolic process;cellular process;cellular protein metabolic process;macromolecule biosynthetic process;macromolecule metabolic process;metabolic process;primary metabolic process;protein metabolic process;translation	binding;nucleic acid binding;RNA binding;structural constituent of ribosome;structural molecule activity	cell part;cytoplasmic part;intracellular non-membrane-bounded organelle;intracellular organelle;intracellular part;macromolecular complex;non-membrane-bounded organelle;organelle;ribonucleoprotein complex;ribosome	P35979	P35979	RL12_MOUSE
1.58029	2.22929	2.05984	1.81355	2.1296	2.77924	1.93975	2.49345	2.05395	2.30425	2.7004	2.62301	1.99367	1.80255	2.55177	2.32711	2.26321	2.00337	2.27006	1.47344	1.7515	2.70104	2.11464	2.36569	1.65743	2.02554	1.82801	1.79585	1.81987	1.30658	2.80597	2.41979	1.73641	2.31465	2.27879	2.04804	2.08299	1.90295	2.15226	2.09616	2.34798	1.6118	WP_CYTOPLASMIC_RIBOSOMAL_PROTEINS	GTP hydrolysis and joining of the 60S ribosomal subunit;Nonsense Mediated Decay (NMD) enhanced by the Exon Junction Complex (EJC);Nonsense Mediated Decay (NMD) independent of the Exon Junction Complex (EJC);SRP-dependent cotranslational protein targeting to membrane	biosynthetic process;cellular biosynthetic process;cellular macromolecule biosynthetic process;cellular macromolecule metabolic process;cellular metabolic process;cellular process;cellular protein metabolic process;macromolecule biosynthetic process;macromolecule metabolic process;metabolic process;primary metabolic process;protein metabolic process;translation	structural constituent of ribosome;structural molecule activity	cell part;cytoplasmic part;cytosolic large ribosomal subunit;intracellular non-membrane-bounded organelle;intracellular organelle;intracellular organelle part;intracellular part;large ribosomal subunit;macromolecular complex;non-membrane-bounded organelle;organelle;organelle part;ribonucleoprotein complex;ribosome	P35980	P35980	RL18_MOUSE
-1.40376	-1.8684	-1.98834	-2.12048	-1.68434	-1.25762	-2.3797	-0.710649	-1.60192	-1.96652	-2.15406	-2.26131	-1.9388	-1.98135	-1.96191	-2.06988	-1.50985	-1.98996	-1.1	-2.32739	-2.66809	-0.749316	-1.2964	-2.36446	-1.95701	-1.73201	-2.35438	-0.904033	-2.541	-2.21521	-1.52157	-2.00961	-1.82976	-1.19439	-2.41846	-0.578502	-1.38993	-1.87606	-0.97639	-2.13752	-0.782121	-2.16651						P36536	Q9CQC9;P36536	SAR1A_MOUSE
-2.04493	-1.63105	-2.15479	-1.97638	-2.01722	-0.332198	-1.03113	-0.416483	-1.90966	-1.45865	-2.70744	-1.97366	-2.52576	-1.94414	-2.44943	-2.36035	-2.18987	-0.306041	-0.125731	-1.33346	-1.97583	-0.0661039	-2.35955	-1.92479	-2.14754	-2.40924	-2.04761	-1.70292	-1.81086	-0.603721	-0.442267	0.0171509	-2.39212	-1.85789	-1.37609	-1.86345	-2.13281	-2.36256	-1.89102	-0.68124	-1.21781	-1.95869	WP_ALTERNATIVE_PATHWAY_OF_FETAL_ANDROGEN_SYNTHESIS;WP_CLASSICAL_PATHWAY_OF_STEROIDOGENESIS_WITH_GLUCOCORTICOID_AND_MINERALOCORTICOID_METABOLISM;WP_FERROPTOSIS;WP_OXIDATION_BY_CYTOCHROME_P450	Cytochrome P450 - arranged by substrate type	amine metabolic process;betaine metabolic process;biological regulation;carboxylic acid metabolic process;carnitine metabolic process;catabolic process;cellular amine metabolic process;cellular amino acid metabolic process;cellular aromatic compound metabolic process;cellular catabolic process;cellular ketone metabolic process;cellular lipid metabolic process;cellular macromolecule metabolic proc…	binding;catalytic activity;cation binding;coenzyme binding;cofactor binding;cytochrome-b5 reductase activity;electron carrier activity;flavin adenine dinucleotide binding;FMN binding;hydrolase activity;ion binding;iron ion binding;iron-cytochrome-c reductase activity;metal ion binding;monooxygenase activity;NADP binding;NADPH-hemoprotein reductase activity;nucleotide binding;oxidoreductase activi…	cell part;cytoplasmic part;cytosol;endoplasmic reticulum membrane;endoplasmic reticulum part;intracellular membrane-bounded organelle;intracellular organelle;intracellular organelle part;intracellular part;membrane;membrane part;membrane-bounded organelle;mitochondrion;organelle;organelle membrane;organelle part	P37040	P37040	NCPR_MOUSE
0.36281	0.425007	0.737119	0.748468	1.06988	1.1427	0.670041	1.18995	1.16071	0.758995	0.509913	0.774366	0.604197	0.122244	1.12605	0.901715	0.335266	0.339556	1.02274	0.30396	0.605355	1.05229	0.516386	0.758392	0.236717	0.824343	0.685957	0.533556	0.503485	0.668693	1.15962	0.72528	0.739064	0.844843	1.03329	0.417189	0.867915	0.828558	0.809523	1.18868	1.19	0.953036	WP_PARKINUBIQUITIN_PROTEASOMAL_SYSTEM_PATHWAY		cellular macromolecule metabolic process;cellular metabolic process;cellular process;cellular protein metabolic process;establishment of localization;establishment of localization in cell;establishment of protein localization;intracellular protein transport;intracellular transport;macromolecule metabolic process;metabolic process;nuclear export;nuclear transport;nucleocytoplasmic transport;primar…	adenyl nucleotide binding;adenyl ribonucleotide binding;ATP binding;binding;nucleotide binding;purine nucleotide binding;purine ribonucleoside triphosphate binding;purine ribonucleotide binding;ribonucleotide binding	cell part;cell surface;cytoplasmic part;intracellular membrane-bounded organelle;intracellular non-membrane-bounded organelle;intracellular organelle;intracellular organelle part;intracellular part;membrane-bounded organelle;mitochondrial nucleoid;mitochondrial part;mitochondrion;non-membrane-bounded organelle;nuclear part;nucleoid;nucleolus;organelle;organelle part	P38647	P38647	GRP75_MOUSE
-0.141382	-1.77581	0.000916481	0.00683689	0.0781336	0.395123	0.280126	0.480327	0.127924	-0.244655	-1.85222	-0.248493	-2.13382	-0.527506	-0.169937	0.101965	-0.606045	-0.772152	-0.0688286	-1.32968	0.0134311	-0.133269	-0.692512	0.00313377	-1.9441	-0.0250378	1.20105	0.475202	-0.2396	0.0292988	-0.462486	0.108994	-0.557566	0.379827	0.688482	0.46452	-0.031249	-0.23016	-0.00288582	0.0626564	0.219177	-0.318001	WP_DYRK1A;WP_EGFEGFR_SIGNALING_PATHWAY;WP_FRAGILE_X_SYNDROME;WP_PRIMARY_FOCAL_SEGMENTAL_GLOMERULOSCLEROSIS_FSGS;WP_SYNAPTIC_VESICLE_PATHWAY;WP_TRANSSULFURATION_ONECARBON_METABOLISM_AND_RELATED_PATHWAYS	Clathrin-mediated endocytosis;Formation of annular gap junctions;Gap junction degradation;MHC class II antigen presentation;Recycling pathway of L1;Toll Like Receptor 4 (TLR4) Cascade	catabolic process;cellular catabolic process;cellular component organization;cellular component organization at cellular level;cellular component organization or biogenesis;cellular component organization or biogenesis at cellular level;cellular macromolecule metabolic process;cellular membrane organization;cellular metabolic process;cellular nitrogen compound catabolic process;cellular nitrogen …	binding;catalytic activity;GTP binding;GTPase activity;guanyl nucleotide binding;guanyl ribonucleotide binding;hydrolase activity;hydrolase activity, acting on acid anhydrides;hydrolase activity, acting on acid anhydrides, in phosphorus-containing anhydrides;lipid binding;nucleoside-triphosphatase activity;nucleotide binding;phospholipid binding;purine nucleotide binding;purine ribonucleoside tri…	cell part;cytoplasmic part;cytoskeletal part;intracellular organelle part;intracellular part;macromolecular complex;membrane coat;membrane part;microtubule;organelle part;protein complex	P39053	P39053	DYN1_MOUSE
1.0446	1.04039	1.40552	1.5258	1.31977	1.99697	0.961635	2.20794	2.03637	1.59843	1.44951	1.95334	1.18363	1.36739	1.70436	2.32855	1.56882	1.68547	2.01662	1.29471	0.859588	1.42033	1.50638	1.74438	0.771152	0.88131	1.83579	1.31425	1.37546	1.25352	2.52503	1.3939	1.13106	0.80334	1.31831	1.1165	1.40484	1.73054	1.52053	2.0731	2.12536	1.45022	WP_METABOLIC_REPROGRAMMING_IN_COLON_CANCER;WP_PENTOSE_PHOSPHATE_METABOLISM;WP_THIAMINE_METABOLIC_PATHWAYS;WP_VEGFAVEGFR2_SIGNALING	Insulin effects increased synthesis of Xylulose-5-Phosphate;Pentose phosphate pathway (hexose monophosphate shunt)	biological regulation;regulation of biological process;regulation of growth	binding;catalytic activity;cation binding;ion binding;metal ion binding;transferase activity;transferase activity, transferring aldehyde or ketonic groups;transketolase activity	cell part;intracellular membrane-bounded organelle;intracellular organelle;intracellular part;membrane-bounded organelle;nucleus;organelle	P40142	P40142	TKT_MOUSE
-1.90291	-1.61589	-2.42977	-0.280714	-1.86384	-2.02147	-1.67689	-0.147145	-0.0130639	-1.72496	-1.71748	-0.597865	-2.25787	-1.70055	0.420576	-0.770435	-2.25494	0.774529	0.315033	0.762564	1.18831	0.20006	-2.40843	-2.43129	0.0592251	-1.93018	-0.551987	-1.34796	-0.148059	-0.0499687	-1.78626	-2.29531	0.285192	-1.70938	-2.02545	-3.01563	0.733038	-1.17089	-1.95558	-1.7703	0.340584	-0.151327	WP_VITAMIN_D_RECEPTOR_PATHWAY	Platelet degranulation;Sperm:Oocyte Membrane Binding	anatomical structure development;anatomical structure formation involved in morphogenesis;biological adhesion;biological regulation;brain development;cell adhesion;cell development;cell junction assembly;cell junction organization;cell-cell junction assembly;cell-cell junction organization;cellular component assembly;cellular component assembly at cellular level;cellular component assembly involv…		apical plasma membrane;cell part;external side of plasma membrane;integral to membrane;intrinsic to membrane;membrane part;plasma membrane part	P40240	P40240	CD9_MOUSE
0.506814	-0.277428	0.334918	0.764009	0.60535	0.971322	-0.95392	1.31314	0.486744	0.135776	0.123293	0.661289	0.565783	-0.759849	1.08423	0.882308	-0.230634	0.496546	0.399187	-0.111041	0.442333	1.03549	0.410438	-0.0682011	0.639309	0.151381	-0.501684	1.42625	0.246181	-0.377521	1.41644	0.171757	0.768248	1.14564	0.798495	-0.748111	0.749406	0.831218	0.462008	0.845852	1.09512	0.0650711	WP_CYTOPLASMIC_RIBOSOMAL_PROTEINS	GTP hydrolysis and joining of the 60S ribosomal subunit;Nonsense Mediated Decay (NMD) enhanced by the Exon Junction Complex (EJC);Nonsense Mediated Decay (NMD) independent of the Exon Junction Complex (EJC);SRP-dependent cotranslational protein targeting to membrane	biosynthetic process;cellular biosynthetic process;cellular macromolecule biosynthetic process;cellular macromolecule metabolic process;cellular metabolic process;cellular process;cellular protein metabolic process;macromolecule biosynthetic process;macromolecule metabolic process;metabolic process;primary metabolic process;protein metabolic process;translation	structural constituent of ribosome;structural molecule activity	cell part;cytoplasmic part;intracellular non-membrane-bounded organelle;intracellular organelle;intracellular part;macromolecular complex;non-membrane-bounded organelle;organelle;ribonucleoprotein complex;ribosome	P41105	P41105	RL28_MOUSE
-0.904771	-1.27553	-0.453857	-1.74166	-0.73105	-0.794359	-2.10605	-0.610181	-0.338062	-0.533572	-1.86656	-0.380613	-2.50155	-2.121	0.747625	-1.82448	-1.87845	-0.823249	-1.69689	-1.65834	-0.27344	-0.619754	-0.742335	0.0363064	-2.33872	-2.53838	-1.82656	0.394251	-2.49687	-2.25238	-0.806569	-0.492707	-0.404119	-0.514274	-0.0836811	-0.678114	-0.406051	-0.0188494	0.417988	0.293667	-0.0954151	-0.213409	WP_2Q112_COPY_NUMBER_VARIATION_SYNDROME;WP_2Q211_COPY_NUMBER_VARIATION_SYNDROME;WP_ACUTE_VIRAL_MYOCARDITIS;WP_ADIPOGENESIS;WP_AGERAGE_PATHWAY;WP_ANDROGEN_RECEPTOR_SIGNALING_PATHWAY;WP_BRAINDERIVED_NEUROTROPHIC_FACTOR_BDNF_SIGNALING_PATHWAY;WP_CANCER_IMMUNOTHERAPY_BY_PD1_BLOCKADE;WP_CELL_DIFFERENTIATION_EXPANDED_INDEX;WP_CELL_DIFFERENTIATION_INDEX;WP_CHEMOKINE_SIGNALING_PATHWAY;WP_CLEAR_CELL_RENAL…	Downstream signal transduction;Interleukin-10 signaling;Interleukin-15 signaling;Interleukin-20 family signaling;Interleukin-21 signaling;Interleukin-23 signaling;Interleukin-27 signaling;Interleukin-35 Signalling;Interleukin-37 signaling;Interleukin-4 and 13 signaling;Interleukin-6 signaling;Interleukin-7 signaling;MET activates STAT3;PTK6 Activates STAT3;Signaling by Leptin;Signaling by SCF-KIT	acute inflammatory response;acute-phase response;astrocyte differentiation;behavior;biological regulation;carbohydrate homeostasis;cell differentiation;cell proliferation;cell surface receptor linked signaling pathway;cellular developmental process;cellular metabolic process;cellular process;cellular response to chemical stimulus;cellular response to cytokine stimulus;cellular response to interle…	binding;calcium ion binding;cation binding;DNA binding;ion binding;ligand-dependent nuclear receptor activity;metal ion binding;molecular transducer activity;nucleic acid binding;nucleic acid binding transcription factor activity;protein binding;receptor activity;regulatory region DNA binding;regulatory region nucleic acid binding;sequence-specific DNA binding;sequence-specific DNA binding RNA po…	cell part;cytoplasm;cytoplasmic part;cytosol;intracellular membrane-bounded organelle;intracellular organelle;intracellular part;membrane;membrane-bounded organelle;nucleus;organelle;plasma membrane	P42227	P42227	STAT3_MOUSE
0.750354	0.0389242	0.603127	0.622285	0.620407	1.2261	0.236234	1.44058	1.03399	0.703528	-0.472412	0.630733	0.0247974	0.110452	1.39042	1.21609	0.314802	0.982846	1.22752	0.110713	0.266218	1.46622	1.21653	0.871093	0.963038	0.596204	-0.363427	0.0642643	0.112218	1.0538	1.56673	0.805655	0.650327	1.71441	1.09914	0.0738993	1.03836	0.790954	0.987582	1.35259	1.82264	1.10223	WP_EXERCISEINDUCED_CIRCADIAN_REGULATION		anatomical structure development;apoptosis;biological regulation;biosynthetic process;cell cycle checkpoint;cell death;cell differentiation;cell proliferation;cellular biosynthetic process;cellular developmental process;cellular macromolecule biosynthetic process;cellular macromolecule metabolic process;cellular metabolic process;cellular nitrogen compound metabolic process;cellular process;death…	binding;DNA binding;double-stranded DNA binding;double-stranded telomeric DNA binding;nucleic acid binding;nucleic acid binding transcription factor activity;protein binding;purine-rich negative regulatory element binding;regulatory region DNA binding;regulatory region nucleic acid binding;sequence-specific DNA binding;sequence-specific DNA binding transcription factor activity;single-stranded DN…	cell body;cell part;cell projection;chromosomal part;cytoplasm;dendrite;DNA replication factor A complex;intracellular organelle part;intracellular part;macromolecular complex;neuron projection;neuronal cell body;nuclear chromosome part;nuclear part;organelle part;protein complex	P42669	P42669	PURA_MOUSE
-0.255251	-0.106908	0.297292	0.289913	0.228964	0.537109	0.123071	0.522575	0.127347	0.367736	0.0284004	0.392151	-0.0613518	-0.114262	0.496685	0.264091	-0.276502	0.163149	0.0270033	-0.132367	-0.116789	-0.440649	-0.113004	-0.105851	0.186605	-0.0760641	-0.137723	-0.3496	0.171025	0.00617409	0.495982	-0.0242796	0.0650244	0.199882	0.702952	0.0751581	0.437532	0.099453	0.314368	0.647918	0.580194	0.253054	WP_16P112_PROXIMAL_DELETION_SYNDROME	Association of TriC/CCT with target proteins during biosynthesis;Cooperation of PDCL (PhLP1) and TRiC/CCT in G-protein beta folding;Neutrophil degranulation	binding of sperm to zona pellucida;cell recognition;cell-cell recognition;cellular macromolecule metabolic process;cellular metabolic process;cellular process;cellular process involved in reproduction;cellular protein metabolic process;macromolecule metabolic process;metabolic process;primary metabolic process;protein folding;protein metabolic process;reproductive process;sperm-egg recognition	adenyl nucleotide binding;adenyl ribonucleotide binding;ATP binding;binding;nucleotide binding;purine nucleotide binding;purine ribonucleoside triphosphate binding;purine ribonucleotide binding;ribonucleotide binding	aggresome;cell body;cell part;centrosome;chaperonin-containing T-complex;cytoplasmic part;cytoskeletal part;cytoskeleton;cytosolic part;inclusion body;intermediate filament cytoskeleton;intracellular non-membrane-bounded organelle;intracellular organelle;intracellular organelle part;intracellular part;macromolecular complex;microtubule;microtubule organizing center;non-membrane-bounded organelle;…	P42932	P42932	TCPQ_MOUSE
1.57873	1.77393	2.02878	1.51656	3.53798	2.73036	1.74256	2.52419	2.82646	1.43455	0.888993	2.48022	1.95515	1.54317	2.59691	2.79058	1.14386	2.04093	2.60808	2.99602	2.02157	1.61174	2.59401	2.63845	2.26435	2.69003	3.3101	1.93949	1.21588	2.60944	3.08312	0.866034	0.662695	0.254725	1.47683	2.05173	1.68982	3.24654	3.06409	3.19551	2.9443	2.36658		Activation of DNA fragmentation factor;Formation of Senescence-Associated Heterochromatin Foci (SAHF)	cellular component assembly;cellular component assembly at cellular level;cellular component organization;cellular component organization at cellular level;cellular component organization or biogenesis;cellular component organization or biogenesis at cellular level;cellular macromolecular complex assembly;cellular macromolecular complex subunit organization;cellular process;chromatin assembly;chr…	binding;DNA binding;nucleic acid binding	cell part;chromosomal part;intracellular membrane-bounded organelle;intracellular organelle;intracellular organelle part;intracellular part;macromolecular complex;membrane-bounded organelle;nucleosome;nucleus;organelle;organelle part;protein-DNA complex	P43274	P43274	H14_MOUSE
-1.56088	-1.66257	-2.32576	-2.87312	-0.0975771	-0.591794	-2.10423	-1.25448	-2.04468	-1.21859	-1.68414	-0.799052	-2.4523	-0.518261	-0.282962	-0.554353	-2.48524	-2.32948	-2.16455	-1.93804	0.238467	-0.951421	-1.8807	-2.35066	-0.729283	-2.30171	-2.538	-0.505795	-0.441619	-2.76105	-1.25745	-2.55414	-2.13157	-1.7644	-2.24368	-2.7122	-0.882713	-0.482977	-0.773985	-1.4416	-1.17902	-1.57112	WP_DISORDERS_OF_GALACTOSE_METABOLISM;WP_EICOSANOID_METABOLISM_VIA_CYCLOOXYGENASES_COX;WP_METAPATHWAY_BIOTRANSFORMATION_PHASE_I_AND_II;WP_PROSTAGLANDIN_SYNTHESIS_AND_REGULATION	Fructose biosynthesis;Pregnenolone biosynthesis		alcohol dehydrogenase (NADP+) activity;alditol:NADP+ 1-oxidoreductase activity;aldo-keto reductase (NADP) activity;catalytic activity;glyceraldehyde oxidoreductase activity;oxidoreductase activity;oxidoreductase activity, acting on CH-OH group of donors;oxidoreductase activity, acting on the aldehyde or oxo group of donors;oxidoreductase activity, acting on the CH-OH group of donors, NAD or NADP …	cell part;cytoplasm;intracellular membrane-bounded organelle;intracellular organelle;intracellular part;membrane-bounded organelle;nucleus;organelle	P45376	P45376	ALDR_MOUSE
-0.98854	-1.50052	-1.61721	-1.49048	-1.19433	-0.24724	-1.89432	-0.354321	-2.1355	-0.898089	-2.37058	-0.414485	-1.10279	-1.0981	-2.04985	-1.41953	-2.47739	-1.59565	-1.04777	-1.00751	-2.58324	-1.16173	-1.80974	-1.72457	-2.25941	-1.00377	-1.86195	-2.16696	-2.71926	-1.32594	-3.88223	-0.988985	-1.0209	-0.632074	-1.91464	-1.56158	-1.89044	-2.27471	-2.0719	-0.875139	-1.53438	-1.87096	WP_G13_SIGNALING_PATHWAY;WP_LEPTIN_SIGNALING_PATHWAY;WP_MICROTUBULE_CYTOSKELETON_REGULATION;WP_REGULATION_OF_ACTIN_CYTOSKELETON		actin cytoskeleton organization;actin filament depolymerization;actin filament organization;actin filament-based process;actin polymerization or depolymerization;cellular component disassembly;cellular component disassembly at cellular level;cellular component organization;cellular component organization at cellular level;cellular component organization or biogenesis;cellular component organizati…		actin cytoskeleton;cell part;cytoplasm;cytoskeleton;intracellular non-membrane-bounded organelle;intracellular organelle;intracellular organelle part;intracellular part;non-membrane-bounded organelle;nuclear matrix;nuclear part;organelle;organelle part	P45591	P45591	COF2_MOUSE
0.0404105	-0.253422	0.437926	0.113747	0.303895	0.562227	0.72542	0.877477	1.03633	0.447871	0.111839	1.43288	0.933429	-0.53526	0.547886	0.848386	0.338793	0.0426064	-0.0446672	-0.580124	0.447377	0.773565	0.532852	0.309131	-0.351576	0.0872107	0.218148	-0.0494823	-0.534075	-2.45054	0.155476	0.126061	-0.381435	0.969955	0.456841	0.0432625	0.18424	-0.0512104	-2.69555	0.518598	0.854697	-0.407147	WP_COMPLEMENT_SYSTEM		cellular macromolecule metabolic process;cellular metabolic process;cellular process;cellular protein metabolic process;macromolecule metabolic process;metabolic process;primary metabolic process;protein folding;protein metabolic process	binding;catalytic activity;cis-trans isomerase activity;drug binding;FK506 binding;isomerase activity;macrolide binding;peptidyl-prolyl cis-trans isomerase activity	cell part;cytoplasmic part;endoplasmic reticulum membrane;endoplasmic reticulum part;intracellular organelle part;intracellular part;membrane;membrane part;organelle membrane;organelle part	P45878	P45878	FKBP2_MOUSE
-0.958255	-0.964992	-0.647668	-0.67483	0.304414	-0.185771	-0.57975	0.222962	0.18984	-0.511544	0.478879	0.117337	-0.682484	-0.963586	0.460004	-0.449539	-0.63553	-0.523308	-0.0646162	0.0765991	-0.549357	-0.745862	-0.214988	0.0435505	-0.551482	-0.360102	0.403611	-0.422996	-0.727958	0.22076	0.327943	-0.188985	-0.867059	0.282233	-0.358998	-1.93209	-1.53198	0.0425358	-0.959419	-0.055953	-0.429511	-0.0161467	WP_AMINO_ACID_METABOLISM;WP_FATTY_ACID_BETAOXIDATION;WP_MITOCHONDRIAL_LONG_CHAIN_FATTY_ACID_BETAOXIDATION;WP_NUCLEAR_RECEPTORS_METAPATHWAY;WP_PPAR_SIGNALING_PATHWAY;WP_PPARALPHA_PATHWAY;WP_SUDDEN_INFANT_DEATH_SYNDROME_SIDS_SUSCEPTIBILITY_PATHWAYS	Beta oxidation of decanoyl-CoA to octanoyl-CoA-CoA;Beta oxidation of octanoyl-CoA to hexanoyl-CoA;mitochondrial fatty acid beta-oxidation of unsaturated fatty acids	amine biosynthetic process;amine metabolic process;anatomical structure development;betaine biosynthetic process;betaine metabolic process;biological regulation;biosynthetic process;carbohydrate biosynthetic process;carbohydrate metabolic process;carboxylic acid biosynthetic process;carboxylic acid catabolic process;carboxylic acid metabolic process;cardiac cell differentiation;cardiac muscle cel…	acyl-CoA dehydrogenase activity;binding;catalytic activity;coenzyme binding;cofactor binding;flavin adenine dinucleotide binding;medium-chain-acyl-CoA dehydrogenase activity;oxidoreductase activity;oxidoreductase activity, acting on the CH-CH group of donors	axon;cell part;cell projection;cytoplasmic part;intracellular membrane-bounded organelle;intracellular organelle;intracellular organelle lumen;intracellular organelle part;intracellular part;membrane-bounded organelle;membrane-enclosed lumen;mitochondrial matrix;mitochondrial part;mitochondrion;neuron projection;organelle;organelle lumen;organelle part	P45952	P45952	ACADM_MOUSE
0.816535	0.580198	0.869594	0.489842	0.668082	0.158258	0.417505	0.708934	-0.125844	0.321049	0.343279	0.529155	0.519233	0.499657	0.651797	0.367953	-0.196807	-0.18472	-0.163899	0.773717	0.328821	0.544084	0.22072	0.657917	0.254685	-0.113179	-1.82198	0.338313	0.285833	-2.85339	0.370591	-0.688092	0.561537	1.18897	1.30524	0.698503	0.6431	0.724745	0.321027	0.646462	0.623302	0.627476	WP_BRAINDERIVED_NEUROTROPHIC_FACTOR_BDNF_SIGNALING_PATHWAY;WP_SYNAPTIC_VESICLE_PATHWAY;WP_VASOPRESSINREGULATED_WATER_REABSORPTION	COPI-dependent Golgi-to-ER retrograde traffic;COPII (Coat Protein 2) Mediated Vesicle Transport;COPI-mediated anterograde transport;Intra-Golgi traffic;Retrograde transport at the Trans-Golgi-Network;Trafficking of GluR2-containing AMPA receptors	biological regulation;cation transport;establishment of localization;establishment of protein localization;ion transport;metal ion transport;monovalent inorganic cation transport;positive regulation of biological process;positive regulation of cellular metabolic process;positive regulation of cellular process;positive regulation of macromolecule metabolic process;positive regulation of metabolic …	adenyl nucleotide binding;adenyl ribonucleotide binding;ATP binding;ATPase activity;ATPase activity, coupled;binding;catalytic activity;cation binding;hydrolase activity;hydrolase activity, acting on acid anhydrides;hydrolase activity, acting on acid anhydrides, in phosphorus-containing anhydrides;ion binding;metal ion binding;nucleoside-triphosphatase activity;nucleotide binding;protein binding;…	cell part;cytoplasm;intracellular part;membrane;plasma membrane	P46460	P46460	NSF_MOUSE
-0.995104	-1.95422	-1.10961	-1.19827	-0.968419	-0.615609	-0.573627	-0.456969	-1.88744	-0.372512	-1.10741	-0.95085	-0.384089	-2.44445	-0.672183	-0.785192	-0.839351	-0.975048	-0.711907	-1.04044	-0.310014	-0.598082	-0.703996	-0.676757	-1.84747	-1.14102	-0.747884	-0.756631	-0.36621	-1.96541	-1.34267	-2.13363	-0.776834	-0.856306	-0.764322	-0.998072	-0.0451689	-0.718029	-1.36943	-0.534016	-0.689939	-1.14562						P46471	P46471	PRS7_MOUSE
-0.438246	0.504101	-0.0650988	-0.569476	0.826732	0.676031	0.582046	0.83695	0.0665336	0.768477	0.610594	0.551284	0.482164	0.696964	0.752634	1.04694	0.982371	-0.577655	0.36168	0.291972	-0.191388	0.756434	0.0465994	-0.0529528	-0.287594	0.165576	0.266557	0.221809	0.484767	-2.68451	0.33596	0.780702	-0.168198	0.14666	0.183679	-2.1957	-0.189993	-0.148062	0.0409517	-0.186285	0.263548	0.0737591	WP_FOCAL_ADHESION_PI3KAKTMTORSIGNALING_PATHWAY;WP_INTRACELLULAR_TRAFFICKING_PROTEINS_INVOLVED_IN_CMT_NEUROPATHY;WP_VASOPRESSINREGULATED_WATER_REABSORPTION	RAB geranylgeranylation;TBC/RABGAPs	biological regulation;cation transport;cell cycle;cellular process;cellular response to stimulus;establishment of localization;establishment of localization in cell;establishment of melanosome localization;establishment of organelle localization;establishment of pigment granule localization;establishment of protein localization;establishment of vesicle localization;ferric iron transport;intracell…	binding;catalytic activity;GDP binding;GTP binding;GTPase activity;guanyl nucleotide binding;guanyl ribonucleotide binding;hydrolase activity;hydrolase activity, acting on acid anhydrides;hydrolase activity, acting on acid anhydrides, in phosphorus-containing anhydrides;nucleoside-triphosphatase activity;nucleotide binding;purine nucleotide binding;purine ribonucleoside triphosphate binding;purin…	cell part;cytoplasmic membrane-bounded vesicle;cytoplasmic part;cytoplasmic vesicle;cytoplasmic vesicle membrane;cytoplasmic vesicle part;endocytic vesicle;endocytic vesicle membrane;endosomal part;endosome membrane;intracellular membrane-bounded organelle;intracellular organelle;intracellular organelle part;intracellular part;membrane;membrane-bounded organelle;membrane-bounded vesicle;mitochond…	P46638	P46638;P62492	RB11B_MOUSE
-0.723209	0.182651	0.275075	0.0194292	0.548865	0.643062	0.27181	0.446061	0.373643	0.373942	0.660753	0.45143	-0.917843	0.182275	0.772816	0.431661	-0.0820084	-0.133603	1.04633	-0.0868111	0.565364	0.423888	0.67086	0.52908	-2.07839	0.358395	0.00131321	0.676841	0.472852	0.734114	0.840157	0.475666	-0.394793	0.460789	0.35958	-0.164738	-0.384793	0.723487	0.0295591	0.713801	0.454481	0.693837	WP_ETHANOL_EFFECTS_ON_HISTONE_MODIFICATIONS;WP_FATTY_ACID_OMEGAOXIDATION;WP_FLUOROACETIC_ACID_TOXICITY;WP_TRYPTOPHAN_METABOLISM	Ethanol oxidation;Metabolism of serotonin	alcohol catabolic process;alcohol metabolic process;catabolic process;ethanol catabolic process;ethanol metabolic process;metabolic process;primary alcohol catabolic process;primary alcohol metabolic process;small molecule catabolic process;small molecule metabolic process	aldehyde dehydrogenase (NAD) activity;catalytic activity;oxidoreductase activity;oxidoreductase activity, acting on the aldehyde or oxo group of donors;oxidoreductase activity, acting on the aldehyde or oxo group of donors, NAD or NADP as acceptor	cell part;cytoplasmic part;intracellular membrane-bounded organelle;intracellular organelle;intracellular organelle lumen;intracellular organelle part;intracellular part;membrane-bounded organelle;membrane-enclosed lumen;mitochondrial matrix;mitochondrial part;mitochondrion;organelle;organelle lumen;organelle part	P47738	P47738	ALDH2_MOUSE
-0.484858	-0.0439034	-0.141091	-0.552647	0.379419	-0.0244331	0.498442	0.0635557	-0.264547	0.0845485	-0.0285244	-0.271174	0.44153	0.104164	-0.236947	0.00231171	-0.71564	-2.58487	-0.668472	-1.6986	-2.37024	0.377447	-0.374089	0.0917549	-2.62288	-0.0323992	-0.0275316	0.15143	0.281461	-0.0272646	0.125431	0.153943	-0.514064	0.0981236	-0.439687	-2.13345	-0.0529938	-0.601592	-0.823605	-0.175007	-0.142241	-0.270387		Advanced glycosylation endproduct receptor signaling;COPI-independent Golgi-to-ER retrograde traffic;COPI-mediated anterograde transport;Factors involved in megakaryocyte development and platelet production;HSP90 chaperone cycle for steroid hormone receptors (SHR);MHC class II antigen presentation	actin cytoskeleton organization;actin filament capping;actin filament-based process;biological regulation;cellular component organization;cellular component organization at cellular level;cellular component organization or biogenesis;cellular component organization or biogenesis at cellular level;cellular process;cytoskeleton organization;negative regulation of actin filament depolymerization;neg…		cell cortex part;cell part;cortical cytoskeleton;cytoplasmic part;cytoskeletal part;cytoskeleton;F-actin capping protein complex;intracellular non-membrane-bounded organelle;intracellular organelle;intracellular organelle part;intracellular part;macromolecular complex;membrane;non-membrane-bounded organelle;organelle;organelle part;protein complex	P47754	P47754	CAZA2_MOUSE
-0.862031	-0.457727	-0.671892	-0.679444	0.140099	0.271926	-1.6965	-0.446367	-1.15216	-0.0626168	-0.233047	-0.206005	-0.135697	-1.75041	-1.33997	-0.269652	-0.626535	-2.19067	-2.11708	-0.704566	-2.16102	-0.954086	-1.00151	-0.39919	-2.06313	-2.0959	-1.99863	-0.630546	0.218235	-0.0621099	-0.730243	-0.419131	-0.688025	-0.248405	-0.21646	-0.53878	-0.421947	0.0337839	-0.46258	-1.00357	-1.05164	-1.10536	WP_VEGFAVEGFR2_SIGNALING	COPI-independent Golgi-to-ER retrograde traffic;COPI-mediated anterograde transport;Factors involved in megakaryocyte development and platelet production;HSP90 chaperone cycle for steroid hormone receptors (SHR);MHC class II antigen presentation	actin cytoskeleton organization;actin filament capping;actin filament-based process;anatomical structure development;barbed-end actin filament capping;biological regulation;cell development;cell projection assembly;cell projection organization;cellular component assembly;cellular component assembly at cellular level;cellular component organization;cellular component organization at cellular level…		cell cortex part;cell junction;cell part;cell projection;cell-cell contact zone;cell-cell junction;contractile fiber part;cortical cytoskeleton;cytoplasmic part;cytoskeletal calyx;cytoskeletal part;cytoskeleton;F-actin capping protein complex;intercalated disc;intracellular non-membrane-bounded organelle;intracellular organelle;intracellular organelle part;intracellular part;lamellipodium;macromo…	P47757	P47757	CAPZB_MOUSE
-1.50216	-1.77617	-1.57141	-2.39671	-1.17351	-2.28561	-1.0325	-2.11927	-2.19168	0.164667	-1.72224	-0.970598	-1.12792	-1.99098	-0.588684	-1.96456	-0.170582	-0.689595	-2.35668	-2.05911	-2.19306	-1.81111	-1.71698	-1.35203	-2.81015	-2.21152	-2.39939	-2.45935	-2.34084	-0.336253	-2.08368	-1.53253	-1.40346	-1.02801	-0.64836	-1.80623	-1.99424	-1.87344	-1.29008	-0.717129	-0.38801	-2.14727	WP_AMINO_ACID_METABOLISM;WP_GLUTATHIONE_METABOLISM;WP_METAPATHWAY_BIOTRANSFORMATION_PHASE_I_AND_II;WP_NRF2_PATHWAY;WP_NUCLEAR_RECEPTORS_METAPATHWAY;WP_OXIDATIVE_STRESS_RESPONSE;WP_SELENIUM_MICRONUTRIENT_NETWORK;WP_SULFATION_BIOTRANSFORMATION_REACTION;WP_TRANSSULFURATION_ONECARBON_METABOLISM_AND_RELATED_PATHWAYS;WP_VITAMIN_DSENSITIVE_CALCIUM_SIGNALING_IN_DEPRESSION	Detoxification of Reactive Oxygen Species;Interconversion of nucleotide di- and triphosphates;TP53 Regulates Metabolic Genes	amine metabolic process;biological regulation;carboxylic acid metabolic process;cell redox homeostasis;cellular amine metabolic process;cellular amino acid metabolic process;cellular homeostasis;cellular ketone metabolic process;cellular metabolic process;cellular modified amino acid metabolic process;cellular nitrogen compound metabolic process;cellular process;glutathione metabolic process;home…	antioxidant activity;binding;catalytic activity;coenzyme binding;cofactor binding;disulfide oxidoreductase activity;flavin adenine dinucleotide binding;glutathione disulfide oxidoreductase activity;glutathione-disulfide reductase activity;NADP binding;nucleotide binding;oxidoreductase activity;oxidoreductase activity, acting on a sulfur group of donors;oxidoreductase activity, acting on a sulfur …	cell part;cytoplasmic part;intracellular membrane-bounded organelle;intracellular organelle;intracellular part;membrane-bounded organelle;mitochondrion;organelle	P47791	P47791	GSHR_MOUSE
0.340514	0.152551	0.575318	0.23488	0.0622768	0.17417	-1.64181	0.508922	0.345582	-0.534173	-0.0220985	-0.282731	-0.319256	-1.53012	-0.00626755	0.0838375	-1.72102	-0.319801	-0.126202	-0.11306	-1.53995	-0.455439	0.154658	0.160712	-0.620565	-0.408758	0.197271	-0.472539	-0.101186	-0.07899	0.54123	-0.143322	0.319453	1.09301	0.8641	-0.138328	0.205076	-0.0149775	-0.112786	0.657473	0.314202	0.255441	WP_AEROBIC_GLYCOLYSIS;WP_CLEAR_CELL_RENAL_CELL_CARCINOMA_PATHWAYS;WP_GLYCOLYSIS_AND_GLUCONEOGENESIS;WP_INSULIN_SIGNALING	Glycolysis	alcohol catabolic process;alcohol metabolic process;anatomical structure homeostasis;biological regulation;carbohydrate catabolic process;carbohydrate homeostasis;carbohydrate metabolic process;catabolic process;cellular carbohydrate catabolic process;cellular carbohydrate metabolic process;cellular component assembly;cellular component organization;cellular component organization or biogenesis;c…	6-phosphofructokinase activity;adenyl nucleotide binding;adenyl ribonucleotide binding;ATP binding;binding;carbohydrate binding;carbohydrate kinase activity;catalytic activity;cation binding;fructose binding;ion binding;kinase activity;metal ion binding;monosaccharide binding;nucleotide binding;phosphofructokinase activity;phosphotransferase activity, alcohol group as acceptor;purine nucleotide b…	6-phosphofructokinase complex;apical plasma membrane;cell part;cytoplasmic part;cytosol;cytosolic part;intracellular part;macromolecular complex;membrane part;plasma membrane part;protein complex	P47857	P12382;P47857	PFKAM_MOUSE
2.30583	1.75772	2.1691	2.19076	1.98115	2.44634	2.01154	2.67077	2.44965	2.35366	1.84821	2.53413	2.16537	1.60747	2.8167	2.27009	1.76798	2.1688	2.27586	1.57095	2.12218	2.63964	2.23823	2.14941	2.01054	2.01219	1.83434	1.41489	1.72891	1.82531	2.29993	1.9485	1.97805	2.43309	2.37899	2.07059	2.28559	1.99335	2.12939	2.52833	2.51642	1.77874	WP_CYTOPLASMIC_RIBOSOMAL_PROTEINS	GTP hydrolysis and joining of the 60S ribosomal subunit;Nonsense Mediated Decay (NMD) enhanced by the Exon Junction Complex (EJC);Nonsense Mediated Decay (NMD) independent of the Exon Junction Complex (EJC);SRP-dependent cotranslational protein targeting to membrane	biosynthetic process;cellular biosynthetic process;cellular macromolecule biosynthetic process;cellular macromolecule metabolic process;cellular metabolic process;cellular process;cellular protein metabolic process;macromolecule biosynthetic process;macromolecule metabolic process;metabolic process;primary metabolic process;protein metabolic process;translation	structural constituent of ribosome;structural molecule activity	cell part;cytoplasm;cytoplasmic part;intracellular non-membrane-bounded organelle;intracellular organelle;intracellular organelle part;intracellular part;macromolecular complex;non-membrane-bounded organelle;nuclear part;nucleolus;organelle;organelle part;ribonucleoprotein complex;ribosome	P47911	P47911	RL6_MOUSE
-0.955799	-1.21816	-0.0624895	-0.354374	-0.00691032	0.320843	-1.46748	0.532581	-1.06156	-1.51905	-1.23212	0.244934	-0.293489	-0.0403547	1.26222	0.158664	-0.906414	0.0496578	-0.351166	-0.86655	0.466942	1.25008	1.28511	-0.505432	-0.0103378	-0.246667	-1.14545	-1.95003	-1.24847	-1.79321	0.0018549	-2.07289	-0.537596	-0.228168	-0.333466	-0.550839	-1.31491	-0.786929	-0.647277	-0.423045	-0.278427	-2.38337	WP_CYTOPLASMIC_RIBOSOMAL_PROTEINS	GTP hydrolysis and joining of the 60S ribosomal subunit;Nonsense Mediated Decay (NMD) enhanced by the Exon Junction Complex (EJC);Nonsense Mediated Decay (NMD) independent of the Exon Junction Complex (EJC);SRP-dependent cotranslational protein targeting to membrane	biosynthetic process;cellular biosynthetic process;cellular macromolecule biosynthetic process;cellular macromolecule metabolic process;cellular metabolic process;cellular process;cellular protein metabolic process;macromolecule biosynthetic process;macromolecule metabolic process;metabolic process;primary metabolic process;protein metabolic process;translation	structural constituent of ribosome;structural molecule activity	cell part;cytoplasmic part;intracellular non-membrane-bounded organelle;intracellular organelle;intracellular part;macromolecular complex;non-membrane-bounded organelle;organelle;ribonucleoprotein complex;ribosome	P47915	P47915;W4VSN7	RL29_MOUSE
[truncated: 888 more rows]
[truncated: 2 more columns]
