# Supplementary material for: Deep visual proteomics uncovers nociceptor diversity and pain targets
Source: Nat Commun. 2026 Apr 11;17:3437. doi: 10.1038/s41467-026-71418-8 (PMC13076600; doi:10.1038/s41467-026-71418-8)
Supplement: Supplementary file 11 — Source Data [file 41467_2026_71418_MOESM11_ESM.zip › SourceData_updated names/Fig3bcdef/FIG3e_Pathways.txt]

ONTOLOGY	ID	Description	setSize	enrichmentScore	NES	pvalue	p.adjust	qvalue	rank	leading_edge	core_enrichment
BP	GO:0009060	aerobic respiration	63	0.564607307780265	2.14576134557496	5.54861711912985e-07	0.0016599591355645	0.00157937171890177	376	tags=67%, list=34%, signal=47%	ENSMUSG00000064354/ENSMUSG00000038690/ENSMUSG00000027187/ENSMUSG00000020022/ENSMUSG00000000168/ENSMUSG00000025968/ENSMUSG00000000088/ENSMUSG00000025651/ENSMUSG00000020664/ENSMUSG00000030541/ENSMUSG00000036199/ENSMUSG00000022477/ENSMUSG00000020321/ENSMUSG00000019179/ENSMUSG00000004789/ENSMUSG00000005683/ENSMUSG00000031059/ENSMUSG00000020456/ENSMUSG00000021748/ENSMUSG00000063882/ENSMUSG00000038462/…
BP	GO:0045333	cellular respiration	72	0.540863890962673	2.14037067128424	1.441771107902e-06	0.0016599591355645	0.00157937171890177	376	tags=65%, list=34%, signal=46%	ENSMUSG00000064354/ENSMUSG00000038690/ENSMUSG00000027187/ENSMUSG00000020022/ENSMUSG00000000168/ENSMUSG00000025968/ENSMUSG00000000088/ENSMUSG00000022565/ENSMUSG00000025651/ENSMUSG00000020664/ENSMUSG00000032314/ENSMUSG00000030541/ENSMUSG00000036199/ENSMUSG00000022477/ENSMUSG00000020321/ENSMUSG00000019179/ENSMUSG00000004789/ENSMUSG00000005683/ENSMUSG00000031059/ENSMUSG00000020456/ENSMUSG00000004610/…
CC	GO:0098798	mitochondrial protein-containing complex	70	0.535528364348175	2.11022100985836	1.30522889319264e-06	0.0016599591355645	0.00157937171890177	376	tags=66%, list=34%, signal=46%	ENSMUSG00000064354/ENSMUSG00000038690/ENSMUSG00000020022/ENSMUSG00000000168/ENSMUSG00000025968/ENSMUSG00000000088/ENSMUSG00000025651/ENSMUSG00000020664/ENSMUSG00000032314/ENSMUSG00000093904/ENSMUSG00000036199/ENSMUSG00000052337/ENSMUSG00000031059/ENSMUSG00000031633/ENSMUSG00000004264/ENSMUSG00000004610/ENSMUSG00000021748/ENSMUSG00000063882/ENSMUSG00000038462/ENSMUSG00000031818/ENSMUSG00000032279/…
BP	GO:0006091	generation of precursor metabolites and energy	111	0.467265384122798	2.00430293143718	3.97906783934948e-06	0.00343592507927828	0.00326911836696028	320	tags=53%, list=29%, signal=42%	ENSMUSG00000060961/ENSMUSG00000064354/ENSMUSG00000033059/ENSMUSG00000038690/ENSMUSG00000004267/ENSMUSG00000027187/ENSMUSG00000020022/ENSMUSG00000000168/ENSMUSG00000025968/ENSMUSG00000023456/ENSMUSG00000000088/ENSMUSG00000022565/ENSMUSG00000025651/ENSMUSG00000020664/ENSMUSG00000037012/ENSMUSG00000032314/ENSMUSG00000030541/ENSMUSG00000021957/ENSMUSG00000036199/ENSMUSG00000022477/ENSMUSG00000020321/…
BP	GO:0015980	energy derivation by oxidation of organic compounds	85	0.476881988600014	1.93335805160517	2.14236705982414e-05	0.0147994716492652	0.0140809893910968	295	tags=48%, list=27%, signal=38%	ENSMUSG00000064354/ENSMUSG00000033059/ENSMUSG00000038690/ENSMUSG00000027187/ENSMUSG00000020022/ENSMUSG00000000168/ENSMUSG00000025968/ENSMUSG00000000088/ENSMUSG00000022565/ENSMUSG00000025651/ENSMUSG00000020664/ENSMUSG00000032314/ENSMUSG00000030541/ENSMUSG00000036199/ENSMUSG00000022477/ENSMUSG00000020321/ENSMUSG00000047963/ENSMUSG00000019179/ENSMUSG00000004789/ENSMUSG00000005683/ENSMUSG00000031059/…
BP	GO:0006082	organic acid metabolic process	130	0.410540892262618	1.7907162192206	4.2276037839674e-05	0.0182526793372793	0.0173665513336135	242	tags=41%, list=22%, signal=36%	ENSMUSG00000060961/ENSMUSG00000004267/ENSMUSG00000038776/ENSMUSG00000000168/ENSMUSG00000023456/ENSMUSG00000030246/ENSMUSG00000020664/ENSMUSG00000037012/ENSMUSG00000032314/ENSMUSG00000027984/ENSMUSG00000053398/ENSMUSG00000021460/ENSMUSG00000030541/ENSMUSG00000026618/ENSMUSG00000036880/ENSMUSG00000033307/ENSMUSG00000027227/ENSMUSG00000022477/ENSMUSG00000020321/ENSMUSG00000032418/ENSMUSG00000019179/…
BP	GO:0019752	carboxylic acid metabolic process	130	0.410540892262618	1.7907162192206	4.2276037839674e-05	0.0182526793372793	0.0173665513336135	242	tags=41%, list=22%, signal=36%	ENSMUSG00000060961/ENSMUSG00000004267/ENSMUSG00000038776/ENSMUSG00000000168/ENSMUSG00000023456/ENSMUSG00000030246/ENSMUSG00000020664/ENSMUSG00000037012/ENSMUSG00000032314/ENSMUSG00000027984/ENSMUSG00000053398/ENSMUSG00000021460/ENSMUSG00000030541/ENSMUSG00000026618/ENSMUSG00000036880/ENSMUSG00000033307/ENSMUSG00000027227/ENSMUSG00000022477/ENSMUSG00000020321/ENSMUSG00000032418/ENSMUSG00000019179/…
BP	GO:0043436	oxoacid metabolic process	130	0.410540892262618	1.7907162192206	4.2276037839674e-05	0.0182526793372793	0.0173665513336135	242	tags=41%, list=22%, signal=36%	ENSMUSG00000060961/ENSMUSG00000004267/ENSMUSG00000038776/ENSMUSG00000000168/ENSMUSG00000023456/ENSMUSG00000030246/ENSMUSG00000020664/ENSMUSG00000037012/ENSMUSG00000032314/ENSMUSG00000027984/ENSMUSG00000053398/ENSMUSG00000021460/ENSMUSG00000030541/ENSMUSG00000026618/ENSMUSG00000036880/ENSMUSG00000033307/ENSMUSG00000027227/ENSMUSG00000022477/ENSMUSG00000020321/ENSMUSG00000032418/ENSMUSG00000019179/…
CC	GO:0005740	mitochondrial envelope	131	0.400140614428856	1.75292623480174	8.56937067229464e-05	0.032887340335673	0.0312907312735718	359	tags=50%, list=32%, signal=39%	ENSMUSG00000064354/ENSMUSG00000038690/ENSMUSG00000000308/ENSMUSG00000027187/ENSMUSG00000018042/ENSMUSG00000020022/ENSMUSG00000025968/ENSMUSG00000026509/ENSMUSG00000000088/ENSMUSG00000022565/ENSMUSG00000030246/ENSMUSG00000025651/ENSMUSG00000037012/ENSMUSG00000027984/ENSMUSG00000030541/ENSMUSG00000036932/ENSMUSG00000093904/ENSMUSG00000073838/ENSMUSG00000036199/ENSMUSG00000036880/ENSMUSG00000027875/…
CC	GO:0031966	mitochondrial membrane	123	0.403185441326403	1.75217196472981	0.00010306910744561	0.0356000697117139	0.033871763520547	359	tags=50%, list=32%, signal=38%	ENSMUSG00000064354/ENSMUSG00000038690/ENSMUSG00000000308/ENSMUSG00000018042/ENSMUSG00000020022/ENSMUSG00000025968/ENSMUSG00000000088/ENSMUSG00000022565/ENSMUSG00000030246/ENSMUSG00000025651/ENSMUSG00000037012/ENSMUSG00000027984/ENSMUSG00000030541/ENSMUSG00000036932/ENSMUSG00000093904/ENSMUSG00000073838/ENSMUSG00000036199/ENSMUSG00000036880/ENSMUSG00000027875/ENSMUSG00000019179/ENSMUSG00000052337/…
CC	GO:0005739	mitochondrion	282	0.341318199675841	1.63422298857555	0.000114337760046341	0.0359020566545512	0.0341590896521223	309	tags=40%, list=28%, signal=38%	ENSMUSG00000001270/ENSMUSG00000064354/ENSMUSG00000038690/ENSMUSG00000000308/ENSMUSG00000027187/ENSMUSG00000018042/ENSMUSG00000028383/ENSMUSG00000020022/ENSMUSG00000000168/ENSMUSG00000020396/ENSMUSG00000025968/ENSMUSG00000026509/ENSMUSG00000000088/ENSMUSG00000022565/ENSMUSG00000030246/ENSMUSG00000025651/ENSMUSG00000020664/ENSMUSG00000026456/ENSMUSG00000037012/ENSMUSG00000032314/ENSMUSG00000027984/…
CC	GO:0031226	intrinsic component of plasma membrane	28	0.612726486660477	1.97904794974152	0.000154510823564054	0.0409418391121562	0.0389542015994123	143	tags=43%, list=13%, signal=38%	ENSMUSG00000060961/ENSMUSG00000028931/ENSMUSG00000032336/ENSMUSG00000033161/ENSMUSG00000061981/ENSMUSG00000023845/ENSMUSG00000052387/ENSMUSG00000069662/ENSMUSG00000047963/ENSMUSG00000007097/ENSMUSG00000031328/ENSMUSG00000025240
MF	GO:0016491	oxidoreductase activity	104	0.420522763591798	1.78549869086483	0.000165948392463864	0.0409418391121562	0.0389542015994123	247	tags=43%, list=22%, signal=37%	ENSMUSG00000064354/ENSMUSG00000027187/ENSMUSG00000028931/ENSMUSG00000018042/ENSMUSG00000028383/ENSMUSG00000000168/ENSMUSG00000025968/ENSMUSG00000000088/ENSMUSG00000030246/ENSMUSG00000020664/ENSMUSG00000026456/ENSMUSG00000032314/ENSMUSG00000021072/ENSMUSG00000027984/ENSMUSG00000053398/ENSMUSG00000030541/ENSMUSG00000036932/ENSMUSG00000029311/ENSMUSG00000024661/ENSMUSG00000027227/ENSMUSG00000020321/…
BP	GO:0044281	small molecule metabolic process	216	0.349187165832544	1.6193135996978	0.000164523772688937	0.0409418391121562	0.0389542015994123	320	tags=44%, list=29%, signal=38%	ENSMUSG00000060961/ENSMUSG00000064354/ENSMUSG00000038690/ENSMUSG00000004267/ENSMUSG00000027187/ENSMUSG00000028931/ENSMUSG00000038776/ENSMUSG00000018042/ENSMUSG00000020022/ENSMUSG00000000168/ENSMUSG00000025968/ENSMUSG00000023456/ENSMUSG00000030246/ENSMUSG00000020664/ENSMUSG00000037012/ENSMUSG00000032314/ENSMUSG00000027984/ENSMUSG00000053398/ENSMUSG00000021460/ENSMUSG00000030541/ENSMUSG00000026618/…
CC	GO:0005743	mitochondrial inner membrane	98	0.420489756286414	1.75949858565407	0.000348123347070779	0.0801612027188314	0.0762695501442086	359	tags=52%, list=32%, signal=39%	ENSMUSG00000064354/ENSMUSG00000038690/ENSMUSG00000000308/ENSMUSG00000018042/ENSMUSG00000020022/ENSMUSG00000025968/ENSMUSG00000000088/ENSMUSG00000030246/ENSMUSG00000025651/ENSMUSG00000027984/ENSMUSG00000030541/ENSMUSG00000036932/ENSMUSG00000073838/ENSMUSG00000036199/ENSMUSG00000036880/ENSMUSG00000027875/ENSMUSG00000019179/ENSMUSG00000052337/ENSMUSG00000031059/ENSMUSG00000002332/ENSMUSG00000031633/…
MF	GO:0030695	GTPase regulator activity	20	-0.663636384497936	-2.05525469769018	0.000439522772467129	0.0809854057266782	0.0770537398831833	141	tags=45%, list=13%, signal=40%	ENSMUSG00000031093/ENSMUSG00000026159/ENSMUSG00000030824/ENSMUSG00000024639/ENSMUSG00000024493/ENSMUSG00000052142/ENSMUSG00000038665/ENSMUSG00000059810/ENSMUSG00000030844
MF	GO:0060589	nucleoside-triphosphatase regulator activity	20	-0.663636384497936	-2.05525469769018	0.000439522772467129	0.0809854057266782	0.0770537398831833	141	tags=45%, list=13%, signal=40%	ENSMUSG00000031093/ENSMUSG00000026159/ENSMUSG00000030824/ENSMUSG00000024639/ENSMUSG00000024493/ENSMUSG00000052142/ENSMUSG00000038665/ENSMUSG00000059810/ENSMUSG00000030844
BP	GO:0032787	monocarboxylic acid metabolic process	81	0.436044629343145	1.7567039382202	0.000442068184817137	0.0809854057266782	0.0770537398831833	295	tags=51%, list=27%, signal=40%	ENSMUSG00000060961/ENSMUSG00000004267/ENSMUSG00000038776/ENSMUSG00000000168/ENSMUSG00000023456/ENSMUSG00000030246/ENSMUSG00000020664/ENSMUSG00000037012/ENSMUSG00000032314/ENSMUSG00000027984/ENSMUSG00000053398/ENSMUSG00000021460/ENSMUSG00000030541/ENSMUSG00000036880/ENSMUSG00000033307/ENSMUSG00000027227/ENSMUSG00000032418/ENSMUSG00000059316/ENSMUSG00000032083/ENSMUSG00000062908/ENSMUSG00000020456/…
CC	GO:0019866	organelle inner membrane	101	0.415637091022477	1.74988342233269	0.00044549007203442	0.0809854057266782	0.0770537398831833	359	tags=51%, list=32%, signal=38%	ENSMUSG00000064354/ENSMUSG00000038690/ENSMUSG00000000308/ENSMUSG00000018042/ENSMUSG00000020022/ENSMUSG00000025968/ENSMUSG00000000088/ENSMUSG00000030246/ENSMUSG00000025651/ENSMUSG00000027984/ENSMUSG00000030541/ENSMUSG00000036932/ENSMUSG00000073838/ENSMUSG00000036199/ENSMUSG00000036880/ENSMUSG00000027875/ENSMUSG00000019179/ENSMUSG00000052337/ENSMUSG00000031059/ENSMUSG00000002332/ENSMUSG00000031633/…
CC	GO:0098800	inner mitochondrial membrane protein complex	49	0.512872293303152	1.87304034185994	0.000488999039841388	0.0844501341806077	0.0803502632834112	376	tags=61%, list=34%, signal=42%	ENSMUSG00000064354/ENSMUSG00000038690/ENSMUSG00000020022/ENSMUSG00000025968/ENSMUSG00000000088/ENSMUSG00000025651/ENSMUSG00000036199/ENSMUSG00000052337/ENSMUSG00000031059/ENSMUSG00000004264/ENSMUSG00000063882/ENSMUSG00000038462/ENSMUSG00000031818/ENSMUSG00000079508/ENSMUSG00000025428/ENSMUSG00000022551/ENSMUSG00000064356/ENSMUSG00000024099/ENSMUSG00000038845/ENSMUSG00000027673/ENSMUSG00000020153/…
CC	GO:1902495	transmembrane transporter complex	33	0.562904156709181	1.89762660080819	0.00058845537316625	0.0923874935871013	0.0879022811016762	303	tags=58%, list=27%, signal=43%	ENSMUSG00000028931/ENSMUSG00000020022/ENSMUSG00000025968/ENSMUSG00000025651/ENSMUSG00000033161/ENSMUSG00000036199/ENSMUSG00000029467/ENSMUSG00000007097/ENSMUSG00000031059/ENSMUSG00000025240/ENSMUSG00000007041/ENSMUSG00000063882/ENSMUSG00000038462/ENSMUSG00000022551/ENSMUSG00000024099/ENSMUSG00000026576/ENSMUSG00000027673/ENSMUSG00000020153/ENSMUSG00000029632
BP	GO:0006119	oxidative phosphorylation	45	0.513346250018177	1.83605262722925	0.000580763256318513	0.0923874935871013	0.0879022811016762	376	tags=60%, list=34%, signal=41%	ENSMUSG00000064354/ENSMUSG00000038690/ENSMUSG00000020022/ENSMUSG00000025968/ENSMUSG00000000088/ENSMUSG00000025651/ENSMUSG00000020664/ENSMUSG00000036199/ENSMUSG00000031059/ENSMUSG00000063882/ENSMUSG00000038462/ENSMUSG00000031818/ENSMUSG00000025428/ENSMUSG00000022551/ENSMUSG00000064356/ENSMUSG00000024099/ENSMUSG00000027673/ENSMUSG00000020153/ENSMUSG00000027282/ENSMUSG00000025393/ENSMUSG00000037916/…
CC	GO:1990204	oxidoreductase complex	47	0.498532978787006	1.80458267095721	0.000643481580380445	0.0966341468971329	0.0919427686017276	303	tags=55%, list=27%, signal=42%	ENSMUSG00000027187/ENSMUSG00000018042/ENSMUSG00000020022/ENSMUSG00000000168/ENSMUSG00000025968/ENSMUSG00000030246/ENSMUSG00000025651/ENSMUSG00000020664/ENSMUSG00000032314/ENSMUSG00000036199/ENSMUSG00000004789/ENSMUSG00000031059/ENSMUSG00000020456/ENSMUSG00000004610/ENSMUSG00000021748/ENSMUSG00000063882/ENSMUSG00000038462/ENSMUSG00000032279/ENSMUSG00000022551/ENSMUSG00000002010/ENSMUSG00000010914/…
BP	GO:0006873	cellular ion homeostasis	41	0.509555574577625	1.79723058391199	0.000813049872343459	0.117011427461429	0.111330776379661	121	tags=29%, list=11%, signal=27%	ENSMUSG00000060961/ENSMUSG00000001270/ENSMUSG00000030669/ENSMUSG00000032336/ENSMUSG00000033161/ENSMUSG00000024661/ENSMUSG00000002985/ENSMUSG00000029467/ENSMUSG00000007097/ENSMUSG00000052337/ENSMUSG00000023912/ENSMUSG00000031328
CC	GO:1990351	transporter complex	34	0.554090256727708	1.8731201385715	0.00100397244585044	0.138708833118697	0.131974820039793	373	tags=68%, list=34%, signal=46%	ENSMUSG00000028931/ENSMUSG00000020022/ENSMUSG00000025968/ENSMUSG00000025651/ENSMUSG00000033161/ENSMUSG00000036199/ENSMUSG00000029467/ENSMUSG00000007097/ENSMUSG00000031059/ENSMUSG00000025240/ENSMUSG00000007041/ENSMUSG00000063882/ENSMUSG00000038462/ENSMUSG00000022551/ENSMUSG00000024099/ENSMUSG00000026576/ENSMUSG00000027673/ENSMUSG00000020153/ENSMUSG00000029632/ENSMUSG00000020219/ENSMUSG00000037916/…
CC	GO:0043209	myelin sheath	121	0.379756602458928	1.64335870177713	0.00105958535486271	0.140761839065224	0.133928156999247	105	tags=24%, list=9%, signal=24%	ENSMUSG00000001270/ENSMUSG00000004267/ENSMUSG00000000308/ENSMUSG00000022658/ENSMUSG00000000168/ENSMUSG00000020396/ENSMUSG00000025968/ENSMUSG00000031207/ENSMUSG00000000088/ENSMUSG00000022565/ENSMUSG00000030246/ENSMUSG00000025651/ENSMUSG00000020664/ENSMUSG00000033161/ENSMUSG00000058135/ENSMUSG00000022055/ENSMUSG00000053398/ENSMUSG00000021957/ENSMUSG00000073838/ENSMUSG00000005125/ENSMUSG00000033307/…
MF	GO:0008092	cytoskeletal protein binding	143	-0.350638863274713	-1.62157445469605	0.00118261799613594	0.151287502172353	0.143942821985825	153	tags=26%, list=14%, signal=26%	ENSMUSG00000052852/ENSMUSG00000001020/ENSMUSG00000008475/ENSMUSG00000029622/ENSMUSG00000018965/ENSMUSG00000022789/ENSMUSG00000038084/ENSMUSG00000031865/ENSMUSG00000062014/ENSMUSG00000053819/ENSMUSG00000022629/ENSMUSG00000030417/ENSMUSG00000015143/ENSMUSG00000005103/ENSMUSG00000033949/ENSMUSG00000018293/ENSMUSG00000030707/ENSMUSG00000024942/ENSMUSG00000014846/ENSMUSG00000021270/ENSMUSG00000040549/…
MF	GO:0000287	magnesium ion binding	19	0.643146704246911	1.84560044188791	0.00132904477306284	0.154580179054797	0.147075646545295	277	tags=63%, list=25%, signal=48%	ENSMUSG00000004267/ENSMUSG00000030541/ENSMUSG00000021957/ENSMUSG00000032418/ENSMUSG00000026473/ENSMUSG00000036737/ENSMUSG00000032294/ENSMUSG00000025630/ENSMUSG00000032279/ENSMUSG00000002010/ENSMUSG00000048076/ENSMUSG00000043445
MF	GO:0050660	flavin adenine dinucleotide binding	14	0.694762780008653	1.84296457427462	0.00138737277090293	0.154580179054797	0.147075646545295	223	tags=64%, list=20%, signal=52%	ENSMUSG00000018042/ENSMUSG00000020664/ENSMUSG00000026456/ENSMUSG00000032314/ENSMUSG00000036932/ENSMUSG00000062908/ENSMUSG00000026003/ENSMUSG00000005514/ENSMUSG00000027332
BP	GO:0051336	regulation of hydrolase activity	73	-0.41684355037979	-1.72135534366783	0.0013561572018622	0.154580179054797	0.147075646545295	141	tags=29%, list=13%, signal=27%	ENSMUSG00000031093/ENSMUSG00000021116/ENSMUSG00000004040/ENSMUSG00000021877/ENSMUSG00000021248/ENSMUSG00000030417/ENSMUSG00000060073/ENSMUSG00000024858/ENSMUSG00000024639/ENSMUSG00000024493/ENSMUSG00000024617/ENSMUSG00000021948/ENSMUSG00000023944/ENSMUSG00000047714/ENSMUSG00000004530/ENSMUSG00000057666/ENSMUSG00000052142/ENSMUSG00000031748/ENSMUSG00000047557/ENSMUSG00000038665/ENSMUSG00000030844
CC	GO:0031090	organelle membrane	284	0.304420387526493	1.46106548245172	0.00133729947962505	0.154580179054797	0.147075646545295	360	tags=42%, list=32%, signal=38%	ENSMUSG00000064354/ENSMUSG00000038690/ENSMUSG00000025366/ENSMUSG00000000308/ENSMUSG00000027187/ENSMUSG00000018042/ENSMUSG00000020022/ENSMUSG00000025968/ENSMUSG00000031207/ENSMUSG00000000088/ENSMUSG00000022565/ENSMUSG00000028833/ENSMUSG00000030246/ENSMUSG00000025651/ENSMUSG00000033161/ENSMUSG00000037012/ENSMUSG00000031153/ENSMUSG00000021072/ENSMUSG00000027984/ENSMUSG00000061981/ENSMUSG00000026553/…
BP	GO:0043087	regulation of GTPase activity	17	-0.6628848311898	-1.95927390906882	0.00159123342728369	0.169626628957379	0.161391623931045	141	tags=47%, list=13%, signal=42%	ENSMUSG00000031093/ENSMUSG00000021116/ENSMUSG00000024493/ENSMUSG00000004530/ENSMUSG00000052142/ENSMUSG00000031748/ENSMUSG00000038665/ENSMUSG00000030844
BP	GO:0070085	glycosylation	12	-0.723621256798276	-1.91023452367165	0.0016943173883441	0.169626628957379	0.161391623931045	118	tags=58%, list=11%, signal=53%	ENSMUSG00000028757/ENSMUSG00000027642/ENSMUSG00000066235/ENSMUSG00000034040/ENSMUSG00000030062/ENSMUSG00000058793/ENSMUSG00000037470
MF	GO:0005096	GTPase activator activity	13	-0.68776642820629	-1.84805616029001	0.00176796718079492	0.169626628957379	0.161391623931045	102	tags=46%, list=9%, signal=42%	ENSMUSG00000026159/ENSMUSG00000024639/ENSMUSG00000024493/ENSMUSG00000052142/ENSMUSG00000059810/ENSMUSG00000030844
CC	GO:0005887	integral component of plasma membrane	26	0.578253951933888	1.82659742706729	0.00176021239535882	0.169626628957379	0.161391623931045	143	tags=38%, list=13%, signal=34%	ENSMUSG00000060961/ENSMUSG00000028931/ENSMUSG00000032336/ENSMUSG00000033161/ENSMUSG00000023845/ENSMUSG00000052387/ENSMUSG00000047963/ENSMUSG00000007097/ENSMUSG00000031328/ENSMUSG00000025240
BP	GO:0022900	electron transport chain	32	0.519235618890809	1.73680537309404	0.00175863114123451	0.169626628957379	0.161391623931045	235	tags=50%, list=21%, signal=41%	ENSMUSG00000064354/ENSMUSG00000020022/ENSMUSG00000025968/ENSMUSG00000000088/ENSMUSG00000022565/ENSMUSG00000025651/ENSMUSG00000020664/ENSMUSG00000032314/ENSMUSG00000004610/ENSMUSG00000005514/ENSMUSG00000063882/ENSMUSG00000038462/ENSMUSG00000031818/ENSMUSG00000027010/ENSMUSG00000019082/ENSMUSG00000022551
BP	GO:0042542	response to hydrogen peroxide	18	-0.628879235430786	-1.88315326561475	0.00193175636438276	0.174747892378166	0.166264261117433	71	tags=33%, list=6%, signal=32%	ENSMUSG00000009630/ENSMUSG00000024942/ENSMUSG00000006818/ENSMUSG00000021948/ENSMUSG00000024423/ENSMUSG00000028367
BP	GO:0006099	tricarboxylic acid cycle	19	0.633699962157878	1.81849167920781	0.00190345206024171	0.174747892378166	0.166264261117433	240	tags=63%, list=22%, signal=50%	ENSMUSG00000000168/ENSMUSG00000030541/ENSMUSG00000022477/ENSMUSG00000020321/ENSMUSG00000019179/ENSMUSG00000004789/ENSMUSG00000005683/ENSMUSG00000020456/ENSMUSG00000021748/ENSMUSG00000032279/ENSMUSG00000026526/ENSMUSG00000002010
BP	GO:0043543	protein acylation	14	0.683387864904725	1.81279087157331	0.00197312327815532	0.174747892378166	0.166264261117433	256	tags=64%, list=23%, signal=50%	ENSMUSG00000020664/ENSMUSG00000004789/ENSMUSG00000026473/ENSMUSG00000020456/ENSMUSG00000033732/ENSMUSG00000005514/ENSMUSG00000028470/ENSMUSG00000024392/ENSMUSG00000063065
BP	GO:0006694	steroid biosynthetic process	20	0.617625112720293	1.80658560126711	0.00215563030723083	0.186138677029382	0.177102047873017	186	tags=45%, list=17%, signal=38%	ENSMUSG00000018042/ENSMUSG00000033161/ENSMUSG00000026456/ENSMUSG00000029311/ENSMUSG00000002985/ENSMUSG00000027875/ENSMUSG00000032083/ENSMUSG00000005514/ENSMUSG00000028470
