# Supplementary material for: Deep visual proteomics uncovers nociceptor diversity and pain targets
Source: Nat Commun. 2026 Apr 11;17:3437. doi: 10.1038/s41467-026-71418-8 (PMC13076600; doi:10.1038/s41467-026-71418-8)
Supplement: Supplementary file 11 — Source Data [file 41467_2026_71418_MOESM11_ESM.zip › SourceData_updated names/Fig1hij/FIG1i_right_IB4_dynamicrange.csv]

Gene	Intensity
5031410I06Rik;Gm10220;Gm21663;Gm21698;Gm7347	12537.1
Ighv8-8	12388.7
Ncbp2as2	1973.42
Gm17949	3007.53
Ttc13	1555.23
Coq10a	6362.16
Ighg3	4668.53
Kif13b	4859.74
Trappc8	13966.7
Gm55359	NaN
Nt5dc2	NaN
Gm56451	1710.51
Vmn2r58;Vmn2r60;Vmn2r61;Vmn2r90	4799.96
Ptar1	2683.65
Neb	4606.81
Rapgef1	3099.55
Ahnak2	81935.4
H1f10	1909.64
Slc9a6	9419.21
Cul4b	15254.6
Zmynd8	4198
Dhx8	2782.56
Arfgef2	46964.6
Bptf	2173.19
Tanc2	8097.34
Gpatch8	3550.72
Cdc27	2380.05
Cdr2l	9216.45
Osbpl7	NaN
Kiaa1522	2399.46
Itgb4	3993.08
Camta1	2312.98
Ptprf	10972.2
Zfyve9	9626.7
Tmem201	12560.8
Osbpl9	11480.3
Szt2	6899.78
Bltp1	4317.43
Sh3pxd2b	5800.63
Arhgap27	3977.03
Med14	6564.58
Dhx35	2681.34
Pusl1	1562.02
Ddi2	12651.6
Dock11	53845.1
Frmpd4	15129.3
Map7d2	6432.28
Ryr3	5517.53
Ckap5	61740.4
Ambra1	4452.05
Camsap1	4701.11
Ano3	8797.69
Tprn	585.674
Ndufaf6	1310.33
Virma	4055.94
Man1b1	10176.4
Fubp3	26901.2
Pnpla7	2402.65
Map7d1	11196.1
Dpy19l4	1922.68
Focad	2440.66
Ptpn3	2046.24
Rap1gap	7371.64
Shroom2	1833.43
Ubr4	31919.9
Zfp442;Zfp937	5655.02
Fmnl2	12630.1
Scn1a	NaN
Ndufaf5	3719.21
Rtf1	4263.55
Skt	4072.49
Gm14151	4011.36
Ppig	23023.2
Ppip5k1	2540.75
Slc25a25	20262.5
Upf2	3427.25
Fam171a1	1201.04
Pfkfb3	2442.04
Slc43a3	1625.23
Rabgap1	15987.8
Arhgef10l	4537.54
Gpr155	2873.43
Mocs3	52618.9
Las1l	7879.18
Pwwp4a;Pwwp4c;Pwwp4d	15556.9
Arid1a	10892.4
Kalrn	2485.5
4930595M18Rik	NaN
Pcdh7	NaN
Bltp3b	7470.45
Trmt1l	3261.3
Fbxl16	7771.79
Lcmt1	4940.69
Rsrc2	2049.36
Palm3	NaN
Disp3	NaN
Ralgapa2	1940.55
Ttc38	4360.82
Ttll7	12503.8
Ttll11	NaN
Mtr	4241.56
Exoc6b	13238
Mipep	5386.52
Armt1	1591.1
Lrriq4	NaN
Rabgap1l	10828.3
Ankrd50	6442.31
Herc3	514.033
Dennd4c	1058.87
Kcnb2	7994.28
Arhgap31	22120.3
Dpy19l1	5303.46
Itih4	2789.1
Sh2d4b	3673.6
Aldoart2	23236.8
Hbb-bs	17421.5
Sec14l1	5687.83
Ptprs	2499.65
Cisd3	4800.5
Vps13d	5774.75
Arhgap36	4046.59
Pex10	3708.28
Eif2b3	20363.3
Phactr2	2158.17
Kif16b	9252.26
Uprt	2642.74
Pde4b	NaN
Tomm5	7855.47
Frrs1l	NaN
Nfx1	2517.54
Usp24	4498.95
Scn7a	7372.67
Otud3	1019.82
Tmem245	5573.68
Thoc2	7541.44
Dlgap4	6725.54
Triqk	8273.77
Bltp3a	2829.48
Plekhd1	NaN
Cad	13074.7
Arhgap42	NaN
Phf3	2783.31
Ythdc2	5191.63
Otud4	19410
Rrn3	3583.77
Gnai1	3046.2
Apba1	13913.4
Otud7b	8120.31
Abcc8	NaN
Trappc11	9305.52
Polr3a	5611.43
Ppfia1	4096.17
Ankrd44	2096.73
Scaper	14419.3
Plxnb2	2187.76
Ogdhl	11685.8
Dock5	2461.82
Rbm25	14260.7
Xpnpep3	2469.2
2310061I04Rik	3878.56
Amn1	2224.65
Ppfia4	1328.48
Clip3	25272.1
Nup205	30645.1
Pdzd8	12541.9
Osbpl8	29228
Cttnbp2	NaN
Tmem229a	1461.34
Dnaaf5	3863.25
Tmf1	8488.26
Nxpe3	800.968
Arxes1;Arxes2	2445.52
Mfap1a;Mfap1b	6709.91
H2ac11;H2ac12;H2ac13;H2ac15;H2ac25;H2ac4;H2ac6;H2ac7;H2ac8;Hist1h2af;Hist1h2an;Hist1h2ao;Hist1h2ap	590144
KRT86	11393.2
KRT34	NaN
SRPP	NaN
	3236120
KRT14	27039.1
KRT6A	3702.41
ALB	1854440
KRT6B	5092.82
KRT1	132624
KRT18	4482.06
KRT8	3394.22
KRT19	2442.27
KRT7	6213.59
KRT16	362.99
KRT10	157619
KRT5	11741.5
	NaN
APOA1	54030.6
	1471610
Krt19	1158.08
FLG	2974.41
SERPINA1	5979
KRT9	7596.71
KRT2	60559.3
KRT17	3031
TF	50408.9
LOC525947	13098.5
FLG2	2267.54
Krtcap2	6656.77
DMKN	NaN
KRT80	6150.33
KRT74	26924.2
KRT25	NaN
KRT77	3916.09
HRNR	1717.4
Krt222	NaN
KRT78	4129.79
KRT23	NaN
KRT84	NaN
Mtx3	7232.56
Btbd8	2658.34
Ankrd29	1363.38
Dgki	28028.5
C7	2715.19
Dgkh	27062.1
Lratd2	9730.43
Jakmip2	7483.64
Safb	13736.8
Mthfd2l	NaN
Pgbd5	3744.44
Ccdc6	10805.9
Tmed7	25720.6
Ddx23	21735.2
Tmppe	3162.33
Tpm3-rs7	28537.1
Hnrnph3	13666
Pigg	4831.02
Ptrhd1	2554.83
Ces1b	10579.1
Gls	106160
Acad12	4584.56
Dnajc13	30667.6
Kctd17	3123.49
Mroh1	8222.19
Soga1	1125.3
Ankhd1	6392.14
Ces2g	NaN
Mctp1	NaN
Gcn1	33693.9
Ttc17	NaN
Golgb1	36854.1
Rasal2	4360.16
Fam184a	NaN
4931408C20Rik	NaN
Col6a3	12316.8
Dip2c	41204.1
Zc3h7a	4638.47
Rsf1	2005.8
Sptbn4	4693.16
Slc4a1ap	4410.85
Pcdh17	NaN
Sbf2	2853.61
Tstd1	1896.28
Adap1	6657.72
Ift140	4966.71
Fam98c	7065.8
Ap1ar	9877.3
Rasa1	5474.91
Setd1a	2953.97
Parp4	10928.8
Ces1a	1911.64
Nbeal1	2196.77
Fbxl18	4528.25
Slc25a53	16132.8
Ascc3	9021.86
Chd2	5058.32
Scaf11	3657.61
Herc1	6962.49
Krt78	NaN
Tns1	24402.4
Dnah7a	27016.8
Tex264	6749.54
Pdzd2	1156.06
Irf2bp2	NaN
Pira12	23736
Abcc4	3292.79
Kank1	4091.92
Ice1	1647.16
Hectd4	6933.47
Mideas	2038.84
Akap13	6403.39
C2cd2	7476.62
Nup153	10416.8
Pi4ka	8910.71
Ryr2	10627.9
Nbas	12878.7
Apob	2852.14
Arid1b	10016.6
Wdfy1	9084.86
Acacb	8896.95
Trip11	13748.3
Rnf213	15806.4
Dsp	4157.92
Nolc1	5899.83
Ythdc1	10928.6
Zfr2	5142.72
Ahnak	387970
Myo1e	31737.4
Plekha5	10289.3
Bod1l	5327.88
Ttc7b	4666.24
Utrn	11997.4
Usp31	8893.12
Ube4a	10490.6
Akap11	1670.68
Zc3h13	3275.92
Numa1	12459.9
Tsc22d2	NaN
Cfap43	4992.77
Nrxn2	NaN
Dnajc21	NaN
Nfxl1	1129.84
Fry	14403.4
Ccdc141	5965.62
Dennd4a	5397.27
Zbtb10	3828.01
Rap1gds1	34234.3
Spryd3	6536.24
Kidins220	10777.5
Akap6	9105.52
R3hdm1	3827.16
Dlg5	2940.05
Cald1	4442.95
Btaf1	4315.35
Sec16a	19163.5
Raph1	11469.3
Larp1b	1657.96
Ccdc149	3817.01
Atf6	2657.84
Tpr	25788.3
Lonrf2	2109.89
Skic3	9359.52
Pcdh9	NaN
Agl	14080.2
Zc3h7b	5244.2
Farp1	5298.45
Usp32	1685.57
Fryl	18526
Myo10	11809.3
Srp72	20811.3
H2-M3;H2-T24	2940.81
Gucy1a2	1689.93
QNG1	1579.93
Dhx16	2268.25
Galnt9	1866.88
Sec24c	28427.3
Heatr1	5233.38
Nccrp1	NaN
Mettl7a3	19672.7
Arfgef1	15208.2
Kbtbd2	7313.41
Pcf11	NaN
Nsmce4a	NaN
Rab11fip2	722.483
Atp2b1	16673.2
Trip12	9015.1
Akr1b10	4413.92
Poglut3	3649.89
Zbtb11	1076.77
Ank3	7637.45
Brd1	3247.01
Arfip1	12494.9
Evi5l	14689.8
Serpinb9c	NaN
Mdn1	5675.07
Gm8011	44124.8
Usp35	11418.9
Hk2	7619.22
Capn2	35016.4
Cacna2d1	6031.39
Bin1	6230.42
Sec22b	45754.9
Dpysl2	203263
Lgals9	10221.1
Rundc3a	20061
Emd	13734.3
Esrra;Esrrb	840.604
Kcnk1	NaN
Gtpbp1	10261
Alyref	27941
Clta	40837.2
Pten	21906.6
Stxbp1	65398.2
Endog	2720.76
Map3k4	20100.8
Metap2	20651.2
Capn5	10397.4
Arg2	NaN
Prdx6	29915.6
Akap1	2455.89
Ampd3	19925.9
Dld	78197.2
Hsd17b10	33400.8
Ube3a	16541.9
Tcof1	771.278
Dctn1	49189.2
Prkcsh	10317.5
Eef2k	2979.44
Serpinb9	2905.73
Serpinb8	NaN
Prdx4	57287.5
Diaph1	10015.9
Eftud2	27007.2
Ercc2	7207.64
RO60	2345.74
Rgs4	5808.39
Pik3r2	2856.37
Galnt1	3361.64
Faah	1300.63
Aip	8569.81
Flot1	59666
Numbl	13890.2
Cyth3	4108.57
Mras	5977.71
Sdcbp	16476
Atox1	5600.48
Degs1	8493.8
Pex5	13158.6
Snap23	1591.61
Psmb1	35773.7
Hdac1	3493.85
Map2k3	NaN
Ndufb11	109877
Gsto1	8713.33
Rpl21	43219.8
Gclm	18925.9
Amacr	5090.73
Kif3c	20068.2
Vps26c	3976.06
Agpat1	4653.34
Dpysl4	8867.54
Map3k5	11548.3
Scarb2	12114.1
Grcc10	2125.32
Phb2	121610
Atp5if1	119095
Terf2	1634.5
Bet1l	7020.69
Gosr2	6021.12
Kcns1	NaN
Ddt	1099.72
Cpsf2	14632.3
Kcnh2	1166.38
Psmd4	15666.4
Kifc3	2602.51
Ptpn9	5675.54
Exoc7	16711.2
Dhx15	30737.9
Purb	31325.8
Srsf5	22979.2
Kpna4	15106.8
Kpna3	7608.43
Kpna6	472.023
Capn1	49330
Abcc1	3260.56
Anp32a	21194.6
Exoc4	15857.6
Phyh	488.791
Hax1	11446.8
Sult3a1	2510.06
Pld3	8526.4
Folh1	NaN
Dhodh	2356.92
Prrt1	NaN
Fkbpl	2483.36
Atf6b	NaN
Clcn6	20448.2
Ech1	19009
Sema6a	7516.48
Fkbp8	28740.1
Edil3	3403.28
Clk3	2956.82
Clk1;Clk4	1461.36
Cdk14	5012.94
Stx1a	22940.5
Rabep1	15118.5
Cd151	3671.48
Psmd14	58908.2
Ift81	1358.64
Adam10	4351.42
Npc1	4981.9
Bmpr2	10869.5
Scamp3	6063.9
Daxx	NaN
Pmm1	17828.3
Bet1	2389.33
Stag2	4714.29
Anxa3	5451.35
Ap1b1	65745.1
Ppef1	15784.6
C1qbp	9392.42
Itgb1bp1	1390.24
Mgll	5771.13
Mrps12	9703.89
Myadm	11527.8
Ndufa1	4724.73
Serpini1	NaN
Nudc	18217.5
Pnn	30268.6
Sptlc1	9378.6
Ring1	2925.96
Hnrnph1	118517
Api5	25024.2
Bcat2	14235.5
Timm44	10197.9
Cops5	19458
Slc1a4	1816.92
Calu	10227.7
Lsm2	15830.8
Pik3cd	4692.49
Ctnnd2	2860.97
Aldh1a7	2408.22
Pitpnm1	9094.63
Psmb10	6709.74
Rab33b	14554.6
Gamt	4804.92
Mrpl23	3669.81
Per1	1953.18
Sdc4	NaN
Zw10	7903.84
Cavin1	9705.14
Ddost	217980
Aox1	15103.9
Ap3d1	52229.6
Srpk2	3243.23
Dapk3	2948.23
Dffa	6027.49
Mafg	1235.21
Chka	12607
Bysl	1941.42
Mllt10	11271.9
Rgs7	12834
Csnk2a2	8521.69
Gucy1b1	NaN
Hmgb3	5543.68
Itgb3	3423.4
B3galt1	330.681
Reps1	7084.12
Wsb1	NaN
Akap2	8450.95
Bnip2	8431.4
Smarce1	8594.47
Dnajb6	9600.24
Prkag1	13301.7
Banf1	16001.2
Tnk2	4961.72
Crym	2598.96
Get3	16031.3
Slk	11808
Cntnap1	2947.22
Bnip3	2603.4
Trappc3	40119.7
Cacna1b	6666.06
Pgrmc1	17054.1
Impa1	9639.33
Entpd2	9111.12
Bckdk	3736.77
Copb2	117073
Nck2	1535.87
Tlk2	9965.08
Pde6d	3053.18
Tpmt	1071.7
Dnase1l3	3636.17
Impact	23581.6
Syngr1	11666
Bloc1s1	3889.81
Prx	7371.5
Strn	11077.8
Nipsnap1	184686
Nipsnap2	12460.7
Sap18	32046.8
Septin7	42276.3
Eif6	8282.82
Acot1	3073.67
Rpl35a	147566
Atp2a2	70212.4
Pja1	2336.03
Enam	24188.2
Supt5h	14267.2
Ldb2	10767.9
Ilk	19184.8
Chkb	4738.59
Psmb5	40471.9
Rngtt	3232.14
Rdh5	NaN
Sigmar1	20235.7
Dhx9	112743
Dpm1	8461.56
Pip5k1c	11864.1
Stmn3	60366.4
Pip4k2a	4937.25
Adcyap1	8068.95
Eif3d	48455.8
Atp9a	19234.1
Eef1b	433602
Hmox2	15488.5
Sgce	917.917
Tpst1	1887.43
Atxn2	20995
Nmt1	23536.3
Nmt2	3036.39
Epb41l2	12948.9
Gpx4	15170.8
Nptx2	3347.54
Emc8	50514.5
Pdlim1	20776.7
Ulk1	3900.68
Gtf2h4	4848.99
Psma3	32088.1
Stx7	20910.5
Gnaz	6173.46
Sfn	500825
Osmr	3167.51
Tmem131	5309.14
Ugdh	4640.07
Vamp4	6937.33
Ubr1	10235.9
Snx3	18470.8
Snx12	12995.9
Sp3	1078.35
Clcn7	7859.92
Hsd17b12	55014.1
Srpk1	14657.6
Diaph2	4889.61
Smpd2	3133.15
Slc25a17	3764.63
Dtnb	979.788
Cask	6631.41
Pfdn2	13386.5
Rtn2	1501.54
Ttc3	6365.87
Col5a1	NaN
Cfdp1	2026.36
Znf326	9729.11
Sorl1	5572.13
Ctnnal1	9547.43
Myo1a	2317.23
Wdr1	97750.1
Slc4a4	24622.1
Ikbkb	3637.53
Vti1b	26359
Grpel2	1137.99
Avil	225528
Mtx2	23226.3
Klc1	78901.1
Klc2	66568.7
Dhcr7	82456.8
Capns1	37767.7
Dync1i1	25077.6
Dync1i2	29096.6
Ap1g2	24719.7
Shoc2	3952.03
Ikbkg	3741.81
Ppt1	4410.48
Zfr	20347.3
Cops3	29449.7
Cops4	25139.6
Cops6	29369.7
Men1	1572.63
Slc27a3	3033.79
Hnrnpa2b1	296092
Comt	12614.2
Becn1	4594.88
Parg	2799.3
Gosr1	17239.4
Pak1	3318.93
Lamtor3	5272.59
Rrad	NaN
Psmc3	34106.4
Ugcg	6504.41
Clpp	9029.26
Stk16	2346.17
Hcn2	3269.74
Hcn1	4600.61
Ctbp1	24901.2
Map7	18393.2
Hsd17b7	9374.33
Bsn	11693
Birc6	7217.31
Gdap1	33641.7
Tom1	26063.7
F5	2419.86
Rpp30	4424.38
Stam2	8376.84
Sc5d	4571.01
St3gal5	NaN
Idh1	63172.1
Akap10	3258.08
Arl6	2966.22
Rbbp9	6230.04
Ccnk	7065.3
Zfand5	5226.53
Hdac3	1958.41
Syn1	37668.8
Zbtb7a	4622.21
Lin7c	13541
Gnpda1	4552.8
Yme1l1	12336.2
Stx8	16357.1
Gcat	1335.1
Olfm1	2078.2
Cpd	3679.74
Abcd4	3364.04
Lgmn	NaN
Tpp1	4714.33
Sh3pxd2a	4194.76
Mkln1	1840.34
Itm2b	13079.9
Coro1a	81338.2
Cope	19347.6
Rbm3	22624.7
Fhit	1482.64
Lancl1	19174.2
Dnajb5	3411.25
Vti1a	9082.26
Adh1	NaN
Dhfr	NaN
Mtco1	26102.1
Mtco2	193091
mt-Co3	4514.32
Hprt1	34492.7
Ca2	3015.41
C3	25021.9
C4b	8093.43
Fos	611.382
Thy1	6427.1
B2m	5323.58
H2-L	7372.03
H2-K1	3270.71
Hba	7294.24
H3-3b;H3-5	2026300
Lamc1	37515.9
Lamb1	42204.8
Mtnd1	44158.6
mt-Nd2	4044.27
Mtnd4	16384.6
Mtnd5	12500.1
Mtatp8	75290.8
Iap	91026.5
Gfap	3748.94
Cfb	4021.92
Mbp	33068.1
Araf	8849.21
Prnp	2988.05
Aldoc	51111.3
Aldoa	379926
Prkaca	8440.92
Got1	15353.2
Got2	174219
Tuba3b	6418.2
Src	17949.6
Jun	6845.64
Myl1;Myl3	10671.5
Ldha	167664
C5	2886.6
Gpi	39659.8
Ctsl	2379.13
Me1	24736.6
Gap43	1403.44
S100a4	9003.05
Ttr	101880
Anxa2	132776
Alb	495017
Serpina3k	4013.71
Hsp90aa1	687421
Ercc1	2477.61
Pdia4	11966
Aprt	4073.49
Hsp90b1	139400
Col3a1	3722.37
S100a10	86862.7
Apoe	10002.2
Sod1	2884.06
Mdh2	133698
Camk4	2465.74
Nefl	281201
Nefm	428319
Gnai2	35302.7
Polr2a	15671.1
Itgb1	15989.7
P4hb	16463.9
Alpl	5898.3
Ncl	53946.9
Pgk1	116093
Junb	2183.05
Fth1	20005.2
Myl4	763.731
Hmgn2	1658.19
Hoxc9	NaN
Sod2	20848.7
Cdh1	16065.2
Surf1	4119.69
Nudt10;Nudt11	6287.6
Rc3h2	3867.67
H2az1;H2az2	120712
Pde11a	9420.73
Prkg1	24362.8
Wipf3	7348.1
Atxn1l	3234.56
Derpc	4324.91
Rps27a;Uba52;Ubb;Ubc	1114410
Pet100	1895.41
Ndufb1	33386.8
Tmem254	3073.54
Calm1;Calm2;Calm3	348475
Lynx1	NaN
Zftraf1	5309.31
Anxa1	5649.76
Eef1a1	225786
Bcl2	NaN
Nid1	16026.3
Alad	NaN
Ctsb	13960.6
Eif4a2	216933
Mapt	44525.9
Txn	271357
Gstm1	9752.36
Tcea1	17693.4
Rras	17657.9
Slc3a2	16618.6
H1-0	206354
Sub1	8195.16
Col1a1	42954
Parp1	10549.9
Plat	NaN
Fn1	57345.9
Gpx1	11679.5
Fabp3	NaN
Lamp1	1585.6
Hsp90ab1	670465
Dmd	16311.4
L1cam	12389
Camk2a	96227.4
Itpr1	891.584
Nudt19	2492.12
Tcp1	101526
App	16411.7
Prkar2a	20547.3
Pfkl	12911.5
Calb1	NaN
Cox5a	130280
Pdcd6	6336.34
Prkar1b	7333.04
Cntn1	1740.42
Rpl7a	58025.5
Gsn	38514.4
Umps	3448.26
Scd1	3172.01
Ncam1	8693.73
Gpd1	43475
Slc4a2	1530.19
Dnmt1	3590.52
S100a6	413958
Atp1b1	51703.1
Rpl27a	164877
Rps16	183581
Rpl7	127772
Mdh1	92294.2
Rpsa	101408
Calr	38175.5
Atp1b2	11503.6
H2-Q7;H2-Q8	3449
Srp54	24294.8
Hspb1	37475.3
Psmd3	38993.2
Lmnb1	69379.1
Anxa6	85576.8
Rplp0	54143.2
Map1b	160662
Hmox1	20255.2
Jund	2174.59
Cpa3	28698.5
Glul	37773.3
Cdh2	3257.23
Ntrk2	350.202
Thbd	NaN
Prph	2491360
Cd44	16234.2
Sptb	1904.84
Nme1	28449.8
Gstm2	NaN
Fgf2	5751.83
H1-2	27990.7
Atp6v0a2	6278.84
Ca3	NaN
Lgals1	14589.2
Prkce	18513.5
Fgfr1	2774.53
Lgals3	41707.7
Ldhb	56248.6
Srp14	6107.39
Cnp	20979.4
Mmut	9411.7
Kcna1	7394.07
Kcna3	NaN
Ass1	72956.8
Sptan1	122463
Hspa1l	7502.47
Ctsa	910.978
Gapdh	596820
Lamp2	8319.92
Hmga1	10047.1
Hspa2	52928.6
Eno1	106611
Eno2	3294.36
Pou4f1	772.472
Ptbp1	15089.8
Ap2a1	58942.8
Ap2a2	73241.5
Gba1	2286.67
Selenbp1	1694.75
Cox7c	30931
Hk1	167698
Ppia	278976
Tpi1	33712.2
Slc2a1	17846.6
Hspa1a;Hspa1b	25541.6
Lyz1	4171.34
Pcna	2272.93
Ptpra	5466.54
Mthfd2	3302.75
Ctsd	25802.4
Ccn1	3253.37
Bsg	7425.66
Slc7a2	4610.29
Rps6ka1	1379.41
Rps6ka3	20546.2
Cfl1	180862
Phka1	NaN
Gnao1	114629
Fasn	138735
Lama1	9299.91
Gstp1	10567.1
Ifrd1	4433.62
F2	12528.8
Nefh	83440.4
Rpl13a	112292
Serpinh1	5537.65
Cox5b	132251
Cox4i1	354377
Hspa5	136703
Hexb	5485.9
Tmsb4x	3553.26
Prdx3	45993.5
Vim	1068630
Map2	5373.29
Sag	8088.88
Prkca	91669.9
Plg	115688
Tpm3	132555
Ubl4a	16281.3
Bdnf	NaN
Gna11	8937.81
Gnaq	71822.1
Abcb1a	5334.48
Cst3	5432.53
Lmnb2	75055
Pcsk2	619.731
Cma1	1427.49
Tap1	3291.38
Tgm2	1861.56
Emb	16037.6
Fech	8822.69
Myd88	1586.75
Cbl	4274.74
Gabrg2	991.741
Ap1g1	45620.1
Eif3a	81507.3
Cbx3	15967.9
Gja1	1920.88
Xrcc6	4146.9
Pnp	7271.33
Pcmt1	17604.5
Gfus	8511.48
Gria2	1465.44
Cryab	3428.14
Htr3a	NaN
Cat	50511.5
Bcat1	NaN
Ppib	26615
Capg	3712.82
Gsta4	6767.34
Lta4h	16781.5
Th	NaN
Impdh2	9158.79
Aldh1a1	4410.64
Acp2	3622.03
M6pr	9397.26
Cdk11b	22222.5
Ndn	5590.66
Rps2	257846
Timp2	1749.46
Nfkb1	3620.1
Ubtf	5709.01
Tln1	42951
Ezr	16413.2
Msn	109445
Rdx	20864.9
Gabra2	NaN
Ctnna1	32448.8
Chga	NaN
Ptma	12318.7
U2af2	78713.5
Glud1	54114.7
Pik3r1	3583.7
Psmd7	45871
Sars1	48979.2
Marcks	3201.47
Fkbp1a	33915
Snrpb	85532.3
Cers1	NaN
Map4	47833.1
Mpz	92170.6
Gna13	186910
Plaa	32296.4
Xrcc5	8070.87
Rpl3	86917
Pdia3	92406.1
Mgat1	2578.3
Braf	3753.54
Psmb8	10541.9
Psmb9	2318.19
Aco1	8696.84
Apex1	25278.6
Adh5	10162.7
Col2a1	1269.2
Dusp1	1163.49
Adss1	1189.97
Camk2b	2117.88
Bgn	2578.27
Dcn	3061.74
Nap1l1	30078.2
Atxn10	22594.3
Celf1	14162.5
Nckap1	36875
Septin4	22253.8
Bri3	4348.6
Napb	37955
Mug1;Mug2	2529.76
Marcksl1	NaN
Rxrb	1834.92
Kif5c	95852.8
Kif2a	25818.7
Kif3a	25001.2
Prkcd	125631
Epha3;Epha4;Epha5	622.977
Pabpc1	178190
Gnb4	4381.34
Ftl1	21442.9
Hexa	1593.36
Casp1	5289.9
Nedd8	33399.1
Oat	12923.8
Vtn	8705.38
Ckmt1	72060.3
Cdk4	710.651
Fkbp4	32367.2
Gna14	42044.8
Hmgb2	4398.35
Ctnnd1	17377.2
Des	211930
Aimp1	94736.6
Rbpj	1270.62
Prkar2b	50468.5
Slc6a11	3970.06
Akt1	10424.8
Dbi	41425.9
Map2k1	27587.5
Scp2	7332
Ssb	37476.9
Drg1	9262.36
Serpinc1	20621.5
Pvalb	655.775
Kras	19543.9
Wars1	22772.9
Kif1a	66921.9
Kif5a	83793.1
Proc	1898.56
Ranbp1	16156.7
Ptk2	5371.1
Mif	30637.3
Ephx2	972.059
Usp4	3256.05
Ptpn11	10867.3
Rab3d	6529.91
Rab5c	37407.3
Rab6a	78399.3
Rab21	17422.3
Rab22a	1388.62
Rab23	7887.36
Rab24	5275.75
Rab18	23561.2
Grin1	1628.03
Thbs1	1365.12
Pdha1	172285
Hal	4121.32
Fah	3399.37
Ret	25499.7
Fbl	27341.5
Canx	52126.7
Ap1m1	47704
Prdx1	125194
Ptpn1	14010.2
Ptprk	NaN
Ptpn12	4457.09
Fmr1	26450.7
Ldlr	7892.69
Rpl12	64726.7
Rpl18	194411
Tap2	3953.31
Sar1a	21330.1
Cpox	7747.32
Gnl1	16456.1
Ppm1b	6002.52
Por	16708.5
Tagln	807.591
Hmgcl	4486.57
Ttl	29051.5
Hspa9	166140
Dnm1	126436
Dnm2	16460
Grik2	2253.08
Man1a2	13057.7
Tjp1	4758.58
Fyn	14200.7
Fen1	12311.8
Cap1	41617.1
Tkt	167401
Cd9	8533.05
Vps26a	18421.3
Tfam	5914.61
Ighmbp2	4784.5
Syt4	27639
Rpl28	64412.3
Acsl1	38129.9
Kdm5c	1619.89
Abca1	6039.44
Abca2	2843.89
Csk	15360.9
Tac1	1813.91
Eci1	9868.34
Foxk1	1785.5
Septin2	32670.7
Stat1	13730.4
Stat3	47227.8
Stat5b	7277.3
Pik3ca	4245.32
Eps15	30027.3
Pura	124122
Lifr	17408.3
Htt	13244.4
Dpagt1	5514.29
Cct8	107641
Cox6a1	10183.4
Msh2	2253.14
Ptgir	NaN
H1-4	470416
H1-1	3404.72
H1-5	40093.3
H1-3	255117
Itgav	4428.99
Akr1b1	15908
Akr1b8	NaN
Crebbp	2453.36
Cfl2	6094.54
Fkbp2	24980.5
Acadm	46824.4
Rangap1	49402.8
Syt1	16824.2
Syt2	NaN
Gpx3	30858.3
Cdkn1b	3339.06
Nsf	222822
Vps4b	54501.8
Psmc2	68808.4
Rab11b	60106.1
Ina	35711.1
Nf2	2800.22
Adss2	5875.05
Pdcd2	7895.77
Myo1b	11700.1
Brcc3	6763.79
Nedd4	16810.9
Stt3a	50485.6
Cryz	1861.28
Tes	7757.05
Rph3a	21759.1
Aldh2	56460.5
Aldh3a2	24066.3
Capza1	21257.6
Capza2	42759
Capzb	45175.5
Srprb	12256.3
Gsr	20088.5
Mtx1	10014.6
Map2k4	9079.5
Mapk14	1808.11
Gfpt1	17557.9
Pfkm	57958.4
Scg3	11979.6
Rpl6	234495
Rpl29	16422.9
Fosl2	2333.45
Crat	9098.44
Crkl	7140.28
Rplp1	2474.41
Rpl5	42345.1
Rpl13	111136
Rpl36	22589.6
Anxa5	177168
Epb41	810.382
Gadd45a	1833.55
Rfx1	2985.28
Abcd1	3695.84
Tbca	12531.9
Ppp3cb	3673.14
Ppp3cc	3464.15
Lmna	291423
Hspa4l	16977.9
Cbr1	67003.7
Cox7a2	89854.2
Gstm5	28587.2
Slc25a4	833409
Cit	2910.07
Camlg	8817.19
Ercc3	5370.78
Serpind1	7479.12
Hnrnpa1	111399
Inpp1	11693.9
Ppm1a	18118.9
Ptpre	1990.22
Pcyt1a	8745.87
Cdk5	59575.4
Psma2	45273.8
Tmod1	15553.9
Cav1	4020.1
Impdh1	8704.79
S100b	6065.6
Bckdha	10815.1
Hsd17b8	9368.16
Ahcy	99244
Fmo1	5603.87
Gdi1	102631
Sts	7601.5
Atp6v1a	109233
Atp6v1e1	80301.4
S100a11	3662.57
Acadvl	40780.9
Pa2g4	22422
Cast	10776.5
Dvl1	3200.91
Rab7a	87019.8
Uros	2782.93
Acadl	61071.2
Ppox	3522.09
Rpl9	80243
Plcb3	92378.5
Hsd17b4	40117
Clcn3	2793.77
Adcy9	1636.52
Gss	4708.72
Hdgf	24240
Atp6v0d1	82442.8
Fabp7	314180
Slc25a5	75955.6
Lum	2825.7
Slc1a5	1944.92
Mnat1	4701.12
Nek1	6984.78
Sqle	8830.17
Clgn	29711.5
Tst	6914.39
Kpna2	5161.81
Jak1	16189.6
Pon1	6073.99
Polr1c	6812.35
Usp10	9327.77
Pkm	297117
Ndufs6	17135.4
Uck1	2447.36
Stat6	8545.21
Rida	5642.32
Cpt2	17572.8
Tmem165	2721.27
Tia1	4677.2
Rpl10a	114134
Dbt	18760.7
Cux1	12111.1
Cebpz	1675.63
Rabggtb	5788.37
Limk1	8063.88
Hccs	12135.2
Fdft1	10279.4
Pctp	NaN
Pitpna	6214.53
Pitpnb	2621.39
Slc16a1	7918.11
Rab2a	32541
Anapc1	5448.77
Idh2	16648.6
Dnajc2	13658.9
Stom	61209.9
Stmn1	38482.9
Atxn1	3073.01
Msh6	2025.81
Cacnb3	4684.62
Lipe	1886.09
Rad23a	5350.13
Rad23b	43877.6
Nub1	11384.8
Faf1	14560.4
Psmc4	41731.9
Tango2	2805.2
Galc	NaN
Adsl	9787.71
Ddx6	47085.6
Hmgcs2	63898.5
Adprh	22397.7
Slc12a2	119744
Aqp4	1033.68
Abcd3	23860
Pex2	NaN
Rab8a	6473.47
Adk	66511.1
Lrpap1	4546.79
Stmn2	186310
Golga3	13053
Atp5mf	49735.4
Rrp1	4039.88
Arpp19	4063.9
Gfer	1886.54
Rab4a	6242.1
Acyp2	3803.93
Acyp1	3446.91
Atp5mpl	12153.3
Nudt2	914.124
Atp5f1e	78034.1
Cda	9849.59
Cox6b1	19888.1
Cox7a1	1785.13
Cox7b	25166.2
Cyb5a	8302.86
Usp5	83371.3
Atp5f1b	470547
Ctbp2	4363.98
Slc1a3	NaN
S100a1	1564.96
Wfs1	5389.91
Pdcd5	8697.95
Znrd2	12463.5
Fus	137808
Exosc10	5024.52
Usp25	4661.84
Ncstn	6874.02
Pcbp3	81755.9
Pcbp4	9836.65
Atp6v1d	30348.1
Erp29	19295.4
Eef1d	305669
Actn4	24889.7
Snrpa1	13360.9
Sesn1	1337
Tm9sf2	37101.7
Sesn2	2865.5
Idi1	7718.74
Mrps21	3826.65
Mrps6	6665.05
Rasa2	3988.99
Acot8	2567.57
B3gat3	15563.2
Eef2	313275
Opa1	57012.9
Ptpa	10076.4
Strn4	9043.57
Adamts10	1383.26
Paxbp1	5080.95
Btbd1	2456.12
Bbln	NaN
Aaas	6764.87
Tpm1	4150.59
Tpm2	12409.3
Tbc1d10a	2314.49
Tubgcp3	13711.2
Tnks1bp1	13035.7
Vps33b	10310.5
Bcl2l13	6816.87
Dnajc30	2908.6
Cpne2	6734.96
Nup43	4285.1
Fitm2	3726.27
Zdhhc2	671.377
Rab2b	4890.78
Arhgap39	4853.32
Eif5	26114.6
Ythdf1	9520.84
Hps5	1518.69
Polr3b	4293.27
Lman2l	9471.46
Inpp5j	NaN
Fxyd7	3052.66
Anks1a	3531.72
Sf3b6	11752.3
Mrtfb	4601.57
Dock4	7895.26
Sash1	1063
Pcmtd1	2028.53
Arpc4	66363.6
Sec61g	3023.92
Ruvbl1	39632.4
Plp1	6342.36
Eif3e	90266.2
Pcbp1	64182.4
Ppfia3	16885.4
Pdxp	3429.62
Gabarapl2	7989.18
Romo1	4974.32
Ube2g2	2573.35
Nploc4	26343.2
Actb;Actg1	782058
Rac3	6603.22
Cdc42	11722
Cirbp	8986.73
Ensa	392.282
Eif4a1	111923
Lzts1	3023.42
Rps20	102845
Snap25	36275.5
Megf8	2765.63
Polr2i	2078.53
Dnajc5	4038.34
Rab5b	80755.2
Chp1	9484.45
Rab10	27790.3
Rab8b	7122.91
Ube2d2;Ube2d2b;Ube2d3	3487.03
Ube2m	37690.7
Ube2k	5813.41
Ube2n	40304
Fgf1	1976.23
Actr2	49578.5
Actr1a	136045
Cops2	24383.5
Arf1;Arf3	70208.2
Arl4c	5092.34
Arl1	49756.4
Abce1	28886.9
Rap2b	2006.62
Rpl26	97114.3
Stx1b	3297.04
Psme3	19496.8
Rab6b	14850
Magoh	28129.6
Fgf12	4313.5
Rpl27	158433
Smg6	3230.03
Pcbd1	3796.86
Depdc5	4888.55
Rpl37a	10937.4
Naa20	5971.14
Sec61a1	55967.5
Arf4	38176.7
Vbp1	6152.57
Dad1	77773.7
Abat	9545.79
Copz1	22173.9
Sumo2	4404.05
Ufm1	10855.4
Dcaf7	11782.7
Wdr5	4563.68
Ap1s1	17045.8
Nutf2	6977.83
Hnrnpk	166206
Ywhag	291621
Lrch1	4465.25
Usp46	8089.24
Rras2	729.677
Timm10	6829.7
Timm13	16903
Timm8b	4942.08
Rps7	61753.5
Ppp1ca	43598.4
Ppp1cb	19189.4
Psmc1	64997.7
Psmc5	68684.3
Rps8	188091
Rps15a	250314
Ywhae	262952
Rps14	86762.3
Rps23	47300.6
Rps18	50579
Rps29	11623.7
Rps11	113069
Rps13	126561
Snrpe	12833.1
Snrpf	5711.34
Snrpg	74507.5
Lsm3	9423.62
Lsm6	11104.8
Snrpd1	32469.5
Snrpd2	39948.4
Snrpd3	70205.8
Arf6	12403.8
Psmc6	40730.7
Tbpl1	3101.7
Selenot	11260.3
Kcnab2	22043.5
Abi2	6140.88
Polr2g	2357.71
Tsc22d1	2611.65
Dynlrb1	23875.1
Eef1a2	1006110
Ypel5	2139.78
Rps4x	162658
Ppp2cb	28439.6
Rpl18a	67939.6
Ap2s1	160954
Rhob	9285.78
Hpcal1	13787.1
Rpl23a	63966.1
Rps6	44736.7
Vsnl1	9767.21
Mtpn	11093.8
H4c16	2022770
Atp6v1b2	101148
Rab1A	91762.3
Rab3c	3007.2
Ran	143251
Rpl23	132046
Rap1a	3539.59
Rps15	21758.4
Rps24	20861.1
Rps25	98736.8
Rps26	149337
Rps28	18094.3
Fau	4940.81
Elob	16806.5
Gnb1	163496
Polr2l	5834.82
Rbx1	21231.1
Gnb5	5645.75
Rpl30	79052.1
Cycs	22513.4
Rpl31	64890.6
Rps3	178233
Rpl32	27319.7
Gtf2b	7197.89
Rpl8	108486
Ybx1	5125.7
Pfn1	38743.7
Tra2b	41161.2
Rac1	92861
Tle5	3901.56
Pafah1b1	74912.3
Rab3a	23951.1
Hspa8	650571
Tpt1	10702.8
Mpc1	12381
Cyth2	4274.97
Dnaja1	62828.5
Hspd1	69588.6
Cplx1	47520.4
Stmn4	18350.4
Vamp2	32961.6
Sult4a1	13489.5
Pcp4	2564.65
Eif4e	36828.7
Atp6v0c	4241.36
Mapk1	48119.5
Ppp1cc	15144.3
Ywhaz	179886
Kcna2	3289.95
Kcnab1	3705.73
Ube2b	1494.98
Crnkl1	6236.33
Hmgb1	31264.5
Sumo1	53899.9
Dynll1	5201.27
Gng2	25595.1
Gng3	5737.88
Pcsk1	NaN
Eif5a	38641
Crip1	14251
Actg2	12994.1
Supt4h1a;Supt4h1b	3692.25
Rps17	26209.5
Ube2i	11290.3
Rala	13982.9
Rps12	38229.3
Rps10	45363.4
Ppp3ca	50258.1
Phb1	111895
Csnk2b	29090.4
Rpl22	60202.2
Ube2l3	11578.2
Rack1	123016
Prkacb	44706.8
Ywhaq	28248.1
Tuba4a	806973
Tuba1a	1190570
Tubb4b	285648
Prkcb	50294.1
Ywhah	190626
Ranbp9	4512.39
Zhx1	532.882
Sbds	35796.6
Serpinb5	1610.36
Calca	927.572
Cpeb1	6145.17
Kpnb1	30320.5
Kifap3	16486.7
Psmb7	63823.1
Lxn	37186.7
Plxna2	3219.19
Fv1	2513.15
Itpr3	11094.5
Map2k6	4670.5
Ebp	8921.16
Myo1f	8506.25
Nfic	951.606
Pald1	2022.79
Pfkfb2	7748.15
Pkn1	914.762
Pdlim4	6915.55
Selenop	3365.74
Sema3e	2651.27
Surf6	3885.98
Vamp7	11584.9
Hdac2	20180.5
Mpp1	5800.71
Aup1	7284.25
Pebp1	22806.8
Stam	23238.3
Stim1	15734.1
Ctps2	2683.47
Tial1	34853.1
Hnrnph2	28618.1
Rock2	7703.12
Smad1	9435.12
Bcl2l2	2694.77
Tank	1585.61
Hint1	98479.4
Ufd1	36762.1
Ncoa1	4295.54
Elavl1	36003.7
Fgf13	31953.6
Rad50	14846.9
Rasgrf2	NaN
Usp9x	30111.3
Tp53bp1	23600.2
Idh3g	21590.8
Galnt3	1679.32
Slc7a3	3352.79
Rit2	2268.5
Rit1	5016.14
Evl	8682.82
Nherf1	7733.49
Fer	1648.4
Stx4	2304.74
Vasp	11688.1
Ldb1	6527.36
Sparcl1	NaN
Naca	16282.2
Irf3	2610.57
Casp3	1918.31
Urod	NaN
Ctps1	2738.28
Gaa	10388.4
Atp8a1	17161.4
Cct7	68875.3
Cct2	87200.8
Cct4	122624
Cct5	78681.4
Cct6a	115787
Cct3	124093
Ptprn2	NaN
Nucb2	1812.92
Irs2	16298.5
Atf1;Creb1	4731.26
Tgfbi	4188.76
Sgcd	10205.3
Sgcb	3231.83
Stim2	3026.13
Tnik	9395.37
Wnk1	7772.53
Phf5a	10609.3
Txnl4a	2715.47
Rpl36a	19935.8
Tubg1	7151.29
Cbx1	2764.08
Eloc	12032.1
Arf5	156507
Cplx2	NaN
Erh	36049.7
Ap2m1	122588
Rhog	17826.7
Rpl19	63496.8
Srsf3	259602
Adcy5	4632.49
Isoc2a	5785.23
Mcl1	NaN
Serping1	6262.71
Serpinf1	2202.15
Nptn	4600.93
Polr1d	4548.1
Stac	8449.31
Prkdc	6093.26
Csrp1	25346.8
Uhmk1	NaN
Nxn	2602.15
Pkp1	5863.56
Rps3a	89277.8
S100a13	4837.31
Sms	9541.17
Sptlc2	34889.1
Evi5	3900.32
Atp1b3	7001.17
Psme1	9409.06
Psme2	7450.72
Frg1	12019.5
G3bp2	60291.1
Anxa11	17364.8
Lig3	4030.86
Vps45	12597.7
Arhgap5	3060.62
Gcnt2	3174.23
Ica1	3421.59
Lyst	8049.24
Crmp1	32016.7
Anxa4	3572.74
Irf6	NaN
Nbr1	3136.92
Mprip	7772.27
Cacna1a	2747.11
Fhl1	9142.13
Atp5pf	59706.5
Bop1	2778.51
Rps5	32682.3
Pam	4044
Ppp4c	4619.17
Smad4	6068.31
Tarbp2	6045.27
Coq7	NaN
Myo7a	2124.67
Eya3	6672.4
Txn2	5335.77
Gclc	3725.02
Smarcc1	10038.3
Cpt1a	12424.6
Polr2c	6134.52
Wbp2	28847.5
Thumpd3	12423.9
Mllt11	NaN
Gfra1	NaN
Xrn1	6886.77
Fh	33193.3
Pld2	1465.89
Cdr2	4369.14
Pla2g6	2886.76
Map4k4	5425.48
Anp32e	10326
Lypla1	15347.6
Jpt1	5159.29
G3bp1	22138.8
Slc35b1	2173.39
Nfib	3518.16
Rbbp6	2946.9
Fmo5	5816.15
Lama4	5216.68
Dtymk	4492.85
Rab33a	6281.43
Scn1b	NaN
Shc1	9105.65
Apba2	2574.31
Cds1	2142.84
Gnpat	5368.97
Atp9b	11341.6
Atp11a	1649.35
Atp8a2	2986.1
Arvcf	7735.18
Tubb5	740654
Psmb4	63252
Rplp2	43272.3
Uqcrh	800.203
Prdx5	75302.6
Stx2	2959.68
Gabpa	2612.64
Cpe	10936
F8a1	3892.14
Il6st	8414.99
G6pdx	14256.6
Yy1	893.85
Rbp1	2829.96
Axl	3686.65
Hnrnpul2	65837.8
Col1a2	94094.9
Hmgcr	5973.73
Sec23a	50621.9
Rsu1	14515.9
Nme2	57943
Cacna1c	1479.93
Vcp	207341
Aqp1	76358
Uba1	52853.5
C1qc	4561.27
Prkcq	12006.5
Ctnnb1	28600.6
Jup	12652.4
Ank1	15920
Sos2	3027.85
Sap30bp	7009.88
Nfia	6214.61
Col6a2	21181.9
Nucb1	17927.8
Mark3	4165.22
Cdk7	9149.99
Aplp1	2734.07
Enah	4356.16
Atp5f1a	374511
Bche	NaN
Runx1	2003.92
Ralgds	2611.55
Scg2	5216.28
Kcnb1	2541.35
Kcnd1	9286.16
Pfdn6	15795.3
Eif2ak2	4580.02
Rela	12240.7
Ckb	208883
Fxyd2	4562.45
Nf1	7356.53
Cdk16	2757.39
Top1	18989.9
Col6a1	17537.5
Inhba	NaN
Rcn1	3676.63
Mark2	12264
Fabp5	53216.2
Fmn1	2108.05
Pc	44751.4
Caprin2	NaN
Eml1	257568
Larp7	7066.8
Eif5b	13762.1
Cab39	19535.8
Ptpn2	2188.61
Atp5me	24472
Aplp2	18421.2
Clu	2973.14
Anxa7	67914.4
Igf2r	2087.03
Acads	11345.2
Mest	8605.97
Lgals3bp	2110.86
Ebf1	3767.32
Bax	5473.65
Cbfb	7994.81
Tgm3	NaN
Lyar	260.135
Kcnma1	6646.23
Eps8	5711.12
Pros1	3192.7
Ssrp1	16370.8
Slc7a1	7846
B4galnt1	3725.02
Chd8	1659.3
Inf2	8063.19
Ubxn2b	25469.5
Trio	9180.41
Vps8	9103.22
Zc3h18	4979.61
Grid2ip	2610.93
Rbm15	7906.13
Rundc1	3511.47
Atp2b3	9410.78
Ppp4r2	1212.24
Vgf	30086.7
Tanc1	4916.86
Npepps	22599.4
Pepd	1629.72
St3gal2	NaN
Relch	15336.2
Fam83h	7009.82
Gspt2	10786.9
Dnajb14	9316.85
Ppm1j	1551.4
Cdk12	1094.81
Ptcd3	11863.2
Fam171b	3221.86
Mocos	2768.43
Aars2	5033.07
Acss3	NaN
Nsun2	8757.42
Edem3	2874.81
Specc1l	30626.1
Gsk3a	4104.32
Psd3	3472.73
Asphd1	NaN
Pi4k2a	19975.8
Hsdl2	20002.7
Col28a1	33703.8
Cd163	NaN
Msto1	5397.24
Slc39a7	5317.84
H2-T22	10156.6
Cnnm3	3050.22
Osbp	14865.5
Marchf5	10062.4
Tmem120b	675.982
Stk11ip	4888.74
Alg6	1425.1
Ap5b1	6246.2
Wdr36	4450.5
Emc10	6322.73
Tmem104	7864.16
Sting1	4278.93
Mrpl10	3821.03
Ccdc127	8781.8
Patl1	4565.46
Fahd2	5711.56
Hs1bp3	5881.11
Cul4a	6822.5
Abraxas2	10025
Plbd2	NaN
Entpd7	1222.34
Khdc4	3779.51
Ppp1r21	13119.5
Rogdi	16267.4
Faf2	40004
Stt3b	32461.8
2410002F23Rik	26564.6
Hp1bp3	25437.5
Rnf157	630.784
Iqsec3	1186.47
Lpcat1	4037.62
Spryd7	12851.2
Fam107b	4996.06
Eepd1	13818.4
Myl12b	73833.6
Coq10b	1713.51
Aarsd1	11494.8
Gtf2f1	1534.68
Gmps	24669.2
Mat2a	20512.9
Trappc13	11335
Ric8a	11421.3
Pde12	9442.79
Zc3h15	7597.34
Usp39	9225.69
Aamp	1992.73
Pdlim7	3001.12
Fam98a	15194.6
Smarca4	14773.5
Tfb2m	NaN
Nlrx1	8432.09
Uri1	2455.69
Prrc2c	19116.1
Trappc10	5192.52
Echdc2	4313.22
Gdpgp1	1246.86
Scrn3	3100.42
Gtf3c3	4182.87
Tmem38a	11987.9
Qsox2	5470.31
Micall2	3408.55
Ctdnep1	4469.67
Ankmy2	6090.19
Midn	NaN
Exoc5	8325.53
Foxred1	2839.88
Fbxo31	NaN
	2283.21
Pnpla6	10243.4
Map9	1628.39
Alkbh5	2599.77
Ilrun	4127.66
Cblb	5819.79
Pomk	NaN
Yeats2	5247.07
Tamm41	4484.43
Ccdc136	2476.66
Uap1l1	14267.3
Wdr70	3543.21
Tmem63b	6373.54
Pip4p1	5106.62
Cnnm2	2894.04
Srsf6	128809
Trmt1	4895.01
Psmd1	46805.9
Inip	2185.18
Zfyve27	4261.79
Slc17a7	NaN
Fam131b	1778
Mphosph8	2375.78
Cybc1	5627.32
Smyd5	7350.57
[truncated: 4,431 more rows]
