# Supplementary material for: Deep visual proteomics uncovers nociceptor diversity and pain targets
Source: Nat Commun. 2026 Apr 11;17:3437. doi: 10.1038/s41467-026-71418-8 (PMC13076600; doi:10.1038/s41467-026-71418-8)
Supplement: Supplementary file 11 — Source Data [file 41467_2026_71418_MOESM11_ESM.zip › SourceData_updated names/Fig1hij/FIG1h_PCA_control_group.csv]

Sample	Ighv8-8	Ncbp2as2	Coq10a	Ighg3	Kif13b	Trappc8	Rapgef1	Ahnak2	H1f10	Slc9a6	Cul4b	Zmynd8	Dhx8	Arfgef2	Tanc2	Cdc27	Cdr2l	Itgb4	Ptprf	Tmem201	Osbpl9	Szt2	Bltp1	Sh3pxd2b	Med14	Ddi2	Dock11	Map7d2	Ckap5	Camsap1	Ano3	Virma	Man1b1	Fubp3	Map7d1	Focad	Rap1gap	Ubr4	Fmnl2	Ndufaf5	Rtf1	Ppig	Slc25a25	Upf2	Rabgap1	Arhgef10l	Las1l	Arid1a	Bltp3b
Olive_20220509_AnM_HStdia_AnM22_big_controlM1_F5_1_1247.d	1.3222	-1.62939	-0.924716	-0.671679	-2.00188	0.308142	-1.35235	3.24423	-3.15769	-0.375795	-0.117055	-1.88134	-2.60878	0.959723	-0.658656	-2.30596	0.658974	-1.765	-0.781471	-0.0134706	0.243075	-1.21855	-1.35385	0.294059	-0.687445	-0.190536	0.727117	0.77713	1.38894	-1.52808	-1.87658	-2.07513	-0.241583	0.129182	0.32618	-1.28876	0.91268	1.38832	0.315696	-1.69839	-2.26057	0.68738	2.5036	-1.40081	-0.00828457	-1.26368	-0.806734	-0.761615	-1.25435
Olive_20220509_AnM_HStdia_AnM22_big_controlM2_L5_1_1254.d	0.0893726	-1.77041	-0.0648613	-0.801537	-2.47661	0.310183	-1.90575	1.65476	-2.44114	-0.517608	-0.21663	-1.90495	-3.23879	0.996596	-0.802676	-2.18814	0.162867	-1.88352	-0.922753	0.19946	-0.274585	-1.20067	-1.68297	-0.355984	-0.48095	-1.07233	1.13259	-0.212068	1.15167	-2.39331	-0.932912	-2.16205	0.40221	0.365285	-0.76087	-1.29322	0.426297	1.24339	0.0330868	-0.987755	-2.08619	1.1795	2.79098	-1.7967	-0.0936804	-1.56357	-0.735527	-1.11285	-1.69729
Olive_20220509_AnM_HStdia_AnM22_big_controlM3_F11_1_1260.d	-0.319925	-2.51975	-1.07055	-2.38503	-2.7442	0.338902	-1.61697	3.44663	-2.47699	-0.378201	0.0328884	-2.01277	-2.54807	1.28611	-0.776404	-2.05657	0.444729	-2.62656	-0.802342	-0.624137	0.14293	-1.37713	-1.32825	-0.436164	-1.48202	0.145521	1.1873	0.833869	1.47046	-1.05805	-1.54137	-1.81423	-0.27349	0.158185	0.719357	-1.43216	0.639665	1.39429	-0.337925	-1.90855	-1.71922	0.794343	2.02322	-1.88283	-0.0589676	-1.9153	-0.955584	-0.881628	-1.18605
Olive_20220509_AnM_HStdia_AnM22_green_controlM1_D5_1_1245.d	1.17922	-2.48276	-0.671242	-0.993935	-1.78043	0.167469	-1.81484	3.3086	-2.16672	-0.0859613	0.181707	-1.77635	-2.06901	1.26408	-0.390362	-1.97369	0.361117	-1.69113	-0.331063	-0.16979	0.263016	-1.49332	-0.884653	-0.467737	-1.42165	0.00453091	1.25612	0.719654	1.62738	-0.938993	-1.93163	-1.82991	-0.633035	0.816918	0.0936947	-1.77258	0.102661	1.73221	0.28793	-2.0532	-1.55909	1.08836	1.3077	-1.59312	0.440489	-1.50977	-0.477374	-0.349442	-0.720076
Olive_20220509_AnM_HStdia_AnM22_green_controlM2_J5_1_1252.d	-0.195636	-2.62288	0.128086	-1.00833	-1.21296	0.18252	-1.94747	1.37361	-1.59588	-0.401959	0.00219631	-1.80578	-1.92489	1.2401	-0.403429	-1.63733	0.0102119	-1.48642	0.0400553	0.318893	-0.0296278	-0.790949	-1.87434	-0.540023	-0.607401	-0.818525	1.20994	0.263116	1.42383	-1.55486	-1.3999	-0.908286	-0.322674	0.883266	-0.0391073	-1.68177	0.416814	1.25296	-0.124345	-1.01807	-1.53607	1.02374	1.76366	-1.74948	0.329726	-2.0507	-0.262203	-0.607423	-0.802877
Olive_20220509_AnM_HStdia_AnM22_green_controlM3_D11_1_1258.d	0.00138664	-2.97942	-0.338302	-1.53903	-2.10319	0.202511	-1.63358	3.66174	-2.35601	0.118597	0.193058	-1.99018	-2.09831	1.3269	-0.48724	-1.97768	0.133774	-2.04526	-0.58799	-0.536189	0.176187	-1.45592	-1.37543	-0.462136	-1.11984	0.310415	1.54187	0.848319	1.56534	-1.09607	-1.79457	-1.76395	-0.583553	0.882666	0.22861	-1.8236	0.190144	1.58457	-0.0292263	-2.24919	-1.66305	1.09682	1.97335	-1.8846	0.414558	-1.92388	-0.665091	-0.500761	-0.896203
Olive_20220509_AnM_HStdia_AnM22_red_controlM1_B5_1_1243.d	1.13397	-1.70272	-0.562775	-0.680054	-1.46235	0.257593	-2.0222	2.81009	-2.19112	-0.31072	0.153847	-1.70275	-2.06991	1.73296	-0.528878	-1.90139	-0.302716	-0.896998	-0.0905457	0.10453	0.0936117	-0.919978	-0.985118	-0.630093	-0.831624	0.114922	1.98478	-0.860996	2.29248	-1.31332	-0.491967	-1.52629	0.197619	1.06093	-0.0614023	-2.25906	-0.363642	1.45006	0.387728	-1.63371	-1.36588	1.41944	0.794414	-1.76927	0.452573	-1.35594	-0.491643	-0.101076	-0.645131
Olive_20220509_AnM_HStdia_AnM22_red_controlM2_H5_1_1249.d	0.243949	-2.40631	-0.918493	-1.16404	-1.10612	0.51478	-1.75494	2.14805	-2.4537	-0.183815	0.601462	-1.3173	-2.00102	2.32654	-0.508806	-2.14463	-0.301671	-1.3895	-0.125772	0.419042	0.0569344	-0.600453	-1.79068	-0.850794	-0.931105	-0.052207	2.5893	-0.769193	2.70173	-1.34106	0.0235405	-1.26602	-0.0934305	1.54704	-0.751497	-1.41128	-0.505018	1.54736	0.271791	-1.49201	-1.29495	1.13801	0.815634	-1.5528	0.747251	-1.20509	-0.408958	-0.0682878	-0.681585
Olive_20220509_AnM_HStdia_AnM22_red_controlM3_B11_1_1256.d	-0.272463	-3.15915	-0.703519	-2.24172	-0.868499	0.126607	-1.47475	3.24326	-2.66685	-0.0762081	0.558137	-1.29467	-1.72275	2.18047	-0.280572	-2.12204	-0.168824	-1.7195	0.111206	-0.349061	0.148053	-0.554266	-1.26286	-0.885562	-0.569401	0.60699	2.37771	-0.522161	2.57511	-0.85837	-0.23591	-1.70231	-0.0258799	1.37656	0.442059	-2.18396	-1.14837	1.76766	0.0836926	-2.59899	-1.32508	1.00904	1.0003	-1.67031	0.605637	-1.60034	-0.532044	0.18961	-0.22004
[truncated: 4,313 more columns]
