# Supplementary material for: Deep visual proteomics uncovers nociceptor diversity and pain targets
Source: Nat Commun. 2026 Apr 11;17:3437. doi: 10.1038/s41467-026-71418-8 (PMC13076600; doi:10.1038/s41467-026-71418-8)
Supplement: Supplementary file 11 — Source Data [file 41467_2026_71418_MOESM11_ESM.zip › SourceData_updated names/Fig1hij/FIG1i_left_TrkA_dynamicrange.csv]

Gene	Intensity
Atf6b	194.886
Ptprr	251.126
Slc36a4	272.928
Fam114a1	281.342
Nrip1	367.677
Usp40	369.182
Mustn1	383.064
Rpp38	393.832
Mfsd9	402.482
B3galt1	415.667
Fos	419.494
Gucy1b1	419.543
Aldh1a7	429.146
Pank2	435.792
Lyar	438.145
Retreg2	446.686
Ikbip	460.265
Klhdc10	486.538
Rnf149	489.811
Atpsckmt	510.279
Epb41	514.933
Znf280c	534.579
Fxyd2	537.977
Alg3	549.717
Heatr5a	570.745
Dennd5a	588.689
Fam171a1	591.355
Pcsk2	594.596
Yy1	596.788
Copz2	599.077
Tbc1d7	606.948
Otud7a	607.799
Fam135a	609.088
Nasp	614.866
Custos	619.183
Cyp4f39	630.419
Armcx5	642.891
Slc35f1	647.101
Vwa7	655.038
Slc29a2	658.272
Iigp1	675.077
Scgn	675.247
Rassf2	675.884
Slc25a38	677.077
Me3	688.674
Rpap1	691.238
Cyp4f14;Cyp4f3	711.246
Adgrb3	713.383
Exosc3	715.698
Marf1	717.132
Gls2	721.789
Kpna6	723.823
Esrra;Esrrb	724.336
Pcyt1b	735.297
Pou4f1	743.826
Chst12	747.331
DMKN	754.164
Calb1	758.639
Ecd	761.38
Yipf6	765.512
Mid2	782.104
Iqsec3	794.049
Scamp2	804.066
Cdk12	806.053
Lamp1	808.083
Rbm19	808.375
Gas6	819.342
B3gnt8	837.6
Pomt1	838.549
	842.594
Babam1	843.275
Itfg2	843.49
Ttc33	849.346
Nova1	850.381
Manea	850.958
Mavs	851.859
Rab11fip2	858.833
Nsmce3	863.043
Znf219	865.366
Ccny	870.161
Tcof1	871.219
Atpaf2	879.118
Gabrg2	886.375
Tprn	895.58
Adss1	906.397
Spata2	907.933
Entpd7	908.986
Ppp1r3f	917.854
Ints15	920.169
Prpf18	922.128
Pwp1	926.632
Scai	927.632
TCAIM	929.847
Gpat3	930.744
Ephx2	933.364
Dennd4c	935.377
Arl10	937.344
Tram1l1	939.813
Dennd6a	940.492
Med4	945.685
Rp2	946.2
Tprkb	950.333
Mak16	956.65
Pctp	958.668
Taok3	965.167
Wrap73	969.554
Sesn1	974.456
Rlim	978.757
Med17	980.387
Mapk11	980.818
L2hgdh	981.035
Gnpnat1	983.574
Dtx3l	984.888
Dhx40	987.312
Glrx2	988.752
Ptov1	989.686
Itgb1bp1	997.948
Sp3	1001.84
Cryzl2	1004.54
Bcar3	1007.21
Zhx1	1007.95
Mfhas1	1010.6
Ttc17	1017.35
Slc1a5	1019.73
Rrp7a	1021
Galnt3	1029.48
Zbtb11	1030.02
Phyh	1030.14
Med24	1033.61
Mtmr14	1033.71
Sgce	1045.97
Ntpcr	1046.46
Mib2	1047.73
Dalrd3	1050.07
Selenos	1052.63
Tomm22	1055.64
Zmym3	1058.31
Mtmr4	1059.57
Efr3a	1060.6
Per1	1064.35
Tysnd1	1068.86
Txlng	1069.54
Nexn	1072.46
Hat1	1073.89
Lzts1	1076.48
Egr4	1082.24
Igsf3	1089.43
Mocos	1091.97
Mto1	1092.98
Ankrd40	1096.04
Fhl3	1097.41
St6galnac4	1107.56
Serpina3k	1112.24
Coq7	1112.46
Sv2a	1112.6
Slc4a8	1113.76
Sirt3	1114.76
Fer	1116.52
Higd1a	1125.43
Paqr3	1126.99
Soga1	1127.77
Luzp2	1128.56
Cdc37l1	1129.89
Smim12	1130.62
Tsnax	1131.55
Mapk14	1132.09
Celf2	1139.14
Wdr19	1146.08
Gcat	1147.57
Ensa	1147.72
Mon1b	1147.83
Zscan26	1149.71
Rab3ip	1150.01
Nrip2	1150.5
Rab15	1154.24
Prodh	1161.68
Herc3	1167.09
Rapgef6	1170.71
Rims2	1171.14
Ddt	1171.74
Rab34	1178.19
B3GNT2	1179.51
Ralgapa2	1183.29
Znf687	1191.2
R3hcc1	1192.81
Adprs	1195.33
Fbn1	1196.42
Dsg1b	1200.35
Isyna1	1203.17
Nit2	1203.46
Gstt3	1203.67
Znf385a	1204.83
Fbxl3	1205.42
Ccdc115	1205.73
P4ha1	1207.37
Kat7	1208.36
Dtnb	1208.82
Cavin2	1209.41
Sh3bp4	1214.15
Hexa	1215.95
Slc22a15	1217.91
Ift81	1222.86
Ube2j2	1224.67
Clvs2	1227.56
Arhgap42	1229.09
Rnf157	1229.29
Nfkb2	1233.32
Slc12a6	1240.1
Malsu1	1242.12
Spock1	1243.57
Atxn1	1244.21
Hacl1	1246.96
Armc5	1252.51
Chd8	1256.05
Dnase1l3	1257.32
Tank	1259.7
Sdhaf4	1261.04
Kctd5	1261.76
Fn3krp	1261.93
Rras2	1262.48
Brd9	1269.22
Trak2	1270.19
Rad54l2	1271.62
Nfxl1	1276.79
Mmp25	1277.15
Npdc1	1281.65
Alkbh3	1281.77
Naga	1283.79
Mef2d	1285.43
Zfand2b	1286.21
Inpp5b	1288.88
Nfic	1292.89
Abhd13	1294.9
Slc36a1	1296.4
Casz1	1298.06
Thbd	1298.22
Tsc22d4	1299.28
Pkn1	1299.53
Pld2	1300.84
Atat1	1301.05
Mtrf1l	1301.92
Tmem120b	1302.83
Wls	1304.11
Slc4a2	1304.67
Pcnx1	1306.64
Noa1	1311.54
Rrad	1312.23
D17h6s53e	1314.9
Slc25a40	1316.85
Bag1	1317.44
Ubl3	1320.34
Pex2	1321.9
Dtx2	1323.69
Ogfod2	1323.95
Hps3	1325.48
Gadd45a	1325.95
Slc2a6	1326.55
Gm55359	1330.96
Runx1	1331.18
Bche	1337.56
Bfar	1339.67
Pipox	1341.24
Podxl	1344.42
Kcnh2	1352.49
Tbc1d20	1353.4
Zdhhc7	1354.34
Tor1b	1356.53
Tagln	1358.17
Polrmt	1362.7
Inppl1	1365.26
Sik3	1367.15
Chmp5	1369.33
As3mt	1369.35
Atcay	1369.59
Pomk	1370.19
Myl4	1371.33
Fhit	1373.32
Rgs7bp	1374.23
Fam110b	1376.96
Svil	1380.13
Ddx31	1380.9
Grpel2	1382.3
Ecel1	1382.97
Akr1b8	1390.02
Csgalnact1	1396.82
Mafg	1403.53
Nlgn2	1405.65
Mri1	1405.93
Enox1	1406.01
Tmem130	1406.27
Selenbp1	1410.77
Nmb	1411.43
Ntrk3	1412.28
Wac	1413.82
Aar2	1414.26
Ddhd2	1414.33
Urod	1421.23
Rragb	1421.6
Ubqln4	1422.61
Spry4	1423.13
Ppp1r12b	1423.2
Cmc2	1423.44
	1425.47
Nelfa	1426.33
Smim8	1428.96
Nle1	1429.22
Pik3cb	1431.1
Kxd1	1431.7
Gstt2	1435.88
Rnf121	1436.07
Coq10b	1436.17
Rsad2	1440.11
Ankrd27	1441.5
Ift88	1442.16
Dpcd	1442.2
Epha3;Epha4;Epha5	1443.23
Dennd1a	1444.77
Slc35a1	1447.96
Ss18l1	1448.71
Serpinb5	1448.74
Brat1	1450
Rc3h1	1450.79
Snap23	1451.65
Rplp1	1454.02
Sh3bp5l	1454.42
Dgat1	1457.33
Ppp4r2	1458.63
Hdhd3	1458.64
Alad	1460.02
Parp9	1462.22
Haghl	1466.01
Ctsa	1468.52
B4galt7	1468.79
Palm3	1472.07
Rprd2	1476.28
Enoph1	1477.29
Zcchc8	1477.82
Rsf1	1479.82
Lgals3bp	1489.01
Usp16	1490.46
Krit1	1491.02
Tstd1	1492.96
Hal	1494.04
Actr8	1494.21
Taf6l	1494.55
Cnnm3	1495.18
Sash1	1497.36
Pex13	1498.19
Nudt14	1498.41
Bcas1	1498.59
Gid4	1502.66
Fam131b	1504.94
Lgalsl	1507.58
Irf2bp2	1508.8
	1511.36
Meak7	1512.93
Ldb2	1513.26
Rbm28	1514.53
Map3k20	1515.72
Sidt2	1516.41
Gpn1	1516.9
Nqo1	1516.94
Jund	1519.84
Ddx59	1522.32
Fnbp1l	1524.99
Irak1	1525.45
Mrpl32	1525.72
Gabra2	1526.97
Arhgap36	1527.98
Fbxw17	1536.58
Ddx56	1537.55
Itga2	1537.81
Pcdh9	1538.15
Ice1	1539.06
Ppip5k1	1539.4
Tmsb4x	1539.46
Ces1a	1539.48
Cwc25	1540.42
Bbc3	1540.52
Zeb1	1542.3
Terf2	1542.48
Spns1	1542.49
RO60	1543.8
Uhmk1	1544.15
Glyat	1544.7
Dusp1	1545.8
Scaf1	1546.48
Prkd1	1554.57
St8sia1	1559.52
Fig4	1565.08
Gprasp1	1569.78
Ehmt2	1572.42
Hps5	1573.29
Pgm2	1576.8
Arpp21	1577.65
Hapln4	1577.68
Znrf1	1581.92
Klhl20	1582.04
Commd1	1583.67
P33monox	1584.32
Rpf2	1585.97
Nme7	1588.28
Kcnab1	1588.49
Znf22	1588.52
Astn1	1591.2
Kcnc3	1592.19
Gtf2e1	1593.61
Fbxo30	1596.35
Itpr1	1597.87
Speg	1600.07
Folh1	1606.92
Bag4	1609.17
Paqr8	1611.25
Ift122	1616.77
Ccdc134	1617.13
Caprin2	1617.16
Ino80	1618.33
Plcxd3	1619.36
Mtmr10	1620.42
Elmod1	1620.58
Pex11a	1623.26
Sfswap	1624.86
Ccdc28a	1627.05
Epn3	1631.61
Armt1	1632.22
Rbpj	1633.44
Pdzd2	1633.99
H2ac20;Hist2h2aa2	1635.18
Tgm2	1636.38
Kbtbd3	1636.73
Cpb2	1638.18
Mtss2	1639.29
Tmem9	1640.99
Gba1	1643.29
Spry3	1643.79
Tifa	1644.54
Cpne8	1645.61
Uba7	1647.98
Hspa12b	1653.12
Ybx3	1653.71
C1galt1	1656.7
Mpi	1657.62
Atxn3	1657.93
Tp53bp2	1659.58
Trim62	1661.36
Syt7	1663.34
Gnb4	1664.12
Camk2n2	1669.83
Fibp	1673.38
Taf6	1674.68
Cryz	1678.62
Psmg3	1679.51
Etfrf1	1680.58
Smyd2	1682.61
Hps6	1682.76
Csad	1684.28
Pex16	1684.58
Tpgs2	1690.57
Azi2	1691.04
Ptcd1	1696.28
Znf592	1696.48
Cnep1r1	1698.95
Slc22a18	1699.06
Gpr155	1699.39
Med20	1699.84
Vps37b	1700.23
Col5a1	1702.16
Senp2	1703.22
Nmnat1	1704.21
Gab1	1707.8
Spag7	1708.03
Dnajc17	1709.61
Kctd12	1710.06
Ttll11	1713.48
Gtf3c1	1713.7
Kctd17	1716.21
Rdh12	1717.09
Arl15	1720.07
Osmr	1720.72
Mideas	1722.67
Prorp	1723.27
Pja1	1723.34
Exd2	1725.54
Pop1	1729.05
Slc9a1	1729.43
Slc17a7	1733.67
Phka1	1734.65
Sfr1	1738.3
Rbfox2	1738.85
Ift74	1744.04
Osbp2	1746.07
Pdzd11	1747.89
Herpud1	1747.94
Ankrd44	1748.27
Rab28	1749.32
Fchsd1	1750.12
Vnn1	1755.31
Inpp5e	1755.56
Mrpl51	1756.72
Mturn	1758.14
Rab37	1759.46
Sos2	1761.13
Myl6b	1764.3
Cdk6	1765.58
Pet100	1765.87
Paqr4	1766.28
Raver1	1771.16
Slc6a8	1771.24
Pak3	1777.79
Proc	1778.17
N6amt1	1778.2
Clcc1	1782.52
C5	1786.74
Nol10	1787.43
Znf24	1787.85
Nhlrc2	1791.67
Cnnm2	1791.71
Smdt1	1794.87
Nkap	1800.09
Ankrd13a	1801
Plbd2	1807.18
Pycr1	1807.18
Tsr1	1808.88
Paox	1809.33
Retreg1	1811.52
Tmem231	1812.03
Cnnm4	1812.91
Ints9	1813.37
4930595M18Rik	1813.4
Snx7	1815.62
Nbeal1	1817.45
Necab3	1819.36
Rapgef5	1820.97
Sdc4	1821.58
Appbp2	1822.34
	1823.04
Tmem222	1823.59
Entpd6	1827.36
Tti1	1828.36
Gnptab	1829.1
Rcl1	1829.17
Gtf2h1	1829.27
Ubxn7	1829.3
Tmem176b	1830.21
Rai14	1834.8
Med15	1835.4
Pdp2	1837.62
KRT16	1837.9
Gpatch11	1838.49
Eif4e2	1840.57
Med30	1843.67
Slc4a1ap	1844.43
Wapl	1845.97
Rnf220	1846.17
Gtpbp3	1848.44
Lancl3	1849.71
Faim	1852.52
Mrps18a	1853.73
Gfap	1856.1
Pde3b	1858.81
Phlpp2	1860.98
Mthfd2l	1864.16
Ncbp2as2	1864.86
Ctsl	1865.71
Cma1	1871.44
HRNR	1875.28
Gpr149	1878.47
Akap11	1879.4
Znf318	1882.08
Rps6ka1	1886.49
Med18	1887.69
Pars2	1889.21
C7	1890.91
Ptpdc1	1893.87
Plat	1894.41
Pde4b	1896.72
Men1	1896.73
Bcl2	1898.15
Klf13	1900.17
C2cd5	1902.02
	1902.62
Ncor1	1902.85
Ddx39a	1904.59
Sdhaf2	1905.87
Taf7	1908.46
Ifit3	1912.31
Ttc39c	1913.07
Cant1	1914.68
Cdk17	1914.74
Map9	1915.62
Timm10b	1916.97
Tmem62	1917.77
Nifk	1918.44
Tmem161b	1919.16
Alg9	1920.01
FLG2	1923.52
Lonrf2	1923.7
Tsc22d2	1929.08
Gfer	1929.45
Uqcrh	1931.89
Fkbp11	1934.3
Pan2	1935.15
Bcl2l1	1936.1
Zer1	1938.85
Pofut2	1942.73
Fkrp	1943.82
Crym	1944.59
Kdm5c	1949.29
Hdac3	1949.77
Hivep2	1951.66
Dtd1	1954.52
KRT77	1954.98
Bcat1	1955.59
Chuk	1956.38
Usp38	1958.94
Cul7	1960.77
Tmem132e	1966.98
Utp20	1971.9
Eloa	1972.12
Rngtt	1973.65
Stambpl1	1975.31
Utp14a	1975.44
Chm	1975.92
Nckap5l	1976.98
Psmb9	1979.81
Rap2c	1980.78
Dr1	1981.37
Gtf2f1	1987.43
Caskin2	1988.55
Abl2	1988.96
Bbs4	1990.36
Ctcf	1990.5
Mcfd2	1992.63
Inip	1993.08
Ints12	1993.92
Ccnl1	1995.77
B3glct	2001.95
Tada1	2002.54
Ogfod1	2007.79
Cfdp1	2011.7
Ttc13	2012.91
H1-1	2012.98
Faah	2013.1
Junb	2018.23
Pnkp	2019.8
St3gal2	2022.46
Chst11	2023.04
Slc30a1	2024.14
Akap1	2024.47
Wdr74	2025.07
Hmgn2	2026.97
Fkbpl	2028.58
Dstyk	2040.49
Otud3	2041.21
Lpin2	2044.5
Rab31	2049.59
Plxnb2	2050.02
Vmp1	2050.33
Polr3f	2050.47
Tmem41b	2053.46
Bptf	2054.13
Sh3bgrl	2055.33
Acp2	2055.45
Trmt61a	2055.58
Saal1	2056.08
Arfrp1	2056.44
Ppfia4	2056.71
Bmerb1	2057.23
Peli2	2059.94
Patj	2060.16
Pard3	2065.3
Mterf4	2067.02
Fam3a	2067.81
Tmem53	2068.53
Mtus1	2069.9
Arl5b	2070.3
Arel1	2070.63
Sema5a	2071.77
Rcor1	2073.64
Ibtk	2074.17
Sema3c	2076.59
Pik3r2	2078.83
Ccdc12	2081.3
Nck2	2081.31
Sarg	2082.06
P4htm	2090.13
Rfc3	2091.42
Rfx1	2091.7
S100a16	2094.03
Polr2i	2094.84
Prkci	2097.1
Bysl	2097.34
Sap130	2098.09
Rdh5	2098.89
Snx13	2100.6
Clk1;Clk4	2101.08
Cnpy4	2102.41
Dync2h1	2103.38
Dhx38	2103.48
Togaram1	2113.35
Spire2	2114.04
Foxk1	2115.24
Tmem59l	2117.2
Cadm1	2118.07
Kyat3	2122.36
Slc25a19	2122.8
Prex1	2128.46
Rap2b	2129.51
Polb	2131.08
Rin1	2131.35
Nln	2131.46
Mphosph8	2131.97
Suds3	2136.57
Mad2l1bp	2139.57
Pin4	2142.89
Mrtfa	2147.55
Sardh	2147.72
Ptar1	2149.98
Rcbtb2	2151.12
Nudt2	2151.97
Rem2	2152.49
Rprd1b	2152.99
Rasa4	2155.27
Ptpn3	2155.46
Gprasp2	2157.48
Comp;Thbs4	2160.52
Nudcd1	2160.83
Ddx28	2163.99
Slc41a2	2165.34
Cers1	2165.89
Chsy1	2167.75
Oscp1	2169.93
Mrpl49	2173.62
Dhodh	2175.31
Mcur1	2175.61
Brd1	2175.65
Dnajc28	2179.38
Shroom2	2179.4
Anks1b	2179.98
Gstm2	2180.24
Kcna3	2181.32
Dusp26	2181.86
Abhd17b	2183.88
Inpp5j	2184
Gm56451	2184.68
Aamp	2184.77
Xpnpep3	2185.45
Plpp6	2186.65
Rbm45	2192.5
Rcbtb1	2196.52
Ncoa2	2196.98
Mthfsd	2197.17
Mocs2	2197.34
Dlg5	2200.78
Pbdc1	2202.13
Ugcg	2202.19
Pros1	2202.6
Morc2a	2209
Triap1	2209.08
Mau2	2212.79
Crtc2	2213.27
Glipr2	2213.34
Nxpe3	2216.32
Fahd1	2216.56
Rab22a	2216.8
Fmn1	2217.5
Pdcd4	2217.62
Rxrb	2217.85
Krr1	2223.02
Nek3	2225.01
Rnpep	2230.22
Cep120	2230.42
Tpcn1	2235.9
Afap1	2237.45
Camkk1	2239.14
Mocs1	2240.33
Ssh1	2241.49
Ctu1	2242.9
Ercc1	2245.54
Gpsm2	2247.39
Stk16	2247.57
Ube2b	2248.18
Cyp20a1	2250.25
Lyrm7	2253.87
Pepd	2254.47
KRT6A	2255.96
Timm17a	2259.54
Dennd6b	2259.59
Dnlz	2259.96
Ebna1bp2	2260.21
Micos13	2261.15
Bbs1	2265.1
Gjc3	2266.27
Mrpl30	2267.6
Ccdc9	2269.62
Ift25	2274.1
Utp18	2274.76
Cracd	2275.26
Filip1	2281.38
Phactr4	2281.52
Dnajc18	2282.99
Alg6	2284.62
Nprl2	2289.4
Fam53c	2290.53
Limd1	2290.91
B3galnt1	2291.76
Nudt4	2295.37
Lrch1	2296.6
Slc35f6	2297.47
Bcl2l2	2298.45
Cadm4	2298.65
Dlg4	2299.99
Fv1	2301.35
Homer2	2302.21
	2302.5
Tap1	2303.12
Nol6	2303.5
Lmbr1	2306.79
Cep131	2308.96
Smyd3	2309.46
Nfx1	2310.03
Slc35b1	2310.42
Nhp2	2312.64
Crebbp	2312.66
Slc1a3	2313.02
Gabpa	2313.83
Slc6a11	2313.93
Dhx35	2316.68
Nf2	2318.44
Eef2k	2318.51
N4bp1	2320.53
Amigo1	2321.8
Kcnj10	2324.28
Cdc42ep4	2325.12
Pigb	2328.67
Osbpl7	2334.58
Tmem106b	2335.45
Gnptg	2339.26
Kiaa1522	2339.45
Gbp3	2339.46
Ugt2b1	2341.13
Sbf2	2341.18
Mbd2	2341.95
Zeb2	2343.49
Nt5c3b	2344.54
Glrx	2344.93
Arrb2	2346.96
Dusp28	2347.24
Pnpla7	2349.99
Nbr1	2351.06
Bltp3a	2351.29
Polr3g	2358.3
Sesn2	2363.54
Helz	2364.41
Mtif3	2364.43
Cyb561d2	2365.53
Homer3	2367.61
Wars2	2373.95
Rims1	2375.58
Adcy2	2381.79
Pigw	2383.02
Samd9l	2384.79
Nup42	2390
Ift172	2390.35
Atm	2390.97
Cd47	2393.32
Cebpz	2393.41
Ctdp1	2393.58
Galnt1	2394.55
B4galnt1	2399.45
Dolpp1	2401.77
Chga	2402.79
Pcmtd1	2405.66
Lipe	2413.37
Tulp4	2418.24
Snrnp27	2419.51
Map2k6	2421.03
Tpgs1	2424.14
Rps6ka4	2426.72
Alg11	2427
Fbxo45	2427.77
Rbck1	2431.35
Otulin	2431.53
Cdc26	2431.96
Snx32	2433.02
Sh2d4b	2433.47
Rbp1	2433.98
Cmtm5	2436.14
Sfxn4	2437.38
Rapgef2	2439.97
Pfkfb3	2440.12
F13a1	2441.22
Ggps1	2441.42
Gcnt2	2448.16
St7	2448.96
Arl6ip6	2449.35
Clcn4	2450.47
Selenom	2452.43
Slc39a6	2455.12
Slc43a3	2455.54
Erbin	2456.32
Bop1	2459.51
Exosc5	2459.8
Gnb5	2462.81
Ep400	2462.93
Fam185a	2464.28
Osbpl6	2468.31
Entpd4	2469.55
Plcl2	2471.16
Mppe1	2471.25
Wdr3	2471.26
Dicer1	2472.86
IntS13	2473.39
Rfc4	2473.55
Pcna	2475.31
Yeats4	2476.83
Ttc27	2477.82
Hook1	2478.57
Apc2	2479.44
Pla2g7	2479.93
Mob3a	2481.67
Khnyn	2482.81
Ccnt2	2484.68
Camk4	2484.72
Usp4	2485.38
Wdr53	2486.07
Tbpl1	2488.51
Pbrm1	2488.51
Tmem254	2488.83
Fam107b	2491.77
Cish	2492.57
Atrx	2493.65
Acyp1	2494.85
Pecr	2495.25
Ppp2r2b	2497.65
Osbpl5	2497.7
Msi1	2499.55
Nmd3	2499.57
Gucy1a2	2499.65
Creg2	2499.78
Coq6	2500.34
Trmu	2503.26
Dph2	2503.58
Ift70a1	2504.92
Haus4	2505.66
Pde6d	2508.13
Tprg1l	2508.9
Ccdc136	2511.58
Mgat4a	2512.5
Isl2	2513.76
Ptdss1	2514.63
Bap18	2515.35
Aldh16a1	2517.65
Syap1	2519.73
Fundc2	2520.74
Plcd1	2521.56
Stxbp3	2521.66
Cars2	2522.31
Abcb10	2523.3
Chac2	2523.65
Sphk1	2524.11
Dpy19l4	2524.47
Prrt1	2524.79
Arl6ip4	2524.85
Polr2g	2527.31
Grin1	2527.38
Tkfc	2528.03
Thbs1	2528.13
Mtrf1	2528.8
Tefm	2529.75
Bms1	2541.52
P2rx4	2541.57
Mlst8	2541.62
Slc44a1	2542.01
Mast4	2543.09
Itih4	2546.35
Retreg3	2549.76
F5	2550.38
Mon1a	2551.78
Usp32	2552.21
Alkbh5	2552.77
Plp2	2553.65
Alg5	2553.73
Dhx16	2559.49
Qpctl	2559.85
Grcc10	2560.24
Larp1b	2561.68
Golph3l	2563.12
Als2	2568.79
Pclo	2570.48
Faxc	2570.54
Hdac1	2573.37
PEDS1	2574.08
Mctp2	2574.31
Gatb	2574.33
Gria2	2575.48
Stx4	2576.85
Rtn2	2579.34
Grm7	2582.78
Hgsnat	2583.74
Hycc2	2586.7
Cnpy3	2587.99
Mkln1	2590.58
H1f10	2591.28
Ovca2	2591.38
Ipo8	2591.52
Oxnad1	2595.11
Thyn1	2595.6
Pla2g6	2596.08
Chn1	2596.28
Stim2	2596.35
Dagla	2601.42
Dusp15	2602.62
Six4	2604.08
Fbxo41	2604.71
Tmem168	2605.65
Ints14	2607.73
Necab1	2608.6
Nherf2	2610.84
Nmnat2	2611.82
Dnajc21	2614.55
Gas2l1	2618.61
Zc3h13	2620.4
Gria4	2620.46
Txnrd3	2620.88
Nudt3	2620.97
Nrxn2	2622.77
Ppm1e	2623.2
Clk3	2626.88
QNG1	2627.93
Shtn1	2631.08
Parp3	2631.82
Tyw1	2632.17
Unc13a	2632.63
Tmem259	2633.2
Parp12	2633.7
Asphd1	2634.44
Rsrc2	2634.46
Plekha7	2635.84
Frrs1l	2636.1
C9orf72	2640.73
Mindy3	2641.62
Cdkal1	2641.69
Prnp	2643.54
Scaf4	2646.48
Mettl14	2646.91
Xrcc1	2647.86
Sirt4	2650.97
Chp2	2651.67
Imp3	2651.71
Tmem143	2654.53
Ppcs	2656.02
Cdkn1b	2656.62
Ptpre	2659.82
KRT23	2660.82
Septin10	2663.21
Edem3	2663.26
Npc1	2664.61
Ptpn2	2669.93
Baz1b	2670.36
Btbd9	2672.52
Aldh3b1	2672.89
Cygb	2672.95
Psmd10	2672.97
Antxr2	2675.43
Exosc6	2676.99
Mob2	2677.4
Vamp1	2677.7
Fosl2	2679.04
Rab27b	2679.39
Atf6	2686.4
Bet1	2686.51
Rbm4	2689.04
Trrap	2689.78
Ankrd13d	2690.29
Poglut3	2690.66
Serhl	2692.98
Msh2	2693.06
Eeig2	2693.11
Uprt	2699.89
	2702.47
Amdhd2	2703.94
Ears2	2704.15
Arrdc1	2704.41
Clcn3	2704.76
Setd1a	2709.06
Taf9	2709.25
Dapk3	2709.84
Llph	2710.15
Appl2	2710.88
Rbm15b	2714.33
Rad21	2716.79
Msh6	2717.04
Mcmbp	2721.78
Lgi3	2723.73
Ppp3cc	2724.42
Ppfibp1	2725.08
Marcks	2726.36
Ca5b	2730.94
Fars2	2732.05
Itch	2734.86
Epm2a	2736.71
Kcnma1	2737.43
Noc2l	2738.15
Ankib1	2739.84
Sec22a	2740.75
Bbs7	2748.75
Galnt9	2749.09
Cfap418	2751.28
Tfcp2	2755.99
Ypel5	2759.43
Fmo5	2760.18
Pno1	2762.72
Ndufa1	2763.39
Tpst1	2763.42
Cuedc2	2764.82
Txnl4a	2769.74
Micall2	2771.17
Tbc1d22b	2772.65
Dhx8	2772.86
Phf3	2773.69
Rpa3	2776.25
Trpc4ap	2776.4
Ulk3	2779.26
Ccn1	2779.33
Slc1a4	2780
Cav1	2780.61
Ap5z1	2781.28
Tmcc2	2783.56
Grid2ip	2786.12
Pisd	2786.92
Uros	2786.95
Sugp1	2789.39
Scn8a	2789.97
Tacc3	2790.38
Cox20	2791.34
Dzip3	2792.56
Gnl3	2793.88
Amn1	2797.89
Npr2	2800.02
Ndufaf5	2803.41
Klhdc2	2803.58
Isoc2b	2803.66
Kalrn	2804.05
Hcn2	2804.17
Ak4	2805.43
Trmt1l	2805.58
Ccnt1	2807.84
KRT8	2807.94
Trim67	2809.01
Map4k3	2809.33
Ulk1	2810.44
Btbd10	2810.52
Abca1	2810.86
Fchsd2	2813.22
Sipa1l2	2815.89
Rnf10	2816.18
Strip2	2817.07
Ralgds	2817.87
Angel1	2818.14
Sncb	2822.1
Plxnc1	2823.47
Chpf	2824.12
Scly	2825.35
Alas1	2829.47
Sgsm1	2830.63
Gkap1	2831.52
Irf6	2834.89
Mrpl48	2835
Frmd3	2835.39
Ppox	2836.93
Plekhm3	2837.27
Ints7	2839.41
Telo2	2841.39
Eml3	2843.54
Sec61g	2843.81
Lrba	2848.36
Cisd3	2849.59
Lpp	2849.93
Kcnq2	2850.96
Mtmr1	2856.84
Arl6	2857.07
Tnrc6a	2858.31
Adam10	2861.23
Atp11a	2862.22
Slc39a3	2862.6
Cobll1	2864.77
Adcy5	2868.49
Ubl7	2872.34
Rnpc3	2872.98
Llgl1	2874.73
Ube2r2	2881.62
Smap	2881.78
Yif1b	2882.03
Dipk1b	2883.66
Isca2	2885.09
Nwd2	2885.57
Hdac4	2886.3
Scin	2886.59
Ppat	2887.31
Rhbdd1	2887.65
Acss1	2887.7
Nt5e	2888.19
Nab2	2888.46
Rundc3b	2896.34
Zfand6	2896.62
Acp6	2897.12
Kcnb1	2898.09
Fbxl20	2898.78
Isoc1	2900.24
Pcdh17	2900.56
Tnc	2901.46
Jmy	2903.44
Rrm2b	2903.67
Cwf19l1	2906.77
Neurl4	2906.89
Ttc9c	2910.51
Fgd4	2911.48
Klhl11	2911.93
Gemin2	2912.11
Acap3	2912.21
Mvb12b	2914.35
	2919.13
Arhgap27	2919.52
Uri1	2921.13
Mgat1	2923.3
Thoc7	2923.6
Utp25	2924.47
Jmjd1c	2927.27
Psmg2	2928.84
Pald1	2929.61
Scaf11	2931.34
Cutc	2932.62
Nck1	2934.88
B4gat1	2937.28
Ksr1	2940.02
Tsc1	2941.17
Maneal	2943.64
Gabbr2	2944.3
Wdr75	2946.07
Fcho2	2950.37
Myo7a	2952.09
Rtkn	2952.61
Hoxc9	2952.63
Zcchc17	2953.69
Thg1l	2953.94
Egln1	2955.1
Vrk3	2955.98
Slain2	2960.71
Mnat1	2961.2
Cdc27	2962.26
Nsrp1	2963.04
Smug1	2965.58
Gpr37l1	2966.29
Bri3	2968.25
Tgfbi	2968.88
Yipf1	2969.88
Ipo13	2975.83
Btbd1	2976.38
Osbpl2	2979.58
Abca2	2980.43
Nfasc	2981.86
Pdk2	2984.5
Igsf8	2984.65
Znf622	2986.09
Dop1a	2988.48
Pitpnb	2992.99
Pja2	2993.41
Adcy9	2994.83
Tnks	2995
Isoc2a	2995.06
Cry2	2996.74
Rprd1a	2997.17
Tnrc6b	2999.56
Pum3	3006.23
Ust	3006.9
Polr3b	3007.58
Wwp2	3012.44
Tbc1d10a	3012.9
Dpt	3013.51
Baiap2	3014.15
Psme3ip1	3014.79
Tubgcp4	3015.85
Arhgef10l	3016
Itga6	3020.16
Msra	3020.72
Piezo2	3022.04
Gle1	3022.76
Ppil3	3023.29
Dcp1a	3024.59
Angel2	3024.67
SERPINA1	3025.01
Traf3	3030.42
Phax	3030.96
Il1rap	3032.15
Wdr41	3034.58
Rfc5	3036.91
Eif2ak3	3037.31
Lig3	3037.64
Snf8	3039.18
Adnp	3045.95
Itgad	3047.7
Ppp6c	3047.74
Ncbp3	3048.16
Slc7a3	3049.34
Pogz	3054.08
Zmiz1	3056.21
Foxred1	3058.63
Megf8	3059.44
Itgb3	3059.8
Nucb2	3062.35
Gpam	3063.28
Gne	3063.93
Hras	3064.81
Golga7	3064.97
Stard7	3067.15
Snx14	3067.76
Ubp1	3070.54
Calcb	3074.44
Cit	3074.59
Cdc34	3076.99
Apba2	3082.42
Txndc15	3089.2
Crtc1	3096.98
Polr3c	3099.28
Irgm1	3101.38
Lpcat1	3102.42
Ddx47	3106
Engase	3106.77
Asphd2	3108.09
Sharpin	3108.59
Zbtb20	3109.07
Smg7	3109.95
Abca6	3110.51
Trmt10a	3114.77
Osgep	3115.44
Polr3e	3117.03
KRT19	3121.1
Alg12	3121.17
Naaa	3128.47
Gja1	3130.41
Gyg1	3131.95
Dpy19l1	3134.26
Slc25a14	3134.66
Ikbkg	3136.92
Xrcc6	3137.89
Ppp2r5a	3138.55
Rundc1	3139.16
Tomm6	3140.41
Zdhhc21	3141.1
Ahctf1	3141.82
Tbcel	3142.93
Trip10	3144.54
Med23	3145.02
Endog	3147.99
Rnf11	3153.17
Adpgk	3154.08
Hmg20a	3155.19
Snx5	3156.22
Pank4	3161.2
Nkiras2	3161.83
Msi2	3163.89
Arl4c	3164.65
Isy1	3169.27
Krt222	3175
Asah1	3175.43
Rtf2	3176.35
Snx10	3178.52
Akt2	3184.12
Upf3b	3189.73
Prkab1	3192.01
Nubpl	3194.48
Pcid2	3196.53
Specc1	3198.43
Lrrfip1	3201.36
Itih3	3204.57
Nvl	3208.26
Casc3	3208.64
Homer1	3208.85
Dsp	3210.8
Ptrhd1	3212.73
Hkdc1	3213.12
Amotl1	3213.81
Nkiras1	3214.75
Thoc5	3214.78
Chst2	3214.94
Dis3l2	3215.41
Mfn1	3218.14
Ppt1	3219.06
Tbc1d4	3222.39
Lzic	3224.69
Gigyf1	3224.69
Iah1	3224.97
Spty2d1	3226.08
Vps26c	3229.18
Fbxl8	3232.11
	3235.83
Lrrc8b	3237.78
Ring1	3239.09
Scn11a	3239.37
Kcna2	3239.61
Zbtb10	3240.03
Gap43	3243.69
Ssh2	3244.82
Cnot7	3244.96
Trappc3l	3245.35
Mcoln1	3250.53
Sipa1l1	3251
Snx25	3257.39
Snx11	3257.74
Usp22	3258.02
Oxsm	3258.3
Dmap1	3260.76
Tex261	3260.85
Robo2	3261
Stx2	3261.01
Larp6	3262.73
Ccser2	3264.01
Fam50a	3265.44
Acot8	3265.71
Gemin6	3269.34
Ccs	3272.1
Mta3	3272.63
Tmco3	3272.69
Tmppe	3272.94
Bnip3	3273.98
Snx29	3275.98
Ppif	3278.73
Mob4	3281.59
Ambra1	3284.12
Zmynd8	3285.62
Tro	3285.95
Suclg2	3287.63
Cryab	3288.98
Ddx51	3293.63
Daam2	3293.86
Ddx18	3294.86
Wdr45b	3295.15
Sh3d19	3296.96
Eif4enif1	3297.69
Gtf2h3	3298.45
Ano3	3298.82
Dnaaf10	3299.19
Fastkd2	3300.57
Bgn	3302.25
Atg13	3302.94
Slc7a14	3304.83
Cntn2	3306.3
Rapgef1	3307.05
Dnaaf5	3309.2
Mrpl16	3310.53
Mpdu1	3311.24
Sh3bgrl2	3313.61
Dcun1d2	3315.9
Ethe1	3320.07
Abcd4	3322.18
Pcp4	3322.95
Gtpbp2	3324.63
Ppp4r3a	3325.33
Alg1	3325.85
Kifc3	3327.69
Ccp110	3327.7
Xpnpep1	3329.26
Nelfcd	3335.79
Gatc	3341.07
Atg101	3341.8
Slu7	3342.45
Dda1	3342.97
Ints6	3343.78
Pikfyve	3344.43
Spats2l	3350.04
Rab2b	3351.39
Pir	3353.5
Cd151	3356.55
Tmlhe	3359.64
Anxa3	3362.17
Rbbp6	3363.6
Ate1	3364.03
Pcdhga4	3364.42
Thnsl2	3365.6
Fdx2	3365.92
Btaf1	3366.66
Fgfr1op2	3366.72
Thoc3	3367.89
Virma	3369.58
Cxxc1	3371.01
Timmdc1	3373.3
Ehd2	3376.09
Pex10	3376.6
Anxa1	3376.69
Sgcb	3379.12
Dmxl1	3379.97
Fam184a	3382.71
Fbll1	3383.98
Gapdhs	3386.35
Kif13b	3386.88
Heca	3388.37
Mcrip1	3388.43
Lysmd1	3389.64
Bloc1s1	3392.19
Rasa2	3392.59
H2-K1	3395.96
Gtf3c2	3398.06
Med22	3399.62
Tmem177	3400.45
Fbxo38	3401.34
Bax	3403.36
Bud31	3404.17
Focad	3405.36
Ipo11	3407.33
Nubp2	3408.51
Sumo2	3410.06
Galnt13	3411.49
FLG	3416.33
Upf2	3416.37
Iffo1	3416.39
Cdk16	3418.11
Acap2	3420.19
Smg5	3426.29
Gmppa	3427.42
Ebf1	3437.03
Gtf2h2	3437.83
Ten1	3438.82
Hmgb2	3440.84
Lrrk2	3441.5
Spast	3442.94
Smg6	3445.46
Stk4	3447.29
Prmt8	3450.19
Dip2a	3453.45
Borcs8	3455.98
Samd4b	3459.45
Dipk2a	3465.07
Nme3	3465.63
Ccdc137	3465.68
Mafk	3466.07
Trim41	3468.84
Esf1	3469.2
Mrps11	3469.25
Bag5	3475.26
Sorbs3	3475.64
Tm9sf1	3477.82
Osbpl1a	3481.19
Capg	3482.71
Dapk1	3483.06
Nat14	3483.67
Utp6	3485.44
Maip1	3487.3
Prxl2b	3490.31
Trpa1	3490.58
Camta1	3494.02
Slc9a7	3494.94
Dgkq	3496.53
Dhx32	3497.3
Mphosph10	3501.91
Ift22	3502.09
Disp3	3504.15
Fbxl15	3504.63
Pdlim7	3506.14
Bola1	3506.54
Zranb3	3506.71
Kcnv1	3507.23
Nt5m	3507.85
Cntnap2	3508.82
Ppwd1	3509.27
Derpc	3511.52
Serpinb8	3515.11
Usp30	3515.24
Gtf3c5	3515.51
Nde1	3515.52
Agpat5	3518.29
Plekha1	3520.19
Gmppb	3521.09
Smim7	3521.21
Hook2	3524.88
Fam114a2	3526.75
Cabp1	3526.96
Wdr54	3527.69
Ric3	3528.44
Ifi47	3531.32
Mlf2	3535.04
Pym1	3536.4
Uaca	3538.14
Arhgap23	3538.68
Srpk2	3539.48
Pgbd5	3539.83
Cryzl1	3542.15
Scrn3	3544.62
Prmt9	3547.07
Nprl3	3548.37
Papola	3548.77
Hexb	3550.06
Nkrf	3551.88
Lama4	3554.49
Snx17	3554.52
Tmem229a	3557.58
Cdc40	3557.7
Gpatch8	3559.35
Fam171b	3559.78
Fgfr1	3564.4
Irf3	3564.9
Slc25a35	3566.42
Ddx24	3567.87
Polr3d	3571.88
Mrps15	3575.11
Mrpl57	3576.24
Tnk2	3577.81
Abcc4	3578.76
Gstk1	3587.01
Sh3pxd2a	3587.94
Dusp23	3588.9
Cep43	3590.62
Abhd11	3590.62
Mgst1	3592.26
Adarb1	3594.12
Apob	3595.93
Usp48	3598.9
Zfyve26	3600.51
Smarcd3	3600.74
Itgb4	3603.15
Gpcpd1	3603.17
Gpr180	3603.57
Hs1bp3	3607.38
Akt1s1	3607.45
Smndc1	3607.88
Sez6l2	3608.51
Clptm1l	3611.11
Tha1	3611.98
Miga1	3612.69
H2-Q7;H2-Q8	3616.25
Atrnl1	3619.01
Smcr8	3623.63
Swap70	3627.67
Atr	3629.4
Cbx1	3631.87
Morf4l2	3640.3
Atxn1l	3640.6
Tmem59	3640.97
Pcolce2	3641.41
Brd2	3641.7
Dph1	3642.37
Mrpl2	3642.9
Hdhd2	3647.27
Rfk	3652.66
Tmem192	3653.43
R3hdm2	3654.14
Nfat5	3654.17
Wbp4	3655.09
Col2a1	3656.33
Alcam	3657.52
Exosc8	3659.64
Rmnd1	3661.67
Mfsd10	3661.96
Ints4	3662.39
Timp2	3663.22
Ankrd29	3663.79
Rabepk	3663.95
Gulp1	3671.54
Nrip3	3672.8
Kcnd3	3675.57
Mblac2	3679.54
Mrpl1	3679.6
Stag2	3679.87
Dhfr	3681.04
Arhgap44	3689.48
Cstf2t	3691.94
Pithd1	3692.25
Fam89b	3694.43
Ube2d2;Ube2d2b;Ube2d3	3695.3
Cdh1	3702.1
Ghdc	3703.72
Slc37a4	3704.29
Timm23	3704.62
Farp2	3704.83
Atg12	3706.7
Dock4	3708.07
Itgav	3710.59
Ttc9b	3713.27
Stk11ip	3714.8
Med1	3718.45
Papss1	3719.11
Nudt19	3719.43
Stxbp5l	3724.09
Dohh	3726.52
Pxn	3728.6
Dph5	3730.53
Plpbp	3731.56
Tfb1m	3731.75
Grip1	3733.59
Gorab	3736.01
Ctc1	3736.81
Slc6a17	3738.85
Slc25a17	3739.2
Ctu2	3742.62
Ercc4	3743.59
Nup43	3745.49
Exosc10	3747.78
Rab39a	3747.86
Iba57	3748.67
Jph4	3749.1
Trim47	3750.93
Ganc	3751.56
Rad23a	3751.99
Lsm1	3752.72
Tut7	3753.17
Hspa13	3755.35
Dnajc5	3756.04
Bicd1	3759.83
Elp5	3763.2
Slc35b4	3765.25
Rgs10	3767.11
Tmem260	3767.48
Ciao2b	3773.2
Calca	3773.64
Zftraf1	3774.24
Rft1	3775.35
Eefsec	3778.73
Nfib	3779.52
Porcn	3780.93
Eif2s3y	3781.44
Gbp2	3784.87
Tia1	3787.42
Tmbim6	3789.21
Champ1	3790.65
Ptpn13	3791
Ube3b	3795.33
Ppp2r2d	3795.59
Fam117b	3801.75
Afap1l2	3804.69
Adam23	3806.17
Mul1	3806.67
Bdnf	3815.84
Lsm14a	3820.1
Ash2l	3821.51
Gtf3c3	3823.49
Ints3	3825.61
Glcci1	3826.01
Supt4h1a;Supt4h1b	3827.09
Tsen34	3828.28
Ube2k	3830.43
Coa7	3831.23
Slc25a18	3835.7
Pcdhgb2	3837.21
Dynll1	3838.33
Ighmbp2	3838.34
Pqbp1	3839.02
Ptges2	3839.1
Gnl2	3839.4
Leo1	3845.22
Cnrip1	3847.17
Acot1	3847.26
Cdk8	3848.04
Sbno1	3849.86
Ptpn12	3850.05
Marchf6	3850.92
Mief1	3853.55
Cfap410	3856.95
Rbm33	3857.58
Cox7a1	3858.08
Exosc2	3859.2
Tmem87a	3859.44
Vps72	3863.26
Tom1l1	3864.98
Anks1a	3866.04
Ddx10	3867.74
Pcbd2	3870.42
Lamc3	3870.6
Afg3l1	3871.11
Prkx	3872.37
Plpp7	3875.48
Drap1	3877.21
Acp3	3880.1
Wdr6	3880.26
Cnot11	3880.56
Snph	3881.61
Gpx7	3883.97
Rsrc1	3884.29
Fxyd1	3884.87
Tab1	3885.48
Lrrc40	3886.56
Trnp1	3887.81
Blmh	3890.93
Uevld	3892.53
Tmed3	3896.38
Cnpy2	3898.41
Mrpl27	3898.9
Swi5	3899.02
Ssbp3	3899.43
Frmd8	3900.13
Ap4b1	3903.17
Ankle2	3909.85
Rmdn2	3910.58
Parn	3910.62
Abca8b	3911.04
Myorg	3911.71
Ranbp9	3912.59
Ppil4	3913.58
Dis3	3914.12
C1qc	3914.38
Bco1	3915.97
Arpp19	3918.79
Tbc1d10b	3922.24
Zmat2	3923.67
Slc25a32	3926.44
Or10a3;Or10a3b	3926.73
Pik3cd	3927.24
Surf6	3929.45
Tapbpl	3935.21
Rasgrf2	3941.28
Ano6	3942.98
Btbd8	3943.66
Metap1d	3944.08
Gsdme	3944.17
Des	3944.81
Atpaf1	3945.79
Tango2	3945.81
Rtf1	3948.49
Aamdc	3949.11
Tstd3	3950.4
Pcsk1	3953.92
S100a11	3954.4
Mrpl55	3954.46
Rabggtb	3956.14
Clstn1	3956.48
Gmpr2	3957.51
Ncs1	3957.99
Ints2	3960.42
Ppp1r13l	3960.65
Col5a2	3965.84
Ikbkb	3966.32
Ppfia1	3967.95
Nicn1	3969.04
Tppp	3970.36
Slc38a2	3971.94
Timm21	3982.52
KRT80	3984.66
Ilrun	3984.95
Tsc22d1	3986.36
Sanbr	3987.67
Dek	3988.89
Casp3	3990.91
Rmc1	3991.08
Arap1	3992
Vps13b	3992.97
Dcun1d4	3995.66
Spg21	3996.61
Neb	3996.67
Plcg1	4002.49
Pdxk	4003.07
Pofut1	4004.09
Mtg1	4004.85
Pex11b	4008.46
R3hdm1	4009.76
2310061I04Rik	4009.79
Map2k2	4010.26
Ppp1r9a	4010.41
Gtf2h4	4015.02
Mcm3ap	4016.17
Sting1	4017.65
Sike1	4020.51
Gramd4	4020.77
Arhgap39	4021.77
Rab33a	4022.77
Mcat	4023.79
Coq3	4025.29
Phkg2	4027.89
Rbm6	4028.3
Mxra7	4028.98
Pgm3	4030.9
Ttc7b	4031.49
Trak1	4036.58
Atp2b2	4037.1
Ascc1	4037.55
Dnajc9	4039.7
Dcaf1	4040.42
Parg	4042.24
Slc25a23	4042.94
Slc38a10	4048.39
Kank2	4052.79
Atp8a2	4054.21
Zc3h7a	4059.56
Nelfb	4059.76
Mrs2	4062.86
Col11a1	4063.94
Yeats2	4068.44
Basp1	4069.1
Tbc1d13	4073.58
Pcsk1n	4074.6
Tmed8	4076.02
Cacna1c	4076.3
Ppp3cb	4079.84
Adam22	4081.09
Keap1	4083.35
Eid2	4083.54
Hint3	4091.03
Smg9	4092.05
Ankmy2	4092.68
Nop14	4093.31
Tsc2	4093.6
Mrps30	4097.51
Serpinb9	4097.88
Smpd2	4099.65
Gemin7	4099.8
Slc15a4	4101.44
Ndst4	4106.39
Nop10	4107.71
Ptprn2	4111.29
Rab27a	4115.26
Ints8	4116
Naa38	4116.21
Hmgb3	4121.42
Lztr1	4123.85
Slc38a9	4126.69
Colgalt2	4127.68
Micall1	4131.96
Dnajc30	4133.09
Dcaf8	4134.06
Soat1	4135.04
Sorbs2	4135.7
Abcc1	4136.24
Ntmt1	4141.39
Tomm40l	4152.53
Brsk1	4153.05
Mob1a;Mob1b	4155.03
Tex36	4155.23
Tbc1d24	4155.41
Rrn3	4159.1
Psmf1	4159.81
Gtpbp8	4160.98
Mrps7	4164.97
Ercc3	4166.2
Pmm2	4166.61
Lrp11	4166.7
Scd1	4166.9
Mctp1	4167.01
Tpm1	4168.22
Tmem70	4168.38
Prcc	4171.36
Szt2	4171.58
Ca2	4174.02
Chdh	4175.45
Evi5	4177.68
Tmem41a	4178.36
Rgs17	4182.23
Kpna2	4185.18
Prpf40b	4185.71
Nop2	4186.74
Trappc14	4189.78
Mrtfb	4190.24
Ldb1	4192.76
Slc25a30	4195.04
Rnf25	4195.25
Setd7	4195.58
Mindy2	4195.61
Nos1	4195.89
Ptrh1	4196.76
Hexim1	4196.9
Uck1	4197.43
Sdf4	4198.25
Mkrn1	4200.5
Cpne2	4205.14
Tpp1	4207.3
Spats2	4208.11
Vmn2r58;Vmn2r60;Vmn2r61;Vmn2r90	4209.14
Exosc9	4209.16
Inpp5k	4211.26
Ppie	4211.48
Mark3	4212.21
Txndc12	4214.51
Ptprt	4219.15
Clvs1	4219.2
Phkb	4219.38
Tmem120a	4223.01
Pak1	4224.12
Myo6	4224.31
Wtap	4224.63
Atg2a	4226.53
Dlg2	4231.07
Arfip2	4232.58
Ints5	4234.01
Tmem245	4234.39
Spg11	4234.5
Zfyve27	4238.27
Rgs7	4238.61
Mrps18b	4239.22
Nipal3	4240.52
Gpat4	4244.4
Mzt2	4246.58
Selenop	4249.47
Kcnt1	4252.12
Vps37a	4254.88
Gid8	4256.26
Pdcd11	4259.67
Ap5m1	4261.66
Lum	4263.64
Rit2	4265.57
Mrpl11	4267.47
Ttc4	4268.65
Ppp1r18	4271
[truncated: 4,431 more rows]
