# Supplementary material for: Deep visual proteomics uncovers nociceptor diversity and pain targets
Source: Nat Commun. 2026 Apr 11;17:3437. doi: 10.1038/s41467-026-71418-8 (PMC13076600; doi:10.1038/s41467-026-71418-8)
Supplement: Supplementary file 11 — Source Data [file 41467_2026_71418_MOESM11_ESM.zip › SourceData_updated names/Fig2bcef/FIG2b_right_IB4_cc_tissue_Upset_input.csv]

IB4_CellCulture	IB4_tissue
5031410I06Rik;Gm10220;Gm21663;Gm21698;Gm7347	Igha
Ighv8-8	Ncbp2as2
Ncbp2as2	Igkv1-88
Ttc13	Kif13b
Coq10a	Trappc8
Ighg3	Gm5478
Kif13b	Neb
Trappc8	Ahnak2
Gm56451	Afg2b
Ptar1	Bicdl1
Neb	Cul4b
Rapgef1	Arfgef2
Ahnak2	Cdr2l
H1f10	Kiaa1522
Slc9a6	Itgb4
Cul4b	Zfyve9
Zmynd8	Osbpl9
Dhx8	Sh3pxd2b
Arfgef2	Ddi2
Tanc2	Dock11
Gpatch8	Map7d2
Cdc27	Ckap5
Cdr2l	Man1b1
Itgb4	Fubp3
Ptprf	Map7d1
Zfyve9	Ubr4
Tmem201	Fmnl2
Osbpl9	Ppig
Szt2	Slc25a25
Bltp1	Upf2
Sh3pxd2b	Rabgap1
Arhgap27	Arid1a
Med14	Fbxl16
Dhx35	Rsrc2
Ddi2	Ttc38
Dock11	Ttll7
Map7d2	Rabgap1l
Ckap5	Ttc23l
Camsap1	Itih4
Ano3	Hbb-bs
Virma	Cisd3
Man1b1
Fubp3	Eif2b3
Pnpla7	Phactr2
Map7d1	Uprt
Focad	Scn7a
Rap1gap	Tmem245
Ubr4	Triqk
Fmnl2	Cad
Ndufaf5	Otud4
Rtf1	Gnai1
Skt	Apba1
Ppig	Ppfia1
Ppip5k1	Scaper
Slc25a25	Ogdhl
Upf2	Rbm25
Rabgap1	Clip3
Arhgef10l	Nup205
Gpr155	Pdzd8
Mocs3	Osbpl8
Las1l	Tmf1
Pwwp4a;Pwwp4c;Pwwp4d	Mfap1a;Mfap1b
Arid1a	Dgki
Kalrn	Dgkh
Bltp3b	Safb
Trmt1l	Ccdc6
Fbxl16	Tmed7
Lcmt1	Ddx23
Rsrc2	Tmppe
Ralgapa2	Tpm3-rs7
Ttc38	Hnrnph3
Ttll7	Gls
Mtr	Acad12
Exoc6b	Dnajc13
Mipep	Soga1
Rabgap1l	Fga
Ankrd50	Gcn1
Kcnb2	Golgb1
Arhgap31	4931408C20Rik
Dpy19l1	Col6a3
Itih4	Dip2c
Sh2d4b	Ap1ar
Aldoart2	Parp4
Hbb-bs	Herc1
Sec14l1	Krt78
Cisd3	Tns1
Vps13d	Tex264
Arhgap36	Hectd4
Eif2b3	Cdh19
Kif16b	Nup153
Uprt	Nbas
Tomm5	Wdfy1
Usp24	Trip11
Scn7a	Dsp
Tmem245	Nolc1
Thoc2	Ahnak
Dlgap4	Myo1e
Triqk	Utrn
Cad	Ube4a
Phf3	Numa1
Ythdc2	Fry
Otud4	Ccdc141
Gnai1	Rap1gds1
Apba1	Cald1
Otud7b	Sec16a
Trappc11	Prss56
Polr3a	Raph1
Ppfia1	Ighg2c
Ankrd44	Tpr
Scaper	Agl
Ogdhl	Fryl
Dock5	Srp72
Rbm25	Sec24c
Xpnpep3	Mettl7a3
2310061I04Rik	Arfgef1
Amn1	Atp2b1
Clip3	Trip12
Nup205	Poglut3
Pdzd8	Ank3
Osbpl8	Arfip1
Tmem229a	9930021J03Rik
Dnaaf5	Evi5l
Tmf1	Usp35
Arxes1;Arxes2	Capn2
Mfap1a;Mfap1b	Cacna2d1
H2ac11;H2ac12;H2ac13;H2ac15;H2ac25;H2ac4;H2ac6;H2ac7;H2ac8;Hist1h2af;Hist1h2an;Hist1h2ao;Hist1h2ap	Bin1
KRT86	Sec22b
	Dpysl2
KRT14	Lgals9
KRT6A	Rundc3a
ALB	Emd
KRT1	Gtpbp1
KRT8	Alyref
KRT19	Clta
KRT10	Pten
KRT5	Stxbp1
APOA1	Metap2
	Kng1
SERPINA1	Capn5
KRT9	Prdx6
KRT2	Ampd3
KRT17	Matn2
TF	Dld
LOC525947	Hsd17b10
FLG2	Ube3a
Krtcap2	Tcof1
HRNR	Dctn1
Mtx3	Prkcsh
Dgki	Prdx4
Dgkh	Eftud2
Jakmip2	Aip
Safb	Flot1
Pgbd5	Numbl
Ccdc6	Cyth3
Tmed7	Sdcbp
Ddx23	Atox1
Tmppe	Degs1
Tpm3-rs7	Pex5
Hnrnph3	Psmb1
Pigg	Ndufb11
Ces1b	Rpl21
Gls	Gclm
Acad12	Amacr
Dnajc13	Vps26c
Kctd17	Agpat1
Mroh1	Dpysl4
Ankhd1	Scarb2
Gcn1	Phb2
Golgb1	Atp5if1
Rasal2	Col15a1
Col6a3	Ddt
Dip2c	Psmd4
Zc3h7a	Exoc7
Rsf1	Dhx15
Sptbn4	Purb
Slc4a1ap	Srsf5
Tstd1	Kpna4
Adap1	Kpna3
Ift140	Capn1
Fam98c	Anp32a
Ap1ar	Exoc4
Rasa1	Hax1
Parp4	Pld3
Fbxl18	Clcn6
Slc25a53	Ech1
Ascc3	Fkbp8
Scaf11	Rabep1
Herc1	Psmd14
Tns1	Adam10
Dnah7a	Scamp3
Tex264	Pmm1
Hectd4	Anxa3
Mideas	Ap1b1
Akap13	Ppef1
Nup153	C1qbp
Pi4ka	Myadm
Nbas	Ndufa1
Apob	Nudc
Arid1b	Pnn
Wdfy1	Sptlc1
Trip11	Hnrnph1
Rnf213	Api5
Dsp	Bcat2
Nolc1	Timm44
Ythdc1	Cops5
Zfr2	Calu
Ahnak	Lsm2
Myo1e	Cdk5r2
Plekha5	Pitpnm1
Bod1l	Psmb10
Ttc7b	Gamt
Utrn	Cavin1
Usp31	Ddost
Ube4a	Aox1
Akap11	Ap3d1
Zc3h13	Srpk2
Numa1	Dffa
Nfxl1	Rgs7
Fry	Hmgb3
Ccdc141	Itgb3
Dennd4a	Cd200
Zbtb10	Akap2
Rap1gds1	Smarce1
Spryd3	Dnajb6
Kidins220	Banf1
Akap6	Crym
R3hdm1	Get3
Dlg5	Slk
Cald1	Bnip3
Btaf1	Trappc3
Sec16a	Pgrmc1
Raph1	Impa1
Ccdc149	Entpd2
Tpr	Copb2
Lonrf2	Pde6d
Skic3	Impact
Agl	Syngr1
Zc3h7b	Prx
Farp1	Strn
Usp32	Nipsnap1
Fryl	Nipsnap2
Myo10	Sap18
Srp72	Septin7
QNG1	Eif6
Dhx16	Rpl35a
Sec24c	Atp2a2
Heatr1	Pja1
Mettl7a3	Enam
Arfgef1	Supt5h
Kbtbd2	Ldb2
Atp2b1	Ilk
Trip12	Psmb5
Poglut3	Sigmar1
Ank3	Dhx9
Brd1	Dpm1
Arfip1	Stmn3
Evi5l	Pik3c2g
Mdn1	Pip4k2a
Usp35	Eif3d
Hk2	Atp9a
Capn2	Eef1b
Cacna2d1	Hmox2
Bin1	Sgce
Sec22b	Atxn2
Dpysl2	Nmt1
Lgals9	Epb41l2
Rundc3a	Gpx4
Emd	Emc8
Gtpbp1	Pdlim1
Alyref	Psma3
Clta	Stx7
Pten	Sfn
Stxbp1	Vamp4
Endog	Snx3
Map3k4	Snx12
Metap2	Hsd17b12
Capn5	Pfdn2
Prdx6	Col5a1
Ampd3	Cfdp1
Dld	Znf326
Hsd17b10	Sorl1
Ube3a	Nid2
Dctn1	Ctnnal1
Prkcsh	Wdr1
Eef2k	Slc4a4
Serpinb9	Vti1b
Prdx4	Avil
Diaph1	Mtx2
Eftud2	Klc1
Ercc2	Klc2
RO60	Dhcr7
Rgs4	Capns1
Galnt1	Dync1i1
Aip	Dync1i2
Flot1	Cntfr
Numbl	Shoc2
Cyth3	Ppt1
Mras	Zfr
Sdcbp	Cops3
Atox1	Cops4
Degs1	Cops6
Pex5	Hnrnpa2b1
Psmb1	Comt
Hdac1	Gosr1
Ndufb11	Pak1
Gsto1	Psmc3
Rpl21	Clpp
Gclm	Ctbp1
Amacr	Map7
Kif3c	Hsd17b7
Vps26c	Birc6
Agpat1	Gdap1
Dpysl4	Tom1
Map3k5	Dcx
Scarb2	Stam2
Phb2	Idh1
Atp5if1	Rbbp9
Bet1l	Syn1
Gosr2	Lin7c
Cpsf2	Yme1l1
Kcnh2	Stx8
Psmd4	Cpd
Ptpn9	Tpp1
Exoc7	Itm2b
Dhx15	Coro1a
Purb	Cope
Srsf5	Rbm3
Kpna4	Lancl1
Kpna3	Mtco2
Capn1	Hprt1
Abcc1	Ca2
Anp32a	C3
Exoc4	Thy1
Hax1	Igkc
Pld3	Ighg2b
Fkbpl	B2m
Clcn6	H2-L
Ech1	H2-K1
Sema6a	Hba
Fkbp8	H3-3b;H3-5;H3c11;H3c15
Edil3	Col4a1
Clk3	Lamc1
Cdk14	Lamb1
Stx1a	Krt10
Rabep1	Mtnd1
Psmd14	Mtatp8
Adam10	Iap
Npc1	Krt1
Bmpr2	Mbp
Scamp3	Araf
Pmm1	Prnp
Bet1	Aldoc
Stag2	Aldoa
Anxa3	Prkaca
Ap1b1	Got1
Ppef1	Got2
C1qbp	Src
Myadm	Myl1
Nudc	Ldha
Pnn	Apoa4
Sptlc1	Gpi
Hnrnph1	Ctsl
Api5	Me1
Bcat2	Cfh
Timm44	S100a4
Cops5	Sparc
Slc1a4	Ttr
Calu	Anxa2
Lsm2	Alb
Pik3cd	Serpina1a;Serpina1c
Ctnnd2	Serpina3k
Pitpnm1	Hsp90aa1
Psmb10	Pdia4
Rab33b	Hsp90b1
Gamt	Col3a1
Mrpl23	Col4a2
Per1	S100a10
Zw10	Apoe
Cavin1	Sod1
Ddost	Mdh2
Aox1	Nefl
Ap3d1	Nefm
Srpk2	Nras
Dapk3	Gnai2
Dffa	Polr2a
Chka	Pgk2
Mllt10	Itgb1
Rgs7	P4hb
Csnk2a2	Alpl
Hmgb3	Ncl
Itgb3	Pgk1
Reps1	Fth1
Akap2	Myl4
Bnip2	Hmgn2
Smarce1	Sod2
Dnajb6	Cdh1
Prkag1	Surf1
Banf1	Nudt10;Nudt11
Tnk2	H2az1
Get3	Pde11a
Slk	Prkg1
Bnip3	Wipf3
Trappc3	Rps27a;Uba52;Ubb;Ubc
Cacna1b	Calm1;Calm2;Calm3
Pgrmc1	Anxa1
Impa1	Eef1a1
Entpd2	Nid1
Bckdk	Ctsb
Copb2	Eif4a2
Tlk2	Mapt
Pde6d	Txn
Dnase1l3	Gstm1
Impact	Tcea1
Syngr1	Rras
Bloc1s1	Slc3a2
Prx	H2bc14;H2bc8;H2bc9;Hist2h2bb
Strn	H1-0
Nipsnap1	Sub1
Nipsnap2	Col1a1
Sap18	Parp1
Septin7	Fn1
Eif6	Gpx1
Acot1	Fabp3
Rpl35a	Lamp1
Atp2a2	Hsp90ab1
Enam	Dmd
Supt5h	L1cam
Ldb2	Camk2a
Ilk	Tcp1
Chkb	App
Psmb5	Prkar2a
Rngtt	Pfkl
Sigmar1	Cox5a
Dhx9	Pdcd6
Dpm1	Prkar1b
Pip5k1c	Cntn1
Stmn3	Rpl7a
Pip4k2a	Gsn
Eif3d	Ncam1
Atp9a	Gpd1
Eef1b	S100a6
Hmox2	Atp1b1
Atxn2	Rpl27a
Nmt1	Rps16
Nmt2	Rpl7
Epb41l2	Mdh1
Gpx4	Rpsa
Emc8	Calr
Pdlim1	Atp1b2
Gtf2h4	H2-Q7;H2-Q8;H2-Q9
Psma3	Srp54
Stx7	Hspb1
Gnaz	Psmd3
Sfn	Lmnb1
Osmr	Anxa6
Tmem131	Rplp0
Ugdh	Map1b
Vamp4	Hmox1
Ubr1	Cpa3
Snx3	Glul
Snx12	Cdh2
Clcn7	Prph
Hsd17b12	Cd44
Srpk1	Sptb
Diaph2	Nme1
Smpd2	Gstm2
Slc25a17	H1-2
Cask	Lgals1
Pfdn2	Prkce
Ttc3	Lgals3
Cfdp1	Ldhb
Znf326	Srp14
Sorl1	Cnp
Ctnnal1	Mmut
Myo1a	Kcna1
Wdr1	Ass1
Slc4a4	Sptan1
Ikbkb	Hspa1l
Vti1b	Ctsa
Grpel2	Gapdh
Avil	Lamp2
Mtx2	Hmga1
Klc1	Hspa2
Klc2	Eno1
Dhcr7	Eno2
Capns1	Ptbp1
Dync1i1	Ap2a1
Dync1i2	Ap2a2
Ap1g2	Gba1
Shoc2	Selenbp1
Ikbkg	Cox7c
Ppt1	Hk1
Zfr	Ppia
Cops3	Tpi1
Cops4	Slc2a1
Cops6	Hspa1a;Hspa1b
Slc27a3	Lyz1
Hnrnpa2b1	Ctsd
Comt	Bsg
Becn1	Slc7a2
Parg	Rps6ka3
Gosr1	Cfl1
Lamtor3	Gnao1
Psmc3	Fasn
Ugcg	Gstp1
Clpp	F2
Stk16	Nefh
Hcn1	Rpl13a
Ctbp1	Serpinh1
Map7	Cox5b
Hsd17b7	Cox4i1
Bsn	Hspa5
Birc6	Hexb
Gdap1	Prdx3
Tom1	Vim
Rpp30	Map2
Stam2	Prkca
Idh1	Mag
Akap10	Plg
Arl6	Tpm3
Rbbp9	Ubl4a
Ccnk	Gna11
Zfand5	Gnaq
Hdac3	Akr1b7
Syn1	Abcb1a
Zbtb7a	Cst3
Lin7c	Gc
Gnpda1	Lmnb2
Yme1l1	Mcpt4
Stx8	Tgm2
Cpd	Emb
Abcd4	Fech
Tpp1	Ap1g1
Sh3pxd2a	Eif3a
Mkln1	Cbx3
Itm2b	Pnp
Coro1a	Pcmt1
Cope	Gfus
Rbm3	Cryab
Lancl1	Cat
Vti1a	Ppib
Mtco1	Capg
Mtco2	Gsta4
mt-Co3	Pmp2
Hprt1	Lta4h
C3	Impdh2
C4b	M6pr
Thy1	Cdk11b
B2m	Ndn
H2-L	Rps2
Hba	Timp2
H3-3b;H3-5	Ubtf
Lamc1	Tln1
Lamb1	Ezr
Mtnd1	Msn
mt-Nd2	Rdx
Mtnd4	Ctnna1
Mtnd5	Ptma
Mtatp8	U2af2
Iap	Glud1
Gfap	Psmd7
Cfb	Sars1
Mbp	Marcks
Araf	Fkbp1a
Aldoc	Snrpb
Aldoa	Map4
Prkaca	Mpz
Got1	Gna13
Got2	Plaa
Tuba3b	Rpl3
Src	Pdia3
Jun	Psmb8
Myl1;Myl3	Aco1
Ldha	Apex1
Gpi	Adh5
Ctsl	Col2a1
Me1	Bgn
S100a4	Dcn
Ttr	Nap1l1
Anxa2	Atxn10
Alb	Celf1
Serpina3k	Nckap1
Hsp90aa1	Napb
Pdia4	Mug1
Hsp90b1	Marcksl1
Col3a1	Kif5c
S100a10	Kif2a
Apoe	Kif3a
Sod1	Prkcd
Mdh2	Pabpc1
Camk4	Gnb4
Nefl	Ftl1
Nefm	Nedd8
Gnai2	Ahsg
Polr2a	Oat
Itgb1	Ckmt1
P4hb	Fkbp4
Alpl	Gna14
Ncl	Ctnnd1
Pgk1	Aimp1
Fth1	Prkar2b
Sod2	S100a9
Cdh1	Akt1
Surf1	Dbi
Nudt10;Nudt11	Map2k1
Rc3h2	Scp2
H2az1;H2az2	Ssb
Pde11a	Drg1
Prkg1	Serpinc1
Wipf3	Pvalb
Atxn1l	Kras
Derpc	Wars1
Rps27a;Uba52;Ubb;Ubc	Kif1a
Ndufb1	Kif5a
Tmem254	Ranbp1
Calm1;Calm2;Calm3	Ptk2
Zftraf1	Mif
Anxa1	Ptpn11
Eef1a1	Rab5c
Nid1	Rab6a
Ctsb	Rab21
Eif4a2	Rab24
Mapt	Rab18
Txn	Pdha1
Gstm1	Fah
Tcea1	Ret
Rras	Fbl
Slc3a2	Canx
H1-0	Ap1m1
Sub1	Prdx1
Col1a1	Ptpn1
Parp1	Fmr1
Fn1	Ldlr
Gpx1	Rpl12
Hsp90ab1	Rpl18
Dmd	Tap2
L1cam	Sar1a
Camk2a	Cpox
Nudt19	Gnl1
Tcp1	Por
App	Ttl
Prkar2a	Hspa9
Pfkl	Dnm1
Cox5a	Col18a1
Pdcd6	Grik2
Prkar1b	Man1a2
Rpl7a	Tjp1
Gsn	Cap1
Umps	Tkt
Scd1	Cd9
Ncam1	Vps26a
Gpd1	Tfam
Dnmt1	Rpl28
S100a6	Cetn1;Cetn2
Atp1b1	Acsl1
Rpl27a	Abca2
Rps16	Csk
Rpl7	Eci1
Mdh1	Septin2
Rpsa	Stat1
Calr	Stat3
Atp1b2	Eps15
H2-Q7;H2-Q8	Pura
Srp54	Lifr
Hspb1	Htt
Psmd3	Cct8
Lmnb1	H1-4
Anxa6	H1-5
Rplp0	Itgav
Map1b	Akr1b1
Hmox1	Cfl2
Cpa3	Fkbp2
Glul	Acadm
Cdh2	Rangap1
Prph	Cdkn1b
Cd44	Nsf
Sptb	Vps4b
Nme1	Psmc2
Fgf2	Rab11b
H1-2	Ina
Atp6v0a2	Adss2
Lgals1	Myo1b
Prkce	Nedd4
Fgfr1	Stt3a
Lgals3	Rph3a
Ldhb	Aldh2
Srp14	Aldh3a2
Cnp	Capza1
Mmut	Capza2
Kcna1	Capzb
Ass1	Srprb
Sptan1	Gsr
Hspa1l	Mtx1
Ctsa	Map2k4
Gapdh	Gfpt1
Lamp2	Pfkm
Hmga1	Scg3
Hspa2	Rpl6
Eno1	Rpl29
Eno2	Crat
Ptbp1	Crkl
Ap2a1	Rplp1
Ap2a2	Rpl5
Cox7c	Rpl13
Hk1	Rpl36
Ppia	Eif1
Tpi1	Anxa5
Slc2a1	Tbca
Hspa1a;Hspa1b	Lmna
Pcna	Hspa4l
Ptpra	Cbr1
Mthfd2	Cox7a2
Ctsd	Gstm5
Ccn1	Slc25a4
Bsg	Camlg
Slc7a2	Hnrnpa1
Rps6ka1	Inpp1
Rps6ka3	Ppm1a
Cfl1	Pcyt1a
Gnao1	Cdk5
Fasn	Psma2
Lama1	Tmod1
Gstp1	Cav1
Ifrd1	Impdh1
F2	S100b
Nefh	Bckdha
Rpl13a	Hsd17b8
Serpinh1	Ahcy
Cox5b	Fmo1
Cox4i1	Gdi1
Hspa5	Sts
Hexb	Arsa
Prdx3	Arsb
Vim	Atp6v1a
Map2	Atp6v1e1
Prkca	S100a11
Plg	Acadvl
Tpm3	Pa2g4
Ubl4a	Cast
Gna11	Rab7a
Gnaq	Acadl
Cst3	Rpl9
Lmnb2	Plcb3
Cma1	Hsd17b4
Tap1	Gss
Emb	Hdgf
Fech	Atp6v0d1
Cbl	Fabp7
Ap1g1	Slc25a5
Eif3a	Lum
Cbx3	Nek1
Xrcc6	Sqle
Pnp	Clgn
Pcmt1	Kpna2
Gfus	Jak1
Gria2	Polr1c
Cryab	Usp10
Cat	Pkm
Ppib	Ndufs6
Capg	Rida
Gsta4	Cpt2
Lta4h	Rpl10a
Impdh2	Dbt
Acp2	Cux1
M6pr	Rabggtb
Cdk11b	Fdft1
Rps2	Pitpna
Nfkb1	Rab2a
Ubtf	Cnbp
Tln1	Idh2
Ezr	Dnajc2
Msn	Stom
Rdx	Stmn1
Ctnna1	Cacnb3
Ptma	Rad23a
U2af2	Rad23b
Glud1	Nub1
Pik3r1	Faf1
Psmd7	Psmc4
Sars1	Adsl
Marcks	Ddx6
Fkbp1a	Hmgcs2
Snrpb	Adprh
Map4	Slc12a2
Mpz	Abcd3
Gna13	Adk
Plaa	Lrpap1
Xrcc5	Stmn2
Rpl3	Golga3
Pdia3	Atp5mf
Braf	Arpp19
Psmb8	Rab4a
Aco1	Acyp2
Apex1	Acyp1
Adh5	Atp5f1e
Adss1	Dynlt3
Dcn	Cda
Nap1l1	Cox6b1
Atxn10	Cox7b
Celf1	Cyb5a
Nckap1	Usp5
Septin4	Atp5f1b
Bri3	Wfs1
Napb	Pdcd5
Mug1;Mug2	Znrd2
Kif5c	Fus
Kif2a	Ncstn
Kif3a	Pcbp3
Prkcd	Pcbp4
Pabpc1	Atp6v1d
Ftl1	Erp29
Casp1	Eef1d
Nedd8	Actn4
Oat	Snrpa1
Vtn	Tm9sf2
Ckmt1	Idi1
Fkbp4	Mrps6
Gna14	B3gat3
Hmgb2	Eef2
Ctnnd1	Opa1
Aimp1	Ptpa
Rbpj	Btbd1
Prkar2b	Tpm1
Slc6a11	Tpm2
Akt1	Tnks1bp1
Dbi	Bcl2l13
Map2k1	Cpne2
Scp2	Arhgap39
Ssb	Eif5
Drg1	Ythdf1
Serpinc1	Lman2l
Kras	Fxyd7
Wars1	Arpc4
Kif1a	Ruvbl1
Kif5a	Plp1
Ranbp1	Eif3e
Ptk2	Pcbp1
Mif	Ppfia3
Usp4	Pdxp
Ptpn11	Gabarapl2
Rab3d	Nploc4
Rab5c	Cdc42
Rab6a	Cirbp
Rab21	Eif4a1
Rab23	Rps20
Rab24	Snap25
Rab18	Rab5b
Thbs1	Chp1
Pdha1	Rab10
Fah	Rab8b
Ret	Ube2d2;Ube2d2b;Ube2d3
Fbl	Ube2m
Canx	Ube2k
Ap1m1	Ube2n
Prdx1	Fgf1
Ptpn1	Actr2
Ptpn12	Actr1a
Fmr1	Cops2
Ldlr	Arf1;Arf3
Rpl12	Arl1
Rpl18	Abce1
Tap2	Rpl26
Sar1a	Stx1b
Cpox	Psme3
Gnl1	Rab6b
Ppm1b	Magoh
Por	Rpl27
Hmgcl	Pcbd1
Ttl	Rpl37a
Hspa9	Sec61a1
Dnm1	Arf4
Dnm2	Vbp1
Grik2	Dad1
Man1a2	Abat
Tjp1	Copz1
Fyn	Ufm1
Fen1	Dcaf7
Cap1	Nutf2
Tkt	Hnrnpk
Cd9	Ywhag
Vps26a	Usp12;Usp46
Tfam	Timm10
Ighmbp2	Timm13
Syt4	Rps7
Rpl28	Ppp1ca
Acsl1	Ppp1cb
Abca1	Psmc1
Abca2	Psmc5
Csk	Rps8
Eci1	Rps15a
Foxk1	Ywhae
Septin2	Rps14
Stat1	Rps23
Stat3	Rps18
Stat5b	Rps29
Pik3ca	Rps11
Eps15	Rps13
Pura	Snrpe
Lifr	Snrpf
Htt	Snrpg
Dpagt1	Lsm3
Cct8	Lsm6
Cox6a1	Snrpd1
Msh2	Snrpd2
H1-4	Snrpd3
H1-5	Psmc6
H1-3	Selenot
Itgav	Kcnab2
Akr1b1	Tsc22d1
Cfl2	Dynlrb1
Fkbp2	Eef1a2
Acadm	Rps4x
Rangap1	Ppp2cb
Syt1	Rpl18a
Gpx3	Ap2s1
Cdkn1b	Hpcal1
Nsf	Rpl23a
Vps4b	Rps6
Psmc2	Vsnl1
Rab11b	Mtpn
Ina	H4c16
Nf2	Atp6v1b2
Adss2	Rab1A
Pdcd2	Ran
Myo1b	Rpl23
Brcc3	Rps15
Nedd4	Rps24
Stt3a	Rps25
Tes	Rps26
Rph3a	Rps28
Aldh2	Fau
Aldh3a2	Elob
Capza1	Gnb1
Capza2	Rbx1
Capzb	Gnb2
Srprb	Rpl30
Gsr	Rpl39
Mtx1	Cycs
Map2k4	Rpl31
Mapk14	Rps3
Gfpt1	Rpl32
Pfkm	Gtf2b
Scg3	Rpl8
Rpl6	Ybx1
Rpl29	Pfn1
Crat	Tra2b
Crkl	Rac1
Rpl5	Tle5
Rpl13	Pafah1b1
Rpl36	Rab3a
Anxa5	Hspa8
Rfx1	Tpt1
Abcd1	Mpc1
Tbca	Dnaja1
Ppp3cb	Hspd1
Lmna	Cplx1
Hspa4l	Vamp2
Cbr1	Sult4a1
Cox7a2	Pcp4
Gstm5	Eif4e
Slc25a4	Mapk1
Cit	Ppp1cc
Camlg	Ywhaz
Ercc3	Hmgb1
Serpind1	Sumo1
Hnrnpa1	Gng2
Inpp1	Eif5a
Ppm1a	Crip1
Pcyt1a	Actg1
Cdk5	Actg2
Psma2	Rps17
Tmod1	Ube2i
Cav1	Rala
Impdh1	Rps12
S100b	Rps10
Bckdha	Ppp3ca
Hsd17b8	Phb1
Ahcy	Csnk2b
Fmo1	Rpl22
Gdi1	Ube2l3
Sts	Rack1
Atp6v1a	Prkacb
Atp6v1e1	Ywhaq
Acadvl	Tuba4a
Pa2g4	Tuba1a
Cast	Tubb4b
Dvl1	Prkcb
Rab7a	Ywhah
Uros	Sbds
Acadl	Calca
Rpl9	Kpnb1
Plcb3	Kifap3
Hsd17b4	Psmb7
Clcn3	Lxn
Gss	Itpr3
Hdgf	Chl1
Atp6v0d1	Pdlim4
Fabp7	Vamp7
Slc25a5	Hdac2
Mnat1	Mpp1
Nek1	Aup1
Sqle	Pebp1
Clgn	Stam
Tst	Stim1
Kpna2	Ctps2
Jak1	Tial1
Pon1	Hnrnph2
Polr1c	Rock2
Usp10	Smad1;Smad5
Pkm	Bcl2l2
Ndufs6	Hint1
Uck1	Ufd1
Stat6	Elavl1
Rida	Fgf13
Cpt2	Rad50
Tmem165	Usp9x
Tia1	Tp53bp1
Rpl10a	Idh3g
Dbt	Nherf1
Cux1	Vasp
Cebpz	Naca
Rabggtb	Gaa
Limk1	Atp8a1
Hccs	Cct7
Fdft1	Cct2
Pitpna	Cct4
Pitpnb	Cct5
Slc16a1	Cct6a
Rab2a	Cct3
Anapc1	Irs2
Idh2	Tgfbi
Dnajc2	Sgcd
Stom	Sgcb
Stmn1	Tnik
Cacnb3	Wnk1
Rad23b	Phf5a
Nub1	Rpl36a
Faf1	Cbx1
Psmc4	Eloc
Tango2	Arf5
Adsl	Erh
Ddx6	Ap2m1
Hmgcs2	Rhog
Adprh	Rpl19
Slc12a2	Srsf3
Abcd3	Isoc2a
Rab8a	Serpinf1
Adk	Nptn
Lrpap1	Csrp1
Stmn2	Nxn
Golga3	Rps3a
Atp5mf	S100a13
Rrp1	Atp1b3
Arpp19	Psme1
Gfer	Psme2
Rab4a	G3bp2
Acyp2	Anxa11
Acyp1	Vps45
Atp5mpl	Crmp1
Atp5f1e	Anxa4
Cda	Mprip
Cox6b1	Fhl1
Cox7a1	Atp5pf
Cox7b	Bop1
Cyb5a	Rps5
Usp5	Pam
Atp5f1b	Ppp4c
Ctbp2	Txn2
Wfs1	Smarcc1
Pdcd5	Cpt1a
Znrd2	Wbp2
Fus	Thumpd3
Exosc10	Mllt11
Usp25	Fh
Ncstn	Anp32e
Pcbp3	Jpt1
Pcbp4	G3bp1
Atp6v1d	Lama4
Erp29	Tubb5
Eef1d	Psmb4
Actn4	Rplp2
Snrpa1	Uqcrh
Tm9sf2	Prdx5
Idi1	Cpe
Mrps21	Il6st
Mrps6	G6pdx
Rasa2	Apoa1
Acot8	Serpina1d
B3gat3	Rbp1
Eef2	Hnrnpul2
Opa1	Col1a2
Ptpa	Hmgcr
Strn4	Sec23a
Paxbp1	Rsu1
Aaas	Nme2
Tpm1	Vcp
Tpm2	Aqp1
Tbc1d10a	Uba1
Tubgcp3	Prkcq
Tnks1bp1	Ctnnb1
Vps33b	Jup
Bcl2l13	Ank1
Cpne2	Col6a2
Nup43	Nucb1
Fitm2	Enah
Rab2b	Atp5f1a
Arhgap39	Scg2
Eif5	Kcnd1
Ythdf1	Serpina3m
Polr3b	Pfdn6
Lman2l	Ckb
Anks1a	Fxyd2
Sf3b6	Top1
Dock4	Col6a1
Arpc4	Mark2
Sec61g	Hspg2
Ruvbl1	Fabp5
Plp1	Pc
Eif3e	Drp2
Pcbp1	Eml1
Ppfia3	Larp7
Pdxp	Eif5b
Gabarapl2	Cab39
Ube2g2	Atp5me
Nploc4	Aplp2
Actb;Actg1	Clu
Rac3	Anxa7
Cdc42	Acads
Cirbp	Mest
Eif4a1	Lgals3bp
Rps20	Bax
Snap25	Cbfb
Megf8	Ssrp1
Dnajc5	Inf2
Rab5b	Trio
Chp1	Zc3h18
Rab10	Rbm15
Rab8b	Atp2b3
Ube2m	Vgf
Ube2n	Npepps
Actr2	Pepd
Actr1a	Relch
Cops2	Dnajb14
Arf1;Arf3	Ptcd3
Arl4c	Nsun2
Arl1	Gsk3a
Abce1	Pi4k2a
Rap2b	Hsdl2
Rpl26	Col28a1
Stx1b	Msto1
Psme3	Osbp
Rab6b	Stk11ip
Magoh	Tmem104
Fgf12	Ccdc127
Rpl27	Fahd2
Smg6	Cul4a
Pcbd1	Abraxas2
Depdc5	Plbd2
Rpl37a	Ppp1r21
Naa20	Rogdi
Sec61a1	Faf2
Arf4	Stt3b
Vbp1	2410002F23Rik
Dad1	Hp1bp3
Abat	Spryd7
Copz1	Fam107b
Sumo2	Eepd1
Ufm1	Myl12b
Dcaf7	Aarsd1
Wdr5	Gmps
Ap1s1	Mat2a
Nutf2	Ric8a
Hnrnpk	Pde12
Ywhag	Zc3h15
Lrch1	Enpp4;Enpp7
Usp46	Fam98a
Timm10	Smarca4
Timm13	Prrc2c
Timm8b	Scrn3
Rps7	Krt26
Ppp1ca	Pnpla6
Ppp1cb	Krt2
Psmc1	Tamm41
Psmc5	Uap1l1
Rps8	Srsf6
Rps15a	Psmd1
Ywhae	Esyt2
Rps14	Khsrp
Rps23	Rars2
Rps18	Ddb1
Rps29	Vars2
Rps11	Sec24a
Rps13	Rnf40
Snrpe	Lmf1
Snrpf	Cln6
Snrpg	Hectd3
Lsm3	Cmpk2
Lsm6	Esyt1
Snrpd1	Ap5z1
Snrpd2	Tmem109
Snrpd3	Ttll12
Arf6	Yipf3
Psmc6	Mex3d
Tbpl1	Ube2z
Selenot	Puf60
Kcnab2	Eif3j1;Eif3j2
Abi2	Hdhd2
Polr2g	Mcrip1
Tsc22d1	Nat8l
Dynlrb1	Arfgef3
Eef1a2	Dip2b
Ypel5	Nt5dc3
Rps4x	Snx27
Ppp2cb	Ccser2
Rpl18a	Aak1
Ap2s1	Dop1b
Rhob	Mtcl1
Hpcal1	Pdap1
Rpl23a	Babam1
Rps6	Arhgap17
Mtpn	Ndufb6
H4c16	Srsf11
Atp6v1b2	Sf3b2
Rab1A	Edc4
Rab3c	Usp19
Ran	Rmdn3
Rpl23	Smu1
Rap1a	Arglu1
Rps15	Mccc2
Rps24	Gpd1l
Rps25	Cog7
Rps26	Ppp1r7
Rps28	Washc4
Elob	Afg2a
Gnb1	Mcu
Polr2l	Ppp1r12c
Rbx1	Hdgfl2
Gnb5	Eml4
Rpl30	Lclat1
Cycs	Prrc1
Rpl31	Sec31a
Rps3	Sbspon
Rpl32	Tars2
Gtf2b	P2rx3
Rpl8	Slmap
Ybx1	Acsf3
Pfn1	Fam8a1
Tra2b	Ccdc51
Rac1	Sorbs2
Tle5	Cdc42bpa
Pafah1b1	Them4
Rab3a	Pgap1
Hspa8	Krt76
Tpt1	Fam91a1
Mpc1	Ermp1
Cyth2	Vps51
Dnaja1	Niban1
Hspd1	Pfdn4
Cplx1	Naa10;Naa11
Stmn4	Svip
Vamp2	Elapor2
Sult4a1	Ttc9
Eif4e	Garnl3
Atp6v0c	Mthfd1l
Mapk1	Carmil2
Ppp1cc	Oxr1
Ywhaz	Plch1
Kcnab1	Odr4
Crnkl1	Sez6l2
Hmgb1	Cdv3
Sumo1	Tmem65
Dynll1	Wdr18
Gng2	Ddx17
Gng3	Opa3
Eif5a	Lrrc47
Crip1	Kctd8
Actg2	Srrm1
Rps17	Prune2
Ube2i	Ddx46
Rala	Thrap3
Rps12	Deptor
Rps10	Spag9
Ppp3ca	Ndufaf2
Phb1	Usp13
Csnk2b	Kctd16
Rpl22	Nufip2
Ube2l3	Taok1
Rack1	Arhgap1
Prkacb	Vps13a
Ywhaq	Entrep3
Tuba4a	Slc30a9
Tuba1a	Cnrip1
Tubb4b	Sdr39u1
Prkcb	Trappc1
Ywhah	Rbm27
Ranbp9	Cyfip2
Sbds	Tom1l2
Serpinb5	Zzef1
Cpeb1	Abr
Kpnb1	Psme4
Kifap3	Coil
Psmb7	Luc7l3
Lxn	Pfas
Plxna2	Rap1gap2
Itpr3	Tbc1d9b
Ebp	Cluh
Myo1f	Nacad
Pfkfb2	Acaca
Pdlim4	Kiaa0319
Selenop	Ubr3
Surf6	Dnajc11
Vamp7	Fam169a
Hdac2	Acbd5
Mpp1	Arcn1
Aup1	Jagn1
Pebp1	Ogdh
Stam	Cttn
Stim1	Myl6
Ctps2	Grb2
Tial1	Flot2
Hnrnph2	Clpb
Rock2	Hnrnpd
Smad1	Lama2
Bcl2l2	Ppp5c
Hint1	Psmb6
Ufd1	Samhd1
Ncoa1	Slc27a1
Elavl1	Csnk2a1
Fgf13	Khdrbs1
Rad50	Gcdh
Usp9x	Col12a1
Tp53bp1	Serpinb6
Idh3g	Stip1
Rit1	Caprin1
Evl	Reep5
Nherf1	Eif1a;Eif1ax
Vasp	Elavl2
Ldb1	Elavl3
Naca	Eps15l1
Irf3	Vdac2
Ctps1	Vdac3
Atp8a1	Vdac1
Cct7	Grik1
Cct2	Kpna1
Cct4	Papss1
Cct5	Rbbp4
Cct6a	Rbbp7
Cct3	Lama5
Nucb2	Asns
Irs2	Tmpo
Atf1;Creb1	Hars1
Sgcd	Tsc2
Stim2	Ppm1g
Tnik	Cdc37
Wnk1	Map3k3
Phf5a	Sdf4
Txnl4a	Prpf4b
Rpl36a	Astn1
Tubg1	Cp
Cbx1	Ppp2r5e
Eloc	Mapre1
Arf5	Prdx2
Erh	Tsg101
Ap2m1	Hcfc1
Rhog	Pafah1b3
Rpl19	Pafah1b2
Srsf3	Psap
Adcy5	Arhgef1
Isoc2a	Mre11
Serping1	Lcp1
Nptn	Snta1
Polr1d	Sntb2
Stac	Col11a1
Prkdc	Igbp1
Csrp1	Lamb2
Pkp1	Ctnna2
Rps3a	Hspa4
S100a13	Bcap31
Sms	Hadh
Sptlc2	Ccnh
Evi5	Znf638
Atp1b3	Smarcd1
Psme1	Alcam
Psme2	Trim25
Frg1	Glg1
G3bp2	Ewsr1
Anxa11	Snap91
Lig3	Fscn1
Vps45	Fbn1
Arhgap5	Fdxr
Gcnt2	Fxr1
Ica1	Ktn1
Lyst	Gdi2
Crmp1	Pacsin1
Anxa4	Hp
Nbr1	Ddx19a
Mprip	Ddx5
Cacna1a	Hsph1
Fhl1	Elavl4
Atp5pf	Itih3
Bop1	Cd47
Rps5	Itga7
Pam	Itga6
Ppp4c	Eif2b4
Smad4	Phgdh
Tarbp2	Kif5b
Eya3	Kif3b
Txn2	Lasp1
Gclc	Lrrn1
Smarcc1	Pdcd4
Cpt1a	Myh10
Polr2c	Npm1
Wbp2	Nnt
Thumpd3	Pcbp2
Xrn1	Ogn
Fh	Postn
Pld2	Pea15
Cdr2	Srsf2
Pla2g6	Ddx3y
Map4k4	Prkd1;Prkd3
Anp32e	Sspn
Lypla1	Rhoc
Jpt1	Dag1
G3bp1	Ddx3x
Rbbp6	Ralbp1
Fmo5	Ssr4
Dtymk	Dpysl3
Rab33a	Snrpa
Shc1	Rpa2
Apba2	Sf3a2
Gnpat	Snrpc
Atp9b	Sptbn1
Atp8a2	Tgoln1
Arvcf	Trim28
Tubb5	Tfrc
Psmb4	Fstl1
Rplp2	Snrnp70
Prdx5	Supt6h
Stx2	Zpr1
Gabpa	Tpd52
Cpe	Sorbs1
F8a1	Dbnl
Il6st	Sh3gl2
G6pdx	Ostf1
Rbp1	Ndufa4
Hnrnpul2	Cstb
Col1a2	Smad2
Hmgcr	Ndrg1
Sec23a	Nptx1
Rsu1	Fkbp3
Nme2	Eif4g2
Cacna1c	Vat1
Vcp	Itga3
Aqp1	Zyx
Uba1	Ppp3r1
Prkcq	Commd3
Ctnnb1	Mapk3
Jup	Nup62
Ank1	Patj
Sos2	Crk
Sap30bp	Raly
Nfia	Ccpg1
Col6a2	Hepacam
Nucb1	Spr
Mark3	Maoa
Cdk7	Btf3
Aplp1	Sf1
Enah	Ifit1
Atp5f1a	Surf4
Runx1	Syn2
Kcnd1	Sqstm1
Pfdn6	Bcl2l1
Eif2ak2	Fkbp5
Rela	Hspe1
Ckb	Ugt1a6
Fxyd2	Atp4a
Nf1	Sord
Cdk16	Gapdhs
Top1	Gstt1
Col6a1	Top2b
Rcn1	Tpp2
Mark2	Gk
Fabp5	Gpd2
Pc	H2ac21
Eml1	H2ac20;Hist2h2aa2
Larp7	H2bc21
Eif5b	Srm
Cab39	Vcl
Atp5me	Gart
Aplp2	Cltc
Clu	Atg9a
Anxa7	Git1
Acads	Sptbn2
Mest	Mars1
Ebf1	Arhgef11
Cbfb	Hectd1
Kcnma1	Sv2c
Eps8	Ltn1
Ssrp1	Atrnl1
Slc7a1	Cep170
B4galnt1	Cdc5l
Chd8	Larp4b
Inf2	FAM120A
Ubxn2b	Cyp4x1
Trio	Usp7
Vps8	Ncoa7
Zc3h18	Nop58
Rbm15	Gbf1
Rundc1	Nol4l
Ppp4r2	Tro
Vgf	Lemd2
Tanc1	Carmil1
Npepps	Nomo1
Pepd	Islr
Relch	Kdsr
Fam83h	Ralgapa1
Gspt2	Krt42
Dnajb14	Krt77
Ppm1j	Tpm4
Ptcd3	Cltb
Aars2	Exoc3
Nsun2	U2surp
Specc1l	Wdr44
Gsk3a	Cpsf6
Psd3	Lpcat4
Pi4k2a	Colgalt2
Hsdl2	Krt73
Col28a1	Dnajc8
Msto1	Sec23ip
Slc39a7	Zc3h11a
H2-T22	Eif4g1
Cnnm3	Soga3
Osbp	Hdac4
Marchf5	Rbm26
Stk11ip	Sri
Alg6	Ppp2r2a
Ap5b1	Tnpo3
Wdr36	Golm2
Emc10	Nudt16
Tmem104	Ints1
Mrpl10	Snrnp200
Ccdc127	Abcf1
Patl1	Dhx57
Fahd2	Smchd1
Hs1bp3	Uggt1
Cul4a	Gga2
Abraxas2	Xpo1
Khdc4	Pcnp
Ppp1r21	Snx6
Rogdi	Caskin1
Faf2	Fkbp15
Stt3b	Oxsr1
2410002F23Rik	Atl2
Hp1bp3	Bcr
Lpcat1	Prkab2
Spryd7	Txlna
Fam107b	Gapvd1
Eepd1	Ptpn23
Myl12b	Lrpprc
Aarsd1	Ano8
Gtf2f1	Mff
Gmps	Magee1
Mat2a	Ankrd13d
Trappc13	Pigs
Ric8a	Ppp2r5b
Pde12	Smarcc2
Zc3h15	Phldb1
Usp39	Ecpas
Aamp	Mindy2
Fam98a	Dync1li2
Smarca4	Srsf1
Nlrx1	Chd4
Prrc2c	Sarm1
Trappc10	Rnf220
Gtf3c3	Abhd10
Qsox2	Ctif
Ctdnep1	Mapre3
Ankmy2	Pik3c3
Exoc5	Nup98
	Klhl5
Pnpla6	Rasa4
Alkbh5	Tra2a
Ilrun	Rimkla
Cblb	Naa50
Yeats2	Dhx29
Tamm41	Exoc8
Uap1l1	Washc2
Wdr70	Dclk2
Tmem63b	Rab35
Pip4p1	Naa35
Srsf6	Pabpc4
Trmt1	Sort1
Psmd1	Camk2d
Zfyve27	Atp1a3
Fam131b	Atp1a2
Mphosph8	Nudcd1
Cybc1	Rigi
Smyd5	Bnip1
Alg11	Scn10a
Slc25a33	Gnas
Nol9	Ppp1r9b
Esyt2	Magi1
Hace1	Enkur
Ogfod1	Myh14
Trappc9	Ranbp10
Entpd6	Wdfy3
Khsrp	Pcp4l1
Rars2	Gigyf2
Ddb1	Sbf1
Uevld	Ube2o
Map3k9	Pitpnm2
Vars2	Kcnt1
Fhip1b	Cnot1
Sec24a	Cand1
Ctu2	Larp1
Rnf40	Cand2
Ulk3	Arhgap26
Lmf1	Igsf3
Prmt9	Mlec
Mmp25	Lsm8
Cln6	Rps9
Hectd3	Spcs3
Cmpk2	Syne1
Esyt1	Rps27
Fbxo7	Rpl10
Wdr75	Rpl35
Ap5z1	Eif2s1
Lbr	Rps27l
Qrich1	Tmsb10
Tmem109	Ube2r2
Otulin	Akap9
Ttll12	Synm
Slc2a6	Tln2
Trafd1	Kyat3
Wdr41	Mindy1
Yipf3	Ppp2r1a
Hgsnat	Atp5mk
Mex3d	Tmed3
	Msrb2
Ube2z	Fbxo22
Puf60	Slc22a18
Ntrk1	Snd1
Lyplal1	Nap1l4
Frmd8	Mtch1
Carmil3	Mtch2
Zyg11b	Picalm
Gpatch11	Cyfip1
Nt5c3b	Ndufa12
Trmt10c	Syncrip
Eif3j1	Tubb2a
Alg10b	Wdr91
Lrrc58	Huwe1
Hdhd2	Smap2
Mcrip1	Celf6
Nat8l	Cpeb4
Arfgef3	Luc7l2
Tecpr2	Eml2
Dip2b	Ppp2r5d
Limch1	Trim46
Spg11	Prrc2b
Nt5dc3	Fsd1
Dab2ip	Actn1
Gfod1	Mybbp1a
Snx27	Nexn
Zswim8	Lnpk
Ccser2	Amph
Tmed8	Plekha6
Aak1	Atxn2l
Tnrc6a	Otub1
Ndst1	Or4a66
Dop1b	Prrc2a
Mtcl1	Dsg1b
Pdap1	Ctdp1
Babam1	Ppp6r1
Arhgap17	Map6
Mettl14	Pdpr
Dtx3l	Celf4
Ndufb6	Galnt17
Rnf10	Elp1
Srsf11	Cdc42bpb
Sf3b2	Ahcyl1
Edc4	Prpf38b
Usp19	Dcaf5
Gtpbp2	Vat1l
Rmdn3	Gramd1b
Tax1bp1	Cadps
Smu1	Phf24
Arglu1	Mon2
Mccc2	Nisch
Spg7	Zdhhc17
Gpd1l	Clasp1
Upf3b	Fnbp1
Lsg1	Dnajc6
Cog7	Pja2
Ppp1r7	Cep170b
Smcr8	Rims3
Washc4	Mfn2
Afg2a	Pum1
Faxc	Usp8
Mcu	Nup214
Ppp1r12c	Ube3c
Hdgfl2	Plxna4
Eml4	Septin9
Lclat1	Rab3gap1
Usp30	Naa15
Cryzl2	Mogs
Zc3hav1	Dgkz
Prrc1	Pgrmc2
Sec31a	Fbxo2
Ag2	Polr2e
Iqgap2	Kcmf1
Tars2	Bpnt2
Fcho2	Camsap3
Brd9	Fam98b
P2rx3	Trim56
Tgfbrap1	Tdrkh
Slmap	Zmpste24
Acsf3	Agfg2
Tex10	Lrrc8a
Fam8a1	Trim36
Mthfsd	Mtdh
Ccdc51	Vac14
Tbc1d32	Jph4
Plcl1	Ddrgk1
Fchsd2	Col14a1
Sorbs2	Ubap2l
Trappc14	Pelo
Chpf2	C2cd2l
Cdc42bpa	Sympk
Them4	Flnb
Pgap1	Rraga
Pdp1	Reps2
Tmtc1	Eif4g3
Fam91a1	Pip4k2b
Ermp1	Bdh1
Vps51	Tbc1d5
Niban1	Atp2c1
Pfdn4	Nucks1
Tubal3	Glrx5
Ppm1h	Llgl1
Tbc1d9	Elac2
Ncbp1	Supv3l1
Rnpc3	Bcas1
Elapor2	Med23
Ttc9	Pde4dip
Usp48	Zc3hc1
Garnl3	Lrsam1
Acrbp	Them6
Nt5c2	Sec24b
Heca	Ttc9c
Esf1	Ddx42
Afg1l	Ankfy1
Bbs1	Nfasc
Pacs2	Ccdc50
Mthfd1l	Srgap3
Carmil2	Cpeb2
Commd6	Gatd1
Vezt	Gns
Dync2h1	Tufm
Mars2	Rnf214
Prpf38a	Pirt
Syne3	Pef1
Abl2	Tnpo1
Oxr1	Actbl2
Unc13a	Erlin2
Arap1	Hnrnpa3
Odr4	Slc6a15
Miga1	Necab1
Herc2	Psmd11
Pds5b	Rhot1
Cdv3	Sh3bgrl2
Tmem65	Poldip3
Wdr18	Limd2
Maea	Enoph1
Rc3h1	Ptgr3
Antkmt	Cpt1c
Ddx17	Eif4b
Phactr4	Atg4b
Ankrd28	Ubash3b
Opa3	Samm50
Lrrc47	Reep1
Kctd8	Vipas39
Srrm1	Aars1
Lrig2	Gskip
Prune2	Ublcp1
Coq8b	Bola2
Ddx46	Cept1
Thrap3	Gpt2
Gpkow	Cyp4f39
Deptor	Eif5a2
Tab3	Fam168a
Spag9	Pck2
Ndufaf2	Tm9sf4
Usp13	Wasf2
Pex1	Coro2b
Tut7	Tiprl
Rnf20	Slc25a12
Tasor2	Gopc
Afap1l2	F13a1
Kctd16	Ehd2
Iqsec2	Atl1
Zfyve26	Sephs1
Lrrc8b	Ano10
Spata13	Dglucy
	Echs1
Rassf5	Dcakd
Prkaa1	Ptbp3
Nufip2	Pgs1
Taok1	Nrdc
Arhgap1	Czib
Vps13a	Rab9b
Mtus1	Tbc1d10b
Slc25a51	Elmo2
Entrep3	Psmf1
Slc38a10	Ppm1l
Ppp1r13l	Ganab
Slc30a9	Rbm22
Vps41	Armcx3
Cnrip1	Mal2
Sdr39u1	Mia3
Trim41	Rbfox3
Mrs2	Comtd1
Trappc1	Iars2
Urgcp	Dock9
Dph1	Cstf2
Nsrp1	Prune1
Neurl4	Nup93
Wdr81	Hmbox1
Diras2	Itih5
Osbp2	Chmp2b
Crppa	Zc2hc1a
Mctp2	Sun2
Smg7	Sgta
Brsk1	Eif2a
Smim7	Psmd5
Rbm27	Miga2
Ccdc88a	Tmem11
Vps54	Ndufv3
Cyfip2	Csnk1a1
Tom1l2	Ahsa1
Fbxw11	Rcc2
Dhrs13	Mrps27
Zzef1	Ipo5
Cyb5d2	Ptk7
Utp18	Tnrc6b
Abr	Ppp1r1c
Arhgap44	Mterf2
Psme4	Pdhx
Tns3	Eea1
Coil	Mblac2
Sco1	Srsf7
Ccdc92b	Nceh1
Luc7l3	Plcxd3
Ctc1	Lss
Pfas	Tars3
Synrg	Hspa13
Rap1gap2	Srp68
Tbc1d9b	Slc25a24
Cluh	Dlat
Ssh2	Rab3gap2
Tsr1	Gga3
Nacad	Lars1
Acaca	Ckap4
Specc1	Qars1
Myo1d	Acbd3
Bltp2	Hadha
Kiaa0319	Tsen34
Rabl6	Arhgap28
Ubr3	Tcaf1
Dnajc11	Armc6
Thoc6	Kbtbd11
Fam169a	NARS1
Utp20	Metap1
Acbd5	Rpl24
Leo1	Rbfox1;Rbfox2
Parl	Rcn2
Arcn1	Dmxl2
Jagn1	Taf15
Rnf123	Cnpy4
Sin3a	Heatr3
Kif1b	Eeig2
Ogdh	Ralgapb
Cttn	Rimoc1
Myl6	Scfd1
Grb2	Tmtc3
Flot2	Man2a2
Clpb	Cc2d1b
Hnrnpd	Clasp2
Lama2	Arf2
Ppp5c	Ppfia2
Chuk	Ap3s2
Psmb6	Cpne3
Samhd1	Sdhaf4
Slc27a1	Ralyl
P4ha1	Tcp11l1
Csnk2a1	Ndrg4
Khdrbs1	Ankrd52
Gcdh	Srrm2
Grb10	Flna
Atf3	Pigz
Irgm1	Nup54
Gas7	Tusc3
Rasa3	Cpsf7
Cnot7	Hsdl1
Akt2	Scfd2
Serpinb6	Ankrd46
Stip1	Gmppb
Caprin1	Sec62
Reep5	Iars1
Eif1a	Rap2c
Arhgef2	Ilvbl
Elavl2	Mrpl22
Elavl3	Hook3
Eps15l1	Gphn
Vdac2	Gpr107
Vdac3	Ldah
Vdac1	Atp6v1h
Grik1	Pdcl3
Coq8a	Galnt14
Kpna1	Qdpr
Rbbp4	Stx16
Rbbp7	Jakmip1
Ncor1	Ppme1
Vav2	Rsl1d1
Adipoq	Nob1
Ppp2r5c	Pomgnt2
Asns	Camk1d
Ncoa2	Arrb1
Tmpo	Rbms3
Hars1	B4gat1
Tsc2	Acaa2
Wbp4	Larp4
Dvl3	Etf1
Ei24	Naa25
Ppm1g	Pgam5
Cdc37	Gemin5
Map3k3	Commd2
Abcb7	Tmem87a
Dpf2	Pigt
Sdf4	Tmx3
Prpf4b	Tbcd
Bcar1	Poglut1
Cp	Chd9
Ppp2r5e	Fam234b
Ctcf	Ythdf3
Mapre1	Fsd1l
Prdx2	Eogt
Papola	Slc9a9
Tsg101	Dnm3
Hcfc1	Tigar
Pik3c2a	Wwp1
Pafah1b3	Dzank1
Pafah1b2	Rps6ka5
Psap	Map1s
Arhgef1	Farsa
Dyrk1a	Vps26b
Mre11	Agps
Lcp1	Tmx4
Snta1	Cog5
Sntb2	Asrgl1
Fnta	Coro2a
Igbp1	Ppp4r4
Soat1	Galnt5
Abcd2	Lnpep
Lamb2	Exog
Ctnna2	Cpne1
Apc	Prepl
Hspa4	Mbnl2
Cntn2	Thop1
Bcap29	Camsap2
Bcap31	Septin11
Cox7a2l	Washc5
Cct6b	Rbm14
Hras	Suco
Clcn4	Fam120c
Slc35a1
Hadh	Yipf4
Ccnh	Tmc7
Znf638	Pex5l
Smarcd1	Eri3
Nt5e	Endod1
Trim25	Rae1
Mapk6	Cnot2
Glg1	Cwc22
Ewsr1	Grsf1
Snap91	Mettl7a1
Rad21	Cfap36
Fscn1	Cfap410
Fdxr	Wdr26
Fxr1	Vps52
Gpam	Stbd1
Ktn1	Pcyox1l
Gdi2	Trim9
Ifi47	Uba6
Pacsin1	Emc1
Ddx19a	Trarg1
Ddx5	Myef2
Cbx5	Uba3
Atrx	Ank2
[truncated: 3,144 more rows]
