# Supplementary material for: Deep visual proteomics uncovers nociceptor diversity and pain targets
Source: Nat Commun. 2026 Apr 11;17:3437. doi: 10.1038/s41467-026-71418-8 (PMC13076600; doi:10.1038/s41467-026-71418-8)
Supplement: Supplementary file 11 — Source Data [file 41467_2026_71418_MOESM11_ESM.zip › SourceData_updated names/Fig2bcef/FIG2b_left_Trka_cc_tissue_Upset_input.csv]

Trka_CellCulture	Trka_tissue
5031410I06Rik;Gm10220;Gm21663;Gm21698;Gm7347	Ighv1-15;Ighv1-18;Ighv1-22;Ighv1-23;Ighv1-26;Ighv1-31;Ighv1-34;Ighv1-81
Ighv8-8	Igha
Ncbp2as2	Ncbp2as2
Coq10a	Igkv1-88
Ighg3	Kif13b
Kif13b	Trappc8
Trappc8	Gm5478
Vmn2r58;Vmn2r60;Vmn2r61;Vmn2r90	Neb
Rapgef1	Ahnak2
Ahnak2	Afg2b
H1f10	Bicdl1
Slc9a6	Cul4b
Cul4b	Arfgef2
Zmynd8	Cdr2l
Dhx8	Itgb4
Arfgef2	Zfyve9
Tanc2	Osbpl9
Cdc27	Sh3pxd2b
Cdr2l	Ddi2
Itgb4	Dock11
Camta1	Map7d2
Ptprf	Ckap5
Tmem201	Man1b1
Osbpl9	Fubp3
Szt2	Map7d1
Bltp1	Ubr4
Sh3pxd2b	Fmnl2
Med14	Ppig
Ddi2	Slc25a25
Dock11	Upf2
Map7d2	Rabgap1
Ryr3	Arid1a
Ckap5	Fbxl16
Camsap1	Rsrc2
Ano3	Ttc38
Virma	Ttll7
Man1b1	Rabgap1l
Fubp3	Ttc23l
Map7d1	Hbb-bs
Focad	Cisd3
Rap1gap	Vps13d
Ubr4	Eif2b3
Fmnl2	Phactr2
Ndufaf5	Scn7a
Rtf1	Tmem245
Ppig	Triqk
Slc25a25	Plekhd1
Upf2	Cad
Pfkfb3	Otud4
Rabgap1	Gnai1
Arhgef10l	Apba1
Las1l	Ppfia1
Arid1a	Scaper
Kalrn	Ogdhl
Bltp3b	Rbm25
Trmt1l	Nup205
Fbxl16	Pdzd8
Lcmt1	Osbpl8
Rsrc2	Tmem229a
Ttc38	Tmf1
Ttll7	Mfap1a;Mfap1b
Mtr	Dgki
Exoc6b	Dgkh
Mipep	Safb
Rabgap1l	Ccdc6
Ankrd50	Tmed7
Kcnb2	Ddx23
Arhgap31	Tmppe
Itih4	Tpm3-rs7
Aldoart2	Hnrnph3
Hbb-bs	Gls
Sec14l1	Acad12
Ptprs	Dnajc13
Cisd3	Fga
Vps13d	Gcn1
Pex10	Golgb1
Eif2b3	Rasal2
Phactr2	4931408C20Rik
Kif16b	Col6a3
Uprt	Dip2c
Tomm5	Ap1ar
Usp24	Parp4
Scn7a	Herc1
Tmem245	Krt78
Thoc2	Tns1
Triqk	Tex264
Plekhd1	Hectd4
Cad	Nup153
Ythdc2	Ryr2
Otud4	Nbas
Apba1	Wdfy1
Otud7b	Trip11
Trappc11	Dsp
Ppfia1	Nolc1
Scaper	Ahnak
Ogdhl	Myo1e
Dock5	Utrn
Rbm25	Ube4a
2310061I04Rik	Numa1
Clip3	Fry
Nup205	Rap1gds1
Pdzd8	Cald1
Osbpl8	Sec16a
Cttnbp2	Prss56
Tmem229a	Ighg2c
Tmf1	Tpr
Arxes1;Arxes2	Agl
H2ac11;H2ac12;H2ac13;H2ac15;H2ac25;H2ac4;H2ac6;H2ac7;H2ac8;Hist1h2af;Hist1h2an;Hist1h2ao;Hist1h2ap	Fryl
KRT86	Srp72
	Sec24c
KRT14	Mettl7a3
KRT6A	Arfgef1
ALB	Atp2b1
KRT1	Trip12
KRT8	Poglut3
KRT10	Arfip1
KRT5	9930021J03Rik
	Evi5l
FLG	Usp35
SERPINA1	Capn2
KRT9	Cacna2d1
KRT2	Bin1
TF	Sec22b
LOC525947	Dpysl2
Krtcap2	Lgals9
Krt222	Rundc3a
Mtx3	Emd
Ankrd29	Gtpbp1
Dgki	Alyref
Dgkh	Clta
Lratd2	Pten
Jakmip2	Stxbp1
Safb	Metap2
Ccdc6	Kng1
Tmed7	Capn5
Ddx23	Prdx6
Tmppe	Ampd3
Tpm3-rs7	Matn2
Hnrnph3	Dld
Pigg	Hsd17b10
Ptrhd1	Ube3a
Ces1b	Tcof1
Gls	Dctn1
Acad12	Prkcsh
Dnajc13	Prdx4
Mroh1	Eftud2
Ankhd1	Aip
Mctp1	Flot1
Gcn1	Numbl
Golgb1	Cyth3
Rasal2	Sdcbp
Col6a3	Atox1
Dip2c	Degs1
Zc3h7a	Pex5
Tstd1	Psmb1
Adap1	Ndufb11
Ift140	Man2b1
Fam98c	Rpl21
Ap1ar	Gclm
Rasa1	Amacr
Setd1a	Vps26c
Parp4	Agpat1
Fbxl18	Dpysl4
Slc25a53	Scarb2
Ascc3	Phb2
Herc1	Atp5if1
Tns1	Col15a1
Tex264	Ddt
Pdzd2	Psmd4
Pira12	Exoc7
Abcc4	Dhx15
Kank1	Purb
Ice1	Srsf5
Hectd4	Kpna4
Mideas	Kpna3
Akap13	Capn1
C2cd2	Anp32a
Nup153	Exoc4
Pi4ka	Hax1
Ryr2	Pld3
Nbas	Clcn6
Apob	Ech1
Arid1b	Fkbp8
Wdfy1	Rabep1
Acacb	Psmd14
Trip11	Scamp3
Rnf213	Pmm1
Nolc1	Anxa3
Zfr2	Ap1b1
Ahnak	C1qbp
Myo1e	Mgll
Plekha5	Myadm
Utrn	Ndufa1
Usp31	Nudc
Ube4a	Pnn
Numa1	Sptlc1
Fry	Hnrnph1
Ccdc141	Api5
Dennd4a	Bcat2
Rap1gds1	Timm44
Spryd3	Cops5
Kidins220	Slc1a4
Akap6	Calu
R3hdm1	Lsm2
Btaf1	Cdk5r2
Sec16a	Ctnnd2
Raph1	Pitpnm1
Ccdc149	Psmb10
Tpr	Gamt
Skic3	Cavin1
Agl	Ddost
Zc3h7b	Aox1
Farp1	Ap3d1
Fryl	Srpk2
Myo10	Dffa
Srp72	Hmgb3
QNG1	Itgb3
Dhx16	Cd200
Sec24c	Akap2
Heatr1	Smarce1
Mettl7a3	Dnajb6
Arfgef1	Banf1
Kbtbd2	Crym
Atp2b1	Get3
Trip12	Slk
Akr1b10	Cntnap1
Poglut3	Bnip3
Ank3	Trappc3
Arfip1	Pgrmc1
Evi5l	Impa1
Mdn1	Entpd2
Usp35	Bckdk
Hk2	Copb2
Capn2	Pde6d
Cacna2d1	Impact
Bin1	Syngr1
Sec22b	Prx
Dpysl2	Strn
Lgals9	Nipsnap1
Rundc3a	Nipsnap2
Emd	Sap18
Esrra;Esrrb	Septin7
Gtpbp1	Eif6
Alyref	Rpl35a
Clta	Atp2a2
Pten	Pja1
Stxbp1	Enam
Map3k4	Supt5h
Metap2	Ilk
Capn5	Psmb5
Prdx6	Sigmar1
Ampd3	Dhx9
Dld	Dpm1
Hsd17b10	Stmn3
Ube3a	Pik3c2g
Dctn1	Pip4k2a
Prkcsh	Eif3d
Serpinb9	Atp9a
Prdx4	Eef1b
Diaph1	Hmox2
Eftud2	Sgce
Ercc2	Atxn2
Galnt1	Nmt1
Faah	Epb41l2
Aip	Gpx4
Flot1	Emc8
Numbl	Psma3
Cyth3	Stx7
Mras	Sfn
Sdcbp	Ugdh
Degs1	Vamp4
Pex5	Snx3
Psmb1	Snx12
Hdac1	Hsd17b12
Ndufb11	Cask
Gsto1	Pfdn2
Rpl21	Col5a1
Gclm	Cfdp1
Amacr	Znf326
Kif3c	Sorl1
Agpat1	Nid2
Dpysl4	Ctnnal1
Map3k5	Wdr1
Scarb2	Slc4a4
Grcc10	Vti1b
Phb2	Avil
Atp5if1	Klc1
Bet1l	Klc2
Gosr2	Dhcr7
Cpsf2	Capns1
Psmd4	Dync1i1
Kifc3	Dync1i2
Ptpn9	Cntfr
Exoc7	Shoc2
Dhx15	Zfr
Purb	Cops3
Srsf5	Cops4
Kpna4	Cops6
Capn1	Hnrnpa2b1
Abcc1	Comt
Anp32a	Gosr1
Exoc4	Pak1
Hax1	Psmc3
Pld3	Clpp
Dhodh	Ctbp1
Clcn6	Map7
Ech1	Hsd17b7
Fkbp8	Birc6
Edil3	Gdap1
Clk3	Tom1
Cdk14	Stam2
Stx1a	Idh1
Rabep1	Akap10
Psmd14	Rbbp9
Adam10	Syn1
Bmpr2	Lin7b
Scamp3	Lin7c
Pmm1	Yme1l1
Bet1	Stx8
Stag2	Cpd
Anxa3	Lgmn
Ap1b1	Tpp1
Ppef1	Itm2b
C1qbp	Coro1a
Mgll	Cope
Mrps12	Rbm3
Myadm	Fhit
Nudc	Lancl1
Pnn	Mtco2
Sptlc1	Hprt1
Hnrnph1	Ca2
Api5	C3
Bcat2	Thy1
Timm44	Igkc
Cops5	Ighg2b
Slc1a4	B2m
Calu	H2-L
Lsm2	H2-K1
Ctnnd2	Hba
Pitpnm1	H3-3b;H3-5;H3c11;H3c15
Rab33b	Col4a1
Gamt	Lamc1
Mrpl23	Lamb1
Zw10	Krt10
Ddost	Mtnd1
Aox1	Mtatp8
Ap3d1	Iap
Srpk2	Krt1
Dffa	Mbp
Chka	Araf
Csnk2a2	Slc4a1
Hmgb3	Prnp
Itgb3	Aldoc
Reps1	Aldoa
Akap2	Prkaca
Smarce1	Got1
Dnajb6	Got2
Prkag1	Myl1
Banf1	Ldha
Get3	Apoa4
Slk	Gpi
Cntnap1	Ctsl
Bnip3	Me1
Trappc3	Gap43
Cacna1b	Cfh
Pgrmc1	S100a4
Impa1	Sparc
Entpd2	Ttr
Bckdk	Ckm
Copb2	Anxa2
Tlk2	Alb
Pde6d	Serpina1a;Serpina1c
Impact	Serpina3k
Syngr1	Hsp90aa1
Bloc1s1	Pdia4
Prx	Aprt
Strn	Hsp90b1
Nipsnap1	Col3a1
Nipsnap2	Col4a2
Sap18	S100a10
Septin7	Apoe
Eif6	Sod1
Acot1	Mdh2
Rpl35a	Nefl
Atp2a2	Nefm
Enam	Nras
Supt5h	Gnai2
Ilk	Itgb1
Psmb5	P4hb
Rngtt	Alpl
Rdh5	Ncl
Sigmar1	Pgk1
Dhx9	Fth1
Dpm1	Hmgn2
Pip5k1c	Sod2
Stmn3	Cdh1
Pip4k2a	Nudt10;Nudt11
Adcyap1	H2az1
Eif3d	Pde11a
Atp9a	Prkg1
Eef1b	Rps27a;Uba52;Ubb;Ubc
Hmox2	Calm1;Calm2;Calm3
Sgce	Eef1a1
Atxn2	Nid1
Nmt1	Ctsb
Nmt2	Eif4a2
Epb41l2	Mapt
Gpx4	Txn
Emc8	Gstm1
Pdlim1	Tcea1
Gtf2h4	Rras
Psma3	Slc3a2
Stx7	H2bc14;H2bc8;H2bc9;Hist2h2bb
Gnaz	H1-0
Sfn	Sub1
Tmem131	Col1a1
Ugdh	Parp1
Vamp4	Fn1
Ubr1	Gpx1
Snx3	Fabp3
Snx12	Lamp1
Hsd17b12	Hsp90ab1
Srpk1	Dmd
Diaph2	L1cam
Smpd2	Camk2a
Slc25a17	Tcp1
Cask	App
Pfdn2	Prkar2a
Ttc3	Pfkl
Col5a1	Cox5a
Znf326	Pdcd6
Sorl1	Prkar1b
Ctnnal1	Cntn1
Wdr1	Rpl7a
Slc4a4	Gsn
Ikbkb	Ncam1
Vti1b	Gpd1
Avil	S100a6
Mtx2	Atp1b1
Klc1	Rpl27a
Klc2	Rps16
Dhcr7	Rpl7
Capns1	Mdh1
Dync1i1	Rpsa
Dync1i2	Calr
Ap1g2	Atp1b2
Shoc2	Srp54
Ppt1	Hspb1
Zfr	Psmd3
Cops3	Lmnb1
Cops4	Anxa6
Cops6	Rplp0
Slc27a3	Map1b
Hnrnpa2b1	Cpa3
Comt	Glul
Becn1	Prph
Parg	Cd44
Gosr1	Nme1
Pak1	Gstm2
Lamtor3	H1-2
Psmc3	Lgals1
Clpp	Prkce
Stk16	Lgals3
Hcn1	Ldhb
Ctbp1	Srp14
Map7	Cnp
Hsd17b7	Mmut
Bsn	Kcna1
Birc6	Ass1
Gdap1	Sptan1
Tom1	Hspa1l
Stam2	Ctsa
Sc5d	Gapdh
Idh1	Lamp2
Akap10	Hmga1
Arl6	Hspa2
Rbbp9	Eno1
Ccnk	Eno2
Zfand5	Ptbp1
Hdac3	Ap2a1
Syn1	Ap2a2
Zbtb7a	Gba1
Lin7c	Selenbp1
Gnpda1	Cox7c
Yme1l1	Hk1
Stx8	Ppia
Cpd	Tpi1
Tpp1	Slc2a1
Sh3pxd2a	Hspa1a;Hspa1b
Mkln1	Lyz1
Itm2b	Ctsd
Coro1a	Bsg
Cope	Slc7a2
Rbm3	Rps6ka3
Lancl1	Cfl1
Dnajb5	Gnao1
Vti1a	Fasn
Mtco1	Gstp1
Mtco2	F2
Hprt1	Nefh
Ca2	Rpl13a
C3	Serpinh1
C4b	Cox5b
Thy1	Cox4i1
H2-L	Hspa5
Hba	Hexb
H3-3b;H3-5	Prdx3
Lamc1	Vim
Lamb1	Map2
Mtnd1	Prkca
mt-Nd2	Mag
Mtnd4	Plg
Mtnd5	Tpm3
Mtatp8	Ubl4a
Iap	Gna11
Cfb	Gnaq
Mbp	Abcb1a
Araf	Cst3
Aldoc	Gc
Aldoa	Lmnb2
Prkaca	Tgm2
Got1	Emb
Got2	Fech
Src	Ap1g1
Jun	Eif3a
Ldha	Cbx3
Gpi	Pnp
Me1	Pcmt1
Gap43	Gfus
S100a4	Cryab
Ttr	Cat
Anxa2	Ppib
Alb	Capg
Hsp90aa1	Gsta4
Pdia4	Pmp2
Hsp90b1	Lta4h
Col3a1	Impdh2
S100a10	M6pr
Apoe	Cdk11b
Sod1	Ndn
Mdh2	Rps2
Nefl	Timp2
Nefm	Ubtf
Gnai2	Tln1
Polr2a	Ezr
Itgb1	Msn
P4hb	Rdx
Alpl	Ctnna1
Ncl	Ptma
Pgk1	U2af2
Fth1	Glud1
Sod2	Psmd7
Surf1	Sars1
Nudt10;Nudt11	Marcks
Rc3h2	Fkbp1a
H2az1;H2az2	Snrpb
Pde11a	Map4
Prkg1	Mpz
Atxn1l	Gna13
Rps27a;Uba52;Ubb;Ubc	Plaa
Ndufb1	Rpl3
Calm1;Calm2;Calm3	Pdia3
Lynx1	Psmb8
Zftraf1	Aco1
Anxa1	Apex1
Eef1a1	Adh5
Nid1	Col2a1
Ctsb	Camk2b
Eif4a2	Bgn
Mapt	Dcn
Txn	Nap1l1
Gstm1	Atxn10
Rras	Celf1
Slc3a2	Nckap1
H1-0	Napb
Sub1	Mug1
Col1a1	Marcksl1
Parp1	Kif5c
Fn1	Kif2a
Gpx1	Kif3a
Hsp90ab1	Prkcd
Dmd	Pabpc1
L1cam	Gnb4
Camk2a	Ftl1
Nudt19	Nedd8
Tcp1	Ahsg
App	Oat
Prkar2a	Ckmt1
Pfkl	Fkbp4
Cox5a	Gna14
Pdcd6	Ctnnd1
Prkar1b	Aimp1
Cntn1	Prkar2b
Rpl7a	S100a9
Gsn	Akt1
Umps	Dbi
Gpd1	Map2k1
Dnmt1	Scp2
S100a6	Ssb
Atp1b1	Drg1
Rpl27a	Serpinc1
Rps16	Pvalb
Rpl7	Kras
Mdh1	Wars1
Rpsa	Kif1a
Calr	Kif5a
Atp1b2	Ranbp1
H2-Q7;H2-Q8	Ptk2
Srp54	Mif
Hspb1	Ptpn11
Psmd3	Rab5c
Lmnb1	Rab6a
Anxa6	Rab24
Rplp0	Rab18
Map1b	Pdha1
Hmox1	Fah
Cpa3	Fbl
Glul	Canx
Cdh2	Ap1m1
Prph	Prdx1
Cd44	Ptpn1
Nme1	Fmr1
Fgf2	Ldlr
H1-2	Rpl12
Atp6v0a2	Rpl18
Lgals1	Sar1a
Prkce	Cpox
Fgfr1	Gnl1
Lgals3	Por
Ldhb	Ttl
Srp14	Hspa9
Cnp	Dnm1
Mmut	Dnm2
Kcna1	Col18a1
Ass1	Man1a2
Sptan1	Tjp1
Hspa1l	Cap1
Gapdh	Tkt
Lamp2	Cd9
Hmga1	Vps26a
Hspa2	Tfam
Eno1	Rpl28
Eno2	Cetn1;Cetn2
Ptbp1	Acsl1
Ap2a1	Abca2
Ap2a2	Csk
Gba1	Tac1
Cox7c	Eci1
Hk1	Septin2
Ppia	Stat1
Tpi1	Stat3
Slc2a1	Eps15
Hspa1a;Hspa1b	Pura
Ptpra	Lifr
Mthfd2	Htt
Ctsd	Cct8
Bsg	H1-4
Slc7a2	H1-5
Rps6ka3	Itgav
Cfl1	Akr1b1
Phka1	Cfl2
Gnao1	Fkbp2
Fasn	Acadm
Lama1	Rangap1
Gstp1	Gpx3
F2	Cdkn1b
Nefh	Nsf
Rpl13a	Vps4b
Serpinh1	Psmc2
Cox5b	Rab11b
Cox4i1	Ina
Hspa5	Adss2
Prdx3	Nedd4
Vim	Stt3a
Map2	Rph3a
Prkca	Aldh2
Plg	Aldh3a2
Tpm3	Capza1
Ubl4a	Capza2
Gna11	Capzb
Gnaq	Srprb
Cst3	Gsr
Lmnb2	Mtx1
Emb	Map2k4
Fech	Gfpt1
Ap1g1	Pfkm
Eif3a	Scg3
Cbx3	Rpl6
Gja1	Rpl29
Xrcc6	Crat
Pnp	Crkl
Pcmt1	Rplp1
Gfus	Rpl5
Gria2	Rpl13
Cryab	Rpl36
Htr3a	Eif1
Cat	Anxa5
Ppib	Tbca
Capg	Lmna
Lta4h	Hspa4l
Impdh2	Cbr1
M6pr	Cox7a2
Cdk11b	Gstm5
Ndn	Slc25a4
Rps2	Camlg
Nfkb1	Hnrnpa1
Ubtf	Inpp1
Tln1	Ppm1a
Ezr	Pcyt1a
Msn	Cdk5
Rdx	Psma2
Ctnna1	Tmod1
Ptma	Cav1
U2af2	Impdh1
Glud1	S100b
Pik3r1	Bckdha
Psmd7	Hsd17b8
Sars1	Ahcy
Marcks	Fmo1
Fkbp1a	Gdi1
Snrpb	Sts
Map4	Arsa
Mpz	Arsb
Gna13	Krt6a
Plaa	Atp6v1a
Xrcc5	Atp6v1e1
Rpl3	S100a11
Pdia3	Acadvl
Braf	Pa2g4
Psmb8	Cast
Aco1	Rab7a
Apex1	Acadl
Adh5	Rpl9
Camk2b	Plcb3
Bgn	Hsd17b4
Dcn	Gss
Nap1l1	Hdgf
Atxn10	Atp6v0d1
Celf1	Fabp7
Nckap1	Slc25a5
Septin4	Lum
Napb	Nek1
Mug1;Mug2	Sqle
Kif5c	Clgn
Kif2a	Tst
Kif3a	Kpna2
Prkcd	Jak1
Pabpc1	Polr1c
Ftl1	Usp10
Casp1	Pkm
Nedd8	Ndufs6
Oat	Stat6
Vtn	Rida
Ckmt1	Cpt2
Fkbp4	Rpl10a
Gna14	Dbt
Hmgb2	Cux1
Ctnnd1	Rabggtb
Aimp1	Fdft1
Prkar2b	Pitpna
Akt1	Rab2a
Dbi	Cnbp
Map2k1	Idh2
Scp2	Dnajc2
Ssb	Stom
Drg1	Stmn1
Serpinc1	Cacnb3
Kras	Rad23a
Wars1	Rad23b
Kif1a	Nub1
Kif5a	Faf1
Ranbp1	Psmc4
Mif	Adsl
Usp4	Ddx6
Ptpn11	Hmgcs2
Rab3d	Adprh
Rab5c	Slc12a2
Rab6a	Abcd3
Rab21	Adk
Rab24	Lrpap1
Rab18	Stmn2
Grin1	Golga3
Pdha1	Atp5mf
Fah	Arpp19
Ret	Rab4a
Fbl	Acyp2
Canx	Acyp1
Ap1m1	Atp5f1e
Prdx1	Dynlt3
Ptpn1	Cda
Ptpn12	Cox6b1
Fmr1	Cox7b
Ldlr	Cyb5a
Rpl12	Usp5
Rpl18	Atp5f1b
Tap2	Wfs1
Sar1a	Pdcd5
Cpox	Znrd2
Gnl1	Fus
Ppm1b	Ncstn
Por	Pcbp3
Hmgcl	Pcbp4
Ttl	Atp6v1d
Hspa9	Erp29
Dnm1	Eef1d
Dnm2	Actn4
Man1a2	Snrpa1
Tjp1	Tm9sf2
Fyn	Idi1
Fen1	Mrps6
Cap1	B3gat3
Tkt	Eef2
Cd9	Opa1
Vps26a	Ptpa
Tfam	Btbd1
Syt4	Tpm1
Rpl28	Tpm2
Acsl1	Tnks1bp1
Abca1	Bcl2l13
Abca2	Cpne2
Csk	Arhgap39
Eci1	Eif5
Septin2	Ythdf1
Stat1	Lman2l
Stat3	Fxyd7
Eps15	Arpc4
Pura	Ruvbl1
Lifr	Plp1
Htt	Eif3e
Cct8	Pcbp1
Cox6a1	Ppfia3
Ptgir	Pdxp
H1-4	Gabarapl2
H1-5	Nploc4
H1-3	Cdc42
Akr1b1	Cirbp
Cfl2	Ensa
Fkbp2	Eif4a1
Acadm	Rps20
Rangap1	Snap25
Syt1	Dnajc5
Syt2	Rab5b
Gpx3	Chp1
Nsf	Rab10
Vps4b	Rab8b
Psmc2	Ube2d2;Ube2d2b;Ube2d3
Rab11b	Ube2m
Ina	Ube2k
Nf2	Ube2n
Adss2	Fgf1
Myo1b	Actr2
Brcc3	Actr1a
Nedd4	Cops2
Stt3a	Arf1;Arf3
Tes	Arl1
Rph3a	Abce1
Aldh2	Rpl26
Aldh3a2	Stx1b
Capza1	Psme3
Capza2	Rab6b
Capzb	Magoh
Srprb	Rpl27
Gsr	Pcbd1
Mtx1	Rpl37a
Map2k4	Sec61a1
Gfpt1	Arf4
Pfkm	Vbp1
Scg3	Dad1
Rpl6	Abat
Rpl29	Copz1
Crat	Ufm1
Crkl	Dcaf7
Rpl5	Nutf2
Rpl13	Hnrnpk
Rpl36	Ywhag
Anxa5	Usp12;Usp46
Abcd1	Timm10
Tbca	Timm13
Ppp3cb	Timm8b
Lmna	Rps7
Hspa4l	Ppp1ca
Cbr1	Ppp1cb
Cox7a2	Psmc1
Gstm5	Psmc5
Slc25a4	Rps8
Camlg	Rps15a
Ercc3	Ywhae
Serpind1	Rps14
Hnrnpa1	Rps23
Inpp1	Rps18
Ppm1a	Rps29
Pcyt1a	Rps11
Cdk5	Rps13
Psma2	Snrpe
Tmod1	Snrpf
Impdh1	Snrpg
S100b	Lsm3
Bckdha	Lsm6
Hsd17b8	Snrpd1
Ahcy	Snrpd2
Fmo1	Snrpd3
Gdi1	Psmc6
Sts	Selenot
Atp6v1a	Kcnab2
Atp6v1e1	Abi2
S100a11	Tsc22d1
Acadvl	Dynlrb1
Pa2g4	Eef1a2
Cast	Rps4x
Dvl1	Ppp2cb
Rab7a	Rpl18a
Acadl	Ap2s1
Ppox	Hpcal1
Rpl9	Rpl23a
Plcb3	Rps6
Hsd17b4	Vsnl1
Clcn3	Mtpn
Gss	H4c16
Hdgf	Atp6v1b2
Atp6v0d1	Rab1A
Fabp7	Ran
Slc25a5	Rpl23
Mnat1	Rps15
Nek1	Rps24
Sqle	Rps25
Clgn	Rps26
Tst	Rps28
Kpna2	Fau
Jak1	Elob
Pon1	Gnb1
Polr1c	Rbx1
Usp10	Gnb2
Pkm	Rpl30
Ndufs6	Rpl39
Uck1	Cycs
Stat6	Rpl31
Rida	Rps3
Cpt2	Rpl32
Tmem165	Gtf2b
Rpl10a	Rpl8
Dbt	Ybx1
Cux1	Pfn1
Cebpz	Tra2b
Limk1	Rac1
Hccs	Tle5
Fdft1	Pafah1b1
Pitpna	Rab3a
Slc16a1	Hspa8
Rab2a	Tpt1
Anapc1	Mpc1
Idh2	Dnaja1
Dnajc2	Hspd1
Stom	Cplx1
Stmn1	Vamp2
Msh6	Sult4a1
Cacnb3	Pcp4
Rad23b	Eif4e
Nub1	Mapk1
Faf1	Ppp1cc
Psmc4	Ywhaz
Tango2	Hmgb1
Adsl	Sumo1
Ddx6	Gng2
Hmgcs2	Eif5a
Adprh	Crip1
Slc12a2	Actg1
Abcd3	Actg2
Pex2	Rps17
Rab8a	Ube2i
Adk	Rala
Lrpap1	Rps12
Stmn2	Rps10
Golga3	Ppp3ca
Atp5mf	Phb1
Rab4a	Csnk2b
Acyp2	Rpl22
Atp5mpl	Ube2l3
Atp5f1e	Rack1
Cda	Prkacb
Cox6b1	Ywhaq
Cox7a1	Tuba4a
Cyb5a	Tuba1a
Usp5	Tubb4b
Atp5f1b	Prkcb
Ctbp2	Ywhah
Wfs1	Sbds
Pdcd5	Calca
Znrd2	Kpnb1
Fus	Kifap3
Exosc10	Psmb7
Usp25	Lxn
Ncstn	Itpr3
Pcbp3	Chl1
Pcbp4	Pdlim4
Atp6v1d	Vamp7
Erp29	Hdac2
Eef1d	Mpp1
Actn4	Aup1
Snrpa1	Pebp1
Tm9sf2	Stam
Idi1	Stim1
Mrps21	Ctps2
Mrps6	Tial1
Rasa2	Hnrnph2
Acot8	Rock2
B3gat3	Smad1;Smad5
Eef2	Bcl2l2
Opa1	Hint1
Ptpa	Ufd1
Paxbp1	Elavl1
Btbd1	Fgf13
Aaas	Rad50
Tpm1	Usp9x
Tubgcp3	Tp53bp1
Tnks1bp1	Idh3g
Vps33b	Nherf1
Bcl2l13	Vasp
Dnajc30	Naca
Cpne2	Gaa
Nup43	Atp8a1
Fitm2	Cct7
Rab2b	Cct2
Arhgap39	Cct4
Eif5	Cct5
Ythdf1	Cct6a
Lman2l	Cct3
Inpp5j	Tgfbi
Fxyd7	Sgcd
Sf3b6	Sgcb
Dock4	Wnk1
Arpc4	Phf5a
Ruvbl1	Rpl36a
Plp1	Cbx1
Eif3e	Eloc
Pcbp1	Arf5
Ppfia3	Cplx2
Pdxp	Erh
Gabarapl2	Ap2m1
Nploc4	Rhog
Actb;Actg1	Rpl19
Rac3	Srsf3
Cdc42	Isoc2a
Cirbp	Nptn
Eif4a1	Csrp1
Rps20	Nxn
Snap25	Rps3a
Rab5b	S100a13
Chp1	Atp1b3
Rab10	Psme1
Rab8b	Psme2
Ube2m	G3bp2
Ube2n	Anxa11
Fgf1	Vps45
Actr2	Lyst
Actr1a	Crmp1
Cops2	Anxa4
Arf1;Arf3	Mprip
Arl1	Atp5pf
Abce1	Bop1
Rap2b	Rps5
Rpl26	Pam
Stx1b	Ppp4c
Psme3	Smarcc1
Rab6b	Cpt1a
Magoh	Wbp2
Fgf12	Thumpd3
Rpl27	Mllt11
Smg6	Fh
Depdc5	Anp32e
Rpl37a	Jpt1
Naa20	G3bp1
Sec61a1	Lama4
Arf4	Tubb5
Vbp1	Psmb4
Dad1	Rplp2
Abat	Uqcrh
Copz1	Prdx5
Ufm1	Cpe
Dcaf7	Il6st
Wdr5	G6pdx
Ap1s1	Apoa1
Nutf2	Serpina1d
Hnrnpk	Rbp1
Ywhag	Hnrnpul2
Usp46	Col1a2
Timm10	Hmgcr
Timm13	Sec23a
Timm8b	Rsu1
Rps7	Nme2
Ppp1ca	Vcp
Ppp1cb	Aqp1
Psmc1	Uba1
Psmc5	C1qc
Rps8	Ctnnb1
Rps15a	Jup
Ywhae	Ank1
Rps14	Col6a2
Rps23	Nucb1
Rps18	Enah
Rps29	Atp5f1a
Rps11	Scg2
Rps13	Kcnd1
Snrpe	Serpina3m
Snrpf	Pfdn6
Snrpg	Ckb
Lsm3	Top1
Lsm6	Col6a1
Snrpd1	Rcn1
Snrpd2	Mark2
Snrpd3	Hspg2
Arf6	Fabp5
Psmc6	Pc
Selenot	Drp2
Kcnab2	Eml1
Abi2	Larp7
Polr2g	Eif5b
Dynlrb1	Cab39
Eef1a2	Atp5me
Rps4x	Aplp2
Ppp2cb	Clu
Rpl18a	Anxa7
Ap2s1	Igf2r
Rhob	Acads
Hpcal1	Mest
Rpl23a	Lgals3bp
Rps6	Bax
Vsnl1	Cbfb
Mtpn	Ssrp1
H4c16	Inf2
Atp6v1b2	Ubxn2b
Rab1A	Trio
Rab3c	Zc3h18
Ran	Rbm15
Rpl23	Atp2b3
Rps15	Vgf
Rps24	Tanc1
Rps25	Npepps
Rps26	Pepd
Rps28	Relch
Fau	Dnajb14
Elob	Ptcd3
Gnb1	Nsun2
Rbx1	Phactr1;Phactr4
Rpl30	Gsk3a
Cycs	Pi4k2a
Rpl31	Hsdl2
Rps3	Col28a1
Rpl32	Msto1
Gtf2b	Osbp
Rpl8	Stk11ip
Ybx1	Tmem104
Pfn1	Fahd2
Tra2b	Cul4a
Rac1	Abraxas2
Pafah1b1	Plbd2
Rab3a	Ppp1r21
Hspa8	Rogdi
Tpt1	Faf2
Mpc1	Stt3b
Cyth2	2410002F23Rik
Dnaja1	Hp1bp3
Hspd1	Spryd7
Cplx1	Eepd1
Stmn4	Myl12b
Vamp2	Aarsd1
Sult4a1	Gmps
Eif4e	Mat2a
Atp6v0c	Ric8a
Mapk1	Zc3h15
Ppp1cc	Enpp4;Enpp7
Ywhaz	Fam98a
Kcna2	Smarca4
Kcnab1	Prrc2c
Ube2b	Scrn3
Crnkl1	Pnpla6
Hmgb1	Krt2
Sumo1	Tamm41
Gng2	Uap1l1
Gng3	Srsf6
Eif5a	Psmd1
Crip1	Esyt2
Actg2	Khsrp
Rps17	Rars2
Ube2i	Ddb1
Rala	Sec24a
Rps12	Rnf40
Rps10	Lmf1
Ppp3ca	Cln6
Phb1	Hectd3
Csnk2b	Cmpk2
Rpl22	Esyt1
Ube2l3	Ap5z1
Rack1	Tmem109
Prkacb	Ttll12
Ywhaq	Yipf3
Tuba4a	Mex3d
Tuba1a	Ube2z
Tubb4b	Puf60
Prkcb	Ntrk1
Ywhah	Eif3j1;Eif3j2
Ranbp9	Hdhd2
Sbds	Mcrip1
Serpinb5	Nat8l
Calca	Arfgef3
Cpeb1	Dip2b
Kpnb1	Nt5dc3
Kifap3	Snx27
Psmb7	Aak1
Lxn	Dop1b
Plxna2	Mtcl1
Itpr3	Pdap1
Map2k6	Babam1
Ebp	Arhgap17
Myo1f	Ndufb6
Pald1	Srsf11
Pfkfb2	Sf3b2
Pdlim4	Edc4
Vamp7	Usp19
Hdac2	Rmdn3
Mpp1	Smu1
Aup1	Arglu1
Pebp1	Mccc2
Stam	Gpd1l
Stim1	Cog7
Ctps2	Ppp1r7
Tial1	Washc4
Hnrnph2	Afg2a
Rock2	Mcu
Smad1	Ppp1r12c
Hint1	Hdgfl2
Ufd1	Eml4
Ncoa1	Lclat1
Elavl1	Prrc1
Fgf13	Arhgef40
Rad50	Sec31a
Rasgrf2	Sbspon
Usp9x	Tars2
Tp53bp1	Slmap
Idh3g	Acsf3
Rit2	Ccdc51
Evl	Sorbs2
Nherf1	Cdc42bpa
Stx4	Them4
Vasp	Pgap1
Ldb1	Krt76
Naca	Fam91a1
Casp3	Ermp1
Ctps1	Vps51
Gaa	Grm5
Atp8a1	Niban1
Cct7	Pfdn4
Cct2	Tubal3
Cct4	Naa10;Naa11
Cct5	Svip
Cct6a	Elapor2
Cct3	Ttc9
Ptprn2	Garnl3
Nucb2	Mthfd1l
Irs2	Oxr1
Tgfbi	Plch1
Sgcd	Odr4
Sgcb	Sez6l2
Stim2	Cdv3
Tnik	Tmem65
Wnk1	Wdr18
Phf5a	Ddx17
Tubg1	Opa3
Cbx1	Lrrc47
Eloc	Srrm1
Arf5	Prune2
Erh	Ddx46
Ap2m1	Thrap3
Rhog	Deptor
Rpl19	Spag9
Srsf3	Ndufaf2
Adcy5	Usp13
Isoc2a	Kctd16
Serping1	Iqsec2
Nptn	Nufip2
Polr1d	Taok1
Prkdc	Arhgap1
Csrp1	Vps13a
Nxn	Serpina3g;Serpina3n
Rps3a	Slc30a9
S100a13	Cnrip1
Sms	Sdr39u1
Sptlc2	Trappc1
Atp1b3	Cyfip2
Psme1	Tom1l2
Psme2	Zzef1
Frg1	Abr
G3bp2	Psme4
Anxa11	Coil
Vps45	Luc7l3
Arhgap5	Pfas
Gcnt2	Tbc1d9b
Ica1	Cluh
Lyst	Nacad
Crmp1	Acaca
Anxa4	Myo1d
Mprip	Kiaa0319
Cacna1a	Rabl6
Fhl1	Ubr3
Atp5pf	Dnajc11
Bop1	Fam169a
Rps5	Acbd5
Ppp4c	Arcn1
Smad4	Jagn1
Tarbp2	Sin3a
Eya3	Ogdh
Txn2	Cttn
Gclc	Myl6
Smarcc1	Grb2
Cpt1a	Flot2
Wbp2	Clpb
Thumpd3	Hnrnpd
Xrn1	Lama2
Fh	Ppp5c
Pld2	Psmb6
Cdr2	Samhd1
Pla2g6	Slc27a1
Map4k4	Csnk2a1
Anp32e	Khdrbs1
Lypla1	Gcdh
Jpt1	Gas7
G3bp1	Col12a1
Nfib	Serpinb6
Rbbp6	Stip1
Lama4	Caprin1
Dtymk	Reep5
Scn1b	Eif1a;Eif1ax
Shc1	Elavl2
Apba2	Elavl3
Cds1	Eps15l1
Gnpat	Vdac2
Atp9b	Vdac3
Atp8a2	Vdac1
Arvcf	Kpna1
Tubb5	Papss1
Psmb4	Rbbp4
Rplp2	Rbbp7
Prdx5	Lama5
Gabpa	Asns
Cpe	Tmpo
F8a1	Hars1
Il6st	Ppm1g
G6pdx	Cdc37
Rbp1	Map3k3
Hnrnpul2	Abcb7
Col1a2	Sdf4
Hmgcr	Prpf4b
Sec23a	Astn1
Rsu1	Cp
Nme2	Ppp2r5e
Vcp	Mapre1
Aqp1	Prdx2
Uba1	Tsg101
C1qc	Ezh2
Ctnnb1	Hcfc1
Jup	Pafah1b3
Ank1	Pafah1b2
Sap30bp	Psap
Nfia	Arhgef1
Col6a2	Mre11
Nucb1	Lcp1
Cdk7	Snta1
Aplp1	Sntb2
Enah	Col11a1
Atp5f1a	Igbp1
Scg2	Lamb2
Kcnb1	Ctnna2
Kcnd1	Hspa4
Pfdn6	Bcap31
Eif2ak2	Hadh
Rela	Ccnh
Ckb	Znf638
Fxyd2	Smarcd1
Nf1	Alcam
Top1	Trim25
Col6a1	Glg1
Rcn1	Ewsr1
Mark2	Snap91
Fabp5	Fscn1
Fmn1	Fbn1
Pc	Fdxr
Eml1	Fxr1
Larp7	Ktn1
Eif5b	Gdi2
Cab39	Pacsin1
Atp5me	Hp
Aplp2	Ddx19a
Clu	Ddx5
Anxa7	Hsph1
Igf2r	Elavl4
Acads	Itih3
Mest	Cd47
Lgals3bp	Itga7
Ebf1	Itga6
Cbfb	Eif2b4
Ssrp1	Phgdh
Slc7a1	Kif5b
B4galnt1	Kif3b
Chd8	Lasp1
Inf2	Lrrn1
Ubxn2b	Pdcd4
Trio	Pzp
Vps8	Myh10
Rbm15	Kcna6
Rundc1	Npm1
Atp2b3	Nnt
Vgf	Pcbp2
Tanc1	Ogn
Npepps	Postn
Pepd	Pea15
Relch	Srsf2
Fam83h	Ddx3y
Gspt2	Rhoc
Dnajb14	Dag1
Ptcd3	Ddx3x
Aars2	Ralbp1
Nsun2	Ssr4
Edem3	Dpysl3
Specc1l	Snrpa
Gsk3a	Sf3a2
Asphd1	Sycp1
Pi4k2a	Snrpc
Hsdl2	Sptbn1
Col28a1	Tgoln1
Msto1	Trim28
Slc39a7	Tfrc
H2-T22	Fstl1
Osbp	Snrnp70
Marchf5	Supt6h
Stk11ip	Zpr1
Ap5b1	Tpd52
Wdr36	Sorbs1
Emc10	Dbnl
Tmem104	Sh3gl2
Mrpl10	Ostf1
Ccdc127	Ndufa4
Fahd2	Cstb
Hs1bp3	Smad2
Cul4a	Ndrg1
Abraxas2	Vamp1
Khdc4	Nptx1
Ppp1r21	Fkbp3
Rogdi	Eif4g2
Faf2	Vat1
Stt3b	Itga3
2410002F23Rik	Zyx
Hp1bp3	Ppp3r1
Lpcat1	Commd3
Spryd7	Mapk3
Eepd1	Nup62
Myl12b	Crk
Aarsd1	Raly
Gmps	Ccpg1
Mat2a	Hepacam
Trappc13	Spr
Ric8a	Maoa
Pde12	Btf3
Zc3h15	Sf1
Usp39	Surf4
Aamp	Syn2
Pdlim7	Sqstm1
Fam98a	Pde1c
Smarca4	Bcl2l1
Nlrx1	Fkbp5
Uri1	Hspe1
Prrc2c	Ugt1a6
Trappc10	Atp4a
Echdc2	Sord
Gtf3c3	Gapdhs
Qsox2	Gstt1
Ankmy2	Top2b
Exoc5	Tpp2
Foxred1	Gk
	Guk1
Pnpla6	Gpd2
Ilrun	H2ac21
Pomk	H2ac20;Hist2h2aa2
Tamm41	H2bc21
Uap1l1	Srm
Tmem63b	St8sia1
Pip4p1	Vcl
Srsf6	Gart
Trmt1	Cltc
Psmd1	Atg9a
Zfyve27	Git1
Fam131b	Sptbn2
Cybc1	Ahcyl2
Alg11	Mars1
Slc25a33	Arhgef11
Nol9	Brsk2
Esyt2	Pnkd
Hace1	Hectd1
Trappc9	Sv2c
Entpd6	Hbs1l
Khsrp	Atrnl1
Rars2	Cep170
Ddb1	Cdc5l
Srebf2	Larp4b
Uevld	FAM120A
Tmem231	Cyp4x1
Vars2	Usp7
Fhip1b	Ncoa7
Sec24a	Nop58
Rnf40	Gbf1
Lmf1	Nol4l
Prmt9	Tro
Cln6	Lemd2
Hectd3	Carmil1
Cmpk2	Nomo1
Esyt1	Islr
Ap5z1	Kdsr
Lbr	Ralgapa1
Qrich1	Krt42
Tmem109	Tpm4
Otulin	Cltb
Ttll12	Exoc3
Trafd1	Npepl1
Yipf3	U2surp
Mex3d	Wdr44
	Cpsf6
Ube2z	Lpcat4
Puf60	Colgalt2
Ntrk1	Krt73
Lyplal1	Dnajc8
Frmd8	Sec23ip
Carmil3	Zc3h11a
Zyg11b	Eif4g1
Nt5c3b	Soga3
Trmt10c	Hdac4
Eif3j1	Rbm26
Alg10b	Sri
Lrrc58	Ppp2r2a
Nat8l	Tnpo3
Arfgef3	Golm2
Tecpr2	Nudt16
Dip2b	Snrnp200
Limch1	Abcf1
Spg11	Dhx57
Nt5dc3	Uggt1
Dab2ip	Gga2
Gfod1	Xpo1
Snx27	Nes
Zswim8	Pcnp
Ccser2	Snx6
Tmed8	Caskin1
Aak1	Fkbp15
Ndst1	Oxsr1
Dop1b	Atl2
Mtcl1	Bcr
Pdap1	Prkab2
Arhgap17	Txlna
Mettl14	Gapvd1
Plekha7	Ptpn23
Ndufb6	Lrpprc
Rnf10	Ano8
Srsf11	Mff
Sf3b2	Magee1
Edc4	Ankrd13d
Usp19	Pigs
Rmdn3	Ppp2r5b
Tax1bp1	Smarcc2
Smu1	Phldb1
Arglu1	Ecpas
Mccc2	Mindy2
Spg7	Dync1li2
Gpd1l	Srsf1
Upf3b	Chd4
Lsg1	Sarm1
Cog7	Rnf220
Ppp1r7	Abhd10
Smcr8	Ctif
Washc4	Mapre3
Afg2a	Pik3c3
Faxc	Nup98
Ankrd27	Rasa4
Mcu	Tra2a
Ppp1r12c	Rimkla
Eml4	Naa50
Lclat1	Dhx29
Usp30	Exoc8
Cryzl2	Washc2
Zc3hav1	Dclk2
Prrc1	Rab35
Arhgef40	Naa35
Sec31a	Pabpc4
Ag2	Sort1
Iqgap2	Camk2d
Tars2	Atp1a3
Fcho2	Atp1a2
P2rx3	Nudcd1
Tgfbrap1	Rigi
Slmap	Bnip1
Acsf3	Scn10a
Tex10	Gnas
Fam8a1	Ppp1r9b
Ccdc51	Magi1
Tbc1d32	Enkur
Fchsd2	Myh14
Dipk2a	Ranbp10
Sorbs2	Wdfy3
Chpf2	Pcp4l1
Cdc42bpa	Asic3
Them4	Gigyf2
Pgap1	Sbf1
Pdp1	Ube2o
Tmtc1	Pitpnm2
Fam91a1	Cnot1
Ermp1	Cand1
Vps51	Larp1
Ttbk2	Cand2
Niban1	Arhgap26
Pfdn4	Mlec
Tubal3	Lsm8
Ppm1h	Rps9
Tbc1d9	Spcs3
Ncbp1	Syne1
Armcx5	Rps27
Elapor2	Rpl10
Ttc9	Rpl35
Usp48	Eif2s1
Garnl3	Rps27l
Itgad	Tmsb10
Slc25a31	Ube2r2
Acrbp	Akap9
Nt5c2	Synm
Heca	Tln2
Afg1l	Kyat3
Bbs1	Mindy1
Pacs2	Ppp2r1a
Mthfd1l	Atp5mk
Carmil2	Tmed3
Commd6	Msrb2
Vezt	Fbxo22
Snx25	Snd1
Dync2h1	Nap1l4
Mars2	Mtch1
Prpf38a	Mtch2
Syne3	Picalm
Trappc3l	Cyfip1
Oxr1	Ndufa12
Arap1	Syncrip
Odr4	Tubb2a
Miga1	Wdr91
Herc2	Abcg2
Sez6l2	Huwe1
Pds5b	Smap2
Cdv3	Celf6
Tmem65	Cpeb4
Tapt1	Luc7l2
Wdr18	Eml2
Maea	Ppp2r5d
Antkmt	Trim46
Ddx17	Prrc2b
Opa3	Fsd1
Lrrc47	Actn1
Kctd8	Mybbp1a
Srrm1	Lnpk
Lrig2	Amph
Prune2	Plekha6
Coq8b	Atxn2l
Ddx46	Otub1
Thrap3	Ccdc93
Gpkow	Prrc2a
Deptor	Ppp6r1
Tab3	Map6
Spag9	Pdpr
Ndufaf2	Celf4
Usp13	Galnt17
Pex1	Elp1
Stxbp5l	Cdc42bpb
Rnf20	Ahcyl1
Tasor2	Prpf38b
Afap1l2	Dcaf5
Kctd16	Vat1l
Iqsec2	Cadps
Zfyve26	Phf24
Spata13	Mon2
Rassf5	Nisch
Prkaa1	Zdhhc17
Nufip2	Clasp1
Taok1	Fnbp1
Arhgap1	Dnajc6
Vps13a	Pja2
Slc25a51	Cep170b
Entrep3	Rims3
Slc38a10	Mfn2
Ppp1r13l	Pum1
Slc30a9	Usp8
Vps41	Nup214
Cnrip1	Ube3c
Sdr39u1	Plxna4
Trim41	Septin9
Mrs2	Rab3gap1
Trappc1	Naa15
Rapgef6	Mogs
Dph1	Dgkz
Wdr81	Pgrmc2
Diras2	Fbxo2
Crppa	Polr2e
Mctp2	Kcmf1
Smg7	Bpnt2
Brsk1	Camsap3
Lrrk2	Fam98b
Rbm27	Trim56
Ccdc88a	Tdrkh
Vps54	Zmpste24
Cyfip2	Agfg2
Tom1l2	Lrrc8a
Fbxw11	Trim36
Dhrs13	Mtdh
Zzef1	Vac14
Abr	Ddrgk1
Arhgap44	Col14a1
Psme4	Ubap2l
Tns3	Pelo
Coil	C2cd2l
Luc7l3	Sympk
Ctc1	Flnb
Pfas	Rraga
Synrg	Reps2
Rap1gap2	Eif4g3
Kat7	Pip4k2b
Tbc1d9b	Bdh1
Cluh	Atp2c1
Nacad	Nucks1
Slc25a35	Glrx5
Acaca	Llgl1
Specc1	Mapk15
Myo1d	Supv3l1
Bltp2	Bcas1
Kiaa0319	Pde4dip
Rabl6	Lrsam1
Ubr3	Them6
Dnajc11	Sec24b
Thoc6	Ttc9c
Fam169a	Ddx42
Utp20	Ankfy1
Acbd5	Nfasc
Parl	Srgap3
Arcn1	Cpeb2
Jagn1	Gatd1
Rnf123	Tufm
Sin3a	Rnf214
Kif1b	Pirt
Ogdh	Pef1
Cttn	Tnpo1
Scin	Actbl2
Myl6	Erlin2
Grb2	Hnrnpa3
Flot2	Slc6a15
Clpb	Necab1
Hnrnpd	Psmd11
Ptprn	Rhot1
Lama2	Sh3bgrl2
Ppp5c	Poldip3
Psmb6	Limd2
Samhd1	Enoph1
Slc27a1	Ptgr3
Csnk2a1	Cpt1c
Khdrbs1	Eif4b
Gcdh	Atg4b
Atf3	Ubash3b
Irgm1	Samm50
Gas7	Reep1
Rasa3	Vipas39
Cnot7	Aars1
Serpinb6	Gskip
Stip1	Ublcp1
Caprin1	Bola2
Reep5	Cept1
Eif1a	Gpt2
Arhgef2	Phyhipl
Elavl2	Eif5a2
Elavl3	Fam168a
Eps15l1	Pck2
Vdac2	Tm9sf4
Vdac3	Wasf2
Vdac1	Coro2b
Coq8a	Tiprl
Kpna1	Slc25a12
Papss1	Gopc
Rbbp4	Ehd2
Rbbp7	Atl1
Vav2	Sephs1
Ppp2r5c	Ano10
Asns	Dglucy
Tmpo	Echs1
Hars1	Rab39b
Pak3	Dcakd
Tsc2	Ptbp3
Dvl3	Pgs1
Ei24	Nrdc
Ppm1g	Czib
Cdc37	Rab9b
Map3k2	Tbc1d10b
Map3k3	Elmo2
Ksr1	Psmf1
Abcb7	Ppm1l
Dpf2	Ganab
Gbp3	Rbm22
Sdf4	Armcx3
Prpf4b	Sybu
Cp	Mal2
Ppp2r5e	Mia3
Map4k2	Frmd4a
Mapre1	Rbfox3
Prdx2	Comtd1
Papola	Iars2
Tsg101	Dock9
Hcfc1	Cstf2
Pik3c2a	Prune1
Pafah1b3	Nup93
Pafah1b2	Hmbox1
Psap	Itih5
Arhgef1	Chmp2b
Dyrk1a	Zc2hc1a
Mre11	Sun2
Lcp1	Sgta
Snta1	Eif2a
Sntb2	Psmd5
Fnta	Miga2
Igbp1	Tmem11
Soat1	Ndufv3
Abcd2	Csnk1a1
Lamb2	Ahsa1
Ctnna2	Rcc2
Apc	Mrps27
Hspa4	Ipo5
Cntn2	Tnrc6b
Bcap29	Ppp1r1c
Bcap31	Mterf2
Ift88	Pdhx
Cox7a2l	Eea1
Cct6b	Mblac2
Pde3b	Srsf7
Clcn4	Nceh1
Hadh	Lss
Znf638	Tars3
Smarcd1	Hspa13
Alcam	Srp68
Trim25	Dlat
Mapk6	Rab3gap2
Glg1	Gga3
Ewsr1	Lars1
Snap91	Ckap4
Rad21	Qars1
Fscn1	Acbd3
Fbn1	Hadha
Fdxr	Arhgap28
Fxr1	Tcaf1
Gpam	Armc6
Ktn1	Kbtbd11
Gdi2	NARS1
Pacsin1	Metap1
Ddx19a	Rpl24
Ddx5	Rbfox1;Rbfox2
Cbx5	Rcn2
Hsph1	Dmxl2
Elavl4	Taf15
Itih1	Cnpy4
Itih2	Heatr3
Itih3	Eeig2
Il1rap	Ralgapb
Mrps31	Rimoc1
Itga7	Scfd1
Eif2b4	Tmtc3
Phgdh	Man2a2
Kif5b	Cc2d1b
Kif3b	Clasp2
Lasp1	Gpr89
Pdcd4	Arf2
Mapk10	Ppfia2
Myh10	Ap3s2
Npm1	Cpne3
Nnt	Sdhaf4
Pcbp2	Ralyl
Ctr9	Tcp11l1
Pea15	Ndrg4
Map3k7	Ankrd52
Prkci	Srrm2
Plcg1	Flna
Pick1	Pigz
Pon2	Nup54
Srsf2	Tusc3
Ddx3y	Cpsf7
Prkd1	Hsdl1
Jak3	Scfd2
Dag1	Ankrd46
Ddx3x	Gmppb
Ralbp1	Sec62
Ssr4	Iars1
Dpysl3	Ilvbl
Snrpa	Hook3
Rpa2	Gphn
Sf3a2	Gpr107
Scn9a	Ldah
Sos1	Atp6v1h
Sptbn1	Pdcl3
Syp	Galnt14
Tgoln1	Qdpr
Trim28	Stx16
Tfrc	Snx17
Fstl1	Jakmip1
Snrnp70	Ppme1
Supt6h	Rsl1d1
Zpr1	Nob1
Tpd52	Pomgnt2
Speg	Camk1d
Ppp1r13b	Aldh5a1
Sorbs1	Arrb1
Dbnl	Phka2
Sh3gl1	Rbms3
Sh3gl2	B4gat1
Ostf1	Acaa2
Ndufa4	Larp4
Cstb	Etf1
Smad2	Naa25
Ndrg1	Pgam5
Nptx1	Gemin5
Fkbp3	Commd2
Eif4g2	Tmem87a
Vat1	Pigt
Itga3	Tmx3
Zyx	Tbcd
Ppp3r1	Poglut1
Commd3	Chd9
Mapk3	Fam234b
Nup62	Ythdf3
Map2k2	Fsd1l
Crk	Slc9a9
Raly	Dnm3
Ccpg1	Tigar
Hepacam	Wwp1
Spr	Dzank1
Maoa	Rps6ka5
Btf3	Map1s
Agtpbp1	Snx16
Sf1	Farsa
Ifit1	Vps26b
Surf4	Agps
Myo6	Atg16l1
Syn2	Tmx4
Sqstm1	Cog5
Pde1c	Asrgl1
Isg15	Coro2a
Aktip	Ppp4r4
Fkbp5	Galnt5
Atp7a	Lnpep
Hspe1	Exog
Ugt1a6	Cpne1
Sord	Prepl
H2bc8;H2bc9	Mbnl2
Top2b	Thop1
Ptpn13	Camsap2
Tpp2	Septin11
Gk	Washc5
Guk1	Rbm14
Gpd2	Suco
H2ac21	Fam120c
H2ac20;Hist2h2aa2
H2bc21	Yipf4
Srm	Tmc7
St8sia3	Pex5l
Vcl	Eri3
Gart	Endod1
Ptpmt1	Rae1
Tpgs2	Cnot2
Rbm12b1;Rbm12b2	Cwc22
Cep43	Grsf1
Grm7	Mettl7a1
Cltc	Cfap410
Atg9a	Wdr26
Ripor1	Vps52
Sanbr	Stbd1
Git1	Pcyox1l
Sptbn2	Trim9
Galk2	Uba6
Mars1	Emc1
Arhgef11	Trarg1
Samd9l	Myef2
Peak1	Uba3
Brsk2	Ank2
Gba2	Tsr2
Arhgap23	Gan
Jmjd1c	Pgm2l1
Pnkd	Immt
Hectd1	Acat2
Sv2c	Eloa
Hbs1l	Cnst
Ehbp1	Wdr37
Morc2a	Rnf170
Tmcc1	Abi1
Kiaa0753	Dctn4
Ltn1	Synpo
Pds5a	Vwa8
[truncated: 2,737 more rows]
