# Supplementary material for: Deep visual proteomics uncovers nociceptor diversity and pain targets
Source: Nat Commun. 2026 Apr 11;17:3437. doi: 10.1038/s41467-026-71418-8 (PMC13076600; doi:10.1038/s41467-026-71418-8)
Supplement: Supplementary file 11 — Source Data [file 41467_2026_71418_MOESM11_ESM.zip › SourceData_updated names/Fig2bcef/FIG2e_CC_nonenuronal.csv]

Gene	Median_intensity
Tubb3	20.5965
Prph	20.5797
Vim	20.1493
Nefl	19.9803
Nefm	19.906
Tuba4a	19.6413
Nefh	19.2125
Fabp7	18.5867
Uchl1	18.5649
Stmn2	17.4187
Hspb1	17.0894
Slc12a2	16.8013
Flna	16.7322
Col1a2	16.6137
Cplx1	16.605
Mpz	16.4907
Cend1	16.4511
Ahnak2	16.4419
Tagln2	16.3827
Pcbp3	16.3396
S100a10	16.2893
Coro1a	16.1824
Map1a	16.1318
Col1a1	15.869
Fn1	15.835
Klc1	15.8223
Stmn3	15.8012
Gsn	15.6905
Aldoc	15.6014
Snap25	15.4846
Stmn1	15.3424
Dbi	15.3419
Rab3a	15.3293
Fdps	15.3277
Ndrg4	15.163
Ank2	15.149
Lgals1	15.0871
Acot7	15.0823
Hmgcs1	15.0577
Slc4a4	15.0349
Col6a2	15.0043
Ndrg2	14.9387
Acsbg1	14.8133
Sh3bgrl3	14.7833
Mbp	14.7714
Col6a1	14.7429
Dclk1	14.7313
Prkg1	14.5929
Prkca	14.4724
Vat1l	14.4374
Cnp	14.2662
Hbb-bs	14.0998
Crip1	14.0601
S100b	14.0063
Lgals3	14.0052
Rbfox1	13.935
Camk1d	13.9135
Map7d2	13.7658
Spock2	13.6757
Kcna1	13.514
Fry	13.4513
Ctnna2	13.4367
Tpm2	13.4041
Cd9	13.3632
Gatm	13.3205
Apoe	13.288
Pcp4l1	13.2267
Fstl1	13.2026
Des	13.1367
Vtn	13.1318
Limch1	13.0637
Prx	12.9899
Ifit1	12.984
Plp1	12.9736
Scn7a	12.9586
Cp	12.9445
Slc7a1	12.8712
Abcg2	12.8436
Col3a1	12.7668
Ptprt	12.681
Serping1	12.6548
Ank3	12.6143
Adam23	12.5946
Hcn1	12.566
Abcb1a	12.5119
Fxyd7	12.48
Gng3	12.4137
Akap6	12.4125
Prelp	12.3992
Pcp4	12.2686
Cadm3	12.261
Lsamp	12.1989
Gpcpd1	12.1063
Rgs10	12.0612
Hmgb2	12.0584
Sorbs2	12.0303
Tpm1	11.9912
Tgfbi	11.9695
Ctnnd2	11.9528
C1qc	11.9346
Pcsk1n	11.9166
Cryab	11.9035
Dcn	11.8963
Rgs6	11.8839
Tsc22d1	11.8454
Stxbp6	11.7903
Lum	11.7774
Scd1	11.7523
Ebf1	11.5286
Gpam	11.523
Arl15	11.5082
Plcb1	11.471
Bgn	11.4596
Gfap	11.3372
Prnp	11.3196
Tmsb4x	11.228
Myl9	11.2116
Filip1	11.1895
Serpinf1	11.1282
Cacna1c	11.0287
Ifit3	11.0147
Rasl11a	10.9941
Anks1b	10.9495
Luzp2	10.8435
Pvalb	10.8166
Tagln	10.7044
Gap43	10.5603
Sema5a	10.5573
Fxyd2	10.4765
Pcdh9	10.3469
Nrip2	10.325
S100a1	10.2139
Tesc	10.0984
Calca	10.0234
Ntrk2	9.89144
Rsad2	9.81775
Bcas1	9.75714
Mustn1	9.75
Plcl1	9.74308
Gfra1	9.31024
Iigp1	9.28898
