# Supplementary material for: Deep visual proteomics uncovers nociceptor diversity and pain targets
Source: Nat Commun. 2026 Apr 11;17:3437. doi: 10.1038/s41467-026-71418-8 (PMC13076600; doi:10.1038/s41467-026-71418-8)
Supplement: Supplementary file 11 — Source Data [file 41467_2026_71418_MOESM11_ESM.zip › SourceData_updated names/Fig2bcef/FIG2f_cell_culture_transcriptomic_heatmap_input.csv]

	Mechanoreceptors	Trka+	IB4+
Frmpd4	0.111246	-0.709119	-0.559317
Map7d2	0.922941	0.847525	-1.23218
Ano3	-0.545164	-0.924316	1.10255
Scn1a	1.21316	-0.813251	-0.221816
Pcdh7	1.32723	-0.714112	-0.686299
Phactr2	0.303957	1.24148	-1.125
Frrs1l	0.916264	0.0947869	-0.854468
Scn7a	1.12699	0.383952	-0.932075
Dgki	-1.01206	-0.364877	1.2342
Dgkh	-1.16324	-0.41255	1.26947
Ryr2	0.672845	0.331908	-0.709081
Myo10	-1.21111	0.00226253	0.72824
Kcnk1	0.921713	-0.188169	-0.585089
Capn5	-0.961427	1.09994	-0.0915363
Rgs4	-0.113335	-0.906998	1.22863
Sema6a	0.123781	0.591574	0.511746
Serpini1	0.313229	0.639289	-0.181998
Cavin1	0.336789	-1.4746	0.637509
Rgs7	-0.0751483	-0.512258	0.985721
B3galt1	0.96077	-0.405084	0.451663
Adcyap1	0.260328	1.07577	-1.38032
Osmr	0.175272	-1.24283	1.14586
Sorl1	0.680848	0.469449	-1.12724
Ugcg	0.270305	-0.757214	0.794704
Hcn1	0.870937	0.229316	-1.24045
Thy1	0.492864	0.681456	-1.36664
Prnp	0.51364	0.0928755	0.454291
Jun	-0.198906	0.205728	1.05699
Gap43	-0.539867	1.394	-0.7177
Anxa2	-1.03127	-0.146847	0.857968
S100a10	-0.659181	0.199194	0.616282
Nefl	0.822942	0.386948	-1.34115
Nefm	0.973085	0.168449	-1.21308
Cdh1	0.191789	-0.725358	1.09044
Pde11a	-1.33931	0.414325	0.786845
Rps27a;Uba52;Ubb;Ubc	-0.940292	0.278576	0.610618
Lynx1	0.779845	0.670054	-1.31622
Bcl2	1.0656	-0.00211509	-1.0866
Fabp3	0.973993	0.519775	-1.38441
Dmd	0.97609	-0.250677	-0.42345
Camk2a	-1.00166	0.249949	0.864981
Calb1	0.975092	-0.377258	-0.707859
Cox5a	1.17961	-0.170901	-1.05263
Cntn1	0.758111	0.508974	-1.04193
Scd1	0.123038	0.242829	0.0918947
S100a6	-1.10704	0.0942001	1.15895
Atp1b1	0.857395	0.014943	-1.27633
Hspb1	0.603587	0.761173	-1.39159
Ntrk2	0.195206	-0.11233	0.490441
Cd44	-1.2267	-0.267649	1.33703
Lgals1	0.185362	0.668954	-1.30657
Fgfr1	1.25581	0.380568	-0.335669
Lgals3	-0.41528	-0.269628	1.2832
Kcna1	1.13409	-0.0405128	-0.916695
Eno2	0.810533	0.736627	-1.47772
Nefh	0.906495	0.475545	-1.3123
Prkca	-0.65869	-0.460876	1.28453
Htr3a	-0.442418	1.31222	-0.932931
Dcn	0.549252	0.289437	-0.525177
Marcksl1	-0.22624	-0.0496011	0.673098
Kif5c	0.807163	-0.240122	-0.2788
Gna14	-0.924553	-0.322081	1.22712
Prkar2b	-0.413018	-0.899873	1.12589
Pvalb	0.978356	-0.113233	-1.30046
Grik2	0.340804	-0.511751	0.879239
Cd9	-0.228641	0.534929	-0.584506
Syt2	0.902601	0.431164	-1.1596
Gpx3	0.577928	-0.0158765	-0.252991
Scg3	-0.551213	-0.599217	1.50835
Ptpre	0.931693	0.108125	-0.433578
Cav1	0.188237	-1.30746	0.736582
S100b	1.02888	0.351605	-0.954506
S100a11	-0.543741	0.937814	0.443248
Jak1	-0.35999	0.118198	0.747273
Adk	-0.508331	-0.677646	1.3682
Fxyd7	-0.0136205	0.81409	-1.16688
Dock4	0.252078	-0.870724	0.890773
Snap25	1.39568	0.000689547	-0.896925
Fgf1	0.68308	0.590147	-1.27201
Fgf12	-0.0483888	1.08662	-1.12658
Pcbd1	0.528266	0.566967	0.058885
Hpcal1	-0.680112	1.29419	-0.636225
Vsnl1	0.927483	0.134096	-1.56697
Cplx1	1.29661	0.250201	-1.09267
Stmn4	-0.516512	0.494769	1.13871
Pcp4	1.44741	-0.370018	-0.633474
Kcna2	0.973529	0.0302171	-1.48208
Kcnab1	-0.0930399	-1.17695	0.920398
Gng2	-0.472258	-0.740099	1.20383
Crip1	1.26912	0.158002	-0.463684
Tuba1a	-0.182623	0.462142	0.241534
Prkcb	-1.20743	-0.0867264	1.14779
Calca	-0.925925	1.08061	-0.378589
Lxn	-0.803678	-0.719452	1.35711
Plxna2	0.269288	0.91707	-0.828012
Rit2	0.259884	0.969567	-1.32583
Sparcl1	0.818475	-0.278422	-0.569289
Sgcd	1.35951	-0.56194	0.0278443
Cplx2	0.550854	0.54616	-0.813834
Stac	0.0268671	0.680646	0.280223
Nxn	0.373658	0.683064	-0.721294
S100a13	0.380652	0.886024	-1.49219
Pam	-0.325932	0.104143	0.46724
Gfra1	-1.03039	0.135643	0.925019
Nfib	0.0908814	0.493495	-0.991715
Scn1b	0.89891	0.440915	-1.17825
Atp11a	1.20477	0.0659114	-0.823898
Atp8a2	1.1573	-0.503768	-0.981637
Il6st	-0.843027	0.827098	0.441621
Aqp1	-1.23479	0.690637	0.576923
Nfia	0.734094	0.827945	-1.29401
Enah	1.42243	0.129562	-1.03866
Scg2	-0.428874	1.39334	-0.474424
Fxyd2	-0.033666	-1.02095	0.993061
Eml1	-0.861597	0.120542	1.1496
Clu	1.02169	-0.0602006	-0.872952
Kcnma1	0.177619	-1.44968	0.978279
Vgf	-0.204817	1.06092	0.15912
Slc17a7	0.976277	-0.462231	-0.599107
Ntrk1	-0.295603	1.15041	-1.01016
Nat8l	1.08456	0.1418	-1.14589
Trappc3l	0.749596	0.619249	-0.687893
Deptor	-0.83577	-0.589179	1.22834
Iqsec2	1.15722	-0.0349514	-1.19344
Atf3	0.128731	0.330947	0.572407
Grik1	-0.668627	-0.673957	1.21954
Alcam	0.221544	0.705298	-1.2698
Nt5e	-0.741467	-0.394363	1.24334
Itga7	-0.446425	-0.166049	0.889458
Lrrn1	1.18244	-0.149862	-0.929938
Nsg1	0.0824359	0.593154	-0.319372
Rhoc	0.437046	-0.618041	0.608447
Fstl1	-0.432423	-0.358422	-0.337876
Ostf1	0.93569	0.023983	0.198941
Ndrg1	0.340635	-0.862146	1.22173
Tle4	0.0680594	0.0389689	0.617455
Vamp1	1.30341	-0.486984	-0.743459
Nptx1	0.702551	0.651233	-1.3118
Pde1c	-0.0303013	1.08365	-0.542615
St8sia1	0.807478	-0.0620845	-0.820731
Wls	0.305891	-0.497827	-0.869883
Ift122	0.541129	-0.120077	0.248715
Dpp10	0.209245	-0.209399	0.812909
Nwd2	-0.123869	0.291405	-0.609857
Klhl5	-0.745862	-0.180116	1.53671
Atp2b4	-0.0688707	1.17117	-1.05488
Paqr9	0.389449	0.743714	-0.62984
Ntrk3	1.26641	-0.608592	-0.804922
Pcp4l1	0.432279	0.718324	-1.22909
Asic3	0.446303	0.805897	-1.19381
Tmsb10	-0.762472	0.881155	0.678277
Trpv1	-0.441314	1.20113	-0.889612
Scn4b	0.971268	0.379345	-1.2676
Tubb2a	-1.22055	0.507922	0.918973
Celf4	-0.12161	1.27042	-0.131226
Vat1l	0.801683	0.513105	-0.932735
Phf24	-0.79343	-0.552107	1.28589
Plxna4	-0.221534	1.37964	-1.01389
Dgkz	-0.927375	-0.152492	1.24138
Trnp1	-0.201348	-0.396496	-0.135433
Nfasc	0.489409	0.126191	-1.13116
Sv2b	0.973527	0.183	-1.06125
Efr3a	0.885158	0.127728	-0.48527
Flrt3	-0.835637	0.311477	0.969234
Tmem255a	-0.588116	0.349186	1.13422
Spock3	0.28401	1.1191	-0.689491
Trpa1	-1.21734	0.103347	0.896484
Plcxd3	-0.289433	-0.747236	1.22433
Lsamp	0.592794	0.725862	-0.78637
Unc80	0.132101	0.865861	-0.376026
Cpne4	0.793598	0.324603	-1.32743
Elmo1	1.0464	0.135356	-1.31363
Cpne3	-0.147609	-1.01552	1.31389
Ralyl	0.0599416	1.06238	-1.09785
Slc7a14	0.0132881	-0.550205	1.09321
Osbpl6	1.28733	-0.402447	-0.72972
Rps6ka5	-0.80794	1.33548	-0.469076
Gpr158	-0.270612	1.27552	-0.547259
Endod1	1.33985	-0.363258	-0.815118
Piezo2	0.0868911	-1.20015	0.182476
Pygb	1.10618	0.151719	-1.11277
Fermt2	0.736986	0.303044	-1.26691
Fez1	-1.223	-0.0150124	1.27686
Cystm1	-0.53703	0.153513	0.72515
Lgi3	0.729771	-0.100716	-1.11097
Pitpnc1	-1.63179	0.589096	0.611704
Lgi2	1.35176	-0.531185	-0.690756
Kcnc4	1.00017	-0.783464	0.0120718
Mcam	0.898852	-0.906788	0.111677
Trpm8	-0.620409	0.518482	-0.397268
Tmem45b	-0.331483	-0.426571	1.22025
Atp1a1	0.577099	0.556862	-1.35546
Mical1	-0.738012	-0.653106	0.988016
Cdhr1	-0.294059	1.08754	-1.13683
Sh3bgrl3	-1.0129	0.417691	0.636669
Dgkg	-0.943848	0.0259792	1.04944
Osbpl1a	0.593936	-0.167019	0.526612
Dlg2	1.09667	0.164891	-0.124944
Basp1	-0.212254	0.516858	0.51966
Mrgprd	-0.556484	-0.555994	1.34202
Blvrb	0.268557	-1.10775	0.179399
Sntb1	1.135	-0.520632	-0.732167
Ptprt	-0.63994	-0.50082	1.03016
Sytl2	0.865758	0.469678	-0.679499
Rab27b	-0.453538	-0.0736396	0.989611
Cntnap2	0.551019	0.462943	-0.640335
Rgs10	-0.717092	-0.49214	1.355
Carhsp1	-0.827019	-0.0125509	0.953086
Tppp3	-0.888397	0.564378	0.305309
Casz1	-0.874736	-0.623401	0.547457
Smyd3	-0.0883218	-0.108218	0.76437
Ddah1	0.317487	-0.430209	0.273937
Isl2	-1.03144	-0.144684	0.811178
Serpinb1a	0.216691	1.07851	-1.23515
Amotl1	0.0343094	0.305884	0.602991
Dusp26	-0.411485	-0.383508	1.1594
S100a16	1.27903	-0.118037	-1.1041
Baiap2l1	1.16257	-0.869652	-0.890071
Crip2	-1.23917	0.0297409	0.813225
Parva	0.4583	0.629312	-1.6234
Tnfrsf21	0.15166	0.916906	-0.092628
Ndst4	0.664262	0.453949	0.297242
Kcnh7	0.582343	-0.41399	0.061716
Ppp1r1a	-0.875405	-0.441797	1.0495
Nrip3	0.818454	0.505213	-1.08877
Tesc	0.845866	-0.536669	-0.360387
Dclk1	0.173913	1.09943	-1.24848
Abhd2	0.307816	0.939785	-1.20118
Kcnip3	0.627395	0.515893	-1.17205
Ehd3	1.50489	-0.390956	-0.767607
Trpc3	-0.772703	-0.654131	1.07207
Plxnc1	-0.221075	-0.340096	1.1303
Scn11a	-0.578394	-0.736103	1.30959
Bcam	-0.738125	0.871276	0.847521
Vav3	0.573507	0.858039	-0.234534
Zeb2	-0.705637	0.424641	0.498152
Atp2b2	1.14122	0.0971176	-1.18814
Syt7	-0.759901	0.0223105	0.924101
Gda	1.1122	-1.0894	-0.244964
Tagln3	0.75331	0.404897	-1.21139
Adam11	0.703583	0.408751	-0.983863
Scn8a	0.735184	0.314617	-1.32385
Khdrbs2	-0.418615	0.00218486	0.536979
Arpc1b	-0.731927	0.15648	0.884991
Tagln2	-1.20388	0.542694	0.15401
Sncg	-0.517321	0.254766	0.995979
Kcnd3	-0.558425	1.25529	-0.207136
Ngfr	0.692194	0.55675	-1.3521
Cpne6	0.856587	0.430253	-1.44841
Plcb1	-0.106691	1.20949	-0.687592
Large1	0.786136	-0.160603	-0.995078
Rasgrp1	-0.621865	-0.684607	1.33176
Dpp6	0.087506	1.19036	-0.727281
Fkbp1b	0.546832	0.971695	-1.28894
Gria4	0.945053	0.268102	-1.15916
