# Supplementary material for: Deep visual proteomics uncovers nociceptor diversity and pain targets
Source: Nat Commun. 2026 Apr 11;17:3437. doi: 10.1038/s41467-026-71418-8 (PMC13076600; doi:10.1038/s41467-026-71418-8)
Supplement: Supplementary file 11 — Source Data [file 41467_2026_71418_MOESM11_ESM.zip › SourceData_updated names/Fig3bcdef/Fig3c/logFCplot_Tissue_input.csv]

Tissue_difference	Genes
-0.0859358	Ighv1-15;Ighv1-18;Ighv1-22;Ighv1-23;Ighv1-26;Ighv1-31;Ighv1-34;Ighv1-81
0.320187	2410004P03Rik
0.0367072	Igha
-0.318241	Ncbp2as2
-0.538862	Frmpd3
-0.581121	Igkv1-88
-0.251846	Kif13b
-0.0618534	Trappc8
-0.112061	Gm5478
-0.649205	Neb
0.25153	Ahnak2
-0.0267502	Afg2b
0.277789	Bicdl1
-0.469278	Cul4b
-0.519196	Arfgef2
0.557058	Cdr2l
-0.916346	Kiaa1522
0.0452903	Itgb4
-0.438925	Zfyve9
-0.138609	Osbpl9
-0.114979	Sh3pxd2b
-0.083024	Ddi2
-0.947714	Dock11
1.45609	Map7d2
-0.980495	Ckap5
-0.510089	Man1b1
-0.582678	Fubp3
0.534389	Map7d1
0.0151218	Ubr4
-0.146554	Fmnl2
-0.749037	Ppig
0.304474	Slc25a25
-0.0244915	Upf2
0.0682338	Rabgap1
-0.545502	Arid1a
-0.285846	Fbxl16
-0.532504	Rsrc2
0.292827	Ttc38
-0.0610914	Ttll7
-0.597403	Lrriq4
-0.487156	Rabgap1l
-0.436656	Ttc23l
0.0773279	Itih4
-0.399848	Hbb-bs
-0.544164	Cisd3
0.145323	Vps13d
-0.718194
-0.353463	Eif2b3
1.42578	Phactr2
-0.830755	Uprt
-0.0107754	Scn7a
0.00166353	Tmem245
-0.217331	Triqk
0.408378	Plekhd1
-0.340871	Cad
0.0778039	Otud4
-0.135409	Gnai1
-1.48468	Apba1
-0.267131	Ppfia1
0.0163024	Scaper
0.570355	Ogdhl
-0.481857	Rbm25
-0.393393	Clip3
-0.262434	Nup205
-0.104116	Pdzd8
-0.418364	Osbpl8
0.467445	Tmem229a
-0.0234585	Tmf1
-0.395877	Mfap1a;Mfap1b
0.153859	Nuggc
-1.73559	Dgki
-1.27794	Dgkh
-0.356624	Safb
0.179907	Ccdc6
0.0275475	Tmed7
-0.450036	Ddx23
-0.305309	Tmppe
0.0334597	Tpm3-rs7
-0.118295	Hnrnph3
-0.380995	Gls
-0.47134	Acad12
-0.394974	Dnajc13
-0.0849276	Soga1
-0.16505	Fga
-0.198861	Gcn1
-0.211598	Golgb1
0.563063	Rasal2
-0.307035	4931408C20Rik
0.0494464	Col6a3
-0.54962	Dip2c
-0.966571	Ap1ar
-0.372085	Parp4
0.126109	Herc1
0.626917	Krt78
-0.959667	Tns1
-0.102547	Tex264
-0.0248995	Hectd4
-0.630581	Cdh19
-0.213978	Nup153
0.895475	Ryr2
-0.0342604	Nbas
-0.0116253	Wdfy1
-0.120685	Trip11
0.431112	Dsp
-0.0962035	Nolc1
-1.03935	Ahnak
-0.83439	Myo1e
-0.0577539	Utrn
-0.0875181	Ube4a
-0.516792	Numa1
-0.16666	Col22a1
-0.264754	Fry
-0.785492	Ccdc141
-0.333123	Rap1gds1
0.267219	Cald1
-0.000796	Sec16a
-0.098842	Prss56
-0.792519	Raph1
-0.197544	Ighg2c
0.170485	Ccdc149
-0.329454	Tpr
0.295592	Agl
-0.523903	Fryl
-0.60711	Srp72
0.263053	Sec24c
0.635412	Mettl7a3
-0.160124	Arfgef1
0.355632	Atp2b1
-0.257439	Trip12
-0.75749	Poglut3
-0.92832	Ank3
-1.08787	Arfip1
-0.0474796	9930021J03Rik
-0.725833	Evi5l
0.525651	Serpinb9b;Serpinb9c
-0.400174	Usp35
0.495157	Capn2
-0.0354115	Cacna2d1
0.0325572	Bin1
0.0750265	Sec22b
-0.345478	Dpysl2
-0.329321	Lgals9
0.0144936	Rundc3a
-0.217079	Emd
-0.436523	Gtpbp1
-0.312428	Alyref
-0.101117	Clta
-1.09048	Pten
-0.270068	Stxbp1
0.555284	Myh11
-0.354913	Metap2
-0.479307	Kng1
0.89892	Capn5
0.195703	Ngp
0.0436036	Prdx6
0.0341009	Ampd3
0.0362206	Matn2
0.333488	Dld
0.00863202	Hsd17b10
-0.670638	Ube3a
-0.676355	Tcof1
-0.48699	Dctn1
-0.071709	Prkcsh
0.671106	Prdx4
-0.30511	Eftud2
-0.301061	Aip
0.419322	Flot1
0.222562	Numbl
0.252683	Cyth3
-0.888398	Sdcbp
-0.416189	Atox1
-0.0226469	Degs1
-0.33359	Pex5
-0.285374	Psmb1
0.168876	Ndufb11
0.107319	Man2b1
-0.528054	Fut1
0.217225	Rpl21
0.836446	Gclm
-0.359009	Amacr
-0.367495	Vps26c
0.12772	Agpat1
0.517822	Dpysl4
0.0781024	Scarb2
-0.139885	Phb2
0.383345	Ncam2
0.0231422	Atp5if1
-0.0948772	Col15a1
0.105978	Ddt
-0.21049	Psmd4
0.037618	Exoc7
-0.481702	Dhx15
-0.122399	Purb
-0.565477	Srsf5
-0.116674	Kpna4
-0.348377	Kpna3
-0.626808	Capn1
0.216694	Anp32a
0.0142158	Exoc4
-0.151821	Hax1
-0.10157	Pld3
-0.17454	Clcn6
0.272085	Ech1
-0.0749925	Fkbp8
-0.0229807	Rabep1
-0.25841	Psmd14
-0.6116	Adam10
-0.486707	Scamp3
-0.40104	Pmm1
-0.000826836	Anxa3
-0.104857	Ap1b1
-0.662166	Ppef1
0.0219154	C1qbp
0.590551	Mgll
-0.0867155	Myadm
0.319428	Ndufa1
-0.146496	Nudc
-0.496798	Pnn
-0.0227327	Sptlc1
-0.536807	Hnrnph1
0.0840957	Chil3
-0.437771	Api5
-0.433172	Bcat2
-0.150766	Timm44
-0.3061	Cops5
0.0817294	Slc1a4
0.361588	Calu
-0.435439	Lsm2
0.285737	Cdk5r2
0.585716	Ctnnd2
-0.729646	Pitpnm1
-0.312574	Psmb10
0.445449	Gamt
-0.0732578	Cavin1
-0.393141	Ddost
0.180038	Aox1
-0.0163784	Ap3d1
0.0291796	Srpk2
-0.0997861	Dffa
-0.484583	Chka
-1.53724	Rgs7
-0.506056	Gucy1b1
-0.198065	Hmgb3
0.103183	Itgb3
0.117347	Cd200
-0.219802	Akap2
-0.467037	Smarce1
0.162564	Dnajb6
-0.336598	Banf1
0.0454629	Crym
0.0480687	Get3
0.26625	Slk
0.836693	Cntnap1
-0.481357	Bnip3
-0.318656	Trappc3
-0.0982711	Pgrmc1
0.129964	Impa1
-0.22539	Entpd2
0.455589	Bckdk
-0.0337995	Copb2
-0.698965	Pde6d
-0.90792	Impact
-0.212257	Syngr1
-0.257294	Bloc1s1
0.44743	Prx
0.13063	Strn
-0.429535	Nipsnap1
0.292419	Nipsnap2
-0.117382	Sap18
0.05874	Septin7
-0.117284	Eif6
-0.122905	Rpl35a
0.450281	Atp2a2
0.0891368	Pja1
-0.237036	Enam
-0.358836	Supt5h
-1.38025	Ldb2
0.113755	Ilk
-0.25778	Psmb5
0.00944996	Sigmar1
-0.487874	Dhx9
-0.0599572	Dpm1
-0.383225	Stmn3
0.138674	Pik3c2g
0.220296	Pip4k2a
-0.0146087	Eif3d
0.15121	Atp9a
0.276366	Eef1b
-0.378535	Hmox2
-0.0372146	Sgce
-0.0565478	Atxn2
0.0385373	Nmt1
0.189159	Epb41l2
0.024766	Gpx4
-0.141127	Emc8
-1.35094	Pdlim1
-0.284369	Psma3
-0.17975	Stx7
1.85991	Sfn
0.499865	Ugdh
-0.48907	Vamp4
0.289809	Snx3
-0.219289	Snx12
-0.0883169	Hsd17b12
0.449977	Cask
0.0784814	Pfdn2
0.163941	Col5a1
-0.378307	Cfdp1
-0.307518	Znf326
0.397845	Sorl1
-0.0594454	Nid2
0.0725797	Ctnnal1
-0.37056	Wdr1
0.595111	Slc4a4
-0.334361	Vti1b
-0.922604	Avil
-0.133144	Mtx2
-0.433087	Klc1
-0.661776	Klc2
-0.178154	Dhcr7
-0.0452019	Capns1
-0.0555143	Dync1i1
-0.425999	Dync1i2
0.474656	Cntfr
0.158903	Shoc2
-0.595601	Ppt1
-0.231294	Zfr
-0.20668	Cops3
-0.180655	Cops4
-0.518596	Cops6
-0.441965	Hnrnpa2b1
-0.294553	Comt
-0.275424	Gosr1
0.337441	Pak1
-0.403453	Psmc3
-0.0710204	Clpp
-0.141135	Ctbp1
0.386721	Map7
0.546716	Hsd17b7
0.119063	Birc6
-0.32232	Gdap1
-0.444513	Tom1
-0.779125	Dcx
-0.435107	Stam2
-0.409155	Idh1
0.582224	Akap10
0.0419931	Rbbp9
-0.198954	Syn1
0.630829	Lin7b
0.123216	Lin7c
-0.247419	Yme1l1
-0.358301	Stx8
0.125032	Cpd
0.45972	Lgmn
0.0453237	Tpp1
-0.0138988	Itm2b
-0.259819	Coro1a
-0.144406	Cope
-0.652486	Rbm3
0.296827	Fhit
0.172871	Lancl1
0.256274	Mtco2
0.0355625	Hprt1
-0.315757	Ca2
-0.210049	C3
1.39118	Thy1
-0.165235	Igkc
-0.248468	Ighg2b
0.0617469	B2m
-0.292377	H2-L
-0.153237	H2-K1
-0.412571	Hba
-0.136936	H3-3b;H3-5;H3c11;H3c15
-0.0812893	Col4a1
0.024545	Lamc1
-0.0262807	Lamb1
0.773238	Krt10
-0.285313	Mtnd1
0.111917	Mtatp8
-1.12123	Iap
0.244821	Krt1
0.566317	Mbp
-0.86047	Araf
-0.306208	Slc4a1
0.157052	Prnp
-0.0333573	Aldoc
0.0308819	Aldoa
0.707078	Prkaca
-0.44253	Got1
-0.243618	Got2
-0.549794	Src
-0.320361	Myl1
-0.456238	Ldha
-0.109527	Apoa4
0.0876198	Gpi
-0.643249	Ctsl
0.215214	Me1
0.388978	Gap43
-0.159506	Cfh
-0.0848068	S100a4
0.397161	Sparc
-0.366294	Ttr
-0.334591	Ckm
-0.73684	Anxa2
-0.280128	Alb
0.365048	Krt4
-0.071653	Serpina1a;Serpina1c
-0.362976	Serpina3k
-0.259398	Hsp90aa1
0.491411	Pdia4
0.351671	Aprt
1.20175	Ltf
0.309619	Hsp90b1
0.126896	Col3a1
-0.0814091	Col4a2
-0.727642	S100a10
0.176642	Apoe
0.0148474	Sod1
0.0758352	Mdh2
1.31112	Nefl
0.951947	Nefm
0.0662273	Nras
0.0319583	Gnai2
-0.428392	Polr2a
0.0177508	Pgk2
-0.0852801	Itgb1
-0.0123943	P4hb
0.749261	Alpl
-0.276486	Ncl
0.133889	Pgk1
0.354805	Fth1
-0.494897	Myl4
0.247221	Hmgn2
-0.357737	Sod2
-0.506487	Cdh1
0.16445	Apoa2
-0.212364	Surf1
0.272445	Nudt10;Nudt11
-0.0487089	H2az1
-0.469669	Pde11a
-0.182771	Prkg1
-1.70759	Wipf3
-0.180977	Rps27a;Uba52;Ubb;Ubc
0.080732	Calm1;Calm2;Calm3
0.496246	Anxa1
-0.00594711	Eef1a1
-0.0217117	Nid1
-0.636651	Ctsb
-0.12619	Eif4a2
0.75151	Mapt
-2.0615	Txn
0.358651	Gstm1
-0.330836	Tcea1
-0.0862637	Rras
-0.277266	Slc3a2
-0.0649376	H2bc14;H2bc8;H2bc9;Hist2h2bb
-0.00720056	H1-0
-0.532061	Sub1
0.473708	Col1a1
-0.677051	Parp1
0.391198	Mpo
-0.155072	Fn1
0.141951	Gpx1
0.511038	Fabp3
0.105653	Lamp1
-0.433574	Hsp90ab1
0.0371504	Dmd
-0.634923	L1cam
-0.535205	Camk2a
-0.32498	Tcp1
-0.587684	App
0.355805	Prkar2a
-1.01248	Pfkl
0.127278	Calb1;Calb2
0.224802	Cox5a
-0.369651	Pdcd6
0.323765	Prkar1b
1.024	Cntn1
-0.0134624	Rpl7a
0.149174	Gsn
0.00390053	Ncam1
0.0941407	Gpd1
-0.596895	S100a6
0.119798	Atp1b1
0.0964762	Rpl27a
-0.0696049	Rps16
0.0333738	Rpl7
-0.296438	Mdh1
-0.03252	Rpsa
0.0932213	Calr
0.0268914	Atp1b2
-0.48456	H2-Q7;H2-Q8;H2-Q9
-0.453996	Srp54
1.65766	Hspb1
-0.209588	Psmd3
-0.164428	Lmnb1
-0.360391	Anxa6
0.00434367	Rplp0
0.247498	Map1b
-1.11545	Hmox1
-0.338009	Cpa3
0.49744	Glul
0.452976	Cdh2
-0.407486	Prph
-1.14509	Cd44
-0.360884	Sptb
-0.0445808	Nme1
-0.455663	Gstm2
-0.109302	H1-2
-0.38146	Ca3
0.979665	Lgals1
-0.215589	Prkce
-1.53917	Lgals3
0.48823	Ldhb
-0.447273	Srp14
0.0585121	Cnp
-0.294091	Mmut
0.533416	Kcna1
-0.84302	Ass1
-0.00774892	Sptan1
-0.245907	Hspa1l
-0.370694	Ctsa
-0.0438569	Gapdh
0.104304	Lamp2
-0.0638781	Hmga1
-0.183797	Hspa2
-0.1838	Eno1
1.2775	Eno2
-0.0115954	Ptbp1
-0.259152	Ap2a1
-0.125071	Ap2a2
0.103542	Gba1
0.0227906	Selenbp1
0.294886	Cox7c
0.212615	Hk1
-0.000641505	Ppia
0.674505	Tpi1
0.0600529	Slc2a1
-0.189438	Hspa1a;Hspa1b
-0.298502	Lyz1
0.190433	Ctsd
0.161248	Bsg
0.710854	Slc7a2
-0.442194	Rps6ka3
-0.0662826	Cfl1
-0.141062	Gnao1
0.022007	Fasn
-0.0324208	Gstp1
0.456359	F2
1.73416	Nefh
0.00363477	Rpl13a
0.124713	Serpinh1
0.134141	Cox5b
0.278936	Cox4i1
0.0803315	Hspa5
-1.06606	Hexb
0.215502	Prdx3
0.205063	Vim
1.4466	Map2
-1.48475	Prkca
0.243984	Mag
0.0243425	Plg
-0.13619	Tpm3
-0.132157	Ubl4a
0.0460313	Gna11
-0.543568	Gnaq
-0.844752	Akr1b7
-0.217233	Abcb1a
0.215765	Cst3
-0.174016	Gc
-0.241604	Lmnb2
0.162186	Mcpt4
-0.17833	Tgm2
0.888436	Emb
0.0911013	Fech
0.108105	Ap1g1
-0.131407	Eif3a
-0.24436	Cbx3
-0.277092	Pnp
0.104212	Pcmt1
-0.298786	Gfus
0.141475	Cryab
0.278242	Cat
0.26716	Ppib
0.132049	Capg
0.135727	Gsta4
0.503578	Pmp2
-0.0547692	Lta4h
-0.110427	Impdh2
0.142847	M6pr
-0.480896	Cdk11b
-0.0247224	Ndn
0.0489346	Rps2
0.523266	Timp2
-0.0440466	Nfkb1
-0.16573	Ubtf
-0.102146	Tln1
0.134864	Ezr
0.726784	Msn
-0.166023	Rdx
0.0235542	Ctnna1
-1.11748	Ptma
-0.270416	U2af2
0.0740493	Glud1
-0.356746	Psmd7
0.192273	Sars1
0.226467	Marcks
-0.0252085	Fkbp1a
-0.362347	Snrpb
-0.0168111	Map4
0.618093	Mpz
-0.0548655	Gna13
-0.179087	Plaa
0.0622915	Rpl3
-0.520291	Pdia3
-0.304495	Psmb8
0.393678	Aco1
-0.0522645	Apex1
-0.129828	Adh5
-0.121289	Col2a1
0.395325	Camk2b
0.239423	Bgn
0.129561	Dcn
-0.892547	Nap1l1
-0.0574341	Atxn10
-0.63607	Celf1
-0.17051	Nckap1
0.283084	Napb
-0.504016	Mug1
0.507019	Marcksl1
0.247646	Kif5c
-0.0333443	Kif2a
-0.0360425	Kif3a
-1.45424	Prkcd
0.047871	Pabpc1
-0.880105	Gnb4
0.00924778	Ftl1
-0.52622	Hexa
-0.0145203	Nedd8
1.13559	Ahsg
0.485505	Oat
0.44631	Vtn
1.60861	Ckmt1
0.122014	Fkbp4
-1.33326	Gna14
0.107142	Ctnnd1
-0.126618	Aimp1
-0.842142	Prkar2b
-0.0114093	S100a9
0.228572	Akt1
0.367419	Dbi
-0.0949252	Map2k1
0.397152	Scp2
-0.440937	Ssb
-0.27348	Drg1
-0.0441828	Serpinc1
-0.248477	Pvalb
0.0465727	Kras
0.0287867	Wars1
-0.236556	Kif1a
-0.867589	Kif5a
-0.129771	Ranbp1
-0.419604	Ptk2
0.225496	Mif
-0.162939	Ptpn11
-0.0602681	Rab5c
-0.044268	Rab6a
-0.429473	Rab21
-0.346604	Rab23
0.30237	Rab24
0.00132847	Rab18
-0.131641	Thbs1
0.18011	Pdha1
-0.747788	Hal
0.129246	Fah
-1.68781	Ret
0.067509	Fbl
-0.116475	Canx
0.0702839	Ap1m1
0.0180655	Prdx1
-0.00482909	Ptpn1
0.0779912	Fmr1
0.111876	Ldlr
0.0867917	Rpl12
0.0225881	Rpl18
-0.331671	Tap2
-0.199696	Sar1a
-0.390485	Cpox
-0.264475	Gnl1
0.490369	Por
0.728363	Tagln
0.385097	Ttl
0.0134853	Hspa9
-0.459627	Dnm1
0.135752	Dnm2
-0.127504	Col18a1
-0.794804	Grik2
0.285727	Man1a2
0.137798	Tjp1
-0.169207	Cap1
0.203703	Tkt
0.340445	Cd9
0.444669	Vps26a
0.387064	Tfam
0.0632744	Rpl28
-0.00709565	Cetn1;Cetn2
-0.227236	Acsl1
-0.209817	Abca1
-0.20067	Abca2
0.16676	Csk
1.10831	Tac1
-0.232784	Eci1
-0.0415761	Septin2
-0.328085	Stat1
-0.519451	Stat3
0.114395	Eps15
-0.235553	Pura
-0.879583	Lifr
-0.0872536	Htt
-0.326539	Cct8
0.059103	H1-4
-0.113153	H1-5
0.279018	Itgav
-0.04903	Akr1b1
0.270979	Cfl2
0.26109	Fkbp2
0.0898186	Acadm
-0.384153	Rangap1
-0.52846	Syt1
-0.318255	Gpx3
-0.687423	Cdkn1b
-0.774162	Nsf
-0.505809	Vps4b
-0.303921	Psmc2
0.491891	Rab11b
-0.617513	Ina
0.268321	Adss2
0.0319304	Myo1b
0.813328	Nedd4
-0.217435	Stt3a
0.0227178	Rph3a
0.011384	Aldh2
-0.137564	Aldh3a2
-0.185678	Capza1
-0.0828063	Capza2
-0.0565265	Capzb
-0.042325	Srprb
-0.289608	Gsr
-0.29141	Mtx1
-0.336519	Map2k4
-0.137187	Gfpt1
-0.611406	Pfkm
-2.14561	Scg3
0.0606944	Rpl6
-0.0813357	Rpl29
-0.324077	Crat
0.103592	Crkl
0.489755	Rplp1
-0.0247672	Rpl5
-0.152216	Rpl13
0.0895198	Rpl36
-0.242596	Eif1
-0.706836	Anxa5
-0.280389	Tbca
-0.525304	Lmna
-0.110273	Hspa4l
-0.325375	Cbr1
0.0868766	Cox7a2
0.449528	Gstm5
0.150101	Slc25a4
0.0084273	Camlg
-0.55409	Hnrnpa1
0.265038	Inpp1
-0.446423	Ppm1a
0.0348148	Pcyt1a
-0.19404	Cdk5
-0.225605	Psma2
-0.596893	Tmod1
-0.0268377	Cav1
-1.19175	Impdh1
0.996706	S100b
0.039684	Bckdha
-0.1899	Hsd17b8
-0.0893084	Ahcy
0.269784	Fmo1
-0.30156	Gdi1
-0.269083	Sts
-0.490605	Arsa
-0.785599	Arsb
0.454434	Krt6a
-0.236328	Atp6v1a
-0.0757898	Atp6v1e1
1.21695	S100a11
0.262643	Acadvl
-0.133272	Pa2g4
0.239443	Cast
-0.257824	Rab7a
0.318769	Acadl
0.0862608	Rpl9
-1.30351	Plcb3
-0.157259	Gla
-0.33475	Hsd17b4
-0.172875	Gss
-0.244996	Hdgf
-0.205671	Atp6v0d1
0.505535	Fabp7
0.23948	Slc25a5
0.0960519	Lum
-0.283276	Nek1
0.0743144	Sqle
-0.817513	Clgn
0.558392	Tst
-0.170114	Kpna2
-0.62432	Jak1
-0.344536	Polr1c
-0.170882	Usp10
0.247684	Pkm
-0.163823	Ndufs6
-0.0782911	Stat6
0.440906	Rida
-0.167251	Cpt2
-0.0600004	Rpl10a
0.485405	Dbt
-0.274676	Cux1
-0.603348	Rabggtb
-0.409535	Fdft1
0.138483	Pitpna
-0.216841	Rab2a
0.445167	Cnbp
0.380004	Idh2
-0.12384	Dnajc2
-0.956812	Stom
0.511556	Stmn1
-0.091586	Cacnb3
-0.325416	Rad23a
-0.317457	Rad23b
-0.340951	Nub1
-0.057093	Faf1
-0.216484	Psmc4
-0.126502	Adsl
0.0885366	Ddx6
0.284834	Hmgcs2
0.385431	Adprh
0.108915	Slc12a2
-0.14456	Abcd3
-1.55052	Adk
0.62179	Lrpap1
0.223692	Stmn2
-0.133308	Golga3
0.1516	Atp5mf
0.022144	Arpp19
0.114498	Rab4a
0.59189	Acyp2
-0.309811	Acyp1
0.198263	Atp5f1e
0.110841	Dynlt3
-0.747175	Cda
0.419123	Cox6b1
-0.00433032	Cox7b
0.257311	Cyb5a
0.375044	Usp5
0.0765343	Atp5f1b
-0.185421	Ctbp2
0.379893	Wfs1
-0.204683	Pdcd5
-0.306966	Znrd2
-0.350423	Fus
-0.345963	Ncstn
-0.117408	Pcbp3
-0.56456	Pcbp4
-0.319353	Atp6v1d
-0.168608	Erp29
0.0352268	Eef1d
-0.304738	Actn4
-0.355899	Snrpa1
0.0658525	Tm9sf2
-0.105594	Idi1
-0.289818	Mrps6
-0.273374	B3gat3
-0.16919	Eef2
-0.291896	Opa1
-0.319471	Ptpa
-0.346294	Btbd1
-0.528698	Tpm1
-0.737233	Tpm2
-0.0718117	Tnks1bp1
-0.353456	Vps33b
-0.739679	Bcl2l13
-0.359471	Cpne2
-1.039	Arhgap39
-0.312959	Eif5
0.0724387	Ythdf1
0.587077	Lman2l
1.51424	Fxyd7
-0.311993	Arpc4
-0.228837	Ruvbl1
0.274936	Plp1
-0.115623	Eif3e
-0.258541	Pcbp1
-0.402379	Ppfia3
0.232058	Pdxp
-0.372079	Gabarapl2
-0.257123	Nploc4
-0.332947	Cdc42
-0.354037	Cirbp
0.0344969	Ensa
-0.138195	Eif4a1
-0.0462132	Rps20
0.140635	Snap25
0.37056	Dnajc5
-0.318091	Rab5b
-0.0663878	Chp1
0.224622	Rab10
0.169973	Rab8b
-0.317866	Ube2d2;Ube2d2b;Ube2d3
0.00851059	Ube2m
-0.157162	Ube2k
0.0911296	Ube2n
1.08591	Fgf1
-0.348252	Actr2
-0.505345	Actr1a
-0.25012	Cops2
-0.0582066	Arf1;Arf3
-0.28839	Arl1
-1.10485	Polr2f
-0.252977	Abce1
0.0358524	Rpl26
0.577586	Stx1b
-0.31947	Psme3
-0.163271	Rab6b
-0.270614	Magoh
0.512422	Fgf12;Fgf14
0.0202265	Rpl27
-0.131422	Pcbd1
0.285748	Rpl37a
-0.121905	Sec61a1
-0.317643	Arf4
0.0873235	Vbp1
-0.452933	Dad1
-0.472456	Abat
-0.00550715	Copz1
0.0239271	Ufm1
0.223253	Dcaf7
-0.257296	Nutf2
-0.329325	Hnrnpk
0.108329	Ywhag
0.0417878	Usp12;Usp46
-0.229218	Timm10
0.03361	Timm13
0.744951	Timm8b
0.0546525	Rps7
-0.398818	Ppp1ca
-0.367252	Ppp1cb
-0.299739	Psmc1
-0.237532	Psmc5
-0.0306069	Rps8
0.00790024	Rps15a
-0.107488	Ywhae
-0.0543051	Rps14
0.143718	Rps23
-0.0287161	Rps18
-0.00115045	Rps29
0.0667845	Rps11
-0.0779549	Rps13
-0.317774	Snrpe
-0.370914	Snrpf
-0.470461	Snrpg
-0.642962	Lsm3
-0.451709	Lsm6
-0.328244	Snrpd1
-0.372435	Snrpd2
-0.358443	Snrpd3
-0.298513	Psmc6
-0.07312	Selenot
0.840351	Kcnab2
-0.234603	Abi2
0.158171	Tsc22d1
-0.197994	Dynlrb1
0.0914316	Eef1a2
0.0438814	Rps4x
-0.148958	Ppp2cb
-0.00548935	Rpl18a
-0.150243	Ap2s1
0.538218	Hpcal1
-0.064551	Rpl23a
-0.0265891	Rps6
0.7915	Vsnl1
0.105523	Mtpn
-0.0826572	H4c16
-0.0659939	Atp6v1b2
0.119241	Rab1A
-0.164253	Ran
0.0724866	Rpl23
-0.0137065	Rps15
-0.0794017	Rps24
0.0321903	Rps25
-0.0580737	Rps26
0.189967	Rps28
0.1958	Fau
-0.0631177	Elob
-0.0150464	Gnb1
-0.178305	Rbx1
0.0126553	Gnb2
0.113427	Rpl30
0.194606	Rpl39
-0.023619	Cycs
0.0471023	Rpl31
-0.0255143	Rps3
0.190123	Rpl32
-0.445323	Gtf2b
0.0321773	Rpl8
-0.300888	Ybx1
-0.189287	Pfn1
-0.504539	Tra2b
-0.186304	Rac1
-0.641159	Tle5
0.198414	Pafah1b1
0.464194	Rab3a
-0.250319	Hspa8
0.0335217	Tpt1
-0.0653906	Mpc1
-0.144177	Dnaja1
0.0436033	Hspd1
0.564483	Cplx1
-0.215242	Vamp2
-0.0448497	Sult4a1
-0.322817	Pcp4
-0.0185966	Eif4e
-0.0755793	Mapk1
-0.0808096	Ppp1cc
-0.208874	Ywhaz
0.039814	Hmgb1
-0.154608	Sumo1
-0.734076	Gng2
-0.0700121	Eif5a
0.43467	Crip1
-0.218795	Actg1
-0.0575829	Actg2
0.127148	Rps17
-0.354845	Ube2i
0.0248839	Rala
0.0370782	Rps12
-0.0574188	Rps10
0.313283	Ppp3ca
-0.0676864	Phb1
-0.364791	Csnk2b
-0.0916131	Rpl22
0.0389525	Ube2l3
-0.0534732	Rack1
-0.12423	Prkacb
-0.0797275	Ywhaq
0.397881	Tuba4a
0.00348568	Tuba1a
0.14766	Tubb4b
-0.696127	Prkcb
-0.331795	Ywhah
0.0594165	Sbds
3.22498	Calca
-0.0954924	Kpnb1
-0.186271	Kifap3
-0.431714	Psmb7
-1.49093	Lxn
-0.156538	Itpr3
0.0254641	Chl1
-0.0190744	Pdlim4
-0.0849651	Vamp7
-0.527251	Hdac2
-0.210819	Mpp1
-0.229136	Aup1
-0.00618203	Pebp1
-0.151003	Stam
-0.479817	Stim1
0.784153	Ctps2
-0.24068	Tial1
-0.181097	Hnrnph2
0.164699	Rock2
-0.0885018	Smad1;Smad5
-0.451917	Bcl2l2
-0.0570749	Hint1
-0.456093	Ufd1
-0.334391	Elavl1
-0.859218	Fgf13
-0.505157	Rad50
-0.079222	Usp9x
-1.13013	Tp53bp1
0.124138	Idh3g
0.414291	Nherf1
-0.0943975	Vasp
-0.0412636	Naca
-0.382722	Gaa
-0.691258	Atp8a1
-0.228636	Cct7
-0.35594	Cct2
-0.366564	Cct4
-0.350755	Cct5
-0.349671	Cct6a
-0.304401	Cct3
0.00148851	Irs2
-0.05393	Tgfbi
-0.233927	Sgcd
0.0699946	Sgcb
-0.711602	Tnik
-0.470929	Wnk1
-0.29513	Phf5a
0.089666	Rpl36a
-0.513836	Cbx1
-0.0623245	Eloc
-0.0787083	Arf5
1.57031	Cplx2
-0.178287	Erh
-0.115691	Ap2m1
-0.133324	Rhog
0.0440741	Rpl19
-0.563269	Srsf3
-0.363453	Isoc2a
-0.00407877	Serpinf1
0.672511	Nptn
-0.0571035	Csrp1
0.343698	Nxn
0.0140937	Rps3a
1.33763	S100a13
-0.263436	Atp1b3
-0.383286	Psme1
-0.423917	Psme2
-0.0791883	G3bp2
-0.743675	Anxa11
-0.138115	Vps45
-0.239785	Lyst
-0.145278	Crmp1
0.0990295	Anxa4
-0.448032	Mprip
0.307515	Fhl1
-0.0327772	Atp5pf
-0.210923	Bop1
0.0484778	Rps5
-0.237811	Pam
-0.0112661	Ppp4c
0.244958	Tarbp2
-0.870076	Txn2
-0.511738	Smarcc1
0.679168	Cpt1a
-0.176092	Wbp2
-0.322864	Thumpd3
-0.14981	Mllt11
0.0697883	Fh
-0.206894	Anp32e
-0.0269656	Jpt1
0.170451	G3bp1
0.0135082	Lama4
-0.0675958	Tubb5
-0.296634	Psmb4
-0.0970389	Rplp2
0.275718	Uqcrh
0.246092	Prdx5
-1.01795	Cpe
-0.240675	Il6st
0.11495	G6pdx
0.0729208	Apoa1
-0.489621	Serpina1d
-0.0490996	Rbp1
-0.567145	Hnrnpul2
0.266406	Col1a2
0.394625	Hmgcr
0.263005	Sec23a
-0.214825	Rsu1
0.0297025	Nme2
-0.349412	Vcp
-0.0520681	Aqp1
-0.485872	Uba1
-0.307394	C1qc
-1.17062	Prkcq
-0.24015	Ctnnb1
1.32534	Jup
-0.0398556	Ank1
0.0453959	Col6a2
-0.180545	Nucb1
0.389831	Enah
-0.00864124	Atp5f1a
1.48846	Scg2
-0.131745	Kcnd1
-0.162599	Serpina3m
0.114751	Pfdn6
0.301589	Ckb
-0.122297	Smpd1
-0.644651	Fxyd2
0.00118144	Top1
0.0437101	Col6a1
0.748061	Rcn1
-0.192121	Mark2
-0.0242109	Hspg2
0.0530434	Fabp5
0.532951	Pc
0.627407	Drp2
-1.08845	Eml1
-0.173033	Larp7
-0.145162	Eif5b
-0.0211109	Cab39
-0.0697759	Atp5me
-1.46255	Aplp2
0.14851	Clu
-0.527614	Anxa7
-0.00129738	Gdf9
1.08897	Igf2r
0.0686029	Acads
-1.00409	Mest
-0.33525	Lgals3bp
-0.406576	Bax
0.569105	Cbfb
-0.163662	Ssrp1
0.378394	Inf2
0.472921	Ubxn2b
0.214506	Trio
-0.463976	Zc3h18
0.303459	Krt80
-0.603754	Rbm15
0.285102	Atp2b3
0.030924	Vgf
-0.173794	Tanc1
-0.137583	Npepps
0.00541687	Pepd
-0.0944236	Relch
-0.14845	Dnajb14
-0.0221628	Ptcd3
0.291392	Nsun2
0.00790401	Specc1l
-0.28814	Phactr1;Phactr4
0.106346	Gsk3a
-0.0268844	Pi4k2a
0.22478	Hsdl2
0.0691058	Col28a1
0.134115	Flg2
-0.433922	Msto1
-0.202	Osbp
-0.554665	Stk11ip
0.0645609	Tmem104
-0.507266	Ccdc127
0.550184	Fahd2
-0.133148	Cul4a
-0.494451	Abraxas2
-0.14159	Plbd2
-0.0573562	Ppp1r21
0.149023	Rogdi
-0.322404	Faf2
-0.486367	Stt3b
-0.228227	Cyb5r4
0.874487	2410002F23Rik
-0.354154	Hp1bp3
-0.270014	Spryd7
0.0409813	Fam107b
-0.0892423	Eepd1
-0.378121	Myl12b
-0.0275122	Aarsd1
-0.347153	Gmps
-0.150854	Mat2a
-0.541733	Ric8a
-0.464206	Pde12
-0.108782	Zc3h15
0.376203	Enpp4;Enpp7
-0.115568	Fam98a
-0.133134	Smarca4
-0.223539	Prrc2c
-0.251547	Scrn3
-0.546523	Krt26
0.386377	Pnpla6
0.0607424	Krt2
0.489987	Tamm41
-0.359854	Uap1l1
-0.591798	Srsf6
-0.332275	Psmd1
0.100149	Esyt2
-0.443261	Khsrp
-0.355368	Rars2
-0.549706	Ddb1
-0.390686	Vars2
0.141786	Sec24a
-0.598924	Rnf40
1.90252	Lmf1
-0.217639	Cln6
-0.316703	Hectd3
0.0667248	Cmpk2
0.426928	Esyt1
-0.743107	Ap5z1
0.0567938	Col5a2
-0.238551	Tmem109
-0.490417	Ttll12
0.145343	Yipf3
-0.51645	Mex3d
-0.0573161	Ube2z
-0.124318	Puf60
1.36294	Ntrk1
-0.258058	Eif3j1;Eif3j2
-0.362485	Hdhd2
-0.194746	Mcrip1
0.951557	Nat8l
-0.0558186	Arfgef3
-0.394975	Dip2b
1.33715	Nt5dc3
0.047568	Snx27
-0.604936	Ccser2
0.192477	Aak1
0.29631	Dop1b
-0.412421	Mtcl1
0.0780341	Pdap1
-0.140126	Babam1
-0.595167	Arhgap17
-0.119191	Ndufb6
-0.571719	Srsf11
-0.460226	Sf3b2
0.200109	Edc4
-0.395273	Usp19
-0.189579	Rmdn3
-0.229055	Smu1
-0.480841	Arglu1
-0.657029	Mccc2
-1.42168	Gpd1l
-0.383899	Cog7
-0.152543	Ppp1r7
-0.497766	Washc4
-0.0266841	Afg2a
-0.454522	Mcu
-0.393336	Ppp1r12c
-0.340413	Hdgfl2
-0.651568	Eml4
-1.19231	Lclat1
-0.263877	Prrc1
0.793336	Arhgef40
0.256316	Sec31a
-0.0719007	Sbspon
0.225694	Tars2
0.0580223	Lsmem1
-1.82344	P2rx3
-0.0820303	Slmap
0.546017	Acsf3
-0.263998	Fam8a1
0.206649	Ccdc51
-0.0314484	Sorbs2
-0.376458	Cdc42bpa
0.234372	Them4
-0.0621665	Pgap1
0.729668	Krt76
-0.325817	Pdp1
-0.432817	Fam91a1
0.14478	Ermp1
-0.0769596	Vps51
0.262759	Grm5
0.331027	Niban1
0.0605135	Pfdn4
-0.0767877	Tubal3
-0.384186	Naa10;Naa11
0.245842	Svip
-0.492984	Elapor2
-0.787402	Ttc9
-0.00190322	Garnl3
-0.286079	Mthfd1l
-0.559381	Carmil2
0.210708	Trappc3l
-0.652618	Oxr1
0.461482	Plch1
-0.101321	Odr4
0.771984	Sez6l2
-0.00169277	Cdv3
-0.362408	Tmem65
-0.19411	Wdr18
-0.422036	Ddx17
-0.0977408	Opa3
-0.326923	Lrrc47
-0.609311	Kctd8
-0.525714	Srrm1
-0.381395	Prune2
-0.445697	Ddx46
-0.492199	Thrap3
-0.394087	Deptor
-0.522531	Spag9
0.212728	Ndufaf2
-0.0818265	Usp13
-0.594438	Rnf20
-0.751153	Kctd16
0.759433	Iqsec2
-0.205736	Nufip2
-0.133042	Taok1
1.76741	Trpm3
-0.608353	Arhgap1
-0.549176	Vps13a
-0.744923	Entrep3
0.00612617	Serpina3g;Serpina3n
-0.0982037	Slc30a9
-0.303438	Cnrip1
0.123741	Sdr39u1
-0.25818	Trappc1
-0.674458	Wdr81
-0.189533	Rbm27
-0.319917	Eml6
-0.073446	Cyfip2
-0.0294679	Tom1l2
-0.372155	Zzef1
-0.671251	Abr
0.0430185	Psme4
-0.530288	Coil
-0.119655	Luc7l3
-0.282334	Pfas
-0.428427	Synrg
-0.432481	Rap1gap2
0.296583	Tbc1d9b
0.382987	Cluh
-0.257737	Nacad
-0.233459	Acaca
0.247088	Myo1d
0.265388	Kiaa0319
0.213096	Rabl6
-0.0669018	Ubr3
0.177459	Dnajc11
-0.575177	Fam169a
-0.248797	Acbd5
-0.602641	Leo1
-0.0857938	Arcn1
0.0817892	Jagn1
-0.260443	Sin3a
-0.0259959	Ogdh
-0.236056	Cttn
-0.314627	Myl6
-0.41094	Grb2
0.34035	Flot2
-0.243156	Clpb
-0.323072	Hnrnpd
-0.0357421	Lama2
0.106676	Ppp5c
-0.297076	Psmb6
-0.0617291	Samhd1
0.279462	Slc27a1
-0.421773	Csnk2a1
-0.645318	Khdrbs1
-0.187683	Gcdh
0.249775	Gas7
0.29844	Col12a1
-0.486804	Serpinb6
-0.43536	Stip1
-0.112065	Caprin1
-0.070398	Reep5
-0.242372	Eif1a;Eif1ax
-0.242662	Elavl2
-0.299647	Elavl3
-0.372352	Eps15l1
-0.280427	Vdac2
-0.172383	Vdac3
-0.38344	Vdac1
-0.985442	Grik1
-0.344021	Kpna1
-0.0485444	Papss1
-0.381224	Rbbp4
-0.446752	Rbbp7
-0.194283	Lama5
-0.100649	Asns
0.0303198	Tmpo
-0.122002	Hars1
-0.528856	Tsc2
-0.504553	Ppm1g
-0.594251	Cdc37
-0.143816	Map3k3
-0.146001	Abcb7
-0.502851	Sdf4
-0.367132	Prpf4b
-0.133488	Astn1
-0.0393248	Cp
-0.0283079	Ppp2r5e
-0.24437	Mapre1
-0.217546	Prdx2
-0.102609	Tsg101
0.244182	Ezh2
-0.457036	Hcfc1
-0.775594	Pafah1b3
0.0412292	Pafah1b2
-0.325747	Psap
-0.335853	Arhgef1
-0.4611	Mre11
-0.275466	Lcp1
-0.0461922	Snta1
-0.132573	Sntb2
0.364326	Col11a1
-0.127755	Igbp1
-0.0201168	Lamb2
0.195655	Ctnna2
-0.201339	Hspa4
0.387427	Bcap31
-1.4944	Krt15
0.16054	Hadh
-0.811697	Ccnh
-0.0748971	Znf638
-0.51665	Smarcd1
-0.17776	Alcam
-0.981029	Trim25
-0.215667	Glg1
-0.54364	Ewsr1
0.420145	Snap91
0.289709	Fscn1
-0.163561	Fbn1
0.106423	Fdxr
-0.535344	Fxr1
0.106233	Ktn1
-0.422239	Gdi2
-1.38732	Pacsin1
-0.0290403	Hp
-0.0554954	Ddx19a
-0.531725	Ddx5
-0.234505	Hsph1
-0.166706	Elavl4
-0.109306	Itih3
-0.367977	Cd47
0.0593697	Itga7
-0.00403849	Itga6
-0.410613	Eif2b4
0.498579	Phgdh
-0.801867	Kif5b
-0.280008	Kif3b
-0.242886	Krt14
-0.217333	Lasp1
0.0552457	Lrrn1
-0.130536	Pdcd4
-0.238281	Pzp
0.233557	Myh10
0.853705	Kcna6
-0.405513	Npm1
-0.187186	Nnt
-0.252568	Pcbp2
-0.090553	Ogn
-0.0884876	Postn
-0.387821	Pea15
-0.442437	Srsf2
0.0409495	Ddx3y
-0.696651	Prkd1;Prkd3
-0.869737	Sspn
-0.91683	Rhoc
0.100273	Dag1
-0.0948556	Ddx3x
-0.161052	Ralbp1
0.123648	Ssr4
-0.0483802	Dpysl3
-0.189163	Snrpa
-0.656237	Rpa2
-0.410992	Sf3a2
-0.197082	Sycp1
-0.323545	Snrpc
-0.089124	Sptbn1
-0.290468	Sprr1a
-0.857684	Tgoln1
-0.533647	Trim28
0.0393702	Tfrc
-0.241597	Fstl1
-0.341202	Snrnp70
-0.413314	Supt6h
-0.328885	Zpr1
-0.344869	Tpd52
-0.127803	Sorbs1
-0.205739	Dbnl
0.749987	Sh3gl2
-0.0310818	Ostf1
0.17107	Ndufa4
-0.0625106	Cstb
-0.36793	Smad2
0.382741	Ndrg1
-0.13219	Vamp1
3.03121	Nptx1
0.233292	Fkbp3
-0.194804	Eif4g2
0.465602	Vat1
-0.382031	Itga3
0.366119	Zyx
0.292563	Ppp3r1
-0.306771	Commd3
-0.186483	Mapk3
-0.368077	Nup62
-1.08821	Patj
-0.188793	Crk
-0.051055	Raly
0.29092	Ccpg1
0.418739	Hepacam
-0.138545	Spr
-0.589951	Maoa
-0.202809	Btf3
-0.377433	Sf1
-1.08328	Ifit1
0.187542	Surf4
0.0115296	Syn2
0.188016	Sqstm1
0.916713	Pde1c
0.0739024	Bcl2l1
0.18736	Fkbp5
-0.0885363	Hspe1
0.273327	Ugt1a6
-0.462002	Atp4a
0.660111	Sord
0.792802	Gapdhs
0.243585	Gstt1
-0.144655	Top2b
-0.0538546	Tpp2
0.356183	Gk
0.188716	Guk1
0.17349	Gpd2
-0.331516	H2ac21
-0.487174	H2ac20;Hist2h2aa2
-0.045509	H2bc21
0.164011	Srm
1.52132	St8sia1
-0.0708205	Vcl
-0.228904	Gart
-0.154477	Cltc
-0.885116	Atg9a
0.242504	Git1
-0.479814	Sptbn2
0.438341	Ahcyl2
-0.159801	Mars1
-0.818204	Arhgef11
0.143735	Brsk2
0.259717	Pnkd
-0.250561	Hectd1
-0.690687	Sv2c
0.125368	Hbs1l
0.18035	Ltn1
-0.465051	Atrnl1
-0.4278	Armcx2
-0.251758	Cep170
-0.318069	Cdc5l
-0.197238	Larp4b
-0.139015	FAM120A
0.519132	Cyp4x1
-0.703773	Usp7
0.0624491	Ncoa7
-0.150091	Nop58
-0.126586	Gbf1
-1.15268	Nol4l
-0.429419	Smarca2
-0.571426	Tro
0.0777562	Lemd2
-0.362413	Carmil1
0.0459003	Nomo1
0.123732	Islr
-0.720618	Kdsr
0.0663153	Ralgapa1
-0.176966	Krt42
1.63117	Krt77
0.98833	Krt72
-0.463097	Tpm4
0.0417379	Cltb
0.11165	Exoc3
-0.178174	Npepl1
-0.433946	U2surp
-0.0184991	Wdr44
-0.534001	Cpsf6
-0.0200774	Lpcat4
-0.404746	Colgalt2
0.228672	Ift122
0.433044	Krt73
-0.0137011	Dnajc8
-0.00335471	Sec23ip
-0.74482	Zc3h11a
-0.0317898	Eif4g1
0.107779	Soga3
-0.168478	Hdac4
-0.164645	Rbm26
-0.451894	Sri
0.186125	Xpnpep1
-0.0465237	Ppp2r2a
-0.451217	Tnpo3
0.965907	Golm2
-0.579208	Nudt16
-0.682841	Ints1
-0.380988	Snrnp200
-0.222063	Abcf1
-0.259071	Dhx57
-0.800989	Smchd1
-1.03056	Uggt1
-0.117201	Gga2
-0.279446	Xpo1
0.100544	Nes
-0.190771	Pcnp
-0.159602	Snx6
-0.45367	Caskin1
-0.534464	Fkbp15
-0.24504	Oxsr1
0.0813131	Atl2
0.326135	Bcr
0.323036	Prkab2
-0.672018	Txlna
-0.185082	Gapvd1
-0.256899	Ptpn23
-0.118935	Lrpprc
-0.336324	Ano8
-0.226759	Mff
0.232457	Magee1
-1.24884	Ankrd13d
-0.323593	Pigs
-0.0428301	Ppp2r5b
-0.365957	Smarcc2
-0.61515	Phldb1
0.0418873	Ecpas
-0.143428	Mindy2
-0.439129	Dync1li2
-0.390298	Srsf1
-0.461074	Chd4
-0.410211	Sarm1
-0.815497	Rnf220
0.206558	Abhd10
-0.39898	Ctif
-0.205146	Mapre3
0.0916422	Pik3c3
-0.322719	Nup98
-1.02352	Klhl5
-0.823537	Rasa4
-0.419895	Tra2a
1.53256	Rimkla
-0.000771523	Naa50
-0.051843	Dhx29
0.432622	Exoc8
-0.469175	Washc2
1.32007	Dclk2
0.207638	Rab35
-0.170988	Naa35
-0.317363	Pabpc4
0.418067	Sort1
-0.524787	Camk2d
-0.935671	Atp1a3
-0.0671542	Atp1a2
0.225518	Nudcd1
0.579219	Rigi
-0.00764783	Bnip1
-0.349596	Scn10a
0.132966	Gnas
0.236414	Ppp1r9b
-0.851168	Magi1
0.260997	Enkur
0.471768	Myh14
0.495366	Ranbp10
-0.356331	Wdfy3
2.45036	Pcp4l1
0.53752	Asic3
-0.12962	Slc44a1
0.315202	Gigyf2
-0.441077	Sbf1
0.0866885	Tex2
0.116634	Ube2o
-0.804525	Pitpnm2
-1.16496	Kcnt1
-0.187782	Cnot1
-0.336846	Cand1
-0.0921593	Larp1
-0.391789	Cand2
-1.35215	Arhgap26
-0.720781	Igsf3
-0.197805	Mlec
-0.32764	Lsm8
0.0464309	Rps9
-0.775855	Spcs3
0.29748	Syne1
0.182129	Rps27
-0.0747331	Rpl10
-0.00170612	Rpl35
-0.356867	Eif2s1
0.0645984	Rps27l
0.220929	Tmsb10
-0.342929	Ube2r2
-0.474737	Akap9
-0.788254	Synm
-0.108232	Tln2
1.32847	Kyat3
-1.11667	Mindy1
-0.012591	Ppp2r1a
0.12117	Atp5mk
-0.192764	Tmed3
0.712955	Msrb2
-0.921386	Fbxo22
-1.77336	Slc22a18
-0.172951	Snd1
-0.749646	Nap1l4
-0.584894	Mtch1
-0.0702842	Mtch2
0.350795	Try10
0.221561	Picalm
0.300917	Scn4b
-0.488607	Pank1;Pank2;Pank3
-0.397927	Cyfip1
-0.142094	Ndufa12
-0.0114349	Syncrip
-0.225905	Tubb2a
-0.349663	Wdr91
0.659334	Abcg2
-0.394546	Huwe1
0.0406157	Smap2
-1.60868	Celf6
0.0104249	Cpeb4
-0.267943	Luc7l2
0.400516	Eml2
-0.0634327	Ppp2r5d
-0.264858	Trim46
-0.157372	Prrc2b
-0.183407	Fsd1
-1.29155	Actn1
-0.341506	Mybbp1a
-0.852644	Nexn
0.0564213	Lnpk
-0.385141	Amph
-0.582395	Plekha6
-0.182268	Atxn2l
-0.30905	Otub1
-0.148057	Ccdc93
-0.694097	Or4a66
-0.268974	Prrc2a
0.232644	Dsg1b
-0.665869	Ctdp1
-0.226254	Ppp6r1
0.0521536	Map6
0.403141	Pdpr
0.468785	Celf4
-0.75192	Galnt17
-0.12255	Elp1
-0.389305	Cdc42bpb
0.210591	Ahcyl1
-0.610102	Prpf38b
-0.394729	Dcaf5
0.994573	Vat1l
0.065559	Gramd1b
0.00501029	Cadps
0.238029	Phf2;Phf8
-2.02634	Phf24
-0.116888	Mon2
-0.137798	Nisch
-0.187053	Zdhhc17
0.0941798	Clasp1
-0.554385	Fnbp1
-0.240492	Dnajc6
0.0847925	Pja2
-0.261905	Cep170b
0.461911	Rims3
-0.190769	Mfn2
0.101087	Pum1
-0.390733	Usp8
-0.180508	Nup214
-0.156354	Ube3c
1.3316	Plxna4
0.381093	Septin9
0.188784	Rab3gap1
-0.211888	Naa15
0.0156285	Mogs
-1.11994	Dgkz
0.381213	Pgrmc2
1.49173	Fbxo2
-0.37506	Polr2e
0.270735	Kcmf1
-0.587926	Bpnt2
0.0956802	Camsap3
-0.766616	Fam98b
-0.327644	Trim56
-0.0694984	Tdrkh
-0.424656	Epn1
0.631597	Zmpste24
0.330016	Tnrc18
-0.717997	Agfg2
0.0374236	Lrrc8a
-0.327764	Trim36
0.123543	Mtdh
0.114633	Vac14
-0.58019	Jph4
-0.236345	Ddrgk1
0.186387	Col14a1
0.0366516	Ubap2l
0.0415355	Pelo
-0.177463	C2cd2l
-0.214935	Sympk
0.270589	Flnb
-0.53596	Rraga
-0.427566	Reps2
0.0622842	Eif4g3
0.104689	Pip4k2b
-0.20981	Acad11
0.0267506	Bdh1
-0.045474	Tbc1d5
-0.1261	Atp2c1
-0.315575	Nucks1
-0.350219	Glrx5
0.379859	Llgl1
-0.463209	Elac2
0.0941995	Mapk15
0.365981	Supv3l1
0.194991	Bcas1
-0.521739	Med23
0.481459	Pde4dip
-0.366062	Zc3hc1
-0.0845919	Lrsam1
1.27451	Them6
0.169614	Sec24b
-0.070717	Ttc9c
-0.321907	Ddx42
-0.541299	Ankfy1
0.723413	Nfasc
-0.5492	Ccdc50
0.144907	Pramel7
-0.250769	Srgap3
-0.245294	Cpeb2
-0.305222	Gatd1
-0.20045	Gns
0.118007	Tufm
-0.00247224	Rnf214
-0.426284	Pirt
-0.382405	Pef1
-0.400081	Tnpo1
-0.393077	Actbl2
-0.598606	Erlin2
-0.377742	Hnrnpa3
0.539359	Slc6a15
-0.422557	Necab1
-0.152397	Psmd11
-0.177141	Rhot1
-0.354615	Sh3bgrl2
-0.219692	Poldip3
0.566347	Limd2
-0.753448	Enoph1
-0.651176	Htatsf1
-1.42471	Ptgr3
0.152718	Cpt1c
-0.140266	Eif4b
-0.184088	Atg4b
-0.284633	Ubash3b
0.0795994	Samm50
0.142785	Reep1
-0.204696	Vipas39
0.257983	Aars1
-0.185083	Gskip
-0.166069	Ublcp1
0.64954	Bola2
0.078378	Cept1
-0.221874	Gpt2
1.03224	Phyhipl
-0.629864	Cyp4f39
-0.264344	Eif5a2
0.106733	Fam168a
-0.258313	Pck2
-0.664307	Tm9sf4
-0.332423	Wasf2
-0.177267	Coro2b
-0.101468	Tiprl
0.0726881	Slc25a12
-0.435044	Gopc
-0.654504	F13a1
0.291136	Ehd2
0.0601759	Atl1
-0.396876	Sephs1
0.284924	Ano10
0.768767	Dglucy
0.195604	Echs1
-0.0843402	Rab39b
-0.236613	Dcakd
-1.16438	Ptbp3
0.0516631	Pgs1
-0.365101	Nrdc
0.116862	Czib
-0.191731	Rab9b
-0.263395	Tbc1d10b
-0.317329	Elmo2
-0.963189	Psmf1
-0.393285	Ppm1l
-0.0400467	Ganab
-0.596265	Rbm22
-0.512051	Armcx3
0.410072	Sybu
-2.0803	Mal2
0.743953	Mia3
0.554288	Frmd4a
0.00527287	Rbfox3
-0.303778	Comtd1
-0.112821	Iars2
-0.421404	Dock9
-0.406485	Cstf2
-0.502858	Prune1
-0.305255	Nup93
-0.595957	Hmbox1
0.055404	Itih5
-0.296795	Chmp2b
-0.0429026	Zc2hc1a
-0.219208	Sun2
-0.158523	Sgta
-0.323192	Eif2a
0.061319	Psmd5
0.0605297	Miga2
-0.506083	Tmem11
0.0484746	Ndufv3
-0.488269	Csnk1a1
-0.0861073	Ahsa1
-0.797722	Rcc2
0.0937634	Mrps27
-0.107711	Ipo5
-1.04384	Ptk7
-0.0610747	Tnrc6b
-0.249465	Ppp1r1c
-0.147255	Mterf2
-0.0182915	Pdhx
0.170382	Eea1
-0.269997	Mblac2
-0.307097	Srsf7
0.203078	Nceh1
-0.791556	Plcxd3
0.283602	Lss
[truncated: 1,529 more rows]
