# Supplementary material for: Deep visual proteomics uncovers nociceptor diversity and pain targets
Source: Nat Commun. 2026 Apr 11;17:3437. doi: 10.1038/s41467-026-71418-8 (PMC13076600; doi:10.1038/s41467-026-71418-8)
Supplement: Supplementary file 11 — Source Data [file 41467_2026_71418_MOESM11_ESM.zip › SourceData_updated names/Fig3bcdef/Fig3c/logFCplot_SC_input.csv]

TissueSingleCell_diff	Genes
0.456997	Ahnak2
-0.43616	Upf2
-0.40599	Hbb-bs
-0.457689	Slfn9
-0.554639	Nuggc
-0.665877	Dgki
-0.190797	Safb
-0.13046	Tpm3-rs7
-0.469419	Gls
0.143898	Col6a3
-0.945698	Krt78
0.0475664	Dsp
-0.577965	Ahnak
-0.0298093	Rap1gds1
0.501149	Capn2
-0.420999	Sec22b
-0.016257	Dpysl2
0.145056	Alyref
-0.0740102	Stxbp1
-0.0262804	Metap2
0.0382554	Prdx6
0.330057	Dld
0.0277383	Hsd17b10
-0.366039	Dctn1
-0.23781	Prkcsh
-0.0833917	Prdx4
0.566265	Flot1
0.441436	Ndufb11
-0.62305	Fut1
-0.206927	Rpl21
0.313861	Phb2
0.121633	Atp5if1
-0.111573	Dhx15
-0.209249	Purb
-0.581908	Srsf5
-0.213671	Capn1
0.0116311	Fkbp8
0.000992532	Ap1b1
0.0836103	Nudc
-0.449269	Hnrnph1
-0.037683	Ddost
-0.340045	Pgrmc1
-0.0834663	Copb2
-0.722634	Impact
-0.0346597	Prx
-0.379226	Nipsnap1
0.196461	Nipsnap2
-0.260831	Rpl35a
0.316477	Atp2a2
-0.464897	Enam
-0.246906	Psmb5
-0.209437	Dhx9
0.152982	Eif3d
0.0223819	Eef1b
-0.95755	Hmox2
-0.0242785	Atxn2
-0.119463	Nmt1
-0.139737	Epb41l2
-0.265937	Psma3
2.16882	Sfn
-0.176401	Snx3
0.687913	Pfdn2
-0.496582	Wdr1
1.27332	Slc4a4
-0.087448	Vti1b
-0.592668	Avil
-0.641559	Klc1
0.0745838	Dync1i1
-0.248691	Hnrnpa2b1
-0.043221	Psmc3
0.11096	Idh1
-0.560208	Coro1a
-0.625474	Rbm3
0.731193	Mtco2
-0.566077	Hba
-0.0538896	H3-3b;H3-5;H3c11;H3c15
0.145476	Lamc1
-0.257535	Lamb1
-0.071719	Krt10
-0.529354	Krt1
0.355805	Mbp
0.395121	Aldoc
-0.212166	Aldoa
0.290014	Got1
-0.0809928	Got2
-0.318483	Ldha
-0.192936	Gpi
0.457782	Me1
-0.412805	Anxa2
-0.555978	Alb
-0.372887	Hsp90aa1
0.16101	Pdia4
0.145614	Hsp90b1
0.445031	Col4a2
0.490581	Apoe
0.0207136	Sod1
0.236645	Mdh2
0.846234	Nefl
0.275465	Nefm
-0.259714	P4hb
-0.15206	Ncl
0.171055	Pgk1
0.393246	Fth1
-0.46724	Sod2
-0.297464	Rps27a;Uba52;Ubb;Ubc
0.00630505	Calm1;Calm2;Calm3
-0.179163	Eef1a1
0.122578	Nid1
0.258927	Eif4a2
0.274941	Mapt
-1.19377	Txn
0.51438	Gstm1
0.0182761	H2bc14;H2bc8;H2bc9;Hist2h2bb
-0.0605826	H1-0
-0.289737	Sub1
-0.0553157	Col1a1
-0.431991	Hsp90ab1
-0.242975	Tcp1
0.393251	Cox5a
-0.249096	Rpl7a
0.0854177	Gsn
-0.0610973	Ncam1
-0.960126	S100a6
0.431198	Atp1b1
0.0923607	Rpl27a
-0.221024	Rps16
0.271517	Rpl7
0.115374	Mdh1
0.0739425	Rpsa
-0.214282	Calr
0.969924	Hspb1
-0.346493	Lmnb1
0.0863293	Anxa6
-0.370335	Rplp0
0.218817	Map1b
0.206219	Glul
-0.586081	Prph
-0.234509	H1-2
0.309786	Lgals1
0.457775	Ldhb
0.0810736	Cnp
-0.0494929	Sptan1
-0.388152	Gapdh
0.344046	Lamp2
-0.159856	Eno1
0.814813	Eno2
-0.177889	Ap2a2
0.101584	Hk1
-0.00997631	Ppia
0.327802	Tpi1
-0.460579	Lyz1
-0.312737	Cfl1
-0.52951	Gnao1
-0.0777924	Fasn
1.26071	Nefh
0.188272	Rpl13a
0.177008	Cox5b
0.328051	Cox4i1
-0.00639337	Hspa5
0.146159	Prdx3
0.358649	Vim
-0.389868	Gnaq
-0.155045	Eif3a
0.33755	Cat
0.0280847	Ppib
0.521377	M6pr
-0.229717	Rps2
-0.376345	Tln1
0.21265	Msn
0.0461421	Glud1
-0.291987	Psmd7
0.332647	Sars1
-0.431831	Fkbp1a
0.6221	Mpz
-0.326496	Rpl3
-0.334969	Pdia3
0.0660708	Dcn
-1.01429	Prkcd
-0.0380158	Pabpc1
-0.419704	Nedd8
0.450967	Oat
1.23456	Ckmt1
-0.236909	Fkbp4
-0.294266	Aimp1
0.268765	Dbi
-0.133142	Kif1a
-0.778295	Kif5a
0.442851	Mif
0.165069	Pdha1
-0.187584	Canx
0.118929	Prdx1
-0.0814282	Fmr1
0.0194592	Rpl12
0.0955864	Rpl18
-0.0949348	Hspa9
-0.0485206	Dnm1
0.267497	Tkt
-0.245565	Rpl28
-0.668504	Stat3
-0.236822	Pura
-0.183945	Cct8
-0.259435	H1-4
-0.0912396	Fkbp2
0.168481	Acadm
-0.675705	Nsf
-0.203038	Psmc2
0.316198	Rab11b
0.0321632	Aldh2
0.138953	Capza2
-0.109895	Capzb
-0.459407	Pfkm
-0.153977	Rpl6
-0.367614	Rpl29
-0.26064	Rpl5
0.109852	Rpl13
0.0317002	Rpl36
-0.508761	Anxa5
-0.175733	Lmna
0.296696	Slc25a4
-0.182408	Hnrnpa1
-0.53906	Impdh1
0.105962	Ahcy
-0.558917	Gdi1
-0.707453	Krt6a
-0.197631	Atp6v1a
-0.0685464	Atp6v1e1
-0.0901995	Acadvl
0.143508	Pa2g4
0.00259802	Rab7a
0.39919	Acadl
-1.14972	Plcb3
0.00505993	Hsd17b4
0.689606	Fabp7
0.190982	Slc25a5
0.290563	Lum
-0.885963	Clgn
0.198815	Pkm
-0.0791402	Rpl10a
-0.132672	Rab2a
0.135247	Stmn1
0.0655975	Psmc4
0.610038	Hmgcs2
-1.36623	Adk
0.0548157	Stmn2
0.662104	Atp5mf
0.0684863	Atp5f1e
0.0343268	Usp5
0.0349209	Atp5f1b
-0.168258	Fus
-0.0475905	Pcbp3
0.0129927	Eef1d
-0.410087	Actn4
-0.0718552	Eef2
-0.474783	Opa1
-0.923699	Tpm1
0.210822	Arpc4
-0.374956	Eif3e
-0.218334	Pcbp1
-0.302284	Rps20
0.104304	Rab5b
-0.201798	Ube2n
-0.347506	Actr1a
-0.243955	Rpl26
-0.0973819	Rpl27
0.0403299	Dad1
-0.203631	Hnrnpk
-0.00303378	Ywhag
0.0978924	Timm13
-0.196106	Rps7
-0.39958	Ppp1ca
-0.172381	Psmc1
-0.274642	Rps8
0.0558482	Rps15a
-0.0686919	Ywhae
-0.191567	Rps14
-0.529134	Rps23
0.00528176	Rps18
-0.315848	Rps11
0.144275	Rps13
-0.312066	Snrpg
-0.233953	Snrpd2
-0.453903	Psmc6
0.52091	Kcnab2
0.287467	Dynlrb1
-0.121579	Eef1a2
0.0167878	Rps4x
-0.505596	Ppp2cb
-0.16847	Rpl18a
-0.280546	Rpl23a
-0.23091	Rps6
-0.175771	H4c16
-0.0885256	Atp6v1b2
-0.0214307	Rab1A
0.0548502	Ran
-0.174146	Rpl23
-0.152353	Rps24
-0.0471988	Rps25
-0.0863411	Rps26
-0.198979	Rps28
0.260631	Gnb2
-0.0690387	Rpl30
-0.143536	Cycs
-0.050752	Rpl31
-0.162352	Rps3
-0.232421	Rpl8
-0.728936	Pfn1
-0.276524	Tra2b
0.22598	Rac1
-0.263689	Hspa8
-0.0156863	Hspd1
0.12642	Mapk1
-0.124555	Ywhaz
-0.347544	Gng2
-0.204986	Actg1
-0.306354	Actg2
-0.254545	Rps12
-0.49209	Rps10
0.133624	Ppp3ca
0.132119	Phb1
-0.402791	Rpl22
-0.155652	Rack1
-0.216645	Ywhaq
0.163887	Tuba4a
-0.031246	Tuba1a
0.130212	Tubb4b
-0.285406	Ywhah
0.00385639	Kpnb1
0.345311	Psmb7
-0.834789	Lxn
-0.211137	Pebp1
-0.311923	Hint1
-0.115011	Elavl1
0.0698283	Naca
-0.169662	Cct7
-0.36161	Cct2
-0.310411	Cct4
-0.300969	Cct5
-0.333106	Cct6a
-0.155036	Cct3
0.945586	Tgfbi
-0.250956	Rpl36a
-0.270745	Arf5
-0.275742	Erh
0.347773	Ap2m1
0.128332	Rpl19
-0.360384	Srsf3
0.734221	Nptn
-0.106109	Rps3a
1.31954	S100a13
-0.0783408	G3bp2
-0.0672385	Crmp1
-0.219267	Atp5pf
-0.0618241	Rps5
0.0312786	Wbp2
0.0923581	Fh
-0.357439	G3bp1
0.0321582	Tubb5
0.0152418	Psmb4
-0.0143343	Rplp2
0.199362	Prdx5
-0.191009	Hnrnpul2
0.252275	Col1a2
0.630076	Sec23a
-0.148825	Nme2
-0.185596	Vcp
-0.15614	Uba1
0.574213	Col6a2
-0.52296	Nucb1
0.101678	Atp5f1a
0.436272	Ckb
-0.0980479	Col6a1
0.257588	Hspg2
-0.217631	Fabp5
0.847124	Pc
-0.886765	Eml1
-0.122398	Atp5me
-0.361193	Anxa7
0.523067	Hsdl2
0.670288	Col28a1
-0.491831	Rogdi
-0.449652	Krt26
-0.199715	Krt2
-0.287529	Srsf6
-0.471133	Psmd1
-0.0596478	Khsrp
0.00869658	Ddb1
0.659112	Esyt1
0.0532693	Sec31a
-0.41368	Krt76
0.0429536	Prune2
0.42301	Tom1l2
-0.18154	Nacad
-0.230346	Arcn1
0.10517	Ogdh
-0.496712	Myl6
-0.676125	Grb2
0.307428	Flot2
-0.0342294	Hnrnpd
-0.0320096	Lama2
-0.0765122	Psmb6
-0.36947	Khdrbs1
0.0694338	Serpinb6
-0.328861	Stip1
-0.37531	Caprin1
-0.0328061	Reep5
-0.213158	Eif1a;Eif1ax
-0.271953	Elavl2
-0.0731646	Vdac2
-0.205576	Vdac1
0.39706	Hars1
-0.0248347	Prdx2
-0.147541	Psap
0.210611	Lamb2
-0.0792146	Bcap31
0.761959	Hadh
-0.37482	Glg1
-0.617635	Fxr1
-0.121274	Ktn1
-0.121055	Gdi2
-1.12675	Pacsin1
0.0956991	Ddx5
-0.31163	Hsph1
-0.0356753	Elavl4
0.351172	Itga7
0.421312	Phgdh
-1.1169	Kif5b
-0.264882	Krt14
-0.262082	Lasp1
-0.114446	Npm1
0.320958	Pcbp2
-0.00233152	Srsf2
-0.101498	Ddx3x
0.229959	Ssr4
0.0230521	Dpysl3
0.0538889	Sptbn1
-0.564615	Trim28
-0.0320538	Dbnl
0.406219	Ndrg1
-0.22118	Fkbp3
0.194758	Mapk3
0.0559166	Hspe1
-0.455486	Tpp2
-0.0772292	H2ac20;Hist2h2aa2
0.09654	Vcl
0.00349598	Cltc
-0.311712	Mars1
-0.195725	FAM120A
-0.118794	Nomo1
-0.358112	Krt42
-0.0836435	Krt73
-0.0448464	Eif4g1
0.0208459	Sri
-1.06692	Uggt1
-0.0916714	Lrpprc
-0.26055	Srsf1
-0.46034	Camk2d
0.257546	Atp1a2
-3.13765	Pitpnm2
-0.0651767	Cand1
0.0584736	Mlec
-0.0639811	Rps9
-0.440684	Rpl10
-0.318423	Rpl35
-0.16689	Rps27l
-0.637523	Synm
-0.213765	Tln2
-0.320526	Ppp2r1a
-0.24333	Snd1
-0.102801	Mtch1
-0.583204	Try10
0.677085	Ndufa12
-0.0786221	Syncrip
-0.18359	Tubb2a
-0.65831	Actn1
-0.118205	Atxn2l
-0.43877	Otub1
-0.031924	Cadps
-1.70957	Phf24
1.00827	Fbxo2
-0.456072	Trim36
0.141666	Mtdh
0.157142	Eif4g3
0.210662	Tufm
-0.0353463	Erlin2
-0.140275	Hnrnpa3
-0.0666406	Psmd11
-0.301841	Eif4b
0.251307	Pck2
0.241496	Slc25a12
0.332862	Atl1
-1.0659	Ptbp3
0.167744	Ganab
-0.130304	Rbfox3
-0.125935	Psmd5
-0.16505	Srsf7
0.282194	Dlat
-0.32469	Lars1
0.825547	Ckap4
0.0125487	Qars1
-0.0681242	Hadha
-0.424078	Rpl24
-0.773554	Cpne3
-0.158454	Iars1
0.315214	Acaa2
0.0792036	Tmx3
0.0839446	Chd9
0.0356307	Dnm3
-0.19787	Farsa
0.341259	Tmx4
0.531308	Lnpep
-0.482944	Thop1
-0.247101	Rbm14
-0.289106	Pcyox1l
0.00655276	Myef2
0.376033	Immt
0.121271	Acat2
0.281263	Lamtor4
-0.265352	Smc2
-0.153008	Eprs1
-0.0100419	Gcc2
0.527223	Pygb
0.294776	Copa
-0.0398153	Prmt5
0.0508001	Hmgcs1
0.0221353	Eif3b
-0.402385	Slc25a1
-0.00182329	Hspa12a
-0.158173	Dnm1l
-0.104064	Sdha
-0.362589	Hacd3
-0.417663	Matr3
0.194439	Acat1
-0.279199	Eif3l
0.014186	Mapre2
-0.231315	Hnrnpl
0.0483252	Eif3c
0.26969	Vwa1
-0.156604	Arl6ip5
0.260079	Tmx1
0.236924	Ncln
0.596794	Gripap1
-0.493677	Myh9
-0.223254	Hdlbp
0.0636893	Psmd2
0.342362	Atp1a1
-0.0940802	Krt79
-0.183886	Hnrnpu
0.125733	Slc25a3
-0.310182	Sfpq
0.295078	Acot7
0.304413	Rab14
-0.479091	Sfxn3
-0.305057	Acly
-0.0645023	Idh3b
-0.135092	Eif4a3
0.299906	Ndufs1
-0.323263	Rnh1
0.146435	Atp5f1c
-0.111687	Sh3bgrl3
-0.227255	Csde1
-0.877556	Rbms1
0.350377	Acsl6
-0.186993	Fubp1
-0.275736	Eif3h
-0.301908	Yars1
-0.419547	Rpn1
-0.410234	Dst
-0.17136	Fdps
-0.153277	Tardbp
-0.387433	Tf
-0.217135	Dars1
-0.436194	Lrrc59
-0.758734	Pdia6
-0.0828173	Krt5
1.03958	Camk2g
-0.111478	Taldo1
-0.31413	Hnrnpab
0.196416	Hadhb
-0.712183	Pdxdc1
-0.201183	Nono
-0.302631	Vwa5a
0.271491	Tmed9
0.262769	Aco2
-0.446163	Dctn2
0.46085	Dnajb11
0.40112	Dhrs1
-0.624001	Cds2
-0.409959	Eif2s2
0.834974	Sntb1
0.161514	Etfa
-0.482934	Rtcb
-0.528464	Hgs
-0.146976	Abhd12
0.258543	Park7
-0.432675	Epdr1
0.461242	Rtn4
-0.0238012	Rrbp1
0.00120479	Arhgdia
0.0896077	Cox6c
0.0909285	Rpl17
-0.0538846	Glo1
-1.05363	Lap3
0.168335	Ndufa2
-0.240082	Sdhb
-1.18505	Rgs10
-0.0670395	RTRAF
0.388807	Btf3l4
-0.111968	Atp5pb
-0.000870602	Rps21
-0.431863	Acot13
-0.420304	Ywhab
-0.102973	Ndufab1
0.042923	Rpl14
-0.405671	Slc25a11
0.215516	Uqcrfs1
-0.465872	Tppp3
0.100379	Chchd3
-0.636084	Tubb2b
-0.474227	Bloc1s2
0.442126	Ddah1
-0.0783842	Sugt1
-0.206849	Rpl11
0.144262	Tecr
-0.104828	Serbp1
0.212363	Uqcrc1
-0.0271118	Nsfl1c
-0.0775163	Gars1
-0.0959859	Rpl15
0.129577	Cs
-0.0953592	Tomm70
-0.00492024	Rps19
-0.0374403	Emc4
0.259584	Pdhb
-0.479244	Hnrnpm
-0.257513	Lman1
-0.179746	Pgm1
-0.56901	Rars1
0.0918506	Ptms
-0.611135	Oxct1
0.449528	Cyc1
-0.442552	Dynll2
0.00538063	Tars1
0.203415	Gatd3
-0.426792	Cndp2
-0.388368	Tmed10
-0.495954	Eef1e1
0.279043	Erp44
0.382554	Dlst
1.18586	Ephx1
0.14269	Rufy3
0.137651	Atp5f1d
0.23986	Tubb4a
0.134892	Ndufv2
0.445982	Slc25a22
0.081395	Idh3a
0.085964	Tmx2
-0.562875	U2af1
-0.0398329	Jam3
-0.1111	Rpl4
-0.0275581	Eef1g
0.168317	Cnn3
-0.217548	Napa
0.0270342	Atp5po
0.0297338	Uqcrc2
-0.1839	Rpn2
-0.353254	Pgam1
-0.31706	Osbpl3
-1.33798	Rgs3
0.259713	Ndufs7
-0.279446	Eif3f
0.360836	Paics
0.424411	Cyb5r3
-0.0660245	Ndufs3
-0.647509	Crip2
0.100681	Etfb
0.0148272	Atp5pd
0.139765	Sacm1l
-0.330008	Upf1
0.31601	Hsd17b11
-0.153908	Dpysl5
0.1521	Mvp
0.563094	Tubb3
-0.0831381	Cse1l
0.407021	Ndufa13
-0.0626533	Dync1h1
-0.208812	Praf2
-0.404028	Akr1a1
0.423519	Pfn2
-0.213819	Cend1
-0.451002	Hyou1
-0.245186	Adrm1
0.370079	Aldh9a1
0.973621	Dclk1
0.0941017	Bag3
-0.0497326	Arpc3
0.28455	Usp14
-0.105219	Ap3b2
-0.0286277	Psma6
0.29628	Srcin1
-0.278677	Krt17
-0.15553	Copg2
-0.526649	Kif21a
0.255985	Plec
0.0376003	Dbn1
-0.40154	Vapb
0.0348839	Dnaja2
0.0315588	Map1a
-0.22819	Tollip
-0.110986	Eif3i
-0.378177	Macroh2a1
-0.0907857	Dstn
-0.274713	Uchl1
0.0104731	Ptges3
-0.211671	Acot9
0.185439	Psma4
0.941384	Psmb2
0.0903998	Psma1
0.952986	Tagln3
0.730527	Ak3
-0.0511741	Skp1
0.105633	Farsb
-0.679308	Pfkp
-0.0387078	Eif4h
-0.210664	Rbmx
0.0524637	Vapa
0.335033	Epb41l3
0.728487	Tagln2
-0.555087	Psmd13
0.930824	Ncdn
-0.540449	Sncg
-0.71899	Eif2s3x
0.874838	Aifm1
-0.359351	Dctn3
-0.0478923	Tfg
0.339309	Ddx39b
0.0946664	Vars1
-0.376436	Uso1
-0.422908	Hnrnpc
0.0606135	Sucla2
-0.302228	Krt16
-0.0287005	Psma7
