# Supplementary material for: Deep visual proteomics uncovers nociceptor diversity and pain targets
Source: Nat Commun. 2026 Apr 11;17:3437. doi: 10.1038/s41467-026-71418-8 (PMC13076600; doi:10.1038/s41467-026-71418-8)
Supplement: Supplementary file 11 — Source Data [file 41467_2026_71418_MOESM11_ESM.zip › SourceData_updated names/Fig3bcdef/Fig3c/logFCplot_tissue_t-test.csv]

Olive_20240605_AnM_AnM03002_mouse1_green_bulk_A1_1_7061.d	Olive_20240605_AnM_AnM03002_mouse1_red_bulk_A7_1_7065.d	Olive_20240605_AnM_AnM03002_mouse3_green_bulk_A2_1_7062.d	Olive_20240605_AnM_AnM03002_mouse3_red_bulk_A8_1_7066.d	Olive_20240605_AnM_AnM03002_mouse5_green_bulk_A3_1_7063.d	Olive_20240605_AnM_AnM03002_mouse5_red_bulk_A9_1_7067.d	C: Student's T-test Significant Trka+_IB4+	C: Student's T-test significant	N: -Log Student's T-test p-value Trka+_IB4+	N: Student's T-test q-value Trka+_IB4+	N: Student's T-test Difference Trka+_IB4+	N: Student's T-test Test statistic Trka+_IB4+	T: Protein.Group	T: Protein.Ids	T: Protein.Names	T: Genes	T: First.Protein.Description
-0.0462694	0.43358	0	-0.351466	-0.0137987	0.115624			0.139165	0.868007	-0.0859358	-0.37626	A0A075B5U4;A0A075B5U7;A0A075B5V0;A0A075B5V1;A0A075B5V2;A0A075B5Y4;A0A0A6YVW3;A0A0A6YXA5	A0A0A6YVW3;A0A075B5U4;A0A075B5V0;A0A075B5V1;A0A0A6YXA5;A0A075B5V2;A0A075B5Y4;A0A075B5U7	A0A075B5U4_MOUSE;A0A075B5U7_MOUSE;A0A075B5V0_MOUSE;A0A075B5V1_MOUSE;A0A075B5V2_MOUSE;A0A075B5Y4_MOUSE;A0A0A6YVW3_MOUSE;A0A0A6YXA5_MOUSE	Ighv1-15;Ighv1-18;Ighv1-22;Ighv1-23;Ighv1-26;Ighv1-31;Ighv1-34;Ighv1-81	Immunoglobulin heavy variable V1-18
-0.560872	0.53815	1.65446	-0.53815	-0.693281	-0.560252			0.140564	0.868383	0.320187	0.379658	A0A087WQY2	A0A087WQY2	A0A087WQY2_MOUSE	2410004P03Rik	RIKEN cDNA 2410004P03 gene
0.0174317	0.334643	0.377347	-0.0174317	-0.158011	-0.190566			0.0575114	0.941857	0.0367072	0.166327	A0A0A6YXW6	A0A0A6YXW6	A0A0A6YXW6_MOUSE	Igha	Immunoglobulin heavy constant alpha (Fragment)
-0.117945	-0.160617	-0.431171	0.209629	0.117945	0.47454			0.583264	0.454218	-0.318241	-1.30774	A0A0J9YTR2	A0A0J9YTR2	A0A0J9YTR2_MOUSE	Ncbp2as2	RIKEN cDNA 0610012G03 gene
-0.705181	0.162209	-0.691421	-0.519478	-0.739461	-0.162209			1.28035	0.171709	-0.538862	-2.73008	A0A140LIW3	A0A140LIW3	A0A140LIW3_MOUSE	Frmpd3	FERM and PDZ domain containing 3
-0.781379	0.0274768	0.0598092	-0.0274768	-0.576307	0.445487			0.923522	0.272046	-0.581121	-1.97667	A0A140T8N1	A0A140T8N1	A0A140T8N1_MOUSE	Igkv1-88	Immunoglobulin kappa chain variable 1-88 (Fragment)
-0.201988	-0.0111923	0.0111923	0.0269737	-0.261786	0.287173			0.941587	0.263881	-0.251846	-2.01308	A0A286YCV9	A0A286YCV9	A0A286YCV9_MOUSE	Kif13b	Kinesin family member 13B
0.0404825	-0.211312	-0.0404825	0.0700874	-0.271456	0.0553293			0.179916	0.831879	-0.0618534	-0.473073	A0A286YCX6	A0A286YCX6	A0A286YCX6_MOUSE	Trappc8	Trafficking protein particle complex 8
-0.00310802	0.139322	0.0320945	0.00310802	-0.486694	-0.263954			0.212004	0.79654	-0.112061	-0.546533	A0A2R8VHP3	Q6IFZ8;A0A2R8VHP3	A0A2R8VHP3_MOUSE	Gm5478	Predicted pseudogene 5478
-0.497883	0.219989	-0.219989	0.322254	-0.318392	0.369107	+	Trka+_IB4+	2.6634	0.0446018	-0.649205	-7.01836	A0A571BF58	A0A571BF58	A0A571BF58_MOUSE	Neb	Nebulin
0.265254	0.169346	0.126046	-0.126046	-0.369959	-0.77655			0.301173	0.707151	0.25153	0.741	A0A7N9VR94	A0A7N9VR94	A0A7N9VR94_MOUSE	Ahnak2	AHNAK nucleoprotein 2
0.218729	0.556531	0.0238285	-0.0238285	-0.551504	-0.761398			0.0199752	0.977493	-0.0267502	-0.0599821	A0A7N9VSG0	A0A7N9VSG0	AFG2B_MOUSE	Afg2b	ATPase family gene 2 protein homolog B
0.0526977	-0.215893	0.141088	-0.0526977	0.0611777	-0.309813			1.58922	0.119842	0.277789	3.46287	A0JNT9	A0JNT9	BICL1_MOUSE	Bicdl1	BICD family-like cargo adapter 1
-0.0824056	0.0824056	-0.154007	0.452397	-0.429299	0.20732			1.43895	0.141083	-0.469278	-3.09505	A2A432	A2A432	CUL4B_MOUSE	Cul4b	Cullin-4B
-0.170284	0.190541	-0.446829	0.185421	-0.394227	0.170284			2.43931	0.0586182	-0.519196	-6.10795	A2A5R2	A2A5R2	BIG2_MOUSE	Arfgef2	Brefeldin A-inhibited guanine nucleotide-exchange protein 2
0.448255	-0.35492	0.0872326	-0.0872326	0.551412	-0.142123			1.57385	0.121716	0.557058	3.42416	A2A6T1	A2A6T1	CDR2L_MOUSE	Cdr2l	Cerebellar degeneration-related protein 2-like
-0.865542	-0.0588601	-0.967895	0.0588601	-0.692181	0.22342	+	Trka+_IB4+	2.87464	0.0394	-0.916346	-7.98303	A2A7S8	A2A7S8	K1522_MOUSE	Kiaa1522	Uncharacterized protein KIAA1522
-0.127519	0.422865	0.204111	-0.518242	-0.0180492	0.0180492			0.0539124	0.945385	0.0452903	0.156448	A2A863	A2A863	ITB4_MOUSE	Itgb4	Integrin beta-4
-0.250393	0.123677	-0.42431	0.102377	-0.102377	0.313641			1.72837	0.10781	-0.438925	-3.82544	A2A8R0	A2A8R0	A2A8R0_MOUSE	Zfyve9	Zinc finger FYVE domain-containing protein
-0.0110507	-0.242752	-0.299099	0.244618	0.0110507	0.11486			0.321846	0.690234	-0.138609	-0.784503	A2A8Z1	A2A8Z1	OSBL9_MOUSE	Osbpl9	Oxysterol-binding protein-related protein 9
0.0114665	-0.0726438	-0.134346	0.156607	-0.0114665	0.126627			0.606315	0.435049	-0.114979	-1.35269	A2AAY5	A2AAY5;O89032	SPD2B_MOUSE	Sh3pxd2b	SH3 and PX domain-containing protein 2B
0.180789	0.360007	-0.215971	-0.00592709	0.00592709	-0.134263			0.16711	0.844772	-0.083024	-0.443109	A2ADY9	A2ADY9	DDI2_MOUSE	Ddi2	Protein DDI1 homolog 2
-0.445889	0.285598	-0.510836	0.659615	-0.285598	0.655605			2.59412	0.0511111	-0.947714	-6.72518	A2AF47	A2AF47	DOC11_MOUSE	Dock11	Dedicator of cytokinesis protein 11
0.993389	-0.686734	0.527486	-0.527486	0.952011	-0.68117	+	Trka+_IB4+	3.11582	0.0220392	1.45609	9.22957	A2AG50	A2AG50	MA7D2_MOUSE	Map7d2	MAP7 domain-containing protein 2
-0.327604	0.327604	-0.616778	0.538923	-0.556099	0.574478	+	Trka+_IB4+	2.9551	0.031942	-0.980495	-8.38067	A2AGT5	A2AGT5	CKAP5_MOUSE	Ckap5	Cytoskeleton-associated protein 5
-0.106958	0.106958	-0.434614	0.336267	-0.287384	0.258084			1.92843	0.0889052	-0.510089	-4.38904	A2AJ15	A2AJ15	MA1B1_MOUSE	Man1b1	Endoplasmic reticulum mannosyl-oligosaccharide 1,2-alpha-mannosidase
-0.277124	0.113718	-0.414098	0.377354	-0.113718	0.452022			1.91001	0.0910357	-0.582678	-4.33487	A2AJ72	A2AJ72	A2AJ72_MOUSE	Fubp3	Far upstream element (FUSE) binding protein 3
0.219281	-0.224521	0.432966	0.0373602	-0.0373602	-0.801121			0.880966	0.287569	0.534389	1.89143	A2AJI0	A2AJI0	MA7D1_MOUSE	Map7d1	MAP7 domain-containing protein 1
0.179466	-0.145425	-0.202064	0.202997	0.0627675	-0.0627675			0.0331016	0.966947	0.0151218	0.0980451	A2AN08	A2AN08	UBR4_MOUSE	Ubr4	E3 ubiquitin-protein ligase UBR4
0.318413	0.082566	-0.442686	-0.082566	-0.182973	0.132416			0.249573	0.755693	-0.146554	-0.629994	A2APV2	A2APV2	FMNL2_MOUSE	Fmnl2	Formin-like protein 2
-0.0698299	0.244317	-0.984657	0.0698299	-0.640104	0.238372			1.28727	0.17048	-0.749037	-2.74556	A2AR02	A2AR02	PPIG_MOUSE	Ppig	Peptidyl-prolyl cis-trans isomerase G
0.161526	-0.479147	-0.216326	-0.161526	0.561068	0.233518			0.426811	0.580496	0.304474	0.999133	A2ASZ8	A2ASZ8	SCMC2_MOUSE	Slc25a25	Mitochondrial adenyl nucleotide antiporter SLC25A25
-0.418839	0.0572305	0.235206	0.0351739	-0.0351739	-0.237736			0.0392193	0.960864	-0.0244915	-0.11545	A2AT37	A2AT37	RENT2_MOUSE	Upf2	Regulator of nonsense transcripts 2
0.0517211	-0.0517211	-0.295475	-0.440143	0.0630965	0.106506			0.124476	0.881775	0.0682338	0.34023	A2AWA9	A2AWA9;A6H6A9	RBGP1_MOUSE	Rabgap1	Rab GTPase-activating protein 1
-0.0884962	0.180151	-0.281411	0.212877	-0.785073	0.0884962			1.21502	0.184805	-0.545502	-2.58584	A2BH40	A2BH40	ARI1A_MOUSE	Arid1a	AT-rich interactive domain-containing protein 1A
-0.177764	-0.0294962	-0.209328	0.276284	0.0294962	0.253155			1.08742	0.219334	-0.285846	-2.31295	A2RT62	A2RT62	FXL16_MOUSE	Fbxl16	F-box/LRR-repeat protein 16
-1.18815	-0.121891	0.156444	0.121891	-0.183698	0.382109			0.549157	0.478649	-0.532504	-1.24109	A2RTL5	A2RTL5	RSRC2_MOUSE	Rsrc2	Arginine/serine-rich coiled-coil protein 2
0.264991	0.0217505	-0.0217505	-0.153377	0.176388	-0.327226			1.04482	0.231853	0.292827	2.22415	A3KMP2	A3KMP2	TTC38_MOUSE	Ttc38	Tetratricopeptide repeat protein 38
-0.0267987	-0.125063	-0.171784	0.0365129	0.0267987	0.100041			0.273848	0.734344	-0.0610914	-0.682684	A4Q9F0	A4Q9F0	TTLL7_MOUSE	Ttll7	Tubulin polyglutamylase TTLL7
-0.718856	-0.42552	-0.4326	0.221619	-0.844655	0			1.24312	0.177748	-0.597403	-2.64747	A6H6A4	A6H6A4	LRIQ4_MOUSE	Lrriq4	Leucine-rich repeat and IQ domain-containing protein 4
-0.174994	0.174994	-0.315711	0.220136	-0.324283	0.25135	+	Trka+_IB4+	3.10166	0.0248148	-0.487156	-9.15172	A6H6A9	A6H6A9	RBG1L_MOUSE	Rabgap1l	Rab GTPase-activating protein 1-like
0.174643	0.236792	-0.174643	0.745373	-0.700403	-0.372601			0.458207	0.552617	-0.436656	-1.06182	A6H6E9	A6H6E9	TT23L_MOUSE	Ttc23l	Tetratricopeptide repeat protein 23-like
-0.327976	0	0.351021	0.402809	-0.772188	-1.38394			0.0416649	0.958205	0.0773279	0.122352	A6X935	A6X935	ITIH4_MOUSE	Itih4	Inter alpha-trypsin inhibitor, heavy chain 4
0.148573	1.21974	0.370399	-0.148573	-0.872641	-0.225289			0.263418	0.744589	-0.399848	-0.660153	A8DUK4	P02088;A8DUK4	A8DUK4_MOUSE	Hbb-bs	Beta-globin
0.29004	0.466667	-0.60733	-0.29004	-0.353469	0.785105			0.583576	0.454793	-0.544164	-1.30835	B1AR13	B1AR13	CISD3_MOUSE	Cisd3	CDGSH iron-sulfur domain-containing protein 3, mitochondrial
0.42801	0	-0.00482798	-0.592378	-0.0456653	0.533925			0.151058	0.856061	0.145323	0.404969	B1ART2	B1ART2	B1ART2_MOUSE	Vps13d	Vacuolar protein sorting 13D
-0.00926781	0.475748	-0.707351	0	-0.0397649	0.922452			0.959501	0.259454	-0.718194	-2.04933	B1ARW8	B1ARW8	CA122_MOUSE		Uncharacterized protein C1orf122 homolog
-0.0153298	0.0153298	-0.214464	0.478967	-0.133759	0.202538			1.13424	0.204375	-0.353463	-2.4118	B1AUN2	B1AUN2	B1AUN2_MOUSE	Eif2b3	Eukaryotic translation initiation factor 2B, subunit 3
0.520765	-0.853598	0.718608	-0.520765	0.695837	-0.967775	+	Trka+_IB4+	3.18828	0.0177674	1.42578	9.63768	B1AVP0	B1AVP0	B1AVP0_MOUSE	Phactr2	Phosphatase and actin regulator
-0.199459	0	-0.950372	0.660212	-0.583308	0.0989141			1.3029	0.167723	-0.830755	-2.78065	B1AVZ0	B1AVZ0	UPP_MOUSE	Uprt	Uracil phosphoribosyltransferase homolog
-0.0300465	0.0012784	0.373321	0.443019	-0.0012784	-0.0699754			0.0173318	0.981767	-0.0107754	-0.0521923	B1AYL1	B1AYL1	B1AYL1_MOUSE	Scn7a	Sodium channel protein
0.0735192	-0.295981	-0.195409	0.126401	-0.0213494	0.0213494			0.00364197	0.997925	0.00166353	0.0111348	B1AZA5	B1AZA5	TM245_MOUSE	Tmem245	Transmembrane protein 245
0.0235343	-0.195899	-0.661104	0.157311	-0.0235343	0.0294776			0.373697	0.636454	-0.217331	-0.891664	B2B9E1	B2B9E1	TRIQK_MOUSE	Triqk	Triple QxxK/R motif-containing protein
0.0543599	-0.602166	-0.34384	-0.0543599	0.334074	-0.524012			0.716086	0.367526	0.408378	1.5666	B2RPU2	B2RPU2	PLHD1_MOUSE	Plekhd1	Pleckstrin homology domain-containing family D member 1
0.0354571	-0.0354571	-0.328475	0.0765843	-0.646255	0.0422139			0.787684	0.328274	-0.340871	-1.70681	B2RQC6	B2RQC6	PYR1_MOUSE	Cad	CAD protein
0.219784	-0.142452	-0.0831842	-0.0714922	0.0714922	0.188624			0.228513	0.779802	0.0778039	0.583518	B2RRE7	B2RRE7	OTUD4_MOUSE	Otud4	OTU domain-containing protein 4
0.227635	0.474668	-0.129067	0.129067	-0.355026	-0.453967			0.158854	0.852949	-0.135409	-0.423576	B2RSH2	B2RSH2	GNAI1_MOUSE	Gnai1	Guanine nucleotide-binding protein G(i) subunit alpha-1
-0.564906	0.564906	-0.808467	0.751846	-0.898344	0.865563	+	Trka+_IB4+	3.43998	0.01	-1.48468	-11.1902	B2RUJ5	B2RUJ5	APBA1_MOUSE	Apba1	Amyloid-beta A4 precursor protein-binding family A member 1
-0.277229	-0.0147634	-0.0816379	0.322951	0.0147634	0.149102			0.962666	0.259363	-0.267131	-2.05575	B2RXQ2	B2RXQ2	B2RXQ2_MOUSE	Ppfia1	Ppfia1 protein
0.0198717	-0.271552	-0.0853949	-0.0152626	0.0152626	0.187647			0.040405	0.959542	0.0163024	0.1188	B2RXS3	B2RXS3	B2RXS3_MOUSE	Scaper	S phase cyclin A-associated protein in the ER
0.437606	-0.143609	0.0821042	-0.183921	0.781721	-0.0821042			1.30886	0.16724	0.570355	2.79409	B2RXT3	B2RXT3	B2RXT3_MOUSE	Ogdhl	oxoglutarate dehydrogenase (succinyl-transferring)
-0.111351	0.172412	-0.412893	0.497365	-0.140197	0.111351			1.45695	0.139477	-0.481857	-3.13791	B2RY56	B2RY56	RBM25_MOUSE	Rbm25	RNA-binding protein 25
0.00376177	-0.0865197	-0.800832	0	-0.0320578	0.437572			0.566554	0.465498	-0.393393	-1.27511	B9EHT4	B9EHT4	CLIP3_MOUSE	Clip3	CAP-Gly domain-containing linker protein 3
-0.340575	-0.103244	-0.423574	0.103244	0.511196	0.534348			0.302463	0.706989	-0.262434	-0.743729	B9EJ54	B9EJ54	B9EJ54_MOUSE	Nup205	Nucleoporin 205
-0.0108981	-0.359629	-0.399114	0.244358	0.0108981	0.0285048			0.17882	0.832695	-0.104116	-0.470524	B9EJ80	B9EJ80	PDZD8_MOUSE	Pdzd8	PDZ domain-containing protein 8
-0.47994	-0.0571961	-0.49162	0.420125	0.136594	0.0571961			0.762272	0.344022	-0.418364	-1.65694	B9EJ86	B9EJ86	OSBL8_MOUSE	Osbpl8	Oxysterol-binding protein-related protein 8
0	-0.252786	0.113436	-0.172816	0.299903	-0.563394			1.46764	0.137893	0.467445	3.16351	B9EJI9	B9EJI9	T229A_MOUSE	Tmem229a	Transmembrane protein 229A
0.499225	0.0122004	-0.214767	0.0777216	-0.277112	-0.0122004			0.0315693	0.968741	-0.0234585	-0.0936533	B9EKI3	B9EKI3	TMF1_MOUSE	Tmf1	TATA element modulatory factor
0.00159883	0.427323	-0.231699	0.286879	-0.244929	-0.00159883			1.24337	0.177722	-0.395877	-2.64803	C0HKD8;C0HKD9	C0HKD9;C0HKD8	MFA1A_MOUSE;MFA1B_MOUSE	Mfap1a;Mfap1b	Microfibrillar-associated protein 1A
0.0956464	-0.197194	-0.9923	-0.489595	0	-0.671441			0.153632	0.854054	0.153859	0.41113	D3YWJ0	D3YWJ0	SLIP_MOUSE	Nuggc	Nuclear GTPase SLIP-GC
-0.649503	0.649503	-0.703647	1.14608	-0.656682	1.40135	+	Trka+_IB4+	2.84473	0.0423133	-1.73559	-7.83961	D3YWQ0	D3YWQ0	DGKI_MOUSE	Dgki	Diacylglycerol kinase iota
-0.543035	0.47863	-0.47863	0.822475	-0.637212	0.873837	+	Trka+_IB4+	3.19163	0.0159048	-1.27794	-9.65691	D3YXJ0	D3YXJ0	DGKH_MOUSE	Dgkh	Diacylglycerol kinase eta
-0.020174	0.213226	0.020174	0.509939	-0.403352	-0.0566454			0.774765	0.336834	-0.356624	-1.68144	D3YXK2	D3YXK2	SAFB1_MOUSE	Safb	Scaffold attachment factor B1
0.312069	-0.0679712	-0.126454	0.0990944	0.0679712	-0.317259			0.440397	0.567067	0.179907	1.02633	D3YZP9	D3YZP9	CCDC6_MOUSE	Ccdc6	Coiled-coil domain-containing protein 6
0.317676	-0.187553	-0.277532	0.177678	0.0163116	-0.0163116			0.0467582	0.953525	0.0275475	0.136624	D3YZZ5	D3YZZ5	D3YZZ5_MOUSE	Tmed7	Transmembrane p24 trafficking protein 7
-0.184916	0.184916	-0.264587	0.187812	-0.276991	0.250885	+	Trka+_IB4+	3.62832	0.0064	-0.450036	-12.5038	D3Z0M9	D3Z0M9	D3Z0M9_MOUSE	Ddx23	RNA helicase
-0.277606	0.0353355	-0.121904	-0.0353355	0.0992212	0.61564			0.583415	0.454676	-0.305309	-1.30803	D3Z286	D3Z286	D3Z286_MOUSE	Tmppe	Transmembrane protein with metallophosphoesterase domain
0.0349946	-0.100947	0.273505	-0.0349946	-0.0559897	0.288072			0.0757754	0.92554	0.0334597	0.215535	D3Z2H9	D3Z2H9	D3Z2H9_MOUSE	Tpm3-rs7	Tropomyosin 3, related sequence 7
0.0461421	-0.016561	-0.297798	-0.0424256	0.016561	0.178777			0.381536	0.6273	-0.118295	-0.907656	D3Z3N4	D3Z3N4	D3Z3N4_MOUSE	Hnrnph3	Heterogeneous nuclear ribonucleoprotein H3
-0.101372	0.0502038	-0.15924	0.485659	-0.0502038	0.296307			1.36936	0.152101	-0.380995	-2.93219	D3Z7P3	D3Z7P3	GLSK_MOUSE	Gls	Glutaminase kidney isoform, mitochondrial
-0.366931	0.174674	-0.56335	0.102229	-0.102229	0.104607			1.59342	0.120557	-0.47134	-3.47349	D3Z7X0	D3Z7X0	D3Z7X0_MOUSE	Acad12	Acyl-Coenzyme A dehydrogenase family, member 12
-0.0415339	0.0415339	-0.182395	0.41746	-0.139989	0.36201			1.47273	0.137751	-0.394974	-3.17573	D4AFX7	D4AFX7	D4AFX7_MOUSE	Dnajc13	DnaJ heat shock protein family (Hsp40) member C13
-0.653322	-0.0377932	0.137231	-0.0893126	0.134203	0			0.116886	0.890811	-0.0849276	-0.321348	E1U8D0	E1U8D0	SOGA1_MOUSE	Soga1	Protein SOGA1
1.47345	2.15908	0.176947	-0.176947	-0.604138	-0.440718			0.0556053	0.943725	-0.16505	-0.161103	E9PV24	E9PV24	FIBA_MOUSE	Fga	Fibrinogen alpha chain
-0.0232902	-0.0324607	-0.131572	0.315256	0.0232902	0.182216			0.829051	0.308487	-0.198861	-1.78835	E9PVA8	E9PVA8	GCN1_MOUSE	Gcn1	Stalled ribosome sensor GCN1
0.0339122	-0.070538	-0.257274	0.189689	-0.0339122	0.258369			0.726656	0.36081	-0.211598	-1.58725	E9PVZ8	E9PVZ8	E9PVZ8_MOUSE	Golgb1	Golgi autoantigen, golgin subfamily b, macrogolgin 1
0.104241	-0.450624	0.455119	-0.459982	-0.104241	-0.323463			1.53638	0.129251	0.563063	3.33089	E9PW37	F6SEU4;Q3UHC7;E9PW37	E9PW37_MOUSE	Rasal2	RAS protein activator like 2
0.063786	-0.062923	-0.21292	0.062923	-0.699851	0.0721221			0.604972	0.435906	-0.307035	-1.35007	E9PWP9	E9PWP9	E9PWP9_MOUSE	4931408C20Rik	RIKEN cDNA 4931408C20 gene
-0.0983877	0.248763	0.479012	0.0208511	-0.0208511	-0.0581808			0.0864359	0.914872	0.0494464	0.243594	E9PWQ3	E9PWQ3	E9PWQ3_MOUSE	Col6a3	Collagen, type VI, alpha 3
-0.169523	0.175683	-0.43873	0.169523	-0.398609	0.296793			2.37779	0.0646222	-0.54962	-5.87633	E9PWR4	E9PWR4	E9PWR4_MOUSE	Dip2c	Disco interacting protein 2 homolog C
-0.521981	0.200446	-1.3011	0.135761	-0.135761	0.604659			1.21817	0.183894	-0.966571	-2.59272	E9PYF7	E9PYF7	E9PYF7_MOUSE	Ap1ar	AP1AR
-0.255906	0.169237	-0.224046	0.100151	-0.100151	0.266764			2.2707	0.0727583	-0.372085	-5.49045	E9PYK3	E9PYK3	PARP4_MOUSE	Parp4	Protein mono-ADP-ribosyltransferase PARP4
0.160655	-0.0378442	-0.10186	0.186966	0.0378442	-0.430809			0.256009	0.752705	0.126109	0.64405	E9PZP8	E9PZP8	E9PZP8_MOUSE	Herc1	HECT and RLD domain containing E3 ubiquitin protein ligase family member 1
-3.7818	0.877954	3.03237	-0.0330486	0.0330486	-3.44203			0.0945062	0.907844	0.626917	0.264533	E9Q0F0	E9Q0F0	E9Q0F0_MOUSE	Krt78	Keratin 78
-0.567272	0.421313	-0.58305	0.363472	-0.363472	0.580421	+	Trka+_IB4+	3.2505	0.0180541	-0.959667	-10.0014	E9Q0S6	E9Q0S6	TENS1_MOUSE	Tns1	Tensin-1
0.265844	-0.198192	-0.0551319	0.321362	-0.340052	0.0551319			0.167871	0.844389	-0.102547	-0.444899	E9Q137	E9Q137	TX264_MOUSE	Tex264	Testis-expressed protein 264 homolog
0.0258279	-0.0453091	-0.25817	0.186951	0.273458	-0.0258279			0.0500969	0.949549	-0.0248995	-0.145907	E9Q2E4	E9Q2E4	E9Q2E4_MOUSE	Hectd4	HECT domain E3 ubiquitin protein ligase 4
-0.410862	-0.335686	-0.819362	0.783439	0	0.213766			0.720305	0.364187	-0.630581	-1.57484	E9Q3A7	E9Q3A7	E9Q3A7_MOUSE	Cdh19	Cadherin 19, type 2
-0.123756	0.174693	-0.0812945	-0.0447173	0.0447173	0.351626			0.788152	0.32833	-0.213978	-1.70773	E9Q3G8	E9Q3G8	E9Q3G8_MOUSE	Nup153	Nucleoporin 153
0.134528	-1.26426	-0.134528	-0.477959	0.326119	-0.618083			1.49843	0.134256	0.895475	3.23788	E9Q401	E9Q401	RYR2_MOUSE	Ryr2	Ryanodine receptor 2
0.0630841	-0.216409	-0.358717	0.155096	0.0684543	-0.0630841			0.067195	0.932715	-0.0342604	-0.192603	E9Q411	E9Q411	E9Q411_MOUSE	Nbas	Neuroblastoma amplified sequence
0.064106	-0.0841799	-0.248678	-0.064106	0.309968	0.308558			0.0187686	0.979623	-0.0116253	-0.0564318	E9Q4P1	E9Q4P1	WDFY1_MOUSE	Wdfy1	WD repeat and FYVE domain-containing protein 1
0.0665827	-0.0764389	-0.15736	0.310023	-0.0188475	0.0188475			0.380406	0.628133	-0.120685	-0.905353	E9Q512	E9Q512	E9Q512_MOUSE	Trip11	Thyroid hormone receptor interactor 11
0.0712171	-0.994608	1.04484	0.511497	-0.377048	-0.0712171			0.286722	0.720933	0.431112	0.710281	E9Q557	E9Q557	DESP_MOUSE	Dsp	Desmoplakin
-0.00247335	-0.116992	-0.232252	0.270486	0.102083	0.00247335			0.252355	0.753698	-0.0962035	-0.636077	E9Q5C9	E9Q5C9	NOLC1_MOUSE	Nolc1	Nucleolar and coiled-body phosphoprotein 1
-0.42819	0.574379	-0.288894	0.600517	-0.937171	0.288894			2.03303	0.0807042	-1.03935	-4.70593	E9Q616	E9Q616	E9Q616_MOUSE	Ahnak	AHNAK nucleoprotein (desmoyokin)
-0.435958	0.263059	-0.581841	0.434927	-0.263059	0.524328	+	Trka+_IB4+	2.65015	0.0448205	-0.83439	-6.96144	E9Q634	E9Q634	MYO1E_MOUSE	Myo1e	Unconventional myosin-Ie
0.0675435	0.158919	0.000672817	-0.000672817	-0.118081	-0.0348487			0.28926	0.717048	-0.0577539	-0.715695	E9Q6R7	E9Q6R7	E9Q6R7_MOUSE	Utrn	Utrophin
0.128649	0.173499	-0.39959	-0.055048	0.055048	-0.0717907			0.181966	0.829274	-0.0875181	-0.477833	E9Q735	E9Q735	UBE4A_MOUSE	Ube4a	Ubiquitin conjugation factor E4 A
-0.344052	0.193714	-0.193714	0.270725	-0.206362	0.34181	+	Trka+_IB4+	2.88342	0.0388205	-0.516792	-8.02559	E9Q7G0	E9Q7G0	NUMA1_MOUSE	Numa1	Nuclear mitotic apparatus protein 1
-0.505144	0.00374079	-0.00374079	0.416742	-0.103527	-0.532914			0.204488	0.803781	-0.16666	-0.529521	E9Q7P1	E9Q7P1	E9Q7P1_MOUSE	Col22a1	Collagen, type XXII, alpha 1
-0.136591	0.00333405	-0.0950413	0.197044	-0.00333405	0.358917			1.13123	0.204603	-0.264754	-2.40542	E9Q8I9	E9Q8I9	FRY_MOUSE	Fry	Protein furry homolog
-0.2829	0.170584	-0.762943	-0.170584	-0.804775	0.50586			1.42149	0.142281	-0.785492	-3.05377	E9Q8Q6	E9Q8Q6	E9Q8Q6_MOUSE	Ccdc141	Coiled-coil domain containing 141
0.0972691	0.248145	-0.688993	-0.135566	-0.0972691	0.197795			0.556553	0.473045	-0.333123	-1.25556	E9Q912	E9Q912	GDS1_MOUSE	Rap1gds1	Rap1 GTPase-GDP dissociation stimulator 1
-0.00506496	-0.0399466	0.362359	0.00506496	0.0949221	-0.314558			0.835607	0.305911	0.267219	1.80132	E9QA15	E9QA15	E9QA15_MOUSE	Cald1	Caldesmon 1
0.276676	-0.0587196	0.0587196	0.404816	-0.679605	-0.687918			0.000604863	0.999328	-0.000796	-0.00185571	E9QAT4	E9QAT4	SC16A_MOUSE	Sec16a	Protein transport protein Sec16A
-0.424553	0.0864487	-0.0864487	-0.22999	0.656081	0.585147			0.0883355	0.913873	-0.098842	-0.248545	F2YMG0	F2YMG0	PRS56_MOUSE	Prss56	Serine protease 56
-0.286081	0.371215	-0.776703	0.787701	-0.155857	0			1.25753	0.174382	-0.792519	-2.67933	F2Z3U3	F2Z3U3	F2Z3U3_MOUSE	Raph1	Ras association (RalGDS/AF-6) and pleckstrin homology domains 1
-0.067914	0.067914	0.455113	0.50069	-0.534906	-0.123677			0.227087	0.781121	-0.197544	-0.580342	F6TQW2	F6TQW2	F6TQW2_MOUSE	Ighg2c	Immunoglobulin heavy constant gamma 2C (Fragment)
0.344979	-0.53788	-0.246917	0.246917	-0.527331	-0.649761			0.168619	0.844252	0.170485	0.446661	F6V035	F6V035	F6V035_MOUSE	Ccdc149	Coiled-coil domain containing 149
-0.263226	0.0561275	-0.249611	0.173981	-0.0561275	0.189291			1.85282	0.0939126	-0.329454	-4.16977	F6ZDS4	F6ZDS4	TPR_MOUSE	Tpr	Nucleoprotein TPR
0.0523882	-0.237309	-0.0272293	0.0272293	0.177803	-0.473734			0.879535	0.288129	0.295592	1.88858	F8VPN4	F8VPN4	F8VPN4_MOUSE	Agl	Glycogen debranching enzyme
-0.11133	0.215326	-0.32762	0.409725	-0.39638	0.11133			1.88925	0.0932093	-0.523903	-4.27442	F8VQ05	F8VQ05	F8VQ05_MOUSE	Fryl	FRY like transcription coactivator
-0.17454	0.17454	-0.506176	0.447801	-0.192173	0.3261			1.98018	0.0863256	-0.60711	-4.54378	F8VQC1	F8VQC1	F8VQC1_MOUSE	Srp72	Signal recognition particle subunit SRP72
-0.0114498	-0.35274	0.0811777	0.0114498	0.260238	-0.117904			0.923228	0.27187	0.263053	1.97608	G3X972	G3X972	G3X972_MOUSE	Sec24c	Sec24 related gene family, member C (S. cerevisiae)
0.269312	-0.416629	0.0637536	-0.445284	0.647502	-0.0637536			1.40703	0.14339	0.635412	3.01978	G3X9G9	G3X9G9	G3X9G9_MOUSE	Mettl7a3	Methyltransferase like 7A3
0.0856957	-0.152936	-0.121192	0.245119	-0.0856957	0.267			0.458617	0.552847	-0.160124	-1.06264	G3X9K3	G3X9K3	BIG1_MOUSE	Arfgef1	Brefeldin A-inhibited guanine nucleotide-exchange protein 1
0.174352	-0.391174	0.0128303	-0.0128303	0.0666652	-0.409043			1.21403	0.184648	0.355632	2.58368	G5E829	G5E829	AT2B1_MOUSE	Atp2b1	Plasma membrane calcium-transporting ATPase 1
-0.0921907	-0.210118	0.0921907	0.366212	-0.219601	0.396622			0.520867	0.499429	-0.257439	-1.18561	G5E870	G5E870	TRIPC_MOUSE	Trip12	E3 ubiquitin-protein ligase TRIP12
-0.200445	0.200445	-0.570542	0.521854	-0.526687	0.252496			2.10576	0.0797262	-0.75749	-4.9361	G5E897	G5E897	PLGT3_MOUSE	Poglut3	Protein O-glucosyltransferase 3
-0.658953	0	-0.847674	0.563823	-0.469031	0.245479			2.03943	0.0807972	-0.92832	-4.72586	G5E8K5	G5E8K5	ANK3_MOUSE	Ank3	Ankyrin-3
-0.351219	0.402277	-0.645864	0.351219	-0.749823	0.763204			2.45611	0.0590256	-1.08787	-6.17251	G5E8V9	G5E8V9	ARFP1_MOUSE	Arfip1	Arfaptin-1
0.137393	0.371289	-0.0870543	-0.244735	-0.0331116	0.0331116			0.0885879	0.913621	-0.0474796	-0.249202	H3BKP8	H3BKP8	H3BKP8_MOUSE	9930021J03Rik	RIKEN cDNA 9930021J03 gene
-0.401501	0.204866	-0.453779	0.36574	-0.204866	0.546746			2.36559	0.065547	-0.725833	-5.83127	H3BKQ3	H3BKQ3	H3BKQ3_MOUSE	Evi5l	Ecotropic viral integration site 5 like
0	-0.482424	-0.738753	-0.450025	0.330434	-1.05282			0.637736	0.415355	0.525651	1.4139	I7HJI5;Q9DAV6	I7HJI5;Q9DAV6	I7HJI5_MOUSE;Q9DAV6_MOUSE	Serpinb9b;Serpinb9c	Serine (or cysteine) peptidase inhibitor, clade B, member 9c
-0.343465	-0.0951457	-0.700995	0.211369	0.0951457	0.134984			0.740245	0.354129	-0.400174	-1.61381	M0QWN7	M0QWN7	M0QWN7_MOUSE	Usp35	ubiquitinyl hydrolase 1
0.429412	-0.0428319	0.0428319	-0.155336	0.685524	-0.129533			1.22508	0.18265	0.495157	2.60783	O08529	O08529	CAN2_MOUSE	Capn2	Calpain-2 catalytic subunit
0.292409	-0.0040679	-0.0520473	0.22996	-0.116637	0.0040679			0.0845804	0.915751	-0.0354115	-0.238743	O08532	O08532	CA2D1_MOUSE	Cacna2d1	Voltage-dependent calcium channel subunit alpha-2/delta-1
0.133931	0.0115051	-0.11078	-0.142804	-0.0115051	0.0452738			0.13055	0.876161	0.0325572	0.35521	O08539	O08539	BIN1_MOUSE	Bin1	Myc box-dependent-interacting protein 1
0.234358	-0.0528846	-0.229474	0.00726175	0.16731	-0.00726175			0.19783	0.809077	0.0750265	0.514353	O08547	O08547	SC22B_MOUSE	Sec22b	Vesicle-trafficking protein SEC22b
-0.0251303	0.0893373	-0.650099	0.0251303	-0.188425	0.0583115			0.853653	0.300499	-0.345478	-1.83709	O08553	O08553	DPYL2_MOUSE	Dpysl2	Dihydropyrimidinase-related protein 2
-0.196421	-0.123871	-0.426542	0.522473	0.157473	0.123871			0.578672	0.456382	-0.329321	-1.29878	O08573	O08573	LEG9_MOUSE	Lgals9	Galectin-9
0.0947022	-0.0947022	-0.222564	0.257587	0.218636	-0.115592			0.027225	0.971762	0.0144936	0.0811288	O08576	O08576	RUN3A_MOUSE	Rundc3a	RUN domain-containing protein 3A
0.0334425	-0.0173607	-0.224934	0.250104	-0.209642	0.0173607			0.850607	0.301555	-0.217079	-1.83104	O08579	O08579	EMD_MOUSE	Emd	Emerin
-0.175723	0.16074	-0.0664668	0.0664668	-0.333395	0.506777			1.32141	0.163683	-0.436523	-2.82248	O08582	O08582	GTPB1_MOUSE	Gtpbp1	GTP-binding protein 1
-0.269021	0.0503902	-0.395772	-0.0316639	0.0316639	0.28543			0.92132	0.272369	-0.312428	-1.97224	O08583	O08583	THOC4_MOUSE	Alyref	THO complex subunit 4
0.0431051	0.082571	-0.0576	0.0519209	-0.19747	-0.0431051			0.566122	0.465679	-0.101117	-1.27426	O08585	O08585	CLCA_MOUSE	Clta	Clathrin light chain A
-0.568283	0.376124	-0.601363	0.501214	-0.376124	0.848344	+	Trka+_IB4+	2.63881	0.0468235	-1.09048	-6.91306	O08586	O08586	PTEN_MOUSE	Pten	Phosphatidylinositol 3,4,5-trisphosphate 3-phosphatase and dual-specificity protein phosphatase PTEN
-0.0304103	0.0304103	-0.478328	0.0743499	-0.158883	0.0378213			0.943843	0.263588	-0.270068	-2.01764	O08599	O08599	STXB1_MOUSE	Stxbp1	Syntaxin-binding protein 1
-0.143639	-0.577427	1.60087	0.143639	-0.605338	-0.380173			0.323121	0.688714	0.555284	0.787171	O08638	O08638	MYH11_MOUSE	Myh11	Myosin-11
-0.0108781	0.0108781	-0.366445	0.283384	-0.0740561	0.319097			1.13913	0.202349	-0.354913	-2.42222	O08663	O08663	MAP2_MOUSE	Metap2	Methionine aminopeptidase 2
-0.115265	0.422984	0.106977	0.408377	-0.705252	-0.106977			0.736105	0.357093	-0.479307	-1.60571	O08677	O08677	KNG1_MOUSE	Kng1	Kininogen-1
0.418101	-0.609874	0.257327	-0.257327	0.530497	-0.623634			2.47735	0.0594094	0.89892	6.25495	O08688	O08688	CAN5_MOUSE	Capn5	Calpain-5
-0.796132	-1.14818	0.537847	-0.427427	-0.730211	0			0.131238	0.875218	0.195703	0.356897	O08692	O08692	NGP_MOUSE	Ngp	Neutrophilic granule protein
0.192164	-0.0694227	0.0392113	0.0687675	-0.140431	-0.0392113			0.155584	0.8542	0.0436036	0.415791	O08709	O08709	PRDX6_MOUSE	Prdx6	Peroxiredoxin-6
0.0845637	-0.115906	-0.320196	-0.0595231	0.222028	0.0595231			0.0698378	0.930637	0.0341009	0.199701	O08739	O08739;Q3V1D3	AMPD3_MOUSE	Ampd3	AMP deaminase 3
0.293364	0.180696	0.0455894	-0.0455894	-0.312151	-0.216966			0.0597274	0.941329	0.0362206	0.172378	O08746	O08746	MATN2_MOUSE	Matn2	Matrilin-2
0.388463	-0.0717654	-0.00960588	-0.06391	0.495535	0.00960588			1.00391	0.244276	0.333488	2.13986	O08749	O08749	DLDH_MOUSE	Dld	Dihydrolipoyl dehydrogenase, mitochondrial
0.109076	-0.0143809	-0.303874	0.0143809	0.0736794	-0.147014			0.0203694	0.978508	0.00863202	0.0611401	O08756	O08756	HCD2_MOUSE	Hsd17b10	3-hydroxyacyl-CoA dehydrogenase type-2
-0.188008	0.188008	-0.273047	0.452006	-0.432927	0.477916			2.33589	0.0661895	-0.670638	-5.72279	O08759	O08759	UBE3A_MOUSE	Ube3a	Ubiquitin-protein ligase E3A
-0.120605	0.283698	-0.331379	0.666673	-0.506105	0.120605			1.58094	0.120992	-0.676355	-3.44201	O08784	O08784	TCOF_MOUSE	Tcof1	Treacle protein
-0.261213	0.0787358	-0.490399	0.230513	-0.0787358	0.321374			1.60987	0.12129	-0.48699	-3.51528	O08788	O08788	DCTN1_MOUSE	Dctn1	Dynactin subunit 1
0.368176	0.153106	-0.153106	0.191602	-0.344401	-0.258911			0.100082	0.905888	-0.071709	-0.278857	O08795	O08795	GLU2B_MOUSE	Prkcsh	Glucosidase 2 subunit beta
0.61844	-1.1496	0.160033	0.0475912	-0.0475912	-0.180427			0.739107	0.354828	0.671106	1.61158	O08807	O08807	PRDX4_MOUSE	Prdx4	Peroxiredoxin-4
-0.210098	0.0267892	-0.295361	0.15372	-0.0267892	0.202571			1.48783	0.137203	-0.30511	-3.21217	O08810	O08810	U5S1_MOUSE	Eftud2	116 kDa U5 small nuclear ribonucleoprotein component
-0.0324593	0.0324593	-0.252308	0.236828	-0.133303	0.215825			1.52979	0.129235	-0.301061	-3.31462	O08915	O08915	AIP_MOUSE	Aip	AH receptor-interacting protein
0.130855	-0.225121	0.285709	-0.130855	0.253219	-0.232207	+	Trka+_IB4+	2.73	0.0471373	0.419322	7.3107	O08917	O08917	FLOT1_MOUSE	Flot1	Flotillin-1
0.187178	0.0258589	-0.0258589	-0.0384941	0.338118	-0.155614			0.876784	0.288789	0.222562	1.8831	O08919	O08919	NUMBL_MOUSE	Numbl	Numb-like protein
0.282748	-0.492218	0.0872397	0.185066	-0.0872397	-0.168149			0.49454	0.522726	0.252683	1.13378	O08967	O08967	CYH3_MOUSE	Cyth3	Cytohesin-3
-0.198439	0.479254	-0.658092	0.184655	-0.184655	0.9601			1.4985	0.1343	-0.888398	-3.23806	O08992	O08992	SDCB1_MOUSE	Sdcbp	Syntenin-1
-0.0396223	0.146075	-0.334141	0.0396223	-0.604053	0.0850525			1.1796	0.193585	-0.416189	-2.50896	O08997	O08997	ATOX1_MOUSE	Atox1	Copper transport protein ATOX1
0.241882	0.108017	-0.108017	0.347131	-0.333889	-0.587231			0.0231798	0.974398	-0.0226469	-0.0693681	O09005	O09005	DEGS1_MOUSE	Degs1	Sphingolipid delta(4)-desaturase DES1
-0.12051	0.125482	-0.311551	0.12051	-0.144433	0.178284			2.21734	0.072381	-0.33359	-5.306	O09012	O09012	PEX5_MOUSE	Pex5	Peroxisomal targeting signal 1 receptor
-0.103604	0.0159039	-0.343736	0.0823979	-0.0159039	0.294577			1.03835	0.234211	-0.285374	-2.21076	O09061	O09061	PSB1_MOUSE	Psmb1	Proteasome subunit beta type-1
0.0282497	-0.514167	-0.168953	0.0471621	0.152077	-0.0282497			0.352332	0.659858	0.168876	0.847817	O09111	O09111	NDUBB_MOUSE	Ndufb11	NADH dehydrogenase [ubiquinone] 1 beta subcomplex subunit 11, mitochondrial
0.251777	0.107166	-0.0247273	0	-0.403608	-0.605682			0.13552	0.871146	0.107319	0.367379	O09159	O09159	MA2B1_MOUSE	Man2b1	Lysosomal alpha-mannosidase
-0.652499	-0.0905662	-0.896005	0.0905662	-0.739232	-0.703573			0.987819	0.248709	-0.528054	-2.10694	O09160	O09160	FUT1_MOUSE	Fut1	Galactoside alpha-(1,2)-fucosyltransferase 1
0.221375	-0.441462	-0.183628	-0.170404	0.172466	0.170404			0.424951	0.58134	0.217225	0.995401	O09167	O09167	RL21_MOUSE	Rpl21	Large ribosomal subunit protein eL21
0.679659	-0.184366	0.184366	-0.291393	0.833795	-0.335759			1.84994	0.0942054	0.836446	4.16155	O09172	O09172	GSH0_MOUSE	Gclm	Glutamate--cysteine ligase regulatory subunit
-0.0297413	0.0545177	-0.300229	0.326756	-0.336041	0.0297413			1.24272	0.17841	-0.359009	-2.64661	O09174	O09174	AMACR_MOUSE	Amacr	Alpha-methylacyl-CoA racemase
-0.272188	0.112321	-0.265418	0.365961	-0.0432992	0.0432992			1.38711	0.148655	-0.367495	-2.97329	O35075	O35075	VP26C_MOUSE	Vps26c	Vacuolar protein sorting-associated protein 26C
-0.0902152	-0.135115	0.0902152	-0.267885	0.141812	0.161653			0.36794	0.643483	0.12772	0.879888	O35083	O35083	PLCA_MOUSE	Agpat1	1-acyl-sn-glycerol-3-phosphate acyltransferase alpha
0.208283	-0.32185	0.156667	-0.156667	0.425462	-0.284536			2.23725	0.071713	0.517822	5.37422	O35098	O35098	DPYL4_MOUSE	Dpysl4	Dihydropyrimidinase-related protein 4
0.211245	-0.126082	0.0466905	0.00830603	-0.14971	-0.00830603			0.27899	0.73067	0.0781024	0.693734	O35114	O35114	SCRB2_MOUSE	Scarb2	Lysosome membrane protein 2
-0.0341272	-0.0523615	-0.390054	0.0341272	0.141394	0.155102			0.346161	0.668815	-0.139885	-0.835075	O35129	O35129	PHB2_MOUSE	Phb2	Prohibitin-2
0.149098	-0.786939	-0.149098	-0.525885	-0.686015	-0.523225			0.670198	0.391598	0.383345	1.47713	O35136	O35136	NCAM2_MOUSE	Ncam2	Neural cell adhesion molecule 2
-0.00945759	-0.265942	-0.271854	0.00945759	0.368891	0.274636			0.0321511	0.967534	0.0231422	0.0953223	O35143	O35143	ATIF1_MOUSE	Atp5if1	ATPase inhibitor, mitochondrial
0.171779	0.183119	-0.0461226	-0.00117779	-0.227169	0.00117779			0.294615	0.713352	-0.0948772	-0.727092	O35206	O35206	COFA1_MOUSE	Col15a1	Collagen alpha-1(XV) chain
0.349241	0.125993	-0.00986719	0.00986719	-0.153237	-0.267659			0.217448	0.792338	0.105978	0.558786	O35215	O35215	DOPD_MOUSE	Ddt	D-dopachrome decarboxylase
0.0349412	0.075438	-0.101023	0.226775	-0.298115	-0.0349412			0.790737	0.326696	-0.21049	-1.71281	O35226	O35226	PSMD4_MOUSE	Psmd4	26S proteasome non-ATPase regulatory subunit 4
0.0529304	-0.120024	-0.00396395	0.108455	0.00396395	-0.0483546			0.208739	0.80055	0.037618	0.539157	O35250	O35250	EXOC7_MOUSE	Exoc7	Exocyst complex component 7
-0.110892	0.110892	-0.561365	0.179355	-0.178936	0.303667			1.47757	0.138656	-0.481702	-3.18739	O35286	O35286	DHX15_MOUSE	Dhx15	ATP-dependent RNA helicase DHX15
0.0647135	-0.0134211	-0.210707	0.00672531	-0.00672531	0.221175			0.476042	0.538012	-0.122399	-1.09722	O35295	O35295	PURB_MOUSE	Purb	Transcriptional activator protein Pur-beta
-0.122162	0.122162	-0.516407	0.3234	-0.225844	0.386456			1.78202	0.100321	-0.565477	-3.97142	O35326	O35326	SRSF5_MOUSE	Srsf5	Serine/arginine-rich splicing factor 5
-0.0707908	-0.0103087	-0.260111	0.0103087	0.255759	0.274879			0.263934	0.744429	-0.116674	-0.661271	O35343	O35343	IMA3_MOUSE	Kpna4	Importin subunit alpha-3
-0.00655317	0.00655317	-0.415578	0.3273	-0.0649066	0.224241			1.02938	0.237694	-0.348377	-2.19224	O35344	O35344	IMA4_MOUSE	Kpna3	Importin subunit alpha-4
-0.213832	0.246734	-0.484925	0.213832	-0.337864	0.383236			2.58102	0.0510769	-0.626808	-6.67096	O35350	O35350	CAN1_MOUSE	Capn1	Calpain-1 catalytic subunit
0.201082	-0.0394087	0.0269041	-0.162499	0.193283	-0.0269041			1.41341	0.143579	0.216694	3.03474	O35381	O35381	AN32A_MOUSE	Anp32a	Acidic leucine-rich nuclear phosphoprotein 32 family member A
0.00237799	-0.359611	-0.326773	0.0580459	0.0630994	-0.00237799			0.0268023	0.972206	0.0142158	0.0799046	O35382	O35382	EXOC4_MOUSE	Exoc4	Exocyst complex component 4
0.310397	0.131646	-0.131646	0.462073	-1.14718	-1.10668			0.0834996	0.917152	-0.151821	-0.235912	O35387	O35387	HAX1_MOUSE	Hax1	HCLS1-associated protein X-1
0.161501	0.0586238	-0.109416	0.343253	-0.0586238	-0.103705			0.261485	0.747154	-0.10157	-0.65596	O35405	O35405	PLD3_MOUSE	Pld3	5'-3' exonuclease PLD3
0.0172887	-0.230414	-0.504466	0.217014	-0.0172887	0.0325551			0.339219	0.675416	-0.17454	-0.820699	O35454	O35454	CLCN6_MOUSE	Clcn6	H(+)/Cl(-) exchange transporter 6
0.302796	-0.168742	-0.0529189	0.0529189	0.291876	-0.158679			0.925693	0.271608	0.272085	1.98104	O35459	O35459	ECH1_MOUSE	Ech1	Delta(3,5)-Delta(2,4)-dienoyl-CoA isomerase, mitochondrial
-0.102774	-0.250098	-0.283822	0.102774	0.128118	0.113823			0.167606	0.843999	-0.0749925	-0.444277	O35465	O35465	FKBP8_MOUSE	Fkbp8	Peptidyl-prolyl cis-trans isomerase FKBP8
0.0180945	-0.140909	-0.131333	-0.0180945	0.132993	0.2477			0.057642	0.941843	-0.0229807	-0.166684	O35551	O35551	RABE1_MOUSE	Rabep1	Rab GTPase-binding effector protein 1
-0.215782	-0.151859	-0.141412	0.325989	0.141412	0.385319			0.5691	0.464804	-0.25841	-1.28008	O35593	O35593	PSDE_MOUSE	Psmd14	26S proteasome non-ATPase regulatory subunit 14
0	-0.0481062	-0.793741	0.523925	-0.250597	0.314645			0.996867	0.244335	-0.6116	-2.12543	O35598	O35598	ADA10_MOUSE	Adam10	Disintegrin and metalloproteinase domain-containing protein 10
-0.088851	0.088851	-0.409468	0.387338	-0.361718	0.123897			1.62158	0.120839	-0.486707	-3.5452	O35609	O35609	SCAM3_MOUSE	Scamp3	Secretory carrier-associated membrane protein 3
0.0354171	0.237555	-0.47913	-0.0354171	-0.0528417	0.504427			0.835999	0.30587	-0.40104	-1.8021	O35621	O35621	PMM1_MOUSE	Pmm1	Phosphomannomutase 1
-0.320899	0.649073	0.489066	-0.157964	0.157964	-0.162497			0.000753262	0.999342	-0.000826836	-0.0023106	O35639	O35639	ANXA3_MOUSE	Anxa3	Annexin A3
0.0188475	-0.0677299	-0.445919	-0.0188475	0.220939	0.195016			0.187946	0.821114	-0.104857	-0.491665	O35643	O35643	AP1B1_MOUSE	Ap1b1	AP-1 complex subunit beta-1
-0.347552	0.012743	-0.916764	0	-0.384529	0.324909			1.4486	0.140264	-0.662166	-3.11798	O35655	O35655	PPE1_MOUSE	Ppef1	Serine/threonine-protein phosphatase with EF-hands 1
0.0235243	0.106398	-0.0235243	0.110853	-0.285028	-0.568026			0.0300917	0.970469	0.0219154	0.0894054	O35658	O35658	C1QBP_MOUSE	C1qbp	Complement component 1 Q subcomponent-binding protein, mitochondrial
0.0565176	-0.844717	0	-0.309636	0.0179291	-0.542852			1.71547	0.110439	0.590551	3.79086	O35678	O35678	MGLL_MOUSE	Mgll	Monoglyceride lipase
0.0615139	0.135617	0.0538363	-0.0538363	-0.499904	-0.206188			0.153951	0.854029	-0.0867155	-0.411892	O35682	O35682	MYADM_MOUSE	Myadm	Myeloid-associated differentiation marker
0.449703	-0.105109	0.25039	-0.297526	-0.0722213	0.0722213			0.793984	0.325524	0.319428	1.7192	O35683	O35683	NDUA1_MOUSE	Ndufa1	NADH dehydrogenase [ubiquinone] 1 alpha subcomplex subunit 1
0.115284	0.0273323	-0.365718	-0.0273323	-0.063036	0.126017			0.424224	0.582085	-0.146496	-0.993942	O35685	O35685	NUDC_MOUSE	Nudc	Nuclear migration protein nudC
-0.170172	0.271448	-0.482562	0.235899	-0.165157	0.165157			1.97758	0.0869307	-0.496798	-4.53592	O35691	O35691	PININ_MOUSE	Pnn	Pinin
-0.285405	-0.282416	-0.0467834	0.0467834	0.227541	0.199183			0.0375482	0.960889	-0.0227327	-0.110716	O35704	O35704	SPTC1_MOUSE	Sptlc1	Serine palmitoyltransferase 1
-0.156545	0.156545	-0.571144	0.216056	-0.331334	0.178799			1.93923	0.0879252	-0.536807	-4.42102	O35737	O35737	HNRH1_MOUSE	Hnrnph1	Heterogeneous nuclear ribonucleoprotein H
-0.653081	0.095099	1.28871	-0.60015	-0.98349	-0.095099			0.0386614	0.961374	0.0840957	0.113872	O35744	O35744	CHIL3_MOUSE	Chil3	Chitinase-like protein 3
-0.116299	0.116299	-0.369431	0.293555	-0.212713	0.205016			2.08718	0.0795075	-0.437771	-4.87648	O35841	O35841	API5_MOUSE	Api5	Apoptosis inhibitor 5
-0.0354691	0.0354691	-0.264252	0.402113	-0.199821	0.362393			1.48975	0.136319	-0.433172	-3.21684	O35855	O35855	BCAT2_MOUSE	Bcat2	Branched-chain-amino-acid aminotransferase, mitochondrial
-0.0970674	-0.101804	-0.19918	0.0970674	0.267005	0.427793			0.291182	0.715102	-0.150766	-0.719791	O35857	O35857	TIM44_MOUSE	Timm44	Mitochondrial import inner membrane translocase subunit TIM44
-0.0160685	0.0662203	-0.471079	-0.00200367	0.00200367	0.368939			0.729325	0.359512	-0.3061	-1.59246	O35864	O35864	CSN5_MOUSE	Cops5	COP9 signalosome complex subunit 5
0	-0.239382	0.500541	0.60187	-0.400475	-0.50761			0.0672815	0.932723	0.0817294	0.192836	O35874	O35874	SATT_MOUSE	Slc1a4	Neutral amino acid transporter A
0.634891	-0.0519652	0.141922	-0.073442	0.0519652	-0.130579			0.924754	0.272003	0.361588	1.97915	O35887	O35887	CALU_MOUSE	Calu	Calumenin
0.203176	0.123137	-0.772468	0.498233	-0.238791	-0.123137			0.5793	0.455987	-0.435439	-1.3	O35900	O35900	LSM2_MOUSE	Lsm2	U6 snRNA-associated Sm-like protein LSm2
0.183545	-0.25928	0.331243	0.045877	-0.045877	-0.174899			0.937483	0.266067	0.285737	2.00479	O35926	O35926	CD5R2_MOUSE	Cdk5r2	Cyclin-dependent kinase 5 activator 2
0.27751	-0.712042	0.3434	-0.582766	-0.436078	-0.27751			0.977285	0.253842	0.585716	2.08546	O35927	O35927	CTND2_MOUSE	Ctnnd2	Catenin delta-2
-0.319061	0.307384	-0.349143	0.543055	-0.307384	0.362909	+	Trka+_IB4+	3.26771	0.0169412	-0.729646	-10.1043	O35954	O35954	PITM1_MOUSE	Pitpnm1	Membrane-associated phosphatidylinositol transfer protein 1
0.0691676	0.0635581	-0.209769	0.238125	-0.558996	-0.0635581			0.707583	0.371759	-0.312574	-1.55001	O35955	O35955	PSB10_MOUSE	Psmb10	Proteasome subunit beta type-10
0.404834	-0.239372	0.0525856	-0.0525856	0.357673	-0.229297			1.61812	0.120283	0.445449	3.53636	O35969	O35969	GAMT_MOUSE	Gamt	Guanidinoacetate N-methyltransferase
-0.57303	0.287982	0.669194	-0.0579319	-0.042944	0.042944			0.0683637	0.931842	-0.0732578	-0.195746	O54724	O54724	CAVN1_MOUSE	Cavin1	Caveolae-associated protein 1
-0.066061	0.066061	-0.343996	0.268722	-0.277162	0.157423			1.736	0.106408	-0.393141	-3.846	O54734	O54734	OST48_MOUSE	Ddost	Dolichyl-diphosphooligosaccharide--protein glycosyltransferase 48 kDa subunit
0.203607	-0.0149946	-0.182692	-0.290629	0.228571	0.0149946			0.473416	0.538519	0.180038	1.09202	O54754	O54754	AOXA_MOUSE	Aox1	Aldehyde oxidase 1
0.11515	-0.277924	-0.438283	-0.11515	0.136634	0.255711			0.0222589	0.975678	-0.0163784	-0.0666772	O54774	O54774	AP3D1_MOUSE	Ap3d1	AP-3 complex subunit delta-1
0.217187	-0.0930963	-0.033092	0.0843806	-0.0721803	0.033092			0.0998448	0.906034	0.0291796	0.278249	O54781	O54781;O70551	SRPK2_MOUSE	Srpk2	SRSF protein kinase 2
0.0850797	0.186298	-0.0930285	0.138106	-0.0850797	-0.118074			0.37772	0.63093	-0.0997861	-0.899878	O54786	O54786	DFFA_MOUSE	Dffa	DNA fragmentation factor subunit alpha
-0.585662	-0.686902	-0.890336	0	-0.56903	0.095623			0.840174	0.305214	-0.484583	-1.81036	O54804	O54804	CHKA_MOUSE	Chka	Choline kinase alpha
-2.21744	0.00909996	-1.49135	0	-0.676474	0.217353			1.56848	0.123215	-1.53724	-3.41071	O54829	O54829	RGS7_MOUSE	Rgs7	Regulator of G-protein signaling 7
-0.680672	0.106977	-0.928701	-0.539192	-0.447987	-0.106977			1.00904	0.243548	-0.506056	-2.15039	O54865	O54865	GCYB1_MOUSE	Gucy1b1	Guanylate cyclase soluble subunit beta-1
0.182593	0.116309	-0.116309	-0.19923	-0.445658	0.297742			0.354529	0.657029	-0.198065	-0.852345	O54879	O54879	HMGB3_MOUSE	Hmgb3	High mobility group protein B3
0.342989	0.392365	-0.18585	-0.268532	0.138123	-0.138123			0.151548	0.855547	0.103183	0.406143	O54890	O54890	ITB3_MOUSE	Itgb3	Integrin beta-3
0.0541892	-0.180918	-0.0206351	-0.125212	0.0329909	0.0206351			0.850652	0.301779	0.117347	1.83113	O54901	O54901	OX2G_MOUSE	Cd200	OX-2 membrane glycoprotein
0.0895686	0.244476	0.0798421	-0.0798421	-0.749937	-0.085753			0.298567	0.710295	-0.219802	-0.73548	O54931	O54931	AKAP2_MOUSE	Akap2	A-kinase anchor protein 2
-0.556828	0.304534	-0.205905	0.154834	-0.0895047	0.0895047			1.41086	0.144	-0.467037	-3.02876	O54941	O54941	SMCE1_MOUSE	Smarce1	SWI/SNF-related matrix-associated actin-dependent regulator of chromatin subfamily E member 1
-0.224602	-0.393082	0.154679	0.433994	0.443849	-0.154679			0.20014	0.807866	0.162564	0.519627	O54946	O54946	DNJB6_MOUSE	Dnajb6	DnaJ homolog subfamily B member 6
0.092627	0.186172	-0.241483	-0.092627	-0.602	0.165392			0.698384	0.37801	-0.336598	-1.53206	O54962	O54962	BAF_MOUSE	Banf1	Barrier-to-autointegration factor
-0.0176163	-0.00179005	0.110963	0.128328	0.00179005	-0.16779			0.183205	0.828375	0.0454629	0.480706	O54983	O54983	CRYM_MOUSE	Crym	Ketimine reductase mu-crystallin
0.277854	0.00626183	-0.00626183	0.0645704	-0.254014	-0.19746			0.0997077	0.905685	0.0480687	0.277898	O54984	O54984	GET3_MOUSE	Get3	ATPase GET3
0.0566864	-0.476068	-0.0566864	0.0776367	0.138022	-0.262298			0.712023	0.369689	0.26625	1.55867	O54988	O54988	SLK_MOUSE	Slk	STE20-like serine/threonine-protein kinase
0.656051	-0.35901	0	-0.503627	0.458968	-0.532423			1.84582	0.0945768	0.836693	4.14985	O54991	O54991	CNTP1_MOUSE	Cntnap1	Contactin-associated protein 1
-0.678033	0.123678	-0.393032	-0.0310369	0.0310369	0.311403			0.987396	0.248775	-0.481357	-2.10608	O55003	O55003	BNIP3_MOUSE	Bnip3	BCL2/adenovirus E1B 19 kDa protein-interacting protein 3
-0.257213	-0.0566483	-0.37886	0.279451	0.0566483	0.15374			0.914997	0.275032	-0.318656	-1.95953	O55013	O55013	TPPC3_MOUSE	Trappc3	Trafficking protein particle complex subunit 3
0.229647	0.159266	-0.140145	0.0975833	-0.225049	-0.0975833			0.243053	0.762445	-0.0982711	-0.615685	O55022	O55022	PGRC1_MOUSE	Pgrmc1	Membrane-associated progesterone receptor component 1
0.153759	0.00274897	-0.00274897	-0.0725255	0.129295	-0.0398097			1.14736	0.199987	0.129964	2.43976	O55023	O55023	IMPA1_MOUSE	Impa1	Inositol monophosphatase 1
-0.122898	0.210716	0.0323434	0.0964484	-0.310794	-0.0323434			0.862436	0.295367	-0.22539	-1.85454	O55026	O55026	ENTP2_MOUSE	Entpd2	Ectonucleoside triphosphate diphosphohydrolase 2
0.0120659	-0.611209	-0.524307	-0.535569	0.720163	-0.0120659			0.487734	0.52758	0.455589	1.12035	O55028	O55028	BCKD_MOUSE	Bckdk	[3-methyl-2-oxobutanoate dehydrogenase [lipoamide]] kinase, mitochondrial
0.0942855	-0.238225	-0.388031	-0.0250335	0.0250335	0.0959439			0.0656072	0.93473	-0.0337995	-0.188324	O55029	O55029	COPB2_MOUSE	Copb2	Coatomer subunit beta'
-0.17624	0.355017	-0.479554	0.557093	-0.35275	0.17624			2.11397	0.0790192	-0.698965	-4.96259	O55057	O55057	PDE6D_MOUSE	Pde6d	Retinal rod rhodopsin-sensitive cGMP 3',5'-cyclic phosphodiesterase subunit delta
-0.344591	0.26186	-0.26186	0.635253	-0.451188	0.769006			2.30937	0.0699388	-0.90792	-5.62731	O55091	O55091	IMPCT_MOUSE	Impact	Protein IMPACT
0.367099	0.30519	-0.261271	0.182731	-0.437408	-0.182731			0.30323	0.706709	-0.212257	-0.745352	O55100	O55100	SNG1_MOUSE	Syngr1	Synaptogyrin-1
-0.782587	-0.616987	-0.390163	-0.237705	0.237705	0.69153			0.202888	0.805853	-0.257294	-0.525884	O55102	O55102	BL1S1_MOUSE	Bloc1s1	Biogenesis of lysosome-related organelles complex 1 subunit 1
1.42314	1.43156	0.382591	-0.618732	-0.382591	-0.731976			0.19615	0.81063	0.44743	0.510513	O55103	O55103	PRAX_MOUSE	Prx	Periaxin
0.279895	-0.157798	0.105313	0.035111	-0.151116	-0.035111			0.403194	0.605628	0.13063	0.951591	O55106	O55106	STRN_MOUSE	Strn	Striatin
-0.205504	-0.0426207	-0.596765	0.178967	0.0426207	0.39261			0.891689	0.284412	-0.429535	-1.91284	O55125	O55125	NIPS1_MOUSE	Nipsnap1	Protein NipSnap homolog 1
0.0936995	-0.365705	-0.0936995	-0.242989	0.397734	0.129169			0.638868	0.414307	0.292419	1.41611	O55126	O55126	NIPS2_MOUSE	Nipsnap2	Protein NipSnap homolog 2
-0.0600867	0.042294	-0.294407	-0.042294	0.272616	0.270269			0.245293	0.760811	-0.117382	-0.620609	O55128	O55128	SAP18_MOUSE	Sap18	Histone deacetylase complex subunit SAP18
-0.0536389	-0.139251	0.020556	-0.020556	0.171362	0.121867			0.229217	0.779005	0.05874	0.585083	O55131	O55131	SEPT7_MOUSE	Septin7	Septin-7
0.0529981	0.154529	-0.344045	-0.115842	-0.0110583	0.0110583			0.331496	0.680805	-0.117284	-0.804647	O55135	O55135	IF6_MOUSE	Eif6	Eukaryotic translation initiation factor 6
0.128988	0.00786924	-0.57283	-0.0606809	0.0144467	-0.00786924			0.219256	0.789955	-0.122905	-0.562842	O55142	O55142	RL35A_MOUSE	Rpl35a	Large ribosomal subunit protein eL33
0.420786	-0.231007	0.0191832	-0.180447	0.480238	-0.0191832			1.33143	0.160486	0.450281	2.84523	O55143	O55143	AT2A2_MOUSE	Atp2a2	Sarcoplasmic/endoplasmic reticulum calcium ATPase 2
0.0665579	-0.362011	-0.321005	-0.0665579	0.259344	0.166056			0.144481	0.864523	0.0891368	0.389142	O55176	O55176	PJA1_MOUSE	Pja1	E3 ubiquitin-protein ligase Praja-1
0.0151467	0.120311	-0.470467	0.0905662	-0.0600562	-0.0151467			0.689905	0.382321	-0.237036	-1.51553	O55196	O55196	ENAM_MOUSE	Enam	Enamelin
-0.00926638	0.529893	-0.557372	0.196413	0.00926638	-0.207171			0.563444	0.467437	-0.358836	-1.26903	O55201	O55201	SPT5H_MOUSE	Supt5h	Transcription elongation factor SPT5
-2.53732	-0.187649	-0.687899	0.187649	-0.602172	0.313355			0.9976	0.244697	-1.38025	-2.12693	O55203	O55203	LDB2_MOUSE	Ldb2	LIM domain-binding protein 2
0.193631	0.11829	-0.0913386	-0.108185	0.0913386	-0.15774			0.405262	0.603835	0.113755	0.955769	O55222	O55222	ILK_MOUSE	Ilk	Integrin-linked protein kinase
-0.0613961	-0.0341468	-0.485507	0.0395169	0.0341468	0.255214			0.639929	0.413591	-0.25778	-1.41817	O55234	O55234	PSB5_MOUSE	Psmb5	Proteasome subunit beta type-5
0.442457	0.121615	-0.194497	-0.0103688	-0.0979953	0.0103688			0.0154738	0.985335	0.00944996	0.046691	O55242	O55242	SGMR1_MOUSE	Sigmar1	Sigma non-opioid intracellular receptor 1
-0.22398	0.166742	-0.452671	0.211696	-0.166742	0.241792			2.25025	0.0720183	-0.487874	-5.41915	O70133	O70133	DHX9_MOUSE	Dhx9	ATP-dependent RNA helicase A
0.224024	0.0593324	-0.0593324	-0.0721183	-0.230152	0.127198			0.154874	0.854873	-0.0599572	-0.414096	O70152	O70152	DPM1_MOUSE	Dpm1	Dolichol-phosphate mannosyltransferase subunit 1
-0.41636	-0.108552	-0.577589	0.108552	0.158323	0.314051			0.68494	0.384202	-0.383225	-1.50585	O70166	O70166	STMN3_MOUSE	Stmn3	Stathmin-3
0.0027318	-0.000911236	0.121412	-0.149038	0.000911236	-0.141017			1.04274	0.232816	0.138674	2.21986	O70167	O70167	P3C2G_MOUSE	Pik3c2g	Phosphatidylinositol 3-kinase C2 domain-containing subunit gamma
0.599743	0.154478	-0.0469093	0.0469093	-0.132103	-0.441545			0.303903	0.707457	0.220296	0.746773	O70172	O70172	PI42A_MOUSE	Pip4k2a	Phosphatidylinositol 5-phosphate 4-kinase type-2 alpha
0.00787401	-0.328347	-0.358525	-0.00787401	0.0152631	0.0446591			0.0289326	0.970975	-0.0146087	-0.0860647	O70194	O70194	EIF3D_MOUSE	Eif3d	Eukaryotic translation initiation factor 3 subunit D
0.184361	-0.113366	-0.175944	-0.0214243	0.331848	0.0214243			0.412059	0.597341	0.15121	0.96948	O70228	O70228	ATP9A_MOUSE	Atp9a	Probable phospholipid-transporting ATPase IIA
0.437261	-0.276268	-0.0779133	-0.134318	0.137078	0.0779133			0.69396	0.379652	0.276366	1.52344	O70251	O70251	EF1B_MOUSE	Eef1b	Elongation factor 1-beta
-0.150621	0.00904799	-0.308085	0.245495	-0.00904799	0.413309			1.22116	0.183032	-0.378535	-2.59926	O70252	O70252	HMOX2_MOUSE	Hmox2	Heme oxygenase 2
0.0293207	-0.00677681	0.00677681	-0.280413	-0.381603	0.0533276			0.0778646	0.923632	-0.0372146	-0.221071	O70258	O70258	SGCE_MOUSE	Sgce	Epsilon-sarcoglycan
0.132726	-0.0460901	-0.136268	0.131333	-0.0404291	0.0404291			0.236906	0.769128	-0.0565478	-0.60213	O70305	O70305	ATX2_MOUSE	Atxn2	Ataxin-2
0.375969	0.0692325	-0.126333	0.0741124	-0.0692325	-0.0785527			0.0818074	0.919644	0.0385373	0.231469	O70310	O70310	NMT1_MOUSE	Nmt1	Glycylpeptide N-tetradecanoyltransferase 1
0.203781	0.115808	0.00343084	-0.247188	-0.00343084	-0.232316			0.622322	0.424972	0.189159	1.38388	O70318	Q9WV92;O70318	E41L2_MOUSE	Epb41l2	Band 4.1-like protein 2
0.0271668	0.192532	-0.279384	-0.0271668	0.423762	-0.0681186			0.0383782	0.96078	0.024766	0.11307	O70325	O70325	GPX4_MOUSE	Gpx4	Phospholipid hydroperoxide glutathione peroxidase
0.0699506	-0.0605607	-0.442731	-0.0144277	0.0144277	0.140017			0.335966	0.677729	-0.141127	-0.813945	O70378	O70378	EMC8_MOUSE	Emc8	ER membrane protein complex subunit 8
-1.77255	0.335639	-0.528177	0	-0.688513	0.727956			1.41726	0.142909	-1.35094	-3.04381	O70400	O70400	PDLI1_MOUSE	Pdlim1	PDZ and LIM domain protein 1
-0.179503	-0.0943341	-0.41379	0.116927	0.0943341	0.331554			0.674189	0.390219	-0.284369	-1.4849	O70435	O70435	PSA3_MOUSE	Psma3	Proteasome subunit alpha type-3
0.111263	0.0497012	-0.0497012	0.321572	-0.301027	-0.0714879			0.465435	0.544904	-0.17975	-1.07619	O70439	O70439	STX7_MOUSE	Stx7	Syntaxin-7
0.0330505	-6.327	-0.725507	0.00253963	-0.00253963	0.049737			0.36425	0.647825	1.85991	0.872325	O70456	O70456	1433S_MOUSE	Sfn	14-3-3 protein sigma
1.64299	0.392307	-0.380302	-0.50392	0	-0.1253			0.302007	0.707156	0.499865	0.742765	O70475	O70475	UGDH_MOUSE	Ugdh	UDP-glucose 6-dehydrogenase
-0.669385	0.108891	-0.453173	0.468064	0.123412	-0.108891			0.776401	0.336665	-0.48907	-1.68465	O70480	O70480	VAMP4_MOUSE	Vamp4	Vesicle-associated membrane protein 4
0.3048	-0.135498	0.0800467	-0.0800467	0.0954742	-0.173561			1.69794	0.113753	0.289809	3.74423	O70492	O70492	SNX3_MOUSE	Snx3	Sorting nexin-3
0.136953	-0.164058	-0.136953	0.3702	-0.225587	0.226137			0.494797	0.522613	-0.219289	-1.13429	O70493	O70493	SNX12_MOUSE	Snx12	Sorting nexin-12
0.173679	0.160001	-0.163727	0.018084	-0.114901	-0.018084			0.303266	0.706964	-0.0883169	-0.745426	O70503	O70503	DHB12_MOUSE	Hsd17b12	Very-long-chain 3-oxoacyl-CoA reductase
-0.0891409	-0.592128	0.298168	-0.522754	0.026022	0			0.960542	0.259615	0.449977	2.05144	O70589	O70589	CSKP_MOUSE	Cask	Peripheral plasma membrane protein CASK
0.134997	-0.0813575	-0.189879	-0.0874896	0.202837	0.0813575			0.231055	0.778029	0.0784814	0.589167	O70591	O70591	PFD2_MOUSE	Pfdn2	Prefoldin subunit 2
0.210204	0.0689414	0.29469	-0.263218	-0.276289	-0.0689414			0.334185	0.679499	0.163941	0.810244	O88207	O88207	CO5A1_MOUSE	Col5a1	Collagen alpha-1(V) chain
-0.11062	0.209233	0.0256047	0.539577	-0.326701	-0.0256047			0.913417	0.274968	-0.378307	-1.95636	O88271	O88271	CFDP1_MOUSE	Cfdp1	Craniofacial development protein 1
0.0156589	0.0123935	-0.393833	0.420105	-0.124276	-0.0123935			0.766525	0.341758	-0.307518	-1.66527	O88291	O88291	ZN326_MOUSE	Znf326	DBIRD complex subunit ZNF326
0.620136	-0.133671	-0.163943	-0.0546403	0.60367	0.0546403			0.684476	0.384234	0.397845	1.50495	O88307	O88307	SORL_MOUSE	Sorl1	Sortilin-related receptor
-0.19264	0.081882	0.202143	-0.0589976	-0.105958	0.0589976			0.176989	0.83444	-0.0594454	-0.466258	O88322	O88322	NID2_MOUSE	Nid2	Nidogen-2
0.292307	0.0920682	-0.122632	-0.283233	-0.0715508	0.0715508			0.151625	0.855686	0.0725797	0.406326	O88327	O88327	CTNL1_MOUSE	Ctnnal1	Alpha-catulin
-0.0141773	0.0941362	-0.541669	0.0141773	-0.0935106	0.354009			0.892191	0.285005	-0.37056	-1.91385	O88342	O88342	WDR1_MOUSE	Wdr1	WD repeat-containing protein 1
0.269755	-0.429401	0.245682	-0.086606	0.086606	-0.667283			1.54094	0.128277	0.595111	3.34215	O88343	O88343	S4A4_MOUSE	Slc4a4	Electrogenic sodium bicarbonate cotransporter 1
0.0271301	-0.0271301	-0.568785	0.0884781	-0.227766	0.172314			0.853434	0.300343	-0.334361	-1.83665	O88384	O88384	VTI1B_MOUSE	Vti1b	Vesicle transport through interaction with t-SNAREs homolog 1B
-0.320961	0.30965	-0.776547	0.413414	-0.30965	0.637588			2.14923	0.074371	-0.922604	-5.07773	O88398	O88398	AVIL_MOUSE	Avil	Advillin
0.111159	-0.281631	-0.832352	-0.269284	0	0.229154			0.144569	0.864555	-0.133144	-0.389354	O88441	O88441	MTX2_MOUSE	Mtx2	Metaxin-2
-0.251543	-0.0139942	-0.371189	0.23382	0.0139942	0.470698			1.12916	0.205361	-0.433087	-2.40102	O88447	O88447	KLC1_MOUSE	Klc1	Kinesin light chain 1
-0.362643	0.0976005	-0.847029	0.148257	-0.0976005	0.432199			1.27804	0.171258	-0.661776	-2.72492	O88448	O88448	KLC2_MOUSE	Klc2	Kinesin light chain 2
0.0738025	0.0554881	-0.462082	0.115159	-0.0554881	-0.0799518			0.446764	0.563335	-0.178154	-1.03904	O88455	O88455	DHCR7_MOUSE	Dhcr7	7-dehydrocholesterol reductase
-0.035563	-0.118521	-0.300245	0.035563	0.222649	0.105405			0.0982918	0.90535	-0.0452019	-0.27427	O88456	O88456	CPNS1_MOUSE	Capns1	Calpain small subunit 1
-0.0224447	-0.0880747	-0.283703	0.0224447	0.406719	0.332745			0.0827001	0.918418	-0.0555143	-0.233814	O88485	O88485	DC1I1_MOUSE	Dync1i1	Cytoplasmic dynein 1 intermediate chain 1
-0.193183	0.195494	-0.268611	0.201293	-0.226232	0.193183	+	Trka+_IB4+	4.38041	0	-0.425999	-19.3966	O88487	O88487	DC1I2_MOUSE	Dync1i2	Cytoplasmic dynein 1 intermediate chain 2
0.229629	-0.58259	-0.152999	0.152999	0.440611	-0.477136			0.757887	0.347217	0.474656	1.64834	O88507	O88507	CNTFR_MOUSE	Cntfr	Ciliary neurotrophic factor receptor subunit alpha
0.0261528	0.0284154	-0.125465	-0.22529	0.352995	-0.0261528			0.421199	0.585716	0.158903	0.987867	O88520	O88520	SHOC2_MOUSE	Shoc2	Leucine-rich repeat protein SHOC-2
0	0.728762	-0.184731	0.591016	-0.68101	-0.398716			0.659115	0.399363	-0.595601	-1.45554	O88531	O88531	PPT1_MOUSE	Ppt1	Palmitoyl-protein thioesterase 1
-0.0757203	0.277622	-0.42828	-0.136787	0.0757203	0.124766			0.530008	0.491523	-0.231294	-1.20356	O88532	O88532	ZFR_MOUSE	Zfr	Zinc finger RNA-binding protein
-0.0915451	-0.104463	-0.210214	0.258253	0.0915451	0.256037			0.623474	0.424181	-0.20668	-1.38612	O88543	O88543	CSN3_MOUSE	Cops3	COP9 signalosome complex subunit 3
0.0392528	-0.0392528	-0.294355	0.0793853	-0.10799	0.138741			0.756383	0.347369	-0.180655	-1.6454	O88544	O88544	CSN4_MOUSE	Cops4	COP9 signalosome complex subunit 4
-0.263275	0.216352	-0.592022	0.0580082	-0.0580082	0.368122			1.35097	0.153862	-0.518596	-2.88988	O88545	O88545	CSN6_MOUSE	Cops6	COP9 signalosome complex subunit 6
-0.0893383	0.15884	-0.371039	0.306673	-0.310667	0.0893383			1.83962	0.095893	-0.441965	-4.13228	O88569	O88569	ROA2_MOUSE	Hnrnpa2b1	Heterogeneous nuclear ribonucleoproteins A2/B1
0.118934	0.19433	-0.354972	0.264984	-0.307242	-0.118934			0.70215	0.376222	-0.294553	-1.53941	O88587	O88587	COMT_MOUSE	Comt	Catechol O-methyltransferase
0.00614071	-0.0276403	-0.499578	0.243092	-0.00614071	0.111242			0.680366	0.386186	-0.275424	-1.49694	O88630	O88630	GOSR1_MOUSE	Gosr1	Golgi SNAP receptor complex member 1
0.407491	-0.0919666	0.137582	-0.216496	0.0793943	-0.0793943			1.42575	0.142222	0.337441	3.06381	O88643	O88643	PAK1_MOUSE	Pak1	Serine/threonine-protein kinase PAK 1
-0.351906	-0.00945425	-0.622566	0.0933814	0.00945425	0.161414			0.997582	0.244481	-0.403453	-2.1269	O88685	O88685	PRS6A_MOUSE	Psmc3	26S proteasome regulatory subunit 6A
-0.258723	0.102069	-0.0716891	-0.290071	0.0716891	0.14234			0.158668	0.85258	-0.0710204	-0.423135	O88696	O88696	CLPP_MOUSE	Clpp	ATP-dependent Clp protease proteolytic subunit, mitochondrial
-0.010776	0.00288057	-0.26966	0.099298	-0.00288057	0.03791			0.698915	0.377785	-0.141135	-1.5331	O88712	P56546;O88712	CTBP1_MOUSE	Ctbp1	C-terminal-binding protein 1
0.276118	-0.197045	0.075748	-0.075748	0.458422	-0.0770831			1.51916	0.13176	0.386721	3.2885	O88735	O88735	MAP7_MOUSE	Map7	Ensconsin
0.376467	-0.447791	0.106944	-0.106944	0.324712	-0.27729			1.88293	0.0924023	0.546716	4.25612	O88736	O88736	DHB7_MOUSE	Hsd17b7	3-keto-steroid reductase/17-beta-hydroxysteroid dehydrogenase 7
0.0515661	-0.332791	-0.0724783	0.0563946	0.0508528	-0.0508528			0.410677	0.599015	0.119063	0.966694	O88738	O88738	BIRC6_MOUSE	Birc6	Baculoviral IAP repeat-containing protein 6
-0.0254002	-0.0495052	-0.257533	0.383757	0.0254002	0.375175			0.897753	0.282836	-0.32232	-1.92497	O88741	O88741	GDAP1_MOUSE	Gdap1	Ganglioside-induced differentiation-associated protein 1
-0.144749	0.238955	-0.0520916	0.455668	-0.389984	0.0520916			1.34835	0.154625	-0.444513	-2.88386	O88746	O88746	TOM1_MOUSE	Tom1	Target of Myb1 membrane trafficking protein
-0.686542	-0.165938	-0.970933	0	-0.623515	0.222324			2.13221	0.0765759	-0.779125	-5.0219	O88809	O88809	DCX_MOUSE	Dcx	Neuronal migration protein doublecortin
-0.811455	0.00213361	-0.122999	0.231407	-0.00213361	0.135194			0.768512	0.340474	-0.435107	-1.66917	O88811	O88811	STAM2_MOUSE	Stam2	Signal transducing adapter molecule 2
-0.0894475	0.196395	-0.325519	0.0894475	-0.161149	0.365508			1.73455	0.106938	-0.409155	-3.84208	O88844	O88844	IDHC_MOUSE	Idh1	Isocitrate dehydrogenase [NADP] cytoplasmic
0.593668	-0.0613322	0	-0.469158	0.503989	-0.118525			1.21861	0.183982	0.582224	2.59368	O88845	O88845	AKA10_MOUSE	Akap10	A-kinase anchor protein 10, mitochondrial
0.00472832	-0.374202	-0.00472832	0.00652981	-0.115553	0.12614			0.096505	0.906098	0.0419931	0.269681	O88851	O88851	RBBP9_MOUSE	Rbbp9	Putative hydrolase RBBP9
-0.145861	-0.0295415	-0.148128	0.164022	0.0295415	0.197933			1.01376	0.24272	-0.198954	-2.16008	O88935	O88935	SYN1_MOUSE	Syn1	Synapsin-1
0.412981	0	-0.00975323	-0.564188	0.323784	-0.601287			1.26898	0.173052	0.630829	2.70474	O88951	O88951;Q8JZS0	LIN7B_MOUSE	Lin7b	Protein lin-7 homolog B
0.0842485	0.0152283	-0.0763903	-0.149749	0.21204	-0.0152283			0.559884	0.470374	0.123216	1.26207	O88952	O88952	LIN7C_MOUSE	Lin7c	Protein lin-7 homolog C
0.0337224	-0.203168	-0.40077	0.118354	-0.0337224	0.426301			0.47387	0.538708	-0.247419	-1.09292	O88967	O88967	YMEL1_MOUSE	Yme1l1	ATP-dependent zinc metalloprotease YME1L1
0.0552258	-0.0552258	-0.264744	0.451251	-0.277424	0.191937			0.918064	0.273641	-0.358301	-1.9657	O88983	O88983	STX8_MOUSE	Stx8	Syntaxin-8
0.138619	-0.190958	-0.160901	0.0036974	0.206421	-0.0036974			0.409782	0.599285	0.125032	0.96489	O89001	O89001	CBPD_MOUSE	Cpd	Carboxypeptidase D
0.442171	0.037297	-0.037297	-0.485567	-0.1191	-0.645115			0.784278	0.330828	0.45972	1.70012	O89017	O89017	LGMN_MOUSE	Lgmn	Legumain
0.0439496	0.149922	0.0457063	-0.0439496	-0.275879	-0.428167			0.0796621	0.920989	0.0453237	0.225819	O89023	O89023	TPP1_MOUSE	Tpp1	Tripeptidyl-peptidase 1
0.0893731	0.0298867	-0.0298867	0.251878	-0.0828557	-0.263438			0.0296534	0.970466	-0.0138988	-0.0881432	O89051	O89051	ITM2B_MOUSE	Itm2b	Integral membrane protein 2B
-0.0144563	0.0144563	-0.538414	0.0259309	-0.114228	0.0719714			0.73724	0.356587	-0.259819	-1.60793	O89053	O89053	COR1A_MOUSE	Coro1a	Coronin-1A
0.135731	-0.0200281	-0.428301	0.154543	-0.00306702	0.00306702			0.334044	0.679407	-0.144406	-0.809951	O89079	O89079	COPE_MOUSE	Cope	Coatomer subunit epsilon
-0.456573	0.170717	-0.166921	0.626306	-0.370018	0.166921			1.692	0.114567	-0.652486	-3.72849	O89086	O89086	RBM3_MOUSE	Rbm3	RNA-binding protein 3
0.077342	0	-0.0858736	-0.379616	0.134071	-0.385326			0.968676	0.257124	0.296827	2.06795	O89106	O89106	FHIT_MOUSE	Fhit	Bis(5'-adenosyl)-triphosphatase
0.332759	-0.199438	-0.349306	-0.0718651	0.335722	0.0718651			0.290086	0.715796	0.172871	0.717456	O89112	O89112	LANC1_MOUSE	Lancl1	Glutathione S-transferase LANCL1
0.379646	-0.100449	-0.0425386	0.0826416	0.0425386	-0.371368			0.625286	0.423149	0.256274	1.38965	P00405	P00405	COX2_MOUSE	Mtco2	Cytochrome c oxidase subunit 2
0.034451	-0.197637	-0.259629	0.0199227	0.134228	-0.0199227			0.0934585	0.907938	0.0355625	0.261829	P00493	P00493	HPRT_MOUSE	Hprt1	Hypoxanthine-guanine phosphoribosyltransferase
-0.121016	0.432786	0.121016	0.241404	-0.446974	-0.173892			0.578462	0.456251	-0.315757	-1.29836	P00920	P00920	CAH2_MOUSE	Ca2	Carbonic anhydrase 2
0.144121	0.393741	-0.0206785	0.0206785	-0.411563	-0.0723925			0.409548	0.599282	-0.210049	-0.964419	P01027	P01027	CO3_MOUSE	C3	Complement C3
1.10071	-0.208705	0.208705	-0.908183	0.890426	-0.856811			1.77947	0.101303	1.39118	3.96441	P01831	P01831	THY1_MOUSE	Thy1	Thy-1 membrane glycoprotein
-0.0370669	0.381291	0.0370669	-0.0898089	-0.105472	0.0987515			0.505767	0.512667	-0.165235	-1.15592	P01837	P01837	IGKC_MOUSE	Igkc	Immunoglobulin kappa constant
0.0812931	0.529124	-0.339006	-0.207758	-0.0812931	0.0850306			0.430831	0.576044	-0.248468	-1.00719	P01867	P01867	IGG2B_MOUSE	Ighg2b	Immunoglobulin heavy constant gamma 2B
0.0491652	0.0436034	-0.126837	-0.187985	0.0749278	-0.0436034			0.266405	0.740775	0.0617469	0.666623	P01887	P01887	B2MG_MOUSE	B2m	Beta-2-microglobulin
-0.0432606	0.174315	-0.3857	0.11662	-0.113973	0.0432606			1.23645	0.179563	-0.292377	-2.63278	P01897	P01897	HA1L_MOUSE	H2-L	H-2 class I histocompatibility antigen, L-D alpha chain
-0.122246	0.105467	0.0741515	0.201397	-0.178902	-0.0741515			0.618314	0.426667	-0.153237	-1.37607	P01901	P01901;Q8HWB2	HA1B_MOUSE	H2-K1	H-2 class I histocompatibility antigen, K-B alpha chain
-0.0129733	1.02347	0.410123	0.0129733	-0.722181	-0.12376			0.349587	0.663238	-0.412571	-0.842154	P01942	P01942	HBA_MOUSE	Hba	Hemoglobin subunit alpha
-0.249177	0.000479698	-0.000479698	0.00829411	-0.0868559	0.0655222			0.83911	0.305035	-0.136936	-1.80826	P02301;P68433;P84228;P84244	P84244;P02301;P84228;P68433	H31_MOUSE;H32_MOUSE;H33_MOUSE;H3C_MOUSE	H3-3b;H3-5;H3c11;H3c15	Histone H3.3C
-0.0527477	0.123785	-0.0868435	-0.0258684	0.0258684	0.0322285			0.67238	0.39165	-0.0812893	-1.48138	P02463	Q63ZW6;P02463	CO4A1_MOUSE	Col4a1	Collagen alpha-1(IV) chain
0.0316024	0.228075	0.137613	-0.15579	-0.0548978	-0.0316024			0.0679846	0.932103	0.024545	0.194727	P02468	P02468	LAMC1_MOUSE	Lamc1	Laminin subunit gamma-1
0.158978	0.292183	-0.0855694	-0.170772	-0.01542	0.01542			0.0595513	0.941105	-0.0262807	-0.171898	P02469	P02469	LAMB1_MOUSE	Lamb1	Laminin subunit beta-1
-4.15713	0.738831	3.13881	-0.197363	0.197363	-3.68214			0.111586	0.89365	0.773238	0.308052	P02535	P02535	K1C10_MOUSE	Krt10	Keratin, type I cytoskeletal 10
0.322421	0.0907631	-0.522777	0.290984	-0.364599	-0.0907631			0.433334	0.57394	-0.285313	-1.0122	P03888	P03888	NU1M_MOUSE	Mtnd1	NADH-ubiquinone oxidoreductase chain 1
0.0420527	-0.0420527	-0.248249	-0.186491	0.509646	0.196245			0.171074	0.841457	0.111917	0.452425	P03930	P03930	ATP8_MOUSE	Mtatp8	ATP synthase protein 8
-0.902796	0.195719	-0.195719	1.04487	-0.275963	0.748609			1.54495	0.12848	-1.12123	-3.3521	P03975	P03975	IGEB_MOUSE	Iap	IgE-binding protein
-3.65371	1.04228	1.38227	-0.588258	0.588258	-2.87168			0.0432215	0.956977	0.244821	0.126728	P04104	P04104	K2C1_MOUSE	Krt1	Keratin, type II cytoskeletal 1
0.999223	1.00152	0.27722	-1.11775	-0.27722	-0.583498			0.314732	0.696741	0.566317	0.769588	P04370	P04370	MBP_MOUSE	Mbp	Myelin basic protein
-0.456684	0.327396	-0.383429	0.609315	-0.327396	0.477191	+	Trka+_IB4+	3.18181	0.0193043	-0.86047	-9.60053	P04627	P04627	ARAF_MOUSE	Araf	Serine/threonine-protein kinase A-Raf
-0.323133	1.16951	0.390785	-0.317678	-0.134446	0			0.24152	0.763419	-0.306208	-0.612311	P04919	P04919	B3AT_MOUSE	Slc4a1	Band 3 anion transport protein
-0.375789	0.136028	0.13081	-0.0247271	0.0247271	-0.80271			0.182171	0.829686	0.157052	0.478309	P04925	P04925	PRIO_MOUSE	Prnp	Major prion protein
0.396377	0.00314665	-0.16578	-0.00314665	-0.29293	0.0377393			0.0541943	0.945404	-0.0333573	-0.157225	P05063	P05063	ALDOC_MOUSE	Aldoc	Fructose-bisphosphate aldolase C
0.0559163	-0.0559163	-0.225788	-0.217144	0.228734	0.239276			0.056708	0.942537	0.0308819	0.164127	P05064	P05064;A6ZI47	ALDOA_MOUSE	Aldoa	Fructose-bisphosphate aldolase A
0.547243	-0.397649	0.0638876	-0.335832	0.712734	-0.0638876			1.48858	0.136805	0.707078	3.214	P05132	P05132	KAPCA_MOUSE	Prkaca	cAMP-dependent protein kinase catalytic subunit alpha
-0.0731544	0.239093	-0.303795	0.132533	-0.505859	0.0731544			1.52388	0.130371	-0.44253	-3.30008	P05201	P05201	AATC_MOUSE	Got1	Aspartate aminotransferase, cytoplasmic
-0.0368915	0.0368915	-0.391581	0.122882	-0.0432506	0.0993571			0.950363	0.262417	-0.243618	-2.03082	P05202	P05202	AATM_MOUSE	Got2	Aspartate aminotransferase, mitochondrial
0	0.544839	-0.83519	0.305995	-0.140157	-0.1768			0.756079	0.346976	-0.549794	-1.6448	P05480	Q04736;P06240;P39688;P05480	SRC_MOUSE	Src	Proto-oncogene tyrosine-protein kinase Src
-0.216639	-0.00812912	-0.391007	0.00812912	0.0468731	0.400311			0.802887	0.319944	-0.320361	-1.73673	P05977	P05977	MYL1_MOUSE	Myl1	Myosin light chain 1/3, skeletal muscle isoform
-0.0721803	0.0721803	-0.414433	0.215179	-0.185925	0.408817			1.5056	0.134014	-0.456238	-3.25534	P06151	P06151	LDHA_MOUSE	Ldha	L-lactate dehydrogenase A chain
0.176031	0.252055	-0.147476	0.147476	-0.316646	-0.35904			0.17465	0.837676	-0.109527	-0.460799	P06728	P06728	APOA4_MOUSE	Apoa4	Apolipoprotein A-IV
0.260247	0.00649881	-0.128767	-0.127288	0.00529528	-0.00529528			0.290866	0.715229	0.0876198	0.719117	P06745	P06745	G6PI_MOUSE	Gpi	Glucose-6-phosphate isomerase
-0.0518265	0.234206	-0.461803	0.416929	-0.713155	0.0518265			1.36768	0.151553	-0.643249	-2.92829	P06797	P06797	CATL1_MOUSE	Ctsl	Procathepsin L
0.135074	-0.218266	0.0214882	-0.0214882	0.187959	-0.0613689			1.29997	0.167877	0.215214	2.77405	P06801	P06801	MAOX_MOUSE	Me1	NADP-dependent malic enzyme
0.425607	-0.635007	0	-0.417141	-0.68756	-0.376737			0.510061	0.508646	0.388978	1.16437	P06837	P06837	NEUM_MOUSE	Gap43	Neuromodulin
-0.0686731	0.422101	0.260238	0.0686731	-0.399847	-0.22054			0.235622	0.771224	-0.159506	-0.599291	P06909	P06909	CFAH_MOUSE	Cfh	Complement factor H
0.0115166	-0.0115166	0.0615139	0.125793	-0.67249	-0.459315			0.103303	0.903167	-0.0848068	-0.287077	P07091	P07091	S10A4_MOUSE	S100a4	Protein S100-A4
0.379871	-0.158642	0.837673	0.111278	-0.184704	-0.111278			0.575726	0.458908	0.397161	1.29302	P07214	P07214	SPRC_MOUSE	Sparc	SPARC
-0.372761	0.0132823	0.669387	1.25288	-0.142625	-0.0132823			0.281577	0.727273	-0.366294	-0.69928	P07309	P07309	TTHY_MOUSE	Ttr	Transthyretin
0	0.965511	0.608084	-0.33766	-1.49359	-0.509581			0.161371	0.850255	-0.334591	-0.42955	P07310	P07310	KCRM_MOUSE	Ckm	Creatine kinase M-type
-0.276135	0.330232	-0.413105	0.332333	-0.582581	0.276135	+	Trka+_IB4+	2.90689	0.0374933	-0.73684	-8.14031	P07356	P07356	ANXA2_MOUSE	Anxa2	Annexin A2
-0.300169	0.135618	0.404859	0.565498	-0.379575	-0.135618			0.362834	0.650078	-0.280128	-0.869421	P07724	P07724	ALBU_MOUSE	Alb	Albumin
-0.698489	-0.584126	1.68882	-0.444124	-1.68882	-0.765383			0.133564	0.873506	0.365048	0.362598	P07744	P07744	K2C4_MOUSE	Krt4	Keratin, type II cytoskeletal 4
0.0691862	0.471955	0.277233	-0.0691862	-0.404696	-0.246086			0.0859854	0.915163	-0.071653	-0.242417	P07758;Q00896	P07758;Q00896	A1AT1_MOUSE;A1AT3_MOUSE	Serpina1a;Serpina1c	Alpha-1-antitrypsin 1-1
0.0490742	0.332747	-0.324561	0.21441	-0.315358	-0.0490742			1.0206	0.240883	-0.362976	-2.17413	P07759	P07759	SPA3K_MOUSE	Serpina3k	Serine protease inhibitor A3K
0.154607	0.151372	-0.578648	-0.151372	-0.164882	0.189271			0.472224	0.539426	-0.259398	-1.08965	P07901	P07901	HS90A_MOUSE	Hsp90aa1	Heat shock protein HSP 90-alpha
0.542525	-0.167698	0.046	-0.300725	0.371283	-0.046			1.40379	0.144712	0.491411	3.01221	P08003	P08003	PDIA4_MOUSE	Pdia4	Protein disulfide-isomerase A4
0.603774	0	0.154723	-0.179873	-0.367885	-0.484528			0.486891	0.528363	0.351671	1.11868	P08030	P08030	APT_MOUSE	Aprt	Adenine phosphoribosyltransferase
-0.562134	-0.722973	0.856375	-3.26834	-0.680287	0			0.470017	0.540919	1.20175	1.08528	P08071	P08071	TRFL_MOUSE	Ltf	Lactotransferrin
0.669365	-0.0054512	-0.0617428	0.0054512	0.24966	-0.0715742			0.657474	0.399618	0.309619	1.45234	P08113	P08113	ENPL_MOUSE	Hsp90b1	Endoplasmin
-0.158625	0.0081768	0.418251	-0.0081768	0.043786	-0.0772743			0.301688	0.706429	0.126896	0.74209	P08121	P08121	CO3A1_MOUSE	Col3a1	Collagen alpha-1(III) chain
-0.0815043	0.32347	0.267587	0.00397444	-0.106841	-0.00397444			0.192742	0.814997	-0.0814091	-0.502701	P08122	P08122	CO4A2_MOUSE	Col4a2	Collagen alpha-2(IV) chain
-0.166392	0.166392	-0.467946	0.46231	-0.415513	0.504373			2.17109	0.0750539	-0.727642	-5.15013	P08207	P08207	S10AA_MOUSE	S100a10	Protein S100-A10
0.221879	0.00869608	0.00368643	-0.00368643	-0.0465589	-0.35593			0.536728	0.485996	0.176642	1.21674	P08226	P08226	APOE_MOUSE	Apoe	Apolipoprotein E
0.428023	0.228144	-0.0439672	0.0439672	-0.152773	-0.0853701			0.0248349	0.974059	0.0148474	0.074192	P08228	P08228	SODC_MOUSE	Sod1	Superoxide dismutase [Cu-Zn]
-0.00715876	0.00715876	-0.0803971	0.0228295	0.320531	-0.0245185			0.24108	0.76378	0.0758352	0.611341	P08249	P08249	MDHM_MOUSE	Mdh2	Malate dehydrogenase, mitochondrial
0.835169	-0.026474	0.026474	-1.19758	0.600937	-1.24673			1.31859	0.164511	1.31112	2.81609	P08551	P08551	NFL_MOUSE	Nefl	Neurofilament light polypeptide
0.676469	0.0331578	-0.0331578	-0.930386	0.451793	-0.863508			1.19446	0.189443	0.951947	2.5411	P08553	P08553	NFM_MOUSE	Nefm	Neurofilament medium polypeptide
0.301469	0.00592804	-0.00592804	0.0220366	-0.476191	-0.407297			0.0884207	0.913919	0.0662273	0.248767	P08556	P08556;Q61411	RASN_MOUSE	Nras	GTPase NRas
-0.0066123	0.0899577	0.0066123	0.0582786	-0.324032	-0.568143			0.0455183	0.953952	0.0319583	0.133162	P08752	P08752	GNAI2_MOUSE	Gnai2	Guanine nucleotide-binding protein G(i) subunit alpha-2
-0.020669	0.0546446	-1.10272	-0.0276346	0	0.134781			0.511247	0.507732	-0.428392	-1.1667	P08775	P08775	RPB1_MOUSE	Polr2a	DNA-directed RNA polymerase II subunit RPB1
0	0.0707393	-0.832924	-0.060029	0.449968	-0.446918			0.0144496	0.987454	0.0177508	0.0436494	P09041	P09041	PGK2_MOUSE	Pgk2	Phosphoglycerate kinase 2
0.0725079	0.0632753	-0.0632753	0.170877	-0.159541	-0.128621			0.315879	0.696089	-0.0852801	-0.771997	P09055	P09055	ITB1_MOUSE	Itgb1	Integrin beta-1
0.330105	0.0157208	-0.20819	-0.0157208	-0.0408301	0.118268			0.0252918	0.974712	-0.0123943	-0.0755207	P09103	P09103	PDIA1_MOUSE	P4hb	Protein disulfide-isomerase
0.438324	-0.119075	0.661977	-0.539276	0.119075	-0.370054			1.70377	0.112855	0.749261	3.7597	P09242	P09242	PPBT_MOUSE	Alpl	Alkaline phosphatase, tissue-nonspecific isozyme
-0.0495739	0.0675659	-0.378255	0.161275	-0.123216	0.0495739			1.23174	0.180211	-0.276486	-2.62245	P09405	P09405	NUCL_MOUSE	Ncl	Nucleolin
0.304989	-0.0201545	-0.169736	-0.251835	0.0201545	0.0257297			0.340752	0.673704	0.133889	0.823877	P09411	P09411	PGK1_MOUSE	Pgk1	Phosphoglycerate kinase 1
0.0363016	-0.434166	0.164033	-0.0870523	0.30656	-0.0363016			1.1321	0.204787	0.354805	2.40725	P09528	P09528	FRIH_MOUSE	Fth1	Ferritin heavy chain
-0.73681	0.0792427	-1.30211	0.489217	0	-1.12269			0.332643	0.680578	-0.494897	-0.807035	P09541	P09541	MYL4_MOUSE	Myl4	Myosin light chain 4
-0.194112	-0.407911	0.288451	0.180837	0.239415	-0.180837			0.464771	0.545325	0.247221	1.07487	P09602	P09602	HMGN2_MOUSE	Hmgn2	Non-histone chromosomal protein HMG-17
-0.231376	0.059021	-0.254189	0.208763	-0.059021	0.26084			1.84353	0.094992	-0.357737	-4.14335	P09671	P09671	SODM_MOUSE	Sod2	Superoxide dismutase [Mn], mitochondrial
0.0148945	0.554283	-0.356154	-0.0148945	-0.140504	0.498309			1.1307	0.204648	-0.506487	-2.40428	P09803	P09803	CADH1_MOUSE	Cdh1	Cadherin-1
-0.319508	0.319508	0.791972	-0.600859	-0.599515	-0.339048			0.118479	0.889681	0.16445	0.325328	P09813	P09813	APOA2_MOUSE	Apoa2	Apolipoprotein A-II
0.029458	-0.020205	0	0.210504	-0.696719	-0.220469			0.325645	0.687015	-0.212364	-0.792446	P09925	P09925	SURF1_MOUSE	Surf1	Surfeit locus protein 1
0.5039	-0.242807	-0.206002	-0.319653	0.206002	0.249024			0.427697	0.57933	0.272445	1.00091	P0C027;P0C028	P0C027;P0C028	NUD10_MOUSE;NUD11_MOUSE	Nudt10;Nudt11	Diphosphoinositol polyphosphate phosphohydrolase 3-alpha
0.114223	-0.0623808	0.0623808	-0.155132	-0.222324	0.31792			0.0977036	0.905686	-0.0487089	-0.272761	P0C0S6	Q3THW5;P0C0S6	H2AZ_MOUSE	H2az1	Histone H2A.Z
-0.132784	0.132784	-0.285197	0.152935	-0.234369	0.470939			1.78125	0.100439	-0.469669	-3.96932	P0C1Q2	P0C1Q2	PDE11_MOUSE	Pde11a	Dual 3',5'-cyclic-AMP and -GMP phosphodiesterase 11A
0.0400295	-0.0349293	-0.434842	0.0480175	-0.105483	0.0349293			0.568982	0.464545	-0.182771	-1.27985	P0C605	P0C605	KGP1_MOUSE	Prkg1	cGMP-dependent protein kinase 1
-2.32205	0.105674	-1.84093	0.108842	-0.745277	0			1.66184	0.117121	-1.70759	-3.64928	P0C7L0	P0C7L0	WIPF3_MOUSE	Wipf3	WAS/WASL-interacting protein family member 3
-0.035697	-0.0537882	-0.376626	0.035697	0.0868311	0.23553			0.482973	0.531901	-0.180977	-1.11094	P0CG49;P0CG50;P62983;P62984	P0CG49;P62984;P62983;A0A0A6YW67;P0CG50	RL40_MOUSE;RS27A_MOUSE;UBB_MOUSE;UBC_MOUSE	Rps27a;Uba52;Ubb;Ubc	Polyubiquitin-B
0.0299811	-0.248307	-0.16158	-0.00934458	0.125488	0.00934458			0.273636	0.734203	0.080732	0.682227	P0DP26;P0DP27;P0DP28	P0DP26;P0DP28;Q9D6P8;P0DP27	CALM1_MOUSE;CALM2_MOUSE;CALM3_MOUSE	Calm1;Calm2;Calm3	Calmodulin-1
0	-0.555415	1.2622	0.226739	-0.476553	-0.374413			0.363367	0.649357	0.496246	0.870515	P10107	P10107	ANXA1_MOUSE	Anxa1	Annexin A1
0.209488	-0.0979195	-0.283676	-0.107597	0.0979195	0.247089			0.0103437	0.991978	-0.00594711	-0.0313876	P10126	P10126	EF1A1_MOUSE	Eef1a1	Elongation factor 1-alpha 1
0.0133486	0.168025	0.0259438	-0.169838	-0.119589	-0.0133486			0.0702293	0.931285	-0.0217117	-0.200749	P10493	P10493	NID1_MOUSE	Nid1	Nidogen-1
0.00909042	0.750191	-0.329931	0.327301	-0.520711	-0.00909042			1.11382	0.209217	-0.636651	-2.36853	P10605	P10605	CATB_MOUSE	Ctsb	Cathepsin B
0.0639615	-0.0953822	-0.490537	0.0328574	-0.00725889	0.00725889			0.285098	0.723529	-0.12619	-0.706812	P10630	P10630;P60843	IF4A2_MOUSE	Eif4a2	Eukaryotic initiation factor 4A-II
0.455062	-0.543028	0.224935	-0.422582	0.383987	-0.224935			2.54768	0.052806	0.75151	6.53469	P10637	P10637	TAU_MOUSE	Mapt	Microtubule-associated protein tau
-0.794463	1.13375	-1.07654	0.794463	-1.08642	1.29887	+	Trka+_IB4+	3.51107	0.00533333	-2.0615	-11.6698	P10639	P10639	THIO_MOUSE	Txn	Thioredoxin
0.163439	-0.23926	0.0998874	-0.284686	0.188792	-0.0998874			2.36404	0.0657802	0.358651	5.82557	P10649	P10649	GSTM1_MOUSE	Gstm1	Glutathione S-transferase Mu 1
-0.0865631	0.102292	-0.0950985	0.0865631	-0.416058	0.205935			1.34834	0.154416	-0.330836	-2.88385	P10711	P10711	TCEA1_MOUSE	Tcea1	Transcription elongation factor A protein 1
-0.0270829	0.375206	-0.0181136	0.0181136	0.143415	-0.0363107			0.242378	0.762836	-0.0862637	-0.6142	P10833	P10833;P62071	RRAS_MOUSE	Rras	Ras-related protein R-Ras
0.00728607	0.132227	-0.00728607	0.139782	-0.642854	-0.083065			0.540679	0.483001	-0.277266	-1.22448	P10852	P10852	4F2_MOUSE	Slc3a2	4F2 cell-surface antigen heavy chain
-0.0454726	0.0454726	-0.55323	-0.474612	0.291408	0.316658			0.0670433	0.932968	-0.0649376	-0.192195	P10854;Q64478;Q64525;Q6ZWY9	P10854;Q6ZWY9;Q64525;Q64475;P70696;Q64478;P10853;Q8CGP2;Q8CGP1	H2B1C_MOUSE;H2B1H_MOUSE;H2B1M_MOUSE;H2B2B_MOUSE	H2bc14;H2bc8;H2bc9;Hist2h2bb	Histone H2B type 1-M
-0.00526571	0.218496	0.186769	0.00526571	-0.0515418	-0.0721984			0.0211583	0.977191	-0.00720056	-0.0634546	P10922	P10922	H10_MOUSE	H1-0	Histone H1.0
-0.0257249	0.0257249	-0.448844	0.222316	-0.528202	0.34537			1.36818	0.151636	-0.532061	-2.92946	P11031	P11031	TCP4_MOUSE	Sub1	Activated RNA polymerase II transcriptional coactivator p15
-0.0380063	0.0380063	1.63794	0.203509	-0.114683	-0.177389			0.335696	0.677466	0.473708	0.813385	P11087	P11087	CO1A1_MOUSE	Col1a1	Collagen alpha-1(I) chain
-0.246031	0.246031	-0.551435	0.393865	-0.248229	0.345563			2.44607	0.0593043	-0.677051	-6.13385	P11103	P11103	PARP1_MOUSE	Parp1	Poly [ADP-ribose] polymerase 1
-0.548147	-0.560832	1.00232	0	-0.611468	-0.77006			0.272436	0.735467	0.391198	0.679642	P11247	P11247	PERM_MOUSE	Mpo	Myeloperoxidase
-0.299549	0.299549	0.428119	0.326133	-0.454673	-0.486568			0.151939	0.855859	-0.155072	-0.407079	P11276	P11276	FINC_MOUSE	Fn1	Fibronectin
0.213458	0.129399	0.126969	-0.324084	-0.236228	-0.126969			0.30351	0.707876	0.141951	0.745944	P11352	P11352	GPX1_MOUSE	Gpx1	Glutathione peroxidase 1
0.308939	0.076097	0.0501666	-0.275451	-0.0501666	-1.02482			0.679394	0.386923	0.511038	1.49505	P11404	P11404	FABPH_MOUSE	Fabp3	Fatty acid-binding protein, heart
0.111382	0.127012	0.0875535	-0.0875535	-0.315487	-0.47297			0.179691	0.831552	0.105653	0.472551	P11438	P11438	LAMP1_MOUSE	Lamp1	Lysosome-associated membrane glycoprotein 1
-0.00222111	0.103417	-0.69647	0.00222111	-0.240414	0.255979			0.935884	0.266691	-0.433574	-2.00157	P11499	P07901;P11499	HS90B_MOUSE	Hsp90ab1	Heat shock protein HSP 90-beta
0.0165281	0.0161953	-0.0276108	-0.0332079	0.0893259	-0.0161953			0.42867	0.579081	0.0371504	1.00286	P11531	P11531	DMD_MOUSE	Dmd	Dystrophin
-0.219458	0.201952	-0.359853	0.251297	-0.201952	0.670258			1.81062	0.100137	-0.634923	-4.05075	P11627	P11627	L1CAM_MOUSE	L1cam	Neural cell adhesion molecule L1
-0.149639	-0.162627	-0.979531	0.31753	0.149639	0.471179			0.620098	0.425177	-0.535205	-1.37955	P11798	P11798	KCC2A_MOUSE	Camk2a	Calcium/calmodulin-dependent protein kinase type II subunit alpha
0.00704098	-0.00704098	-0.541711	0.0273123	-0.0995998	0.320399			0.756332	0.347196	-0.32498	-1.6453	P11983	P11983	TCPA_MOUSE	Tcp1	T-complex protein 1 subunit alpha
-0.299035	0.191727	-0.191727	0.254857	-0.362175	0.463531			2.44255	0.0593374	-0.587684	-6.12034	P12023	P12023	A4_MOUSE	App	Amyloid-beta precursor protein
0.465587	-0.0261793	-0.0106525	-0.215488	0.381465	0.0106525			1.02735	0.238658	0.355805	2.18805	P12367	P12367	KAP2_MOUSE	Prkar2a	cAMP-dependent protein kinase type II-alpha regulatory subunit
-0.232143	0.249813	-0.49287	0.591286	-1.23917	0.232143			1.45311	0.139286	-1.01248	-3.12875	P12382	P12382	PFKAL_MOUSE	Pfkl	ATP-dependent 6-phosphofructokinase, liver type
-0.102138	-0.405293	0.32138	0	-0.745414	-0.502713			0.135617	0.871247	0.127278	0.367616	P12658;Q08331	P12658;Q08331	CALB1_MOUSE;CALB2_MOUSE	Calb1;Calb2	Calbindin
0.153162	-0.263012	-0.0205512	0.0205512	0.140678	-0.158657			1.0571	0.228507	0.224802	2.24964	P12787	P12787	COX5A_MOUSE	Cox5a	Cytochrome c oxidase subunit 5A, mitochondrial
0.138815	-0.138815	-0.220383	0.571199	-0.154547	0.440453			0.687973	0.383039	-0.369651	-1.51176	P12815	P12815	PDCD6_MOUSE	Pdcd6	Programmed cell death protein 6
0.408386	-0.347823	-0.106274	0.106274	0.115304	-0.31233			0.708998	0.370942	0.323765	1.55277	P12849	P12849	KAP1_MOUSE	Prkar1b	cAMP-dependent protein kinase type I-beta regulatory subunit
0.720579	-0.334154	0.334154	-0.524309	0.755016	-0.40378	+	Trka+_IB4+	2.66341	0.045	1.024	7.01843	P12960	P12960	CNTN1_MOUSE	Cntn1	Contactin-1
0.220963	-0.169155	-0.190145	0.0371723	-0.0371723	0.166016			0.0292724	0.970933	-0.0134624	-0.0870449	P12970	P12970	RL7A_MOUSE	Rpl7a	Large ribosomal subunit protein eL8
0.113982	-0.179651	0.0535059	-0.0829039	0.00873947	-0.00873947			1.20616	0.18456	0.149174	2.56653	P13020	P13020	GELS_MOUSE	Gsn	Gelsolin
0.126227	0.0894361	-0.146971	-0.0859256	0.0179782	-0.0179782			0.0136637	0.987569	0.00390053	0.0413108	P13595	P13595	NCAM1_MOUSE	Ncam1	Neural cell adhesion molecule 1
0.191171	-0.0201335	-0.2419	-0.272927	0.0602241	0.0201335			0.234648	0.772223	0.0941407	0.597134	P13707	P13707	GPDA_MOUSE	Gpd1	Glycerol-3-phosphate dehydrogenase [NAD(+)], cytoplasmic
-0.0391288	-0.185261	-0.337271	0.959912	0.0391288	0.678763			0.755516	0.346911	-0.596895	-1.6437	P14069	P14069	S10A6_MOUSE	S100a6	Protein S100-A6
0.303986	0.148522	0.00938892	-0.0970144	-0.00938892	-0.106915			0.383386	0.626397	0.119798	0.911423	P14094	P14094	AT1B1_MOUSE	Atp1b1	Sodium/potassium-transporting ATPase subunit beta-1
0.0848837	-0.627486	-0.348397	-0.00563812	0.00563812	0.0858202			0.13663	0.870292	0.0964762	0.370088	P14115	P14115	RL27A_MOUSE	Rpl27a	Large ribosomal subunit protein uL15
0.0991406	-0.0659251	-0.323425	-0.0327926	0.0327926	0.116041			0.186352	0.823705	-0.0696049	-0.487986	P14131	P14131	RS16_MOUSE	Rps16	Small ribosomal subunit protein uS9
0.236476	-0.166394	-0.176286	0.0366769	-0.0366769	0.0531087			0.0842677	0.916191	0.0333738	0.237925	P14148	P14148	RL7_MOUSE	Rpl7	Large ribosomal subunit protein uL30
-0.103469	0.137056	-0.204307	0.135846	-0.205166	0.103469	+	Trka+_IB4+	2.94893	0.0310423	-0.296438	-8.34954	P14152	P14152	MDHC_MOUSE	Mdh1	Malate dehydrogenase, cytoplasmic
0.116328	-0.0809374	-0.308763	0.00553894	0.013937	-0.00553894			0.0882647	0.913741	-0.03252	-0.248361	P14206	P14206	RSSA_MOUSE	Rpsa	Small ribosomal subunit protein uS2
0.424498	0.0283794	-0.300476	-0.115434	0.0402088	-0.0283794			0.164328	0.848139	0.0932213	0.436545	P14211	P14211	CALR_MOUSE	Calr	Calreticulin
0.323091	0.225976	-0.209303	-0.0718093	0.0605264	-0.0605264			0.0507706	0.948467	0.0268914	0.147774	P14231	P14231	AT1B2_MOUSE	Atp1b2	Sodium/potassium-transporting ATPase subunit beta-2
0.0460699	0.59051	-0.799866	-0.0460699	-0.752089	-0.596645			0.479062	0.535297	-0.48456	-1.1032	P14429;P14430;P14431	P14430;P14431;P79568;P14429	HA17_MOUSE;HA18_MOUSE;HA19_MOUSE	H2-Q7;H2-Q8;H2-Q9	H-2 class I histocompatibility antigen, Q7 alpha chain
-0.0321398	0.0321398	-0.590155	0.193402	-0.330653	0.183497			1.25748	0.174302	-0.453996	-2.67922	P14576	P14576;E9PXC0	SRP54_MOUSE	Srp54	Signal recognition particle subunit SRP54
0.806407	-0.654453	0.654453	-0.910922	0.938124	-1.00862	+	Trka+_IB4+	3.61418	0.00564706	1.65766	12.4003	P14602	P14602	HSPB1_MOUSE	Hspb1	Heat shock protein beta-1
-0.0590081	-0.0930953	-0.363194	0.135093	0.0590081	0.223573			0.596289	0.44278	-0.209588	-1.33315	P14685	P14685	PSMD3_MOUSE	Psmd3	26S proteasome non-ATPase regulatory subunit 3
-0.153442	-0.038136	-0.00900984	0.2371	0.00900984	0.140877			0.79403	0.325751	-0.164428	-1.71929	P14733	P14733	LMNB1_MOUSE	Lmnb1	Lamin-B1
-0.0152864	0.102194	-0.441401	0.0848045	-0.4222	0.0152864			1.19746	0.188184	-0.360391	-2.54761	P14824	P14824	ANXA6_MOUSE	Anxa6	Annexin A6
0.345782	-0.0296588	-0.0982604	0.115914	-0.118577	0.0296588			0.00908756	0.993354	0.00434367	0.0276144	P14869	P14869	RLA0_MOUSE	Rplp0	Large ribosomal subunit protein uL10
0.336636	-0.00614405	0.00614405	-0.0995488	0.274676	-0.0193458			1.10268	0.213817	0.247498	2.34502	P14873	P14873	MAP1B_MOUSE	Map1b	Microtubule-associated protein 1B
-1.59036	-0.0116963	-0.872923	0.0116963	-0.712677	0.170377			1.80812	0.0997098	-1.11545	-4.04379	P14901	P14901	HMOX1_MOUSE	Hmox1	Heme oxygenase 1
-1.0527	-0.15767	0.546325	0.15767	-0.334588	0.173069			0.287488	0.719676	-0.338009	-0.711917	P15089	P15089	CBPA3_MOUSE	Cpa3	Mast cell carboxypeptidase A
0.233331	-0.269379	0.0465183	-0.487834	0.40874	-0.0465183			1.40625	0.144041	0.49744	3.01796	P15105	P15105	GLNA_MOUSE	Glul	Glutamine synthetase
0.735169	0	-0.898328	-0.0259013	0.983325	-0.51286			0.300011	0.707591	0.452976	0.73854	P15116	P15116	CADH2_MOUSE	Cdh2	Cadherin-2
-0.18141	0.0695195	-0.499691	0.0705266	-0.0695195	0.331789			1.22993	0.180653	-0.407486	-2.61847	P15331	P15331	PERI_MOUSE	Prph	Peripherin
-0.1533	0.540521	-1.08864	0.822168	-0.677343	0.1533			1.57988	0.120998	-1.14509	-3.43932	P15379	P15379	CD44_MOUSE	Cd44	CD44 antigen
-0.408319	0.14849	0	-0.260877	-0.667487	0.119233			0.700911	0.376776	-0.360884	-1.53699	P15508	P15508	SPTB1_MOUSE	Sptb	Spectrin beta chain, erythrocytic
0.292354	-0.0405536	-0.020474	-0.0770183	0.020474	0.543668			0.069659	0.930859	-0.0445808	-0.199222	P15532	P15532	NDKA_MOUSE	Nme1	Nucleoside diphosphate kinase A
-0.180951	0.414799	0.140232	0.834888	-0.216816	-0.140232			0.680483	0.386279	-0.455663	-1.49717	P15626	P15626	GSTM2_MOUSE	Gstm2	Glutathione S-transferase Mu 2
-0.288348	0.211481	0.33223	0.11386	-0.160306	-0.11386			0.198038	0.8093	-0.109302	-0.514828	P15864	P15864	H12_MOUSE	H1-2	Histone H1.2
0.178113	1.01244	-0.27722	-0.178113	-0.658219	-0.447275			0.304814	0.705961	-0.38146	-0.748698	P16015	P16015	CAH3_MOUSE	Ca3	Carbonic anhydrase 3
0.861927	-0.325356	0.325356	-0.539801	0.498827	-0.38773			2.34287	0.0676129	0.979665	5.74814	P16045	P16045	LEG1_MOUSE	Lgals1	Galectin-1
0.0276914	-0.0309901	-0.509749	0.0129495	-0.0129495	0.169801			0.516363	0.503099	-0.215589	-1.17676	P16054	P16054	KPCE_MOUSE	Prkce	Protein kinase C epsilon type
-0.847777	0.535326	-0.535326	1.15826	-0.840421	0.700387	+	Trka+_IB4+	2.71192	0.0453585	-1.53917	-7.2303	P16110	P16110	LEG3_MOUSE	Lgals3	Galectin-3
0.362418	-0.250395	0.149575	-0.149575	0.275666	-0.277063			2.58572	0.0511562	0.48823	6.69039	P16125	P16125	LDHB_MOUSE	Ldhb	L-lactate dehydrogenase B chain
-0.122466	0.104576	-0.183651	0.386168	-0.104576	0.440381			1.85919	0.093795	-0.447273	-4.18792	P16254	P16254	SRP14_MOUSE	Srp14	Signal recognition particle 14 kDa protein
0.719896	0.772286	-0.152658	-0.235109	0.0727377	-0.0727377			0.0492848	0.950361	0.0585121	0.143654	P16330	P16330	CN37_MOUSE	Cnp	2',3'-cyclic-nucleotide 3'-phosphodiesterase
-0.153934	0.15676	-0.28538	0.361814	0.0378075	-0.0378075			0.923955	0.272062	-0.294091	-1.97754	P16332	P16332	MUTA_MOUSE	Mmut	Methylmalonyl-CoA mutase, mitochondrial
0.173165	-0.0387654	0.0387654	-0.270922	0.28499	-0.793641			1.07005	0.225017	0.533416	2.27661	P16388	P63141;Q61762;P16388;P16390	KCNA1_MOUSE	Kcna1	Potassium voltage-gated channel subfamily A member 1
-0.379476	0.285068	-0.285068	0.606418	-0.510234	0.462795	+	Trka+_IB4+	2.75486	0.04684	-0.84302	-7.42252	P16460	P16460	ASSY_MOUSE	Ass1	Argininosuccinate synthase
-0.0109968	0.0763636	-0.178282	-0.221747	0.0316448	0.0109968			0.0233632	0.974513	-0.00774892	-0.0699037	P16546	P16546	SPTN1_MOUSE	Sptan1	Spectrin alpha chain, non-erythrocytic 1
0.0705795	-0.124631	-0.481337	0.0789328	-0.0705795	0.302082			0.523912	0.496623	-0.245907	-1.1916	P16627	P16627	HS71L_MOUSE	Hspa1l	Heat shock 70 kDa protein 1-like
0.189734	0.396887	-0.440466	0.249663	-0.404535	-0.189734			0.617172	0.427725	-0.370694	-1.37385	P16675	P16675	PPGB_MOUSE	Ctsa	Lysosomal protective protein
0.252648	0.133574	-0.159368	-0.281519	-0.133574	0.239222			0.0742441	0.926424	-0.0438569	-0.211466	P16858	A0A1D5RLD8;S4R1W1;P16858	G3P_MOUSE	Gapdh	Glyceraldehyde-3-phosphate dehydrogenase
0.311781	0.0257807	-0.0257807	0.0381956	-0.103023	-0.19391			0.284138	0.723967	0.104304	0.704759	P17047	P17047	LAMP2_MOUSE	Lamp2	Lysosome-associated membrane glycoprotein 2
-0.0528016	-0.0979962	0.1916	0.0528016	-0.117088	0.25854			0.17312	0.840417	-0.0638781	-0.457219	P17095	P17095	HMGA1_MOUSE	Hmga1	High mobility group protein HMG-I/HMG-Y
-0.110503	-0.0116525	-0.107872	0.107687	0.0116525	0.248634			1.01074	0.243554	-0.183797	-2.15387	P17156	Q61696;P17156;P16627;P17879	HSP72_MOUSE	Hspa2	Heat shock-related 70 kDa protein 2
0.237979	0.0991535	-0.21361	0.0545893	-0.476617	-0.0545893			0.358475	0.653682	-0.1838	-0.860465	P17182	P17182	ENOA_MOUSE	Eno1	Alpha-enolase
1.04955	-0.651165	0.453088	-0.453088	0.486896	-0.738717			2.42469	0.0607337	1.2775	6.05224	P17183	P17183	ENOG_MOUSE	Eno2	Gamma-enolase
-0.038578	0.038578	-0.113424	-0.039423	0.225606	0.109235			0.0352065	0.963974	-0.0115954	-0.104057	P17225	P17225	PTBP1_MOUSE	Ptbp1	Polypyrimidine tract-binding protein 1
-0.123876	0.149368	-0.0914993	0.0914993	-0.134453	0.186761	+	Trka+_IB4+	2.97387	0.0301212	-0.259152	-8.47596	P17426	P17426	AP2A1_MOUSE	Ap2a1	AP-2 complex subunit alpha-1
0.038331	0.000477791	-0.319632	-0.000477791	-0.000498772	0.0934124			0.459053	0.552213	-0.125071	-1.06351	P17427	P17427	AP2A2_MOUSE	Ap2a2	AP-2 complex subunit alpha-2
0.277546	0.136652	-0.0161543	0.0161543	-0.0275736	-0.229614			0.284124	0.723672	0.103542	0.704731	P17439	P17439	GBA1_MOUSE	Gba1	Lysosomal acid glucosylceramidase
-0.141521	-0.0580945	0.580328	0.219932	-0.150504	0.0580945			0.0300572	0.970238	0.0227906	0.0893061	P17563	P17563;Q63836	SBP1_MOUSE	Selenbp1	Methanethiol oxidase
0.0579157	-0.579435	0.174122	-0.195216	-0.0579157	0.0641155			0.674233	0.390384	0.294886	1.48499	P17665	P17665	COX7C_MOUSE	Cox7c	Cytochrome c oxidase subunit 7C, mitochondrial
0.053359	-0.288334	-0.0176134	0.000522614	0.313766	-0.000522614			0.695821	0.37913	0.212615	1.52707	P17710	P17710	HXK1_MOUSE	Hk1	Hexokinase-1
0.0203309	-0.0203309	-0.306325	-0.22761	0.221776	0.185647			0.00107452	0.999381	-0.000641505	-0.00329483	P17742	P17742	PPIA_MOUSE	Ppia	Peptidyl-prolyl cis-trans isomerase A
0.647656	-0.171207	0.171207	-0.375206	0.394601	-0.263636			1.96725	0.0867097	0.674505	4.50476	P17751	P17751	TPIS_MOUSE	Tpi1	Triosephosphate isomerase
-0.0746522	0.24054	0.288078	0.0746522	-0.290369	-0.572294			0.0700277	0.931171	0.0600529	0.200209	P17809	P17809	GTR1_MOUSE	Slc2a1	Solute carrier family 2, facilitated glucose transporter member 1
0.0101686	0.0358577	-0.332631	-0.0101686	-0.156599	0.0635648			0.870444	0.293077	-0.189438	-1.87047	P17879;Q61696	Q61696;P17879	HS71A_MOUSE;HS71B_MOUSE	Hspa1a;Hspa1b	Heat shock 70 kDa protein 1B
-1.56875	-0.318116	0.945755	0.664083	0.0367255	-0.0367255			0.139628	0.868639	-0.298502	-0.377384	P17897	P08905;P17897	LYZ1_MOUSE	Lyz1	Lysozyme C-1
0.557064	0.243235	0.0967135	-0.0967135	-0.140592	-0.204634			0.318	0.694325	0.190433	0.776447	P18242	P18242	CATD_MOUSE	Ctsd	Cathepsin D
0.162518	-0.0906725	0.131704	0.0436115	-0.0436115	-0.186071			0.80604	0.319305	0.161248	1.74294	P18572	P18572	BASI_MOUSE	Bsg	Basigin
0.434576	-0.080256	0.328302	-0.253409	0.080256	-0.955763			1.16253	0.197323	0.710854	2.47225	P18581	P18581	CTR2_MOUSE	Slc7a2	Cationic amino acid transporter 2
-0.023675	0.0155258	-0.676141	0.216897	-0.0155258	0.378817			0.84574	0.303624	-0.442194	-1.82139	P18654	P18654;P18653;Q9WUT3	KS6A3_MOUSE	Rps6ka3	Ribosomal protein S6 kinase alpha-3
0.246343	0.121077	-0.165484	0.0290399	-0.15863	-0.0290399			0.175827	0.837022	-0.0662826	-0.463547	P18760	P18760;P45591	COF1_MOUSE	Cfl1	Cofilin-1
0.0516849	-0.52965	-0.0516849	0.413802	-0.086494	0.452542			0.163945	0.847814	-0.141062	-0.43564	P18872	P18872	GNAO_MOUSE	Gnao1	Guanine nucleotide-binding protein G(o) subunit alpha
0.128445	-0.128445	-0.350131	-0.151412	0.198921	0.191071			0.0363905	0.962863	0.022007	0.107428	P19096	P19096	FAS_MOUSE	Fasn	Fatty acid synthase
0.291121	0.248346	-0.0390882	0.00794411	-0.100949	-0.00794411			0.077523	0.924082	-0.0324208	-0.220167	P19157	P19157	GSTP1_MOUSE	Gstp1	Glutathione S-transferase P 1
-0.0677524	0.0677524	1.89011	0.404594	-0.378819	-0.397881			0.240778	0.764029	0.456359	0.610675	P19221	P19221	THRB_MOUSE	F2	Prothrombin
0.867863	-0.188154	0.188154	-1.59851	0.734199	-1.62559			1.54262	0.128815	1.73416	3.34632	P19246	P19246	NFH_MOUSE	Nefh	Neurofilament heavy polypeptide
0.191	-0.223475	-0.398888	-0.152006	0.152006	0.308693			0.00470192	0.99674	0.00363477	0.0143582	P19253	P19253	RL13A_MOUSE	Rpl13a	Large ribosomal subunit protein uL13
0.688675	0.569436	0.143031	-0.143031	-0.214822	-0.183659			0.127414	0.878519	0.124713	0.34749	P19324	P19324	SERPH_MOUSE	Serpinh1	Serpin H1
0.0759935	-0.10007	0.0278873	-0.000864983	0.000864983	-0.196742			1.03855	0.234871	0.134141	2.21119	P19536	P19536	COX5B_MOUSE	Cox5b	Cytochrome c oxidase subunit 5B, mitochondrial
0.357593	-0.146861	-0.023181	0.023181	0.201106	-0.177609			1.03204	0.236941	0.278936	2.19772	P19783	P19783	COX41_MOUSE	Cox4i1	Cytochrome c oxidase subunit 4 isoform 1, mitochondrial
0.264019	-0.107778	-0.23696	-0.0122437	0.106158	0.0122437			0.203511	0.805241	0.0803315	0.5273	P20029	P20029	BIP_MOUSE	Hspa5	Endoplasmic reticulum chaperone BiP
-0.813808	0.427864	-0.427864	0.457637	-0.507286	0.563731	+	Trka+_IB4+	2.98837	0.0315556	-1.06606	-8.55028	P20060	P20060	HEXB_MOUSE	Hexb	Beta-hexosaminidase subunit beta
0.118656	-0.127226	-0.0426326	0.0426326	0.328628	-0.157262			0.802093	0.320453	0.215502	1.73516	P20108	P20108	PRDX3_MOUSE	Prdx3	Thioredoxin-dependent peroxide reductase, mitochondrial
0.144168	0.0792336	-0.0204883	-0.278594	0.0204883	-0.271661			0.733691	0.357828	0.205063	1.60099	P20152	P20152	VIME_MOUSE	Vim	Vimentin
0.865894	-0.837636	0.679012	-0.47111	0.47111	-1.01502	+	Trka+_IB4+	2.74067	0.0463762	1.4466	7.35848	P20357	P20357	MTAP2_MOUSE	Map2	Microtubule-associated protein 2
-0.642586	0.642586	-0.781834	0.806056	-0.646502	0.934701	+	Trka+_IB4+	3.98914	0	-1.48475	-15.4459	P20444	P20444	KPCA_MOUSE	Prkca	Protein kinase C alpha type
0.252119	0.162442	-0.118079	-0.246422	0.118079	-0.395854			0.541849	0.482443	0.243984	1.22678	P20917	P20917	MAG_MOUSE	Mag	Myelin-associated glycoprotein
0.402768	0.377354	-0.221096	-0.387129	-0.0592098	0.0592098			0.0281976	0.971303	0.0243425	0.0839424	P20918	P20918	PLMN_MOUSE	Plg	Plasminogen
-0.0808129	0.20479	0.0808129	0.188182	-0.134328	-0.118729			0.478974	0.535147	-0.13619	-1.10302	P21107	P21107	TPM3_MOUSE	Tpm3	Tropomyosin alpha-3 chain
0.0075531	-0.0075531	-0.0993023	0.1545	-0.00930691	0.148468			0.990576	0.247712	-0.132157	-2.11257	P21126	P21126	UBL4A_MOUSE	Ubl4a	Ubiquitin-like protein 4A
0.129627	-0.143378	0.164975	0.270508	-0.159006	-0.129627			0.0968364	0.90618	0.0460313	0.270533	P21278	P21278	GNA11_MOUSE	Gna11	Guanine nucleotide-binding protein subunit alpha-11
-0.157575	0.257518	-0.297816	0.306084	-0.454136	0.157575			2.31641	0.0684948	-0.543568	-5.65252	P21279	P21279	GNAQ_MOUSE	Gnaq	Guanine nucleotide-binding protein G(q) subunit alpha
-0.622428	0	-1.10031	-0.130557	-0.652273	0.289801			1.88434	0.0926686	-0.844752	-4.26021	P21300	G5E895;P21300	ALD1_MOUSE	Akr1b7	Aldo-keto reductase family 1 member B7
-0.19055	0.440182	0.171543	0.0888047	-0.192509	-0.0888047			0.478843	0.535087	-0.217233	-1.10276	P21447	P06795;P21447	MDR1A_MOUSE	Abcb1a	ATP-dependent translocase ABCB1
0.286028	0.0232148	-0.110145	-0.18663	0.284782	-0.0232148			0.668469	0.393246	0.215765	1.47376	P21460	P21460	CYTC_MOUSE	Cst3	Cystatin-C
0.0117564	-0.0382285	0.0652232	-0.0991149	-0.0117564	0.724615			0.260685	0.747224	-0.174016	-0.654222	P21614	P21614	VTDB_MOUSE	Gc	Vitamin D-binding protein
-0.125883	0.109152	-0.248276	0.00188065	-0.00188065	0.237741			1.15315	0.198958	-0.241604	-2.45214	P21619	P21619	LMNB2_MOUSE	Lmnb2	Lamin-B2
-0.48855	-0.814344	0.920993	0	-0.451066	0.309165			0.101893	0.904418	0.162186	0.283483	P21812	P21812	MCPT4_MOUSE	Mcpt4	Mast cell protease 4
-0.0722275	0.72846	0.43364	0.0722275	-0.324227	-0.228512			0.189649	0.818454	-0.17833	-0.49559	P21981	P21981	TGM2_MOUSE	Tgm2	Protein-glutamine gamma-glutamyltransferase 2
0.751249	-0.328905	0.380412	-0.260866	0.260866	-0.683011			1.96685	0.0864309	0.888436	4.50355	P21995	P21995	EMB_MOUSE	Emb	Embigin
-0.0759497	-0.371616	-0.266001	0.190196	0.509784	0.0759497			0.114164	0.892465	0.0911013	0.314533	P22315	P22315	HEMH_MOUSE	Fech	Ferrochelatase, mitochondrial
0.296574	-0.0769272	-0.2445	0.0104733	0.195315	-0.0104733			0.255484	0.752365	0.108105	0.642906	P22892	P22892	AP1G1_MOUSE	Ap1g1	AP-1 complex subunit gamma-1
-0.0576015	-0.188691	-0.318731	0.0576015	0.104646	0.253625			0.30043	0.707445	-0.131407	-0.739426	P23116	P23116	EIF3A_MOUSE	Eif3a	Eukaryotic translation initiation factor 3 subunit A
-0.0889926	0.0468316	-0.195735	0.229602	-0.0468316	0.125086			1.61932	0.120334	-0.24436	-3.53942	P23198	P23198	CBX3_MOUSE	Cbx3	Chromobox protein homolog 3
0.126169	0.179986	-0.0223441	-0.0238271	-0.756598	0.0223441			0.422456	0.584709	-0.277092	-0.990393	P23492	P23492	PNPH_MOUSE	Pnp	Purine nucleoside phosphorylase
0.224493	-0.074542	-0.497728	-0.343908	0.241963	0.074542			0.14157	0.867671	0.104212	0.382098	P23506	P23506	PIMT_MOUSE	Pcmt1	Protein-L-isoaspartate(D-aspartate) O-methyltransferase
-0.000123978	0.214143	-0.311688	0.181034	-0.189245	0.000123978			1.24786	0.176239	-0.298786	-2.65793	P23591	P23591	FCL_MOUSE	Gfus	GDP-L-fucose synthase
0.162763	0.502417	-0.162763	-0.515114	0.164484	-0.247243			0.164735	0.847886	0.141475	0.437507	P23927	P23927	CRYAB_MOUSE	Cryab	Alpha-crystallin B chain
0.0510058	-0.351263	-0.0470796	-0.0827994	0.443818	0.0470796			0.662112	0.3966	0.278242	1.46138	P24270	P24270	CATA_MOUSE	Cat	Catalase
0.583034	-0.00619411	-0.0202332	0.00619411	0.209942	-0.0287371			0.690853	0.381979	0.26716	1.51738	P24369	P24369	PPIB_MOUSE	Ppib	Peptidyl-prolyl cis-trans isomerase B
0.113509	-0.00539017	0.0387611	-0.155227	0.00539017	-0.0778685			1.15445	0.198316	0.132049	2.45493	P24452	P24452	CAPG_MOUSE	Capg	Macrophage-capping protein
0.349245	-0.0491161	0.106544	0.0491161	-0.0990324	-0.0504236			0.434877	0.57284	0.135727	1.01529	P24472	P24472	GSTA4_MOUSE	Gsta4	Glutathione S-transferase A4
1.03329	0.543194	0.388407	-0.388407	-0.413138	-0.656964			0.381931	0.627338	0.503578	0.90846	P24526	O08716;P24526;P04117	MYP2_MOUSE	Pmp2	Myelin P2 protein
-0.00302935	-0.0343213	-0.248495	0.00302935	0.112452	0.0565276			0.191362	0.816302	-0.0547692	-0.49953	P24527	P24527	LKHA4_MOUSE	Lta4h	Leukotriene A-4 hydrolase
0.0476723	0.104303	-0.156987	0.0970211	-0.0683146	-0.0476723			0.646175	0.409126	-0.110427	-1.43034	P24547	P24547	IMDH2_MOUSE	Impdh2	Inosine-5'-monophosphate dehydrogenase 2
0.342327	0.0308414	-0.136979	-0.0308414	0.155475	-0.067719			0.428772	0.579131	0.142847	1.00307	P24668	P24668	MPRD_MOUSE	M6pr	Cation-dependent mannose-6-phosphate receptor
-0.108876	0.0662017	-0.311104	0.450177	-0.0662017	0.440128			1.5103	0.133268	-0.480896	-3.26682	P24788	P24788	CD11B_MOUSE	Cdk11b	Cyclin-dependent kinase 11B
-0.0632143	-0.0567522	-0.133997	0.0567522	0.213988	0.0909443			0.0754361	0.925684	-0.0247224	-0.214634	P25233	P25233	NECD_MOUSE	Ndn	Necdin
0.117493	-0.117493	-0.284925	-0.131285	0.347739	0.282281			0.0749811	0.926486	0.0489346	0.213426	P25444	P25444	RS2_MOUSE	Rps2	Small ribosomal subunit protein uS5
0.0933146	-1.59334	-0.0457988	-0.0258861	0.0258861	0.12283			0.402737	0.605783	0.523266	0.950668	P25785	P25785	TIMP2_MOUSE	Timp2	Metalloproteinase inhibitor 2
-0.0225518	0.0365827	-1.02468	-0.448033	0.0225518	-0.481086			0.039322	0.961191	-0.0440466	-0.115741	P25799	P25799	NFKB1_MOUSE	Nfkb1	Nuclear factor NF-kappa-B p105 subunit
-0.189645	0.13379	0.393104	0.529531	-0.171116	-0.13379			0.240697	0.763509	-0.16573	-0.610498	P25976	P25976	UBF1_MOUSE	Ubtf	Nucleolar transcription factor 1
-0.0916791	0.0220952	-0.0849795	-0.00434732	0.00434732	0.11638			0.998933	0.24445	-0.102146	-2.12966	P26039	P26039	TLN1_MOUSE	Tln1	Talin-1
0.146447	0.0473151	0.0792346	-0.0473151	-0.121178	-0.30009			0.441196	0.567401	0.134864	1.02792	P26040	P26040	EZRI_MOUSE	Ezr	Ezrin
0.660492	-0.254597	0.203946	-0.317703	0.539668	-0.203946			2.1781	0.0747782	0.726784	5.17353	P26041	P26040;P26043;P26041	MOES_MOUSE	Msn	Moesin
0.114431	-0.0348072	-0.0569906	0.143898	-0.411612	0.0348072			0.435282	0.57315	-0.166023	-1.0161	P26043	P26043	RADI_MOUSE	Rdx	Radixin
0.182119	0.0175791	-0.0385141	0.0915442	-0.0175791	-0.0537596			0.103538	0.903198	0.0235542	0.287676	P26231	Q61301;P26231	CTNA1_MOUSE	Ctnna1	Catenin alpha-1
-0.0760121	0.597324	-0.908924	0.238377	-1.45579	0.0760121			1.22178	0.183219	-1.11748	-2.6006	P26350	P26350	PTMA_MOUSE	Ptma	Prothymosin alpha
-0.0507331	-0.224046	-0.349443	0.38736	0.0507331	0.298492			0.528072	0.493843	-0.270416	-1.19976	P26369	P26369	U2AF2_MOUSE	U2af2	Splicing factor U2AF 65 kDa subunit
0.117014	-0.0138879	-0.150593	0.00366354	0.241839	-0.00366354			0.253727	0.754017	0.0740493	0.639074	P26443	P26443	DHE3_MOUSE	Glud1	Glutamate dehydrogenase 1, mitochondrial
-0.161061	-0.1475	-0.56229	0.1475	0.185711	0.532598			0.538495	0.48502	-0.356746	-1.2202	P26516	P26516	PSMD7_MOUSE	Psmd7	26S proteasome non-ATPase regulatory subunit 7
0.383972	-0.0698266	-0.0586009	0.0586009	0.113244	-0.126977			0.616836	0.428284	0.192273	1.37319	P26638	P26638	SYSC_MOUSE	Sars1	Serine--tRNA ligase, cytoplasmic
0.341734	-0.0396352	0.282647	0.0396352	-0.41885	-0.473872			0.317841	0.693777	0.226467	0.776114	P26645	P26645	MARCS_MOUSE	Marcks	Myristoylated alanine-rich C-kinase substrate
0.0641899	-0.0641899	-0.616608	-0.420664	0.321666	0.329727			0.0238124	0.973867	-0.0252085	-0.0712139	P26883	P26883	FKB1A_MOUSE	Fkbp1a	Peptidyl-prolyl cis-trans isomerase FKBP1A
-0.0216756	0.0999656	-0.435094	0.0216756	-0.279694	0.228935			1.26094	0.17487	-0.362347	-2.68689	P27048	P27048;P63163	RSMB_MOUSE	Snrpb	Small nuclear ribonucleoprotein-associated protein B
0.0612803	-0.0291071	0.0291071	0.0324364	-0.3372	-0.199709			0.0392658	0.96112	-0.0168111	-0.115582	P27546	P27546	MAP4_MOUSE	Map4	Microtubule-associated protein 4
1.59577	1.49468	0.290716	-0.920261	-0.290716	-0.83293			0.253554	0.754017	0.618093	0.638697	P27573	P27573	MYP0_MOUSE	Mpz	Myelin protein P0
0.197455	0.247834	-0.0443602	0.0443602	-0.0834818	-0.0579844			0.164325	0.847838	-0.0548655	-0.436539	P27601	P27601	GNA13_MOUSE	Gna13	Guanine nucleotide-binding protein subunit alpha-13
0.00456142	-0.00456142	-0.355873	0.0455666	-0.0422688	0.102676			0.695561	0.379128	-0.179087	-1.52656	P27612	P27612	PLAP_MOUSE	Plaa	Phospholipase A-2-activating protein
0.164942	-0.189593	-0.258105	-0.164942	0.249	0.323497			0.0973183	0.905984	0.0622915	0.271771	P27659	P27659;E9PWZ3	RL3_MOUSE	Rpl3	Large ribosomal subunit protein uL3
-0.0439086	0.149837	-0.758519	0.0439086	-0.400437	0.164264			1.16639	0.196388	-0.520291	-2.48052	P27773	P27773	PDIA3_MOUSE	Pdia3	Protein disulfide-isomerase A3
-0.0152984	0.871817	0.365216	-0.170861	-0.547149	0.0152984			0.296879	0.710579	-0.304495	-0.7319	P28063	P28063	PSB8_MOUSE	Psmb8	Proteasome subunit beta type-8
0.41796	-0.103491	0.103491	-0.151973	0.192391	-0.211728			1.78842	0.100455	0.393678	3.98908	P28271	P28271	ACOHC_MOUSE	Aco1	Cytoplasmic aconitate hydratase
0.018961	-0.107492	-0.200331	-0.00874805	0.00874805	0.100412			0.21798	0.79202	-0.0522645	-0.559981	P28352	P28352	APEX1_MOUSE	Apex1	DNA-(apurinic or apyrimidinic site) endonuclease
0.0993195	0.101044	-0.180961	0.142758	-0.163361	-0.0993195			0.48011	0.534696	-0.129828	-1.10527	P28474	P28474	ADHX_MOUSE	Adh5	Alcohol dehydrogenase class-3
0.113745	0.155187	-0.124356	0.255807	-0.113745	-0.171483			0.331975	0.680828	-0.121289	-0.805646	P28481	P28481	CO2A1_MOUSE	Col2a1	Collagen alpha-1(II) chain
0.261906	-0.505656	-0.516015	-0.41912	0	-0.515307			0.791651	0.326142	0.395325	1.71461	P28652	P28652	KCC2B_MOUSE	Camk2b	Calcium/calmodulin-dependent protein kinase type II subunit beta
-0.287953	-0.197181	0.63493	-0.0844374	0.174111	0.0844374			0.357799	0.654232	0.239423	0.859075	P28653	P28653	PGS1_MOUSE	Bgn	Biglycan
-0.0543842	0.212749	0.541271	-0.238799	-0.0698681	0.0543842			0.208277	0.800801	0.129561	0.538112	P28654	P28654	PGS2_MOUSE	Dcn	Decorin
-0.0181251	0.443878	-0.562101	0.586193	-1.04922	0.0181251			1.22169	0.183008	-0.892547	-2.60041	P28656	P28656	NP1L1_MOUSE	Nap1l1	Nucleosome assembly protein 1-like 1
0.242271	-0.0454249	-0.392751	0.0218568	-0.0218568	0.0235333			0.11216	0.893505	-0.0574341	-0.309498	P28658	P28658	ATX10_MOUSE	Atxn10	Ataxin-10
-0.350804	0.112933	-0.36622	0.234715	-0.112933	0.730606			1.43639	0.140366	-0.63607	-3.08896	P28659	P28659	CELF1_MOUSE	Celf1	CUGBP Elav-like family member 1
-0.164813	-0.0141377	-0.221099	0.0141377	0.0843329	0.209952			0.657798	0.399896	-0.17051	-1.45297	P28660	P28660	NCKP1_MOUSE	Nckap1	Nck-associated protein 1
0.208945	-0.382692	-0.189926	-0.181344	0.44754	0.181344			0.496993	0.520497	0.283084	1.13862	P28663	P28663	SNAB_MOUSE	Napb	Beta-soluble NSF attachment protein
0.136077	0.798801	-0.305565	0.209648	-0.470188	-0.136077			0.701988	0.37588	-0.504016	-1.53909	P28665	P28665;A0A0N4SVU1;P28666	MUG1_MOUSE	Mug1	Murinoglobulin-1
0.203074	-0.262604	0.138823	0.0581429	-0.0581429	-1.03284			0.693217	0.379846	0.507019	1.52199	P28667	P28667	MRP_MOUSE	Marcksl1	MARCKS-related protein
0.105561	-0.0953684	-0.166186	-0.316657	0.486905	0.0953684			0.480955	0.534549	0.247646	1.10694	P28738	P28738	KIF5C_MOUSE	Kif5c	Kinesin heavy chain isoform 5C
0.0250998	-0.142636	-0.238735	-0.0250998	0.063591	0.117724			0.0986055	0.905487	-0.0333443	-0.275075	P28740	P28740	KIF2A_MOUSE	Kif2a	Kinesin-like protein KIF2A
-0.062551	-0.190558	-0.155056	0.062551	0.253252	0.271779			0.0691941	0.93136	-0.0360425	-0.197975	P28741	P28741	KIF3A_MOUSE	Kif3a	Kinesin-like protein KIF3A
-0.528629	0.586181	-1.16235	0.528629	-0.569064	0.987874			2.35762	0.0655652	-1.45424	-5.80201	P28867	P28867	KPCD_MOUSE	Prkcd	Protein kinase C delta type
0.169322	-0.146077	-0.224792	0.0164466	0.0530057	-0.0164466			0.139442	0.868248	0.047871	0.376933	P29341	A2A5N3;P29341	PABP1_MOUSE	Pabpc1	Polyadenylate-binding protein 1
-0.792146	0.188905	-0.0638151	0.0638151	-1.01652	0.515118			1.29916	0.167959	-0.880105	-2.77224	P29387	P29387	GBB4_MOUSE	Gnb4	Guanine nucleotide-binding protein subunit beta-4
-0.214228	-0.109044	0.12308	0.111888	0.0608673	-0.0608673			0.025083	0.974019	0.00924778	0.0749135	P29391	P29391	FRIL1_MOUSE	Ftl1	Ferritin light chain 1
-0.252129	0.225136	-1.05353	-0.431907	-0.479773	0			0.792479	0.326086	-0.52622	-1.71624	P29416	P29416	HEXA_MOUSE	Hexa	Beta-hexosaminidase subunit alpha
0.0531073	-0.278373	-0.335094	0.0691671	0.0146103	-0.0146103			0.0301881	0.970493	-0.0145203	-0.0896832	P29595	P29595	NEDD8_MOUSE	Nedd8	NEDD8
-0.0590315	0.456257	3.78276	-0.022398	0.022398	-0.0945091			0.371852	0.637711	1.13559	0.887893	P29699	P29699	FETUA_MOUSE	Ahsg	Alpha-2-HS-glycoprotein
0.431886	-0.16221	0.131505	-0.131505	0.269844	-0.329566			1.98643	0.0849231	0.485505	4.56274	P29758	P29758	OAT_MOUSE	Oat	Ornithine aminotransferase, mitochondrial
-0.680789	-0.510292	0.884398	-0.0908132	0.0908132	-0.443404			0.401999	0.605927	0.44631	0.949177	P29788	P29788	VTNC_MOUSE	Vtn	Vitronectin
1.00745	-0.969179	0.575814	-0.575814	1.03073	-0.666857	+	Trka+_IB4+	2.97401	0.0305846	1.60861	8.47669	P30275	P30275	KCRU_MOUSE	Ckmt1	Creatine kinase U-type, mitochondrial
0.206719	-0.10527	-0.256828	-0.167786	0.248365	0.10527			0.268575	0.738529	0.122014	0.671312	P30416	P30416	FKBP4_MOUSE	Fkbp4	Peptidyl-prolyl cis-trans isomerase FKBP4
-0.493913	0.702503	-0.531657	0.870429	-0.907358	0.493913	+	Trka+_IB4+	2.8347	0.0437241	-1.33326	-7.79204	P30677	P30677	GNA14_MOUSE	Gna14	Guanine nucleotide-binding protein subunit alpha-14
0.364749	0.203118	0.117445	-0.117445	-0.327207	-0.252112			0.165922	0.846595	0.107142	0.44031	P30999	P30999	CTND1_MOUSE	Ctnnd1	Catenin delta-1
-0.0991039	-0.194383	-0.233979	0.171694	0.0991039	0.168565			0.336603	0.677088	-0.126618	-0.815269	P31230	P31230	AIMP1_MOUSE	Aimp1	Aminoacyl tRNA synthase complex-interacting multifunctional protein 1
-0.166525	0.166525	-0.927187	0.224055	-0.746172	0.295963			1.6517	0.117386	-0.842142	-3.62289	P31324	P31324	KAP3_MOUSE	Prkar2b	cAMP-dependent protein kinase type II-beta regulatory subunit
-0.532689	0.644147	2.07954	-0.389762	-0.936935	0.389762			0.00375021	0.997903	-0.0114093	-0.0114643	P31725	P31725	S10A9_MOUSE	S100a9	Protein S100-A9
0.0521045	0.0183043	0.321732	-0.0183043	-0.157242	-0.469121			0.473592	0.538524	0.228572	1.09237	P31750	P31750	AKT1_MOUSE	Akt1	RAC-alpha serine/threonine-protein kinase
0.82113	0.184326	0.0886755	-0.220667	-0.0886755	-0.244786			0.518133	0.502223	0.367419	1.18024	P31786	P31786	ACBP_MOUSE	Dbi	Acyl-CoA-binding protein
0.054172	-0.145043	-0.483994	-0.054172	0.0702252	0.124394			0.182051	0.829378	-0.0949252	-0.478031	P31938	P31938	MP2K1_MOUSE	Map2k1	Dual specificity mitogen-activated protein kinase kinase 1
0.243929	-0.398358	0.0663357	-0.219533	0.196963	-0.0663357			1.65109	0.11713	0.397152	3.62133	P32020	P32020	SCP2_MOUSE	Scp2	Sterol carrier protein 2
-0.0625987	0.0625987	-0.352133	0.305691	-0.238087	0.301703			1.71435	0.110502	-0.440937	-3.78787	P32067	P32067	LA_MOUSE	Ssb	Lupus La protein homolog
-0.0389662	0.0389662	-0.235903	0.34444	-0.10685	0.0553169			1.12031	0.207849	-0.27348	-2.38225	P32233	P32233	DRG1_MOUSE	Drg1	Developmentally-regulated GTP-binding protein 1
-0.0597911	0.0597911	1.9601	1.67327	-0.405571	-0.105779			0.0157373	0.984824	-0.0441828	-0.0474726	P32261	P32261	ANT3_MOUSE	Serpinc1	Antithrombin-III
0.0801606	0.774474	0.136063	-0.0801606	-1.68971	-1.42237			0.1019	0.904714	-0.248477	-0.283502	P32848	P32848	PRVA_MOUSE	Pvalb	Parvalbumin alpha
0.201932	0.178759	-0.0184121	0.0184121	-0.0969443	-0.250313			0.109467	0.895708	0.0465727	0.302709	P32883	P08556;P32883	RASK_MOUSE	Kras	GTPase KRas
0.331353	0.0845795	-0.11275	0.0158367	-0.0476637	-0.0158367			0.0711787	0.930446	0.0287867	0.20329	P32921	P32921	SYWC_MOUSE	Wars1	Tryptophan--tRNA ligase, cytoplasmic
-0.0724077	-0.00132942	-0.462946	0.0253639	0.00132942	0.15161			0.713039	0.368849	-0.236556	-1.56065	P33173	P33173	KIF1A_MOUSE	Kif1a	Kinesin-like protein KIF1A
-0.458159	0.192192	-0.719357	0.362904	-0.192192	0.677964			1.85095	0.0941247	-0.867589	-4.16444	P33175	P33175;P28738;Q61768	KIF5A_MOUSE	Kif5a	Kinesin heavy chain isoform 5A
0.209305	-0.0180779	-0.403678	0.0180779	-0.120874	0.0740662			0.293344	0.714201	-0.129771	-0.72439	P34022	P34022	RANG_MOUSE	Ranbp1	Ran-specific GTPase-activating protein
-0.0377684	0.0515485	0.0334334	0.826099	-0.410261	-0.0334334			0.615593	0.428585	-0.419604	-1.37077	P34152	P34152	FAK1_MOUSE	Ptk2	Focal adhesion kinase 1
0.530679	0.180095	-0.123874	-0.444924	0.0024271	-0.0024271			0.341523	0.673045	0.225496	0.825475	P34884	P34884	MIF_MOUSE	Mif	Macrophage migration inhibitory factor
0.00798988	-0.0549669	-0.377427	0.041111	-0.00798988	0.125247			0.52617	0.494621	-0.162939	-1.19603	P35235	P35235	PTN11_MOUSE	Ptpn11	Tyrosine-protein phosphatase non-receptor type 11
0.176964	0.0999327	-0.0646067	0.0646067	-0.312922	-0.184299			0.132573	0.873886	-0.0602681	-0.360173	P35278	P35278	RAB5C_MOUSE	Rab5c	Ras-related protein Rab-5C
0.226684	0.0301147	-0.038919	0.232539	-0.0880303	-0.0301147			0.129018	0.876633	-0.044268	-0.351441	P35279	P35279	RAB6A_MOUSE	Rab6a	Ras-related protein Rab-6A
-0.188245	-0.385082	-0.722962	0.590443	0	0.171852			0.531471	0.490491	-0.429473	-1.20643	P35282	P35282	RAB21_MOUSE	Rab21	Ras-related protein Rab-21
0.19597	0.831308	-0.720614	-0.362985	-0.242816	-0.19597			0.308895	0.702266	-0.346604	-0.757307	P35288	P35288	RAB23_MOUSE	Rab23	Ras-related protein Rab-23
0.203581	-0.363541	-0.0695119	-0.0565333	0.409501	0.0565333			0.741529	0.353594	0.30237	1.61632	P35290	P35290	RAB24_MOUSE	Rab24	Ras-related protein Rab-24
0.185996	-0.00203371	-0.347275	0.00203371	0.0397782	-0.125487			0.00263841	0.999167	0.00132847	0.00807578	P35293	P35293	RAB18_MOUSE	Rab18	Ras-related protein Rab-18
-0.820775	0.161624	0.707563	-0.407797	-0.689508	-0.161624			0.0908491	0.910377	-0.131641	-0.255076	P35441	P35441	TSP1_MOUSE	Thbs1	Thrombospondin-1
0.203317	-0.116262	-0.130357	-0.0352898	0.351107	0.0352898			0.53277	0.489578	0.18011	1.20898	P35486	P35486	ODPA_MOUSE	Pdha1	Pyruvate dehydrogenase E1 component subunit alpha, somatic form, mitochondrial
-0.709616	-0.920155	0	2.47257	-0.601644	-0.620313			0.270621	0.737459	-0.747788	-0.67573	P35492	P35492	HUTH_MOUSE	Hal	Histidine ammonia-lyase
0.406287	-0.0249095	0.0173192	0.0833602	-0.0173192	-0.0399022			0.385184	0.624079	0.129246	0.91508	P35505	P35505	FAAA_MOUSE	Fah	Fumarylacetoacetase
-0.74869	0	-0.992538	0.22309	-2.62487	0.474244			1.30757	0.166994	-1.68781	-2.79118	P35546	P35546	RET_MOUSE	Ret	Proto-oncogene tyrosine-protein kinase receptor Ret
-0.0537844	-0.141978	-0.145773	0.207544	0.521435	0.0537844			0.104851	0.90183	0.067509	0.291017	P35550	P35550	FBRL_MOUSE	Fbl	rRNA 2'-O-methyltransferase fibrillarin
0.149571	0.0907106	-0.360472	-0.134547	-0.0907106	0.091651			0.283834	0.723856	-0.116475	-0.70411	P35564	P35564	CALX_MOUSE	Canx	Calnexin
0.144321	-0.135961	-0.339778	0.00832129	0.270348	-0.00832129			0.135397	0.870815	0.0702839	0.36708	P35585	P35585	AP1M1_MOUSE	Ap1m1	AP-1 complex subunit mu-1
0.124868	0.0417151	-0.0820889	-0.0473104	0.00291109	-0.00291109			0.0991762	0.905167	0.0180655	0.276537	P35700	P35700	PRDX1_MOUSE	Prdx1	Peroxiredoxin-1
-0.00575256	-0.0690193	-0.04529	0.116249	0.0895376	0.00575256			0.0240861	0.973842	-0.00482909	-0.0720115	P35821	P35821	PTN1_MOUSE	Ptpn1	Tyrosine-protein phosphatase non-receptor type 1
0.126444	-0.181902	-0.25267	0.0205159	0.178297	-0.0205159			0.201456	0.806442	0.0779912	0.522625	P35922	P35922	FMR1_MOUSE	Fmr1	Fragile X messenger ribonucleoprotein 1
0.0394344	-0.0688257	-0.0783548	0.0632563	0.329543	-0.0394344			0.36627	0.646	0.111876	0.876467	P35951	P35951	LDLR_MOUSE	Ldlr	Low-density lipoprotein receptor
0.241925	-0.130169	0.0493078	0.089673	-0.120662	-0.0493078			0.284953	0.723167	0.0867917	0.706502	P35979	P35979	RL12_MOUSE	Rpl12	Large ribosomal subunit protein uL11
0.239551	-0.0911164	-0.241481	-0.0238719	0.0238719	0.0691657			0.053028	0.94632	0.0225881	0.154012	P35980	P35980	RL18_MOUSE	Rpl18	Large ribosomal subunit protein eL18
0.282345	-0.417582	-0.890752	0.371181	-0.715351	-0.282345			0.307999	0.703018	-0.331671	-0.755419	P36371	P36371	TAP2_MOUSE	Tap2	Antigen peptide transporter 2
0.0403309	-0.0403309	-0.343256	0.159835	-0.0629187	0.113741			0.702915	0.375495	-0.199696	-1.5409	P36536	Q9CQC9;P36536	SAR1A_MOUSE	Sar1a	GTP-binding protein SAR1a
-0.0973525	-0.083262	-0.448699	0.155517	0.083262	0.636409			0.674038	0.390112	-0.390485	-1.48461	P36552	P36552	HEM6_MOUSE	Cpox	Oxygen-dependent coproporphyrinogen-III oxidase, mitochondrial
0.402779	0.156997	-1.0953	-0.169958	-0.0569329	0.0569329			0.228355	0.779492	-0.264475	-0.583167	P36916	P36916	GNL1_MOUSE	Gnl1	Guanine nucleotide-binding protein-like 1
0.40195	-0.213401	0.12557	-0.12557	0.300231	-0.304385			2.16159	0.0742694	0.490369	5.11855	P37040	P37040	NCPR_MOUSE	Por	NADPH--cytochrome P450 reductase
0.331189	-0.331189	1.66234	-0.230515	-0.758564	-0.388422			0.446369	0.563381	0.728363	1.03825	P37804	P37804	TAGL_MOUSE	Tagln	Transgelin
0.394344	-0.0437627	0.0437627	-0.194811	0.411336	-0.0672736			1.39567	0.146653	0.385097	2.99324	P38585	P38585	TTL_MOUSE	Ttl	Tubulin--tyrosine ligase
0.0374689	-0.184367	-0.26812	-0.0259991	0.0867395	0.0259991			0.0357332	0.963196	0.0134853	0.105557	P38647	P38647	GRP75_MOUSE	Hspa9	Stress-70 protein, mitochondrial
-0.148006	0.130299	-0.379861	0.288919	-0.130299	0.301498			2.03626	0.0809504	-0.459627	-4.71596	P39053	P39053	DYN1_MOUSE	Dnm1	Dynamin-1
0.590691	0	-0.094275	0.57866	-0.0863481	-0.575847			0.123029	0.883403	0.135752	0.336646	P39054	P39054	DYN2_MOUSE	Dnm2	Dynamin-2
0.00467968	0.207809	0.0487862	-0.00467968	-0.331766	-0.098917			0.351849	0.659762	-0.127504	-0.846821	P39061	P39061	COIA1_MOUSE	Col18a1	Collagen alpha-1(XVIII) chain
-0.680074	-0.0312138	-0.922948	0	-0.739871	0.0727329	+	Trka+_IB4+	3.2544	0.0185556	-0.794804	-10.0246	P39087	P39087	GRIK2_MOUSE	Grik2	Glutamate receptor ionotropic, kainate 2
0.219163	-0.639307	-0.317181	0.229036	0.325765	-0.219163			0.374226	0.63578	0.285727	0.892745	P39098	P39098	MA1A2_MOUSE	Man1a2	Mannosyl-oligosaccharide 1,2-alpha-mannosidase IB
-0.0165219	0.0165219	0.3122	-0.508274	-0.278019	0.0960155			0.209156	0.80043	0.137798	0.5401	P39447	P39447	ZO1_MOUSE	Tjp1	Tight junction protein ZO-1
-0.0141234	0.0141234	-0.285326	0.0296378	-0.0162225	0.148189			0.784424	0.330905	-0.169207	-1.70041	P40124	Q9CYT6;P40124	CAP1_MOUSE	Cap1	Adenylyl cyclase-associated protein 1
0.209773	-0.143159	-0.0184207	-0.207967	0.08705	0.0184207			1.01462	0.242353	0.203703	2.16183	P40142	P40142	TKT_MOUSE	Tkt	Transketolase
1.06132	1.09478	0.179107	-0.399481	-0.179107	-0.655311			0.198972	0.808876	0.340445	0.516962	P40240	P40240	CD9_MOUSE	Cd9	CD9 antigen
0.185595	-0.360443	0.0896425	-0.0495825	0.0495825	-0.599161			1.27091	0.172384	0.444669	2.70905	P40336	P40336	VP26A_MOUSE	Vps26a	Vacuolar protein sorting-associated protein 26A
0.549986	-0.231076	-0.262962	0.231076	0.446502	-0.427666			0.5301	0.491402	0.387064	1.20374	P40630	P40630	TFAM_MOUSE	Tfam	Transcription factor A, mitochondrial
0.30036	0.0389199	-0.03861	0.03861	-0.107793	-0.113396			0.176661	0.83508	0.0632744	0.465494	P41105	P41105	RL28_MOUSE	Rpl28	Large ribosomal subunit protein eL28
0.0507107	-0.0507107	-0.171391	-0.251002	0.196349	0.398669			0.0106403	0.991566	-0.00709565	-0.032277	P41209;Q9R1K9	Q9R1K9;P41209	CETN1_MOUSE;CETN2_MOUSE	Cetn1;Cetn2	Centrin-1
-0.142886	0.0308714	-0.118122	0.263296	-0.0308714	0.0956621			1.37534	0.151139	-0.227236	-2.946	P41216	P41216	ACSL1_MOUSE	Acsl1	Long-chain-fatty-acid--CoA ligase 1
0.0010519	0	-0.88875	-0.530412	-0.687122	-0.414958			0.267302	0.740155	-0.209817	-0.668562	P41233	P41233	ABCA1_MOUSE	Abca1	Phospholipid-transporting ATPase ABCA1
0.0231833	-0.0231833	-0.322	0.180531	-0.0255523	0.120294			0.745016	0.352709	-0.20067	-1.62314	P41234	P41234;P41233	ABCA2_MOUSE	Abca2	ATP-binding cassette sub-family A member 2
0.534504	-0.0920405	0.0682497	-0.0682497	-0.186289	0.0764737			0.313338	0.697226	0.16676	0.76666	P41241	P41241	CSK_MOUSE	Csk	Tyrosine-protein kinase CSK
0.722871	-1.71626	0.301062	-0.412192	-0.301062	-0.47361			1.00296	0.244791	1.10831	2.13791	P41539	P41539	TKN1_MOUSE	Tac1	Protachykinin-1
-0.00299263	0.131413	-0.251197	0.0796299	-0.230126	0.00299263			1.24517	0.177516	-0.232784	-2.652	P42125	P42125	ECI1_MOUSE	Eci1	Enoyl-CoA delta isomerase 1, mitochondrial
0.149908	-0.0422335	-0.036581	0.036581	-0.0872555	0.156452			0.170041	0.842733	-0.0415761	-0.450002	P42208	P42208	SEPT2_MOUSE	Septin2	Septin-2
0.121123	0.174557	-0.302417	0.220431	-0.529096	-0.121123			0.682552	0.385376	-0.328085	-1.5012	P42225	P42225	STAT1_MOUSE	Stat1	Signal transducer and activator of transcription 1
-0.05968	0.05968	-0.615175	0.168629	-0.281241	0.373946			1.30902	0.167458	-0.519451	-2.79446	P42227	P42227	STAT3_MOUSE	Stat3	Signal transducer and activator of transcription 3
0.445731	-0.00740337	0.00740337	0.187372	-0.0179386	-0.0879574			0.267007	0.740037	0.114395	0.667924	P42567	P42567	EPS15_MOUSE	Eps15	Epidermal growth factor receptor substrate 15
-0.00221825	-0.209229	-0.226329	0.288917	0.00221825	0.400643			0.510708	0.50815	-0.235553	-1.16564	P42669	P42669	PURA_MOUSE	Pura	Transcriptional activator protein Pur-alpha
-0.252271	0.252271	-0.62352	0.719837	-0.484544	0.306305			2.06407	0.0794764	-0.879583	-4.80314	P42703	P42703	LIFR_MOUSE	Lifr	Leukemia inhibitory factor receptor
0.00621748	-0.33111	-0.290161	0.0686164	-0.00621748	0.234094			0.170251	0.842505	-0.0872536	-0.450496	P42859	P42859	HD_MOUSE	Htt	Huntingtin
-0.0541687	0.0541687	-0.422021	0.104947	-0.0707541	0.273557			1.12044	0.207951	-0.326539	-2.38252	P42932	P42932	TCPQ_MOUSE	Cct8	T-complex protein 1 subunit theta
-0.168475	0.0818882	0.36302	-0.18081	-0.0580788	0.0580788			0.117982	0.889713	0.059103	0.324087	P43274	P43274	H14_MOUSE	H1-4	Histone H1.4
-0.474347	0.128249	0.602344	0.242582	-0.224876	-0.128249			0.120171	0.887653	-0.113153	-0.329544	P43276	P43276	H15_MOUSE	H1-5	Histone H1.5
0.393743	-0.0576696	0.0852995	-0.0635853	0.0576696	-0.179087			1.14363	0.200777	0.279018	2.4318	P43406	P43406	ITAV_MOUSE	Itgav	Integrin alpha-V
0.160651	0.236539	-0.0111508	0.0111508	-0.15393	-0.105031			0.133402	0.873182	-0.04903	-0.362203	P45376	P45376	ALDR_MOUSE	Akr1b1	Aldo-keto reductase family 1 member B1
0.55488	-0.028142	-0.00250816	0.0655117	0.00250816	-0.295426			0.561247	0.469611	0.270979	1.26474	P45591	P45591	COF2_MOUSE	Cfl2	Cofilin-2
0.557391	0.0206223	-0.121067	-0.0206223	0.171494	-0.175453			0.56472	0.467201	0.26109	1.27153	P45878	P45878	FKBP2_MOUSE	Fkbp2	Peptidyl-prolyl cis-trans isomerase FKBP2
-0.0511632	-0.152429	-0.0729823	0.0511632	0.359659	0.0673232			0.2226	0.787719	0.0898186	0.570329	P45952	P45952	ACADM_MOUSE	Acadm	Medium-chain specific acyl-CoA dehydrogenase, mitochondrial
-0.100516	0.100516	-0.379462	0.330404	-0.124002	0.117559			1.52899	0.129233	-0.384153	-3.31265	P46061	P46061	RAGP1_MOUSE	Rangap1	Ran GTPase-activating protein 1
-0.462892	-0.594385	-0.869267	-0.541027	-0.794247	0.594385			0.57804	0.456805	-0.52846	-1.29754	P46096	P46096	SYT1_MOUSE	Syt1	Synaptotagmin-1
-0.263149	0	0.0996447	0.0615082	-1.11941	-0.389653			0.338983	0.675569	-0.318255	-0.820208	P46412	P46412	GPX3_MOUSE	Gpx3	Glutathione peroxidase 3
-0.288786	0.422842	-0.103004	0.103004	-0.695464	0.44917			1.5302	0.129506	-0.687423	-3.31563	P46414	P46414	CDN1B_MOUSE	Cdkn1b	Cyclin-dependent kinase inhibitor 1B
-0.286456	0.286456	-0.650373	0.310287	-0.328242	0.460674			2.43293	0.0594012	-0.774162	-6.08358	P46460	P46460	NSF_MOUSE	Nsf	Vesicle-fusing ATPase
-0.15094	0.15094	-0.365185	0.291601	-0.237573	0.32119			2.46633	0.0601589	-0.505809	-6.21206	P46467	P46467	VPS4B_MOUSE	Vps4b	Vacuolar protein sorting-associated protein 4B
-0.0259166	0.0259166	-0.452815	0.164353	-0.0632119	0.179552			0.982498	0.251604	-0.303921	-2.09609	P46471	P46471	PRS7_MOUSE	Psmc2	26S proteasome regulatory subunit 7
0.546801	-0.184706	0.0699496	-0.0699496	0.240372	-0.363893			1.4011	0.145584	0.491891	3.00592	P46638	P46638;P62492	RB11B_MOUSE	Rab11b	Ras-related protein Rab-11B
-0.121903	0.255026	-0.203492	0.138084	-1.01213	0.121903			1.00891	0.243108	-0.617513	-2.15011	P46660	P46660	AINX_MOUSE	Ina	Alpha-internexin
0.471565	0.508745	-0.491713	-0.63833	0.347762	-0.347762			0.229353	0.779378	0.268321	0.585387	P46664	P28650;P46664	PURA2_MOUSE	Adss2	Adenylosuccinate synthetase isozyme 2
0.586356	0	-0.950031	-0.122824	0.2129	-0.123743			0.0229679	0.974681	0.0319304	0.0687496	P46735	O88329;P46735	MYO1B_MOUSE	Myo1b	Unconventional myosin-Ib
0.626882	-0.347749	0.234017	-0.436649	0.560671	-0.234017			2.41917	0.0600234	0.813328	6.0313	P46935	P46935	NEDD4_MOUSE	Nedd4	E3 ubiquitin-protein ligase NEDD4
-0.0272927	-0.0335298	-0.152636	0.251369	0.0272927	0.281829			0.891625	0.283969	-0.217435	-1.91271	P46978	P46978	STT3A_MOUSE	Stt3a	Dolichyl-diphosphooligosaccharide--protein glycosyltransferase subunit STT3A
-0.0837131	-0.581042	-0.318064	0.0878377	0.0837131	0.106987			0.0300472	0.969988	0.0227178	0.0892774	P47708	P47708	RP3A_MOUSE	Rph3a	Rabphilin-3A
0.0423379	0.119524	0.09905	-0.0423379	-0.225113	-0.195063			0.0283185	0.97133	0.011384	0.0842917	P47738	P47738	ALDH2_MOUSE	Aldh2	Aldehyde dehydrogenase, mitochondrial
-0.0284724	0.0284724	-0.284732	-0.0421281	0.0423245	0.155468			0.526577	0.495117	-0.137564	-1.19683	P47740	P47740	AL3A2_MOUSE	Aldh3a2	Aldehyde dehydrogenase family 3 member A2
-0.169288	0.022347	-0.235712	0.0909181	-0.0193849	0.0193849			1.27854	0.171685	-0.185678	-2.72604	P47753	P47753	CAZA1_MOUSE	Capza1	F-actin-capping protein subunit alpha-1
0.143729	-0.0357962	-0.326865	0.0752497	-0.0129147	0.0129147			0.228273	0.779267	-0.0828063	-0.582983	P47754	P47754	CAZA2_MOUSE	Capza2	F-actin-capping protein subunit alpha-2
0.0112491	-0.0425649	-0.310759	-0.0112491	0.194014	0.117898			0.133929	0.87262	-0.0565265	-0.363493	P47757	P47757	CAPZB_MOUSE	Capzb	F-actin-capping protein subunit beta
0.0303316	-0.283115	-0.360949	0.0599232	-0.00977516	0.00977516			0.0920209	0.91012	-0.042325	-0.258112	P47758	P47758	SRPRB_MOUSE	Srprb	Signal recognition particle receptor subunit beta
0.0377326	-0.0668712	-0.290466	0.157242	-0.0377326	0.487986			0.697422	0.378527	-0.289608	-1.53019	P47791	P47791	GSHR_MOUSE	Gsr	Glutathione reductase, mitochondrial
-0.279206	0.0835357	-0.356444	0.214568	0.0297618	-0.0297618			0.993933	0.246025	-0.29141	-2.11943	P47802	P47802	MTX1_MOUSE	Mtx1	Metaxin-1
0.0213585	-0.0213585	-0.437819	0.108648	-0.214872	0.290933			0.982433	0.251386	-0.336519	-2.09595	P47809	P47809	MP2K4_MOUSE	Map2k4	Dual specificity mitogen-activated protein kinase kinase 4
0.0271213	-0.0641668	-0.455589	0.0521576	0.00244784	-0.00244784			0.355674	0.656637	-0.137187	-0.854702	P47856	P47856	GFPT1_MOUSE	Gfpt1	Glutamine--fructose-6-phosphate aminotransferase [isomerizing] 1
-0.175315	0.15703	-0.759667	0.130239	-0.130239	0.481729			1.23729	0.179628	-0.611406	-2.63464	P47857	P12382;P47857	PFKAM_MOUSE	Pfkm	ATP-dependent 6-phosphofructokinase, muscle type
-0.861582	0.861582	-1.30031	0.947758	-1.47289	0.992703	+	Trka+_IB4+	3.49162	0.00505263	-2.14561	-11.5367	P47867	P47867	SCG3_MOUSE	Scg3	Secretogranin-3
0.317453	-0.149759	-0.21815	0.0545149	-0.00623226	0.00623226			0.133474	0.873212	0.0606944	0.362379	P47911	P47911	RL6_MOUSE	Rpl6	Large ribosomal subunit protein eL6
0.0572076	-0.00255442	0.00255442	0.211077	-0.713602	-0.618355			0.081802	0.919353	-0.0813357	-0.231454	P47915	P47915;W4VSN7	RL29_MOUSE	Rpl29	Large ribosomal subunit protein eL29
-0.137229	0.0524845	-0.182034	0.289541	-0.0524845	0.258457			1.74867	0.105869	-0.324077	-3.88026	P47934	P47934	CACP_MOUSE	Crat	Carnitine O-acetyltransferase
0.00733376	-0.0987396	-0.00733376	-0.150629	0.109661	0.0482531			0.671498	0.391619	0.103592	1.47966	P47941	P47941	CRKL_MOUSE	Crkl	Crk-like protein
0.469768	-0.758069	0.31943	0.532936	-0.31943	-0.774365			0.4209	0.586045	0.489755	0.987266	P47955	P47955	RLA1_MOUSE	Rplp1	Large ribosomal subunit protein P1
0.0859942	-0.222043	-0.341998	-0.06879	0.06879	0.177921			0.0465518	0.953833	-0.0247672	-0.136048	P47962	P47962	RL5_MOUSE	Rpl5	Large ribosomal subunit protein uL18
-0.0461864	0.0461864	0.0850716	0.386536	-0.257941	-0.195129			0.317907	0.694261	-0.152216	-0.776252	P47963	P47963	RL13_MOUSE	Rpl13	Large ribosomal subunit protein eL13
0.169702	-0.0120153	-0.3559	-0.325132	0.129625	0.0120153			0.168245	0.843991	0.0895198	0.445781	P47964	P47964	RL36_MOUSE	Rpl36	Large ribosomal subunit protein eL36
0.116465	0.0467243	-0.293717	0.0396719	-0.503811	-0.0396719			0.58791	0.45097	-0.242596	-1.3168	P48024	Q9CXU9;P48024	EIF1_MOUSE	Eif1	Eukaryotic translation initiation factor 1
-0.0773206	0.460077	-0.458008	0.219036	-0.828747	0.0773206			1.35399	0.154142	-0.706836	-2.8968	P48036	P48036	ANXA5_MOUSE	Anxa5	Annexin A5
-0.0242062	0.0947924	-0.406446	0.210072	-0.0814447	0.0242062			1.00598	0.243633	-0.280389	-2.1441	P48428	P48428	TBCA_MOUSE	Tbca	Tubulin-specific chaperone A
-0.298721	0.171711	-0.323873	0.239141	-0.171711	0.370754	+	Trka+_IB4+	2.65884	0.0442105	-0.525304	-6.99874	P48678	P48678	LMNA_MOUSE	Lmna	Prelamin-A/C
0.203334	0.210402	-0.164025	0.0751462	-0.159726	-0.0751462			0.305393	0.705625	-0.110273	-0.749922	P48722	P48722	HS74L_MOUSE	Hspa4l	Heat shock 70 kDa protein 4L
-0.0517907	0.183822	-0.243982	0.0517907	-0.0887427	0.355996			1.42893	0.141976	-0.325375	-3.07131	P48758	P48758	CBR1_MOUSE	Cbr1	Carbonyl reductase [NADPH] 1
0.470404	0.445663	-0.350249	-0.186412	0.186412	-0.213315			0.0962638	0.906292	0.0868766	0.269061	P48771	P48771	CX7A2_MOUSE	Cox7a2	Cytochrome c oxidase subunit 7A2, mitochondrial
0.549456	-0.0419989	0.191191	-0.080945	0.0419989	-0.442996			1.07026	0.225143	0.449528	2.27705	P48774	P48774	GSTM5_MOUSE	Gstm5	Glutathione S-transferase Mu 5
-0.0225019	-0.487272	-0.299484	0.0225019	0.360658	0.0531387			0.226221	0.78134	0.150101	0.578413	P48962	Q3V132;P51881;P48962	ADT1_MOUSE	Slc25a4	ADP/ATP translocase 1
0.0977745	-0.0438251	-0.450085	-0.187361	0.190231	0.0438251			0.0132115	0.988099	0.0084273	0.0399634	P49070	P49070	CAMLG_MOUSE	Camlg	Guided entry of tail-anchored proteins factor CAMLG
-0.266062	0.12749	-0.575886	0.214919	-0.12749	0.350422			1.70197	0.112881	-0.55409	-3.7549	P49312	P49312	ROA1_MOUSE	Hnrnpa1	Heterogeneous nuclear ribonucleoprotein A1
-0.0285535	0.0285535	0.24759	-0.176184	0.315381	-0.113068			1.02536	0.239008	0.265038	2.18394	P49442	P49442	INPP_MOUSE	Inpp1	Inositol polyphosphate 1-phosphatase
-0.134749	0.134749	-0.467715	0.174065	-0.193	0.234991			1.8574	0.0938292	-0.446423	-4.18283	P49443	P36993;P49443	PPM1A_MOUSE	Ppm1a	Protein phosphatase 1A
0.166557	-0.0959649	0.0459733	0.0726027	-0.177421	-0.0459733			0.112167	0.8938	0.0348148	0.309514	P49586	P49586	PCY1A_MOUSE	Pcyt1a	Choline-phosphate cytidylyltransferase A
-0.0678735	-0.0995393	-0.347185	0.164923	0.0678735	0.169552			0.571099	0.462515	-0.19404	-1.28399	P49615	P49615	CDK5_MOUSE	Cdk5	Cyclin-dependent kinase 5
-0.0230846	0.0230846	-0.08288	0.257188	-0.0352287	0.255349			1.32279	0.163172	-0.225605	-2.82561	P49722	P49722	PSA2_MOUSE	Psma2	Proteasome subunit alpha type-2
-0.182811	0.311412	-0.498196	0.182811	-0.313259	0.302189			2.39576	0.06192	-0.596893	-5.94322	P49813	P49813	TMOD1_MOUSE	Tmod1	Tropomodulin-1
-0.661966	-0.212258	0.246202	-0.267175	0.212258	0.356441			0.0251089	0.974235	-0.0268377	-0.0749888	P49817	P49817	CAV1_MOUSE	Cav1	Caveolin-1
-2.41097	-0.0062871	-0.271941	0.337577	0.0062871	0.567324			0.694639	0.379341	-1.19175	-1.52476	P50096	P50096	IMDH1_MOUSE	Impdh1	Inosine-5'-monophosphate dehydrogenase 1
0.881121	-0.689308	0.3452	-0.383168	0.346124	-0.3452			2.05248	0.0789571	0.996706	4.76666	P50114	P50114	S100B_MOUSE	S100b	Protein S100-B
0.0587664	0.243087	-0.0154333	-0.0286608	0.0154333	-0.274712			0.0937853	0.90788	0.039684	0.262673	P50136	P50136	ODBA_MOUSE	Bckdha	2-oxoisovalerate dehydrogenase subunit alpha, mitochondrial
-0.209705	0.0682559	-0.323202	0.0394931	0.0354772	-0.0354772			0.795509	0.324182	-0.1899	-1.7222	P50171	P50171	DHB8_MOUSE	Hsd17b8	(3R)-3-hydroxyacyl-CoA dehydrogenase
0.0389428	-0.0145288	-0.314988	-0.0711379	0.0145288	0.0920758			0.292072	0.714639	-0.0893084	-0.721686	P50247	P50247	SAHH_MOUSE	Ahcy	Adenosylhomocysteinase
0.133905	-0.238253	0.105374	-0.105374	0.113563	-0.112884			2.44826	0.0589	0.269784	6.14228	P50285	P50285	FMO1_MOUSE	Fmo1	Flavin-containing monooxygenase 1
-0.0713153	0.0472369	-0.433692	0.225005	-0.0472369	0.0801959			1.03838	0.234431	-0.30156	-2.21082	P50396	P50396	GDIA_MOUSE	Gdi1	Rab GDP dissociation inhibitor alpha
0.0212617	-0.0212617	-0.302438	0.260798	-0.150886	0.135651			1.01773	0.242211	-0.269083	-2.16824	P50427	P50427	STS_MOUSE	Sts	Steryl-sulfatase
0.0242767	0.617973	-0.11985	0.47201	-0.310534	-0.0242767			1.06139	0.227314	-0.490605	-2.25856	P50428	P50428	ARSA_MOUSE	Arsa	Arylsulfatase A
-0.128176	0.802204	-0.325831	0.379374	-0.593035	0.128176			1.5221	0.130875	-0.785599	-3.29572	P50429	P50429	ARSB_MOUSE	Arsb	Arylsulfatase B
-0.0672512	0.853946	0.966211	-0.845274	0	-0.473014			0.300579	0.707582	0.454434	0.739742	P50446	P50446;Q9Z331;Q8BGZ7;Q6IFZ8;A0A2R8VHP3	K2C6A_MOUSE	Krt6a	Keratin, type II cytoskeletal 6A
0.0380383	-0.0380383	-0.400432	0.0924711	-0.081624	0.210533			0.724693	0.361839	-0.236328	-1.58341	P50516	P50516	VATA_MOUSE	Atp6v1a	V-type proton ATPase catalytic subunit A
0.0392227	-0.0692387	-0.340567	-0.0251837	0.0251837	0.0456314			0.230833	0.777892	-0.0757898	-0.588675	P50518	P50518	VATE1_MOUSE	Atp6v1e1	V-type proton ATPase subunit E 1
0.224102	-1.66502	1.15722	-0.0822349	0.0822349	-0.440039			0.973054	0.255689	1.21695	2.07685	P50543	P50543	S10AB_MOUSE	S100a11	Protein S100-A11
0.27436	-0.216116	-0.035852	0.0318532	0.333306	-0.0318532			0.897184	0.282844	0.262643	1.92383	P50544	P50544	ACADV_MOUSE	Acadvl	Very long-chain specific acyl-CoA dehydrogenase, mitochondrial
0.249835	0.0625381	-0.153225	0.256926	-0.239501	-0.0625381			0.306539	0.704864	-0.133272	-0.752339	P50580	P50580	PA2G4_MOUSE	Pa2g4	Proliferation-associated protein 2G4
-0.0790997	-0.62378	0.127604	0.221925	0.0790997	-0.188869			0.40246	0.605832	0.239443	0.950108	P51125	P51125	ICAL_MOUSE	Cast	Calpastatin
0.157512	0.173721	-0.290108	0.247695	-0.376972	-0.157512			0.550735	0.477564	-0.257824	-1.24417	P51150	P51150	RAB7A_MOUSE	Rab7a	Ras-related protein Rab-7a
0.283966	-0.139224	0.065804	-0.117922	0.283587	-0.065804			1.86414	0.0929832	0.318769	4.20208	P51174	P51174	ACADL_MOUSE	Acadl	Long-chain specific acyl-CoA dehydrogenase, mitochondrial
0.316197	-0.0566177	-0.0409651	0.178068	0.0409651	-0.0640354			0.255606	0.752541	0.0862608	0.643171	P51410	A0A140T8T4;P51410	RL9_MOUSE	Rpl9	Large ribosomal subunit protein uL6
-0.490086	0.490086	-0.778033	0.669765	-0.705141	0.77741	+	Trka+_IB4+	3.3842	0.0136667	-1.30351	-10.8271	P51432	P51432	PLCB3_MOUSE	Plcb3	1-phosphatidylinositol 4,5-bisphosphate phosphodiesterase beta-3
-0.689364	0	0.0916162	-0.432996	-0.482183	-0.17516			0.23269	0.775784	-0.157259	-0.592797	P51569	P51569	AGAL_MOUSE	Gla	Alpha-galactosidase A
-0.186266	-0.0255485	-0.393587	0.193912	0.0255485	0.281582			1.03705	0.234596	-0.33475	-2.20808	P51660	P51660	DHB4_MOUSE	Hsd17b4	Peroxisomal multifunctional enzyme type 2
-0.0095849	0.349237	0.0095849	0.27047	-0.242457	-0.343539			0.300896	0.707075	-0.172875	-0.740413	P51855	P51855	GSHB_MOUSE	Gss	Glutathione synthetase
0.0779061	0.189335	-0.0779061	0.297333	-0.371398	-0.123079			0.601754	0.437849	-0.244996	-1.3438	P51859	P51859	HDGF_MOUSE	Hdgf	Hepatoma-derived growth factor
0.110883	-0.0209594	-0.482402	0.000700474	-0.000700474	0.265053			0.431485	0.575168	-0.205671	-1.0085	P51863	P51863	VA0D1_MOUSE	Atp6v0d1	V-type proton ATPase subunit d 1
0.698675	-0.0713921	0.0713921	-0.189469	0.313249	-0.172427			1.27271	0.172391	0.505535	2.71304	P51880	P51880	FABP7_MOUSE	Fabp7	Fatty acid-binding protein, brain
0.185737	-0.269902	0.000773907	-0.000773907	0.207898	-0.0533547			1.06864	0.225167	0.23948	2.27367	P51881	P51881	ADT2_MOUSE	Slc25a5	ADP/ATP translocase 2
-0.069293	0.165673	0.466644	0.069293	-0.142887	-0.268658			0.154175	0.854617	0.0960519	0.412427	P51885	P51885	LUM_MOUSE	Lum	Lumican
-0.147626	0.20682	0.0250335	0.333917	-0.211532	-0.0250335			1.05107	0.230057	-0.283276	-2.23711	P51954	P51954	NEK1_MOUSE	Nek1	Serine/threonine-protein kinase Nek1
0.135304	-0.207783	-0.0882704	0.294262	0.0882704	-0.174118			0.158555	0.852229	0.0743144	0.422864	P52019	P52019	ERG1_MOUSE	Sqle	Squalene monooxygenase
-0.43524	0.29061	-0.435887	0.509835	-0.29061	0.490357	+	Trka+_IB4+	3.18281	0.0169778	-0.817513	-9.60629	P52194	P52194	CLGN_MOUSE	Clgn	Calmegin
0.112481	-0.526386	0.41747	-0.561671	-0.112481	-0.16965			1.31952	0.16483	0.558392	2.81819	P52196	P52196	THTR_MOUSE	Tst	Thiosulfate sulfurtransferase
0.026474	-0.00823927	-0.399793	0.157282	0.00601006	-0.00601006			0.497653	0.519454	-0.170114	-1.13993	P52293	P52293	IMA1_MOUSE	Kpna2	Importin subunit alpha-1
-0.0660934	0.516788	-0.0263472	1.33226	0.0263472	-0.0421791			0.713195	0.369113	-0.62432	-1.56096	P52332	P52332	JAK1_MOUSE	Jak1	Tyrosine-protein kinase JAK1
0.0172381	0.00179148	-0.385322	0.400032	-0.265492	-0.00179148			0.897924	0.283059	-0.344536	-1.92531	P52432	P52432	RPAC1_MOUSE	Polr1c	DNA-directed RNA polymerases I and III subunit RPAC1
-0.0588918	0.100958	0.0385385	0.215149	-0.214723	-0.0385385			0.755023	0.347178	-0.170882	-1.64273	P52479	P52479	UBP10_MOUSE	Usp10	Ubiquitin carboxyl-terminal hydrolase 10
0.407628	0.0136981	-0.123282	-0.0903068	0.368399	-0.0136981			0.644248	0.409676	0.247684	1.42659	P52480	P52480	KPYM_MOUSE	Pkm	Pyruvate kinase PKM
0.087297	0.0426393	-0.507037	-0.0986314	-0.0426393	0.0850816			0.362107	0.650835	-0.163823	-0.867927	P52503	P52503	NDUS6_MOUSE	Ndufs6	NADH dehydrogenase [ubiquinone] iron-sulfur protein 6, mitochondrial
-0.319503	-0.0681462	0	-0.30522	0.0435114	0.332248			0.131876	0.874637	-0.0782911	-0.358463	P52633	P52633	STAT6_MOUSE	Stat6	Signal transducer and transcription activator 6
0.527664	-0.0633168	0.0633168	-0.176642	0.206007	-0.285773			1.35903	0.153562	0.440906	2.90837	P52760	P52760	RIDA_MOUSE	Rida	2-iminobutanoate/2-iminopropanoate deaminase
-0.129526	-0.0204372	-0.286092	0.0204372	0.111284	0.197419			0.555087	0.474686	-0.167251	-1.25269	P52825	P52825	CPT2_MOUSE	Cpt2	Carnitine O-palmitoyltransferase 2, mitochondrial
0.0392394	-0.102687	-0.253855	-0.0392394	0.11435	0.221662			0.149109	0.857629	-0.0600004	-0.40029	P53026	P53026	RL10A_MOUSE	Rpl10a	Large ribosomal subunit protein uL1
0.484215	0.0278766	0.699114	-0.0278766	-0.188448	-0.461336			0.71873	0.36534	0.485405	1.57176	P53395	P53395	ODB2_MOUSE	Dbt	Lipoamide acyltransferase component of branched-chain alpha-keto acid dehydrogenase complex, mitochondrial
-0.0627146	-0.0224752	-0.0743361	0.330347	0.0224752	0.401581			0.955178	0.261251	-0.274676	-2.04057	P53564	P53564	CUX1_MOUSE	Cux1	Homeobox protein cut-like 1
0.171278	0.282002	-1.17606	-0.115833	-0.52326	0.115833			0.675262	0.38962	-0.603348	-1.48699	P53612	P53612	PGTB2_MOUSE	Rabggtb	Geranylgeranyl transferase type-2 subunit beta
-0.105528	-0.0614295	0.0614295	0.498594	-0.378801	0.368542			0.899498	0.282171	-0.409535	-1.92846	P53798	P53798	FDFT_MOUSE	Fdft1	Squalene synthase
0.181866	-0.0855851	0.183298	-0.0146155	-0.0353007	0.0146155			0.81694	0.314092	0.138483	1.76443	P53810	P53810	PIPNA_MOUSE	Pitpna	Phosphatidylinositol transfer protein alpha isoform
0.0114956	0.0455999	-0.362259	-0.0114956	-0.121489	0.144167			0.850399	0.301199	-0.216841	-1.83063	P53994	P59279;P53994	RAB2A_MOUSE	Rab2a	Ras-related protein Rab-2A
0.380801	-0.245309	0.0258908	-0.0408359	0.616773	-0.0258908			1.12716	0.206187	0.445167	2.39677	P53996	P53996	CNBP_MOUSE	Cnbp	CCHC-type zinc finger nucleic acid binding protein
0.133394	-0.0306368	0.0306368	-0.476509	0.308908	-0.159926			1.15015	0.199848	0.380004	2.44573	P54071	P54071	IDHP_MOUSE	Idh2	Isocitrate dehydrogenase [NADP], mitochondrial
-0.00943708	-0.309305	-0.205755	0.417748	0.00943708	0.0573211			0.218293	0.791948	-0.12384	-0.560681	P54103	P54103	DNJC2_MOUSE	Dnajc2	DnaJ homolog subfamily C member 2
-1.14424	0.755144	-0.0927227	0.302552	-0.483055	0.0927227			1.23506	0.179826	-0.956812	-2.62973	P54116	P54116	STOM_MOUSE	Stom	Stomatin
-0.103296	0.0564284	0.324123	-0.714825	0.599017	-0.0564284			0.743942	0.353119	0.511556	1.62104	P54227	P54227	STMN1_MOUSE	Stmn1	Stathmin
-0.0766416	-0.118588	-0.310109	0.0766416	0.343767	0.273721			0.153978	0.85425	-0.091586	-0.411957	P54285	Q8R3Z5;Q8R0S4;P54285;Q8CC27	CACB3_MOUSE	Cacnb3	Voltage-dependent L-type calcium channel subunit beta-3
0.0616937	0.384434	-0.0616937	0.292892	-0.524324	-0.225402			0.553277	0.476414	-0.325416	-1.24915	P54726	P54726	RD23A_MOUSE	Rad23a	UV excision repair protein RAD23 homolog A
0.122788	0.0813532	-0.226676	0.411773	-0.43671	-0.0813532			0.658302	0.399857	-0.317457	-1.45396	P54728	P54728;P54726	RD23B_MOUSE	Rad23b	UV excision repair protein RAD23 homolog B
-0.0722406	0.12191	-0.0846298	0.0722406	-0.519145	0.152686			1.07707	0.221645	-0.340951	-2.29128	P54729	P54729	NUB1_MOUSE	Nub1	NEDD8 ultimate buster 1
0.168378	-0.00232983	-0.165092	0.0494366	-0.125128	0.00232983			0.207553	0.80117	-0.057093	-0.536472	P54731	P54731	FAF1_MOUSE	Faf1	FAS-associated factor 1
0.0590081	-0.0590081	-0.141703	0.28476	-0.0702891	0.270716			0.788246	0.328472	-0.216484	-1.70792	P54775	P54775	PRS6B_MOUSE	Psmc4	26S proteasome regulatory subunit 6B
0.0427213	-0.0115476	-0.0718741	0.0115476	-0.244983	0.105371			0.625962	0.422685	-0.126502	-1.39097	P54822	P54822	PUR8_MOUSE	Adsl	Adenylosuccinate lyase
0.0952859	-0.376795	-0.0572371	0.135348	-0.00694323	0.00694323			0.214638	0.793435	0.0885366	0.552469	P54823	P54823	DDX6_MOUSE	Ddx6	Probable ATP-dependent RNA helicase DDX6
0.144018	-0.179445	0.0831141	-0.0831141	0.135326	-0.229484			2.42768	0.0597857	0.284834	6.0636	P54869	P54869	HMCS2_MOUSE	Hmgcs2	Hydroxymethylglutaryl-CoA synthase, mitochondrial
0.472291	-0.013725	0.013725	0.0636146	-0.194433	-0.914599			0.447215	0.563446	0.385431	1.03994	P54923	P54923	ADPRH_MOUSE	Adprh	ADP-ribosylhydrolase ARH1
0.0912099	-0.159342	0.0677915	0.264635	-0.0677915	-0.340827			0.229272	0.779188	0.108915	0.585206	P55012	P55012	S12A2_MOUSE	Slc12a2	Solute carrier family 12 member 2
-0.0300522	-0.0939379	-0.456029	0.0300522	0.116903	0.128386			0.323518	0.688673	-0.14456	-0.788002	P55096	P55096	ABCD3_MOUSE	Abcd3	ATP-binding cassette sub-family D member 3
-0.64099	0.64099	-0.992605	0.698486	-0.898185	0.780313	+	Trka+_IB4+	3.79313	0	-1.55052	-13.7734	P55264	P55264	ADK_MOUSE	Adk	Adenosine kinase
0.708456	-0.215282	-0.0456719	-0.202498	0.830479	0.0456719			1.01745	0.241881	0.62179	2.16765	P55302	P55302	AMRP_MOUSE	Lrpap1	Alpha-2-macroglobulin receptor-associated protein
0.177283	-0.272051	-0.0443463	-0.109662	0.200774	0.0443463			0.865891	0.295023	0.223692	1.86141	P55821	P55821	STMN2_MOUSE	Stmn2	Stathmin-2
-0.0863056	-0.0373936	-0.17124	0.0373936	0.0469007	0.189279			0.655186	0.401458	-0.133308	-1.44789	P55937	P55937	GOGA3_MOUSE	Golga3	Golgin subfamily A member 3
0.553242	0.270949	-0.077528	0.077528	-0.199191	-0.526754			0.171232	0.841611	0.1516	0.452797	P56135	P56135	ATPK_MOUSE	Atp5mf	ATP synthase subunit f, mitochondrial
0.294008	-0.0832572	-0.119344	0.175497	-0.00799608	0.00799608			0.0526063	0.946736	0.022144	0.152848	P56212	P60840;P56212	ARP19_MOUSE	Arpp19	cAMP-regulated phosphoprotein 19
0.326524	0.106849	-0.0799313	0.0713072	-0.0713072	-0.346363			0.226343	0.781556	0.114498	0.578684	P56371	P56371	RAB4A_MOUSE	Rab4a	Ras-related protein Rab-4A
0.312678	-0.103427	0.171327	-0.591077	0.103427	-0.493733			1.67006	0.116918	0.59189	3.67077	P56375	P56375	ACYP2_MOUSE	Acyp2	Acylphosphatase-2
0.196751	0.104411	-0.250015	0.223846	-0.652322	-0.104411			0.516275	0.502901	-0.309811	-1.17659	P56376	P56376	ACYP1_MOUSE	Acyp1	Acylphosphatase-1
0.234	-0.129099	-0.062593	0.062593	0.242565	-0.11431			0.776205	0.336678	0.198263	1.68426	P56382	P56382	ATP5E_MOUSE	Atp5f1e	ATP synthase subunit epsilon, mitochondrial
0.0190859	-0.0190859	-0.316781	-0.468444	0.434625	0.291936			0.131626	0.87485	0.110841	0.35785	P56387	P56387	DYLT3_MOUSE	Dynlt3	Dynein light chain Tctex-type 3
-0.128258	0.698183	-0.348293	0.530114	-0.408418	0.128258			1.77309	0.10236	-0.747175	-3.94689	P56389	P56389	CDD_MOUSE	Cda	Cytidine deaminase
0.598168	0.00764799	0.249255	-0.00764799	-0.0337052	-0.443652			0.826131	0.309546	0.419123	1.78258	P56391	P56391	CX6B1_MOUSE	Cox6b1	Cytochrome c oxidase subunit 6B1
-0.0635405	-0.182383	0.000993729	-0.000993729	1.00677	1.14059			0.00262012	0.998941	-0.00433032	-0.00801995	P56393	P56393	COX7B_MOUSE	Cox7b	Cytochrome c oxidase subunit 7B, mitochondrial
0.437651	0.105346	0.326637	-0.287659	-0.280014	-0.105346			0.441292	0.567389	0.257311	1.02811	P56395	P56395	CYB5_MOUSE	Cyb5a	Cytochrome b5
0.544764	-0.015265	0.015265	-0.103998	0.426968	-0.0188727			1.08093	0.220012	0.375044	2.29936	P56399	P56399	UBP5_MOUSE	Usp5	Ubiquitin carboxyl-terminal hydrolase 5
0.121402	-0.135414	-0.216171	5.91E-05	0.188958	-5.91E-05			0.224518	0.784527	0.0765343	0.574615	P56480	P56480	ATPB_MOUSE	Atp5f1b	ATP synthase subunit beta, mitochondrial
-0.37736	-0.531618	0	0.655723	-0.638504	-0.583706			0.155894	0.854421	-0.185421	-0.41653	P56546	P56546	CTBP2_MOUSE	Ctbp2	C-terminal-binding protein 2
0.0892262	-0.347728	0.164378	-0.0892262	0.189776	-0.259345			2.01598	0.0806301	0.379893	4.65314	P56695	P56695	WFS1_MOUSE	Wfs1	Wolframin
0.0315852	0.0215697	-0.215832	0.116295	-0.313508	-0.0215697			0.86154	0.296343	-0.204683	-1.85275	P56812	P56812	PDCD5_MOUSE	Pdcd5	Programmed cell death protein 5
-0.0429788	0.0214915	-0.0214915	0.420197	-0.221804	0.192935			1.09528	0.217485	-0.306966	-2.32944	P56873	P56873	ZNRD2_MOUSE	Znrd2	Protein ZNRD2
-0.0592904	0.0782008	-0.466768	0.099998	-0.287722	0.0592904			1.38014	0.149741	-0.350423	-2.95713	P56959	P56959	FUS_MOUSE	Fus	RNA-binding protein FUS
-0.0502028	-0.017427	-0.0253062	0.618042	0.017427	0.379193			0.863345	0.294943	-0.345963	-1.85634	P57716	P57716	NICA_MOUSE	Ncstn	Nicastrin
0.00555611	0.121116	-0.344602	-0.00555611	0.0773859	-0.0249949			0.353276	0.658036	-0.117408	-0.849764	P57722	P57722	PCBP3_MOUSE	Pcbp3	Poly(rC)-binding protein 3
-0.42937	0.0339589	-0.91141	0.00687838	-0.00687838	0.305183			0.949913	0.262197	-0.56456	-2.02991	P57724	P57724	PCBP4_MOUSE	Pcbp4	Poly(rC)-binding protein 4
0.00792313	0.0884428	-0.540071	-0.00792313	-0.325672	0.0197191			0.920931	0.272549	-0.319353	-1.97146	P57746	P57746	VATD_MOUSE	Atp6v1d	V-type proton ATPase subunit D
0.307553	0.037046	-0.251686	0.349142	-0.212551	-0.037046			0.320643	0.691388	-0.168608	-0.781986	P57759	P57759	ERP29_MOUSE	Erp29	Endoplasmic reticulum resident protein 29
0.160344	-0.104975	-0.329378	-0.0603414	0.169739	0.0603414			0.0717171	0.929657	0.0352268	0.204729	P57776	P57776;O70251	EF1D_MOUSE	Eef1d	Elongation factor 1-delta
-0.0580964	0.087749	-0.256839	0.0580964	-0.160633	0.2928			1.50754	0.133791	-0.304738	-3.26007	P57780	P57780	ACTN4_MOUSE	Actn4	Alpha-actinin-4
-0.131107	0.177859	-0.223113	0.280645	-0.127488	0.127488			2.53585	0.0543885	-0.355899	-6.4869	P57784	P57784	RU2A_MOUSE	Snrpa1	U2 small nuclear ribonucleoprotein A'
0.235043	0.0431786	-0.14985	-0.146777	0.00438309	-0.00438309			0.202275	0.80598	0.0658525	0.524489	P58021	P58021	TM9S2_MOUSE	Tm9sf2	Transmembrane 9 superfamily member 2
0.160776	-0.013752	-0.283937	0.0928116	-0.100809	0.013752			0.326543	0.68716	-0.105594	-0.794322	P58044	P58044	IDI1_MOUSE	Idi1	Isopentenyl-diphosphate Delta-isomerase 1
-0.128594	0.0879726	-0.0894928	0.244687	-0.0879726	0.230736			2.29999	0.07096	-0.289818	-5.59388	P58064	P58064	RT06_MOUSE	Mrps6	Small ribosomal subunit protein bS6m
-0.0517621	0.0517621	-0.377036	0.0790477	-0.104324	0.156189			1.21691	0.184317	-0.273374	-2.58997	P58158	P58158	B3GA3_MOUSE	B3gat3	Galactosylgalactosylxylosylprotein 3-beta-glucuronosyltransferase 3
0.111274	-0.0118966	-0.508435	-0.0754657	0.0118966	0.209669			0.330702	0.681453	-0.16919	-0.802994	P58252	P58252	EF2_MOUSE	Eef2	Elongation factor 2
-0.172025	-0.101192	-0.466162	0.156851	0.101192	0.283034			0.664707	0.395335	-0.291896	-1.46643	P58281	P58281	OPA1_MOUSE	Opa1	Dynamin-like 120 kDa protein, mitochondrial
-0.0833848	0.422994	-0.124816	0.495647	0.0833848	-0.0850441			0.759563	0.346162	-0.319471	-1.65163	P58389	P58389	PTPA_MOUSE	Ptpa	Serine/threonine-protein phosphatase 2A activator
-0.0883803	0.0751724	-0.236951	0.401318	-0.0751724	0.161888			1.45571	0.139656	-0.346294	-3.13493	P58544	P58544;E9PY28	BTBD1_MOUSE	Btbd1	BTB/POZ domain-containing protein 1
-0.444161	0.0909491	-0.0909491	0.197244	-0.242705	0.520086			1.48725	0.136971	-0.528698	-3.21076	P58771	P58771;P21107	TPM1_MOUSE	Tpm1	Tropomyosin alpha-1 chain
-0.377958	0.519362	-0.168688	0.168688	-0.441276	0.535725			2.14797	0.0740723	-0.737233	-5.07356	P58774	P58774	TPM2_MOUSE	Tpm2	Tropomyosin beta chain
0.0917821	-0.203999	-0.362692	0.133472	-0.00752592	0.00752592			0.15891	0.853129	-0.0718117	-0.423709	P58871	P58871	TB182_MOUSE	Tnks1bp1	182 kDa tankyrase-1-binding protein
-0.0224402	0.0224402	-0.774896	-0.446532	-0.144297	0.542825			0.406561	0.602618	-0.353456	-0.958391	P59016	P59016	VP33B_MOUSE	Vps33b	Vacuolar protein sorting-associated protein 33B
-0.359943	0.322985	-0.322985	0.387325	-0.335442	0.490357	+	Trka+_IB4+	3.91734	0	-0.739679	-14.8116	P59017	P59017	B2L13_MOUSE	Bcl2l13	Bcl-2-like protein 13
-0.00661135	0.00661135	-0.306153	0.155342	-0.367387	0.236308			1.29425	0.169811	-0.359471	-2.76121	P59108	P59108	CPNE2_MOUSE	Cpne2	Copine-2
-0.0692711	0.577895	-0.734541	0.317137	-1.34887	0.0692711			1.22752	0.181977	-1.039	-2.61319	P59281	P59281	RHG39_MOUSE	Arhgap39	Rho GTPase-activating protein 39
-0.0732245	-0.00237417	-0.282476	0.171869	0.00237417	0.416056			0.989676	0.248161	-0.312959	-2.11073	P59325	P59325	IF5_MOUSE	Eif5	Eukaryotic translation initiation factor 5
-0.0323138	-0.368468	-0.308688	0.367175	0.589338	0.0323138			0.0747952	0.926613	0.0724387	0.212932	P59326	P59326	YTHD1_MOUSE	Ythdf1	YTH domain-containing family protein 1
0.298246	-0.82016	-0.00397348	0.00397348	0.235313	-0.415458			1.08185	0.220173	0.587077	2.30127	P59481	P59481	LMA2L_MOUSE	Lman2l	VIP36-like protein
0.763865	-0.801428	0.637879	-0.637879	0.842919	-0.858739	+	Trka+_IB4+	4.15261	0	1.51424	16.9902	P59648	P59648	FXYD7_MOUSE	Fxyd7	FXYD domain-containing ion transport regulator 7
-0.0647531	0.0997214	-0.394509	0.0890374	-0.223204	0.0647531			1.50648	0.133872	-0.311993	-3.2575	P59999	P59999	ARPC4_MOUSE	Arpc4	Actin-related protein 2/3 complex subunit 4
0.0363312	0.146338	-0.168572	0.200442	-0.24382	-0.0363312			0.97315	0.255705	-0.228837	-2.07705	P60122	P60122	RUVB1_MOUSE	Ruvbl1	RuvB-like 1
0.619141	0.695664	-0.0607834	-0.394753	0.0607834	-0.506579			0.249257	0.755516	0.274936	0.6293	P60202	P60202	MYPR_MOUSE	Plp1	Myelin proteolipid protein
0.00401068	-0.0737453	-0.361637	-0.00401068	0.0854468	0.152444			0.308408	0.702606	-0.115623	-0.756282	P60229	P60229	EIF3E_MOUSE	Eif3e	Eukaryotic translation initiation factor 3 subunit E
-0.0683579	0.102796	-0.341765	0.0683579	-0.0927958	0.101552			1.37081	0.151758	-0.258541	-2.93553	P60335	P60335	PCBP1_MOUSE	Pcbp1	Poly(rC)-binding protein 1
-0.104362	0.104362	-0.4089	0.207413	-0.159059	0.22304			1.78858	0.100466	-0.402379	-3.98954	P60469	P60469	LIPA3_MOUSE	Ppfia3	Liprin-alpha-3
0.594681	0.236965	-0.133939	-0.430643	0.0208764	-0.0208764			0.323136	0.689009	0.232058	0.787203	P60487	P60487	PLPP_MOUSE	Pdxp	Chronophin
-0.150443	-0.00769186	-0.224346	0.186421	0.00769186	0.570411			0.95085	0.262883	-0.372079	-2.0318	P60521	P60521	GBRL2_MOUSE	Gabarapl2	Gamma-aminobutyric acid receptor-associated protein-like 2
-0.0354176	-0.0943241	-0.252557	0.276262	0.0354176	0.336874			0.735672	0.357208	-0.257123	-1.60487	P60670	P60670	NPL4_MOUSE	Nploc4	Nuclear protein localization protein 4 homolog
-0.0526552	0.0793877	-0.153901	0.303363	-0.356879	0.0526552			1.30369	0.167856	-0.332947	-2.78242	P60766	P60766	CDC42_MOUSE	Cdc42	Cell division control protein 42 homolog
-0.0221071	0.0883808	-0.0497303	0.569088	-0.310699	0.0221071			0.841228	0.305242	-0.354037	-1.81245	P60824	P60824	CIRBP_MOUSE	Cirbp	Cold-inducible RNA-binding protein
-0.0830898	0	0.0265293	-0.540493	-0.194549	0.185893			0.0522841	0.947209	0.0344969	0.151959	P60840	P60840	ENSA_MOUSE	Ensa	Alpha-endosulfine
0.213728	0.061471	-0.336759	-0.061471	-0.111359	0.180196			0.325743	0.687228	-0.138195	-0.79265	P60843	P60843	IF4A1_MOUSE	Eif4a1	Eukaryotic initiation factor 4A-I
0.002882	-0.200326	-0.303442	-0.002882	0.321315	0.362602			0.0658955	0.934571	-0.0462132	-0.189102	P60867	P60867	RS20_MOUSE	Rps20	Small ribosomal subunit protein uS10
0.174481	-0.259336	-0.224296	0.0723209	0.212385	-0.0723209			0.343606	0.671548	0.140635	0.82979	P60879	P60879	SNP25_MOUSE	Snap25	Synaptosomal-associated protein 25
0.311311	0.209458	0	-0.200216	-0.0688839	-0.878496			0.475412	0.537851	0.37056	1.09597	P60904	P60904	DNJC5_MOUSE	Dnajc5	DnaJ homolog subfamily C member 5
-0.127667	0.0464425	-0.315448	0.180035	-0.0464425	0.238237			1.50412	0.133701	-0.318091	-3.25175	P61021	P35278;P61021;Q9CQD1	RAB5B_MOUSE	Rab5b	Ras-related protein Rab-5B
-0.0250998	0.0250998	0.143554	-0.107472	-0.285515	0.114475			0.179715	0.831853	-0.0663878	-0.472605	P61022	P61022	CHP1_MOUSE	Chp1	Calcineurin B homologous protein 1
0.0302343	-0.438937	-0.0302343	-0.0718918	0.284172	0.121134			0.517824	0.501778	0.224622	1.17964	P61027	P61027	RAB10_MOUSE	Rab10	Ras-related protein Rab-10
-0.049521	-0.516732	0.0632119	0.00852156	-0.00599051	0.00599051			0.405576	0.603949	0.169973	0.956403	P61028	P61028	RAB8B_MOUSE	Rab8b	Ras-related protein Rab-8B
0.492349	0.239676	-0.443693	-0.00175667	-0.762578	0.00175667			0.341629	0.67323	-0.317866	-0.825695	P61079;P62838;Q6ZWY6	P62838;Q6ZWY6;P61079	U2D2B_MOUSE;UB2D2_MOUSE;UB2D3_MOUSE	Ube2d2;Ube2d2b;Ube2d3	Ubiquitin-conjugating enzyme E2 D3
0.287044	-0.0628071	-0.256809	0.0836706	0.00808048	-0.00808048			0.0173683	0.98186	0.00851059	0.0523003	P61082	P61082	UBC12_MOUSE	Ube2m	NEDD8-conjugating enzyme Ubc12
0.402701	-0.239225	-0.0963473	0.618641	-0.302076	0.0963473			0.183997	0.827511	-0.157162	-0.48254	P61087	P61087	UBE2K_MOUSE	Ube2k	Ubiquitin-conjugating enzyme E2 K
0.350217	0.0173025	-0.245036	-0.127754	0.0404539	-0.0173025			0.197592	0.808833	0.0911296	0.51381	P61089	P61089	UBE2N_MOUSE	Ube2n	Ubiquitin-conjugating enzyme E2 N
1.20609	-0.212964	0.212964	-0.357085	0.376369	-0.892268			1.36902	0.151888	1.08591	2.9314	P61148	P61148	FGF1_MOUSE	Fgf1	Fibroblast growth factor 1
-0.0937138	0.12035	-0.443253	0.175023	-0.118703	0.0937138			1.40958	0.143364	-0.348252	-3.02577	P61161	P61161	ARP2_MOUSE	Actr2	Actin-related protein 2
-0.130789	0.126806	-0.533641	0.100321	-0.100321	0.524155			1.21351	0.184684	-0.505345	-2.58255	P61164	P61164	ACTZ_MOUSE	Actr1a	Alpha-centractin
-0.0247741	-0.259392	-0.318898	0.372355	0.0247741	0.318498			0.473785	0.538649	-0.25012	-1.09275	P61202	P61202	CSN2_MOUSE	Cops2	COP9 signalosome complex subunit 2
0.149534	0.0416598	-0.340622	-0.0522532	0.00293779	-0.00293779			0.146459	0.861029	-0.0582066	-0.393915	P61205;P84078	P61205;P84078	ARF1_MOUSE;ARF3_MOUSE	Arf1;Arf3	ADP-ribosylation factor 3
-0.0342798	0.0342798	-0.199519	0.480103	-0.0529003	0.0640898			0.877133	0.288866	-0.28839	-1.88379	P61211	P61211	ARL1_MOUSE	Arl1	ADP-ribosylation factor-like protein 1
-1.16389	0.36361	-0.956971	-0.357006	-0.36361	0.823459			1.2384	0.180331	-1.10485	-2.63707	P61219	P61219	RPAB2_MOUSE	Polr2f	DNA-directed RNA polymerases I, II, and III subunit RPABC2
0.00308275	-0.141604	-0.333742	0.228382	-0.00308275	0.338413			0.62189	0.424262	-0.252977	-1.38304	P61222	P61222	ABCE1_MOUSE	Abce1	ATP-binding cassette sub-family E member 1
0.286516	-0.0979185	-0.154012	0.048336	-0.0372648	0.0372648			0.0913077	0.909819	0.0358524	0.256265	P61255	P61255	RL26_MOUSE	Rpl26	Large ribosomal subunit protein uL24
0.391686	-0.39543	0.0711017	-0.0711017	0.137914	-0.665525			1.36512	0.151566	0.577586	2.9224	P61264	P61264;O35526;Q00262	STX1B_MOUSE	Stx1b	Syntaxin-1B
-0.0173759	0.156043	-0.0775671	0.402457	-0.287592	0.0173759			1.07855	0.221847	-0.31947	-2.29437	P61290	P61290	PSME3_MOUSE	Psme3	Proteasome activator complex subunit 3
-0.0480247	0.0699544	-0.208443	0.200719	0.0186648	-0.0186648			0.814873	0.314383	-0.163271	-1.76035	P61294	P61294	RAB6B_MOUSE	Rab6b	Ras-related protein Rab-6B
-0.290273	0.109978	-0.240197	0.267093	0.0478492	-0.0478492			0.907554	0.276691	-0.270614	-1.9446	P61327	P61327;Q9CQL1	MGN_MOUSE	Magoh	Protein mago nashi homolog
0.574241	-0.729005	-0.977905	-0.452288	0	-0.759635			0.480235	0.534659	0.512422	1.10552	P61329;P70379	P70379;P61329	FGF12_MOUSE;FGF14_MOUSE	Fgf12;Fgf14	Fibroblast growth factor 12
0.328232	0.0284181	-0.149211	-0.0173125	-0.0899234	0.0173125			0.0458403	0.95389	0.0202265	0.134062	P61358	P61358	RL27_MOUSE	Rpl27	Large ribosomal subunit protein eL27
-0.214399	-0.520149	-0.360623	0.214399	0.276226	0.40122			0.143011	0.865493	-0.131422	-0.385587	P61458	P61458	PHS_MOUSE	Pcbd1	Pterin-4-alpha-carbinolamine dehydratase
0.373931	-0.041513	0.0194774	-0.171834	0.231013	-0.0194774			1.18458	0.191074	0.285748	2.51972	P61514	P61514	RL37A_MOUSE	Rpl37a	Large ribosomal subunit protein eL43
0.0290847	-0.0290847	-0.361015	-0.0379643	0.0922856	0.19312			0.309632	0.701927	-0.121905	-0.75886	P61620	Q9JLR1;P61620	S61A1_MOUSE	Sec61a1	Protein transport protein Sec61 subunit alpha isoform 1
0.0240612	0.235148	-0.380221	0.216485	-0.169195	-0.0240612			1.0396	0.234652	-0.317643	-2.21334	P61750	P61750	ARF4_MOUSE	Arf4	ADP-ribosylation factor 4
0.153778	-0.0120215	-0.0733562	0.0120215	0.0738235	-0.107726			0.502947	0.513762	0.0873235	1.15036	P61759	P61759	PFD3_MOUSE	Vbp1	Prefoldin subunit 3
-0.23754	-0.19347	-0.811075	0.317142	0.19347	0.379981			0.589861	0.449254	-0.452933	-1.32061	P61804	P61804	DAD1_MOUSE	Dad1	Dolichyl-diphosphooligosaccharide--protein glycosyltransferase subunit DAD1
-0.0851002	0.263016	-0.189689	0.363374	-0.43109	0.0851002			1.64723	0.116605	-0.472456	-3.61129	P61922	P61922	GABT_MOUSE	Abat	4-aminobutyrate aminotransferase, mitochondrial
0.139629	0.00391912	-0.0368018	0.03478	-0.0845685	-0.00391912			0.026693	0.972186	-0.00550715	-0.0795878	P61924	P61924	COPZ1_MOUSE	Copz1	Coatomer subunit zeta-1
-0.0194049	0.00542307	0.0185819	0.025043	-0.00542307	-0.108493			0.215936	0.792852	0.0239271	0.555388	P61961	P61961	UFM1_MOUSE	Ufm1	Ubiquitin-fold modifier 1
-0.207435	-0.409759	0.0588644	-0.0544732	0.408572	0.0544732			0.41935	0.588184	0.223253	0.984151	P61963	P61963	DCAF7_MOUSE	Dcaf7	DDB1- and CUL4-associated factor 7
0.398446	0.360457	-0.347835	-0.167334	-0.462042	0.167334			0.342723	0.671836	-0.257296	-0.827961	P61971	P61971	NTF2_MOUSE	Nutf2	Nuclear transport factor 2
-0.0370502	0.0370502	-0.375547	0.222775	-0.252799	0.0627546			1.34242	0.156473	-0.329325	-2.8703	P61979	P61979	HNRPK_MOUSE	Hnrnpk	Heterogeneous nuclear ribonucleoprotein K
0.255342	-0.0498037	-0.213839	-0.0789461	0.204536	0.0498037			0.28421	0.724212	0.108329	0.704914	P61982	P61982	1433G_MOUSE	Ywhag	14-3-3 protein gamma
-0.00504541	0.00504541	-0.161748	0.225024	0.0240026	-0.498223			0.0656701	0.934947	0.0417878	0.188494	P62069;Q9D9M2	Q9D9M2;P62069	UBP12_MOUSE;UBP46_MOUSE	Usp12;Usp46	Ubiquitin carboxyl-terminal hydrolase 46
-0.202398	-0.2199	-0.117841	0.428952	0.117841	0.276204			0.452912	0.557735	-0.229218	-1.05129	P62073	P62073	TIM10_MOUSE	Timm10	Mitochondrial import inner membrane translocase subunit Tim10
-0.254738	-0.440419	-0.030138	0.030138	0.136889	0.161464			0.0538474	0.945187	0.03361	0.15627	P62075	P62075	TIM13_MOUSE	Timm13	Mitochondrial import inner membrane translocase subunit Tim13
0.512341	-0.390314	0	-0.549259	0.268606	-0.514333			2.05895	0.0789025	0.744951	4.787	P62077	P62077	TIM8B_MOUSE	Timm8b	Mitochondrial import inner membrane translocase subunit Tim8 B
0.136662	-0.187183	-0.215766	-0.0299268	0.0558791	0.0299268			0.165036	0.847312	0.0546525	0.438217	P62082	P62082	RS7_MOUSE	Rps7	Small ribosomal subunit protein eS7
-0.042407	0.201283	-0.4483	0.042407	-0.274002	0.188056			1.4466	0.140571	-0.398818	-3.11322	P62137	P62137;P63087;P62141	PP1A_MOUSE	Ppp1ca	Serine/threonine-protein phosphatase PP1-alpha catalytic subunit
-0.0149479	0.0465431	-0.21263	0.139111	-0.673577	0.0149479			0.859511	0.296712	-0.367252	-1.84872	P62141	P62141	PP1B_MOUSE	Ppp1cb	Serine/threonine-protein phosphatase PP1-beta catalytic subunit
-0.0544262	-0.0160265	-0.442379	0.049037	0.0160265	0.385428			0.72523	0.36209	-0.299739	-1.58446	P62192	P62192	PRS4_MOUSE	Psmc1	26S proteasome regulatory subunit 4
-0.0767989	-0.0471339	-0.369415	0.132401	0.0471339	0.228249			0.738349	0.355958	-0.237532	-1.6101	P62196	P62196	PRS8_MOUSE	Psmc5	26S proteasome regulatory subunit 8
0.0877805	-0.127674	-0.234459	-0.0350528	0.0350528	0.142921			0.0850629	0.915273	-0.0306069	-0.240006	P62242	P62242	RS8_MOUSE	Rps8	Small ribosomal subunit protein eS8
0.109491	-0.184615	-0.288974	-0.00308418	0.018568	0.00308418			0.0194238	0.978625	0.00790024	0.0583607	P62245	P62245	RS15A_MOUSE	Rps15a	Small ribosomal subunit protein uS8
0.145912	0.0100999	-0.32794	-0.0106616	-0.0100999	0.130897			0.298341	0.709765	-0.107488	-0.735001	P62259	P62259	1433E_MOUSE	Ywhae	14-3-3 protein epsilon
-0.154998	-0.161722	-0.0280585	0.0697904	0.0280585	0.0998483			0.213394	0.795965	-0.0543051	-0.549667	P62264	P62264	RS14_MOUSE	Rps14	Small ribosomal subunit protein uS11
0.223944	-0.326668	-0.223944	-0.255404	0.39392	0.544836			0.161315	0.850098	0.143718	0.429416	P62267	P62267	RS23_MOUSE	Rps23	Small ribosomal subunit protein uS12
0.20224	0.0112433	-0.214013	0.0751977	-0.0112433	-0.0233083			0.082142	0.919627	-0.0287161	-0.232348	P62270	F6YVP7;P62270;A0A1Y7VKY1	RS18_MOUSE	Rps18	Small ribosomal subunit protein uS13
0.221429	-0.0878177	0.0878177	0.264895	-0.609312	-0.473691			0.00112205	0.999482	-0.00115045	-0.00344037	P62274	P62274	RS29_MOUSE	Rps29	Small ribosomal subunit protein uS14
0.0836978	-0.303142	-0.206186	-0.0402932	0.0402932	0.0608869			0.179978	0.832142	0.0667845	0.473217	P62281	P62281	RS11_MOUSE	Rps11	Small ribosomal subunit protein uS17
0.183156	-0.129829	-0.459427	-0.0220532	0.0220532	0.131529			0.13901	0.867933	-0.0779549	-0.375883	P62301	P62301	RS13_MOUSE	Rps13	Small ribosomal subunit protein uS15
-0.157921	-0.0516009	0.0516009	0.405524	-0.213685	0.279395			0.937951	0.266147	-0.317774	-2.00574	P62305	P62305	RUXE_MOUSE	Snrpe	Small nuclear ribonucleoprotein E
-0.20072	0.114096	-0.424179	0.0989742	-0.0989742	0.175799			1.70059	0.113153	-0.370914	-3.75124	P62307	P62307	RUXF_MOUSE	Snrpf	Small nuclear ribonucleoprotein F
-0.286188	-0.108378	-0.387255	0.382627	0.108378	0.572069			0.865203	0.294739	-0.470461	-1.86004	P62309	P62309	RUXG_MOUSE	Snrpg	Small nuclear ribonucleoprotein G
-0.267532	0.563524	-0.377397	0.247323	-0.236555	0.236555			2.29318	0.0692293	-0.642962	-5.56968	P62311	P62311	LSM3_MOUSE	Lsm3	U6 snRNA-associated Sm-like protein LSm3
-0.152067	-0.00571108	-0.489605	0.254454	0.00571108	0.470424			1.05748	0.228393	-0.451709	-2.25044	P62313	P62313	LSM6_MOUSE	Lsm6	U6 snRNA-associated Sm-like protein LSm6
-0.18452	0.103748	-0.409713	0.064877	-0.064877	0.156997			1.45759	0.139502	-0.328244	-3.13944	P62315	P62315	SMD1_MOUSE	Snrpd1	Small nuclear ribonucleoprotein Sm D1
-0.269356	0.103592	-0.170421	0.160689	-0.103592	0.309655			2.05416	0.0790647	-0.372435	-4.77193	P62317	P62317	SMD2_MOUSE	Snrpd2	Small nuclear ribonucleoprotein Sm D2
-0.0768747	0.200693	-0.407463	0.186019	-0.127405	0.0768747			1.50713	0.133718	-0.358443	-3.25907	P62320	P62320	SMD3_MOUSE	Snrpd3	Small nuclear ribonucleoprotein Sm D3
-0.14	-0.0232306	-0.176714	0.170962	0.0232306	0.454324			0.91934	0.273024	-0.298513	-1.96826	P62334	P62334	PRS10_MOUSE	Psmc6	26S proteasome regulatory subunit 10B
-0.211586	0.0448084	-0.0239477	-0.0909462	0.0239477	0.0539112			0.35452	0.656737	-0.07312	-0.852327	P62342	P62342	SELT_MOUSE	Selenot	Thioredoxin reductase-like selenoprotein T
0.812317	-0.18153	0.126635	-0.251155	1.02278	-0.126635			1.43215	0.141313	0.840351	3.07893	P62482	P62482	KCAB2_MOUSE	Kcnab2	Voltage-gated potassium channel subunit beta-2
-0.133758	0.539533	0	0.238276	-0.418969	-0.626728			0.250862	0.755334	-0.234603	-0.632814	P62484	P62484	ABI2_MOUSE	Abi2	Abl interactor 2
0.513398	0.0134897	-0.0134897	0.0970106	-0.132741	-0.217847			0.291228	0.715358	0.158171	0.719888	P62500	P62500	T22D1_MOUSE	Tsc22d1	TSC22 domain family protein 1
-0.0015564	0.097331	-0.217049	0.117268	-0.159223	0.0015564			1.26183	0.174663	-0.197994	-2.68885	P62627	P62627	DLRB1_MOUSE	Dynlrb1	Dynein light chain roadblock-type 1
0.449435	0.0615473	-0.0615473	0.148718	-0.109816	-0.206488			0.165247	0.847395	0.0914316	0.438715	P62631	P62631	EF1A2_MOUSE	Eef1a2	Elongation factor 1-alpha 2
0.145299	-0.145299	-0.311023	-0.295747	0.227213	0.370892			0.0578724	0.942286	0.0438814	0.167314	P62702	P62702	RS4X_MOUSE	Rps4x	Small ribosomal subunit protein eS4
0.31749	0.221561	-0.454667	0.0158005	-0.0881357	-0.0158005			0.251236	0.754921	-0.148958	-0.633632	P62715	P63330;P62715	PP2AB_MOUSE	Ppp2cb	Serine/threonine-protein phosphatase 2A catalytic subunit beta isoform
0.144306	-0.144306	-0.32435	-0.220133	0.238822	0.439684			0.00663281	0.995167	-0.00548935	-0.0202105	P62717	P62717	RL18A_MOUSE	Rpl18a	Large ribosomal subunit protein eL20
-0.0761118	-0.0697565	-0.333669	0.0697565	0.0814953	0.122444			0.488606	0.527042	-0.150243	-1.12207	P62743	P62743	AP2S1_MOUSE	Ap2s1	AP-2 complex subunit sigma
0.506895	-0.419453	0.0254955	-0.0254955	0.319744	-0.317572			1.3717	0.151645	0.538218	2.93757	P62748	P62748;P84075	HPCL1_MOUSE	Hpcal1	Hippocalcin-like protein 1
0.282287	0.0768738	-0.0768738	0.206457	-0.372137	-0.256402			0.0988601	0.905317	-0.064551	-0.275727	P62751	P62751	RL23A_MOUSE	Rpl23a	Large ribosomal subunit protein uL23
0.125555	-0.342509	-0.444612	0.0261817	-0.0261817	0.0508552			0.0426054	0.957281	-0.0265891	-0.124997	P62754	P62754	RS6_MOUSE	Rps6	Small ribosomal subunit protein eS6
0.681711	-0.119551	0.0758715	-0.0758715	0.831039	-0.590456			1.3073	0.166902	0.7915	2.79056	P62761	P62761	VISL1_MOUSE	Vsnl1	Visinin-like protein 1
0.346742	-0.132086	-0.244982	-0.308099	0.132086	0.357461			0.149035	0.857442	0.105523	0.400113	P62774	P62774	MTPN_MOUSE	Mtpn	Myotrophin
-0.275619	-0.0858665	0.078506	-0.0137496	0.0137496	0.164224			0.248238	0.756549	-0.0826572	-0.62707	P62806	P62806	H4_MOUSE	H4c16	Histone H4
0.0215826	-0.190031	-0.380917	-0.0182991	0.0182991	0.0652771			0.161761	0.849882	-0.0659939	-0.430472	P62814	P62814	VATB2_MOUSE	Atp6v1b2	V-type proton ATPase subunit B, brain isoform
0.232727	-0.127117	-0.187438	-0.0226707	0.185318	0.0226707			0.354032	0.656921	0.119241	0.851321	P62821	Q9D1G1;P62821	RAB1A_MOUSE	Rab1A	Ras-related protein Rab-1A
0.0977941	-0.010181	-0.30262	0.010181	-0.0758042	0.212128			0.532505	0.489556	-0.164253	-1.20846	P62827	P62827	RAN_MOUSE	Ran	GTP-binding nuclear protein Ran
0.148824	-0.223351	-0.119025	-0.0204968	0.0204968	0.0766845			0.243733	0.761786	0.0724866	0.61718	P62830	P62830	RL23_MOUSE	Rpl23	Large ribosomal subunit protein uL14
0.089375	-0.089375	-0.385378	-0.292802	0.229778	0.357071			0.0170192	0.982235	-0.0137065	-0.0512684	P62843	P62843	RS15_MOUSE	Rps15	Small ribosomal subunit protein uS19
0.135358	-0.13976	-0.0971856	0.165999	-0.152953	0.0971856			0.245277	0.760589	-0.0794017	-0.620573	P62849	P62849	RS24_MOUSE	Rps24	Small ribosomal subunit protein eS24
0.360146	-0.0203919	-0.0766683	0.138175	-0.0487313	0.0203919			0.0759839	0.926312	0.0321903	0.216088	P62852	P62852	RS25_MOUSE	Rps25	Small ribosomal subunit protein eS25
0.00808382	-0.00808382	-0.379766	-0.27803	0.06811	0.156763			0.111205	0.893608	-0.0580737	-0.307093	P62855	P62855	RS26_MOUSE	Rps26	Small ribosomal subunit protein eS26
0.291318	-0.273827	0.133685	0.183552	-0.133685	-0.188309			0.434236	0.573482	0.189967	1.01401	P62858	P62858	RS28_MOUSE	Rps28	Small ribosomal subunit protein eS28
0.63728	0.342891	0.187645	-0.187645	-0.567548	-0.485268			0.173745	0.839662	0.1958	0.458682	P62862	P62862	RS30_MOUSE	Fau	Ubiquitin-like FUBI-ribosomal protein eS30 fusion protein
0.206603	-0.11708	-0.482924	-0.0754738	0.0754738	0.18106			0.097868	0.905966	-0.0631177	-0.273183	P62869	P62869	ELOB_MOUSE	Elob	Elongin-B
-0.0453925	0.176737	0.0542426	0.0453925	-0.105299	-0.273439			0.0359996	0.96319	-0.0150464	-0.106316	P62874	P62874	GBB1_MOUSE	Gnb1	Guanine nucleotide-binding protein G(I)/G(S)/G(T) subunit beta-1
-0.035171	0.0330729	0.134843	0.43812	-0.196467	-0.0330729			0.434882	0.573116	-0.178305	-1.0153	P62878	P62878	RBX1_MOUSE	Rbx1	E3 ubiquitin-protein ligase RBX1
0.172602	0.0597939	-0.114599	-0.047049	-0.00364637	0.00364637			0.0486841	0.950732	0.0126553	0.141986	P62880	P62880	GBB2_MOUSE	Gnb2	Guanine nucleotide-binding protein G(I)/G(S)/G(T) subunit beta-2
0.12738	-0.141389	-0.132705	-0.12738	0.24253	0.165693			0.309655	0.702178	0.113427	0.75891	P62889	P62889	RL30_MOUSE	Rpl30	Large ribosomal subunit protein eL30
0.433889	0.0321794	-0.0321794	0.0407081	-0.572203	-0.827199			0.18103	0.830414	0.194606	0.475661	P62892	P62892	RL39_MOUSE	Rpl39	Large ribosomal subunit protein eL39
0.177335	-0.132386	-0.20653	-0.0288873	0.0288873	0.231822			0.052203	0.947025	-0.023619	-0.151735	P62897	P62897	CYC_MOUSE	Cycs	Cytochrome c, somatic
0.432226	0.00557137	-0.00557137	0.243929	-0.122617	-0.0867691			0.0854202	0.915922	0.0471023	0.24094	P62900	P62900	RL31_MOUSE	Rpl31	Large ribosomal subunit protein eL31
0.0588112	-0.21259	-0.413147	-0.0588112	0.135459	0.129067			0.0439948	0.956464	-0.0255143	-0.128897	P62908	P62908	RS3_MOUSE	Rps3	Small ribosomal subunit protein uS3
0.212775	-0.128809	-0.12695	-0.505743	0.12695	0.276958			0.3134	0.697482	0.190123	0.766791	P62911	P62911	RL32_MOUSE	Rpl32	Large ribosomal subunit protein eL32
-0.328649	0.327636	0.017066	0.108529	-0.605287	-0.017066			1.01312	0.242773	-0.445323	-2.15876	P62915	P62915	TF2B_MOUSE	Gtf2b	Transcription initiation factor IIB
0.159328	-0.231637	-0.275177	-0.056726	0.056726	0.132708			0.0667497	0.933175	0.0321773	0.191404	P62918	P62918	RL8_MOUSE	Rpl8	Large ribosomal subunit protein uL2
0.13132	0.246341	-0.13132	0.388884	-0.597141	-0.329702			0.418969	0.587983	-0.300888	-0.983386	P62960	Q9Z2C8;P62960;Q9JKB3	YBOX1_MOUSE	Ybx1	Y-box-binding protein 1
0.134502	-0.134502	-0.151111	0.279161	-0.241603	0.164989			0.492626	0.523712	-0.189287	-1.13001	P62962	P62962	PROF1_MOUSE	Pfn1	Profilin-1
-0.138011	0.138011	-0.589941	0.195178	-0.296322	0.156155			1.71151	0.111657	-0.504539	-3.7803	P62996	P62996	TRA2B_MOUSE	Tra2b	Transformer-2 protein homolog beta
-0.210215	0.274181	-0.109816	-0.269949	0.109816	0.344466			0.359611	0.654513	-0.186304	-0.862801	P63001	P63001;P60764;Q05144	RAC1_MOUSE	Rac1	Ras-related C3 botulinum toxin substrate 1
-0.298704	0.279629	-0.249549	0.249549	-0.358357	0.487688	+	Trka+_IB4+	2.85631	0.038439	-0.641159	-7.89489	P63002	P63002	TLE5_MOUSE	Tle5	TLE family member 5
0.308445	-0.172453	-0.28111	-0.348573	0.219334	0.172453			0.343947	0.671315	0.198414	0.830496	P63005	P63005	LIS1_MOUSE	Pafah1b1	Platelet-activating factor acetylhydrolase IB subunit beta
-0.0306058	-0.458526	0.194005	0.0306058	0.538471	-0.262793			0.998063	0.244914	0.464194	2.12788	P63011	P63011	RAB3A_MOUSE	Rab3a	Ras-related protein Rab-3A
0.0160398	-0.0160398	-0.474009	0.0387812	-0.104856	0.165393			0.730949	0.35858	-0.250319	-1.59563	P63017	P63017	HSP7C_MOUSE	Hspa8	Heat shock cognate 71 kDa protein
0.321478	-0.130859	-0.312297	0.0209937	-0.00924063	0.00924063			0.0614207	0.939058	0.0335217	0.176987	P63028	P63028	TCTP_MOUSE	Tpt1	Translationally-controlled tumor protein
0.178033	0.134803	-0.134803	0.212916	-0.15945	-0.267767			0.130363	0.875939	-0.0653906	-0.354749	P63030	P63030	MPC1_MOUSE	Mpc1	Mitochondrial pyruvate carrier 1
0.131207	-0.142974	-0.628169	-0.131207	0.457496	0.667246			0.126132	0.88002	-0.144177	-0.344326	P63037	P63037	DNJA1_MOUSE	Dnaja1	DnaJ homolog subfamily A member 1
0.161649	-0.0240607	-0.198437	0.0098052	0.143537	-0.0098052			0.136993	0.869654	0.0436033	0.370973	P63038	P63038	CH60_MOUSE	Hspd1	60 kDa heat shock protein, mitochondrial
0.666415	-0.00848818	0.00848818	-0.309485	0.607194	-0.0933795			1.16197	0.197382	0.564483	2.47103	P63040	P84086;P63040	CPLX1_MOUSE	Cplx1	Complexin-1
0.0889468	-0.177438	-0.0889468	0.175915	-0.484146	0.163105			0.451966	0.558323	-0.215242	-1.0494	P63044	P63044	VAMP2_MOUSE	Vamp2	Vesicle-associated membrane protein 2
0.435494	0.00463486	-0.48504	-0.199299	-0.00463486	0.275033			0.051535	0.947887	-0.0448497	-0.149889	P63046	P63046	ST4A1_MOUSE	Sult4a1	Sulfotransferase 4A1
-0.138232	0.138232	0.444653	0.952759	-0.584126	-0.400245			0.260741	0.747478	-0.322817	-0.654345	P63054	P63054	PCP4_MOUSE	Pcp4	Calmodulin regulator protein PCP4
0.0132909	-0.434992	-0.304821	0.0330319	-0.0132909	0.152929			0.0303504	0.970502	-0.0185966	-0.0901501	P63073	P63073	IF4E_MOUSE	Eif4e	Eukaryotic translation initiation factor 4E
0.160096	0.0542603	-0.236515	0.0644312	-0.0858879	-0.0542603			0.245554	0.76091	-0.0755793	-0.621182	P63085	P63085	MK01_MOUSE	Mapk1	Mitogen-activated protein kinase 1
0.227713	0.114167	-0.279901	0.0510163	-0.0760741	-0.0510163			0.200702	0.807558	-0.0808096	-0.520908	P63087	P63087	PP1G_MOUSE	Ppp1cc	Serine/threonine-protein phosphatase PP1-gamma catalytic subunit
0.0876598	0.0715494	-0.411572	0.00235939	-0.231159	-0.00235939			0.636931	0.416288	-0.208874	-1.41233	P63101	P63101	1433Z_MOUSE	Ywhaz	14-3-3 protein zeta/delta
0.0767379	-0.0501494	0.0501494	-0.199592	-0.0613246	0.195862			0.118035	0.889936	0.039814	0.32422	P63158	P63158	HMGB1_MOUSE	Hmgb1	High mobility group protein B1
-0.195773	0.097188	-0.097188	-0.165449	0.197501	0.436626			0.298024	0.709973	-0.154608	-0.734329	P63166	P63166	SUMO1_MOUSE	Sumo1	Small ubiquitin-related modifier 1
-0.250998	0.228852	-0.228852	0.555899	-0.522833	0.414793			2.26951	0.0725822	-0.734076	-5.48627	P63213	P63213	GBG2_MOUSE	Gng2	Guanine nucleotide-binding protein G(I)/G(S)/G(O) subunit gamma-2
0.197734	-0.0421133	-0.0833254	0.182063	-0.142382	0.0421133			0.220811	0.789499	-0.0700121	-0.566327	P63242	Q8BGY2;P63242	IF5A1_MOUSE	Eif5a	Eukaryotic translation initiation factor 5A-1
0.390777	-0.139319	0.605881	0.139319	-0.316527	-0.623878			0.53739	0.486037	0.43467	1.21804	P63254	P63254	CRIP1_MOUSE	Crip1	Cysteine-rich protein 1
0.0292749	0.0446806	-0.361499	0.0172758	-0.279479	-0.0172758			0.844321	0.303536	-0.218795	-1.81858	P63260	P60710;P63260	ACTG_MOUSE	Actg1	Actin, cytoplasmic 2
0.190187	0.52432	-0.348913	-0.81168	-0.150692	0.150692			0.0460152	0.954045	-0.0575829	-0.13455	P63268	P63268;P62737;P68134;P68033	ACTH_MOUSE	Actg2	Actin, gamma-enteric smooth muscle
-0.0648775	-0.108648	0.00702858	-0.00702858	0.528661	0.205044			0.240257	0.763833	0.127148	0.609527	P63276	P63276	RS17_MOUSE	Rps17	Small ribosomal subunit protein eS17
-0.361927	0.0446935	-0.274213	-0.0446935	0.32491	0.753304			0.461548	0.549486	-0.354845	-1.06847	P63280	P63280	UBC9_MOUSE	Ube2i	SUMO-conjugating enzyme UBC9
0.038043	0.244316	-0.038043	0.117138	-0.23981	-0.675916			0.0278918	0.971143	0.0248839	0.0830583	P63321	P63321	RALA_MOUSE	Rala	Ras-related protein Ral-A
-0.0524812	-0.433192	-0.25474	0.0524812	0.120304	0.0825582			0.0647991	0.9355	0.0370782	0.186142	P63323	P63323	RS12_MOUSE	Rps12	Small ribosomal subunit protein eS12
0.166269	-0.0723324	-0.368632	-0.0345383	0.0345383	0.111302			0.123186	0.883427	-0.0574188	-0.337033	P63325	P63325	RS10_MOUSE	Rps10	Small ribosomal subunit protein eS10
0.494886	-0.0777149	0.0235453	-0.0235453	0.228619	-0.0915375			1.06684	0.225028	0.313283	2.26992	P63328	P48453;P63328;P48455	PP2BA_MOUSE	Ppp3ca	Protein phosphatase 3 catalytic subunit alpha
-0.071825	-0.279664	-0.288214	0.0943584	0.071825	0.100151			0.15481	0.854706	-0.0676864	-0.413944	P67778	P67778	PHB1_MOUSE	Phb1	Prohibitin 1
-0.306713	-0.0487809	-0.596626	0.057322	0.0487809	0.231274			0.830278	0.308261	-0.364791	-1.79078	P67871	P67871	CSK2B_MOUSE	Csnk2b	Casein kinase II subunit beta
0.388019	0.0529547	-0.201934	0.109791	-0.351133	-0.0529547			0.147822	0.859127	-0.0916131	-0.397197	P67984	P67984	RL22_MOUSE	Rpl22	Large ribosomal subunit protein eL22
0.127354	-0.205913	-0.228359	-0.127354	0.193445	0.308848			0.0655995	0.934475	0.0389525	0.188303	P68037	P68037	UB2L3_MOUSE	Ube2l3	Ubiquitin-conjugating enzyme E2 L3
-0.0631394	-0.169034	-0.242822	0.0631394	0.114384	0.0747371			0.15353	0.85379	-0.0534732	-0.410886	P68040	P68040	RACK1_MOUSE	Rack1	Small ribosomal subunit protein RACK1
0.183678	0.0336175	-0.314061	0.0347695	-0.207537	-0.0336175			0.335021	0.67834	-0.12423	-0.811981	P68181	P68181;P05132	KAPCB_MOUSE	Prkacb	cAMP-dependent protein kinase catalytic subunit beta
0.132537	0.0100226	-0.236681	-0.0100226	-0.0175033	0.117536			0.280799	0.728527	-0.0797275	-0.697611	P68254	P68254	1433T_MOUSE	Ywhaq	14-3-3 protein theta
0.520509	0.0413527	-0.0413527	-0.168257	0.359104	-0.228478			1.00377	0.244255	0.397881	2.13957	P68368	Q3UX10;P68373;P05213;P68368;P68369	TBA4A_MOUSE	Tuba4a	Tubulin alpha-4A chain
0.0886779	0.00273085	-0.330152	-0.17338	0.0785508	-0.00273085			0.00765664	0.99466	0.00348568	0.0233034	P68369	P68373;P05213;Q9JJZ2;P68368;P05214;P68369	TBA1A_MOUSE	Tuba1a	Tubulin alpha-1A chain
0.50849	0.0498667	-0.492208	-0.576427	-0.0498667	0.0499935			0.154695	0.854261	0.14766	0.413669	P68372	P68372	TBB4B_MOUSE	Tubb4b	Tubulin beta-4B chain
0.0560501	0.305104	-0.683251	-0.0560501	-0.402961	0.809166			0.986767	0.249015	-0.696127	-2.1048	P68404	P68404	KPCB_MOUSE	Prkcb	Protein kinase C beta type
-0.0088892	0.0088892	-0.331888	0.27349	-0.0764132	0.295816			1.15762	0.198004	-0.331795	-2.46171	P68510	P68510	1433F_MOUSE	Ywhah	14-3-3 protein eta
0.404838	0.133886	-0.0683794	0.0338974	-0.0338974	-0.0434723			0.136451	0.870327	0.0594165	0.369651	P70122	P70122	SBDS_MOUSE	Sbds	Ribosome maturation protein SBDS
1.80959	-1.41513	1.40154	-1.40154	1.41072	-2.23642	+	Trka+_IB4+	3.33273	0.0173846	3.22498	10.5019	P70160	P70160	CALC_MOUSE	Calca	Calcitonin
0.215213	0.0949783	-0.18138	0.17358	-0.146729	-0.0949783			0.253007	0.753591	-0.0954924	-0.637502	P70168	P70168	IMB1_MOUSE	Kpnb1	Importin subunit beta-1
-0.21282	0.0179653	-0.169994	-0.0179653	0.134136	0.310136			0.546407	0.480607	-0.186271	-1.2357	P70188	P70188	KIFA3_MOUSE	Kifap3	Kinesin-associated protein 3
-0.199392	-0.0481238	-0.440574	0.241087	0.0481238	0.510337			0.942527	0.263911	-0.431714	-2.01498	P70195	P70195	PSB7_MOUSE	Psmb7	Proteasome subunit beta type-7
-0.448225	0.83146	-0.952426	0.448225	-0.980309	0.812149	+	Trka+_IB4+	2.65791	0.0446609	-1.49093	-6.99475	P70202	P70202	LXN_MOUSE	Lxn	Latexin
0.0259645	-0.0814478	-0.0900509	0.400795	-0.0259645	0.0602162			0.4598	0.551119	-0.156538	-1.06499	P70227	P70227	ITPR3_MOUSE	Itpr3	Inositol 1,4,5-trisphosphate receptor type 3
0.0361171	-0.19209	-0.0910249	-0.0361171	0.235111	0.332017			0.0479202	0.951517	0.0254641	0.139861	P70232	P70232	NCHL1_MOUSE	Chl1	Neural cell adhesion molecule L1-like protein
0.0308232	-0.135796	-0.0457215	0.302696	0.0937514	-0.0308232			0.0472581	0.95273	-0.0190744	-0.138018	P70271	P70271	PDLI4_MOUSE	Pdlim4	PDZ and LIM domain protein 4
0.0649242	0.15589	-0.209822	0.0315838	-0.0315838	-0.109059			0.312583	0.698083	-0.0849651	-0.765071	P70280	P70280	VAMP7_MOUSE	Vamp7	Vesicle-associated membrane protein 7
-0.368419	0.0440078	-0.54421	0.0577159	-0.0440078	0.523393			1.15245	0.198976	-0.527251	-2.45064	P70288	P70288	HDAC2_MOUSE	Hdac2	Histone deacetylase 2
-0.081033	0.19383	-0.0309689	0.202678	-0.0929773	0.0309689			1.63334	0.118102	-0.210819	-3.57542	P70290	P70290	EM55_MOUSE	Mpp1	55 kDa erythrocyte membrane protein
0.0650673	-0.0149131	-0.782902	-0.0970044	0.0149131	0.096405			0.337608	0.676423	-0.229136	-0.817356	P70295	P70295	AUP1_MOUSE	Aup1	Lipid droplet-regulating VLDL assembly factor AUP1
0.483687	0.246701	-0.0352182	0.0352182	-0.364725	-0.179629			0.00735931	0.994817	-0.00618203	-0.0224059	P70296	P70296	PEBP1_MOUSE	Pebp1	Phosphatidylethanolamine-binding protein 1
0.0824814	-0.0346012	-0.361185	0.08321	-0.091094	0.0346012			0.49305	0.523667	-0.151003	-1.13084	P70297	P70297	STAM1_MOUSE	Stam	Signal transducing adapter molecule 1
-0.234558	0.131779	-0.341204	0.260448	-0.131779	0.339684			2.30344	0.0710505	-0.479817	-5.60615	P70302	P70302	STIM1_MOUSE	Stim1	Stromal interaction molecule 1
0.458697	-0.0845952	0.3941	-1.25455	0.080256	-0.080256			0.896667	0.282041	0.784153	1.9228	P70303	P70303	PYRG2_MOUSE	Ctps2	CTP synthase 2
0.0337272	0.0941253	-0.45179	0.3031	-0.0337272	-0.126976			0.54196	0.482703	-0.24068	-1.22699	P70318	P70318;P52912	TIAR_MOUSE	Tial1	Nucleolysin TIAR
-0.121789	0.0427966	-0.347335	-0.0427966	0.108665	0.182831			0.543846	0.480307	-0.181097	-1.23069	P70333	P70333	HNRH2_MOUSE	Hnrnph2	Heterogeneous nuclear ribonucleoprotein H2
0.264537	-0.240761	0.103013	0.312277	-0.103013	-0.301076			0.301157	0.706856	0.164699	0.740966	P70336	P70336	ROCK2_MOUSE	Rock2	Rho-associated protein kinase 2
-0.134827	-0.553858	-0.202946	0.134827	0.481658	0.82842			0.0679719	0.931814	-0.0885018	-0.194693	P70340;P97454	P70340;P97454	SMAD1_MOUSE;SMAD5_MOUSE	Smad1;Smad5	Mothers against decapentaplegic homolog 1
-0.796383	-0.0977268	-0.381696	0.124075	0.0977268	0.24905			0.747708	0.350777	-0.451917	-1.62841	P70345	P70345	B2CL2_MOUSE	Bcl2l2	Bcl-2-like protein 2
-0.0966072	-0.494462	0.158405	0.0966072	-0.32762	0.303258			0.0721568	0.928998	-0.0570749	-0.205903	P70349	P70349	HINT1_MOUSE	Hint1	Adenosine 5'-monophosphoramidase HINT1
-0.313051	0.130147	-0.396172	0.234707	-0.130147	0.164057			2.24595	0.0713665	-0.456093	-5.40425	P70362	P70362	UFD1_MOUSE	Ufd1	Ubiquitin recognition factor in ER-associated degradation protein 1
-0.150074	0.093142	-0.321366	0.256632	-0.0909791	0.0909791			1.71532	0.110182	-0.334391	-3.79047	P70372	P70372	ELAV1_MOUSE	Elavl1	ELAV-like protein 1
-0.255173	0.255173	-0.660707	0.57625	-0.538193	0.29216			2.26379	0.071907	-0.859218	-5.46625	P70377	P70377	FGF13_MOUSE	Fgf13	Fibroblast growth factor 13
-0.463373	-0.0133839	-0.219385	0.405472	0.0133839	0.454007			1.1736	0.195264	-0.505157	-2.49604	P70388	P70388	RAD50_MOUSE	Rad50	DNA repair protein RAD50
-0.00623035	0.00623035	-0.249629	-0.0280447	0.24776	0.251381			0.178775	0.832394	-0.079222	-0.470418	P70398	F8VPU6;P70398	USP9X_MOUSE	Usp9x	Probable ubiquitin carboxyl-terminal hydrolase FAF-X
-0.486922	0.538226	-0.559987	0.619331	-0.698994	0.486922	+	Trka+_IB4+	3.98898	0	-1.13013	-15.4445	P70399	P70399	TP53B_MOUSE	Tp53bp1	TP53-binding protein 1
-0.0189042	-0.508276	-0.249838	0.0189042	0.184272	0.0324883			0.222476	0.787643	0.124138	0.570052	P70404	P70404	IDHG1_MOUSE	Idh3g	Isocitrate dehydrogenase [NAD] subunit gamma 1, mitochondrial
0.305765	-0.118165	0.128402	-0.174498	0.118165	-0.397878			1.77402	0.102614	0.414291	3.94943	P70441	P70441	NHRF1_MOUSE	Nherf1	Na(+)/H(+) exchange regulatory cofactor NHE-RF1
-0.159592	-0.177868	0.0256176	0.0817242	-0.0256176	0.219745			0.296889	0.710823	-0.0943975	-0.73192	P70460	P70460	VASP_MOUSE	Vasp	Vasodilator-stimulated phosphoprotein
0.372368	0.11301	-0.108501	0.108501	-0.337411	-0.171264			0.0625099	0.937876	-0.0412636	-0.179944	P70670	P70670	NACAM_MOUSE	Naca	Nascent polypeptide-associated complex subunit alpha, muscle-specific form
0.0398998	-0.0398998	-0.23906	0.164545	-0.404325	0.420036			0.964944	0.258475	-0.382722	-2.06037	P70699	P70699	LYAG_MOUSE	Gaa	Lysosomal alpha-glucosidase
-0.225187	0.225187	-0.517537	0.339913	-0.39344	0.372509	+	Trka+_IB4+	2.70906	0.0449346	-0.691258	-7.21764	P70704	P70704;P98200	AT8A1_MOUSE	Atp8a1	Phospholipid-transporting ATPase IA
0.0136476	-0.0744767	-0.541729	-0.0136476	0.103185	0.349137			0.401387	0.606478	-0.228636	-0.947938	P80313	P80313	TCPH_MOUSE	Cct7	T-complex protein 1 subunit eta
-0.0268335	0.0268335	-0.594554	0.073494	-0.0444851	0.30162			0.803559	0.319774	-0.35594	-1.73805	P80314	P80314	TCPB_MOUSE	Cct2	T-complex protein 1 subunit beta
-0.0910578	-0.0114574	-0.592731	0.0963593	0.0114574	0.342459			0.790605	0.326631	-0.366564	-1.71256	P80315	P80315	TCPD_MOUSE	Cct4	T-complex protein 1 subunit delta
-0.0713325	0.034719	-0.49743	0.113511	-0.034719	0.300555			0.977608	0.253754	-0.350755	-2.08612	P80316	P80316	TCPE_MOUSE	Cct5	T-complex protein 1 subunit epsilon
-0.042429	0.0295095	-0.545526	0.0816793	-0.0295095	0.320361			0.845452	0.303479	-0.349671	-1.82082	P80317	P80317	TCPZ_MOUSE	Cct6a	T-complex protein 1 subunit zeta
0.00765038	0.080862	-0.509896	-0.00765038	-0.0188065	0.31894			0.715314	0.367801	-0.304401	-1.5651	P80318	P80318	TCPG_MOUSE	Cct3	T-complex protein 1 subunit gamma
0.293818	-0.643335	-0.929491	0.0811625	0	-0.0779667			0.00113096	0.999766	0.00148851	0.00346768	P81122	P81122	IRS2_MOUSE	Irs2	Insulin receptor substrate 2
-0.0671234	0.264795	0.181193	0.0671234	-0.326208	-0.382267			0.0788677	0.922047	-0.05393	-0.223722	P82198	P82198	BGH3_MOUSE	Tgfbi	Transforming growth factor-beta-induced protein ig-h3
0.0203896	0.223423	-0.194719	0.234612	-0.0898046	-0.0203896			1.0588	0.228214	-0.233927	-2.25318	P82347	P82347	SGCD_MOUSE	Sgcd	Delta-sarcoglycan
-0.0429158	0.0429158	0.177346	0.0578694	-0.299907	-0.476246			0.113747	0.892127	0.0699946	0.313485	P82349	P82349	SGCB_MOUSE	Sgcb	Beta-sarcoglycan
-0.461996	0	-0.868152	0.355264	-0.223293	0.226103			1.52802	0.12961	-0.711602	-3.31027	P83510	P83510	TNIK_MOUSE	Tnik	Traf2 and NCK-interacting protein kinase
-0.137706	0.241498	-0.239033	0.177531	-0.479311	0.137706			1.95061	0.0870158	-0.470929	-4.45489	P83741	Q80XP9;Q3UH66;P83741	WNK1_MOUSE	Wnk1	Serine/threonine-protein kinase WNK1
-0.172435	0.0263176	-0.254367	0.324919	-0.0263176	0.0810356			1.22207	0.183288	-0.29513	-2.60125	P83870	P83870	PHF5A_MOUSE	Phf5a	PHD finger-like domain-containing protein 5A
0.300478	-0.196908	-0.0476947	0.0476947	-0.0555882	0.0774102			0.24223	0.762667	0.089666	0.613874	P83882	P83882;A0A2I3BPG9	RL36A_MOUSE	Rpl36a	Large ribosomal subunit protein eL42
-0.0776525	0.0776525	-0.540549	0.268916	-0.173632	0.403105			1.41018	0.143787	-0.513836	-3.02716	P83917	P83917	CBX1_MOUSE	Cbx1	Chromobox protein homolog 1
0.0221558	-0.0221558	-0.39622	-0.252492	0.0504742	0.138031			0.124182	0.882262	-0.0623245	-0.339504	P83940	P83940	ELOC_MOUSE	Eloc	Elongin-C
0.219337	-0.00489855	-0.351155	0.0308461	-0.0734611	0.00489855			0.181552	0.829897	-0.0787083	-0.476873	P84084	P84084	ARF5_MOUSE	Arf5	ADP-ribosylation factor 5
0.506503	-1.27296	0	-0.432125	0.917877	-1.58146			1.64969	0.116876	1.57031	3.61768	P84086	P84086	CPLX2_MOUSE	Cplx2	Complexin-2
-0.00626993	0.00626993	-0.433642	-0.101972	0.138728	0.329379			0.343003	0.672076	-0.178287	-0.828541	P84089	P84089	ERH_MOUSE	Erh	Enhancer of rudimentary homolog
0.0831594	-0.0437784	-0.267925	0.0437784	-0.0553179	0.106988			0.448082	0.562625	-0.115691	-1.04166	P84091	P84091	AP2M1_MOUSE	Ap2m1	AP-2 complex subunit mu
-0.144984	0.0336881	-0.0215802	0.375996	0.0215802	-0.154697			0.337521	0.67617	-0.133324	-0.817175	P84096	P84096	RHOG_MOUSE	Rhog	Rho-related GTP-binding protein RhoG
0.0395312	-0.263823	-0.14942	-0.0395312	0.0715461	0.132789			0.119989	0.887753	0.0440741	0.32909	P84099	P84099	RL19_MOUSE	Rpl19	Large ribosomal subunit protein eL19
0.1036	0.183145	-1.29072	0.0939169	-0.319545	-0.0939169			0.599172	0.440263	-0.563269	-1.33877	P84104	P84104	SRSF3_MOUSE	Srsf3	Serine/arginine-rich splicing factor 3
0.00752401	-0.00752401	-0.30377	0.229509	-0.307036	0.265091			1.26413	0.174257	-0.363453	-2.69396	P85094	P85094	ISC2A_MOUSE	Isoc2a	Isochorismatase domain-containing protein 2A
-0.90022	0.151883	1.35127	0	-0.655915	-0.344508			0.00182816	0.99943	-0.00407877	-0.00560089	P97298	P97298	PEDF_MOUSE	Serpinf1	Pigment epithelium-derived factor
0.373094	-0.275275	0.207564	-0.207564	0.404104	-0.549932			2.28782	0.0708792	0.672511	5.55069	P97300	P97300	NPTN_MOUSE	Nptn	Neuroplastin
-0.150037	-0.0209661	0.426949	0.225441	-0.222782	0.0209661			0.0929613	0.908765	-0.0571035	-0.260544	P97315	P97315	CSRP1_MOUSE	Csrp1	Cysteine and glycine-rich protein 1
1.56494	1.66686	0.60745	-0.60857	-0.690459	-0.60745			0.125731	0.880464	0.343698	0.343334	P97346	P97346	NXN_MOUSE	Nxn	Nucleoredoxin
0.224659	-0.0634956	-0.351811	-0.0742569	0.0951767	0.0634956			0.0262276	0.972837	0.0140937	0.0782381	P97351	P97351	RS3A_MOUSE	Rps3a	Small ribosomal subunit protein eS1
1.19355	-0.433526	0.433526	-0.509297	0.976567	-0.46641			2.38153	0.0649832	1.33763	5.89021	P97352	P97352	S10AD_MOUSE	S100a13	Protein S100-A13
-0.241898	0.23687	-0.0443802	0.0257111	-0.0257111	0.215739			1.28165	0.171538	-0.263436	-2.73299	P97370	P97370	AT1B3_MOUSE	Atp1b3	Sodium/potassium-transporting ATPase subunit beta-3
-0.0422993	0.102111	-0.13943	0.268087	-0.555633	0.0422993			1.05117	0.230493	-0.383286	-2.23733	P97371	P97371;P97372	PSME1_MOUSE	Psme1	Proteasome activator complex subunit 1
0.024642	-0.024642	-0.300138	0.458517	-0.503061	0.0593185			0.925245	0.271817	-0.423917	-1.98014	P97372	P97372	PSME2_MOUSE	Psme2	Proteasome activator complex subunit 2
0.0814075	-0.238404	-0.344438	0.00700855	-0.00700855	0.198922			0.164478	0.848075	-0.0791883	-0.4369	P97379	P97379	G3BP2_MOUSE	G3bp2	Ras GTPase-activating protein-binding protein 2
-0.25967	0.367381	-0.419301	0.25967	-0.499721	0.425282	+	Trka+_IB4+	3.01451	0.0286897	-0.743675	-8.68573	P97384	P97384	ANX11_MOUSE	Anxa11	Annexin A11
-0.11417	-0.27542	-0.415766	0.11417	0.126832	0.172492			0.261245	0.747068	-0.138115	-0.655439	P97390	P97390	VPS45_MOUSE	Vps45	Vacuolar protein sorting-associated protein 45
0.107456	0	-0.730116	-0.641942	-0.350842	0.387796			0.245759	0.761145	-0.239785	-0.621632	P97412	P97412	LYST_MOUSE	Lyst	Lysosomal-trafficking regulator
-0.0540786	-0.513649	-0.464981	0.0540786	0.137018	0.513363			0.157263	0.854417	-0.145278	-0.419792	P97427	P97427	DPYL1_MOUSE	Crmp1	Dihydropyrimidinase-related protein 1
0.00703049	-0.00703049	0.281183	0.136174	-0.232524	-0.370543			0.177749	0.83354	0.0990295	0.46803	P97429	P97429	ANXA4_MOUSE	Anxa4	Annexin A4
-0.459496	-0.106725	-0.385973	0.263727	0.106725	0.44835			0.863489	0.295166	-0.448032	-1.85663	P97434	P97434	MPRIP_MOUSE	Mprip	Myosin phosphatase Rho-interacting protein
0	0.00154543	0.361735	-1.33514	-0.820766	-0.0479841			0.213072	0.796616	0.307515	0.548942	P97447	P97447	FHL1_MOUSE	Fhl1	Four and a half LIM domains protein 1
-0.0535464	-0.210411	-0.151412	0.0535464	0.200747	0.250985			0.0672982	0.932974	-0.0327772	-0.192881	P97450	P97450	ATP5J_MOUSE	Atp5pf	ATP synthase-coupling factor 6, mitochondrial
-0.332412	0.353467	0.267917	-0.571242	-0.267917	0.518132			0.210233	0.798896	-0.210923	-0.542534	P97452	P97452	BOP1_MOUSE	Bop1	Ribosome biogenesis protein BOP1
0.0674529	-0.181235	-0.178285	-0.0066123	0.0750308	0.0066123			0.179087	0.832186	0.0484778	0.471145	P97461	P97461	RS5_MOUSE	Rps5	Small ribosomal subunit protein uS7
-0.0377512	-0.399655	0.0377512	0.0855379	-0.728913	0.298637			0.302536	0.707193	-0.237811	-0.743884	P97467	P97467	AMD_MOUSE	Pam	Peptidyl-glycine alpha-amidating monooxygenase
0.0939894	-0.0939894	0.23133	0.534	-0.13807	-0.218964			0.0145299	0.987566	-0.0112661	-0.043888	P97470	P97470	PP4C_MOUSE	Ppp4c	Serine/threonine-protein phosphatase 4 catalytic subunit
-0.0776882	0.0776882	0.196888	-0.476079	-0.469262	-0.686544			0.338737	0.675454	0.244958	0.819698	P97473	P97473	TRBP2_MOUSE	Tarbp2	RISC-loading complex subunit TARBP2
-0.25792	0.924508	-0.888837	0.25792	-0.918609	-0.637567			0.802496	0.320059	-0.870076	-1.73596	P97493	P97493	THIOM_MOUSE	Txn2	Thioredoxin, mitochondrial
-0.171537	-0.0535727	-0.28608	0.535368	0.0535727	0.649374			1.00203	0.244754	-0.511738	-2.13601	P97496	P97496	SMRC1_MOUSE	Smarcc1	SWI/SNF complex subunit SMARCC1
0.180716	-0.394444	0.212323	-0.180716	0.826399	-0.242908			1.43838	0.140866	0.679168	3.09369	P97742	P97742	CPT1A_MOUSE	Cpt1a	Carnitine O-palmitoyltransferase 1, liver isoform
-0.0252781	0.0252781	-0.263117	0.0572948	-0.128016	0.0292902			1.18932	0.190113	-0.176092	-2.52998	P97765	P97765	WBP2_MOUSE	Wbp2	WW domain-binding protein 2
-0.23165	-0.157297	-0.553931	0.157297	0.175256	0.358267			0.552266	0.476933	-0.322864	-1.24717	P97770	P97770	THUM3_MOUSE	Thumpd3	tRNA (guanine(6)-N2)-methyltransferase THUMP3
0.351561	-0.0550847	0.0550847	0.720507	-0.394985	-0.204332			0.15595	0.854721	-0.14981	-0.416662	P97783	P97783	AF1Q_MOUSE	Mllt11	Protein AF1q
0.131167	-0.0119596	-0.0751891	0.0119596	0.112745	-0.0406423			0.442961	0.566145	0.0697883	1.03145	P97807	P97807	FUMH_MOUSE	Fh	Fumarate hydratase, mitochondrial
0.141528	-0.477762	-0.401471	0.48222	-0.141528	0.214752			0.251528	0.754704	-0.206894	-0.63427	P97822	P97822	AN32E_MOUSE	Anp32e	Acidic leucine-rich nuclear phosphoprotein 32 family member E
0.397466	-0.0886035	0.0886035	0.489495	-0.449174	-0.2831			0.0266665	0.971995	-0.0269656	-0.0795109	P97825	P97825	JUPI1_MOUSE	Jpt1	Jupiter microtubule associated homolog 1
0.227577	-0.0754819	-0.0150313	0.0150313	0.0387826	-0.199576			0.819442	0.313561	0.170451	1.76937	P97855	P97855	G3BP1_MOUSE	G3bp1	Ras GTPase-activating protein-binding protein 1
-0.147615	-0.00640345	0.132614	-0.259656	0.00640345	0.216938			0.0284115	0.97146	0.0135082	0.0845602	P97927	P97927	LAMA4_MOUSE	Lama4	Laminin subunit alpha-4
0.179088	0.0613832	-0.247197	-0.0613832	-0.0627604	0.0719175			0.199182	0.808854	-0.0675958	-0.517441	P99024	P99024;Q9D6F9;P68372	TBB5_MOUSE	Tubb5	Tubulin beta-5 chain
-0.204831	-0.0193582	-0.467252	0.104135	0.0193582	0.152401			0.926405	0.271536	-0.296634	-1.98247	P99026	P99026	PSB4_MOUSE	Psmb4	Proteasome subunit beta type-4
0.429213	0.303102	-0.217405	0.0152998	-0.199821	-0.0152998			0.153935	0.853807	-0.0970389	-0.411855	P99027	A0A5F8MPY2;P99027	RLA2_MOUSE	Rplp2	Large ribosomal subunit protein P2
0.105913	-0.147457	-0.16936	0.0276799	0.743145	-0.0276799			0.4283	0.579189	0.275718	1.00212	P99028	P99028	QCR6_MOUSE	Uqcrh	Cytochrome b-c1 complex subunit 6, mitochondrial
0.45064	-0.0718074	0.0767646	0.00515413	-0.00515413	-0.149371			0.76982	0.339758	0.246092	1.67174	P99029	P99029	PRDX5_MOUSE	Prdx5	Peroxiredoxin-5, mitochondrial
-0.360258	0.360258	-0.675568	0.478781	-0.500049	0.678925	+	Trka+_IB4+	2.83948	0.0429767	-1.01795	-7.81467	Q00493	Q00493	CBPE_MOUSE	Cpe	Carboxypeptidase E
-0.404346	-0.00971603	0.00971603	0.414479	0.0477371	-0.0296307			0.515605	0.503276	-0.240675	-1.17527	Q00560	Q00560	IL6RB_MOUSE	Il6st	Interleukin-6 receptor subunit beta
0.0291166	-0.322485	-0.0353603	-0.017561	0.0286074	0.017561			0.449401	0.561163	0.11495	1.04429	Q00612	Q00612	G6PD1_MOUSE	G6pdx	Glucose-6-phosphate 1-dehydrogenase X
0.00660276	-0.00660276	0.415787	0.0330634	-0.195219	-0.0180516			0.150743	0.855893	0.0729208	0.404212	Q00623	Q00623	APOA1_MOUSE	Apoa1	Apolipoprotein A-I
0.0159678	0.562455	-0.189682	0.402373	-0.346288	-0.0159678			1.14085	0.20199	-0.489621	-2.42588	Q00897	P07758;P22599;Q00898;Q00897;Q00896	A1AT4_MOUSE	Serpina1d	Alpha-1-antitrypsin 1-4
-0.00559473	0.00559473	0.0283732	0.192227	-0.20705	-0.234794			0.124982	0.88144	-0.0490996	-0.341482	Q00915	Q00915	RET1_MOUSE	Rbp1	Retinol-binding protein 1
-0.0973392	0.397091	-0.470651	0.414638	-0.224376	0.0973392			1.70829	0.112323	-0.567145	-3.77171	Q00PI9	Q00PI9	HNRL2_MOUSE	Hnrnpul2	Heterogeneous nuclear ribonucleoprotein U-like protein 2
-0.134707	0.103707	1.18647	0.259522	-0.103707	-0.214392			0.228193	0.779051	0.266406	0.582806	Q01149	Q01149	CO1A2_MOUSE	Col1a2	Collagen alpha-2(I) chain
0.259557	-0.230374	0.03475	-0.133674	0.490769	-0.03475			1.29142	0.169732	0.394625	2.75485	Q01237	Q01237	HMDH_MOUSE	Hmgcr	3-hydroxy-3-methylglutaryl-coenzyme A reductase
-0.0875974	-0.529818	0.10171	0.0875974	0.171449	-0.161233			0.603116	0.4376	0.263005	1.34646	Q01405	Q01405	SC23A_MOUSE	Sec23a	Protein transport protein Sec23A
0.0366802	-0.15449	-0.0366802	0.301532	-0.12495	0.372483			0.554709	0.474912	-0.214825	-1.25195	Q01730	Q01730	RSU1_MOUSE	Rsu1	Ras suppressor protein 1
0.169726	-0.0607162	-0.18887	-0.169112	0.0607162	0.182292			0.069945	0.931008	0.0297025	0.199988	Q01768	P15532;Q01768	NDKB_MOUSE	Nme2	Nucleoside diphosphate kinase B
-0.0704374	0.0704374	-0.335928	0.208698	-0.20338	0.159355			1.80386	0.100289	-0.349412	-4.0319	Q01853	Q01853	TERA_MOUSE	Vcp	Transitional endoplasmic reticulum ATPase
0.0229177	0.138594	-0.353817	-0.404894	-0.0229177	0.0686874			0.0890627	0.91375	-0.0520681	-0.250437	Q02013	Q02013	AQP1_MOUSE	Aqp1	Aquaporin-1
-0.145321	0.145321	-0.446088	0.17966	-0.372373	0.16885			2.22582	0.0727895	-0.485872	-5.33498	Q02053	Q02053	UBA1_MOUSE	Uba1	Ubiquitin-like modifier-activating enzyme 1
-1.75925	-0.617946	0	-0.346448	1.19356	1.32088			0.105517	0.901368	-0.307394	-0.292709	Q02105	Q02105	C1QC_MOUSE	C1qc	Complement C1q subcomponent subunit C
-1.05172	0.0996714	-0.851008	0	-1.04556	0.463904	+	Trka+_IB4+	2.77664	0.0471753	-1.17062	-7.52174	Q02111	Q02111	KPCT_MOUSE	Prkcq	Protein kinase C theta type
-0.0252476	0.174577	-0.273211	0.225032	-0.0111923	0.0111923			1.05662	0.228632	-0.24015	-2.24864	Q02248	Q02248	CTNB1_MOUSE	Ctnnb1	Catenin beta-1
0.256425	-0.256425	1.49946	-0.521319	0.677588	-0.7648			1.5517	0.126981	1.32534	3.36884	Q02257	Q02257	PLAK_MOUSE	Jup	Junction plakoglobin
0.0153308	-0.0153308	-0.192905	-0.0534348	0.096271	0.107029			0.150402	0.856455	-0.0398556	-0.403394	Q02357	Q02357	ANK1_MOUSE	Ank1	Ankyrin-1
-0.171464	0.231365	0.521334	0.0767403	-0.0767403	-0.171164			0.0640571	0.936557	0.0453959	0.184136	Q02788	Q02788	CO6A2_MOUSE	Col6a2	Collagen alpha-2(VI) chain
0.143005	0.120647	-0.406085	-0.109027	-0.157906	0.109027			0.44176	0.56728	-0.180545	-1.02905	Q02819	Q02819	NUCB1_MOUSE	Nucb1	Nucleobindin-1
0.401211	-0.279767	0.261544	-0.148286	0.0393424	-0.0393424			1.43614	0.140152	0.389831	3.08838	Q03173	Q03173	ENAH_MOUSE	Enah	Protein enabled homolog
0.0429454	-0.0458255	-0.213959	0.0457082	0.102027	-0.0429454			0.0285992	0.971472	-0.00864124	-0.0851024	Q03265	Q03265	ATPA_MOUSE	Atp5f1a	ATP synthase subunit alpha, mitochondrial
0.957086	-0.965061	0.604734	-0.554069	0.554069	-0.830356	+	Trka+_IB4+	2.97771	0.0310625	1.48846	8.49557	Q03517	Q03517	SCG2_MOUSE	Scg2	Secretogranin-2
0.052968	-0.215774	0.0547905	-0.196983	-0.052968	0.862783			0.135689	0.871437	-0.131745	-0.367794	Q03719	Q03719	KCND1_MOUSE	Kcnd1	Potassium voltage-gated channel subfamily D member 1
-0.219739	-0.55251	-0.129071	0.582669	0.129071	0.237898			0.1752	0.837019	-0.162599	-0.462083	Q03734	Q03734	SPA3M_MOUSE	Serpina3m	Serine protease inhibitor A3M
0.222704	-0.0829124	0.0131617	0.0508823	-0.0131617	-0.0895176			0.584969	0.454041	0.114751	1.31106	Q03958	Q03958	PFD6_MOUSE	Pfdn6	Prefoldin subunit 6
0.497453	0.0830097	-0.0161428	-0.123458	0.0161428	-0.366867			0.645948	0.409253	0.301589	1.4299	Q04447	Q04447	KCRB_MOUSE	Ckb	Creatine kinase B-type
-0.00200367	0.207482	0	-0.201549	-0.855095	-0.496142			0.128096	0.877359	-0.122297	-0.349172	Q04519	Q04519	ASM_MOUSE	Smpd1	Sphingomyelin phosphodiesterase
-0.756522	-0.400015	-0.875491	0	-0.534354	0.167603			1.52065	0.131426	-0.644651	-3.29216	Q04646	Q04646	ATNG_MOUSE	Fxyd2	Sodium/potassium-transporting ATPase subunit gamma
0.0708117	0.154785	-0.267525	-0.0323548	0.0323548	-0.290333			0.00230221	0.998938	0.00118144	0.00704942	Q04750	Q04750	TOP1_MOUSE	Top1	DNA topoisomerase 1
-0.103067	0.336991	0.446492	-0.0244198	0.0244198	-0.0758572			0.0726875	0.928505	0.0437101	0.207319	Q04857	Q04857	CO6A1_MOUSE	Col6a1	Collagen alpha-1(VI) chain
0.354033	-0.459205	0.276581	-0.567413	0	-0.586953			2.54645	0.0529706	0.748061	6.52968	Q05186	Q05186	RCN1_MOUSE	Rcn1	Reticulocalbin-1
-0.27765	0.0116262	0.272439	-0.0116262	-0.224723	0.346428			0.385188	0.624365	-0.192121	-0.915088	Q05512	Q05512	MARK2_MOUSE	Mark2	Serine/threonine-protein kinase MARK2
-0.209937	-0.0199842	0.0624609	-0.0815182	0.0199842	0.0466433			0.0935864	0.908024	-0.0242109	-0.262159	Q05793	Q05793	PGBM_MOUSE	Hspg2	Basement membrane-specific heparan sulfate proteoglycan core protein
0.41343	0.0812955	-0.218999	-0.0128379	0.0128379	-0.0203195			0.101609	0.903945	0.0530434	0.28276	Q05816	Q05816	FABP5_MOUSE	Fabp5	Fatty acid-binding protein 5
0.499951	-0.14433	0.0815573	-0.141308	0.65015	-0.0815573			1.44545	0.140056	0.532951	3.1105	Q05920	Q05920	PYC_MOUSE	Pc	Pyruvate carboxylase, mitochondrial
-0.503133	1.19929	1.73852	-0.696844	0.503133	-0.646142			0.280711	0.728309	0.627407	0.697424	Q05AA6	Q05AA6	DRP2_MOUSE	Drp2	Dystrophin-related protein 2
-0.571748	0.353669	-0.451125	0.688033	-0.353669	0.847116	+	Trka+_IB4+	2.628	0.0478347	-1.08845	-6.86721	Q05BC3	Q05BC3	EMAL1_MOUSE	Eml1	Echinoderm microtubule-associated protein-like 1
-0.128207	0.00478411	0.127255	0.499633	-0.0185142	-0.00478411			0.402094	0.60615	-0.173033	-0.949368	Q05CL8	Q05CL8;A2AMD0	LARP7_MOUSE	Larp7	La-related protein 7
0.218292	-0.125431	-0.182914	0.339013	-0.13185	0.125431			0.323643	0.688673	-0.145162	-0.788262	Q05D44	Q05D44	IF2P_MOUSE	Eif5b	Eukaryotic translation initiation factor 5B
0.240892	-0.0492444	-0.468396	-0.0276723	0.114927	0.0276723			0.0324218	0.967401	-0.0211109	-0.0960983	Q06138	Q06138	CAB39_MOUSE	Cab39	Calcium-binding protein 39
0.295222	0.270413	-0.314658	-0.0415869	0.0194674	-0.0194674			0.125913	0.880435	-0.0697759	-0.343785	Q06185	Q06185	ATP5I_MOUSE	Atp5me	ATP synthase subunit e, mitochondrial
-0.355798	0.566216	-1.08173	0.614471	-1.41365	0.355798			1.97826	0.0868079	-1.46255	-4.53797	Q06335	Q06335	APLP2_MOUSE	Aplp2	Amyloid beta precursor like protein 2
0.0456266	-0.0269852	0.0177975	-0.0177975	0.072567	-0.264756			0.836505	0.305696	0.14851	1.8031	Q06890	Q06890	CLUS_MOUSE	Clu	Clusterin
-0.154193	0.16307	-0.608273	0.154193	-0.300973	0.202137			1.76331	0.103656	-0.527614	-3.9201	Q07076	Q07076	ANXA7_MOUSE	Anxa7	Annexin A7
-0.555758	-0.44109	-0.953671	0	0.655391	-0.409056			0.00083882	0.999474	-0.00129738	-0.00257279	Q07105	Q07105	GDF9_MOUSE	Gdf9	Growth/differentiation factor 9
0.24719	-0.576368	-0.19013	-0.460936	0.19013	-1.9824			1.00586	0.243414	1.08897	2.14385	Q07113	Q07113	MPRI_MOUSE	Igf2r	Cation-independent mannose-6-phosphate receptor
0.0712943	-0.244757	-0.284133	0.0718808	0.174477	-0.0712943			0.154156	0.854361	0.0686029	0.412382	Q07417	Q07417	ACADS_MOUSE	Acads	Short-chain specific acyl-CoA dehydrogenase, mitochondrial
-0.494357	0.157825	-0.891455	0.507705	-0.157825	0.803113			1.62575	0.119143	-1.00409	-3.55589	Q07646	Q07646	MEST_MOUSE	Mest	Mesoderm-specific transcript protein
0.174265	0.252419	-0.174265	0.300592	-0.983336	-0.530596			0.314378	0.6968	-0.33525	-0.768845	Q07797	Q07797	LG3BP_MOUSE	Lgals3bp	Galectin-3-binding protein
-0.055068	0.187347	-0.0996275	0.426259	-0.396357	0.055068			1.25117	0.17566	-0.406576	-2.66525	Q07813	Q07813	BAX_MOUSE	Bax	Apoptosis regulator BAX
0.599654	-0.214425	0.37244	-0.16587	0.16587	-0.189055			1.9706	0.0862913	0.569105	4.51483	Q08024	Q08024	PEBB_MOUSE	Cbfb	Core-binding factor subunit beta
0.168101	-0.026948	-0.269403	0.113987	-0.275699	0.026948			0.463839	0.546893	-0.163662	-1.07302	Q08943	Q08943	SSRP1_MOUSE	Ssrp1	FACT complex subunit SSRP1
0.0717945	-0.0717945	0.237923	-0.114159	0.233364	-0.406148			1.48048	0.138357	0.378394	3.19441	Q0GNC1	Q0GNC1	INF2_MOUSE	Inf2	Inverted formin-2
0.133016	-0.0932145	0	-0.241544	0.192464	-0.758524			1.06072	0.227333	0.472921	2.25716	Q0KL01	Q0KL01	UBX2B_MOUSE	Ubxn2b	UBX domain-containing protein 2B
0.0179582	-0.623633	0.166733	0.38232	-0.0179582	-0.235471			0.290842	0.714692	0.214506	0.719067	Q0KL02	Q0KL02	TRIO_MOUSE	Trio	Triple functional domain protein
-0.0798843	0.173118	-0.981549	0.190441	0.0165322	-0.0165322			0.64549	0.408958	-0.463976	-1.429	Q0P678	Q0P678	ZCH18_MOUSE	Zc3h18	Zinc finger CCCH domain-containing protein 18
-0.705157	-0.726341	0.78979	-0.504805	-0.78979	-0.38439			0.227192	0.781193	0.303459	0.580577	Q0VBK2	Q0VBK2	K2C80_MOUSE	Krt80	Keratin, type II cytoskeletal 80
-0.290564	0.236851	-0.76845	0.264146	-0.125626	0.125626			1.42379	0.14217	-0.603754	-3.05917	Q0VBL3	Q0VBL3	RBM15_MOUSE	Rbm15	RNA-binding protein 15
0.139763	-0.29457	-0.0993471	0.0993471	0.442315	-0.177352			0.660751	0.397727	0.285102	1.45873	Q0VF55	Q0VF55	Q0VF55_MOUSE	Atp2b3	Calcium-transporting ATPase
0.215434	-0.665224	-0.701149	-0.0377388	0.0377388	0.162214			0.0276594	0.970973	0.030924	0.0823863	Q0VGU4	Q0VGU4	VGF_MOUSE	Vgf	Neurosecretory protein VGF
-0.0403004	0	0.820423	1.63673	-0.0917912	-0.42702			0.0889106	0.913486	-0.173794	-0.250042	Q0VGY8	Q0VGY8	TANC1_MOUSE	Tanc1	Protein TANC1
0.0637765	-0.0203547	-0.271161	0.0795274	-0.125839	0.0203547			0.609735	0.43289	-0.137583	-1.35936	Q11011	Q11011	PSA_MOUSE	Npepps	Puromycin-sensitive aminopeptidase
0.109772	0.0453463	-0.259985	0.259645	-0.0453463	-0.516802			0.0069706	0.994446	0.00541687	0.0212317	Q11136	Q11136	PEPD_MOUSE	Pepd	Xaa-Pro dipeptidase
-0.0179644	-0.235046	-0.251649	0.281972	0.0512323	0.0179644			0.208723	0.80025	-0.0944236	-0.539121	Q148V7	Q148V7	RELCH_MOUSE	Relch	RAB11-binding protein RELCH
-0.0360069	-0.0597444	-0.350478	0.0360069	0.25493	0.337532			0.28223	0.726184	-0.14845	-0.700677	Q149L6	Q149L6	DJB14_MOUSE	Dnajb14	DnaJ homolog subfamily B member 14
-0.0203519	0.0203519	-0.170326	-0.170945	0.0418067	0.0682101			0.0811702	0.919669	-0.0221628	-0.229792	Q14C51	Q14C51	PTCD3_MOUSE	Ptcd3	Small ribosomal subunit protein mS39
0.104424	-0.0893331	0.33649	0.0893331	-0.233514	-0.666777			0.444146	0.564908	0.291392	1.03381	Q1HFZ0	Q1HFZ0	NSUN2_MOUSE	Nsun2	RNA cytosine C(5)-methyltransferase NSUN2
0.0772479	-0.0710943	-0.90159	-0.445318	0.0710943	-0.260547			0.00757662	0.994536	0.00790401	0.0230619	Q2KN98	Q2KN98	CYTSA_MOUSE	Specc1l	Cytospin-A
-0.143685	0.180533	-0.962237	-0.466568	0	0.0445323			0.330923	0.681223	-0.28814	-0.803454	Q2M3X8;Q501J7	Q501J7;Q2M3X8	PHAR1_MOUSE;PHAR4_MOUSE	Phactr1;Phactr4	Phosphatase and actin regulator 1
-0.0456798	0.00432467	0.0581501	0.016475	-0.00432467	-0.331693			0.378354	0.630393	0.106346	0.901171	Q2NL51	Q2NL51	GSK3A_MOUSE	Gsk3a	Glycogen synthase kinase-3 alpha
0.156796	-0.284973	-0.450632	0.115984	0.0220971	-0.0220971			0.0419056	0.958332	-0.0268844	-0.123029	Q2TBE6	Q2TBE6	P4K2A_MOUSE	Pi4k2a	Phosphatidylinositol 4-kinase type 2-alpha
0.047833	-0.164689	0.042048	-0.0672717	0.310452	-0.042048			1.09991	0.21481	0.22478	2.33919	Q2TPA8	Q2TPA8	HSDL2_MOUSE	Hsdl2	Hydroxysteroid dehydrogenase-like protein 2
-0.181072	-0.235487	0.0294847	0.0671186	0.161052	-0.0294847			0.198838	0.808878	0.0691058	0.516655	Q2UY11	Q2UY11	COSA1_MOUSE	Col28a1	Collagen alpha-1(XXVIII) chain
-0.63809	-0.0118947	1.12199	0	-0.79884	-0.705391			0.0713845	0.929931	0.134115	0.20384	Q2VIS4	Q2VIS4	FILA2_MOUSE	Flg2	Filaggrin-2
-0.227254	0.168028	-0.168028	0.340239	-0.212954	0.185265	+	Trka+_IB4+	2.77943	0.0476667	-0.433922	-7.53454	Q2YDW2	Q2YDW2	MSTO1_MOUSE	Msto1	Protein misato homolog 1
-0.115499	0.136558	-0.226728	0.375817	0.115499	-0.133103			0.494314	0.522802	-0.202	-1.13334	Q3B7Z2	Q3B7Z2	OSBP1_MOUSE	Osbp	Oxysterol-binding protein 1
-0.0563285	0.0563285	-0.252337	0.509744	-0.234529	0.554726			1.50059	0.133921	-0.554665	-3.24315	Q3TAA7	Q3TAA7	S11IP_MOUSE	Stk11ip	Serine/threonine-protein kinase 11-interacting protein
-0.00620031	0.0576749	0.0762305	0.00620031	-0.140386	-0.327914			0.180085	0.832224	0.0645609	0.473466	Q3TB48	Q3TB48	TM104_MOUSE	Tmem104	Transmembrane protein 104
-0.123125	-0.2209	-1.02146	0.218135	0	0.379975			0.618383	0.426799	-0.507266	-1.37621	Q3TC33	Q3TC33	CC127_MOUSE	Ccdc127	Coiled-coil domain-containing protein 127
0.355646	-0.350813	0.338011	-0.294261	0.15591	-0.15591			2.51011	0.0568227	0.550184	6.38396	Q3TC72	Q3TC72	FAHD2_MOUSE	Fahd2	Fumarylacetoacetate hydrolase domain-containing protein 2A
-0.0451183	-0.30551	-0.249317	0.539274	0.173873	0.0451183			0.18561	0.824462	-0.133148	-0.486272	Q3TCH7	Q3TCH7	CUL4A_MOUSE	Cul4a	Cullin-4A
-0.301832	0.125592	-0.192399	0.461775	-0.125592	0.276164			1.96455	0.0864615	-0.494451	-4.49664	Q3TCJ1	Q3TCJ1	ABRX2_MOUSE	Abraxas2	BRISC complex subunit Abraxas 2
0.110353	0.206481	-0.110353	0.311945	-0.485962	-0.579618			0.160744	0.850719	-0.14159	-0.428063	Q3TCN2	Q3TCN2	PLBL2_MOUSE	Plbd2	Putative phospholipase B-like 2
-0.110326	-0.16064	0.0395927	0.0821209	-0.0395927	0.140262			0.21947	0.789951	-0.0573562	-0.563322	Q3TDD9	Q3TDD9	PPR21_MOUSE	Ppp1r21	Protein phosphatase 1 regulatory subunit 21
-0.0659261	-0.208634	0.0237126	-0.0237126	0.435097	0.17816			0.320887	0.691403	0.149023	0.782496	Q3TDK6	Q3TDK6	ROGDI_MOUSE	Rogdi	Protein rogdi homolog
-0.174863	0.0594912	-0.0844355	0.405765	-0.0594912	0.183167			1.40176	0.145656	-0.322404	-3.00745	Q3TDN2	Q3TDN2	FAF2_MOUSE	Faf2	FAS-associated factor 2
-0.162154	0.162154	-0.240469	0.20251	-0.24325	0.448565			2.18872	0.0744304	-0.486367	-5.20909	Q3TDQ1	Q3TDQ1	STT3B_MOUSE	Stt3b	Dolichyl-diphosphooligosaccharide--protein glycosyltransferase subunit STT3B
-0.584623	-0.702662	-0.0479126	0.0511322	-0.703674	0			0.292388	0.71439	-0.228227	-0.722357	Q3TDX8	Q3TDX8	NB5R4_MOUSE	Cyb5r4	Cytochrome b5 reductase 4
0.179731	-1.59325	0.176364	-0.171197	0.171197	-0.331717			0.907625	0.276812	0.874487	1.94474	Q3TE80	Q3TE80	Q3TE80_MOUSE	2410002F23Rik	RIKEN cDNA 2410002F23 gene
-0.119902	0.0885539	-0.230581	0.204461	-0.0885539	0.330411			1.90355	0.0922478	-0.354154	-4.31601	Q3TEA8	Q3TEA8	HP1B3_MOUSE	Hp1bp3	Heterochromatin protein 1-binding protein 3
-0.149937	-0.00669098	-0.407721	0.00669098	0.0670385	0.319425			0.709754	0.371151	-0.270014	-1.55424	Q3TFQ1	Q3TFQ1	SPRY7_MOUSE	Spryd7	SPRY domain-containing protein 7
-0.343766	-0.977747	0.417805	0.31985	-0.608992	0			0.0276823	0.971186	0.0409813	0.0824523	Q3TGF2	Q3TGF2	F107B_MOUSE	Fam107b	Protein FAM107B
0.366178	-0.000643253	-0.271918	0.131996	-0.229991	0.000643253			0.158834	0.852649	-0.0892423	-0.423528	Q3TGW2	Q3TGW2	EEPD1_MOUSE	Eepd1	Endonuclease/exonuclease/phosphatase family domain-containing protein 1
-0.0787783	0.214239	-0.240719	0.0787783	-0.118696	0.403152			1.63111	0.118322	-0.378121	-3.56968	Q3THE2	Q3THE2;Q9CQ19	ML12B_MOUSE	Myl12b	Myosin regulatory light chain 12B
0.00194168	-0.123619	-0.00194168	0.091486	-0.0448751	0.0697947			0.146093	0.86171	-0.0275122	-0.393032	Q3THG9	Q3THG9	AASD1_MOUSE	Aarsd1	Alanyl-tRNA editing protein Aarsd1
-0.00434875	0.00434875	-0.362916	0.210539	-0.0748262	0.384481			1.05063	0.230263	-0.347153	-2.2362	Q3THK7	Q3THK7	GUAA_MOUSE	Gmps	GMP synthase [glutamine-hydrolyzing]
0.012033	0.0737033	-0.433991	0.0211225	-0.012033	-0.0762534			0.425625	0.580668	-0.150854	-0.996755	Q3THS6	Q3THS6	METK2_MOUSE	Mat2a	S-adenosylmethionine synthase isoform type-2
-0.698551	-0.0313196	-0.506451	0.317269	0.0313196	0.165566			1.05798	0.228604	-0.541733	-2.25147	Q3TIR3	Q3TIR3	RIC8A_MOUSE	Ric8a	Synembryn-A
0	0.0381794	-0.676737	0.641701	-0.636405	-0.600405			0.479725	0.534316	-0.464206	-1.10451	Q3TIU4	Q3TIU4	PDE12_MOUSE	Pde12	2',5'-phosphodiesterase 12
0.189009	0.051188	-0.101349	0.584305	-0.051188	-0.272675			0.153098	0.854437	-0.108782	-0.409853	Q3TIV5	Q3TIV5	ZC3HF_MOUSE	Zc3h15	Zinc finger CCCH domain-containing protein 15
0.0609746	-0.625548	0.329846	0.297626	-0.0609746	-0.470841			0.539293	0.483588	0.376203	1.22177	Q3TIW9;Q8BTJ4	Q8BTJ4;Q3TIW9	ENPP4_MOUSE;ENPP7_MOUSE	Enpp4;Enpp7	Ectonucleotide pyrophosphatase/phosphodiesterase family member 7
0.153978	-0.0459418	-0.938314	-0.385446	0.0521855	0.0459418			0.11254	0.893715	-0.115568	-0.310453	Q3TJZ6	Q3TJZ6	FA98A_MOUSE	Fam98a	Protein FAM98A
-0.163306	-0.0279384	0.0279384	0.08954	-0.133621	0.0688119			0.891945	0.284635	-0.133134	-1.91335	Q3TKT4	Q3TKT4	SMCA4_MOUSE	Smarca4	Transcription activator BRG1
0.0326591	-0.0326591	-0.259077	0.18899	-0.135734	0.152135			0.961522	0.259652	-0.223539	-2.05343	Q3TLH4	Q3TLH4	PRC2C_MOUSE	Prrc2c	Protein PRRC2C
-0.163688	-0.115694	0.0343802	0.445085	-0.0343802	0.261563			0.64987	0.406042	-0.251547	-1.43754	Q3TMH2	Q3TMH2	SCRN3_MOUSE	Scrn3	Secernin-3
-0.342114	-0.0596638	0	0.429691	-0.611355	0.316072			1.11472	0.209549	-0.546523	-2.37042	Q3TRJ4	Q3TRJ4	K1C26_MOUSE	Krt26	Keratin, type I cytoskeletal 26
0.207324	-0.5252	-0.0404677	0.0404677	0.275692	-0.231852			0.954495	0.261227	0.386377	2.03919	Q3TRM4	Q3TRM4	PLPL6_MOUSE	Pnpla6	Patatin-like phospholipase domain-containing protein 6
-3.77425	1.63372	2.62795	-0.0416064	0.0416064	-2.87904			0.00876944	0.993257	0.0607424	0.0266571	Q3TTY5	Q3TTY5	K22E_MOUSE	Krt2	Keratin, type II cytoskeletal 2 epidermal
0.32904	-0.565747	-0.0772667	-0.237846	0.491862	0.0772667			0.910556	0.27615	0.489987	1.95062	Q3TUH1	Q3TUH1	TAM41_MOUSE	Tamm41	Phosphatidate cytidylyltransferase, mitochondrial
-0.0425863	0.103313	-0.343451	0.149388	-0.398236	0.0425863			1.45557	0.139434	-0.359854	-3.1346	Q3TW96	Q3TW96;Q91YN5	UAP1L_MOUSE	Uap1l1	UDP-N-acetylhexosamine pyrophosphorylase-like protein 1
-0.370516	0.0923753	-0.606808	0.242593	-0.0923753	0.370725			1.60429	0.12161	-0.591798	-3.50108	Q3TWW8	Q8VE97;Q3TWW8	SRSF6_MOUSE	Srsf6	Serine/arginine-rich splicing factor 6
-0.146537	-0.0410805	-0.402196	0.186964	0.0410805	0.34329			0.911548	0.275739	-0.332275	-1.95261	Q3TXS7	Q3TXS7	PSMD1_MOUSE	Psmd1	26S proteasome non-ATPase regulatory subunit 1
-0.00148916	-0.306134	-0.00162554	0.0728374	0.0717559	0.00148916			0.349962	0.662951	0.100149	0.842927	Q3TZZ7	Q3TZZ7	ESYT2_MOUSE	Esyt2	Extended synaptotagmin-2
-0.170005	0.175313	-0.326771	0.2878	-0.199888	0.170005	+	Trka+_IB4+	2.70622	0.0445185	-0.443261	-7.20512	Q3U0V1	Q3U0V1	FUBP2_MOUSE	Khsrp	Far upstream element-binding protein 2
-0.158669	0.219595	-0.405945	0.162455	-0.0597196	0.0597196			1.45886	0.139544	-0.355368	-3.14248	Q3U186	Q3U186	SYRM_MOUSE	Rars2	Probable arginine--tRNA ligase, mitochondrial
-0.232001	0.175284	-0.385482	0.296177	-0.175284	0.38489			2.48689	0.0586395	-0.549706	-6.29231	Q3U1J4	Q3U1J4	DDB1_MOUSE	Ddb1	DNA damage-binding protein 1
-0.109317	-0.157795	-0.727525	0.210669	0	0.282341			0.670543	0.391742	-0.390686	-1.4778	Q3U2A8	Q3U2A8	SYVM_MOUSE	Vars2	Valine--tRNA ligase, mitochondrial
0.540462	-0.0105205	0.0105205	0.0256295	-0.403018	-0.292502			0.186043	0.823765	0.141786	0.487271	Q3U2P1	Q3U2P1	SC24A_MOUSE	Sec24a	Protein transport protein Sec24A
-0.0323467	0.0323467	-0.743097	0.636093	-0.0970325	0.255857			0.976874	0.253995	-0.598924	-2.08463	Q3U319	Q3U319	BRE1B_MOUSE	Rnf40	E3 ubiquitin-protein ligase BRE1B
4.1453	-0.898364	-0.417756	-0.598638	0.900784	0.417756			0.603074	0.437099	1.90252	1.34637	Q3U3R4	Q3U3R4	LMF1_MOUSE	Lmf1	Lipase maturation factor 1
0.137314	-0.137314	-0.26939	0.163984	-0.264461	0.229709			0.547371	0.480107	-0.217639	-1.23759	Q3U466	Q3U466	Q3U466_MOUSE	Cln6	Ceroid-lipofuscinosis, neuronal 6
-0.0559654	0.0504484	-0.310305	0.246284	-0.0504484	0.23666			1.38355	0.148833	-0.316703	-2.96502	Q3U487	Q3U487	HECD3_MOUSE	Hectd3	E3 ubiquitin-protein ligase HECTD3
0.0320234	0.0210419	-0.0900793	-0.0210419	0.0212317	-0.236999			0.305507	0.705555	0.0667248	0.750162	Q3U5Q7	Q3U5Q7	CMPK2_MOUSE	Cmpk2	UMP-CMP kinase 2, mitochondrial
0.480808	-0.151133	0.0254631	-0.111483	0.486435	-0.0254631			1.27421	0.171584	0.426928	2.71639	Q3U7R1	Q3U7R1	ESYT1_MOUSE	Esyt1	Extended synaptotagmin-1
-0.359582	0.575737	-0.890137	-0.0654693	0.0654693	0.534802			1.0093	0.243877	-0.743107	-2.1509	Q3U829	Q3U829	AP5Z1_MOUSE	Ap5z1	AP-5 complex subunit zeta-1
-0.161094	0	0.149251	-0.531988	-0.820376	-0.470612			0.0593194	0.941157	0.0567938	0.171266	Q3U962	Q3U962	CO5A2_MOUSE	Col5a2	Collagen alpha-2(V) chain
-0.108372	0.189087	-0.0291185	0.214734	-0.145224	0.0291185			1.61886	0.120308	-0.238551	-3.53824	Q3UBX0	Q3UBX0	TM109_MOUSE	Tmem109	Transmembrane protein 109
0.0362854	-0.00417233	-0.0061717	0.00417233	-0.928075	0.573288			0.595828	0.443337	-0.490417	-1.33225	Q3UDE2	Q3UDE2	TTL12_MOUSE	Ttll12	Tubulin--tyrosine ligase-like protein 12
0.333025	-0.0749564	0.0749564	0.320445	-0.341807	-0.615342			0.163205	0.84926	0.145343	0.433892	Q3UDR8	Q3UDR8	YIPF3_MOUSE	Yipf3	Protein YIPF3
0.295064	-0.0412512	-0.568833	0.0412512	-0.956423	0.319158			0.599424	0.44059	-0.51645	-1.33926	Q3UE17	Q69Z36;Q05A36;G3UYU0;Q3UE17	MEX3D_MOUSE	Mex3d	RNA-binding protein MEX3D
-0.03685	0.03685	-0.17414	-0.0741663	0.213665	0.21194			0.151939	0.855561	-0.0573161	-0.407079	Q3UE37	Q3UE37	UBE2Z_MOUSE	Ube2z	Ubiquitin-conjugating enzyme E2 Z
0.146825	0.0878701	-0.0959544	0.257197	-0.166627	-0.0878701			0.379477	0.628986	-0.124318	-0.90346	Q3UEB3	Q3UEB3	PUF60_MOUSE	Puf60	Poly(U)-binding-splicing factor PUF60
0.0868821	-2.42131	-0.0868821	-0.624036	0.276461	-0.767019			1.09318	0.217826	1.36294	2.32502	Q3UFB7	Q3UFB7	NTRK1_MOUSE	Ntrk1	High affinity nerve growth factor receptor
0.145495	0.121395	-0.396154	0.0660667	-0.402121	-0.0660667			0.60959	0.432575	-0.258058	-1.35907	Q3UGC7;Q66JS6	Q66JS6;Q3UGC7	EI3JA_MOUSE;EI3JB_MOUSE	Eif3j1;Eif3j2	Eukaryotic translation initiation factor 3 subunit J-A
-0.353991	0.0387013	-0.344008	0.260388	-0.0387013	0.0516646			1.34566	0.155515	-0.362485	-2.87772	Q3UGR5	Q3UGR5	HDHD2_MOUSE	Hdhd2	Haloacid dehalogenase-like hydrolase domain-containing protein 2
0.106489	-0.278264	-0.311017	0.398603	-0.106489	0.152881			0.348876	0.664014	-0.194746	-0.840687	Q3UGS4	Q3UGS4	MCRI1_MOUSE	Mcrip1	Mapk-regulated corepressor-interacting protein 1
0.543357	-0.774228	0.0438643	-0.0438643	0.779326	-0.670032			1.40877	0.143447	0.951557	3.02386	Q3UGX3	Q3UGX3	NAT8L_MOUSE	Nat8l	N-acetylaspartate synthetase
0.0551543	-0.168523	-0.354823	0.0214305	-0.00744009	0.00744009			0.146803	0.860993	-0.0558186	-0.394743	Q3UGY8	Q3UGY8	BIG3_MOUSE	Arfgef3	Brefeldin A-inhibited guanine nucleotide-exchange protein 3
0.140443	0.246731	-0.3767	-0.0136395	-0.701937	0.0136395			0.695336	0.37873	-0.394975	-1.52612	Q3UH60	Q3UH60	DIP2B_MOUSE	Dip2b	Disco-interacting protein 2 homolog B
0.998208	-0.632516	0.466198	-0.466198	0.706426	-0.741916	+	Trka+_IB4+	2.81708	0.0432258	1.33715	7.70914	Q3UHB1	Q3UHB1	NT5D3_MOUSE	Nt5dc3	5'-nucleotidase domain-containing protein 3
-0.0364475	-0.186433	-0.169536	0.0617638	0.260466	0.0364475			0.115559	0.892166	0.047568	0.318029	Q3UHD6	Q3UHD6	SNX27_MOUSE	Snx27	Sorting nexin-27
-0.0851693	0.248225	-0.872421	0.649128	0	-0.0401344			0.818792	0.313603	-0.604936	-1.76809	Q3UHI0	Q3UHI0	CCSE2_MOUSE	Ccser2	Serine-rich coiled-coil domain-containing protein 2
0.383749	0.00685835	0.205699	-0.0210824	-0.0330997	-0.00685835			0.728244	0.35978	0.192477	1.59035	Q3UHJ0	Q3UHJ0	AAK1_MOUSE	Aak1	AP2-associated protein kinase 1
0.0363343	-0.224611	0.0957844	-0.0363343	0.314328	-0.181538			1.3586	0.15335	0.29631	2.90739	Q3UHQ6	Q3UHQ6	DOP2_MOUSE	Dop1b	Protein dopey-2
-0.0358138	0.0358138	-0.322406	0.336061	-0.177602	0.329566			1.48124	0.138428	-0.412421	-3.19626	Q3UHU5	Q3UHU5	MTCL1_MOUSE	Mtcl1	Microtubule cross-linking factor 1
0.267162	-0.0427809	0.0427809	0.121741	-0.49894	-0.50206			0.0947845	0.907737	0.0780341	0.265251	Q3UHX2	Q3UHX2	HAP28_MOUSE	Pdap1	28 kDa heat- and acid-stable phosphoprotein
0.0258532	-0.0258532	-0.145894	0.0969524	-0.159659	0.0695772			0.931306	0.268448	-0.140126	-1.99234	Q3UI43	Q3UI43	BABA1_MOUSE	Babam1	BRISC and BRCA1-A complex member 1
-0.256007	0.301782	-0.110061	0.642887	-0.364704	0.110061			1.58503	0.120668	-0.595167	-3.45231	Q3UIA2	Q3UIA2	RHG17_MOUSE	Arhgap17	Rho GTPase-activating protein 17
-0.548347	-0.630193	-0.200786	0.330004	0.292157	0.200786			0.111479	0.893541	-0.119191	-0.307782	Q3UIU2	Q3UIU2	NDUB6_MOUSE	Ndufb6	NADH dehydrogenase [ubiquinone] 1 beta subcomplex subunit 6
0.00714922	0.243057	-0.162436	0.84047	-0.483492	-0.00714922			0.921985	0.27223	-0.571719	-1.97358	Q3UIX4	Q3UIX4	Q3UIX4_MOUSE	Srsf11	Serine and arginine-rich splicing factor 11
0.0118666	0.189541	-0.21892	0.529277	-0.466675	-0.0118666			1.02994	0.237524	-0.460226	-2.19339	Q3UJB0	Q3UJB0	Q3UJB0_MOUSE	Sf3b2	Splicing factor 3b, subunit 2
0.256109	-0.241655	0.0578337	0.0178709	-0.0178709	-0.080472			0.833614	0.306438	0.200109	1.79738	Q3UJB9	Q3UJB9	EDC4_MOUSE	Edc4	Enhancer of mRNA-decapping protein 4
-0.244242	0.0348735	-0.189289	0.441187	-0.0348735	0.241353			1.38663	0.14858	-0.395273	-2.97218	Q3UJD6	Q3UJD6	UBP19_MOUSE	Usp19	Ubiquitin carboxyl-terminal hydrolase 19
-0.0632586	0.0632586	-0.326757	0.374129	0.0918269	-0.166839			0.404349	0.60487	-0.189579	-0.953925	Q3UJU9	Q3UJU9	RMD3_MOUSE	Rmdn3	Regulator of microtubule dynamics protein 3
-0.307416	-0.116003	-0.0968595	0.300298	0.0968595	0.195452			0.599375	0.440391	-0.229055	-1.33916	Q3UKJ7	Q3UKJ7	SMU1_MOUSE	Smu1	WD40 repeat-containing protein SMU1
-0.245191	0.135459	-0.429528	0.217774	-0.135459	0.27911			2.13853	0.0749961	-0.480841	-5.04257	Q3UL36	Q3UL36	ARGL1_MOUSE	Arglu1	Arginine and glutamate-rich protein 1
-0.290985	0.030107	-0.376264	0.550637	-0.030107	0.692989			1.35413	0.154183	-0.657029	-2.89712	Q3ULD5	Q3ULD5	MCCB_MOUSE	Mccc2	Methylcrotonoyl-CoA carboxylase beta chain, mitochondrial
-0.545142	0.581505	-0.91783	0.545142	-0.785153	0.890258	+	Trka+_IB4+	3.1104	0.0212075	-1.42168	-9.19969	Q3ULJ0	Q6NXY9;Q3ULJ0	GPD1L_MOUSE	Gpd1l	Glycerol-3-phosphate dehydrogenase 1-like protein
-0.0645599	0.000366211	-0.57088	0.309549	-0.000366211	0.205975			0.885445	0.286449	-0.383899	-1.90037	Q3UM29	Q3UM29	COG7_MOUSE	Cog7	Conserved oligomeric Golgi complex subunit 7
0.16652	-0.00547934	-0.21526	0.173068	-0.23582	0.00547934			0.460633	0.550224	-0.152543	-1.06665	Q3UM45	Q3UM45	PP1R7_MOUSE	Ppp1r7	Protein phosphatase 1 regulatory subunit 7
-0.0423956	0.0423956	-0.267899	0.449474	-0.326447	0.364687			1.52025	0.131604	-0.497766	-3.29117	Q3UMB9	Q3UMB9	WASC4_MOUSE	Washc4	WASH complex subunit 4
-0.0772755	-0.111583	-0.228802	0.538202	0.729919	0.0772755			0.0251954	0.974334	-0.0266841	-0.0752402	Q3UMC0	Q3UMC0	AFG2A_MOUSE	Afg2a	ATPase family gene 2 protein homolog A
-0.200925	-0.0821819	-0.69774	0.190318	0.0821819	0.438948			0.765907	0.342129	-0.454522	-1.66406	Q3UMR5	Q3UMR5	MCU_MOUSE	Mcu	Calcium uniporter protein, mitochondrial
-0.258999	0.112698	-0.112698	0.284848	-0.144582	0.266184			2.29949	0.070607	-0.393336	-5.59207	Q3UMT1	Q3UMT1	PP12C_MOUSE	Ppp1r12c	Protein phosphatase 1 regulatory subunit 12C
-0.0841322	0.0841322	-0.156617	0.211175	-0.204079	0.281105			2.14144	0.0742451	-0.340413	-5.05211	Q3UMU9	Q3UMU9	HDGR2_MOUSE	Hdgfl2	Hepatoma-derived growth factor-related protein 2
-0.163395	-0.0881753	-0.891599	0.226702	0.0881753	0.849358			0.74234	0.353541	-0.651568	-1.61791	Q3UMY5	Q3UMY5	EMAL4_MOUSE	Eml4	Echinoderm microtubule-associated protein-like 4
-0.473809	0.397315	-0.830041	0.583014	-0.397315	0.895436			2.42283	0.0603765	-1.19231	-6.04515	Q3UN02	Q3UN02	LCLT1_MOUSE	Lclat1	Lysocardiolipin acyltransferase 1
-0.00543547	0.00543547	-0.237056	0.0583587	-0.42577	0.0595737			1.00783	0.243315	-0.263877	-2.14789	Q3UPH1	Q3UPH1	PRRC1_MOUSE	Prrc1	Protein PRRC1
0.723202	-0.563865	0	-0.321659	0.64333	-0.127952			1.41374	0.143608	0.793336	3.03552	Q3UPH7	Q3UPH7	ARH40_MOUSE	Arhgef40	Rho guanine nucleotide exchange factor 40
0.30902	-0.184129	0.0247636	-0.0247636	0.145147	-0.0811238			1.27017	0.172708	0.256316	2.70739	Q3UPL0	Q3UPL0	SC31A_MOUSE	Sec31a	Protein transport protein Sec31A
-0.166405	0.070605	-0.0623353	-0.10243	0.0623353	0.0811222			0.333235	0.680289	-0.0719007	-0.808268	Q3UPR9	Q3UPR9	SBSPO_MOUSE	Sbspon	Somatomedin-B and thrombospondin type-1 domain-containing protein
-0.0728993	-0.593588	0.391011	0.0124211	-0.0124211	0.209775			0.329186	0.682966	0.225694	0.799835	Q3UQ84	Q3UQ84	SYTM_MOUSE	Tars2	Threonine--tRNA ligase, mitochondrial
-0.347817	0	0.24478	-0.413262	-0.751331	-0.615174			0.0588646	0.94136	0.0580223	0.170025	Q3UQS2	Q3UQS2	LSME1_MOUSE	Lsmem1	Leucine-rich single-pass membrane protein 1
-1.92941	0	-0.907603	0.219519	-2.14056	0.273219			2.0241	0.0801661	-1.82344	-4.67824	Q3UR32	Q3UR32	P2RX3_MOUSE	P2rx3	P2X purinoceptor 3
-0.0433335	-0.139724	0.103595	0.0433335	-0.166491	0.236252			0.242067	0.762771	-0.0820303	-0.613515	Q3URD3	Q3URD3	SLMAP_MOUSE	Slmap	Sarcolemmal membrane-associated protein
0.321497	-0.4089	-0.0326791	0.0326791	0.177392	-0.795621			0.982693	0.251649	0.546017	2.09648	Q3URE1	Q3URE1	ACSF3_MOUSE	Acsf3	Malonate--CoA ligase ACSF3, mitochondrial
-0.204951	-0.169243	-1.01043	0	0.839311	0.585161			0.171513	0.842317	-0.263998	-0.453456	Q3URQ4	Q3URQ4	Q3URQ4_MOUSE	Fam8a1	Family with sequence similarity 8, member A1
-0.0394773	0.0123892	0.159889	-0.790094	-0.0123892	0.26578			0.252865	0.753382	0.206649	0.637191	Q3URS9	Q3URS9	MITOK_MOUSE	Ccdc51	Mitochondrial potassium channel
-0.202115	0.0552897	0.731038	0.413868	-0.2094	-0.0552897			0.0308959	0.9701	-0.0314484	-0.0917191	Q3UTJ2	Q3UTJ2	SRBS2_MOUSE	Sorbs2	Sorbin and SH3 domain-containing protein 2
0.00387049	-0.00387049	-0.342487	0.385656	-0.269533	0.13944			1.14158	0.201977	-0.376458	-2.42743	Q3UU96	Q3UU96	MRCKA_MOUSE	Cdc42bpa	Serine/threonine-protein kinase MRCK alpha
0.181616	-0.192726	-0.115654	0.124967	0.115654	-0.453741			0.545115	0.481477	0.234372	1.23317	Q3UUI3	Q3UUI3	THEM4_MOUSE	Them4	Acyl-coenzyme A thioesterase THEM4
0.129142	-0.0468678	-0.224156	0.239912	0.0468678	-0.0546899			0.162067	0.85004	-0.0621665	-0.431199	Q3UUQ7	Q3UUQ7	PGAP1_MOUSE	Pgap1	GPI inositol-deacylase
-4.1549	0.916277	3.10362	-0.376397	0.376397	-3.40377			0.106404	0.900208	0.729668	0.294957	Q3UV17	Q9R0H5;Q3UV17;Q9DCV7	K22O_MOUSE	Krt76	Keratin, type II cytoskeletal 2 oral
-0.29883	-0.508958	-0.887379	0.349445	0.024622	-0.024622			0.374538	0.635615	-0.325817	-0.893382	Q3UV70	Q3UV70	PDP1_MOUSE	Pdp1	[Pyruvate dehydrogenase [acetyl-transferring]]-phosphatase 1, mitochondrial
-0.045928	-0.205423	-0.737601	0.33236	0.045928	0.433912			0.612766	0.430363	-0.432817	-1.36526	Q3UVG3	Q3UVG3	F91A1_MOUSE	Fam91a1	Protein FAM91A1
0.377609	0.000972271	-0.0824218	0.0144382	-0.000972271	-0.155537			0.404053	0.604832	0.14478	0.953327	Q3UVK0	Q3UVK0	ERMP1_MOUSE	Ermp1	Endoplasmic reticulum metallopeptidase 1
0.183729	-0.0928764	-0.278756	0.106074	-0.061327	0.061327			0.202562	0.80606	-0.0769596	-0.525143	Q3UVL4	Q3UVL4	VPS51_MOUSE	Vps51	Vacuolar protein sorting-associated protein 51 homolog
0	-0.0534019	0.218818	0.0403538	-0.0619926	-0.618404			0.518001	0.50214	0.262759	1.17998	Q3UVX5	Q3UVX5	GRM5_MOUSE	Grm5	Metabotropic glutamate receptor 5
0.14442	-0.381697	0.00881052	-0.00881052	0.0549483	-0.394395			1.17394	0.195359	0.331027	2.49677	Q3UW53	Q3UW53	NIBA1_MOUSE	Niban1	Protein Niban 1
0.0395346	-0.192068	-0.211497	-0.0280676	0.161435	0.0280676			0.179593	0.831342	0.0605135	0.472321	Q3UWL8	Q3UWL8	Q3UWL8_MOUSE	Pfdn4	Prefoldin subunit 4
0.334877	0	-0.119811	0.00206137	-0.869371	-0.426003			0.0709526	0.930279	-0.0767877	-0.202685	Q3UX10	Q3UX10	TBAL3_MOUSE	Tubal3	Tubulin alpha chain-like 3
0.0612092	-0.0163474	-0.595953	0.0163474	-0.0189939	0.598821			0.597414	0.441595	-0.384186	-1.33534	Q3UX61;Q9QY36	Q9QY36;Q3UX61;Q9CQX6	NAA10_MOUSE;NAA11_MOUSE	Naa10;Naa11	N-alpha-acetyltransferase 11
0.881665	1.06489	0.315818	-0.352543	-0.315818	-0.568204			0.148061	0.858889	0.245842	0.397772	Q3UZP4	Q3UZP4	SVIP_MOUSE	Svip	Small VCP/p97-interacting protein
-0.103657	0.166896	-0.318195	0.103657	-0.257054	0.529492			1.54358	0.128656	-0.492984	-3.34871	Q3UZV7	Q3UZV7	ELAP2_MOUSE	Elapor2	Endosome/lysosome-associated apoptosis and autophagy regulator family member 2
-0.392575	0.304733	-0.583693	0.259483	-0.259483	0.562239			2.38722	0.0637062	-0.787402	-5.91133	Q3V038	Q3V038	TTC9A_MOUSE	Ttc9	Tetratricopeptide repeat protein 9A
0.672945	0.388968	-0.162701	0.162701	-0.170324	-0.206039			0.0018872	0.999509	-0.00190322	-0.0057814	Q3V0G7	Q3V0G7	GARL3_MOUSE	Garnl3	GTPase-activating Rap/Ran-GAP domain-like protein 3
-0.00185156	0.00185156	-0.410805	0.189473	-0.226681	0.027576			1.01703	0.241978	-0.286079	-2.1668	Q3V3R1	Q3V3R1	C1TM_MOUSE	Mthfd1l	Monofunctional C1-tetrahydrofolate synthase, mitochondrial
0.00185251	-0.00185251	-0.765555	0.190451	-0.748392	-0.0225487			1.00187	0.244618	-0.559381	-2.13568	Q3V3V9	Q3V3V9	CARL2_MOUSE	Carmil2	Capping protein, Arp2/3 and myosin-I linker protein 2
-0.105262	-0.62143	-0.958923	-0.424391	0.105262	-0.545225			0.253127	0.754091	0.210708	0.637764	Q4KL14	Q4KL14	TPC3L_MOUSE	Trappc3l	Trafficking protein particle complex subunit 3-like protein
-0.342601	0.290397	-0.289969	0.319225	-0.425692	0.289969	+	Trka+_IB4+	4.05429	0	-0.652618	-16.0443	Q4KMM3	Q4KMM3	OXR1_MOUSE	Oxr1	Oxidation resistance protein 1
0.51193	-0.399236	0.583615	0.140598	-0.140598	-0.170861			0.762356	0.344256	0.461482	1.6571	Q4KWH5	Q4KWH5	PLCH1_MOUSE	Plch1	1-phosphatidylinositol 4,5-bisphosphate phosphodiesterase eta-1
-0.0229707	-0.302883	-0.574422	0.0229707	0.243205	0.229687			0.129988	0.875842	-0.101321	-0.353828	Q4PJX1	Q4PJX1	ODR4_MOUSE	Odr4	Protein odr-4 homolog
0.728018	-0.387121	0.0538545	-0.302277	0.790827	-0.0538545			1.40419	0.144924	0.771984	3.01314	Q4V9Z5	Q4V9Z5	SE6L2_MOUSE	Sez6l2	Seizure 6-like protein 2
0.191727	-0.0778403	0.0778403	0.244134	-0.59816	-0.489809			0.00169775	0.999332	-0.00169277	-0.00520213	Q4VAA2	Q4VAA2	CDV3_MOUSE	Cdv3	Protein CDV3
-0.146352	-0.0282211	-0.305911	0.323689	0.0282211	0.367714			1.0773	0.221894	-0.362408	-2.29176	Q4VAE3	Q4VAE3	TMM65_MOUSE	Tmem65	Transmembrane protein 65
-0.00375605	0.172295	-0.000822544	0.263903	-0.140731	0.000822544			1.01378	0.242942	-0.19411	-2.1601	Q4VBE8	Q4VBE8	WDR18_MOUSE	Wdr18	WD repeat-containing protein 18
-0.238242	0.15863	-0.391659	0.153015	-0.153015	0.171548			2.41775	0.0610233	-0.422036	-6.02592	Q501J6	Q501J6	DDX17_MOUSE	Ddx17	Probable ATP-dependent RNA helicase DDX17
0.0245519	-0.0245519	-0.542296	0.0760875	0.133336	-0.142722			0.168655	0.844257	-0.0977408	-0.446745	Q505D7	Q505D7	OPA3_MOUSE	Opa3	Optic atrophy 3 protein homolog
-0.0397048	-0.0160708	-0.243223	0.318084	0.0160708	0.4119			1.00987	0.24383	-0.326923	-2.15208	Q505F5	Q505F5	LRC47_MOUSE	Lrrc47	Leucine-rich repeat-containing protein 47
-0.217427	0	-0.38175	0.223231	-0.838154	0.167371			1.43526	0.140834	-0.609311	-3.0863	Q50H33	Q50H33	KCTD8_MOUSE	Kctd8	BTB/POZ domain-containing protein KCTD8
-0.411421	0.0636921	-0.524767	0.368792	-0.0636921	0.144779			1.46882	0.138016	-0.525714	-3.16636	Q52KI8	Q52KI8	SRRM1_MOUSE	Srrm1	Serine/arginine repetitive matrix protein 1
-0.0396457	0.0396457	-0.384688	0.266065	-0.233599	0.180541			1.47703	0.138425	-0.381395	-3.1861	Q52KR3	Q52KR3	PRUN2_MOUSE	Prune2	Protein prune homolog 2
-0.106827	0.106827	-0.386714	0.263872	-0.120184	0.352669			1.73363	0.106902	-0.445697	-3.83959	Q569Z5	Q569Z5	DDX46_MOUSE	Ddx46	Probable ATP-dependent RNA helicase DDX46
-0.102974	0.289653	-0.196861	0.458932	-0.325201	0.102974			1.81301	0.0997467	-0.492199	-4.05743	Q569Z6	Q569Z6	TR150_MOUSE	Thrap3	Thyroid hormone receptor-associated protein 3
-0.0112715	0.426147	-0.180779	0.401474	-0.151318	0.0112715			1.28176	0.171678	-0.394087	-2.73322	Q570Y9	Q570Y9	DPTOR_MOUSE	Deptor	DEP domain-containing mTOR-interacting protein
-0.168865	0.146912	-0.259835	0.338235	-0.146912	0.506833			2.05327	0.0792401	-0.522531	-4.76913	Q58A65	Q58A65;Q9ESN9	JIP4_MOUSE	Spag9	C-Jun-amino-terminal kinase-interacting protein 4
0.340725	-0.31882	0.0304036	-0.0217586	-0.051765	0.0217586			0.592652	0.446699	0.212728	1.32605	Q59J78	Q59J78	NDUF2_MOUSE	Ndufaf2	NADH dehydrogenase [ubiquinone] 1 alpha subcomplex assembly factor 2
0.0277462	-0.00642681	-0.461655	0.161763	0.00642681	-0.337338			0.139653	0.868904	-0.0818265	-0.377446	Q5BKP2	Q5BKP2	UBP13_MOUSE	Usp13	Ubiquitin carboxyl-terminal hydrolase 13
-0.662307	0.0538433	-0.877087	-0.441997	-0.685916	-0.0538433			1.64204	0.117075	-0.594438	-3.59788	Q5DTM8	Q5DTM8	BRE1A_MOUSE	Rnf20	E3 ubiquitin-protein ligase BRE1A
-0.367415	0.344573	-0.566632	0.137134	-0.137134	0.70057			1.66021	0.116607	-0.751153	-3.64503	Q5DTY9	Q5DTY9	KCD16_MOUSE	Kctd16	BTB/POZ domain-containing protein KCTD16
0.142897	-1.05106	0.14825	-0.373055	-0.142897	-0.705936			1.5969	0.121026	0.759433	3.48232	Q5DU25	Q5DU25;Q8R0S2	IQEC2_MOUSE	Iqsec2	IQ motif and SEC7 domain-containing protein 2
0.176002	-0.0702429	-0.188169	0.313148	-0.291892	0.0702429			0.496814	0.520654	-0.205736	-1.13827	Q5F2E7	Q5F2E7	NUFP2_MOUSE	Nufip2	FMR1-interacting protein NUFIP2
0.0260725	-0.0370693	-0.17301	0.0910168	-0.0260725	0.172168			0.713323	0.369271	-0.133042	-1.56121	Q5F2E8	Q5F2E8	TAOK1_MOUSE	Taok1	Serine/threonine-protein kinase TAO1
-0.631074	-0.516523	0	-1.41222	3.58844	-0.416126			0.583203	0.453706	1.76741	1.30762	Q5F4S8	Q5F4S8	Q5F4S8_MOUSE	Trpm3	Transient receptor potential cation channel, subfamily M, member 3
-0.265867	0.166391	-0.192227	0.562476	-0.166391	0.471709			2.1032	0.0788271	-0.608353	-4.92786	Q5FWK3	Q5FWK3	RHG01_MOUSE	Arhgap1	Rho GTPase-activating protein 1
-0.115005	0.115005	-0.268868	0.398431	-0.197318	0.552898			1.80916	0.0991169	-0.549176	-4.04669	Q5H8C4	Q5H8C4	VP13A_MOUSE	Vps13a	Intermembrane lipid transfer protein VPS13A
-1.25383	-0.0309305	-0.818632	0	0.31534	0.508583			0.677726	0.387926	-0.744923	-1.49179	Q5HZJ5	Q5HZJ5	EREP3_MOUSE	Entrep3	Protein ENTREP3
0.384293	0.24413	-0.680654	0	-0.249915	-0.808783			0.00452013	0.996568	0.00612617	0.0138059	Q5I2A0;Q91WP6	Q5I2A0;Q91WP6	SPA3G_MOUSE;SPA3N_MOUSE	Serpina3g;Serpina3n	Serine protease inhibitor A3G
0.0616546	-0.0616546	-0.322831	0.377545	0.198271	-0.0841842			0.171466	0.841824	-0.0982037	-0.453345	Q5IRJ6	Q5IRJ6	ZNT9_MOUSE	Slc30a9	Proton-coupled zinc antiporter SLC30A9, mitochondrial
0.09568	-0.0124481	-0.935883	0.0124481	-0.0520942	0.0180151			0.398338	0.60988	-0.303438	-0.94177	Q5M8N0	Q5M8N0	CNRP1_MOUSE	Cnrip1	CB1 cannabinoid receptor-interacting protein 1
0.0229144	-0.278323	-0.0229144	0.127376	0.151975	-0.0683007			0.409541	0.599	0.123741	0.964404	Q5M8N4	Q5M8N4	D39U1_MOUSE	Sdr39u1	Epimerase family protein SDR39U1
0.00297928	-0.00297928	-0.433868	0.0255766	-0.258489	0.0625658			0.940969	0.263809	-0.25818	-2.01183	Q5NCF2	Q5NCF2	TPPC1_MOUSE	Trappc1	Trafficking protein particle complex subunit 1
-0.302919	0.219346	-0.950103	-0.34084	-0.219346	0.672501			0.838801	0.304891	-0.674458	-1.80765	Q5ND34	Q5ND34	WDR81_MOUSE	Wdr81	WD repeat-containing protein 81
0.443818	0	-0.57033	0.493128	-0.631819	-0.682862			0.144261	0.864418	-0.189533	-0.388609	Q5SFM8	Q5SFM8	RBM27_MOUSE	Rbm27	RNA-binding protein 27
-0.577334	0.0114889	-0.80747	-0.490655	-0.0541115	0			0.503962	0.51345	-0.319917	-1.15236	Q5SQM0	Q5SQM0	EMAL6_MOUSE	Eml6	Echinoderm microtubule-associated protein-like 6
0.165342	0.11516	-0.28445	-0.0802021	-0.0331364	0.0331364			0.199196	0.809153	-0.073446	-0.517473	Q5SQX6	Q5SQX6	CYFP2_MOUSE	Cyfip2	Cytoplasmic FMR1-interacting protein 2
-0.0370903	-0.189023	-0.177123	0.0370903	0.139134	0.165257			0.0749102	0.926449	-0.0294679	-0.213237	Q5SRX1	Q5SRX1	TM1L2_MOUSE	Tom1l2	TOM1-like protein 2
-0.139109	0.170505	-0.407132	0.146851	-0.126434	0.126434			1.8022	0.100566	-0.372155	-4.02729	Q5SSH7	Q5SSH7	ZZEF1_MOUSE	Zzef1	Zinc finger ZZ-type and EF-hand domain-containing protein 1
-0.142611	0.142611	-0.400183	0.319591	-0.422564	0.586194			1.88845	0.0929391	-0.671251	-4.27211	Q5SSL4	Q5SSL4	ABR_MOUSE	Abr	Active breakpoint cluster region-related protein
-0.470909	-0.294434	0.140661	0.0848372	0.16487	-0.0848372			0.0636133	0.936205	0.0430185	0.182935	Q5SSW2	Q5SSW2	PSME4_MOUSE	Psme4	Proteasome activator complex subunit 4
-0.539144	0.0818851	0.000158072	0.828536	-0.141615	-0.000158072			0.792106	0.326032	-0.530288	-1.71551	Q5SU73	Q5SU73	COIL_MOUSE	Coil	Coilin
-0.152411	-0.141915	-0.257309	0.200324	0.251079	0.141915			0.253181	0.754351	-0.119655	-0.637882	Q5SUF2	Q5SUF2	LC7L3_MOUSE	Luc7l3	Luc7-like protein 3
-0.0105877	0.0945959	-0.196204	0.291443	-0.243585	0.0105877			1.21203	0.183955	-0.282334	-2.57931	Q5SUR0	Q5SUR0	PUR4_MOUSE	Pfas	Phosphoribosylformylglycinamidine synthase
0	-0.337738	-1.0432	-0.367998	-0.796907	0.150911			0.528383	0.493686	-0.428427	-1.20037	Q5SV85	Q5SV85	SYNRG_MOUSE	Synrg	Synergin gamma
-0.227169	0.229493	-0.746996	0	-0.0386133	0.0551715			0.905728	0.277837	-0.432481	-1.94094	Q5SVL6	Q5SVL6	RPGP2_MOUSE	Rap1gap2	Rap1 GTPase-activating protein 2
0.0904622	-0.502204	0.187754	0.0855298	-0.0855298	-0.280389			0.717007	0.366707	0.296583	1.5684	Q5SVR0	Q5SVR0	TBC9B_MOUSE	Tbc1d9b	TBC1 domain family member 9B
0.277084	-0.176548	0.0517206	-0.0517206	0.412858	-0.179029			1.5552	0.125721	0.382987	3.37755	Q5SW19	Q5SW19	CLU_MOUSE	Cluh	Clustered mitochondria protein homolog
-0.0133419	0.0373192	-0.26193	0.281775	-0.165504	0.0133419			1.07978	0.220734	-0.257737	-2.29693	Q5SWP3	Q5SWP3	NACAD_MOUSE	Nacad	NAC-alpha domain-containing protein 1
-0.0983562	0.0136309	-0.364161	0.0764666	-0.0136309	0.134132			0.984339	0.250813	-0.233459	-2.09984	Q5SWU9	Q5SWU9	ACACA_MOUSE	Acaca	Acetyl-CoA carboxylase 1
-0.00674248	0.140873	0.0286274	-0.440369	0	-0.419882			0.576975	0.458167	0.247088	1.29546	Q5SYD0	Q5SYD0	MYO1D_MOUSE	Myo1d	Unconventional myosin-Id
0.297822	-0.16572	0.161328	-0.0442224	0.0442224	-0.0828481			1.50477	0.133931	0.265388	3.25332	Q5SZV5	Q5SZV5	K0319_MOUSE	Kiaa0319	Dyslexia-associated protein KIAA0319 homolog
0.148846	-0.00174141	0.263358	0	-0.501547	-0.726891			0.248465	0.756563	0.213096	0.627566	Q5U3K5	Q5U3K5	RABL6_MOUSE	Rabl6	Rab-like protein 6
-0.298877	-0.348993	-0.0896153	0.0896153	0.197541	0.269131			0.1032	0.903377	-0.0669018	-0.286816	Q5U430	Q5U430	UBR3_MOUSE	Ubr3	E3 ubiquitin-protein ligase UBR3
0.38397	0.634014	0.325083	-0.410384	-0.325083	-0.372036			0.162528	0.849715	0.177459	0.43229	Q5U458	Q5U458	DJC11_MOUSE	Dnajc11	DnaJ homolog subfamily C member 11
-0.168396	0.168396	-0.254012	0.520376	-0.270611	0.34374			2.24597	0.0716909	-0.575177	-5.40433	Q5XG69	Q5XG69	F169A_MOUSE	Fam169a	Soluble lamin-associated protein of 75 kDa
-0.290204	-0.300608	-0.171858	0.456036	0.171858	0.300761			0.389768	0.619512	-0.248797	-0.924395	Q5XG73	Q5XG73	ACBD5_MOUSE	Acbd5	Acyl-CoA-binding domain-containing protein 5
-0.0307121	0.706172	-0.622563	-0.334761	-0.752524	0.0307121			0.731909	0.358564	-0.602641	-1.59751	Q5XJE5	Q5XJE5	LEO1_MOUSE	Leo1	RNA polymerase-associated protein LEO1
0.0783205	-0.0848131	-0.323791	0.000758171	-0.000758171	0.0952082			0.255299	0.752428	-0.0857938	-0.642503	Q5XJY5	Q5XJY5	COPD_MOUSE	Arcn1	Coatomer subunit delta
0.167467	-0.167467	-0.281466	-0.265282	0.649032	0.722415			0.0691447	0.931212	0.0817892	0.197842	Q5XKN4	Q5XKN4	JAGN1_MOUSE	Jagn1	Protein jagunal homolog 1
0	0.376596	-0.395159	-0.278338	-0.137277	0.150633			0.508443	0.510521	-0.260443	-1.16118	Q60520	Q60520	SIN3A_MOUSE	Sin3a	Paired amphipathic helix protein Sin3a
0.0199432	-0.155867	-0.40552	-0.0199432	0.272711	0.140931			0.0410174	0.959591	-0.0259959	-0.120528	Q60597	Q60597	ODO1_MOUSE	Ogdh	2-oxoglutarate dehydrogenase complex component E1
0.0162868	0.0213375	-0.249058	0.0826502	-0.387697	-0.0162868			0.902918	0.280383	-0.236056	-1.93531	Q60598	Q60598	SRC8_MOUSE	Cttn	Src substrate cortactin
-0.112617	0.0890064	-0.107405	0.181148	-0.0890064	0.364698			1.74405	0.1064	-0.314627	-3.86774	Q60605	Q60605	MYL6_MOUSE	Myl6	Myosin light polypeptide 6
-0.104436	0.104436	-0.259829	0.224212	-0.192839	0.347067			2.10574	0.0794242	-0.41094	-4.93604	Q60631	Q60631	GRB2_MOUSE	Grb2	Growth factor receptor-bound protein 2
-0.211284	-0.240117	0.421695	0.0135078	0.57052	-0.0135078			0.603017	0.436848	0.34035	1.34626	Q60634	Q60634	FLOT2_MOUSE	Flot2	Flotillin-2
-0.269301	-0.0585332	-0.179137	0.0585332	0.168918	0.449949			0.525029	0.495387	-0.243156	-1.19379	Q60649	Q60649	CLPB_MOUSE	Clpb	Mitochondrial disaggregase
-0.328039	0.0845857	-0.20978	0.169365	-0.0845857	0.0928597			1.89496	0.0931228	-0.323072	-4.29097	Q60668	Q60668	HNRPD_MOUSE	Hnrnpd	Heterogeneous nuclear ribonucleoprotein D0
0.115037	0.274466	-0.0131679	-0.0976262	-0.0190883	0.0131679			0.10887	0.895845	-0.0357421	-0.301201	Q60675	Q60675	LAMA2_MOUSE	Lama2	Laminin subunit alpha-2
0.29623	0.0197282	-0.134136	-0.0753713	0.082562	-0.0197282			0.347689	0.665949	0.106676	0.838234	Q60676	Q60676	PPP5_MOUSE	Ppp5c	Serine/threonine-protein phosphatase 5
-0.109988	0.034337	-0.368081	0.0641775	-0.034337	0.280308			1.09704	0.216859	-0.297076	-2.33315	Q60692	Q60692	PSB6_MOUSE	Psmb6	Proteasome subunit beta type-6
0.14108	-0.0254097	-0.183034	0.0254097	-0.0654697	0.0777636			0.245753	0.760848	-0.0617291	-0.621619	Q60710	Q60710	SAMH1_MOUSE	Samhd1	Deoxynucleoside triphosphate triphosphohydrolase SAMHD1
0.191972	-0.0347748	0.254121	-0.0365181	0.0347748	-0.286224			1.23804	0.180118	0.279462	2.63629	Q60714	Q60714	S27A1_MOUSE	Slc27a1	Long-chain fatty acid transport protein 1
0.000295639	0.194613	-0.559569	0.169721	-0.342008	-0.000295639			1.13944	0.20246	-0.421773	-2.42287	Q60737	Q60737	CSK21_MOUSE	Csnk2a1	Casein kinase II subunit alpha
-0.223329	0.267053	-0.754611	0.149502	-0.149502	0.391958			1.47377	0.138	-0.645318	-3.17825	Q60749	Q9R226;Q60749;Q9WU01	KHDR1_MOUSE	Khdrbs1	KH domain-containing, RNA-binding, signal transduction-associated protein 1
0.0791845	0.0913715	-0.0791845	0.112275	-0.47609	-0.116688			0.446856	0.563452	-0.187683	-1.03922	Q60759	Q60759	GCDH_MOUSE	Gcdh	Glutaryl-CoA dehydrogenase, mitochondrial
-0.029398	0.029398	-0.330822	-0.487936	0.110842	-0.540166			0.485943	0.529088	0.249775	1.11681	Q60780	Q60780	GAS7_MOUSE	Gas7	Growth arrest-specific protein 7
-0.158889	-0.0146432	0.574678	0.0146432	0.226462	-0.253068			0.583334	0.454474	0.29844	1.30788	Q60847	Q60847	COCA1_MOUSE	Col12a1	Collagen alpha-1(XII) chain
-0.121766	0.131277	-0.562836	0.121766	-0.253724	0.269044			1.60376	0.121363	-0.486804	-3.49973	Q60854	Q60854	SPB6_MOUSE	Serpinb6	Serpin B6
-0.0304489	0.199656	-0.589039	0.0304489	-0.152719	0.30377			1.09283	0.217575	-0.43536	-2.32429	Q60864	Q60864	STIP1_MOUSE	Stip1	Stress-induced-phosphoprotein 1
0.0263939	-0.101974	-0.276457	-0.0263939	0.0321817	0.246682			0.311338	0.700408	-0.112065	-0.762453	Q60865	Q60865	CAPR1_MOUSE	Caprin1	Caprin-1
0.0518713	-0.0518713	-0.333549	-0.066535	0.477794	0.525716			0.0816009	0.919188	-0.070398	-0.230926	Q60870	Q60870	REEP5_MOUSE	Reep5	Receptor expression-enhancing protein 5
0.23203	0.0297046	-0.557668	-0.0297046	-0.162638	0.238841			0.427852	0.579499	-0.242372	-1.00122	Q60872;Q8BMJ3	Q60872;Q8BMJ3	IF1AX_MOUSE;IF1A_MOUSE	Eif1a;Eif1ax	Eukaryotic translation initiation factor 1A
0.00817299	-0.00817299	-0.561191	0.0301762	-0.0877018	0.0652628			0.614618	0.429053	-0.242662	-1.36887	Q60899	Q60899	ELAV2_MOUSE	Elavl2	ELAV-like protein 2
-0.110294	0.0297565	-0.439898	0.177236	-0.0297565	0.112			1.06263	0.227185	-0.299647	-2.26114	Q60900	Q60900	ELAV3_MOUSE	Elavl3	ELAV-like protein 3
-0.109859	0.109859	-0.253314	0.122127	-0.281437	0.240458			2.27802	0.0728269	-0.372352	-5.51614	Q60902	Q60902	EP15R_MOUSE	Eps15l1	Epidermal growth factor receptor substrate 15-like 1
-0.0217299	0.0582948	-0.518795	-0.0300097	0.0217299	0.2942			0.636903	0.41604	-0.280427	-1.41228	Q60930	Q60930	VDAC2_MOUSE	Vdac2	Voltage-dependent anion-selective channel protein 2
-0.0214634	-0.0476933	0.0214634	0.224234	-0.220503	0.120107			0.725437	0.362081	-0.172383	-1.58486	Q60931	Q60931	VDAC3_MOUSE	Vdac3	Voltage-dependent anion-selective channel protein 3
-0.00822306	0.184805	-0.331683	0.00822306	-0.299005	0.318382			1.31533	0.165908	-0.38344	-2.80871	Q60932	Q60932	VDAC1_MOUSE	Vdac1	Voltage-dependent anion-selective channel protein 1
-0.614265	-0.243394	-1.16592	0.243394	-0.82546	0.350684			1.80997	0.0993525	-0.985442	-4.04893	Q60934	Q60934	GRIK1_MOUSE	Grik1	Glutamate receptor ionotropic, kainate 1
-0.032815	0.0119619	-0.418305	0.192304	-0.0119619	0.364716			0.965943	0.258335	-0.344021	-2.0624	Q60960	Q60960	IMA5_MOUSE	Kpna1	Importin subunit alpha-5
0.0411558	0.0780973	-0.313888	-0.223333	-0.00906849	0.00906849			0.123606	0.882951	-0.0485444	-0.338075	Q60967	Q60967	PAPS1_MOUSE	Papss1	Bifunctional 3'-phosphoadenosine 5'-phosphosulfate synthase 1
-0.0500202	0.189071	-0.307293	0.234255	-0.313014	0.0500202			1.6826	0.116388	-0.381224	-3.70368	Q60972	Q60973;Q60972	RBBP4_MOUSE	Rbbp4	Histone-binding protein RBBP4
-0.448818	0.22284	0.0401382	0.473493	-0.275381	-0.0401382			1.0175	0.242103	-0.446752	-2.16776	Q60973	Q60973	RBBP7_MOUSE	Rbbp7	Histone-binding protein RBBP7
-0.303537	0.152913	0.352392	0.101671	-0.478789	-0.101671			0.297936	0.70982	-0.194283	-0.734142	Q61001	Q61001	LAMA5_MOUSE	Lama5	Laminin subunit alpha-5
0.437484	-0.0408826	-0.573981	0.311653	0.0408826	-0.0644383			0.114796	0.892251	-0.100649	-0.316118	Q61024	Q61024	ASNS_MOUSE	Asns	Asparagine synthetase [glutamine-hydrolyzing]
0.116821	0.0923524	0.0800529	-0.0800529	-0.278284	-0.184669			0.0709075	0.930057	0.0303198	0.202565	Q61033	Q61033	LAP2A_MOUSE	Tmpo	Lamina-associated polypeptide 2, isoforms alpha/zeta
0.164696	-0.0151367	-0.270668	0.188882	-0.0711508	0.0151367			0.360901	0.65242	-0.122002	-0.865451	Q61035	Q99KK9;Q61035	HARS1_MOUSE	Hars1	Histidine--tRNA ligase, cytoplasmic
-0.658649	0.00982046	-0.732817	0	-0.892414	-0.707133			1.00376	0.244036	-0.528856	-2.13955	Q61037	Q61037	TSC2_MOUSE	Tsc2	Tuberin
-0.279887	0.210588	-0.194792	0.30662	-0.326982	0.194792	+	Trka+_IB4+	3.19551	0.0162927	-0.504553	-9.67927	Q61074	Q61074	PPM1G_MOUSE	Ppm1g	Protein phosphatase 1G
-0.11151	0.11151	-0.643717	0.233083	-0.35267	0.330263			1.63201	0.118573	-0.594251	-3.57199	Q61081	Q61081	CDC37_MOUSE	Cdc37	Hsp90 co-chaperone Cdc37
0.155382	-0.0898032	-0.265861	0.0898032	-0.12978	0.191189			0.410447	0.598998	-0.143816	-0.96623	Q61084	Q61084	M3K3_MOUSE	Map3k3	Mitogen-activated protein kinase kinase kinase 3
-0.218	-0.626486	-1.24902	-0.328244	0.292286	0.218			0.101603	0.90365	-0.146001	-0.282744	Q61102	Q61102	ABCB7_MOUSE	Abcb7	Iron-sulfur clusters transporter ABCB7, mitochondrial
-0.0828452	0.276425	-0.669555	0.0828452	-0.303024	0.0938582			1.29321	0.169705	-0.502851	-2.75888	Q61112	Q61112	CAB45_MOUSE	Sdf4	45 kDa calcium-binding protein
-0.415038	-0.0645332	-0.413221	0.237053	0.0645332	0.165149			0.934628	0.266813	-0.367132	-1.99904	Q61136	Q61136	PRP4B_MOUSE	Prpf4b	Serine/threonine-protein kinase PRP4 homolog
0.0621915	-0.0621915	0.2263	0.667079	-0.154244	-0.0701756			0.190635	0.81738	-0.133488	-0.497859	Q61137	Q61137	ASTN1_MOUSE	Astn1	Astrotactin-1
-0.0775676	0.0775676	0.173209	0.150716	-0.35534	-0.370009			0.0611438	0.93926	-0.0393248	-0.176234	Q61147	Q61147	CERU_MOUSE	Cp	Ceruloplasmin
0.00409794	-0.268113	-0.308161	0.0141706	-0.00409794	0.0307055			0.0700871	0.931401	-0.0283079	-0.200368	Q61151	Q61151	2A5E_MOUSE	Ppp2r5e	Serine/threonine-protein phosphatase 2A 56 kDa regulatory subunit epsilon isoform
-0.0474925	-0.415621	-0.520841	0.282702	0.0474925	0.345187			0.335483	0.677691	-0.24437	-0.812943	Q61166	Q61166	MARE1_MOUSE	Mapre1	Microtubule-associated protein RP/EB family member 1
-0.025722	0.0960774	-0.316083	0.0740314	-0.115002	0.025722			1.15798	0.198083	-0.217546	-2.46249	Q61171	Q61171	PRDX2_MOUSE	Prdx2	Peroxiredoxin-2
-0.0292315	-0.0960631	-0.285203	0.0292315	0.0921321	0.152357			0.317501	0.693769	-0.102609	-0.775402	Q61187	Q61187	TS101_MOUSE	Tsg101	Tumor susceptibility gene 101 protein
0.230507	-0.579401	0	0.0802593	-0.707071	-0.70997			0.26061	0.74697	0.244182	0.65406	Q61188	Q61188	EZH2_MOUSE	Ezh2	Histone-lysine N-methyltransferase EZH2
-0.0921583	0.0921583	-0.296204	0.35905	-0.169019	0.362519			1.88117	0.0924914	-0.457036	-4.25105	Q61191	Q61191	HCFC1_MOUSE	Hcfc1	Host cell factor 1
-0.408367	0.11255	-0.500936	0.525816	-0.11255	0.666564			1.72402	0.108433	-0.775594	-3.81376	Q61205	Q61205	PA1B3_MOUSE	Pafah1b3	Platelet-activating factor acetylhydrolase IB subunit alpha1
0.478456	0.399396	0.0433769	-0.14533	-0.187456	-0.0433769			0.055351	0.94425	0.0412292	0.160405	Q61206	Q61206	PA1B2_MOUSE	Pafah1b2	Platelet-activating factor acetylhydrolase IB subunit alpha2
0.0918045	0.213075	-0.305658	0.230603	-0.411515	-0.0918045			0.812452	0.315488	-0.325747	-1.75558	Q61207	Q61207	SAP_MOUSE	Psap	Prosaposin
-0.0898352	0.0255909	-0.0255909	0.148476	-0.524024	0.194042			0.956181	0.261156	-0.335853	-2.0426	Q61210	Q61210	ARHG1_MOUSE	Arhgef1	Rho guanine nucleotide exchange factor 1
-0.0355151	0.0355151	-0.0895441	0.636013	-0.0427182	0.543995			1.15648	0.198125	-0.4611	-2.45926	Q61216	Q61216	MRE11_MOUSE	Mre11	Double-strand break repair protein MRE11
-0.17474	0.208447	-0.269263	0.0435228	-0.0435228	0.0869017			1.54824	0.128081	-0.275466	-3.36025	Q61233	Q61233	PLSL_MOUSE	Lcp1	Plastin-2
-0.0488114	0.187907	0.0488114	0.0965056	-0.169144	-0.31498			0.0991918	0.905461	-0.0461922	-0.276577	Q61234	Q61234	SNTA1_MOUSE	Snta1	Alpha-1-syntrophin
-0.000136852	0.160081	-0.0230794	0.289541	0.000136852	-0.0749812			0.548287	0.479658	-0.132573	-1.23938	Q61235	Q61235	SNTB2_MOUSE	Sntb2	Beta-2-syntrophin
-0.010118	0.143299	1.12869	0.00762033	-0.00762033	-0.132946			0.397582	0.610758	0.364326	0.940239	Q61245	Q61245	COBA1_MOUSE	Col11a1	Collagen alpha-1(XI) chain
0.0468001	-0.0468001	-0.0874076	0.0899358	-0.071156	0.228364			0.640696	0.412789	-0.127755	-1.41967	Q61249	Q61249	IGBP1_MOUSE	Igbp1	Immunoglobulin-binding protein 1
-0.109898	0.197979	0.310041	-0.0230918	-0.0625138	0.0230918			0.0462191	0.954228	-0.0201168	-0.13512	Q61292	Q61292	LAMB2_MOUSE	Lamb2	Laminin subunit beta-2
0.0433557	-0.0433557	-0.588384	-1.20175	0.507674	0.620787			0.114566	0.89237	0.195655	0.31554	Q61301	Q61301	CTNA2_MOUSE	Ctnna2	Catenin alpha-2
0.0917125	0.0158668	-0.392792	0.0742669	-0.228672	-0.0158668			0.626212	0.423627	-0.201339	-1.39146	Q61316	Q61316	HSP74_MOUSE	Hspa4	Heat shock 70 kDa protein 4
0.328849	-0.195673	-0.00355864	-0.193799	0.451076	0.00355864			1.20529	0.184707	0.387427	2.56463	Q61335	Q61335	BAP31_MOUSE	Bcap31	B-cell receptor-associated protein 31
-0.611197	1.42102	-1.00293	0	-2.21957	-0.771525			0.864257	0.295225	-1.4944	-1.85816	Q61414	Q61414	K1C15_MOUSE	Krt15	Keratin, type I cytoskeletal 15
0.141314	-0.0238228	-0.0580406	0.0238228	0.294724	-0.103622			0.670231	0.391838	0.16054	1.47719	Q61425	Q61425	HCDH_MOUSE	Hadh	Hydroxyacyl-coenzyme A dehydrogenase, mitochondrial
-0.111319	0.132304	-0.671851	0.111319	-1.14502	0.263277			1.25925	0.175071	-0.811697	-2.68313	Q61458	Q61458	CCNH_MOUSE	Ccnh	Cyclin-H
-0.146499	0.146499	-0.198267	0.361007	0.392612	-0.234969			0.104999	0.901672	-0.0748971	-0.291392	Q61464	Q61464	ZN638_MOUSE	Znf638	Zinc finger protein 638
0.100354	0.206752	-0.540446	0.500814	-0.502645	-0.100354			0.889972	0.284653	-0.51665	-1.90941	Q61466	Q61466	SMRD1_MOUSE	Smarcd1	SWI/SNF-related matrix-associated actin-dependent regulator of chromatin subfamily D member 1
-0.0370955	0.308328	0.0370955	0.0915513	-0.498185	-0.364785			0.274821	0.733637	-0.17776	-0.684776	Q61490	Q61490	CD166_MOUSE	Alcam	CD166 antigen
-0.708275	0.37745	-0.487221	0.345427	-0.345427	0.679286			2.55059	0.0519394	-0.981029	-6.54649	Q61510	Q61510	TRI25_MOUSE	Trim25	E3 ubiquitin/ISG15 ligase TRIM25
-0.00539827	-0.0340333	-0.615696	0.00539827	0.173408	0.227949			0.355534	0.656399	-0.215667	-0.854414	Q61543	Q61543	GSLG1_MOUSE	Glg1	Golgi apparatus protein 1
-0.360567	0.335152	-0.530775	0.021503	-0.021503	0.361419			1.37023	0.152006	-0.54364	-2.93419	Q61545	Q61545	EWS_MOUSE	Ewsr1	RNA-binding protein EWS
0.472036	-0.0551662	0.0551662	-0.189371	0.284403	-0.204293			1.50077	0.133966	0.420145	3.24359	Q61548	Q61548	AP180_MOUSE	Snap91	Clathrin coat assembly protein AP180
0.324776	0.105466	-0.0203056	-0.317485	0.0203056	-0.332333			0.737329	0.356741	0.289709	1.60811	Q61553	Q61553	FSCN1_MOUSE	Fscn1	Fascin
-0.685833	0.276999	0.231988	-0.192595	0.0237827	-0.0237827			0.203718	0.805051	-0.163561	-0.527772	Q61554	Q61554	FBN1_MOUSE	Fbn1	Fibrillin-1
0.022892	-0.156393	-0.022892	0.0694561	0.162491	-0.0698404			0.545596	0.481409	0.106423	1.23412	Q61578	Q61578	ADRO_MOUSE	Fdxr	NADPH:adrenodoxin oxidoreductase, mitochondrial
-0.0709877	0.0709877	-0.744255	0.293943	-0.120262	0.305595			1.09569	0.217455	-0.535344	-2.33031	Q61584	Q61584	FXR1_MOUSE	Fxr1	RNA-binding protein FXR1
0.102314	-0.242285	-0.29097	-0.102314	0.372229	0.209473			0.171481	0.842014	0.106233	0.453381	Q61595	Q61595	KTN1_MOUSE	Ktn1	Kinectin
0.0517263	0.223855	-0.659892	-0.0517263	-0.224957	0.261465			0.85527	0.299093	-0.422239	-1.8403	Q61598	Q61598	GDIB_MOUSE	Gdi2	Rab GDP dissociation inhibitor beta
-0.563746	0.563746	-0.604516	0.823897	-0.572744	1.0333	+	Trka+_IB4+	3.27909	0.018	-1.38732	-10.1729	Q61644	Q61644	PACN1_MOUSE	Pacsin1	Protein kinase C and casein kinase substrate in neurons protein 1
-0.306635	0.306635	1.78872	1.01742	-0.71065	-0.465499			0.0108183	0.991344	-0.0290403	-0.0328105	Q61646	Q61646	HPT_MOUSE	Hp	Haptoglobin
-0.252906	-0.125038	0.205513	0.168826	-0.0376527	0.0376527			0.129528	0.876301	-0.0554954	-0.352695	Q61655	Q61655;Q8R3C7	DD19A_MOUSE	Ddx19a	ATP-dependent RNA helicase DDX19A
-0.193044	0.193044	-0.479304	0.306339	-0.204937	0.218507			2.22689	0.0731101	-0.531725	-5.33862	Q61656	Q61656	DDX5_MOUSE	Ddx5	Probable ATP-dependent RNA helicase DDX5
0.158208	0.153287	-0.579277	-0.0490494	-0.12916	0.0490494			0.454435	0.556192	-0.234505	-1.05432	Q61699	Q61699	HS105_MOUSE	Hsph1	Heat shock protein 105 kDa
0.0754824	-0.026185	-0.374385	0.112657	-0.0885601	0.026185			0.534364	0.487972	-0.166706	-1.21211	Q61701	Q61701	ELAV4_MOUSE	Elavl4	ELAV-like protein 4
-0.438534	0.002213	0.499807	0.633946	-0.002213	-0.249181			0.104276	0.901827	-0.109306	-0.289554	Q61704	Q61704	ITIH3_MOUSE	Itih3	Inter-alpha-trypsin inhibitor heavy chain H3
-0.0942085	0.323096	-0.236799	0.439767	-0.00502992	0.00502992			1.18173	0.192642	-0.367977	-2.51356	Q61735	Q61735	CD47_MOUSE	Cd47	Leukocyte surface antigen CD47
0.0621462	-0.0903006	-0.137519	0.0785713	0.179606	-0.0621462			0.217357	0.791988	0.0593697	0.558581	Q61738	Q61738	ITA7_MOUSE	Itga7	Integrin alpha-7
0.0497932	0.23969	0.104059	-0.150701	-0.126772	-0.0497932			0.00976695	0.992592	-0.00403849	-0.0296564	Q61739	Q61739	ITA6_MOUSE	Itga6	Integrin alpha-6
-0.0708094	0.0708094	-0.278777	0.288398	-0.178831	0.344213			1.79069	0.100406	-0.410613	-3.99537	Q61749	Q61749	EI2BD_MOUSE	Eif2b4	Translation initiation factor eIF-2B subunit delta
0.441025	-0.269441	0.0988874	-0.0988874	0.337194	-0.250302			1.91346	0.0910871	0.498579	4.34497	Q61753	Q61753	SERA_MOUSE	Phgdh	D-3-phosphoglycerate dehydrogenase
-0.388047	0.201477	-0.802361	0.322872	-0.201477	0.48937			1.82359	0.0971777	-0.801867	-4.08708	Q61768	Q61768	KINH_MOUSE	Kif5b	Kinesin-1 heavy chain
-0.0650616	-0.119436	-0.291832	0.121266	0.0650616	0.546361			0.562953	0.467413	-0.280008	-1.26807	Q61771	Q61771	KIF3B_MOUSE	Kif3b	Kinesin-like protein KIF3B
-0.4762	0.752777	0	-0.493071	-0.845882	-0.853129			0.168315	0.844177	-0.242886	-0.445946	Q61781	Q61781	K1C14_MOUSE	Krt14	Keratin, type I cytoskeletal 14
0.043889	0.0675688	-0.171062	0.10501	-0.396135	-0.043889			0.74021	0.353894	-0.217333	-1.61374	Q61792	Q61792	LASP1_MOUSE	Lasp1	LIM and SH3 domain protein 1
0.0641155	-0.080759	-0.13652	-0.0641155	0.242432	0.149164			0.15655	0.854631	0.0552457	0.418092	Q61809	Q61809	LRRN1_MOUSE	Lrrn1	Leucine-rich repeat neuronal protein 1
-0.0687585	0.139134	0.0687585	0.103831	-0.404774	-0.256131			0.27753	0.732383	-0.130536	-0.6906	Q61823	Q61823	PDCD4_MOUSE	Pdcd4	Programmed cell death protein 4
-2.66991	2.40863	0	-1.05313	2.77493	-0.535632			0.0426107	0.957569	-0.238281	-0.125012	Q61838	Q6GQT1;Q61838	PZP_MOUSE	Pzp	Pregnancy zone protein
0.0912838	-0.119556	0.00928593	-0.235523	0.235736	-0.00928593			1.18079	0.193165	0.233557	2.51154	Q61879	Q61879	MYH10_MOUSE	Myh10	Myosin-10
0.306651	-2.42719	0	-0.282869	-0.354704	0.10089			0.454611	0.556306	0.853705	1.05467	Q61923	Q61923	KCNA6_MOUSE	Kcna6	Potassium voltage-gated channel subfamily A member 6
-0.0138922	0.190173	-0.704081	0.0138922	-0.120412	0.174088			0.849288	0.302541	-0.405513	-1.82843	Q61937	Q61937	NPM_MOUSE	Npm1	Nucleophosmin
-0.0995617	0.272767	-0.265201	0.025651	0.0759716	-0.025651			0.624407	0.423552	-0.187186	-1.38794	Q61941	Q61941	NNTM_MOUSE	Nnt	NAD(P) transhydrogenase, mitochondrial
-0.0371761	0.0575409	-0.366014	0.0443068	-0.215489	0.0371761			1.24529	0.17758	-0.252568	-2.65226	Q61990	Q61990	PCBP2_MOUSE	Pcbp2	Poly(rC)-binding protein 2
0.0275788	0.237541	-0.0275788	0.0986695	-0.233509	-0.29806			0.194047	0.813791	-0.090553	-0.505696	Q62000	Q62000	MIME_MOUSE	Ogn	Mimecan
-0.106792	0.0582876	0.369277	0.117188	-0.41076	-0.0582876			0.140761	0.868419	-0.0884876	-0.380136	Q62009	Q62009	POSTN_MOUSE	Postn	Periostin
0.039144	0.572005	-0.15812	0.14249	-0.369137	-0.039144			0.831944	0.307451	-0.387821	-1.79408	Q62048	Q62048	PEA15_MOUSE	Pea15	Astrocytic phosphoprotein PEA-15
-0.254297	0.0637608	-0.536419	0.0790329	-0.0637608	0.330041			1.27944	0.17159	-0.442437	-2.72805	Q62093	Q62093	SRSF2_MOUSE	Srsf2	Serine/arginine-rich splicing factor 2
-0.0182409	0.126944	0.208891	0.0182409	-0.150584	-0.227967			0.0989002	0.905545	0.0409495	0.27583	Q62095	Q62095	DDX3Y_MOUSE	Ddx3y	ATP-dependent RNA helicase DDX3Y
-0.630103	0.211156	0	-0.179492	-0.689763	0.738423			0.943005	0.263887	-0.696651	-2.01594	Q62101;Q8K1Y2	Q8K1Y2;Q62101	KPCD1_MOUSE;KPCD3_MOUSE	Prkd1;Prkd3	Serine/threonine-protein kinase D1
-0.719912	0.0891039	-1.06455	-0.0473039	-0.73565	0.0473039	+	Trka+_IB4+	2.72444	0.0462308	-0.869737	-7.28589	Q62147	Q62147	SSPN_MOUSE	Sspn	Sarcospan
-0.87184	0.164678	-0.541936	0.509098	-0.164678	0.498261			1.76574	0.102995	-0.91683	-3.92675	Q62159	Q62159	RHOC_MOUSE	Rhoc	Rho-related GTP-binding protein RhoC
0.107743	0.0443039	-0.0150566	-0.24577	0.00333309	-0.00333309			0.440862	0.567626	0.100273	1.02726	Q62165	Q62165	DAG1_MOUSE	Dag1	Dystroglycan 1
0.0200377	-0.118205	-0.301467	0.0278673	-0.0200377	0.0734377			0.336083	0.67784	-0.0948556	-0.814188	Q62167	P16381;Q62095;Q62167	DDX3X_MOUSE	Ddx3x	ATP-dependent RNA helicase DDX3X
-0.136499	0.00813913	-0.229439	0.175683	0.0584655	-0.00813913			0.713083	0.369024	-0.161052	-1.56074	Q62172	Q62172	RBP1_MOUSE	Ralbp1	RalA-binding protein 1
0.183379	-0.183379	-0.305139	-0.195177	0.339754	0.225605			0.199668	0.808811	0.123648	0.518549	Q62186	Q62186	SSRD_MOUSE	Ssr4	Translocon-associated protein subunit delta
0.064877	-0.141544	-0.328585	-0.0474114	0.0474114	0.117799			0.11818	0.890035	-0.0483802	-0.324583	Q62188	Q62188	DPYL3_MOUSE	Dpysl3	Dihydropyrimidinase-related protein 3
-0.173585	0.0746236	-0.100541	0.159125	-0.0298066	0.0298066			1.55013	0.128126	-0.189163	-3.36495	Q62189	Q62189	SNRPA_MOUSE	Snrpa	U1 small nuclear ribonucleoprotein A
-0.162976	0	-1.14625	0.242017	-0.0798984	0.337567			0.854532	0.299871	-0.656237	-1.83883	Q62193	Q62193	RFA2_MOUSE	Rpa2	Replication protein A 32 kDa subunit
-0.135217	0.236152	-0.335505	0.0270491	-0.0270491	0.472006			1.22879	0.181001	-0.410992	-2.61597	Q62203	Q62203	SF3A2_MOUSE	Sf3a2	Splicing factor 3A subunit 2
-0.965935	-0.176805	0	0.515153	0.183407	-0.52963			0.156926	0.854884	-0.197082	-0.41899	Q62209	Q62209	SYCP1_MOUSE	Sycp1	Synaptonemal complex protein 1
-0.268092	0.03267	-0.03267	0.137947	-0.341865	0.157393			1.48469	0.13763	-0.323545	-3.20459	Q62241	Q62241	RU1C_MOUSE	Snrpc	U1 small nuclear ribonucleoprotein C
0.0870643	0.181474	-0.216811	-0.0810065	-0.018579	0.018579			0.309729	0.702338	-0.089124	-0.759065	Q62261	Q62261	SPTB2_MOUSE	Sptbn1	Spectrin beta chain, non-erythrocytic 1
-0.700874	0.377854	0	-0.472815	-0.732379	-0.466887			0.321981	0.690338	-0.290468	-0.784786	Q62266	Q62266	SPR1A_MOUSE	Sprr1a	Cornifin-A
-0.302586	0.32573	-0.763841	0.302586	-0.435666	0.442645			2.4019	0.0626358	-0.857684	-5.96623	Q62313	Q62313;Q62314	TGON1_MOUSE	Tgoln1	Trans-Golgi network integral membrane protein 1
-0.0925608	0.13746	-0.701719	0.364825	-0.211814	0.0925608			1.22555	0.182718	-0.533647	-2.60887	Q62318	Q62318	TIF1B_MOUSE	Trim28	Transcription intermediary factor 1-beta
0.449396	-0.0234933	-0.0642104	0.181931	-0.0851436	0.0234933			0.0745289	0.92644	0.0393702	0.212224	Q62351	Q62351	TFR1_MOUSE	Tfrc	Transferrin receptor protein 1
-0.0839419	-0.000807285	-0.184282	0.337627	0.000807285	0.120553			1.00746	0.243212	-0.241597	-2.14713	Q62356	Q62356	FSTL1_MOUSE	Fstl1	Follistatin-related protein 1
-0.304079	0.00581932	-0.32672	0.173662	-0.00581932	0.207506			1.32284	0.163389	-0.341202	-2.82573	Q62376	Q62376	RU17_MOUSE	Snrnp70	U1 small nuclear ribonucleoprotein 70 kDa
-0.29193	0.0774422	-0.0774422	0.26493	-0.114952	0.413245			1.6104	0.12084	-0.413314	-3.51662	Q62383	Q62383	SPT6H_MOUSE	Supt6h	Transcription elongation factor SPT6
0.0140233	0.236935	-0.678524	-0.00111532	-0.0852199	0.00111532			0.645366	0.408938	-0.328885	-1.42876	Q62384	Q62384	ZPR1_MOUSE	Zpr1	Zinc finger protein ZPR1
0.112345	0.0655079	-0.528739	0.15308	-0.465132	-0.0655079			0.740687	0.354363	-0.344869	-1.61467	Q62393	Q62393	TPD52_MOUSE	Tpd52	Tumor protein D52
-0.0864863	0.251723	0.123287	0.0864863	-0.189883	-0.107883			0.387727	0.621574	-0.127803	-0.92025	Q62417	Q62417	SRBS1_MOUSE	Sorbs1	Sorbin and SH3 domain-containing protein 1
0.0312114	0.0367351	-0.269445	0.101849	-0.271612	-0.0312114			0.890703	0.284847	-0.205739	-1.91087	Q62418	Q62418	DBNL_MOUSE	Dbnl	Drebrin-like protein
0.651547	-0.26573	0.218113	-0.280346	0.616111	-0.218113			2.22988	0.0718584	0.749987	5.3489	Q62420	Q62420;Q62419	SH3G2_MOUSE	Sh3gl2	Endophilin-A1
0.339252	0.0102682	-0.0102682	0.0128422	-0.438002	-0.0388832			0.0472187	0.952546	-0.0310818	-0.137908	Q62422	Q62422	OSTF1_MOUSE	Ostf1	Osteoclast-stimulating factor 1
0.309144	0.00911999	-0.00911999	0.0536051	-0.0404377	-0.31635			0.457044	0.553272	0.17107	1.05951	Q62425	Q62425	NDUA4_MOUSE	Ndufa4	Cytochrome c oxidase subunit NDUFA4
0.350307	0.0167327	-0.269444	0.111213	-0.157182	-0.0167327			0.11693	0.891003	-0.0625106	-0.32146	Q62426	Q62426	CYTB_MOUSE	Cstb	Cystatin-B
-0.102051	0.0650363	-0.248613	0.411873	-0.0650363	0.211181			1.48134	0.13866	-0.36793	-3.19649	Q62432	Q62432	SMAD2_MOUSE	Smad2	Mothers against decapentaplegic homolog 2
0.266328	0.0130434	-0.0130434	-0.305108	0.115272	-0.487602			1.07681	0.221428	0.382741	2.29072	Q62433	Q62433	NDRG1_MOUSE	Ndrg1	Protein NDRG1
0.363348	0	-0.71228	0.353026	-0.300046	-0.605435			0.114214	0.892662	-0.13219	-0.314658	Q62442	Q62442	VAMP1_MOUSE	Vamp1	Vesicle-associated membrane protein 1
1.79836	-1.13551	0.828881	-0.828881	2.17083	-2.33118			2.12035	0.0779614	3.03121	4.98328	Q62443	Q62443	NPTX1_MOUSE	Nptx1	Neuronal pentraxin-1
0.236402	-0.240639	0.0651245	-0.0257759	0.0257759	-0.106159			1.21725	0.184381	0.233292	2.59072	Q62446	Q62446	FKBP3_MOUSE	Fkbp3	Peptidyl-prolyl cis-trans isomerase FKBP3
0.0201144	-0.0336976	-0.290438	0.142302	-0.0201144	0.18537			0.756964	0.347652	-0.194804	-1.64653	Q62448	Q62448	IF4G2_MOUSE	Eif4g2	Eukaryotic translation initiation factor 4 gamma 2
0.4254	-0.308346	0.34955	-0.234211	0.0396485	-0.0396485			1.50937	0.133392	0.465602	3.26455	Q62465	Q62465	VAT1_MOUSE	Vat1	Synaptic vesicle membrane protein VAT-1 homolog
-0.0830574	0.0830574	-0.219627	0.274471	-0.308468	0.177412			1.95093	0.0871619	-0.382031	-4.45582	Q62470	Q62470	ITA3_MOUSE	Itga3	Integrin alpha-3
0.465785	0.0963626	0.366895	-0.150644	-0.0963626	-0.307758			0.808744	0.317816	0.366119	1.74827	Q62523	Q62523	ZYX_MOUSE	Zyx	Zyxin
0.543643	-0.0149751	-0.0588298	-0.0689387	0.323937	0.0149751			0.756731	0.347382	0.292563	1.64608	Q63810	Q63810	CANB1_MOUSE	Ppp3r1	Calcineurin subunit B type 1
0.0619078	-0.096652	-0.380037	0.356456	-0.0619078	0.280473			0.731054	0.358815	-0.306771	-1.59584	Q63829	Q63829	COMD3_MOUSE	Commd3	COMM domain-containing protein 3
-0.0122347	0.0122347	-0.331909	0.016717	-0.170474	0.0158806			0.94528	0.262766	-0.186483	-2.02054	Q63844	Q63844	MK03_MOUSE	Mapk3	Mitogen-activated protein kinase 3
-0.297767	-0.0422854	-0.354857	0.0978351	0.0422854	0.438342			0.908831	0.276241	-0.368077	-1.94716	Q63850	Q63850	NUP62_MOUSE	Nup62	Nuclear pore glycoprotein p62
-1.44649	-0.0386715	-0.903751	0.259984	-0.654412	0.0386715			1.91399	0.0910361	-1.08821	-4.34653	Q63ZW7	Q63ZW7	INADL_MOUSE	Patj	InaD-like protein
0.0809689	-0.0231466	-0.288111	0.0231466	-0.314575	0.0446625			0.661906	0.396476	-0.188793	-1.46098	Q64010	Q64010	CRK_MOUSE	Crk	Adapter molecule crk
0.237982	0.0681019	-0.0801783	0.229223	-0.0817451	-0.0681019			0.138022	0.869271	-0.051055	-0.37348	Q64012	Q64012	RALY_MOUSE	Raly	RNA-binding protein Raly
-0.0182757	-0.468829	0.17314	0.0182757	0.201583	-0.0657592			0.813988	0.314923	0.29092	1.75861	Q640L3	Q640L3	CCPG1_MOUSE	Ccpg1	Cell cycle progression protein 1
0.346207	-0.176577	0.347641	0.176577	-0.316838	-0.879205			0.476825	0.53744	0.418739	1.09877	Q640R3	Q640R3	HECAM_MOUSE	Hepacam	Hepatic and glial cell adhesion molecule
0.0990267	0.15285	-0.195068	0.034893	-0.166744	-0.034893			0.567387	0.46533	-0.138545	-1.27674	Q64105	Q64105	SPRE_MOUSE	Spr	Sepiapterin reductase
-0.114491	0.114491	-0.287859	0.581573	-0.167862	0.503578			1.737	0.106663	-0.589951	-3.84867	Q64133	Q64133	AOFA_MOUSE	Maoa	Amine oxidase [flavin-containing] A
0.10798	0.0558982	-0.195808	-0.0558982	-0.074966	0.445634			0.504618	0.513584	-0.202809	-1.15365	Q64152	Q64152	BTF3_MOUSE	Btf3	Transcription factor BTF3
-0.134906	0.0841632	-0.133978	0.400118	-0.0841632	0.29497			1.79183	0.100918	-0.377433	-3.99853	Q64213	Q64213	SF01_MOUSE	Sf1	Splicing factor 1
-0.265121	0.612582	-1.69903	0.157	-0.516109	0			1.06336	0.226981	-1.08328	-2.26266	Q64282	Q64282	IFIT1_MOUSE	Ifit1	Interferon-induced protein with tetratricopeptide repeats 1
0.28712	-0.0963101	-0.0469146	-0.0284972	0.22611	0.0284972			0.795888	0.324182	0.187542	1.72295	Q64310	Q64310	SURF4_MOUSE	Surf4	Surfeit locus protein 4
0.0628121	-0.0628121	0.455805	0.867262	-0.401765	-0.722186			0.00723367	0.994843	0.0115296	0.0220265	Q64332	Q64332	SYN2_MOUSE	Syn2	Synapsin-2
0.325016	-0.24968	-0.314205	-0.162837	0.303556	0.162837			0.314711	0.696486	0.188016	0.769546	Q64337	Q64337	SQSTM_MOUSE	Sqstm1	Sequestosome-1
0.720672	-0.926245	-0.254441	-0.536648	0.254441	-0.566575			1.38779	0.148869	0.916713	2.97489	Q64338	Q64338	PDE1C_MOUSE	Pde1c	Dual specificity calcium/calmodulin-dependent 3',5'-cyclic nucleotide phosphodiesterase 1C
-0.0229716	0.0419173	-0.205986	0.0702996	0.0229716	-0.53991			0.128682	0.876755	0.0739024	0.350614	Q64373	Q64373	B2CL1_MOUSE	Bcl2l1	Bcl-2-like protein 1
0.260841	0.0140367	-0.0140367	-0.133829	0.145673	-0.0498099			0.970151	0.256614	0.18736	2.07095	Q64378	Q64378	FKBP5_MOUSE	Fkbp5	Peptidyl-prolyl cis-trans isomerase FKBP5
0.012073	-0.012073	-0.361949	-0.0844741	0.0915704	0.10385			0.231198	0.778132	-0.0885363	-0.589486	Q64433	Q64433;Q9JI95	CH10_MOUSE	Hspe1	10 kDa heat shock protein, mitochondrial
0.430028	-0.289583	-0.105167	0.0126944	0.205537	-0.0126944			0.679125	0.386936	0.273327	1.49452	Q64435	B2RT14;P70691;Q62452;Q6ZQM8;Q63886;Q64435;K9J7B2;D3Z748	UD16_MOUSE	Ugt1a6	UDP-glucuronosyltransferase 1-6
0.0415578	0.378551	-0.436044	-0.0415578	-0.405193	0.249334			1.09652	0.216971	-0.462002	-2.33206	Q64436	Q64436	ATP4A_MOUSE	Atp4a	Potassium-transporting ATPase alpha chain 1
0.556452	-0.283395	0.132568	-0.271536	0.603815	-0.132568			1.86085	0.0940167	0.660111	4.19267	Q64442	Q64442	DHSO_MOUSE	Sord	Sorbitol dehydrogenase
1.83913	-0.069845	0.286039	0.069845	-0.128578	-0.381816			0.575246	0.459123	0.792802	1.29209	Q64467	Q64467	G3PT_MOUSE	Gapdhs	Glyceraldehyde-3-phosphate dehydrogenase, testis-specific
-0.101367	-0.317306	0.103161	-0.158646	0.354375	0.101367			0.608091	0.433505	0.243585	1.35615	Q64471	Q64471	GSTT1_MOUSE	Gstt1	Glutathione S-transferase theta-1
-0.00870037	-0.062851	-0.2407	0.117153	0.00870037	0.138962			0.634815	0.417053	-0.144655	-1.40821	Q64511	Q64511	TOP2B_MOUSE	Top2b	DNA topoisomerase 2-beta
-0.00255775	-0.256322	-0.46384	0.00255775	0.121852	0.0707827			0.0942371	0.907899	-0.0538546	-0.263839	Q64514	Q64514	TPP2_MOUSE	Tpp2	Tripeptidyl-peptidase 2
0.259443	-0.30632	0.0029974	-0.215914	0.280878	-0.0029974			1.31644	0.165507	0.356183	2.81123	Q64516	Q64516	GLPK_MOUSE	Gk	Glycerol kinase
0.565809	0.256718	-0.308124	-0.291063	0	-0.274116			0.237457	0.768094	0.188716	0.603348	Q64520	Q64520	KGUA_MOUSE	Guk1	Guanylate kinase
-0.000434875	-0.144902	0.000434875	0.0508919	0.207474	-0.218986			0.750907	0.349001	0.17349	1.63467	Q64521	Q64521	GPDM_MOUSE	Gpd2	Glycerol-3-phosphate dehydrogenase, mitochondrial
-0.439118	-0.126226	-0.0613313	0.271052	0.0613313	0.410603			0.684361	0.384227	-0.331516	-1.50473	Q64522	Q64522;P27661	H2A2B_MOUSE	H2ac21	Histone H2A type 2-B
-0.941088	-0.780075	-0.526662	0.639707	0.526662	0.660802			0.307007	0.70446	-0.487174	-0.753327	Q64523;Q6GSS7	C0HKE3;Q8CGP7;Q8CGP6;Q64523;Q8CGP5;C0HKE6;C0HKE8;C0HKE5;C0HKE9;C0HKE1;Q8R1M2;Q8BFU2;C0HKE2;C0HKE7;Q8CGP4;C0HKE4;Q6GSS7	H2A2A_MOUSE;H2A2C_MOUSE	H2ac20;Hist2h2aa2	Histone H2A type 2-C
0.422207	-0.272499	-0.400018	-0.147993	0.147993	0.7272			0.0389625	0.961063	-0.045509	-0.114724	Q64524	Q64524;Q9D2U9;Q8CGP0	H2B2E_MOUSE	H2bc21	Histone H2B type 2-E
0.533049	-0.00839615	-0.26165	0.00839615	0.0523796	-0.168254			0.277053	0.731694	0.164011	0.689576	Q64674	Q64674	SPEE_MOUSE	Srm	Spermidine synthase
0.188194	-2.85945	-0.188194	-0.556579	0.507738	-0.640183			0.909906	0.276302	1.52132	1.94932	Q64687	Q64687	SIA8A_MOUSE	St8sia1	Alpha-N-acetylneuraminide alpha-2,8-sialyltransferase
0.0266504	0.14151	-0.0266504	-0.135021	-0.0861082	0.119864			0.304881	0.706108	-0.0708205	-0.748839	Q64727	Q64727	VINC_MOUSE	Vcl	Vinculin
-0.00664568	0.0334201	-0.596536	0.0236869	-0.0197787	0.00664568			0.516008	0.50282	-0.228904	-1.17607	Q64737	Q64737	PUR2_MOUSE	Gart	Trifunctional purine biosynthetic protein adenosine-3
0.0347767	-0.0942936	-0.384215	0.0932465	-0.0347767	0.0802622			0.467318	0.54317	-0.154477	-1.07992	Q68FD5	Q68FD5	CLH1_MOUSE	Cltc	Clathrin heavy chain 1
-0.235064	0.235064	-0.943463	0.245989	-0.62823	0.367538			1.87377	0.0924068	-0.885116	-4.22972	Q68FE2	Q68FE2	ATG9A_MOUSE	Atg9a	Autophagy-related protein 9A
0.0323133	-0.233799	0.163342	-0.0323133	0.0803833	-0.18536			1.55566	0.125724	0.242504	3.3787	Q68FF6	Q68FF6	GIT1_MOUSE	Git1	ARF GTPase-activating protein GIT1
-0.186764	0.077745	-0.19824	0.629735	-0.077745	0.269213			1.34887	0.154499	-0.479814	-2.88505	Q68FG2	Q68FG2	Q68FG2_MOUSE	Sptbn2	Spectrin beta chain
-0.846591	-1.28527	0.176934	0	0.0679388	-0.631466			0.372501	0.637354	0.438341	0.889219	Q68FL4	Q68FL4	SAHH3_MOUSE	Ahcyl2	Putative adenosylhomocysteinase 3
-0.141501	-0.239544	-0.413702	0.141501	0.168578	0.19082			0.300132	0.707704	-0.159801	-0.738795	Q68FL6	Q68FL6	SYMC_MOUSE	Mars1	Methionine--tRNA ligase, cytoplasmic
-0.304442	0.315619	-0.418929	0.53566	-0.575519	0.304442	+	Trka+_IB4+	2.77615	0.0466939	-0.818204	-7.51952	Q68FM7	Q68FM7	Q68FM7_MOUSE	Arhgef11	Rho guanine nucleotide exchange factor (GEF) 11
0.204264	-0.71208	0	0.174865	-0.536534	-0.226259			0.159316	0.853001	0.143735	0.424675	Q69Z98	Q69Z98	BRSK2_MOUSE	Brsk2	Serine/threonine-protein kinase BRSK2
0	-0.0565815	-0.160587	-0.507706	0.51152	0.13607			0.394099	0.61447	0.259717	0.933182	Q69ZP3	Q69ZP3	PNKD_MOUSE	Pnkd	Probable hydrolase PNKD
-0.0250945	-0.00501966	-0.108756	0.310794	0.00501966	0.317077			1.05448	0.229675	-0.250561	-2.2442	Q69ZR2	Q69ZR2	HECD1_MOUSE	Hectd1	E3 ubiquitin-protein ligase HECTD1
-0.343615	0.0231304	-1.07245	0.397419	-0.0231304	0.212315			0.984946	0.250456	-0.690687	-2.10108	Q69ZS6	Q69ZS6	SV2C_MOUSE	Sv2c	Synaptic vesicle glycoprotein 2C
0.188423	0	-0.0342703	0.324774	-0.217533	-0.764258			0.134546	0.871928	0.125368	0.365	Q69ZS7	Q69ZS7	HBS1L_MOUSE	Hbs1l	HBS1-like protein
0.727206	-0.0644317	0	0.491272	-0.728095	-0.968779			0.109038	0.896022	0.18035	0.301626	Q6A009	Q6A009	LTN1_MOUSE	Ltn1	E3 ubiquitin-protein ligase listerin
-0.131279	-0.0543928	-0.60322	0.289157	0.0543928	0.480282			0.863178	0.295062	-0.465051	-1.85601	Q6A051	Q6A051	ATRN1_MOUSE	Atrnl1	Attractin-like protein 1
-0.172349	0.172349	-0.477039	0.699161	-0.459247	-0.696747			0.437992	0.570689	-0.4278	-1.02152	Q6A058	Q6A058	ARMX2_MOUSE	Armcx2	Armadillo repeat-containing X-linked protein 2
-0.0299239	0.0299239	-0.0995402	0.330759	-0.22265	0.0424781			1.04416	0.231823	-0.251758	-2.22279	Q6A065	Q6A065	CE170_MOUSE	Cep170	Centrosomal protein of 170 kDa
-0.0819054	0.135214	-0.411151	0.0962658	-0.147765	0.0819054			1.45082	0.139994	-0.318069	-3.12329	Q6A068	A0A1W2P6Q8;A0A1W2P7S8;A0A1W2P7H4;Q6A068;A0A1W2P7Z8;A0A1W2P855	CDC5L_MOUSE	Cdc5l	Cell division cycle 5-like protein
-0.0163469	0.0163469	-0.122687	0.182683	-0.121288	0.132362			1.50657	0.134104	-0.197238	-3.25772	Q6A0A2	Q6A0A2	LAR4B_MOUSE	Larp4b	La-related protein 4B
0.119672	-0.0932446	-0.232117	0.0338221	-0.0338221	0.3302			0.358425	0.653389	-0.139015	-0.860364	Q6A0A9	Q6A0A9	F120A_MOUSE	FAM120A	Constitutive coactivator of PPAR-gamma-like protein 1
0.196895	-0.612342	-0.0807829	0.0807829	0.491055	-0.41867			0.91706	0.274092	0.519132	1.96368	Q6A152	Q6A152	CP4X1_MOUSE	Cyp4x1	Cytochrome P450 4X1
-0.334965	0.0684743	-0.402074	0.551167	-0.0684743	0.686164			1.52311	0.13031	-0.703773	-3.2982	Q6A4J8	Q6A4J8	UBP7_MOUSE	Usp7	Ubiquitin carboxyl-terminal hydrolase 7
0.0711231	-0.0523243	0.0523243	-0.422313	-0.244335	0.166402			0.113323	0.892593	0.0624491	0.312421	Q6DFV7	Q6DFV7	NCOA7_MOUSE	Ncoa7	Nuclear receptor coactivator 7
0.0190592	0.0025692	-0.853956	-0.0025692	0.183351	-0.201274			0.172792	0.840736	-0.150091	-0.456452	Q6DFW4	Q6DFW4	NOP58_MOUSE	Nop58	Nucleolar protein 58
-0.0398064	-0.0148373	-0.311403	0.0148373	0.199476	0.228025			0.31091	0.700882	-0.126586	-0.761553	Q6DFZ1	Q6DFZ1	Q6DFZ1_MOUSE	Gbf1	Golgi-specific brefeldin A-resistance factor 1
-0.436155	0.498344	-0.861209	0.749183	-0.477007	0.436155	+	Trka+_IB4+	2.64814	0.0444407	-1.15268	-6.95287	Q6DIB4	Q6DIB4	NOL4L_MOUSE	Nol4l	Nucleolar protein 4-like
-0.463694	0.110188	-0.110188	0.352079	-0.822623	-0.570514			0.552198	0.476672	-0.429419	-1.24704	Q6DIC0	Q6DIC0	SMCA2_MOUSE	Smarca2	Probable global transcription activator SNF2L2
-0.152734	0.310295	0.0169475	0.925255	-0.359891	-0.0169475			0.897581	0.282698	-0.571426	-1.92463	Q6DIC6	Q6DIC6	Q6DIC6_MOUSE	Tro	Tro protein
0.141545	-0.141545	-0.507142	-0.309541	0.310517	0.162738			0.0977403	0.905938	0.0777562	0.272855	Q6DVA0	Q6DVA0	LEMD2_MOUSE	Lemd2	LEM domain-containing protein 2
-0.00517941	-0.319566	-0.292934	0.584202	0.00517941	0.529669			0.515404	0.503128	-0.362413	-1.17488	Q6EDY6	Q6EDY6	CARL1_MOUSE	Carmil1	F-actin-uncapping protein LRRC16A
0.083806	-0.176641	-0.321844	-0.083806	0.222547	0.107254			0.0889652	0.913607	0.0459003	0.250184	Q6GQT9	Q6GQT9	NOMO1_MOUSE	Nomo1	BOS complex subunit NOMO1
-0.176205	0.25789	0.674325	0.116611	-0.116611	-0.364188			0.137442	0.870007	0.123732	0.372068	Q6GU68	Q6GU68	ISLR_MOUSE	Islr	Immunoglobulin superfamily containing leucine-rich repeat protein
0.0400963	-0.0400963	-0.900339	0.450334	-0.186977	0.704395			0.942092	0.263742	-0.720618	-2.0141	Q6GV12	Q6GV12	KDSR_MOUSE	Kdsr	3-ketodihydrosphingosine reductase
0.285321	0.0618157	-0.0618157	0.245965	-0.102916	-0.386137			0.106585	0.900167	0.0663153	0.295417	Q6GYP7	Q6GYP7	RGPA1_MOUSE	Ralgapa1	Ral GTPase-activating protein subunit alpha-1
-2.02541	1.99386	1.18646	-0.412375	0.412375	-1.47715			0.0427596	0.957433	-0.176966	-0.125431	Q6IFX2	Q6IFX2	K1C42_MOUSE	Krt42	Keratin, type I cytoskeletal 42
-0.642377	-1.68839	3.22931	0	0.346551	-0.271621			0.569298	0.464642	1.63117	1.28047	Q6IFZ6	Q6IFZ6	K2C1B_MOUSE	Krt77	Keratin, type II cytoskeletal 1b
-0.620813	0.387218	3.18096	-0.667858	-0.387218	-0.511419			0.317868	0.694018	0.98833	0.776171	Q6IME9	Q6IME9	K2C72_MOUSE	Krt72	Keratin, type II cytoskeletal 72
-0.391961	0.0958018	-0.0958018	0.192818	-0.378697	0.234212			1.93661	0.088	-0.463097	-4.41324	Q6IRU2	Q6IRU2	TPM4_MOUSE	Tpm4	Tropomyosin alpha-4 chain
0.189763	0.0615067	-0.0262694	0.0262694	-0.0450902	-0.0945868			0.178281	0.832742	0.0417379	0.469269	Q6IRU5	Q6IRU5	CLCB_MOUSE	Cltb	Clathrin light chain B
0.132137	-0.214297	-0.104757	-0.180529	0.104757	0.192015			0.302407	0.706739	0.11165	0.743611	Q6KAR6	Q6KAR6	EXOC3_MOUSE	Exoc3	Exocyst complex component 3
-0.294046	0	-0.269153	-0.32707	0.134629	0.433024			0.274685	0.733908	-0.178174	-0.684485	Q6NSR8	Q6NSR8	PEPL1_MOUSE	Npepl1	Probable aminopeptidase NPEPL1
-0.183608	0.0282364	-0.784734	0.052784	-0.0282364	0.22424			0.843738	0.303466	-0.433946	-1.81743	Q6NV83	Q6NV83	SR140_MOUSE	U2surp	U2 snRNP-associated SURP motif-containing protein
0.198006	-0.0378666	-0.560765	-0.113942	0.19332	0.0378666			0.0241792	0.973945	-0.0184991	-0.0722827	Q6NVE8	Q6NVE8	WDR44_MOUSE	Wdr44	WD repeat-containing protein 44
-0.323115	0.158846	-0.32308	0.34568	-0.158846	0.292435	+	Trka+_IB4+	2.62278	0.0483279	-0.534001	-6.84515	Q6NVF9	Q6NVF9	CPSF6_MOUSE	Cpsf6	Cleavage and polyadenylation specificity factor subunit 6
-0.176411	-0.221569	0.0609808	0.39187	0.164518	-0.0609808			0.0323202	0.96745	-0.0200774	-0.0958073	Q6NVG1	Q6NVG1	LPCT4_MOUSE	Lpcat4	Lysophospholipid acyltransferase LPCAT4
0.114455	-0.114455	-0.305655	0.618108	-0.219894	0.299491			0.750285	0.34882	-0.404746	-1.63346	Q6NVG7	Q6NVG7	GT252_MOUSE	Colgalt2	Procollagen galactosyltransferase 2
-0.707554	0	1.58283	-0.443554	-1.12282	-0.490009			0.0955626	0.907648	0.228672	0.267256	Q6NWV3	Q6NWV3	IF122_MOUSE	Ift122	Intraflagellar transport protein 122 homolog
-3.32941	1.26408	2.97852	-0.0140386	0.0140386	-2.88603			0.0688792	0.931227	0.433044	0.19713	Q6NXH9	P07744;Q6NXH9	K2C73_MOUSE	Krt73	Keratin, type II cytoskeletal 73
0.00967503	-0.156523	-0.130877	-0.00967503	0.062499	0.148599			0.0444216	0.955701	-0.0137011	-0.130093	Q6NZB0	Q6NZB0	DNJC8_MOUSE	Dnajc8	DnaJ homolog subfamily C member 8
0.0809436	-0.187388	-0.332528	0.0623775	0.0582547	-0.0582547			0.0072314	0.994557	-0.00335471	-0.0220196	Q6NZC7	Q6NZC7	S23IP_MOUSE	Sec23ip	SEC23-interacting protein
-0.292364	0.503491	-0.187645	0.403345	-0.65997	0.187645			1.91828	0.0910332	-0.74482	-4.35912	Q6NZF1	Q6NZF1	ZC11A_MOUSE	Zc3h11a	Zinc finger CCCH domain-containing protein 11A
0.0196576	-0.193079	-0.226532	-0.0196576	0.0496078	0.150838			0.0851519	0.916011	-0.0317898	-0.240239	Q6NZJ6	Q6NZJ6	IF4G1_MOUSE	Eif4g1	Eukaryotic translation initiation factor 4 gamma 1
0.130826	-0.202164	-0.253467	-0.130826	0.275654	0.162668			0.216837	0.792601	0.107779	0.557412	Q6NZL0	Q6NZL0	SOGA3_MOUSE	Soga3	Protein SOGA3
-0.0454636	0.0902214	-0.179305	0.0454636	-0.0978427	0.0471382			1.81021	0.099874	-0.168478	-4.04961	Q6NZM9	Q6NZM9	HDAC4_MOUSE	Hdac4	Histone deacetylase 4
0.124094	0.112978	-0.835781	0.186775	-0.112978	-0.630484			0.158641	0.852363	-0.164645	-0.423071	Q6NZN0	Q6NZN0	RBM26_MOUSE	Rbm26	RNA-binding protein 26
-0.126465	0.126465	-0.563092	0.144031	-0.132972	0.262656			1.39826	0.145762	-0.451894	-2.99927	Q6P069	Q6P069	SORCN_MOUSE	Sri	Sorcin
0.233122	-0.147128	-0.797199	-0.391541	0	-0.583784			0.214891	0.79353	0.186125	0.553037	Q6P1B1	Q6P1B1	XPP1_MOUSE	Xpnpep1	Xaa-Pro aminopeptidase 1
0.262766	0.135842	-0.117453	0.0095067	-0.149043	-0.0095067			0.121322	0.885323	-0.0465237	-0.332407	Q6P1F6	Q6P1F6	2ABA_MOUSE	Ppp2r2a	Serine/threonine-protein phosphatase 2A 55 kDa regulatory subunit B alpha isoform
0.217491	0.280768	-0.417027	-0.217491	-0.339622	0.751216			0.585771	0.453348	-0.451217	-1.31263	Q6P2B1	Q6P2B1	TNPO3_MOUSE	Tnpo3	Transportin-3
0.425223	-0.493232	0.332286	-0.526565	0.788131	-0.332286			2.50849	0.0564225	0.965907	6.37754	Q6P2L7	Q6P2L7	GOLM2_MOUSE	Golm2	Protein GOLM2
-0.162987	0.275973	-0.204223	0.0443995	-0.0443995	1.00564			0.921677	0.272324	-0.579208	-1.97296	Q6P3D0	Q6P3D0	NUD16_MOUSE	Nudt16	U8 snoRNA-decapping enzyme
-0.505841	0.122825	-0.855099	-0.0118876	-0.564756	0.0118876			2.38527	0.0633483	-0.682841	-5.90409	Q6P4S8	Q6P4S8	INT1_MOUSE	Ints1	Integrator complex subunit 1
-0.12143	0.109653	-0.369037	0.174462	-0.109653	0.258729			1.79699	0.1012	-0.380988	-4.01284	Q6P4T2	Q6P4T2	U520_MOUSE	Snrnp200	U5 small nuclear ribonucleoprotein 200 kDa helicase
-0.015728	0.114835	-0.20073	0.171003	-0.148165	0.015728			1.44635	0.14052	-0.222063	-3.11263	Q6P542	Q6P542	ABCF1_MOUSE	Abcf1	ATP-binding cassette sub-family F member 1
-0.298283	-0.106089	-0.210155	0.23649	0.106089	0.244462			0.700759	0.376696	-0.259071	-1.53669	Q6P5D3	Q6P5D3	DHX57_MOUSE	Dhx57	Putative ATP-dependent RNA helicase DHX57
-0.613618	0	-0.832089	0.1812	-0.674299	0.101759	+	Trka+_IB4+	3.17838	0.0188936	-0.800989	-9.58091	Q6P5D8	Q6P5D8	SMHD1_MOUSE	Smchd1	Structural maintenance of chromosomes flexible hinge domain-containing protein 1
-0.329566	0.447336	-0.845145	0.329566	-0.635904	0.504159			2.54167	0.0525839	-1.03056	-6.51039	Q6P5E4	Q6P5E4	UGGG1_MOUSE	Uggt1	UDP-glucose:glycoprotein glucosyltransferase 1
-0.0612226	-0.211992	-0.335293	0.0612226	0.221434	0.32729			0.201965	0.80635	-0.117201	-0.523784	Q6P5E6	Q6P5E6	GGA2_MOUSE	Gga2	ADP-ribosylation factor-binding protein GGA2
-0.0854402	0.0450425	-0.254932	0.238598	-0.0450425	0.169281			1.50824	0.133592	-0.279446	-3.26178	Q6P5F9	Q6P5F9	XPO1_MOUSE	Xpo1	Exportin-1
0.698865	0.948179	-0.352184	-0.175385	0	-0.727747			0.0598852	0.94144	0.100544	0.172808	Q6P5H2	Q6P5H2	NEST_MOUSE	Nes	Nestin
0.0877442	-0.00386381	-0.130601	0.206997	-0.32246	0.00386381			0.626009	0.423183	-0.190771	-1.39106	Q6P8I4	Q6P8I4	PCNP_MOUSE	Pcnp	PEST proteolytic signal-containing nuclear protein
0.0725598	0.0492463	-0.232163	-0.0492463	-0.0540528	0.265152			0.551198	0.477172	-0.159602	-1.24508	Q6P8X1	Q6P8X1	SNX6_MOUSE	Snx6	Sorting nexin-6
-0.136463	0.136463	-0.370149	0.28683	-0.215757	0.215348			2.29811	0.0702574	-0.45367	-5.58718	Q6P9K8	Q6P9K8	CSKI1_MOUSE	Caskin1	Caskin-1
-0.356146	0.307261	-0.239634	0.278763	-0.210793	0.210793	+	Trka+_IB4+	3.2692	0.0174545	-0.534464	-10.1132	Q6P9Q6	Q6P9Q6	FKB15_MOUSE	Fkbp15	FK506-binding protein 15
0.176691	0.17418	-0.378725	0.220753	-0.312332	-0.17418			0.497728	0.519535	-0.24504	-1.14007	Q6P9R2	Q6P9R2	OXSR1_MOUSE	Oxsr1	Serine/threonine-protein kinase OSR1
-0.0485282	-0.371904	-0.103915	0.0974154	0.170422	0.0485282			0.181095	0.830624	0.0813131	0.475812	Q6PA06	Q6PA06	ATLA2_MOUSE	Atl2	Atlastin-2
0.0169277	-0.0169277	0.094326	-0.249834	0.502765	-0.0976248			0.920754	0.272607	0.326135	1.9711	Q6PAJ1	Q6PAJ1	BCR_MOUSE	Bcr	Breakpoint cluster region protein
0.786608	0.122579	-0.160488	-0.2116	0.131387	-0.122579			0.470627	0.540524	0.323036	1.08649	Q6PAM0	Q6PAM0	AAKB2_MOUSE	Prkab2	5'-AMP-activated protein kinase subunit beta-2
-0.160776	0.160776	-0.500408	0.386519	-0.244945	0.562631			1.91247	0.0909254	-0.672018	-4.34209	Q6PAM1	Q6PAM1	TXLNA_MOUSE	Txlna	Alpha-taxilin
0.186477	0.0435815	-0.339779	0.234666	-0.167279	-0.0435815			0.455067	0.555786	-0.185082	-1.05558	Q6PAR5	Q6PAR5	GAPD1_MOUSE	Gapvd1	GTPase-activating protein and VPS9 domain-containing protein 1
-0.0795932	0.0694451	-0.2489	0.0852113	-0.0694451	0.218101			1.57614	0.121765	-0.256899	-3.42991	Q6PB44	Q6PB44	PTN23_MOUSE	Ptpn23	Tyrosine-protein phosphatase non-receptor type 23
-0.042254	-0.171298	-0.323464	0.042254	0.0948434	0.214974			0.289122	0.717208	-0.118935	-0.715402	Q6PB66	Q6PB66	LPPRC_MOUSE	Lrpprc	Leucine-rich PPR motif-containing protein, mitochondrial
-0.391284	0.298822	-0.0716119	0.426391	0.0716119	-0.107525			0.729043	0.359652	-0.336324	-1.59191	Q6PB70	Q6PB70	ANO8_MOUSE	Ano8	Anoctamin-8
0.0258398	0.0686474	-0.345124	-0.0258398	-0.151595	0.166589			0.874815	0.290057	-0.226759	-1.87917	Q6PCP5	Q6PCP5	MFF_MOUSE	Mff	Mitochondrial fission factor
0.2879	-0.257313	0.115923	-0.0848908	-0.0243278	0.0243278			0.888313	0.284838	0.232457	1.9061	Q6PCZ4	Q6PCZ4	MAGE1_MOUSE	Magee1	Melanoma-associated antigen E1
-0.473631	0.473631	-0.672576	0.585123	-0.673477	0.868068	+	Trka+_IB4+	3.12081	0.02248	-1.24884	-9.25717	Q6PD24	Q6PD24	AN13D_MOUSE	Ankrd13d	Ankyrin repeat domain-containing protein 13D
-0.0518336	-0.102287	-0.443077	0.303645	0.0518336	0.326344			0.721473	0.363909	-0.323593	-1.57712	Q6PD26	Q6PD26	PIGS_MOUSE	Pigs	GPI transamidase component PIG-S
0.0326042	-0.0174704	-0.389403	0.188399	0.0174704	-0.381767			0.0691247	0.931021	-0.0428301	-0.197789	Q6PD28	Q6PD28	2A5B_MOUSE	Ppp2r5b	Serine/threonine-protein phosphatase 2A 56 kDa regulatory subunit beta isoform
-0.126193	0.125921	-0.310089	0.134512	-0.125921	0.275234			2.02575	0.0804444	-0.365957	-4.68333	Q6PDG5	Q6PDG5	SMRC2_MOUSE	Smarcc2	SWI/SNF complex subunit SMARCC2
-0.103796	0.211188	-0.19005	0.626721	-0.609898	0.103796			1.29142	0.169947	-0.61515	-2.75486	Q6PDH0	Q6PDH0	PHLB1_MOUSE	Phldb1	Pleckstrin homology-like domain family B member 1
0.0372601	-0.290508	-0.203963	0.0679541	0.0349054	-0.0349054			0.11408	0.892246	0.0418873	0.314321	Q6PDI5	Q6PDI5	ECM29_MOUSE	Ecpas	Proteasome adapter and scaffold protein ECM29
-0.267964	0.0336821	0.123138	0.393325	-0.0336821	-0.175232			0.287926	0.719084	-0.143428	-0.712851	Q6PDI6	Q6PDI6	MINY2_MOUSE	Mindy2	Ubiquitin carboxyl-terminal hydrolase MINDY-2
-0.0359106	0.199142	-0.167562	0.4745	-0.404362	0.0359106			1.2326	0.180309	-0.439129	-2.62433	Q6PDL0	Q6PDL0	DC1L2_MOUSE	Dync1li2	Cytoplasmic dynein 1 light intermediate chain 2
-0.21946	0.0527334	-0.569512	0.0175228	-0.0175228	0.294144			0.999381	0.244935	-0.390298	-2.13058	Q6PDM2	Q6PDM2	SRSF1_MOUSE	Srsf1	Serine/arginine-rich splicing factor 1
-0.0823178	0.0823178	-0.380976	0.404598	-0.0918698	0.341141			1.53084	0.129545	-0.461074	-3.3172	Q6PDQ2	Q6PDQ2;A2A8L1	CHD4_MOUSE	Chd4	Chromodomain-helicase-DNA-binding protein 4
-0.110647	-0.0615482	-0.652522	0.285005	0.0615482	0.305554			0.767995	0.340775	-0.410211	-1.66816	Q6PDS3	Q6PDS3	SARM1_MOUSE	Sarm1	NAD(+) hydrolase SARM1
-0.291399	0.316254	-0.484352	0.552481	-0.510607	0.291399	+	Trka+_IB4+	2.78063	0.0475319	-0.815497	-7.54003	Q6PDX6	Q6PDX6	RN220_MOUSE	Rnf220	E3 ubiquitin-protein ligase Rnf220
0.335466	-0.0570621	-0.173015	0.0570621	0.365501	-0.0917196			0.500215	0.516739	0.206558	1.14498	Q6PE15	Q6PE15	ABHDA_MOUSE	Abhd10	Palmitoyl-protein thioesterase ABHD10, mitochondrial
-0.191236	0.0248899	-0.410196	0.15608	-0.0248899	0.389647			1.21451	0.184736	-0.39898	-2.58473	Q6PEE2	Q6PEE2	CTIF_MOUSE	Ctif	CBP80/20-dependent translation initiation factor
0.0364037	-0.0949087	-0.303345	0.198478	-0.0364037	0.208525			0.646212	0.409256	-0.205146	-1.43041	Q6PER3	Q6PER3	MARE3_MOUSE	Mapre3	Microtubule-associated protein RP/EB family member 3
-0.0105431	-0.211083	0.0105431	-0.375686	0.0979083	0.40975			0.140526	0.86783	0.0916422	0.379566	Q6PF93	Q6PF93	PK3C3_MOUSE	Pik3c3	Phosphatidylinositol 3-kinase catalytic subunit type 3
-0.285989	0.0304008	-0.348447	0.146732	-0.0304008	0.126186			1.44629	0.140494	-0.322719	-3.11249	Q6PFD9	Q6PFD9	NUP98_MOUSE	Nup98	Nuclear pore complex protein Nup98-Nup96
-1.36938	0.277671	-0.812802	0.00106716	-0.610701	-0.00106716			1.8556	0.093874	-1.02352	-4.17768	Q6PFE1	Q9JI74;Q6PFE1;B1AZR0	Q6PFE1_MOUSE	Klhl5	Kelch-like 5
-0.899199	0.16647	-0.422586	0.375237	-0.16647	0.44065			1.635	0.118124	-0.823537	-3.57969	Q6PFQ7	Q6PFQ7	RASL2_MOUSE	Rasa4	Ras GTPase-activating protein 4
-0.0358391	0.373016	-0.335802	0.458301	-0.0283632	0.0283632			1.18974	0.190221	-0.419895	-2.53089	Q6PFR5	Q6PFR5	TRA2A_MOUSE	Tra2a	Transformer-2 protein homolog alpha
0.704027	-0.634253	0.722899	-0.888186	0.634253	-1.01408	+	Trka+_IB4+	3.73819	0.00685714	1.53256	13.3371	Q6PFX8	Q6PFX8	RIMKA_MOUSE	Rimkla	N-acetylaspartylglutamate synthase A
0.346838	-0.109741	-0.275743	0.107081	-0.0380344	0.0380344			0.00130856	0.999886	-0.000771523	-0.00401138	Q6PGB6	Q6PGB6	NAA50_MOUSE	Naa50	N-alpha-acetyltransferase 50
0.157392	0.00252008	-0.280047	-0.0514417	-0.00252008	0.0792756			0.14439	0.86452	-0.051843	-0.388922	Q6PGC1	Q6PGC1	DHX29_MOUSE	Dhx29	ATP-dependent RNA helicase DHX29
0.0286794	-0.0286794	0.4359	-0.136447	0.576155	-0.0920043			1.2162	0.184105	0.432622	2.58842	Q6PGF7	Q6PGF7	EXOC8_MOUSE	Exoc8	Exocyst complex component 8
0.111991	0.204955	-0.303631	0.426268	-0.696652	-0.111991			0.76907	0.340041	-0.469175	-1.67026	Q6PGL7	Q6PGL7	WASC2_MOUSE	Washc2	WASH complex subunit 2
0.96069	-0.364331	0.323709	-0.323709	0.732001	-1.25577			1.68163	0.116126	1.32007	3.70113	Q6PGN3	Q6PGN3	DCLK2_MOUSE	Dclk2	Serine/threonine-protein kinase DCLK2
0.278014	-0.0434132	-0.0734682	-0.00295258	0.374955	0.00295258			0.689943	0.382493	0.207638	1.51561	Q6PHN9	Q6PHN9	RAB35_MOUSE	Rab35	Ras-related protein Rab-35
0.360397	-0.193813	-0.256866	0.254684	-0.361811	0.193813			0.256008	0.752407	-0.170988	-0.644049	Q6PHQ8	Q6PHQ8	NAA35_MOUSE	Naa35	N-alpha-acetyltransferase 35, NatC auxiliary subunit
0.0181222	-0.0181222	-0.222226	0.218791	-0.310909	0.236409			1.16546	0.196546	-0.317363	-2.47854	Q6PHQ9	Q6PHQ9	Q6PHQ9_MOUSE	Pabpc4	Polyadenylate-binding protein
0.316299	0.0246954	-0.0246954	-0.111816	0.222806	-0.652669			0.84192	0.30471	0.418067	1.81382	Q6PHU5	Q6PHU5	SORT_MOUSE	Sort1	Sortilin
-0.0679526	0.0679526	-0.620702	0.118107	-0.261595	0.43805			1.23756	0.17984	-0.524787	-2.63523	Q6PHZ2	Q6PHZ2	KCC2D_MOUSE	Camk2d	Calcium/calmodulin-dependent protein kinase type II subunit delta
-0.456205	0.393162	-0.393162	0.466866	-0.695771	0.401848	+	Trka+_IB4+	3.22356	0.0175789	-0.935671	-9.84239	Q6PIC6	Q6PIC6	AT1A3_MOUSE	Atp1a3	Sodium/potassium-transporting ATPase subunit alpha-3
0.0346994	0.171665	0.0170212	-0.0170212	-0.236538	-0.137999			0.206613	0.801375	-0.0671542	-0.534341	Q6PIE5	Q6PIE5	AT1A2_MOUSE	Atp1a2	Sodium/potassium-transporting ATPase subunit alpha-2
0.00917101	-1.00775	-0.136198	0.458893	0.245551	-0.00917101			0.193732	0.813544	0.225518	0.504973	Q6PIP5	Q6PIP5	NUDC1_MOUSE	Nudcd1	NudC domain-containing protein 1
0.205621	-0.463034	-0.020551	0.020551	0.577515	-0.532589			1.10592	0.212529	0.579219	2.35184	Q6Q899	Q6Q899	RIGI_MOUSE	Rigi	Antiviral innate immune response receptor RIG-I
0.0671573	-0.243652	-0.560588	0.118437	0.278116	-0.0671573			0.00923028	0.993285	-0.00764783	-0.0280436	Q6QD59	Q6QD59	SEC20_MOUSE	Bnip1	Vesicle transport protein SEC20
-0.0633163	0.0289669	-0.321544	0.127146	-0.0289669	0.478848			0.994516	0.245819	-0.349596	-2.12063	Q6QIY3	Q6QIY3	SCNAA_MOUSE	Scn10a	Sodium channel protein type 10 subunit alpha
0.0759902	-0.0754085	0.0754085	0.118344	-0.160941	-0.451375			0.290846	0.714986	0.132966	0.719074	Q6R0H7	Q6R0H7	GNAS1_MOUSE	Gnas	Guanine nucleotide-binding protein G(s) subunit alpha isoforms XLas
0.335511	-0.0525131	-0.38617	-0.386897	0.373004	0.0525131			0.350167	0.662933	0.236414	0.843351	Q6R891	Q6R891	NEB2_MOUSE	Ppp1r9b	Neurabin-2
-0.231479	0.231479	-0.934955	0.481667	-0.243845	0.430079			1.59564	0.121032	-0.851168	-3.47913	Q6RHR9	Q6RHR9	MAGI1_MOUSE	Magi1	Membrane-associated guanylate kinase, WW and PDZ domain-containing protein 1
0.222066	-0.260468	-0.123985	-0.167455	0.380972	0.123985			0.621694	0.424196	0.260997	1.38266	Q6SP97	Q6SP97	ENKUR_MOUSE	Enkur	Enkurin
0.515365	-0.72011	-0.35313	0.069129	0.53296	-0.069129			0.548594	0.479293	0.471768	1.23998	Q6URW6	Q6URW6	MYH14_MOUSE	Myh14	Myosin-14
-0.105519	-0.0599003	1.25393	0.0769377	0.0599003	-0.294828			0.488196	0.526944	0.495366	1.12126	Q6VN19	Q6VN19	RBP10_MOUSE	Ranbp10	Ran-binding protein 10
-0.290303	0.204985	0.0954273	0.370435	-0.394124	-0.0954273			0.81709	0.314119	-0.356331	-1.76473	Q6VNB8	Q6VNB8	WDFY3_MOUSE	Wdfy3	WD repeat and FYVE domain-containing protein 3
0.914432	-0.914432	1.33599	-1.44024	1.20027	-1.54572	+	Trka+_IB4+	3.34658	0.01808	2.45036	10.5885	Q6W8Q3	Q6W8Q3	PC4L1_MOUSE	Pcp4l1	Purkinje cell protein 4-like protein 1
0	-0.539875	-0.108932	-0.483041	0.294121	-0.404456			1.87917	0.0922279	0.53752	4.24528	Q6X1Y6	Q6X1Y6	ASIC3_MOUSE	Asic3	Acid-sensing ion channel 3
-0.64212	-0.647184	-0.495849	-0.202794	0.202794	0.303664			0.125302	0.881194	-0.12962	-0.342275	Q6X893	Q6X893	CTL1_MOUSE	Slc44a1	Choline transporter-like protein 1
-0.127763	-0.250908	0.127763	-0.695994	0.274634	0.275929			0.444796	0.564348	0.315202	1.03511	Q6Y7W8	Q6Y7W8	GGYF2_MOUSE	Gigyf2	GRB10-interacting GYF protein 2
-0.329396	0.0434985	-0.625892	0.185487	-0.0434985	0.0954576			1.19719	0.188009	-0.441077	-2.54704	Q6ZPE2	Q6ZPE2	MTMR5_MOUSE	Sbf1	Myotubularin-related protein 5
-0.341307	-0.349251	0.742065	0.341307	-0.738974	-0.590337			0.0572724	0.942142	0.0866885	0.165673	Q6ZPJ0	Q6ZPJ0	TEX2_MOUSE	Tex2	Testis-expressed protein 2
0.183989	-0.0798855	-0.145005	0.0785732	0.231033	-0.0785732			0.378247	0.630148	0.116634	0.900953	Q6ZPJ3	Q6ZPJ3	UBE2O_MOUSE	Ube2o	(E3-independent) E2 ubiquitin-conjugating enzyme UBE2O
-0.0250349	0.0250349	-0.307349	0.188036	-1.66045	0.207671			0.724819	0.361913	-0.804525	-1.58366	Q6ZPQ6	Q6ZPQ6	PITM2_MOUSE	Pitpnm2	Membrane-associated phosphatidylinositol transfer protein 2
-1.08013	0	-0.765278	0.436631	-0.773778	0.439049			2.54149	0.0522029	-1.16496	-6.50963	Q6ZPR4	Q6ZPR4;D3Z649	KCNT1_MOUSE	Kcnt1	Potassium channel subfamily T member 1
0.0539265	-0.143184	-0.145073	0.335455	-0.0539265	0.226002			0.53089	0.490587	-0.187782	-1.20529	Q6ZQ08	Q6ZQ08	CNOT1_MOUSE	Cnot1	CCR4-NOT transcription complex subunit 1
0.0173535	-0.0173535	-0.326396	0.233289	-0.133745	0.351816			1.07393	0.223571	-0.336846	-2.28472	Q6ZQ38	Q6ZQ38	CAND1_MOUSE	Cand1	Cullin-associated NEDD8-dissociated protein 1
0.198409	0.00891685	-0.109297	0.199794	-0.165796	-0.00891685			0.282527	0.726076	-0.0921593	-0.701313	Q6ZQ58	Q6ZQ58	LARP1_MOUSE	Larp1	La-related protein 1
-0.357678	-0.105185	-0.612866	0.105185	0.33226	0.537082			0.504378	0.513619	-0.391789	-1.15318	Q6ZQ73	Q6ZQ73	CAND2_MOUSE	Cand2	Cullin-associated NEDD8-dissociated protein 2
-0.508161	0.705046	-0.553304	0.866812	-0.914972	0.508161	+	Trka+_IB4+	2.91483	0.0385205	-1.35215	-8.17944	Q6ZQ82	Q6ZQ82	RHG26_MOUSE	Arhgap26	Rho GTPase-activating protein 26
-0.747244	0.295485	-0.461934	0.225833	-0.431846	0			2.23444	0.0719464	-0.720781	-5.36455	Q6ZQA6	Q6ZQA6	IGSF3_MOUSE	Igsf3	Immunoglobulin superfamily member 3
0.0356755	-0.00397444	-0.504937	-0.0357814	0.00397444	0.167884			0.458367	0.552923	-0.197805	-1.06214	Q6ZQI3	Q6ZQI3	MLEC_MOUSE	Mlec	Malectin
-0.214896	0.0327678	-0.286302	0.249474	-0.0327678	0.166711			1.53583	0.129016	-0.32764	-3.32953	Q6ZWM4	Q6ZWM4	LSM8_MOUSE	Lsm8	U6 snRNA-associated Sm-like protein LSm8
0.110865	-0.120626	-0.196718	-0.0842443	0.104519	0.0842443			0.144224	0.86412	0.0464309	0.38852	Q6ZWN5	Q6ZWN5	RS9_MOUSE	Rps9	Small ribosomal subunit protein uS4
-0.16323	0.519063	-0.359439	0.638826	-0.483777	0.16323			1.98154	0.0854667	-0.775855	-4.54789	Q6ZWQ7	Q6ZWQ7	SPCS3_MOUSE	Spcs3	Signal peptidase complex subunit 3
-0.0991492	-0.307266	0.134957	-0.0844102	0.549367	0.0844102			0.603091	0.437349	0.29748	1.34641	Q6ZWR6	Q6ZWR6	SYNE1_MOUSE	Syne1	Nesprin-1
0.2085	-0.2085	-0.42043	-0.432703	0.596734	0.479621			0.170415	0.842713	0.182129	0.45088	Q6ZWU9	Q6ZWU9	RS27_MOUSE	Rps27	Small ribosomal subunit protein eS27
0.0496798	-0.108986	-0.376799	-0.0496798	0.224633	0.280379			0.126933	0.879262	-0.0747331	-0.346303	Q6ZWV3	Q6ZWV3	RL10_MOUSE	Rpl10	Large ribosomal subunit protein uL16
0.303246	-0.0320444	0.0320444	0.282521	-0.178415	-0.0884838			0.00308132	0.998501	-0.00170612	-0.0094267	Q6ZWV7	Q6ZWV7	RL35_MOUSE	Rpl35	Large ribosomal subunit protein uL29
-0.0207314	0.0207314	-0.462636	0.262424	-0.0402827	0.263794			1.0135	0.242685	-0.356867	-2.15954	Q6ZWX6	Q6ZWX6	IF2A_MOUSE	Eif2s1	Eukaryotic translation initiation factor 2 subunit 1
0.0642171	-0.0642171	-0.300621	-0.187479	0.434881	0.256378			0.0920659	0.91031	0.0645984	0.258228	Q6ZWY3	Q6ZWY3;Q6ZWU9	RS27L_MOUSE	Rps27l	Small ribosomal subunit protein eS27-like
0.785938	0.349225	0.0632119	-0.0632119	-0.130378	-0.23003			0.269909	0.737925	0.220929	0.674192	Q6ZWY8	Q6ZWY8;P20065;A2AEH9	TYB10_MOUSE	Tmsb10	Thymosin beta-10
0.224463	0.314371	-0.562944	0.0776682	-0.375935	-0.0776682			0.580162	0.455303	-0.342929	-1.30168	Q6ZWZ2	Q6ZWZ2	UB2R2_MOUSE	Ube2r2	Ubiquitin-conjugating enzyme E2 R2
-0.0135977	0.391316	-0.442385	0.0135977	-0.13285	0.430466			1.21	0.184358	-0.474737	-2.57489	Q70FJ1	Q70FJ1	AKAP9_MOUSE	Akap9	A-kinase anchor protein 9
-0.460876	0.226853	-0.629141	0.227184	-0.226853	0.593854			2.01964	0.0804811	-0.788254	-4.66444	Q70IV5	Q70IV5	SYNEM_MOUSE	Synm	Synemin
-0.0780315	-0.0343103	-0.235053	0.0343103	0.0689764	0.0805893			0.504021	0.513651	-0.108232	-1.15248	Q71LX4	Q71LX4	TLN2_MOUSE	Tln2	Talin-2
0.555268	-0.67078	0.604766	-0.508993	0.508993	-1.13662	+	Trka+_IB4+	2.65594	0.0442759	1.32847	6.98626	Q71RI9	Q71RI9	KAT3_MOUSE	Kyat3	Kynurenine--oxoglutarate transaminase 3
-0.646295	0.241675	-0.241675	0.478148	-1.31152	0.430687			1.59921	0.12102	-1.11667	-3.48817	Q76LS9	Q76LS9	MINY1_MOUSE	Mindy1	Ubiquitin carboxyl-terminal hydrolase MINDY-1
0.147586	-0.0799804	-0.297975	-0.0591159	0.0591159	0.0855966			0.0290335	0.971169	-0.012591	-0.0863559	Q76MZ3	Q76MZ3	2AAA_MOUSE	Ppp2r1a	Serine/threonine-protein phosphatase 2A 65 kDa regulatory subunit A alpha isoform
0.227406	-0.0688505	-0.146425	-0.0279093	0.21368	0.0279093			0.409863	0.599413	0.12117	0.965052	Q78IK2	Q78IK2	ATPMK_MOUSE	Atp5mk	ATP synthase membrane subunit K, mitochondrial
0.123781	-0.0613461	-0.724422	-0.219511	0.0613461	0.319853			0.240122	0.763814	-0.192764	-0.60923	Q78IS1	Q78IS1	TMED3_MOUSE	Tmed3	Transmembrane emp24 domain-containing protein 3
-0.0368359	-0.822922	0.0716045	-0.965816	0.352195	0.0368359			1.00167	0.244496	0.712955	2.13527	Q78J03	Q78J03	MSRB2_MOUSE	Msrb2	Methionine-R-sulfoxide reductase B2, mitochondrial
-0.302127	0.302127	-0.721214	0.315217	-0.687322	0.436148			2.54754	0.0524148	-0.921386	-6.53413	Q78JE5	Q78JE5	FBX22_MOUSE	Fbxo22	F-box only protein 22
-1.26675	0	-0.962973	0.605023	-1.97896	0.506387			2.1256	0.0766977	-1.77336	-5.00033	Q78KK3	Q78KK3	S22AI_MOUSE	Slc22a18	Solute carrier family 22 member 18
-0.0371928	-0.142587	-0.289214	0.0872998	0.0371928	0.284928			0.474176	0.538481	-0.172951	-1.09352	Q78PY7	Q78PY7	SND1_MOUSE	Snd1	Staphylococcal nuclease domain-containing protein 1
-0.157744	0.157744	-0.703796	0.525089	-0.216396	0.488168			1.63918	0.117499	-0.749646	-3.59048	Q78ZA7	Q78ZA7	NP1L4_MOUSE	Nap1l4	Nucleosome assembly protein 1-like 4
-0.322783	0.140262	-0.503381	0.279288	-0.140262	0.368707			2.03511	0.0809894	-0.584894	-4.7124	Q791T5	Q791T5	MTCH1_MOUSE	Mtch1	Mitochondrial carrier homolog 1
-0.0363865	-0.103869	-0.285538	0.0363865	0.150508	0.106919			0.191398	0.816471	-0.0702842	-0.499614	Q791V5	Q791V5	MTCH2_MOUSE	Mtch2	Mitochondrial carrier homolog 2
-0.529954	-0.642346	0.0506637	-0.312263	-0.0506637	-0.627729			0.773493	0.337747	0.350795	1.67894	Q792Z1	Q792Z1	Q792Z1_MOUSE	Try10	Trypsin 10
0.214183	-0.190495	0.0580816	-0.0580816	0.0642061	-0.0796347			1.55757	0.125251	0.221561	3.38345	Q7M6Y3	Q7M6Y3	PICAL_MOUSE	Picalm	Phosphatidylinositol-binding clathrin assembly protein
0	-0.654287	-0.689219	-0.270208	0.0356617	-0.631813			0.491714	0.524294	0.300917	1.12821	Q7M729	Q7M729	SCN4B_MOUSE	Scn4b	Sodium channel subunit beta-4
-0.196651	0.410773	-1.02825	0	-0.502582	-0.672432			0.541812	0.48225	-0.488607	-1.2267	Q7M753;Q8K4K6;Q8R2W9	Q7M753;Q8K4K6;Q8R2W9	PANK1_MOUSE;PANK2_MOUSE;PANK3_MOUSE	Pank1;Pank2;Pank3	Pantothenate kinase 2, mitochondrial
-0.181228	0.330007	0.0274606	0.349637	-0.387829	-0.0274606			1.09128	0.217743	-0.397927	-2.32104	Q7TMB8	Q7TMB8	CYFP1_MOUSE	Cyfip1	Cytoplasmic FMR1-interacting protein 1
-0.218611	-0.0986667	-0.225799	0.0986667	0.504422	0.486292			0.182245	0.829803	-0.142094	-0.478481	Q7TMF3	Q7TMF3	NDUAC_MOUSE	Ndufa12	NADH dehydrogenase [ubiquinone] 1 alpha subcomplex subunit 12
0.247221	0.0189829	-0.196227	0.104927	-0.0189829	-0.0575943			0.028001	0.971193	-0.0114349	-0.083374	Q7TMK9	Q7TMK9	HNRPQ_MOUSE	Syncrip	Heterogeneous nuclear ribonucleoprotein Q
0.174268	0.0921159	-0.444588	0.0708699	-0.31528	-0.0708699			0.506209	0.512815	-0.225905	-1.15679	Q7TMM9	Q7TMM9;Q9CWF2	TBB2A_MOUSE	Tubb2a	Tubulin beta-2A chain
-0.0261655	0.0261655	-0.0798306	0.538249	-0.250673	0.127904			0.960066	0.2595	-0.349663	-2.05048	Q7TMQ7	Q7TMQ7	WDR91_MOUSE	Wdr91	WD repeat-containing protein 91
0	-0.559389	0.0628452	-0.375896	0.629182	-0.350691			1.45389	0.139334	0.659334	3.1306	Q7TMS5	Q7TMS5	ABCG2_MOUSE	Abcg2	Broad substrate specificity ATP-binding cassette transporter ABCG2
-0.0706458	0.0706458	-0.412746	0.274656	-0.102635	0.252308			1.44604	0.140275	-0.394546	-3.1119	Q7TMY8	Q7TMY8	HUWE1_MOUSE	Huwe1	E3 ubiquitin-protein ligase HUWE1
0.00469828	-0.353327	-0.148219	0.276916	0.184258	-0.00469828			0.0688738	0.930938	0.0406157	0.197116	Q7TN29	Q7TN29	SMAP2_MOUSE	Smap2	Stromal membrane-associated protein 2
-0.568881	0.568881	-0.915844	0.899313	-0.939904	0.933217	+	Trka+_IB4+	3.18795	0.0173636	-1.60868	-9.63575	Q7TN33	Q7TN33	CELF6_MOUSE	Celf6	CUGBP Elav-like family member 6
-0.0524859	-0.310821	-0.17908	0.0524859	0.293266	0.288761			0.0153983	0.985406	0.0104249	0.0464672	Q7TN98	Q7TN98;Q7TN99;Q812E0	CPEB4_MOUSE	Cpeb4	Cytoplasmic polyadenylation element-binding protein 4
-0.181078	-0.00373173	-0.161041	0.0937176	0.00373173	0.375457			0.982091	0.251463	-0.267943	-2.09526	Q7TNC4	Q7TNC4;Q9CYI4	LC7L2_MOUSE	Luc7l2	Putative RNA-binding protein Luc7-like 2
0.0970769	-0.283174	0.0740523	-0.0740523	0.474791	-0.198401			1.30833	0.167086	0.400516	2.7929	Q7TNG5	Q7TNG5	EMAL2_MOUSE	Eml2	Echinoderm microtubule-associated protein-like 2
0.0306253	0.194082	0.0265446	-0.0774765	-0.157407	-0.0265446			0.240769	0.763734	-0.0634327	-0.610656	Q7TNL5	Q7TNL5	Q7TNL5_MOUSE	Ppp2r5d	Serine/threonine-protein phosphatase 2A 56 kDa regulatory subunit
-0.0698147	0.28046	0.0473566	0.367102	-0.17191	-0.0473566			0.87297	0.291526	-0.264858	-1.8755	Q7TNM2	Q7TNM2	TRI46_MOUSE	Trim46	Tripartite motif-containing protein 46
0.0242367	-0.0242367	-0.0536747	0.345505	-0.0579872	0.0634222			0.616234	0.428712	-0.157372	-1.37202	Q7TPM1	Q7TPM1	PRC2B_MOUSE	Prrc2b	Protein PRRC2B
0.155989	0.0262175	-0.36632	-0.0278816	-0.0262175	0.315336			0.419019	0.588106	-0.183407	-0.983486	Q7TPM6	Q7TPM6	FSD1_MOUSE	Fsd1	Fibronectin type III and SPRY domain-containing protein 1
-0.657283	0.528966	-0.635046	0.492397	-0.492397	1.06855			2.5837	0.0507597	-1.29155	-6.68205	Q7TPR4	Q7TPR4	ACTN1_MOUSE	Actn1	Alpha-actinin-1
-0.033278	0.132329	-0.595442	0.157391	-0.0728002	0.033278			0.857725	0.297819	-0.341506	-1.84517	Q7TPV4	Q7TPV4	MBB1A_MOUSE	Mybbp1a	Myb-binding protein 1A
-0.62792	-0.128051	-1.00082	0.128051	-0.356342	0.572852			1.431	0.141668	-0.852644	-3.0762	Q7TPW1	Q7TPW1	NEXN_MOUSE	Nexn	Nexilin
0.0714321	-0.253015	-0.321074	-0.0714321	0.228375	0.133917			0.102488	0.904493	0.0564213	0.285002	Q7TQ95	Q7TQ95	LNP_MOUSE	Lnpk	Endoplasmic reticulum junction formation protein lunapark
0.0106707	-0.0106707	-0.567333	0.105927	-0.418874	0.0846319			1.02162	0.240841	-0.385141	-2.17624	Q7TQF7	Q7TQF7	AMPH_MOUSE	Amph	Amphiphysin
-0.216626	0.0622954	-0.49121	0.271445	-0.0622954	0.643312			1.2927	0.169647	-0.582395	-2.75773	Q7TQG1	Q7TQG1	PKHA6_MOUSE	Plekha6	Pleckstrin homology domain-containing family A member 6
-0.00171423	0.00130129	-0.12448	0.25846	-0.00130129	0.159547			1.00149	0.244278	-0.182268	-2.13491	Q7TQH0	Q7TQH0	ATX2L_MOUSE	Atxn2l	Ataxin-2-like protein
-0.0664482	0.0664482	-0.367418	0.0885983	-0.220375	0.117862			1.60611	0.121189	-0.30905	-3.50569	Q7TQI3	Q7TQI3	OTUB1_MOUSE	Otub1	Ubiquitin thioesterase OTUB1
-0.548299	-0.571695	0	0.17247	-0.00126934	0.293827			0.171585	0.842737	-0.148057	-0.453624	Q7TQK5	Q7TQK5	CCD93_MOUSE	Ccdc93	Coiled-coil domain-containing protein 93
-0.503556	-0.333085	-0.604208	0.359235	-0.615291	0.333085			1.41005	0.143575	-0.694097	-3.02687	Q7TR14	Q7TR14	Q7TR14_MOUSE	Or4a66	Olfactory receptor
-0.0479012	-0.0621519	-0.157586	0.424568	0.0479012	0.286921			0.793456	0.325763	-0.268974	-1.71816	Q7TSC1	Q7TSC1	PRC2A_MOUSE	Prrc2a	Protein PRRC2A
-0.776489	0	2.21814	-0.648973	-0.0760117	1.31668			0.0762261	0.926446	0.232644	0.216731	Q7TSF1	Q61495;Q7TSF0;Q7TSF1	DSG1B_MOUSE	Dsg1b	Desmoglein-1-beta
-0.605126	0	-0.83984	0.334339	-0.891094	-0.672794			1.01138	0.243477	-0.665869	-2.15517	Q7TSG2	Q7TSG2	CTDP1_MOUSE	Ctdp1	RNA polymerase II subunit A C-terminal domain phosphatase
0.0825849	-0.0462689	-0.146747	0.166046	-0.448555	0.0462689			0.613171	0.430112	-0.226254	-1.36605	Q7TSI3	Q7TSI3	PP6R1_MOUSE	Ppp6r1	Serine/threonine-protein phosphatase 6 regulatory subunit 1
0.183431	0.158033	0.00804234	-0.00804234	-0.0486822	-0.163661			0.169502	0.843691	0.0521536	0.448737	Q7TSJ2	Q7TSJ2	MAP6_MOUSE	Map6	Microtubule-associated protein 6
0.101844	-0.0741591	0.0741591	-0.328866	0.175422	-0.454972			1.59409	0.12055	0.403141	3.47519	Q7TSQ8	Q7TSQ8	PDPR_MOUSE	Pdpr	Pyruvate dehydrogenase phosphatase regulatory subunit, mitochondrial
0.909036	-0.17121	0.0871716	-0.0273261	0.0273261	-0.184285			0.74487	0.352628	0.468785	1.62286	Q7TSY6	Q7TSY6	CELF4_MOUSE	Celf4	CUGBP Elav-like family member 4
-0.251381	0.135787	-0.788352	0.363641	-0.135787	0.580812			1.46263	0.138942	-0.75192	-3.1515	Q7TT15	Q7TT15	GLT17_MOUSE	Galnt17	Polypeptide N-acetylgalactosaminyltransferase 17
0.0393825	-0.0393825	-0.230444	0.0951028	-0.080565	0.0403037			0.632767	0.418816	-0.12255	-1.40423	Q7TT37	Q7TT37	ELP1_MOUSE	Elp1	Elongator complex protein 1
-0.290204	0.106077	-0.312225	0.187983	-0.106077	0.165348			2.29607	0.0699113	-0.389305	-5.57992	Q7TT50	Q7TT50	MRCKB_MOUSE	Cdc42bpb	Serine/threonine-protein kinase MRCK beta
0.120627	-0.285451	-0.0595465	0.0595465	0.234025	-0.110763			0.735523	0.357176	0.210591	1.60457	Q80SW1	Q80SW1	SAHH2_MOUSE	Ahcyl1	S-adenosylhomocysteine hydrolase-like protein 1
-0.0316057	0.0316057	-1.47265	-0.295857	0.22846	0.818765			0.416209	0.592525	-0.610102	-0.977834	Q80SY5	Q80SY5	PR38B_MOUSE	Prpf38b	Pre-mRNA-splicing factor 38B
0.0163088	-0.0163088	-0.486008	0.364223	-0.16599	0.200583			1.00897	0.243328	-0.394729	-2.15024	Q80T85	Q80T85	DCAF5_MOUSE	Dcaf5	DDB1- and CUL4-associated factor 5
0.532372	-0.0507398	0.0507398	-0.993984	0.204043	-1.15184			1.25508	0.174513	0.994573	2.6739	Q80TB8	Q80TB8	VAT1L_MOUSE	Vat1l	Synaptic vesicle membrane protein VAT-1 homolog-like
0	-0.0217323	0.73978	0.620962	-0.627521	-0.683647			0.0408648	0.959604	0.065559	0.120097	Q80TI0	Q80TI0	ASTRB_MOUSE	Gramd1b	Protein Aster-B
0.0843086	-0.197399	-0.343066	0.033205	0.0763893	-0.033205			0.0105245	0.991539	0.00501029	0.0319299	Q80TJ1	Q80TJ1	CAPS1_MOUSE	Cadps	Calcium-dependent secretion activator 1
0.300097	-0.446994	0.00545287	-0.506399	-0.55031	-0.00545287			0.332336	0.680642	0.238029	0.806397	Q80TJ7;Q9WTU0	Q9WTU0;Q80TJ7	PHF2_MOUSE;PHF8_MOUSE	Phf2;Phf8	Histone lysine demethylase PHF8
-0.887188	0.868186	-1.34292	0.879531	-0.868186	1.233	+	Trka+_IB4+	3.30616	0.0161429	-2.02634	-10.3377	Q80TL4	Q80TL4	PHF24_MOUSE	Phf24	PHD finger protein 24
-0.0454717	-0.273637	-0.120387	0.42424	0.0454717	0.0796752			0.219961	0.790001	-0.116888	-0.564422	Q80TL7	Q80TL7	MON2_MOUSE	Mon2	Protein MON2 homolog
0.0518551	0.0407438	-0.202347	0.0313215	-0.222158	-0.0313215			0.688623	0.382643	-0.137798	-1.51303	Q80TM9	Q80TM9	NISCH_MOUSE	Nisch	Nischarin
-0.00388908	-0.226746	-0.494266	0.00388908	0.0280056	0.313868			0.334907	0.678049	-0.187053	-0.811745	Q80TN5	Q80TN5	ZDH17_MOUSE	Zdhhc17	Palmitoyltransferase ZDHHC17
0.0284028	-0.162718	-0.0299363	0.0660577	0.159009	-0.0284028			0.470195	0.54086	0.0941798	1.08563	Q80TV8	Q80TV8	CLAP1_MOUSE	Clasp1	CLIP-associating protein 1
-0.238926	0.0766244	-0.37205	0.353505	-0.0766244	0.545425			1.58438	0.120892	-0.554385	-3.45067	Q80TY0	Q80TY0	FNBP1_MOUSE	Fnbp1	Formin-binding protein 1
-0.0370288	0.0370288	-0.0811162	0.16397	-0.198358	0.203974			1.5854	0.120724	-0.240492	-3.45323	Q80TZ3	Q80TZ3	AUXI_MOUSE	Dnajc6	Putative tyrosine-protein phosphatase auxilin
0.0557055	-0.0557055	0.0998402	0.247754	-0.178517	-0.469397			0.139361	0.868105	0.0847925	0.376737	Q80U04	Q80U04	PJA2_MOUSE	Pja2	E3 ubiquitin-protein ligase Praja-2
0.0308533	-0.0308533	-0.425819	0.166395	-0.21577	0.0394354			0.844162	0.303312	-0.261905	-1.81827	Q80U49	Q80U49	C170B_MOUSE	Cep170b	Centrosomal protein of 170 kDa protein B
0.444215	-0.325866	-0.0242443	0.0242443	0.295047	-0.369095			1.16764	0.196523	0.461911	2.48322	Q80U57	Q80U57	RIMS3_MOUSE	Rims3	Regulating synaptic membrane exocytosis protein 3
-0.134771	-0.0397315	-0.200361	0.156134	0.0397315	0.160504			0.914217	0.274724	-0.190769	-1.95797	Q80U63	Q80U63	MFN2_MOUSE	Mfn2	Mitofusin-2
0.31726	-0.108022	0.0784464	0.131333	-0.14758	-0.0784464			0.261876	0.747015	0.101087	0.656808	Q80U78	Q80U78	PUM1_MOUSE	Pum1	Pumilio homolog 1
-0.0791287	0.223796	-0.127198	0.399671	-0.263276	0.0791287			1.65179	0.117642	-0.390733	-3.62313	Q80U87	Q80U87	UBP8_MOUSE	Usp8	Ubiquitin carboxyl-terminal hydrolase 8
0.0182281	0.108003	-0.0182281	0.409623	-0.152495	-0.128597			0.477201	0.537437	-0.180508	-1.09951	Q80U93	Q80U93	NU214_MOUSE	Nup214	Nuclear pore complex protein Nup214
-0.0181904	0.122468	-0.340196	0.0459347	0.0181904	-0.0395365			0.563898	0.467885	-0.156354	-1.26992	Q80U95	Q80U95	UBE3C_MOUSE	Ube3c	Ubiquitin-protein ligase E3C
0.545977	-0.624783	0.508819	-0.931158	0.875254	-0.508819	+	Trka+_IB4+	2.82832	0.0425217	1.3316	7.76194	Q80UG2	P70207;Q80UG2	PLXA4_MOUSE	Plxna4	Plexin-A4
0.389627	-0.119967	0.148431	-0.156811	0.119967	-0.208474			1.88677	0.0929364	0.381093	4.26723	Q80UG5	Q80UG5	SEPT9_MOUSE	Septin9	Septin-9
0.0706453	-0.389522	-0.0706453	-0.0894499	0.318738	0.231359			0.372425	0.637221	0.188784	0.889065	Q80UJ7	Q80UJ7	RB3GP_MOUSE	Rab3gap1	Rab3 GTPase-activating protein catalytic subunit
-0.00952435	-0.104722	-0.482291	0.108986	0.00952435	0.149108			0.519528	0.50059	-0.211888	-1.18299	Q80UM3	Q80UM3	NAA15_MOUSE	Naa15	N-alpha-acetyltransferase 15, NatA auxiliary subunit
0.017529	-0.211052	-0.239487	-0.017529	0.123357	0.0830951			0.0384291	0.96147	0.0156285	0.113214	Q80UM7	Q80UM7	MOGS_MOUSE	Mogs	Mannosyl-oligosaccharide glucosidase
-0.392151	0.392151	-0.582585	0.735932	-0.503439	0.753561	+	Trka+_IB4+	3.00137	0.0298	-1.11994	-8.61738	Q80UP3	Q80UP3	DGKZ_MOUSE	Dgkz	Diacylglycerol kinase zeta
0.47966	-0.0507193	0.0507193	-0.173669	0.090332	-0.298539			1.16082	0.197323	0.381213	2.46856	Q80UU9	Q80UU9	PGRC2_MOUSE	Pgrmc2	Membrane-associated progesterone receptor component 2
1.16505	-0.468405	0.468405	-0.495155	0.900192	-0.977996			2.32793	0.0671414	1.49173	5.694	Q80UW2	Q80UW2	FBX2_MOUSE	Fbxo2	F-box only protein 2
-0.211088	0.000814915	-0.451692	0.249971	-0.000814915	0.2108			1.16417	0.197001	-0.37506	-2.47576	Q80UW8	Q80UW8	RPAB1_MOUSE	Polr2e	DNA-directed RNA polymerases I, II, and III subunit RPABC1
0.222587	-0.163088	0.139878	-0.228055	0.0292983	-0.0292983			1.54129	0.128512	0.270735	3.34303	Q80UY2	Q80UY2	KCMF1_MOUSE	Kcmf1	E3 ubiquitin-protein ligase KCMF1
-0.165584	0.165584	-0.38951	0.396353	-0.194008	0.452741			2.19288	0.0743932	-0.587926	-5.22311	Q80V26	Q80V26	IMPA3_MOUSE	Bpnt2	Golgi-resident adenosine 3',5'-bisphosphate 3'-phosphatase
0.112107	-0.192182	0.0912895	-0.0983276	-0.0912895	0.115576			0.356742	0.655814	0.0956802	0.856902	Q80VC9	Q80VC9	CAMP3_MOUSE	Camsap3	Calmodulin-regulated spectrin-associated protein 3
-0.385113	0.390166	-0.343009	0.343009	-0.370413	0.468139	+	Trka+_IB4+	4.42492	0	-0.766616	-19.9044	Q80VD1	Q80VD1	FA98B_MOUSE	Fam98b	Protein FAM98B
-0.160929	-0.0504966	0.0504966	0.359303	-0.419519	0.144173			0.844061	0.303263	-0.327644	-1.81806	Q80VI1	Q80VI1	TRI56_MOUSE	Trim56	E3 ubiquitin-protein ligase TRIM56
0.0147715	-0.370821	-0.142058	0.074131	-0.0147715	0.363127			0.115392	0.892	-0.0694984	-0.317611	Q80VL1	Q80VL1	TDRKH_MOUSE	Tdrkh	Tudor and KH domain-containing protein
-0.23375	0.23375	-0.354672	0.258024	-0.752159	-0.558386			0.613876	0.429837	-0.424656	-1.36743	Q80VP1	Q80VP1	EPN1_MOUSE	Epn1	Epsin-1
0.909905	-0.40521	0.343384	0.0642858	-0.0642858	-0.364864			0.922277	0.272496	0.631597	1.97416	Q80W54	Q80W54	FACE1_MOUSE	Zmpste24	CAAX prenyl protease 1 homolog
-0.811203	-0.599763	-0.882397	0	0.381587	-1.7023			0.196497	0.810364	0.330016	0.511307	Q80WC3	Q80WC3	TNC18_MOUSE	Tnrc18	Trinucleotide repeat-containing gene 18 protein
-0.27738	0.35946	-0.381671	0.495384	-0.362715	0.27738	+	Trka+_IB4+	3.26431	0.0164571	-0.717997	-10.0839	Q80WC7	Q80WC7	AGFG2_MOUSE	Agfg2	Arf-GAP domain and FG repeat-containing protein 2
-0.134953	-0.108224	0.650822	0.308625	-0.101599	0.101599			0.045127	0.954663	0.0374236	0.132068	Q80WG5	Q80WG5	LRC8A_MOUSE	Lrrc8a	Volume-regulated anion channel subunit LRRC8A
0.0805435	-0.0363131	-0.626006	0.208112	-0.229716	0.0363131			0.68754	0.382846	-0.327764	-1.51092	Q80WG7	Q80WG7	TRI36_MOUSE	Trim36	E3 ubiquitin-protein ligase Trim36
0.112637	-0.22008	0.0448098	0.0794683	-0.0448098	-0.11738			0.552589	0.476896	0.123543	1.2478	Q80WJ7	Q80WJ7	LYRIC_MOUSE	Mtdh	Protein LYRIC
-0.11013	-0.380151	-0.0253296	0.0253296	0.489237	0.364699			0.14971	0.857011	0.114633	0.401734	Q80WQ2	Q80WQ2	VAC14_MOUSE	Vac14	Protein VAC14 homolog
-0.0566859	0.0140285	-0.83566	0.161791	-0.686432	-0.0140285			1.11429	0.209429	-0.58019	-2.36951	Q80WT0	Q80WT0	JPH4_MOUSE	Jph4	Junctophilin-4
-0.273784	-0.193049	-0.174946	0.34509	0.174946	0.283209			0.469972	0.540698	-0.236345	-1.08519	Q80WW9	Q80WW9	DDRGK_MOUSE	Ddrgk1	DDRGK domain-containing protein 1
0.0927787	0.0474114	-0.0474114	-0.280612	0.165069	-0.115526			0.75556	0.346975	0.186387	1.64378	Q80X19	Q80X19	COEA1_MOUSE	Col14a1	Collagen alpha-1(XIV) chain
0.258101	-0.000993729	-0.0542059	0.0783453	-0.0155954	0.000993729			0.132643	0.873898	0.0366516	0.360344	Q80X50	Q80X50	UBP2L_MOUSE	Ubap2l	Ubiquitin-associated protein 2-like
0.223137	0.160788	0.304541	-0.270786	-0.673857	-0.160788			0.0417083	0.958356	0.0415355	0.122474	Q80X73	Q80X73	PELO_MOUSE	Pelo	Protein pelota homolog
0.00682497	-0.177797	-0.530314	0.140686	-0.00682497	0.039186			0.3711	0.638404	-0.177463	-0.886355	Q80X80	Q80X80	C2C2L_MOUSE	C2cd2l	Phospholipid transfer protein C2CD2L
-0.143315	0.112742	0.171167	0.353521	-0.319136	-0.112742			0.473767	0.538476	-0.214935	-1.09271	Q80X82	Q80X82	SYMPK_MOUSE	Sympk	Symplekin
0.0727096	-0.0535741	0.058188	-0.300657	0.0535741	-0.273064			1.58499	0.120431	0.270589	3.45221	Q80X90	Q80X90	FLNB_MOUSE	Flnb	Filamin-B
0.0643792	0.375268	-0.36417	0.406647	-0.590554	-0.0643792			1.02736	0.238879	-0.53596	-2.18807	Q80X95	Q6NTA4;Q80X95	RRAGA_MOUSE	Rraga	Ras-related GTP-binding protein A
-0.100926	0.152098	-0.46704	0.359542	-0.102165	0.100926			1.37441	0.151192	-0.427566	-2.94384	Q80XA6	Q80XA6	REPS2_MOUSE	Reps2	RalBP1-associated Eps domain-containing protein 2
0.0821619	-0.100064	0.0054636	0.139993	-0.0054636	-0.144619			0.269228	0.738526	0.0622842	0.672722	Q80XI3	Q80XI3	IF4G3_MOUSE	Eif4g3	Eukaryotic translation initiation factor 4 gamma 3
0.179888	-0.0224128	-0.030458	0.122631	0.0224128	-0.242442			0.352247	0.65971	0.104689	0.847642	Q80XI4	Q80XI4	PI42B_MOUSE	Pip4k2b	Phosphatidylinositol 5-phosphate 4-kinase type-2 beta
0.0431197	0.147928	-0.849163	-0.462348	-0.180926	-0.0431197			0.258568	0.749094	-0.20981	-0.649622	Q80XL6	Q80XL6	ACD11_MOUSE	Acad11	Acyl-CoA dehydrogenase family member 11
0.174148	-0.479543	0.00405455	0.336161	-0.245388	-0.00405455			0.0339726	0.966055	0.0267506	0.100536	Q80XN0	Q80XN0	BDH_MOUSE	Bdh1	D-beta-hydroxybutyrate dehydrogenase, mitochondrial
0.243944	-0.0981717	0	0.039897	-0.685056	-0.246416			0.0540225	0.945486	-0.045474	-0.156752	Q80XQ2	Q80XQ2	TBCD5_MOUSE	Tbc1d5	TBC1 domain family member 5
0.126633	0.0153728	-0.273464	-0.0153728	-0.0162272	0.215242			0.385894	0.623627	-0.1261	-0.916524	Q80XR2	Q80XR2	AT2C1_MOUSE	Atp2c1	Calcium-transporting ATPase type 2C member 1
0.0208893	-0.0208893	0.224505	0.532308	-1.10776	-0.427058			0.250692	0.754968	-0.315575	-0.632443	Q80XU3	Q80XU3	NUCKS_MOUSE	Nucks1	Nuclear ubiquitous casein and cyclin-dependent kinase substrate 1
0.113015	0.0450153	-0.0450153	0.501763	-1.18751	-0.615634			0.268057	0.739087	-0.350219	-0.670194	Q80Y14	Q80Y14	GLRX5_MOUSE	Glrx5	Glutaredoxin-related protein 5, mitochondrial
0.0459452	-0.0459452	0.189126	-0.303568	0.338746	-0.216247			1.54358	0.128419	0.379859	3.34868	Q80Y17	Q80Y17	L2GL1_MOUSE	Llgl1	Lethal(2) giant larvae protein homolog 1
-0.0906134	-0.691662	-0.99211	0.0906134	-0.604332	0.303619			0.507359	0.511247	-0.463209	-1.15905	Q80Y81	Q80Y81	RNZ2_MOUSE	Elac2	Zinc phosphodiesterase ELAC protein 2
-0.145512	-0.603032	-0.40475	0	0.370948	0.14112			0.105248	0.901716	0.0941995	0.292025	Q80Y86	Q80Y86	MK15_MOUSE	Mapk15	Mitogen-activated protein kinase 15
0.367632	-0.436349	0.371495	-0.0158956	-0.0775316	0.0158956			0.812527	0.315713	0.365981	1.75573	Q80YD1	Q80YD1	SUV3_MOUSE	Supv3l1	ATP-dependent RNA helicase SUPV3L1, mitochondrial
0.853041	0.815486	0.177147	-0.217331	-0.177147	-0.330088			0.153921	0.853553	0.194991	0.41182	Q80YN3	Q80YN3	BCAS1_MOUSE	Bcas1	Breast carcinoma-amplified sequence 1 homolog
0	-0.244897	-1.00937	0.612336	-0.155409	0.0329995			0.576942	0.458031	-0.521739	-1.2954	Q80YQ2	Q80YQ2	MED23_MOUSE	Med23	Mediator of RNA polymerase II transcription subunit 23
0.202168	-0.614701	-0.202168	0.253381	0.366843	-0.716213			0.615939	0.428767	0.481459	1.37145	Q80YT7	Q80YT7	MYOME_MOUSE	Pde4dip	Myomegalin
-0.818417	-0.782575	-0.915891	0.252942	0.10649	0			0.334993	0.6781	-0.366062	-0.811923	Q80YV2	Q80YV2	ZC3C1_MOUSE	Zc3hc1	Zinc finger C3HC-type protein 1
-0.0512967	-0.172948	-0.372263	0.0512967	0.154624	0.106491			0.183757	0.82781	-0.0845919	-0.481985	Q80ZI6	Q80ZI6	LRSM1_MOUSE	Lrsam1	E3 ubiquitin-protein ligase LRSAM1
0.90883	-0.584867	0.353044	-0.488959	1.13479	-0.353044			2.20698	0.0741803	1.27451	5.27074	Q80ZW2	Q80ZW2	THEM6_MOUSE	Them6	Protein THEM6
0.31572	-0.11731	-0.0393486	0.0393486	0.0958939	-0.0586176			0.681738	0.385276	0.169614	1.49961	Q80ZX0	Q80ZX0	Q80ZX0_MOUSE	Sec24b	Sec24 related gene family, member B (S. cerevisiae)
0.353716	0.432725	-0.387602	-0.197226	0.0286169	-0.0286169			0.0880285	0.913598	-0.070717	-0.247746	Q810A3	Q810A3	TTC9C_MOUSE	Ttc9c	Tetratricopeptide repeat protein 9C
-0.06986	0.11455	-0.330511	0.06986	-0.148238	0.232703			1.61521	0.120446	-0.321907	-3.5289	Q810A7	Q810A7	DDX42_MOUSE	Ddx42	ATP-dependent RNA helicase DDX42
-0.437476	0.129676	-0.619888	0.0840883	-0.0840883	0.268681			1.50155	0.134241	-0.541299	-3.24548	Q810B6	Q810B6	ANFY1_MOUSE	Ankfy1	Rabankyrin-5
0.264094	-0.0204492	0.115108	-0.884396	0.0204492	-0.865744			1.15859	0.198081	0.723413	2.4638	Q810U3	Q810U3	NFASC_MOUSE	Nfasc	Neurofascin
-0.267882	0.0961156	-0.228021	0.20595	-0.849633	0			1.23121	0.180234	-0.5492	-2.62129	Q810U5	Q810U5	CCD50_MOUSE	Ccdc50	Coiled-coil domain-containing protein 50
0.136704	-0.56188	-0.269306	-0.556331	-0.550888	0			0.204994	0.803378	0.144907	0.530669	Q810Y8	Q810Y8	PRAL7_MOUSE	Pramel7	Preferentially expressed antigen in melanoma-like protein 7
0.103652	0.0658212	-0.406017	-0.0658212	-0.37632	0.0736222			0.663655	0.395854	-0.250769	-1.46438	Q812A2	Q812A2	SRGP3_MOUSE	Srgap3	SLIT-ROBO Rho GTPase-activating protein 3
0.176608	0.0386958	-0.217455	-0.0386958	-0.553945	0.141088			0.491668	0.52409	-0.245294	-1.12812	Q812E0	Q812E0	CPEB2_MOUSE	Cpeb2	Cytoplasmic polyadenylation element-binding protein 2
-0.0037756	0.0037756	-0.0463848	0.322533	-0.252697	0.286499			1.13248	0.204866	-0.305222	-2.40806	Q8BFQ8	Q8BFQ8	GALD1_MOUSE	Gatd1	Glutamine amidotransferase-like class 1 domain-containing protein 1
0	0.0549335	-0.22613	0.407471	-0.787036	-0.874222			0.168872	0.844516	-0.20045	-0.447256	Q8BFR4	Q8BFR4	GNS_MOUSE	Gns	N-acetylglucosamine-6-sulfatase
0.168538	-0.115026	-0.157806	-0.0494013	0.228262	0.0494013			0.384524	0.624847	0.118007	0.913739	Q8BFR5	Q8BFR5	EFTU_MOUSE	Tufm	Elongation factor Tu, mitochondrial
-0.162037	-0.322124	-0.0850186	0.221186	0.22372	0.0850186			0.00401826	0.997352	-0.00247224	-0.01228	Q8BFU3	Q8BFU3	RN214_MOUSE	Rnf214	RING finger protein 214
-0.03332	0.03332	-0.133794	0.507686	-0.0774932	0.493237			1.26242	0.174574	-0.426284	-2.69017	Q8BFY0	Q8BFY0	PIRT_MOUSE	Pirt	Phosphoinositide-interacting protein
-0.00908422	0.0243688	-0.643945	0.148148	-0.312584	0.00908422			0.949088	0.262063	-0.382405	-2.02824	Q8BFY6	Q8BFY6	PEF1_MOUSE	Pef1	Peflin
-0.0765696	0.0765696	-0.377134	0.287145	-0.274294	0.10853			1.65884	0.116868	-0.400081	-3.64147	Q8BFY9	Q99LG2;Q8BFY9	TNPO1_MOUSE	Tnpo1	Transportin-1
0.144801	0.495796	-0.691695	-0.0967937	-0.13654	0.0967937			0.581484	0.454844	-0.393077	-1.30427	Q8BFZ3	Q8BFZ3	ACTBL_MOUSE	Actbl2	Beta-actin-like protein 2
-0.140676	0.0462775	-0.410921	0.572455	-0.0462775	0.579212			1.34811	0.154375	-0.598606	-2.88332	Q8BFZ9	Q8BFZ9	ERLN2_MOUSE	Erlin2	Erlin-2
-0.183006	0.0412641	-0.283174	0.308493	-0.0412641	0.276025			1.58274	0.121006	-0.377742	-3.44652	Q8BG05	Q8BG05	ROA3_MOUSE	Hnrnpa3	Heterogeneous nuclear ribonucleoprotein A3
0.270301	-0.487325	-0.0243292	0.0243292	0.231146	-0.677964			1.10695	0.212413	0.539359	2.35401	Q8BG16	Q8BG16	S6A15_MOUSE	Slc6a15	Sodium-dependent neutral amino acid transporter B(0)AT2
-0.0437427	0.127898	-0.0415702	0.909651	-0.10324	0.0415702			0.695465	0.378888	-0.422557	-1.52637	Q8BG18	Q8BG18	NECA1_MOUSE	Necab1	N-terminal EF-hand calcium-binding protein 1
0.0176663	-0.0663638	-0.0802541	0.346483	-0.0176663	0.0968194			0.545972	0.48103	-0.152397	-1.23485	Q8BG32	Q8BG32	PSD11_MOUSE	Psmd11	26S proteasome non-ATPase regulatory subunit 11
-0.109058	0.125366	-0.103879	0.233737	0.020308	-0.020308			0.977997	0.253991	-0.177141	-2.08692	Q8BG51	Q8BG51	MIRO1_MOUSE	Rhot1	Mitochondrial Rho GTPase 1
0.249611	0.375111	-0.550574	0.221756	-0.387771	-0.221756			0.513646	0.504679	-0.354615	-1.17142	Q8BG73	Q8BG73	SH3L2_MOUSE	Sh3bgrl2	SH3 domain-binding glutamic acid-rich-like protein 2
-0.00892878	0.325162	0.00892878	0.379466	-0.161705	-0.207259			0.491333	0.524063	-0.219692	-1.12745	Q8BG81	Q8BG81	PDIP3_MOUSE	Poldip3	Polymerase delta-interacting protein 3
0.596255	-0.221189	0.34052	-0.249848	0.145614	-0.145614			1.87115	0.0931493	0.566347	4.22218	Q8BGB5	Q9ERG0;Q8BGB5	LIMD2_MOUSE	Limd2	LIM domain-containing protein 2
0.218155	0.425945	-0.218155	0.26258	-1.90536	-0.333541			0.475473	0.538066	-0.753448	-1.09609	Q8BGB7	Q8BGB7	ENOPH_MOUSE	Enoph1	Enolase-phosphatase E1
-0.345053	0.316246	-0.905243	0.708215	-0.316246	-0.637476			0.666159	0.3948	-0.651176	-1.46926	Q8BGC0	Q8BGC0	HTSF1_MOUSE	Htatsf1	HIV Tat-specific factor 1 homolog
-0.693296	0.680299	-0.74895	0.706436	-0.680299	0.764837	+	Trka+_IB4+	5.78133	0	-1.42471	-43.6004	Q8BGC4	Q8BGC4	PTGR3_MOUSE	Ptgr3	Prostaglandin reductase-3
0.142952	-0.0663047	-0.115781	0.0663047	0.230445	-0.200539			0.518231	0.502373	0.152718	1.18044	Q8BGD5	Q8BGD5	CPT1C_MOUSE	Cpt1c	Carnitine O-palmitoyltransferase 1, brain isoform
0.0244803	-0.102319	-0.165584	0.15383	-0.0244803	0.203702			0.563034	0.467612	-0.140266	-1.26823	Q8BGD9	Q8BGD9	IF4B_MOUSE	Eif4b	Eukaryotic translation initiation factor 4B
0.24303	0.119554	-0.524618	0.198558	-0.119554	-0.166991			0.301825	0.707137	-0.184088	-0.74238	Q8BGE6	Q8BGE6	ATG4B_MOUSE	Atg4b	Cysteine protease ATG4B
-0.0464802	0.0161734	-0.385821	0.0902309	-0.0161734	0.299019			0.91243	0.275576	-0.284633	-1.95438	Q8BGG7	Q8BGG7	UBS3B_MOUSE	Ubash3b	Ubiquitin-associated and SH3 domain-containing protein B
0.134829	-0.120339	-0.270236	-0.0764828	0.253866	0.0764828			0.178459	0.832657	0.0795994	0.469682	Q8BGH2	Q8BGH2	SAM50_MOUSE	Samm50	Sorting and assembly machinery component 50 homolog
0.317708	-0.179689	-0.249402	-0.0960946	0.18036	0.0960946			0.307422	0.703965	0.142785	0.754203	Q8BGH4	Q8BGH4	REEP1_MOUSE	Reep1	Receptor expression-enhancing protein 1
0.0841866	-0.216131	-0.600193	0.169968	-0.0721226	0.0721226			0.359557	0.654324	-0.204696	-0.86269	Q8BGQ1	Q8BGQ1	SPE39_MOUSE	Vipas39	Spermatogenesis-defective protein 39 homolog
0.444277	-0.06322	-0.0510368	-0.0505896	0.31749	0.0505896			0.77798	0.335569	0.257983	1.68775	Q8BGQ7	Q8BGQ7	SYAC_MOUSE	Aars1	Alanine--tRNA ligase, cytoplasmic
0.423792	0.147511	-0.660296	0.00265408	-0.171234	-0.00265408			0.228431	0.779668	-0.185083	-0.583335	Q8BGR8	Q8BGR8	GSKIP_MOUSE	Gskip	GSK3B-interacting protein
-0.287554	0.0297728	-0.149828	0.0563469	0.0126467	-0.0126467			0.867601	0.294105	-0.166069	-1.86481	Q8BGR9	Q8BGR9	UBCP1_MOUSE	Ublcp1	Ubiquitin-like domain-containing CTD phosphatase 1
0.605289	-0.605931	0.12098	-0.12098	0.155776	-0.339664			1.43981	0.140988	0.64954	3.09709	Q8BGS2	Q8BGS2	BOLA2_MOUSE	Bola2	BolA-like protein 2
0.11898	-0.126735	-0.23455	0.000350952	0.223969	-0.000350952			0.209375	0.800173	0.078378	0.540594	Q8BGS7	Q8BGS7	CEPT1_MOUSE	Cept1	Choline/ethanolaminephosphotransferase 1
0.0487862	0.0135031	-0.373308	-0.0135031	-0.122771	0.218328			0.709777	0.371389	-0.221874	-1.55429	Q8BGT5	Q8BGT5;Q8QZR5	ALAT2_MOUSE	Gpt2	Alanine aminotransferase 2
0.954923	-0.0332489	0	-0.550882	0.907542	-0.650118			1.32438	0.163489	1.03224	2.82921	Q8BGT8	Q8BGT8	PHIPL_MOUSE	Phyhipl	Phytanoyl-CoA hydroxylase-interacting protein-like
-0.526501	-0.207358	-0.92115	0.0127916	-0.636509	0			1.99197	0.0839463	-0.629864	-4.57959	Q8BGU0	Q99N17;G3UW78;Q8BGU0;Q3V1F1	Q8BGU0_MOUSE	Cyp4f39	Cytochrome P450, family 4, subfamily f, polypeptide 39
0.0385728	-0.0681939	-0.385907	0.110186	-0.0385728	0.365134			0.660586	0.397617	-0.264344	-1.4584	Q8BGY2	Q8BGY2	IF5A2_MOUSE	Eif5a2	Eukaryotic translation initiation factor 5A-2
0.396304	-0.0128775	0.0128775	0.262208	-0.0842676	-0.244617			0.198039	0.809599	0.106733	0.514831	Q8BGZ2	Q8BGZ2	F168A_MOUSE	Fam168a	Protein FAM168A
0.0200305	-0.0200305	-0.254604	0.275162	-0.024385	0.260848			0.941153	0.263947	-0.258313	-2.0122	Q8BH04	Q8BH04	PCKGM_MOUSE	Pck2	Phosphoenolpyruvate carboxykinase [GTP], mitochondrial
-0.179638	0.229139	-0.551764	0.238037	-0.614703	0.179638			2.07894	0.0796593	-0.664307	-4.85025	Q8BH24	Q8BH24	TM9S4_MOUSE	Tm9sf4	Transmembrane 9 superfamily member 4
-0.117448	0.313949	0.00125933	0.542432	-0.0259585	-0.00125933			0.962993	0.259491	-0.332423	-2.05641	Q8BH43	Q8BH43	WASF2_MOUSE	Wasf2	Actin-binding protein WASF2
0.141006	0.234237	-0.0878472	0.0763488	-0.350723	-0.0763488			0.454883	0.555833	-0.177267	-1.05521	Q8BH44	Q8BH44	COR2B_MOUSE	Coro2b	Coronin-2B
0.116554	0.0107641	-0.0107641	0.162248	-0.583175	-0.345993			0.143297	0.865417	-0.101468	-0.386279	Q8BH58	Q8BH58	TIPRL_MOUSE	Tiprl	TIP41-like protein
-0.0105739	-0.375874	-0.139889	0.223873	0.2271	0.0105739			0.129726	0.876119	0.0726881	0.353184	Q8BH59	Q8BH59	S2512_MOUSE	Slc25a12	Electrogenic aspartate/glutamate antiporter SLC25A12, mitochondrial
-0.181147	-0.0516772	-0.660309	0.0516772	0.080626	0.544301			0.697232	0.378366	-0.435044	-1.52982	Q8BH60	Q8BH60	GOPC_MOUSE	Gopc	Golgi-associated PDZ and coiled-coil motif-containing protein
-0.200592	0.0748055	-0.714548	0.206315	-0.842056	-0.0748055			1.43439	0.141086	-0.654504	-3.08423	Q8BH61	Q8BH61	F13A_MOUSE	F13a1	Coagulation factor XIII A chain
-0.184785	-0.0530667	0.417788	-0.499958	0.140448	0.0530667			0.527301	0.49483	0.291136	1.19825	Q8BH64	Q8BH64	EHD2_MOUSE	Ehd2	EH domain-containing protein 2
0.131184	-0.339369	-0.308787	-0.00904322	0.0187612	0.00904322			0.126826	0.879251	0.0601759	0.34604	Q8BH66	Q8BH66	ATLA1_MOUSE	Atl1	Atlastin-1
-0.417971	0.0849309	-0.262101	0.200259	-0.0849309	0.140437			1.75533	0.104428	-0.396876	-3.89836	Q8BH69	Q8BH69	SPS1_MOUSE	Sephs1	Selenide, water dikinase 1
0.404607	-0.093118	0.325711	-0.122384	-0.0455234	0.0455234			0.897051	0.282622	0.284924	1.92357	Q8BH79	Q8BH79	ANO10_MOUSE	Ano10	Anoctamin-10
0.206589	-0.206589	0.312067	-0.237422	0.878321	-0.465315			1.57723	0.121822	0.768767	3.43266	Q8BH86	Q8BH86	GLUCM_MOUSE	Dglucy	D-glutamate cyclase, mitochondrial
0.199142	-0.265053	-0.106242	-0.0739703	0.228858	0.0739703			0.603213	0.437716	0.195604	1.34665	Q8BH95	Q8BH95	ECHM_MOUSE	Echs1	Enoyl-CoA hydratase, mitochondrial
0.128514	0	-0.144956	0.369137	-0.527491	-0.660048			0.0838538	0.916608	-0.0843402	-0.23684	Q8BHC1	Q8BHC1	RB39B_MOUSE	Rab39b	Ras-related protein Rab-39B
0.277133	0.182336	-0.263545	0.478358	-0.245068	-0.182336			0.381669	0.627488	-0.236613	-0.907925	Q8BHC4	Q8BHC4	DCAKD_MOUSE	Dcakd	Dephospho-CoA kinase domain-containing protein
-0.55833	0.464452	-0.490898	0.698619	-0.464452	0.816398	+	Trka+_IB4+	3.39051	0.0142609	-1.16438	-10.8676	Q8BHD7	Q8BHD7	PTBP3_MOUSE	Ptbp3	Polypyrimidine tract-binding protein 3
0.0319414	-0.193481	-0.394177	0.0909309	0.382733	-0.0319414			0.075928	0.925799	0.0516631	0.21594	Q8BHF7	Q8BHF7	PGPS1_MOUSE	Pgs1	CDP-diacylglycerol--glycerol-3-phosphate 3-phosphatidyltransferase, mitochondrial
-0.245037	0.103983	-0.103983	0.121861	-0.321459	0.19898			2.1896	0.0747458	-0.365101	-5.21207	Q8BHG1	Q8BHG1	NRDC_MOUSE	Nrdc	Nardilysin
0.147501	0.0473452	-0.108697	-0.0473452	0.263916	-0.0478649			0.437461	0.570908	0.116862	1.02046	Q8BHG2	Q8BHG2	CZIB_MOUSE	Czib	CXXC motif containing zinc binding protein
0.234305	0.161522	-0.161522	0.530003	-0.28135	-0.324897			0.261254	0.747328	-0.191731	-0.655458	Q8BHH2	Q8BHH2	RAB9B_MOUSE	Rab9b	Ras-related protein Rab-9B
-0.0889318	0.0889318	0.124339	0.307695	-0.673	-0.244035			0.386064	0.623712	-0.263395	-0.91687	Q8BHL3	Q8BHL3	TB10B_MOUSE	Tbc1d10b	TBC1 domain family member 10B
-0.0314665	0.0314665	-0.202042	0.401863	-0.0722742	0.212875			1.25531	0.174723	-0.317329	-2.6744	Q8BHL5	Q8BHL5	ELMO2_MOUSE	Elmo2	Engulfment and cell motility protein 2
-0.277729	0.277729	-0.69941	0.40331	-0.462856	0.768532			2.13695	0.0750625	-0.963189	-5.03738	Q8BHL8	Q8BHL8	PSMF1_MOUSE	Psmf1	Proteasome inhibitor PI31 subunit
-0.114551	0.109684	-0.323707	0.126673	-0.109684	0.395556			1.55567	0.125959	-0.393285	-3.37872	Q8BHN0	Q8BHN0	PPM1L_MOUSE	Ppm1l	Protein phosphatase 1L
0.281378	0.0878415	-0.202751	0.0731111	-0.110926	-0.0731111			0.0907892	0.910302	-0.0400467	-0.25492	Q8BHN3	Q8BHN3	GANAB_MOUSE	Ganab	Neutral alpha-glucosidase AB
-0.480851	0.13201	-0.535184	0.288287	-0.13201	0.220455			1.94698	0.0871097	-0.596265	-4.44404	Q8BHS3	Q8BHS3	RBM22_MOUSE	Rbm22	Pre-mRNA-splicing factor RBM22
-0.25953	0.284832	-0.3109	0.148577	-0.148577	0.383738			2.44921	0.0592704	-0.512051	-6.14593	Q8BHS6	Q8BHS6	ARMX3_MOUSE	Armcx3	Armadillo repeat-containing X-linked protein 3
0.601803	0.179851	-0.102992	-0.489631	0	-0.421623			0.60013	0.4397	0.410072	1.34063	Q8BHS8	Q8BHS8;Q80U23	SYBU_MOUSE	Sybu	Syntabulin
-0.960241	0.826542	-0.69877	1.20467	-1.85191	0.69877			2.26337	0.0715741	-2.0803	-5.46481	Q8BI08	Q8BI08	MAL2_MOUSE	Mal2	Protein MAL2
0.643254	-0.293385	0.242963	-0.242963	0.439528	-0.369767			2.44593	0.0589383	0.743953	6.13334	Q8BI84	Q8BI84	TGO1_MOUSE	Mia3	Transport and Golgi organization protein 1 homolog
0.56312	0	-0.0211115	-0.559525	0.283623	-0.277707			1.11603	0.209418	0.554288	2.3732	Q8BIE6	Q8BIE6	FRM4A_MOUSE	Frmd4a	FERM domain-containing protein 4A
0.0917068	-0.205998	-0.402415	-0.0917068	0.165748	0.136926			0.0084647	0.993437	0.00527287	0.0257395	Q8BIF2	Q8BIF2	RFOX3_MOUSE	Rbfox3	RNA binding protein fox-1 homolog 3
-0.0630236	0.0630236	-0.125175	0.118773	-0.273837	0.267501			1.59456	0.12079	-0.303778	-3.47639	Q8BIG7	Q8BIG7	CMTD1_MOUSE	Comtd1	Catechol O-methyltransferase domain-containing protein 1
-0.0730672	-0.203623	-0.361866	0.185686	0.151601	0.0730672			0.235537	0.771089	-0.112821	-0.599103	Q8BIJ6	Q8BIJ6	SYIM_MOUSE	Iars2	Isoleucine--tRNA ligase, mitochondrial
0.0382485	0.23324	-0.38998	-0.0382485	-0.13261	0.58488			0.896733	0.282262	-0.421404	-1.92293	Q8BIK4	Q8BIK4	DOCK9_MOUSE	Dock9	Dedicator of cytokinesis protein 9
-0.143518	0.128442	-0.122756	0.148827	-0.553155	0.122756			1.35367	0.153932	-0.406485	-2.89606	Q8BIQ5	Q8C7E9;Q8BIQ5	CSTF2_MOUSE	Cstf2	Cleavage stimulation factor subunit 2
-0.0980086	0.166485	-0.162359	0.366235	-0.617478	0.0980086			1.29356	0.169758	-0.502858	-2.75966	Q8BIW1	Q8BIW1	PRUN1_MOUSE	Prune1	Exopolyphosphatase PRUNE1
-0.07727	-0.0147557	-0.361981	0.176935	0.0147557	0.32909			0.946797	0.26288	-0.305255	-2.02361	Q8BJ71	Q8BJ71	NUP93_MOUSE	Nup93	Nuclear pore complex protein Nup93
-0.215014	0.162193	-0.162193	0.752805	-0.329278	0.166389			1.37545	0.151353	-0.595957	-2.94625	Q8BJA3	Q8BJA3;P22361;P27889	HMBX1_MOUSE	Hmbox1	Homeobox-containing protein 1
0.0424695	-0.0424695	0.153254	0.06354	-0.25659	-0.248149			0.133541	0.873283	0.055404	0.362543	Q8BJD1	Q8BJD1	ITIH5_MOUSE	Itih5	Inter-alpha-trypsin inhibitor heavy chain H5
0.0301199	0.0414181	-0.0301199	0.412336	-0.55668	-0.12005			0.536346	0.485825	-0.296795	-1.21599	Q8BJF9	Q8BJF9	CHM2B_MOUSE	Chmp2b	Charged multivesicular body protein 2b
0.00950193	-0.175717	-0.217577	0.000101566	-0.000101566	0.0961471			0.146659	0.860867	-0.0429026	-0.394395	Q8BJH1	Q8BJH1	ZC21A_MOUSE	Zc2hc1a	Zinc finger C2HC domain-containing protein 1A
-0.398755	-0.0172405	0.0098238	-0.0098238	0.267931	0.56369			0.330262	0.682055	-0.219208	-0.802077	Q8BJS4	Q8BJS4	SUN2_MOUSE	Sun2	SUN domain-containing protein 2
-0.0801754	0.0801754	-0.400227	-0.245935	0.0935574	0.254485			0.314766	0.696952	-0.158523	-0.76966	Q8BJU0	Q8BJU0	SGTA_MOUSE	Sgta	Small glutamine-rich tetratricopeptide repeat-containing protein alpha
-0.0190887	0.0190887	-0.0624113	0.336383	-0.255956	0.276649			1.24812	0.17645	-0.323192	-2.6585	Q8BJW6	Q8BJW6	EIF2A_MOUSE	Eif2a	Eukaryotic translation initiation factor 2A
-0.00545692	-0.440918	-0.220464	0.00545692	0.114961	0.140544			0.110268	0.89431	0.061319	0.304731	Q8BJY1	Q8BJY1	PSMD5_MOUSE	Psmd5	26S proteasome non-ATPase regulatory subunit 5
0.305447	0.328622	-0.167486	0.142725	-0.142725	-0.657701			0.061924	0.938338	0.0605297	0.178354	Q8BK03	Q8BK03	MIGA2_MOUSE	Miga2	Mitoguardin 2
-0.417335	0.237041	-0.421492	0.0902376	-0.0902376	0.261908			1.84397	0.0949032	-0.506083	-4.14461	Q8BK08	Q8BK08	TMM11_MOUSE	Tmem11	Transmembrane protein 11, mitochondrial
0.314539	-0.00676918	-0.297801	0.096837	0.00676918	-0.211985			0.0865762	0.91495	0.0484746	0.24396	Q8BK30	Q8BK30	NDUV3_MOUSE	Ndufv3	NADH dehydrogenase [ubiquinone] flavoprotein 3, mitochondrial
0.0434592	0.145407	-0.654102	-0.0434592	-0.512117	0.240099			1.00209	0.244973	-0.488269	-2.13612	Q8BK63	Q8BK63	KC1A_MOUSE	Csnk1a1	Casein kinase I isoform alpha
0.227705	-0.0345798	-0.501527	0.0241256	0.00252295	-0.00252295			0.148234	0.858917	-0.0861073	-0.398187	Q8BK64	Q8BK64	AHSA1_MOUSE	Ahsa1	Activator of 90 kDa heat shock protein ATPase homolog 1
-0.321098	0.242695	-0.242695	0.554896	-0.281182	0.750601			2.22484	0.0724716	-0.797722	-5.33159	Q8BK67	Q8BK67	RCC2_MOUSE	Rcc2	Protein RCC2
0.00584555	-0.0669532	-0.00584555	-0.0637784	0.22749	0.0769315			0.451012	0.558969	0.0937634	1.0475	Q8BK72	Q8BK72	RT27_MOUSE	Mrps27	Small ribosomal subunit protein mS27
-0.124209	-0.290579	-0.285042	0.132867	0.124209	0.195802			0.216322	0.792376	-0.107711	-0.556256	Q8BKC5	Q8BKC5	IPO5_MOUSE	Ipo5	Importin-5
-0.818411	0.134728	-1.18848	0.138907	-0.850981	0	+	Trka+_IB4+	2.92554	0.0390556	-1.04384	-8.23252	Q8BKG3	Q8BKG3	PTK7_MOUSE	Ptk7	Inactive tyrosine-protein kinase 7
0.0587056	0.381474	-0.0778897	0.0206959	-0.0206959	-0.258826			0.117251	0.890771	-0.0610747	-0.322262	Q8BKI2	Q8BKI2	TNR6B_MOUSE	Tnrc6b	Trinucleotide repeat-containing gene 6B protein
0.13153	0.348126	-0.13153	0.478374	-0.344491	-0.422597			0.327786	0.684672	-0.249465	-0.796914	Q8BKK4	Q8BKK4	PPR1C_MOUSE	Ppp1r1c	Protein phosphatase 1 regulatory subunit 1C
-0.0818501	-0.132189	-0.189862	0.110538	0.0818501	0.273553			0.446135	0.563445	-0.147255	-1.03778	Q8BKY8	Q8BKY8	MTEF2_MOUSE	Mterf2	Transcription termination factor 2, mitochondrial
-0.00962925	-0.177893	-0.246144	0.0296688	0.0623045	0.00962925			0.0552468	0.944227	-0.0182915	-0.160118	Q8BKZ9	Q8BKZ9	ODPX_MOUSE	Pdhx	Pyruvate dehydrogenase protein X component, mitochondrial
0.120743	-0.297134	-0.256013	-0.120743	0.450317	0.221778			0.267552	0.739918	0.170382	0.669102	Q8BL66	Q8BL66	EEA1_MOUSE	Eea1	Early endosome antigen 1
0.31808	0.248132	-0.407311	0.174442	-0.472628	-0.174442			0.401204	0.606639	-0.269997	-0.947569	Q8BL86	Q8BL86	MBLC2_MOUSE	Mblac2	Acyl-coenzyme A thioesterase MBLAC2
-0.159068	-0.0557384	-0.241021	0.326804	0.0557384	0.305876			0.942095	0.26396	-0.307097	-2.01411	Q8BL97	Q8BL97	SRSF7_MOUSE	Srsf7	Serine/arginine-rich splicing factor 7
0.126394	-0.227249	0.00663996	-0.00663996	0.114653	-0.127657			1.2817	0.171618	0.203078	2.73309	Q8BLF1	Q8BLF1	NCEH1_MOUSE	Nceh1	Neutral cholesterol ester hydrolase 1
-0.793101	0	-0.670866	0.485781	-0.732082	-0.307161			1.56011	0.125728	-0.791556	-3.38979	Q8BLJ3	Q8BLJ3	PLCX3_MOUSE	Plcxd3	PI-PLC X domain-containing protein 3
0.308331	-0.0890298	0.190199	0.0890298	-0.622043	-0.974319			0.256211	0.752621	0.283602	0.644491	Q8BLN5	Q8BLN5	LSS_MOUSE	Lss	Lanosterol synthase
[truncated: 1,529 more rows]
