# Supplementary material for: Deep visual proteomics uncovers nociceptor diversity and pain targets
Source: Nat Commun. 2026 Apr 11;17:3437. doi: 10.1038/s41467-026-71418-8 (PMC13076600; doi:10.1038/s41467-026-71418-8)
Supplement: Supplementary file 11 — Source Data [file 41467_2026_71418_MOESM11_ESM.zip › SourceData_updated names/Fig3bcdef/Fig3c/logFCplot_singlecell_t-test.csv]

Olive_20240605_AnM_AnM03002_mouse1_redsingle_1_G1_1_6942.d	Olive_20240605_AnM_AnM03002_mouse1_redsingle_4_G4_1_6952.d	Olive_20240605_AnM_AnM03002_mouse1_redsingle_5_G5_1_6955.d	Olive_20240605_AnM_AnM03002_mouse1_redsingle_6_G6_1_6958.d	Olive_20240605_AnM_AnM03002_mouse1_redsingle_16_H4_1_6992.d	Olive_20240605_AnM_AnM03002_mouse1_greensingle_7_G7_1_7023.d	Olive_20240605_AnM_AnM03002_mouse1_greensingle_12_G12_1_7039.d	Olive_20240605_AnM_AnM03002_mouse1_greensingle_13_H1_1_7043.d	Olive_20240605_AnM_AnM03002_mouse1_greensingle_14_H2_1_7046.d	Olive_20240605_AnM_AnM03002_mouse1_greensingle_16_H4_1_7053.d	Olive_20240605_AnM_AnM03002_mouse3_greensingle_2_E2_1_7005.d	Olive_20240605_AnM_AnM03002_mouse3_greensingle_4_E4_1_7012.d	Olive_20240605_AnM_AnM03002_mouse3_greensingle_6_E6_1_7018.d	Olive_20240605_AnM_AnM03002_mouse3_greensingle_7_E7_1_7022.d	Olive_20240605_AnM_AnM03002_mouse3_greensingle_12_E12_1_7038.d	Olive_20240605_AnM_AnM03002_mouse3_greensingle_13_F1_1_7042.d	Olive_20240605_AnM_AnM03002_mouse3_greensingle_16_F4_1_7052.d	Olive_20240605_AnM_AnM03002_mouse3_greensingle_17_F5_1_7055.d	Olive_20240605_AnM_AnM03002_mouse3_greensingle_18_F6_1_7058.d	Olive_20240605_AnM_AnM03002_mouse3_redsingle_2_D2_1_6944.d	Olive_20240605_AnM_AnM03002_mouse3_redsingle_6_D6_1_6957.d	Olive_20240605_AnM_AnM03002_mouse3_redsingle_7_D7_1_6961.d	Olive_20240605_AnM_AnM03002_mouse3_redsingle_8_D8_1_6964.d	Olive_20240605_AnM_AnM03002_mouse3_redsingle_10_D10_1_6971.d	Olive_20240605_AnM_AnM03002_mouse3_redsingle_13_E1_1_6981.d	Olive_20240605_AnM_AnM03002_mouse3_redsingle_15_E3_1_6987.d	Olive_20240605_AnM_AnM03002_mouse3_redsingle_17_E5_1_6994.d	Olive_20240605_AnM_AnM03002_mouse5_greensingle_6_C6_1_7017.d	Olive_20240605_AnM_AnM03002_mouse5_greensingle_7_C7_1_7021.d	Olive_20240605_AnM_AnM03002_mouse5_greensingle_8_C8_1_7024.d	Olive_20240605_AnM_AnM03002_mouse5_greensingle_13_D1_1_7041.d	Olive_20240605_AnM_AnM03002_mouse5_greensingle_15_D3_1_7047.d	Olive_20240605_AnM_AnM03002_mouse5_greensingle_16_D4_1_7051.d	Olive_20240605_AnM_AnM03002_mouse5_greensingle_17_D5_1_7054.d	Olive_20240605_AnM_AnM03002_mouse5_redsingle_3_A3_1_6946.d	Olive_20240605_AnM_AnM03002_mouse5_redsingle_4_A4_1_6950.d	Olive_20240605_AnM_AnM03002_mouse5_redsingle_5_A5_1_6953.d	Olive_20240605_AnM_AnM03002_mouse5_redsingle_7_A7_1_6960.d	Olive_20240605_AnM_AnM03002_mouse5_redsingle_8_A8_1_6963.d	Olive_20240605_AnM_AnM03002_mouse5_redsingle_9_A9_1_6966.d	Olive_20240605_AnM_AnM03002_mouse5_redsingle_10_A10_1_6970.d	Olive_20240605_AnM_AnM03002_mouse5_redsingle_11_A11_1_6973.d	Olive_20240605_AnM_AnM03002_mouse5_redsingle_12_A12_1_6976.d	Olive_20240605_AnM_AnM03002_mouse5_redsingle_14_B2_1_6983.d	C: Student's T-test Significant green_red	C: Student's T-test significant	N: -Log Student's T-test p-value green_red	N: Student's T-test q-value green_red	N: Student's T-test Difference green_red	N: Student's T-test Test statistic green_red
10.4639	11.105	10.8761	11.101	11.1199	11.2803	10.4654	12.1093	11.5776	11.1964	11.7179	10.7874	12.1702	11.9726	12.1924	12.1294	10.9052	12.1117	11.1349	10.8417	11.3024	12.4153	12.4358	9.92202	11.5481	11.0257	9.21745	11.5588	10.7358	11.7356	10.7975	10.8496	11.0622	10.8946	10.9056	11.1191	11.0699	9.58589	11.6483	10.9634	9.77305	10.9699	11.014	11.2488			1.49539	0.135968	0.456997	2.21878
11.5248	9.54606	12.4174	11.5803	10.5297	11.7271	11.5292	11.3989	11.9826	9.74769	11.5941	10.5392	11.5677	11.834	11.549	11.6261	10.9597	11.1845	12.5972	14.4353	12.5996	13.1415	12.0321	12.3427	12.3148	14.8544	12.5961	12.6346	11.7294	12.4869	14.4229	13.0669	11.8148	12.0165	11.6818	12.2103	12.183	12.7748	12.1822	12.5803	12.5328	11.2535	11.7347	12.6127			0.783988	0.425495	-0.43616	-1.415
13.3072	12.9342	14.2372	13.4275	16.4265	13.5291	14.0631	13.6457	14.197	14.8843	11.5903	12.0779	12.4875	12.5068	14.9265	11.9838	11.6038	12.9022	12.2802	17.0853	12.2711	15.2256	15.6985	14.0049	12.7555	13.8096	14.1596	13.745	14.6535	14.2074	13.9314	13.4986	12.4992	13.4698	13.5889	12.5277	12.1475	13.0903	12.1178	12.4801	12.2419	13.3161	14.3722	13.3365			0.556927	0.578287	-0.40599	-1.10051
11.0852	9.05922	11.8831	11.5934	10.8243	11.0939	10.2092	11.502	11.6232	10.6639	10.8793	10.8625	11.8872	9.84023	11.0775	10.872	11.9313	12.192	12.195	10.1485	12.3407	12.9005	11.4939	11.4569	11.6749	11.3923	12.1334	11.6839	9.07508	9.31665	9.511	11.7886	11.6269	12.1001	11.958	11.9054	10.8733	12.2022	11.541	11.9072	12.2024	11.1186	11.4135	11.439			1.03675	0.30148	-0.457689	-1.72497
11.9518	9.08117	13.0567	12.6483	14.5218	12.034	11.2339	12.0382	12.7468	12.1398	12.012	11.4716	9.90393	10.2551	12.0498	9.78232	9.68132	12.595	12.5946	9.91712	10.1702	13.8733	12.3284	10.6553	12.7036	12.4348	12.5108	12.8389	12.6757	13.0453	8.97558	12.9395	12.4086	12.8482	12.6364	12.5296	12.3164	12.5254	12.6111	13.3675	12.6754	12.6897	12.0308	13.2457			0.824156	0.405019	-0.554639	-1.46667
9.78393	9.23382	11.2238	11.8501	9.2598	9.2501	9.79894	9.06633	9.79326	9.52598	10.5429	9.95454	10.0468	9.91629	9.51467	8.97758	9.87763	10.0296	10.1077	9.85291	9.43577	10.3598	9.12009	10.5542	10.8837	9.20121	9.24956	9.79109	9.49499	9.82173	8.99286	9.5554	8.62345	9.55917	10.8966	10.1366	10.8157	11.5454	10.2333	11.3205	10.1365	10.5999	10.0821	11.042	+	green_red	2.69222	0.0116444	-0.665877	-3.29044
9.98591	10.9242	10.7293	10.412	11.2237	10.915	10.3959	10.0107	10.3311	10.0021	10.7466	10.7453	10.3492	9.655	11.2182	10.5542	10.9788	11.0484	9.86227	10.0055	9.79592	10.706	9.42836	11.0149	10.6767	9.89627	9.41734	10.4841	9.75817	9.01645	8.2975	8.66139	9.16778	9.30491	9.788	10.9663	10.0712	10.7167	9.29809	10.4159	10.3237	10.1092	10.5864	9.54309			0.432985	0.658714	-0.190797	-0.908132
11.0594	11.2973	10.2513	9.60567	11.4997	11.0438	11.1301	10.8319	10.9084	11.066	10.0441	11.426	10.5682	10.9492	10.9749	11.5232	10.2999	9.68901	9.19843	12.9577	11.4009	10.3549	11.0361	10.1708	11.0808	10.2247	11.6312	10.4702	11.5137	11.3811	7.88222	11.4267	10.8996	11.1236	9.21722	10.6325	9.68571	10.0944	10.0577	11.2755	10.748	11.5734	11.1232	11.7394			0.207326	0.844803	-0.13046	-0.498971
12.7029	12.0171	12.6297	12.149	12.3919	12.4165	11.8661	12.2131	12.1787	12.8588	11.52	12.6024	11.7276	12.535	12.9687	12.4222	12.1696	12.3096	11.7987	10.2886	12.7976	13.1896	11.843	12.4354	12.343	11.1908	11.7562	12.3441	11.8827	11.93	7.47745	9.06054	12.9692	12.1318	12.7368	12.691	12.9559	13.2788	12.6888	11.9687	12.4249	12.531	12.4262	12.4933			0.889012	0.376238	-0.469419	-1.54803
9.83195	11.5734	11.7538	11.5801	11.9628	11.3115	12.1544	11.5641	11.6181	12.5182	12.2639	11.6188	11.775	12.0148	11.5124	11.4973	9.94811	12.2296	11.574	12.9821	12.2236	11.912	12.0918	11.3311	11.8719	11.3364	13.1925	11.8428	12.2103	12.2952	12.982	12.7308	11.6154	12.7429	11.6218	10.8298	11.1325	11.5657	11.7476	12.0427	11.4532	11.8123	11.9373	12.735			0.316235	0.751101	0.143898	0.708095
9.29569	19.663	16.4508	18.6498	13.0295	10.073	14.7846	16.9757	10.1351	9.78529	10.5843	13.3569	9.77088	10.4685	13.222	18.2104	13.8259	10.1925	9.74633	18.711	8.99684	14.5047	14.5829	14.1238	14.1605	19.0794	18.7193	9.69851	16.8417	18.2695	22.2482	19.3276	17.0107	16.8968	16.8073	14.4297	14.0715	14.3512	17.8714	13.4514	14.431	12.5321	13.2773	9.73998			0.423776	0.665148	-0.945698	-0.893089
12.7843	14.5933	11.062	12.9435	11.5038	9.30335	12.3986	10.9238	12.0271	10.4438	10.1227	11.3812	10.4109	14.2864	10.4548	11.7977	10.99	11.5529	9.39267	14.9142	13.2184	9.71981	10.6734	10.1382	12.6159	13.6766	12.9958	12.6532	10.7014	13.9831	14.695	14.3922	13.2567	11.6681	13.0769	12.1734	9.52035	10.0428	12.2622	9.31305	9.48967	10.1941	10.9269	11.4112			0.0342042	0.967099	0.0475664	0.0956374
12.7911	12.2724	13.344	12.9506	12.5656	12.4458	12.5782	12.5391	11.8074	12.1041	12.0737	12.5446	12.4732	12.1583	13.6735	12.2216	11.8423	12.7105	13.1192	13.8521	13.3898	13.6796	13.2618	13.681	12.9857	12.9069	13.4282	12.771	12.0416	12.4667	13.7976	12.7669	12.6156	12.8017	13.1402	12.5687	12.785	13.1359	13.0006	13.3073	13.1048	13.5372	13.1533	13.1044	+	green_red	3.90218	0.000888889	-0.577965	-4.22618
11.1691	10.7398	11.1946	11.1192	10.4369	10.8278	11.2772	10.8098	10.6398	11.0027	10.5037	10.5582	11.165	10.9782	10.5639	10.393	10.9474	10.806	10.7208	10.4233	10.3887	11.1168	9.99478	10.8894	10.2679	8.37317	11.0801	10.5587	10.4817	10.699	8.0297	8.71673	10.7021	11.0177	10.7922	11.058	11.2583	9.67913	10.634	10.5526	10.3959	10.1807	10.6281	10.7976			0.0513751	0.967549	-0.0298093	-0.141141
10.9633	9.4017	10.8073	9.16456	10.5757	11.3669	11.908	10.718	11.0481	11.0511	11.026	10.9478	11.5366	10.9826	10.3107	11.1718	11.9857	10.021	11.6172	11.1855	10.749	9.12118	9.65334	10.2958	11.0042	10.4908	9.35043	11.206	10.8529	11.4086	7.29353	11.5588	10.6098	10.9417	10.4334	10.4466	10.9733	11.5108	9.1695	10.7251	11.2729	10.7432	10.4939	11.3681			1.22347	0.226634	0.501149	1.93474
11.5877	11.5078	11.0457	11.1819	10.9997	11.1	11.0325	10.8775	11.6034	11.1593	11.4913	11.2214	12.0334	10.7141	10.7342	11.2983	9.82292	11.3727	11.287	14.0129	9.76338	11.7458	11.2566	11.5516	11.3935	11.494	11.8057	10.9804	11.2092	11.2689	7.11126	10.8893	10.6753	11.1486	10.7203	11.1209	11.4039	12.3452	11.3121	10.682	11.5723	10.6139	10.9248	10.4844			0.917984	0.361815	-0.420999	-1.5836
13.1393	12.9918	13.2277	13.0896	13.3126	12.9659	13.0202	13.0015	13.7175	13.2876	12.649	12.9232	13.1	13.242	13.008	13.0616	12.8944	13.1399	12.9026	10.2193	13.2083	13.1974	12.8908	13.0099	13.026	12.5185	13.2961	13.3652	13.11	13.2935	12.056	12.9825	13.1906	13.1291	13.1882	13.4468	13.1492	13.2446	13.6056	13.3087	13.4018	13.2289	13.4639	13.3481			0.036887	0.969216	-0.016257	-0.10285
10.0839	10.6447	11.3049	9.07795	11.1696	10.8208	11.423	10.2123	10.4157	10.5745	10.5284	10.6122	9.73407	10.9417	9.82426	9.97568	10.9667	11.3072	9.45772	10.3592	10.0433	9.26224	10.4594	10.079	9.8159	8.84752	9.10335	10.5882	11.2951	9.91718	8.44314	9.07431	9.29958	9.57034	10.6011	9.51879	9.62406	10.8535	10.3126	10.5999	10.4365	10.2879	8.77613	10.859			0.275201	0.781883	0.145056	0.632267
12.4676	12.5066	12.4291	12.2679	12.0988	12.2781	13.0349	12.0326	12.2216	12.7031	12.3145	12.3056	12.4242	12.5685	11.8923	12.2854	12.5242	12.1099	11.8905	10.7686	11.6899	12.2837	12.2967	13.0876	12.4539	11.7329	12.5381	12.5615	12.4297	12.0455	10.7014	11.6831	11.8559	12.0182	12.2005	12.1239	12.5618	12.5716	12.5056	12.5697	11.8831	12.3913	12.1812	12.3424			0.227042	0.824421	-0.0740102	-0.538801
11.0174	9.27436	9.60601	11.4081	9.50418	11.0063	9.76931	11.0585	10.8309	11.2995	9.3519	10.8768	11.3484	10.0169	10.6996	11.3675	10.7815	9.61541	11.0135	13.3162	9.3229	11.3731	10.308	10.6554	11.1923	11.1767	11.7017	11.0341	11.3224	11.1514	12.9195	11.2711	11.1012	11.173	11.2788	11.393	10.9889	10.9621	10.6554	11.4016	11.5214	11.1386	10.7337	11.4936			0.037479	0.9694	-0.0262804	-0.104436
11.6253	12.0758	11.4738	11.4615	11.2676	11.1797	11.4863	11.4106	11.3697	11.5354	12.1018	11.9172	11.2928	11.8038	10.8723	11.4829	9.78451	11.269	11.9928	12.1806	11.2055	9.95619	11.1229	11.7965	11.117	8.79664	11.4727	12.1794	11.1733	11.1264	11.2693	10.928	11.5771	11.3153	11.4681	11.1566	11.3577	12.0249	11.7629	11.503	11.7936	11.25	11.394	11.6932			0.0755003	0.948855	0.0382554	0.202599
9.75765	10.6199	11.0529	9.79889	11.1023	11.0636	11.1349	11.2346	11.3398	10.9621	10.9055	10.4817	11.1638	12.3339	10.9868	11.0225	11.0027	10.802	10.5545	13.3266	10.1835	10.827	11.3705	10.8501	10.8836	10.797	10.784	11.5253	11.3779	11.6703	10.3586	11.1719	11.1864	10.9359	11.0279	10.9678	11.0304	9.66802	10.6929	10.5606	10.037	10.703	10.8986	10.894			1.12391	0.259674	0.330057	1.82461
10.2641	11.3546	9.55868	11.4223	10.3169	10.399	9.94413	10.0418	10.9755	10.8209	10.8343	11.093	10.6759	11.7507	11.1002	11.3608	9.9111	9.37963	11.5445	10.4763	9.66679	9.72367	9.8302	11.3832	9.90005	11.1967	11.0006	10.559	11.8826	9.49494	8.35324	10.809	11.198	9.42301	10.8748	10.3675	10.6974	11.5023	10.7268	9.68588	10.7752	10.4069	9.73672	11.1458			0.0429012	0.971573	0.0277383	0.118878
10.7275	11.1907	11.1042	9.3244	10.5474	9.78393	10.8201	9.98328	10.137	10.7365	10.0954	10.5607	10.3809	10.6069	10.0997	10.4289	9.66043	9.7473	10.3441	10.1734	10.7809	9.67233	10.4258	10.7906	10.4161	10.6378	11.0132	9.9662	9.95319	11.3715	7.82805	10.2638	10.1872	10.2256	10.5393	10.37	10.5845	11.2202	10.8685	10.3454	9.75004	10.5585	10.2946	10.5669			1.40007	0.166844	-0.366039	-2.12171
11.3049	11.2616	11.3586	11.3947	11.3417	11.4824	11.5343	11.109	11.2594	11.3827	12.0244	11.1692	11.4422	11.4803	11.1515	11.3905	11.2079	10.44	11.5398	10.3714	11.3467	11.0554	11.2509	11.7219	10.9166	9.38977	11.4736	9.32811	11.285	9.27776	6.87705	10.3419	10.8804	10.2393	10.9397	10.8747	11.5422	11.2975	10.7022	10.7269	10.7406	10.7075	10.578	11.6197			0.430942	0.660447	-0.23781	-0.904804
12.5804	13.3088	9.86159	12.9892	12.6521	12.1268	13.168	12.8841	12.7439	12.3725	12.5984	12.5007	12.3991	11.9766	11.9642	12.6343	12.0481	10.0238	9.51233	17.7423	12.5109	12.7385	12.487	11.8104	12.1379	12.9997	10.0046	12.8839	12.1997	13.9379	12.4941	13.6273	12.6232	12.6945	12.4437	11.5239	11.8574	12.2564	12.0018	12.5984	12.6135	12.7736	11.7628	12.383			0.083666	0.942285	-0.0833917	-0.222799
11.6411	10.4994	10.7702	10.5542	10.6247	11.0999	11.1081	10.5664	10.9441	10.7162	10.6023	11.2558	11.3078	11.1502	11.4885	9.01371	11.6824	11.7733	11.4208	9.99315	11.2742	9.46748	10.5021	10.9266	10.116	10.3534	10.8513	11.6619	11.0536	10.6469	10.8081	11.3607	10.9122	11.6539	10.9249	9.54567	10.4551	10.0009	10.4807	10.3007	10.901	10.3678	10.8193	9.94964	+	green_red	2.80751	0.00847619	0.566265	3.38402
9.24487	9.25953	9.28242	10.3468	10.6666	10.5163	9.97547	11.1439	11.327	10.082	11.2317	10.4789	10.8721	10.1314	11.3897	11.4467	10.2659	10.9646	11.5813	9.97755	9.96401	10.9689	11.1523	9.78253	10.2616	8.21863	9.88148	11.1054	9.45819	10.6725	9.27618	10.4288	10.2455	9.60255	11.2938	11.0493	10.9672	10.2045	10.3903	8.76585	9.01373	11.1023	10.9982	10.4122			1.17728	0.241591	0.441436	1.88411
14.6905	13.3938	14.075	13.9491	14.2589	14.02	13.2764	13.4269	14.0661	13.8375	13.5624	13.5145	8.89816	14.5636	13.7642	12.556	14.309	14.4809	14.5645	11.2827	14.666	14.7157	14.0519	14.1364	14.3167	13.2892	14.323	9.2124	14.6187	14.3633	8.26252	8.73289	14.3861	14.5513	14.0735	13.7235	9.36778	15.0237	13.5624	14.1254	14.5416	10.276	13.1662	14.2854			0.581971	0.567353	-0.62305	-1.13736
11.7501	11.7538	11.746	11.5444	12.0445	11.869	11.538	12.0762	11.8198	11.8294	11.4605	11.682	11.9588	12.2216	12.134	11.7277	11.9965	10.7601	11.8955	11.9693	11.9013	11.9483	12.2613	12.2323	12.0579	11.8392	11.8943	11.6636	11.984	11.437	8.87044	11.6999	11.9031	12.0452	11.9262	12.1403	11.965	10.5082	11.8081	11.806	11.6995	11.9382	11.8196	12.0705			0.66177	0.511148	-0.206927	-1.25092
10.7203	10.8287	9.56524	10.3332	10.4571	10.1392	10.7261	10.3929	10.7749	10.8887	11.1473	10.0046	9.6603	9.75003	11.1991	10.6315	10.334	9.5912	10.9321	12.4708	9.3255	10.1208	10.3125	9.70525	10.6623	8.37313	11.1131	10.2661	11.5549	11.0845	10.5191	10.0559	10.1759	11.2583	10.1634	10.2131	9.99621	9.40838	10.2945	9.54584	10.3045	10.087	10.4496	10.473			0.879203	0.376299	0.313861	1.53588
12.4668	12.1058	13.0092	13.0899	12.4399	12.8554	12.3816	13.3088	13.1898	12.9084	12.3477	12.8453	13.9005	13.07	13.5108	13.1856	12.6616	13.4235	13.395	10.659	13.4505	13.6938	13.5163	12.8535	13.3086	12.813	13.0438	13.6866	12.8476	12.8652	11.5103	13.1579	13.1382	13.0626	12.9574	13.4849	13.2168	12.9591	13.0269	12.8311	12.4898	12.8388	13.204	13.0204			0.315032	0.752033	0.121633	0.705917
11.1565	9.44623	10.2378	8.88742	9.92276	10.9172	11.3686	11.0974	9.76698	10.7479	9.52109	9.82993	10.511	11.6766	11.1752	10.875	9.86043	11.0068	9.77702	12.5699	9.15404	10.0575	9.66037	10.3065	10.8011	9.09028	11.3741	9.50208	11.3349	9.15355	7.64252	7.62305	8.70599	10.5551	9.113	9.97225	9.34163	10.6512	10.0806	11.4641	10.6348	10.3526	10.1586	11.0336			0.141623	0.894122	-0.111573	-0.358541
10.9971	11.4805	10.6466	11.2162	10.6377	10.6323	10.2196	10.9442	10.7578	10.4273	10.5027	10.5609	10.8257	10.3686	10.8088	10.4646	11.2421	10.8662	10.7737	10.3293	9.87251	10.9276	10.6954	11.3245	10.2028	11.2326	10.8513	11.0214	10.2648	10.5819	9.9392	10.3565	10.49	10.1176	10.7095	11.0633	11.0295	11.1284	10.7504	10.9155	10.2926	10.5138	10.425	10.8949			1.21784	0.228099	-0.209249	-1.9286
10.5861	9.16978	10.9074	11.0155	10.5975	10.8747	9.93592	11.6544	8.78144	10.4851	10.5897	10.9916	10.2374	10.1186	10.3408	10.056	9.54807	11.2587	9.94601	9.97994	11.3154	11.1145	10.7331	11.1676	11.2688	9.33336	9.6295	11.1331	9.9969	9.52704	7.99173	9.37797	9.04812	10.7082	10.5046	10.8998	10.5369	12.0372	10.1255	11.8	11.4267	11.1618	10.1015	10.8208			1.67388	0.104554	-0.581908	-2.39437
11.0971	9.44626	10.5345	10.2658	10.238	10.2681	9.96057	9.94415	9.17881	10.7658	10.2913	10.8249	9.94595	10.0202	10.4043	8.62046	10.4633	10.8757	10.3898	12.4039	10.2696	9.29766	10.1688	10.5088	11.0597	9.23494	10.9595	9.49323	9.98233	9.47777	14.525	11.3988	10.0156	10.2202	11.2924	10.8704	10.9519	11.1233	10.6667	11.0084	9.68018	10.4675	10.3542	10.7541			0.340731	0.736471	-0.213671	-0.751874
10.2741	9.95985	10.1491	10.5534	10.7819	10.9662	11.3225	10.2598	11.0718	11.2393	10.8143	10.4834	11.0517	10.6796	10.8414	10.7141	10.3561	11.1153	11.7508	10.9488	10.1206	10.8856	10.4973	11.209	11.2213	10.5651	9.63286	10.8902	11.6369	9.50029	7.33976	9.78713	10.3386	10.4125	10.5191	10.8826	10.7246	10.6172	10.2385	11.1867	10.5835	9.94987	11.1555	10.8451			0.0189909	0.982191	0.0116311	0.0539711
9.4884	8.94012	10.1842	10.6467	11.7588	10.8368	10.1494	10.5946	10.7805	10.7578	10.0628	10.0129	10.1867	11.775	10.719	11.5658	11.5803	9.93971	10.8898	12.7346	9.74954	11.1544	11.2105	10.5384	11.0034	10.4307	11.0873	10.0589	10.3263	10.8217	11.9467	10.7815	10.4056	11.7458	10.4038	11.211	11.0884	9.97268	10.8957	10.665	11.0152	10.4606	11.0861	11.7074			0.00156329	0.996653	0.000992532	0.00453023
10.7848	10.5751	11.3759	11.0163	10.9552	10.8283	10.6686	10.8822	10.7797	11.0203	11.3621	10.7403	10.7576	11.149	10.6193	10.8557	11.2449	10.6916	10.8096	10.4072	9.77488	10.8708	10.8246	10.1221	10.9915	10.2427	10.7843	10.5661	10.7129	11.5711	10.4689	8.24315	10.3551	11.6118	10.7513	10.5802	10.6488	9.75918	10.6527	11.4171	11.1706	10.1621	10.8726	10.7932			0.205783	0.846462	0.0836103	0.495813
12.4764	11.8729	12.3807	12.2859	12.5044	12.2892	12.1656	12.16	11.1537	12.1942	11.6599	12.0869	12.3676	12.5765	11.7104	12.0067	12.4763	12.4282	10.1938	12.2253	12.4731	12.2165	11.8546	12.5152	12.5853	10.9153	11.6191	12.4184	12.5304	11.4072	10.8176	11.0971	9.89335	10.7591	12.2071	11.5293	11.7963	12.9526	12.0045	12.7772	12.4246	12.4157	12.0403	12.1188			1.6064	0.113622	-0.449269	-2.32887
12.7267	13.0896	12.8185	12.755	12.8626	12.4511	12.9627	12.2297	12.6423	12.5344	13.0747	12.4295	12.0417	12.4059	12.871	12.8268	12.8514	11.9214	12.3884	11.7434	12.3012	12.6568	12.3298	12.8681	12.7003	11.9947	12.8112	12.7335	12.7582	12.4276	13.3674	12.2446	12.6202	12.5555	12.5703	12.3174	12.8354	12.9232	12.7821	12.9539	12.6948	12.4844	12.4518	12.7082			0.14985	0.895481	-0.037683	-0.37684
10.039	10.6577	9.03318	11.1289	11.7396	11.4588	9.96295	10.3357	9.99891	12.1185	9.73923	10.787	11.64	11.7274	12.1932	11.132	11.7824	10.9142	11.1317	13.4794	9.8349	9.99901	11.3958	9.78918	12.1727	12.1818	9.70487	9.90633	9.42022	9.37525	6.91788	11.8043	11.3165	9.91029	11.6208	10.978	11.2862	11.0442	11.4116	11.3978	11.1409	10.4532	10.9761	11.2215			0.497894	0.608267	-0.340045	-1.01109
11.7984	12.176	11.9571	11.958	12.5414	12.069	12.2394	11.805	11.6264	11.9452	12.2746	11.8896	11.7165	12.5347	11.803	12.1163	9.32359	11.5162	11.197	10.5019	11.1856	11.8477	11.8243	11.5415	11.8482	11.6941	11.867	11.9135	12.1897	11.5176	11.3668	11.1862	11.5043	12.3674	9.61864	12.3587	12.0393	11.9978	12.1869	12.2787	11.2207	12.0135	11.7348	13.27			0.161502	0.882792	-0.0834663	-0.402384
11.5376	11.3875	11.152	10.7778	11.7508	10.6696	11.3703	9.64322	9.30028	10.8271	10.4051	10.7678	9.39896	10.3455	9.85696	10.1566	9.60051	10.3115	9.57899	11.0662	10.5114	10.2258	9.50496	11.1011	9.86723	8.77466	11.1691	9.19375	10.7376	10.5246	8.23246	9.47918	10.3991	9.53796	11.6453	10.3522	9.41269	11.4855	11.1812	11.3782	10.6851	11.2786	10.0534	10.6914	+	green_red	2.5143	0.019	-0.722634	-3.14355
8.95771	9.18927	9.42006	10.6097	9.22532	9.53547	10.2283	11.2457	11.1837	9.54489	12.5519	9.27245	9.01509	11.724	12.2822	8.97507	10.0773	12.5024	10.0984	10.8591	12.828	13.2934	11.8416	9.71586	11.0433	11.571	9.55817	12.549	10.7908	12.2167	11.0732	11.4002	10.3267	11.7864	12.3054	9.19551	11.2115	11.8404	12.2236	11.1181	11.4821	9.94817	11.8792	11.6108			0.0328502	0.964566	-0.0346597	-0.0919822
13.1948	12.4809	12.4648	12.6822	12.8261	12.1853	11.6379	12.338	12.2208	12.4652	12.3198	12.38	12.0721	12.5489	12.7364	12.2053	11.7296	11.8865	12.152	10.9328	11.9041	12.7295	12.0245	12.2756	12.4238	12.2923	12.4327	12.7812	12.366	11.7401	8.42206	12.3597	12.3336	12.3592	12.5453	12.6691	12.6042	12.6135	12.4189	12.8802	12.112	12.8534	12.5237	12.1951			1.12025	0.260865	-0.379226	-1.8205
9.49146	9.33136	9.45555	10.4184	10.7795	9.16256	9.90897	10.2343	10.5662	9.59419	9.51519	10.5029	10.8284	10.1533	10.6752	10.6365	11.6376	9.86109	10.5961	9.22556	9.35621	10.6258	9.79532	10.6142	10.1482	8.23345	8.81224	11.3274	10.4096	9.67449	6.64611	8.85115	10.5277	9.48569	10.4687	10.2329	10.2905	9.86938	9.15775	10.2258	9.75268	10.686	9.81563	9.5652			0.344305	0.733961	0.196461	0.758175
12.5603	12.6421	12.3269	12.8283	13.0743	12.7366	9.74945	12.5903	12.5272	12.7529	12.8427	12.7782	12.749	12.8962	12.7774	13.0385	12.4762	11.7735	12.8234	11.0353	11.7617	12.3392	13.1761	13.0275	12.6698	12.1155	12.5876	12.0506	12.8309	12.8795	8.19435	12.461	12.8914	13.0545	12.6428	12.8303	12.9569	12.68	13.1197	12.7474	12.597	12.8437	12.7503	12.2149			0.474968	0.62646	-0.260831	-0.975312
9.7721	11.9857	11.5662	11.4825	11.5529	11.7625	12.2723	11.8095	12.1992	11.7216	12.336	11.5674	11.7982	12.1172	11.5903	11.5102	11.5395	11.7268	12.1717	12.4251	11.1424	11.8293	12.3326	11.5703	10.9118	10.999	11.6371	11.6549	11.6262	12.0595	11.4763	11.5179	11.8918	11.9987	12.006	11.7593	11.7133	11.3208	11.644	11.337	11.4016	11.4135	11.8068	11.1119			1.70597	0.0981633	0.316477	2.42517
11.8228	9.36829	11.3883	12.0937	11.7229	10.6607	10.6322	10.5752	11.7112	11.4646	10.2571	11.1879	10.2159	10.9416	9.0176	11.7502	11.4101	11.9236	9.37754	10.7008	11.9096	11.9579	10.5752	11.8589	9.51449	12.2521	11.8601	8.77106	10.2248	11.4877	12.51	8.48365	11.1906	11.4086	11.8717	10.9189	10.6432	10.9642	11.8127	11.6664	11.9158	11.3407	9.63457	9.54915			0.881204	0.377238	-0.464897	-1.53836
11.8236	10.9293	10.6275	11.053	10.8891	10.1577	10.189	10.5635	9.62315	10.7875	9.91363	10.4747	9.67653	10.8004	10.2142	10.8151	9.89386	10.076	9.25739	13.2843	9.75064	9.84028	10.1049	10.2782	10.27	8.18102	10.9702	10.978	10.8458	10.0238	13.4444	9.14717	9.96066	9.49866	10.5806	9.76092	9.74147	10.9573	10.9451	10.8655	10.9607	10.1055	9.87448	10.8304			0.421792	0.665105	-0.246906	-0.889835
11.7863	8.68207	11.1689	11.3442	11.413	11.2201	10.961	10.9601	9.41307	11.1848	11.7803	11.1457	11.2492	10.9195	10.227	10.8384	11.4405	11.291	10.0701	10.4345	11.1205	9.43557	10.219	11.7664	11.2615	8.84458	10.661	11.3962	10.8907	9.4678	8.30935	10.4221	8.46136	9.02366	11.7638	9.53106	10.6645	11.4343	11.1036	11.4922	10.9904	10.7636	11.2923	9.33206			0.318196	0.750998	-0.209437	-0.711639
9.4893	8.89485	10.7788	9.24895	9.0616	10.1585	9.749	10.2042	10.0597	10.8716	9.76725	10.6141	9.85556	10.8714	9.8281	10.7182	11.5122	10.7309	10.1228	14.1221	11.6192	11.1702	9.90513	10.2468	9.87487	8.19516	9.79682	11.1478	12.3685	10.5081	7.35025	8.94316	10.1123	10.7518	10.0632	9.91371	9.83239	12.2331	9.49921	10.1325	9.48271	9.68496	10.1513	9.92495			0.185044	0.859958	0.152982	0.452743
12.2394	9.32388	11.846	11.9006	11.7491	11.8116	11.8276	12.1795	11.3092	11.7566	11.6615	12.0208	11.8797	10.5754	11.8176	11.8238	12.124	11.9255	11.6257	10.3925	11.5116	11.9704	12.3578	11.9503	12.0584	11.3339	11.3277	11.7675	11.7426	11.7266	11.5541	9.76139	11.9932	11.8707	13.0296	10.7915	11.7871	11.4716	11.6768	11.4625	13.045	11.0867	11.8271	11.4099			0.0390741	0.969846	0.0223819	0.108701
10.9407	11.9748	11.6961	11.302	11.4982	10.2865	10.929	10.6177	11.2383	11.1474	9.34833	11.2565	9.97831	9.94197	10.273	9.27434	10.1057	10.5531	8.89646	14.3358	10.405	11.0332	11.0079	10.9281	11.4259	11.1729	11.4935	11.4776	10.8262	10.0583	8.37817	9.48038	10.6101	10.4426	10.7026	11.0874	11.2292	11.5029	9.67342	11.0721	10.8054	10.8616	10.7218	10.7605	+	green_red	3.39861	0.00261538	-0.95755	-3.84759
9.73984	9.15922	9.65678	9.73615	10.7025	10.0954	9.14997	10.3983	10.3509	10.8446	10.6118	10.3459	9.70434	10.7741	9.70893	11.2231	10.254	10.5115	10.6892	11.1256	9.79884	10.5142	10.6244	11.6128	10.9809	8.17708	10.6256	9.6717	9.85152	10.4633	7.88544	9.40181	9.468	10.3962	10.1018	9.28325	9.82298	10.3127	10.4201	10.2612	10.3832	9.80842	9.53826	10.144			0.0395414	0.970295	-0.0242785	-0.109948
9.38677	11.6938	11.5759	11.7275	11.284	10.9746	9.72707	11.5311	11.4078	10.767	11.6484	11.6197	11.6609	11.7049	11.762	11.4462	11.6123	11.9362	11.2194	10.6654	11.5912	10.9312	11.8295	10.9901	11.4758	11.8584	9.60221	9.45253	12.5208	9.07703	6.9369	9.485	10.6516	11.7762	11.1007	10.656	11.259	11.8772	11.1214	9.91979	11.6276	10.5402	10.8151	9.93826			0.151088	0.894541	-0.119463	-0.379573
9.00805	9.7831	11.0632	10.3726	10.7784	10.4242	10.9322	11.0007	10.9741	10.2565	11.0018	10.1869	10.3364	9.95789	11.356	11.2936	11.3217	11.516	11.112	10.257	11.6641	12.0409	11.4408	10.9167	11.0655	10.906	10.7794	11.394	11.3194	11.9083	7.77856	11.4825	11.1071	11.484	11.7658	11.0093	11.2013	10.8082	11.4379	11.6513	11.0966	11.0177	11.4931	11.5288			0.256654	0.798455	-0.139737	-0.596882
11.7158	11.7147	10.9353	11.3822	10.5712	10.7978	11.48	10.8771	10.4365	11.1163	9.77474	10.7083	11.2477	10.4443	10.4779	9.89375	10.8235	10.7872	9.97842	13.4773	10.821	10.6487	10.6864	10.6732	10.6883	10.9409	11.9636	10.9203	10.8492	11.5104	14.2421	11.2807	10.9419	10.919	10.747	10.1309	11.0527	11.4565	11.1233	11.5042	11.5731	11.2972	11.0976	11.2803			0.57313	0.573093	-0.265937	-1.12442
9.36496	8.99487	9.02655	10.021	10.149	13.9313	13.1595	13.7778	14.0795	13.9073	13.0224	13.8488	13.8762	13.0184	13.1426	14.0151	9.74942	13.6131	13.3759	14.9928	9.75835	9.46951	13.4811	10.0879	9.91965	12.8278	13.733	13.5629	13.4246	13.5899	11.2049	13.634	13.5789	14.0386	13.0893	9.21314	9.22178	10.069	13.4985	13.6769	10.0642	9.58621	13.933	12.1138	+	green_red	4.21428	0.000266667	2.16882	4.45533
9.32056	10.5359	11.1076	10.4854	11.0167	10.1052	10.841	10.8152	9.33197	10.1003	10.6236	10.2807	9.62464	9.96824	9.78921	10.8405	10.0705	9.00357	10.4723	10.9966	10.9061	10.3121	9.24427	10.2729	9.78806	8.66849	10.5832	9.6696	10.1826	10.3485	7.98057	9.20663	10.8502	9.22803	9.3349	10.6938	10.4018	10.1429	8.57985	10.6436	11.2771	10.0494	9.30847	9.65728			0.353459	0.719897	-0.176401	-0.774215
9.82727	9.25625	9.40104	10.1823	11.812	9.82234	9.85654	10.1464	10.4943	10.7139	10.1383	13.1441	11.1093	9.9991	10.4143	10.4102	10.5062	10.4274	9.83084	10.1586	9.22636	9.71366	11.2221	9.35948	9.83936	8.21913	10.0335	10.2247	9.60588	10.337	11.2173	10.1343	12.7198	10.6817	10.0708	10.3436	9.16992	10.2733	9.1738	9.95724	10.1591	10.2099	9.73005	9.90973	+	green_red	2.15486	0.0410303	0.687913	2.83595
11.1638	11.1888	11.035	11.5072	11.2569	11.0139	10.7958	11.1422	11.2877	11.1113	11.1917	11.1487	11.0865	11.0111	10.4548	10.6938	10.6391	10.8391	11.5836	12.5359	11.162	11.1335	10.6847	11.3388	11.2704	11.1935	11.3633	10.9369	11.1991	10.9281	7.10846	10.6642	11.0005	11.478	10.8792	11.3448	11.512	12.4841	11.2853	10.9513	11.2806	11.4537	11.2114	11.1486			1.66909	0.104706	-0.496582	-2.38976
9.17816	9.70035	9.85519	9.56359	10.1885	11.253	11.1275	11.3624	11.6454	11.7239	9.20844	10.9816	11.409	10.8527	11.4831	11.608	11.9724	11.3406	11.0978	10.1501	9.42675	10.1497	9.40895	10.1556	10.0248	9.28963	9.29987	10.6809	12.2948	11.6364	8.6345	10.7604	11.3993	10.6754	8.37074	9.50439	10.1913	10.0469	9.17433	9.86427	9.24978	11.4513	10.7534	11.0685	+	green_red	5.76503	0	1.27332	5.55707
10.6809	10.9483	10.9624	10.6111	10.9936	10.7459	12.4366	10.6556	10.6231	11.3938	11.6795	10.3629	10.8857	11.4797	10.2508	11.0932	10.0243	10.9583	10.6373	10.7248	10.8748	11.5373	11.3098	10.8286	10.8609	10.3964	9.53608	10.6675	10.3812	10.2825	10.3064	7.97357	10.2879	11.1564	10.5472	10.7235	11.0777	10.9715	11.1368	10.9302	10.5162	10.2673	10.4067	10.8117			0.181058	0.859938	-0.087448	-0.444329
13.2785	12.7032	13.0366	13.2388	12.9624	12.2298	12.4778	12.3051	11.831	11.9425	12.5181	12.3681	12.6505	12.576	12.5579	12.5477	12.4547	12.4977	11.9239	10.8721	12.9179	13.2848	12.5197	13.4344	13.2124	12.8178	12.8148	12.5001	12.8379	12.1843	13.7497	11.8226	11.9928	12.5438	13.0156	13.1334	13.2941	13.4599	13.294	13.4134	13.1225	13.1319	12.7472	13.2485	+	green_red	3.7235	0.00147368	-0.592668	-4.09324
10.8183	9.6372	11.4342	11.2709	10.2667	10.2478	10.005	10.5008	10.2048	10.3381	9.71204	10.7913	11.0305	9.4771	11.1348	11.5425	11.8017	9.28227	9.71787	11.341	11.5395	9.56157	11.4774	11.8726	10.5381	9.39841	9.64502	10.1838	10.0578	8.68248	7.47803	10.4097	11.3651	10.0257	10.932	10.5002	11.3136	9.997	11.2457	11.4565	11.4055	11.222	10.7128	11.5386			1.72612	0.0948333	-0.641559	-2.4444
9.87924	9.54976	10.2143	11.2233	11.1494	10.9909	10.9467	11.0433	11.0497	11.3726	11.1303	10.8517	10.8741	11.4254	11.0699	11.0224	10.4486	9.41297	11.6333	10.8698	9.03467	10.6097	11.3538	10.7777	11.2894	11.4862	9.32017	10.8844	11.1767	11.3573	7.04302	11.1959	11.4756	11.0468	10.6657	10.9697	10.9845	11.0764	11.2775	11.0619	11.4224	11.2604	11.2358	10.6864			0.113247	0.915092	0.0745838	0.293658
14.8388	14.0861	14.8431	14.711	14.7624	14.8943	14.4317	14.7834	13.5006	14.817	13.9704	14.7952	14.6861	14.7746	14.2684	14.4809	14.8384	14.9797	13.4537	13.8093	15.2162	14.3048	14.0349	14.9334	14.8433	12.9486	14.1467	14.9009	14.654	13.3177	13.2601	13.5839	13.4022	12.9342	14.3805	14.0214	13.9601	15.2625	14.5935	14.941	14.9366	14.6823	14.2179	14.4233			0.737653	0.450428	-0.248691	-1.35407
9.60321	10.7072	10.5608	10.5905	11.1442	10.485	10.1652	10.746	10.8362	10.9878	10.4172	11.2756	10.9947	10.9118	10.7286	11.1395	10.9518	11.2562	9.68793	10.5795	9.78092	11.5759	10.1102	10.5563	11.0479	10.8961	10.4404	10.2061	10.8861	10.6446	7.88575	8.97899	10.2747	11.283	10.6307	10.3277	10.1055	10.9003	10.7842	10.3706	10.571	9.76098	10.4883	11.2274			0.0806907	0.945405	-0.043221	-0.215472
12.2433	12.5198	12.0337	12.2583	12.477	11.781	12.6167	11.641	11.7979	12.7913	12.213	12.1132	11.5809	12.5543	11.6235	12.0474	12.477	11.9764	11.7145	12.0342	11.9378	9.75779	11.7154	12.2641	12.3016	12.1047	12.3861	12.5515	12.1144	11.969	14.774	11.8801	12.054	12.3025	12.5914	11.7305	12.5237	12.4735	12.0892	12.2354	12.595	12.2759	11.6366	12.2722			0.248937	0.804583	0.11096	0.581937
10.1007	10.1059	11.9224	11.5832	13.7315	10.8619	10.0354	10.8764	9.18253	9.19267	9.87956	10.8913	11.5673	9.91909	10.9848	10.6277	9.86144	10.6637	9.59683	9.14033	8.9399	10.4615	8.73646	11.7575	10.7714	7.69671	9.48376	10.7071	11.4421	9.77075	8.63812	8.68523	10.4076	10.014	11.6525	10.1219	10.5813	12.3531	11.6316	11.6982	11.55	10.525	10.8185	11.6896			0.954768	0.340438	-0.560208	-1.62813
11.9409	10.9517	10.7911	11.1864	11.3922	10.9406	10.055	10.1884	10.4333	10.9215	10.0077	10.3443	10.7114	11.7129	11.3764	10.6374	11.1881	11.0727	8.79407	10.3892	11.2982	11.4993	11.2019	11.1542	11.516	8.62955	9.77432	9.43125	11.2513	9.22503	7.78722	10.1338	9.48905	9.45811	11.291	10.7053	10.4093	11.8524	11.8986	9.84345	11.3308	10.7953	10.6143	9.57134			1.60977	0.1136	-0.625474	-2.33216
12.7396	13.3265	13.8215	13.358	12.9778	13.5906	14.2396	14.151	14.4694	14.1953	14.266	14.2165	14.0356	13.66	14.3802	13.6998	14.2799	14.8822	14.5181	10.2969	13.2892	13.369	14.1953	13.2859	13.1915	12.6857	13.1148	13.7648	13.9137	13.9142	11.8609	13.2912	14.3994	14.0479	13.5327	13.8313	13.6486	13.9175	13.371	13.0007	13.3657	13.3433	13.9342	13.3409	+	green_red	3.00461	0.006375	0.731193	3.54139
10.6388	10.5095	12.5505	10.9316	13.9407	11.4083	11.2858	11.593	12.2168	12.9876	10.1462	10.104	10.128	11.134	12.9681	10.6472	10.0961	10.9217	11.5572	14.3467	11.3897	13.3802	13.8757	12.1418	11.1739	12.4448	12.6736	10.6797	12.6146	11.9851	12.305	11.9166	9.42659	11.5446	13.1469	11.0592	10.7023	10.0863	10.867	11.5137	9.8181	11.7717	12.5657	11.7923			0.948836	0.342389	-0.566077	-1.621
15.3398	14.8624	15.4029	15.1328	16.5392	16.0496	15.2446	15.617	15.9448	15.291	15.121	15.7719	15.6366	14.9019	15.7789	15.4913	15.0923	16.3662	15.9217	15.5622	16.5911	15.5677	15.0355	15.7162	15.9368	15.2409	16.364	16.7438	16.4027	15.0227	13.2045	15.9469	16.3746	14.4307	14.4128	13.9523	14.7527	16.0424	14.9557	16.7916	16.4025	16.4629	16.039	15.5723			0.0878225	0.939408	-0.0538896	-0.23297
9.38634	11.3722	11.7888	11.5895	12.4619	11.3727	12.4669	11.6336	11.8054	12.2668	12.0508	11.8524	11.5373	11.9924	11.7653	11.844	12.0301	12.1843	11.766	13.4158	12.3325	11.9287	11.8883	11.2893	11.8688	11.2343	12.4542	11.8847	12.5118	12.667	11.6803	12.7753	11.8262	12.7087	11.8353	11.2645	11.3823	11.8113	12.0996	12.3521	12.3942	12.6537	12.0732	12.4582			0.358605	0.715913	0.145476	0.783171
8.86614	9.6495	11.5768	10.8936	10.9978	10.0423	10.6217	10.6069	10.9227	9.80433	11.0326	9.32888	11.8581	10.0557	10.3467	10.8317	9.79809	11.2532	10.712	9.85961	11.0137	11.579	10.7073	10.0874	11.2771	9.19444	11.1017	11.1036	9.82371	11.6764	8.21322	11.2093	10.7539	11.2502	10.9668	11.0377	11.0655	11.3998	11.1242	11.3797	11.0098	11.0403	10.7643	11.6471			0.535131	0.586699	-0.257535	-1.06792
20.2465	19.9984	19.1861	18.1596	15.6947	14.9255	16.3009	18.6189	15.4819	15.0505	18.8182	16.3988	15.529	15.6385	15.3455	18.5136	15.8844	15.5274	15.8809	19.4038	20.4079	16.2788	17.4258	15.9142	16.1666	20.2577	20.6536	20.199	18.3734	20.4466	21.842	20.3059	19.2029	18.5073	18.0563	15.6511	15.646	16.2516	19.8029	15.5623	16.2383	14.97	15.0992	16.3019			0.0412956	0.970874	-0.071719	-0.114618
19.7174	19.4234	17.1768	18.541	13.678	13.8301	15.6728	17.0575	14.2777	13.5782	16.9405	13.3723	13.8424	14.2841	13.7978	17.2411	13.9536	14.3508	14.3747	18.5592	18.3585	15.18	15.5355	14.5149	14.9144	19.6462	18.9808	18.103	16.611	18.8089	19.6889	19.0688	17.1632	16.8781	17.0051	14.512	14.7556	15.2573	18.3102	14.8063	15.0404	14.0132	13.9077	14.9414			0.396233	0.682833	-0.529354	-0.8474
9.27921	11.8409	9.66381	11.8882	10.0797	9.1544	10.2213	13.164	13.0844	12.2261	13.9519	10.3033	9.67607	13.0733	14.3707	10.6159	11.7052	14.4756	13.0931	10.1857	14.9539	15.7649	13.7918	9.75467	12.2025	13.893	8.69174	12.849	12.5836	13.967	12.6397	12.4425	11.2704	11.5013	13.9399	9.44886	9.99102	12.7232	14.1379	11.2518	11.7189	11.0131	13.835	12.5517			0.285812	0.774897	0.355805	0.652192
11.4002	11.9206	11.277	11.3569	11.3902	11.7659	12.6105	11.2671	11.9145	11.6734	9.90333	11.1918	11.1471	10.1059	11.516	11.5381	12.3516	11.5568	11.3178	12.4108	9.61441	10.9895	11.121	11.9764	11.5096	9.69935	11.4399	11.2251	12.3512	11.262	12.4346	11.181	12.1328	9.72586	9.64317	11.1085	11.5543	11.4117	11.2323	11.3478	9.61049	11.2752	10.7639	9.90539			0.972906	0.329667	0.395121	1.64983
14.3091	13.975	14.4861	14.6942	14.0524	14.3634	14.185	14.3522	14.2028	14.5935	14.0771	14.2242	14.2269	14.0349	14.2385	14.3881	14.0587	14.4467	14.2401	17.3626	14.269	14.0552	13.9481	14.3113	14.567	13.3896	14.3403	14.5839	14.2323	14.2998	13.4232	14.0683	14.6037	14.5393	14.867	14.5998	14.157	14.5156	14.329	14.8066	14.5164	14.4064	14.3962	14.4216			0.694905	0.478203	-0.212166	-1.2965
11.321	10.7458	11.4611	11.3943	10.9654	11.1486	10.848	10.4611	11.6546	11.6199	10.777	11.0313	10.5832	11.464	10.6776	11.2977	10.0375	11.4867	10.5203	12.8666	9.44674	11.7525	10.7552	10.6949	11.3217	8.58003	10.9232	11.6472	11.028	10.7149	14.0472	10.8747	10.9714	11.2333	10.512	10.7334	10.7121	11.1951	10.8712	11.5034	9.81847	10.7988	10.6225	10.7561			0.615718	0.544834	0.290014	1.18607
13.0053	13.1625	13.055	13.1942	13.0015	12.798	12.716	12.8304	13.3929	12.8868	13.318	13.0023	13.1185	13.3113	13.3147	12.9616	12.8419	13.4003	12.958	13.0547	13.04	13.1533	12.9556	12.9418	13.0071	12.5699	12.859	13.1848	13.3039	12.5747	11.849	12.6367	13.1778	12.9863	13.3983	13.273	13.2442	13.0261	13.1084	12.6914	12.984	13.149	13.3308	13.1798			0.45549	0.646394	-0.0809928	-0.94442
13.0006	12.5727	12.9906	12.7821	12.9473	12.624	12.0363	11.8044	12.2522	13.0771	12.2267	12.9006	13.0691	12.8912	12.3225	12.8778	12.4567	12.832	12.1837	14.8571	12.4256	12.6155	12.7253	12.8523	13.0233	12.0408	13.3948	12.9801	12.5898	12.4028	13.3942	12.5401	12.4303	12.9762	12.7201	12.2728	12.8678	13.1037	13.2791	13.0507	13.035	13.03	12.5903	13.2412			1.50823	0.134179	-0.318483	-2.23167
11.9938	11.7904	11.8826	11.936	12.507	12.1012	11.8587	12.1103	11.6726	12.2248	12.6001	12.3883	12.1039	12.5518	11.7425	12.1826	11.8208	12.3024	12.3337	15.3795	12.2573	10.9535	11.6412	12.3331	12.2875	10.6123	12.3823	12.0254	11.6314	12.3645	7.91394	11.898	12.3679	12.1855	12.0961	12.308	11.8292	12.0655	11.9136	12.3656	12.3114	12.1466	11.5933	12.0777			0.317912	0.749835	-0.192936	-0.711127
11.334	11.5883	12.2079	11.8254	11.1334	11.3972	11.9416	11.7052	11.5297	11.1962	11.3736	12.2703	11.2516	13.0759	10.7992	11.7572	11.5174	11.1411	12.2145	14.4306	11.3576	9.998	9.7496	10.9545	11.9463	12.0816	11.9495	12.214	11.9109	11.9702	15.2111	11.5732	12.2746	11.729	11.3084	11.4534	10.9963	11.2906	11.672	11.0497	10.7941	11.9003	10.9761	11.3416			1.00854	0.312442	0.457782	1.69201
14.0651	13.9298	13.6605	14.0846	13.769	13.3252	13.297	13.119	12.912	13.4122	12.9846	13.1245	12.9802	12.8552	13.7987	13.0452	12.823	12.8425	12.9047	15.5214	14.2389	13.9046	13.3277	13.67	13.5973	14.2947	14.703	14.0453	14.0814	13.9315	17.1614	14.2078	13.6952	13.686	14.0477	13.4046	13.7991	13.4807	14.141	13.8148	13.4068	14.1188	13.5966	14.2205			1.14193	0.252378	-0.412805	-1.84483
12.1794	11.5086	13.6729	11.972	13.1523	12.3605	12.3594	12.3735	12.0667	12.3624	11.756	12.0314	12.0798	13.1973	13.1039	11.5618	9.8372	11.7532	11.6281	15.7982	13.0476	13.3956	12.5942	12.0828	11.8785	13.3826	12.9767	12.2696	11.8534	11.9135	11.6067	11.5971	11.4482	10.827	12.1563	11.4447	11.4271	11.5653	12.1975	11.9276	11.8727	11.9909	11.7687	12.5904			1.396	0.167471	-0.555978	-2.11751
13.6219	13.2294	13.2912	13.5112	13.073	13.4451	12.6604	13.288	13.5004	13.3965	12.7378	13.1003	13.0917	12.8391	12.8294	13.2175	12.4071	12.8095	13.0905	13.2938	13.0846	13.0577	13.048	13.3822	13.4016	12.9439	13.1679	13.3645	13.0747	13.0461	11.7681	12.4724	12.9001	13.1477	13.2616	13.4536	13.7526	13.2781	13.6323	13.4186	13.3729	13.4905	13.4542	13.4648	+	green_red	3.42712	0.00256	-0.372887	-3.86938
10.1	9.53103	10.1956	9.43952	10.8784	10.832	10.8744	10.9164	10.9758	10.8156	10.4561	10.2856	10.5371	10.3014	10.2836	10.4227	9.8129	10.1166	10.9575	12.2894	9.21287	10.6806	10.7294	9.57962	10.5822	9.97165	11.0509	10.6458	9.43464	10.935	7.83827	10.4651	10.3721	10.2596	10.7817	10.0725	10.25	10.6641	9.50516	9.15202	9.80605	10.2651	10.359	9.45616			0.338625	0.735481	0.16101	0.748151
13.6309	13.39	13.3997	13.5507	13.4619	13.9018	13.5442	13.8237	13.8461	13.9921	13.4782	13.7432	13.6983	13.1157	13.3369	13.9586	13.8545	12.9994	13.6646	12.8633	13.2602	13.1491	13.5976	13.3272	13.6533	12.7743	13.4903	13.2617	13.2243	13.4632	12.4447	12.9748	13.4123	13.7984	13.1289	13.6202	13.5529	13.204	13.5151	13.3912	13.5257	13.0533	13.3589	13.2925			0.843213	0.396016	0.145614	1.49083
9.38899	9.12831	11.1856	11.6573	11.4494	11.3909	12.2225	11.1721	11.3866	11.4501	11.5755	11.5153	11.8972	10.074	11.5713	11.3173	10.615	11.2776	11.3073	10.5167	12.0811	9.97181	11.6277	9.47617	10.8723	9.46455	12.4076	9.27023	11.6678	13.3132	8.00684	13.4623	11.1477	11.938	10.5007	11.1977	10.0127	10.2531	11.5612	11.4966	9.61856	12.2283	11.5131	12.3603			0.720826	0.45804	0.445031	1.33157
10.1961	11.6953	11.825	11.7981	11.9261	11.6441	11.8724	11.6849	11.9161	11.7486	12.1261	11.876	11.8873	12.1133	12.0804	11.6101	11.89	11.3875	11.9353	9.90019	11.4835	11.7576	11.694	11.6823	11.6846	10.6959	11.5873	12.1488	12.3647	11.6198	9.95592	10.5422	11.9591	12.4363	11.4095	10.8724	11.1631	9.86953	11.0514	11.937	9.594	11.1814	11.0617	12.9542			1.61996	0.11222	0.490581	2.34212
11.6952	10.6155	11.5287	11.6555	10.5925	11.4857	12.0145	11.1016	11.4715	12.0347	11.803	11.2714	11.2508	10.6204	10.7019	10.7839	11.6337	11.1084	12.0137	10.4108	11.7317	10.6488	11.1971	11.5428	12.0273	8.96187	11.3662	11.3368	11.344	11.6643	7.95041	8.96663	11.3714	9.07638	9.68132	10.5282	10.5526	11.3409	11.7184	11.0892	11.0451	11.5547	10.9837	10.0609			0.0265996	0.971355	0.0207136	0.0749756
12.72	12.6725	13.0226	12.8886	12.9148	12.9944	12.4873	13.1315	13.4235	12.9429	13.1064	12.9604	13.5376	13.1128	13.7113	13.2408	13.0048	13.0348	13.1605	14.5066	12.3276	12.9662	13.4515	12.6723	12.8038	12.3769	13.0076	13.3834	13.1	12.9063	13.6653	12.5958	13.0764	12.9193	12.9872	12.9701	12.8486	12.928	12.6788	12.3859	12.8248	12.7328	13.1361	12.4667			1.33533	0.181865	0.236645	2.05431
13.4212	13.322	13.3434	13.606	13.653	14.1577	15.0764	15.2373	16.1988	13.8202	15.5962	14.5002	14.7257	14.6623	14.4497	14.8761	14.738	13.9384	14.4735	10.6016	13.8104	14.7598	16.3917	12.8447	13.7639	13.9088	12.8835	13.4597	15.3917	15.1647	12.9641	13.4216	12.9346	14.1371	13.9488	14.5275	13.2249	13.6548	13.6481	12.5594	13.5141	13.2171	15.0511	13.7499	+	green_red	2.25752	0.0330968	0.846234	2.92545
13.3407	13.3708	13.2749	13.4926	13.3233	13.6203	14.8732	14.6431	15.7112	13.614	15.1042	13.7557	13.9877	14.2176	14.0622	14.3438	14.3196	13.6493	14.1859	16.8621	13.4307	14.5743	15.6172	13.0521	13.4595	13.8519	13.2438	12.9563	14.7184	14.6592	12.1224	13.247	12.5777	13.8151	13.7622	14.0639	13.1016	13.4651	13.4095	12.822	13.2092	13.0529	14.4145	13.671			0.513349	0.60228	0.275465	1.03486
10.9273	10.3349	10.4208	11.0827	10.9409	11.1117	10.9456	11.1357	10.9656	11.145	10.0949	10.0518	10.7978	9.67517	10.6842	10.8175	10.7082	10.5639	10.7037	11.8327	11.7816	9.4778	10.371	11.6557	10.1047	8.46887	11.2407	10.7816	10.8099	11.1697	8.11789	8.85532	10.1229	10.6022	11.1254	11.0628	11.1529	11.868	10.6887	11.032	10.2084	10.4191	10.7106	9.86514			0.550146	0.581671	-0.259714	-1.09042
12.7485	12.6876	12.8453	12.8651	12.4099	13.0084	13.0946	13.0951	11.8186	13.0962	12.899	13.1769	13.2837	13.478	11.8742	12.5285	12.8588	12.9393	10.9128	14.7301	12.7658	12.3011	11.7204	12.6737	12.1691	10.1645	11.5719	12.6037	13.036	10.271	8.50095	11.3791	11.3228	11.3861	12.5968	11.2739	11.9038	12.7351	12.086	12.7725	12.7738	12.2838	12.0415	12.3755			0.200575	0.847057	-0.15206	-0.485104
11.0939	10.7825	11.7487	11.8546	11.6791	11.7265	11.8046	12.1286	12.2205	11.4083	11.6478	11.7463	11.7471	12.0444	11.1392	11.9437	11.1196	12.2925	11.9689	13.5992	10.2466	10.362	10.8009	12.0913	11.8514	8.8172	11.3798	11.4412	11.6386	11.261	10.7289	11.257	12.2707	12.0846	12.0854	11.7528	12.0508	11.9416	11.502	11.5543	12.0664	12.0369	11.9156	11.8652			0.360173	0.71634	0.171055	0.785893
11.5653	10.7176	11.2892	11.322	12.2674	11.1101	13.1263	11.636	12.1412	11.7953	11.9645	11.8784	11.6785	12.3091	11.2972	11.9985	12.1055	11.3983	10.7619	10.1324	11.5138	11.3398	10.9402	11.1833	11.3193	10.9821	12.1991	11.9783	12.3981	12.2146	7.43244	11.9921	11.9034	12.201	9.33709	12.7305	9.46953	10.8478	11.7042	12.4356	12.1987	11.545	10.8902	11.7097			0.726188	0.458014	0.393246	1.33876
10.2527	10.6715	10.3087	10.0907	10.2007	10.0852	9.84776	9.87042	10.608	9.00878	10.2708	9.72961	10.0985	10.4006	11.4499	10.6876	10.4496	9.55867	11.0525	12.34	11.6117	11.5744	10.5722	10.3389	10.6135	10.9264	11.5284	11.0878	9.9684	10.6031	11.5377	8.28181	10.9852	10.3947	10.4169	10.7358	10.6067	10.3519	10.7395	10.5696	10.8634	10.3654	11.3001	10.313			1.57534	0.119304	-0.46724	-2.29837
16.0816	15.7495	15.8947	16.2679	16.1838	15.9519	15.582	15.931	15.9574	15.8947	15.5527	15.7888	15.7345	15.6293	15.7156	16.1591	15.348	15.7248	15.7654	19.1034	16.2811	15.7915	15.6426	16.2667	16.2085	15.8091	16.4795	16.8027	16.1334	15.8402	17.4589	15.9358	16.1413	15.7667	16.2184	15.9927	15.9332	16.1518	16.1602	16.2204	16.2902	16.2549	16.1842	16.3774			1.03598	0.300378	-0.297464	-1.72408
15.678	15.7265	15.6167	15.7415	15.3161	15.6595	16.0157	15.8475	15.9421	15.6664	15.8343	15.5057	15.777	15.5365	15.0583	16.01	15.6801	15.6483	15.6861	16.0976	15.2499	15.139	15.2651	15.5541	15.7791	14.9463	15.4115	15.3126	15.5623	15.5047	14.9008	15.2548	15.1744	15.6832	15.5033	15.5166	15.7954	15.9181	15.4699	15.6618	15.9125	15.4945	15.5848	15.9047			0.0256425	0.972022	0.00630505	0.072352
15.9572	15.9094	15.8975	16.0856	15.8266	16.3095	15.4423	16.3042	16.1606	16.2764	15.3993	16.0272	15.8239	15.9767	16.3035	16.0842	15.1274	15.6001	15.967	17.0153	15.8447	15.9558	16.1176	15.8673	16.1986	15.5605	16.0911	15.9927	15.5941	16.0103	15.4894	15.6815	16.3554	16.0807	16.3212	16.1698	16.1188	15.6687	16.1889	15.9959	16.3949	16.3638	16.4304	15.9579			1.11802	0.261011	-0.179163	-1.81798
9.96562	11.1732	11.2989	10.866	11.0993	10.7065	10.7927	10.7432	11.6373	11.3089	11.1504	10.9708	11.2477	11.2885	10.9098	10.9967	11.2024	11.2106	10.7279	10.6325	11.6234	11.5894	11.1734	9.90672	10.8166	10.684	11.9249	11.6927	11.7899	11.87	10.6654	12.2103	11.1079	11.7188	10.8197	10.5917	10.7246	11.2161	11.1984	12.1114	11.7895	11.6152	11.3345	11.4456			0.369964	0.709015	0.122578	0.802792
12.8935	12.2769	12.686	12.9626	12.7581	12.853	13.1315	12.8107	12.5178	13.2721	13.0629	12.6917	13.0624	13.1246	12.7109	12.6821	12.9716	12.2764	12.9334	11.0786	12.1332	12.3071	12.1006	12.6523	13.007	12.2433	12.6674	13.0063	13.0083	12.8391	11.6405	12.5021	13.1026	13.052	12.59	12.8919	12.9941	12.3553	12.8733	12.861	12.8507	12.5205	12.7055	12.531			1.42583	0.158818	0.258927	2.1482
11.5572	11.105	11.5547	10.6633	11.2073	12.0508	11.3393	11.8875	11.3286	11.5595	11.6048	11.7271	11.2594	12.0878	11.095	11.4202	11.6189	10.85	11.0811	11.3511	9.56365	10.6704	11.7289	10.6772	10.9355	9.95908	11.5069	12.0342	9.36671	12.0254	9.02153	11.6934	11.2909	10.9493	10.5892	10.9385	11.6106	11.1083	11.2487	11.1475	11.9505	10.7513	11.0215	10.721			0.730263	0.454676	0.274941	1.34421
14.7691	13.9747	14.1649	14.8246	13.5144	12.6111	12.6167	12.7926	12.5903	12.1223	12.0467	12.6519	12.5878	11.9639	12.4431	13.1879	11.8053	11.5534	12.3711	10.6593	13.5478	13.2087	12.6262	14.4773	14.5847	13.1367	14.4261	13.5293	12.4649	12.7606	17.6573	12.9191	13.2374	12.5205	14.3573	14.3623	14.5166	14.2479	14.6012	14.3802	14.4009	14.4783	13.8742	14.3216	+	green_red	3.21037	0.00386667	-1.19377	-3.70257
10.572	10.6437	10.6005	8.71879	11.9921	11.6614	11.5237	10.8807	11.2924	12.1011	11.5391	11.9922	11.1976	10.8506	11.1471	11.1658	11.5943	11.1521	10.5891	11.4597	10.617	10.9823	11.6142	9.11067	10.875	10.5686	11.3011	11.4136	11.5824	10.8749	9.68262	11.5493	11.2697	11.484	10.674	11.0352	10.3932	9.83207	10.7438	11.3775	10.4068	10.8686	11.3556	11.4986			1.89856	0.0666353	0.51438	2.60569
14.7737	14.0364	14.7505	14.5032	15.4874	15.074	14.2785	14.9191	15.2987	14.2508	14.1524	14.9618	14.5243	14.5502	15.2288	14.821	14.6141	15.0064	15.1409	13.9439	15.6765	14.8877	14.1588	15.2025	15.0752	14.7735	15.6219	15.93	15.6562	14.3186	13.5756	15.3609	15.6074	13.9527	13.9961	12.948	14.166	14.9506	14.2261	15.8922	15.8654	15.4775	15.2177	14.8115			0.0320737	0.963575	0.0182761	0.0898814
11.6595	11.6219	12.1847	11.4159	13.2875	12.213	12.5047	12.4823	13.0034	12.0084	12.0253	12.3841	12.3156	11.7254	12.7137	12.5395	12.0085	12.8208	12.881	12.5222	13.8025	13.3829	12.2082	12.0243	12.6509	12.3627	12.9147	13.4473	11.5976	12.2804	9.95546	12.6967	12.942	11.3011	10.1416	10.8794	11.493	12.3571	11.7513	13.454	13.2798	13.0547	13.182	12.1658			0.0916563	0.936019	-0.0605826	-0.242288
11.7389	11.1694	11.7992	11.6566	11.7067	11.5569	11.6842	11.5488	10.2908	12.3566	11.5202	11.3995	12.0051	12.3392	10.2654	11.531	11.4369	10.8703	10.2122	10.6532	11.2114	10.6009	10.9497	11.4977	11.5161	8.37321	10.7334	10.9497	11.7709	10.8671	7.62374	8.96266	8.98137	10.8405	11.07	10.9579	11.0682	12.0426	11.5724	12.0035	10.9498	11.7708	9.90629	12.5399			0.451006	0.648518	-0.289737	-0.937242
11.9081	12.4735	12.7418	12.6522	14.0452	13.5635	13.3009	13.3838	13.81	14.3582	13.7414	13.5453	12.8859	10.404	12.5815	12.8772	12.359	13.1819	12.6472	13.2813	12.9896	13.7983	13.5586	12.17	12.9934	11.9449	15.0106	12.8696	12.9897	13.9859	10.4875	13.7728	13.4118	14.5543	15.5272	13.0688	12.631	12.5272	13.0069	12.842	12.0167	13.9218	13.0278	14.0097			0.069071	0.955447	-0.0553157	-0.186487
15.7512	15.3381	15.4915	15.7464	15.389	15.5292	14.7338	15.3609	15.2485	15.3747	14.766	15.095	15.1888	14.9032	15.0385	15.3265	14.656	14.9809	15.2292	16.1767	15.2096	15.353	14.94	15.585	15.5104	14.9056	15.2989	15.2046	15.056	15.0607	13.8265	14.6617	15.225	15.0448	15.448	15.4579	15.7829	15.3033	15.5763	15.5249	15.3921	15.6168	15.337	15.3602	+	green_red	4.27485	0.000285714	-0.431991	-4.49941
12.1443	11.8053	11.8414	12.0761	12.1917	11.9555	11.7554	11.4551	11.6842	12.1496	12.1697	12.0715	11.9	11.282	11.6847	12.1458	11.2863	12.1321	11.8621	12.4704	12.2287	12.8625	11.3733	11.8653	11.9332	11.6367	12.078	11.8886	11.8464	11.709	11.0016	11.5438	11.6951	12.0428	12.1807	11.6462	12.5046	12.0476	11.8394	11.9573	12.1151	11.8796	11.458	12.2629			1.71884	0.0957526	-0.242975	-2.43746
9.35447	11.9623	12.164	11.5052	11.8188	12.0847	11.9197	12.227	12.4793	11.8946	12.6204	12.3703	12.2945	12.2956	12.1075	11.8809	12.3275	11.9556	13.1885	17.841	9.45117	11.8762	11.94	10.7122	12.3156	11.0964	11.7405	12.7523	12.2216	12.4249	7.78548	11.171	12.383	12.3964	9.30613	11.9838	12.0186	9.90303	10.8965	11.4329	12.0299	11.6784	12.1583	12.6249			0.442995	0.650988	0.393251	0.924354
12.2026	12.4545	11.9555	12.4472	11.6825	12.2902	12.0747	12.2655	12.2287	12.0697	11.7424	12.143	11.8071	12.4824	12.244	12.4183	12.0512	11.7375	12.1442	13.0124	12.1548	12.3068	12.5975	12.5935	12.3268	12.0241	11.8072	12.0405	12.276	11.8426	8.59381	11.6297	11.8892	11.9599	11.9936	12.3203	12.0468	11.472	12.1311	11.8207	12.245	11.9642	11.9599	11.9437			0.755297	0.442312	-0.249096	-1.37744
12.1789	12.5041	12.3349	12.2125	12.5611	12.4663	12.4435	12.4572	12.4583	12.3198	11.6897	12.8205	12.1964	12.4991	12.3595	12.9277	12.6375	12.4073	12.877	14.2384	12.3368	12.0136	12.4812	12.4074	12.3193	11.8518	12.8446	12.4768	12.7576	12.334	12.5131	12.0599	12.2818	12.2866	12.1089	12.2434	12.1028	11.8008	12.1582	12.5079	12.2769	12.2669	12.0539	12.3839			0.323175	0.745164	0.0854177	0.720606
9.10491	11.7353	11.4173	11.2708	10.0659	11.2157	9.7058	11.0751	11.6905	10.4719	9.54252	9.60896	9.34384	9.82346	11.0289	11.0683	11.9455	11.6872	11.6163	10.4139	9.41237	10.7	10.1829	11.9239	11.9252	10.9586	11.3469	11.6422	9.79894	11.278	8.13107	10.9653	11.7269	11.6808	10.3569	9.82017	13.2288	9.7325	9.32281	11.6413	10.1067	11.8188	11.0175	10.3821			0.07276	0.951795	-0.0610973	-0.195755
14.922	14.1918	14.779	15.3529	13.5289	14.3464	13.5063	13.3169	13.4503	13.507	13.4069	14.0319	13.7562	12.4061	14.076	14.0509	13.085	14.6147	14.0326	11.3859	15.2899	13.1673	13.6138	14.9513	14.8893	14.2349	14.7569	14.6076	14.2651	13.8522	11.5851	14.0959	13.6922	13.6924	15.0537	14.5883	15.2568	15.0868	15.4642	15.4248	15.3781	15.2856	15.0805	15.1469	+	green_red	3.2872	0.00285714	-0.960126	-3.76203
9.85096	12.0085	9.2297	11.5555	11.7517	11.3	9.76721	12.1089	11.9932	11.266	11.3462	11.7779	12.372	11.6114	11.6693	12.0432	10.9012	12.25	11.4685	10.2478	9.51792	12.4449	12.3848	11.9712	9.99956	11.2872	9.41812	9.89726	12.3731	11.3613	10.4897	9.8874	12.2296	11.9892	12.6189	11.946	9.90511	8.78564	8.93739	11.6939	12.194	11.5718	12.2242	11.5072			0.714365	0.460571	0.431198	1.32288
13.7971	13.9703	13.7343	13.9743	13.9762	14.0476	13.8924	13.8211	13.782	13.8044	13.9981	14.1221	14.0001	14.176	14.1867	14.1058	14.3355	12.9791	14.1059	10.998	13.7058	13.7875	14.5953	14.2047	13.8578	13.4533	13.9757	13.7462	14.6223	13.7878	12.7053	13.2699	14.4145	14.2453	14.1406	14.1422	14.1672	13.857	13.8005	13.9035	14.1797	14.0438	13.7606	13.8216			0.226038	0.824656	0.0923607	0.536797
12.1412	11.8906	11.9886	12.0951	11.6825	12.2242	13.111	12.4183	12.1463	11.8916	11.8301	12.2224	12.0614	11.8408	12.669	12.2476	12.3475	10.427	12.3258	9.85996	12.0485	12.5423	12.7517	12.4058	12.3237	11.8929	12.3068	11.9593	12.0843	11.8408	8.17656	11.7342	12.3788	12.7955	12.4929	12.532	12.362	11.937	12.3809	12.3656	12.3348	12.5055	12.514	12.3409			0.433236	0.659981	-0.221024	-0.908539
11.728	11.6264	11.1849	11.7554	11.2558	11.5322	11.8887	11.8182	11.705	11.735	12.0778	11.8543	11.2814	11.7385	11.9606	11.7311	12.0305	12.1271	11.6158	9.57595	10.16	11.4831	12.363	11.5774	11.6623	11.1949	11.5151	11.6399	12.1149	11.5217	10.8262	10.7899	11.9698	11.773	11.5648	11.3692	11.9046	11.9481	11.7804	11.4297	11.457	11.5075	11.5494	11.2968			1.16366	0.243386	0.271517	1.86903
12.077	11.9377	12.812	12.712	12.5753	12.5179	12.1955	12.6478	12.9812	12.6862	12.2546	12.7694	12.8119	12.418	12.6795	12.3391	12.5057	13.2299	12.8953	11.4688	12.8453	11.9334	12.0785	12.5163	12.5788	11.0122	12.4303	12.862	12.4789	12.6223	7.50138	12.2115	12.7418	12.5743	12.3061	12.6057	12.3034	11.8725	12.1944	12.6199	12.5162	11.9333	12.1868	12.5096			0.182772	0.859707	0.115374	0.447953
12.7299	12.8304	12.8329	13.3874	12.9355	13.1399	13.1607	12.9786	13.1129	13.0164	13.1112	13.4172	13.1878	12.6182	13.3802	13.3851	13.6022	12.9608	13.1499	13.5768	12.248	12.9425	13.2394	12.9866	12.7849	12.4808	12.8243	13.0881	12.602	12.7847	12.1452	12.2877	13.2271	13.0717	13.0746	12.728	13.189	13.379	12.6767	13.056	12.8114	12.9916	13.1445	12.9176			0.336106	0.738539	0.0739425	0.743689
12.4288	12.0763	12.3474	12.3575	12.3641	12.4279	12.0465	12.5468	12.4871	12.4594	11.8499	12.1916	12.262	11.5513	12.1976	12.6376	12.0239	11.5103	12.0949	15.1321	12.0782	12.2308	12.5277	11.8914	12.3008	11.9346	11.4041	12.3966	11.6178	12.0843	9.99455	11.8836	11.8141	12.5529	11.9821	12.5749	12.1395	11.8627	11.968	12.0759	12.2165	12.1251	12.0998	11.5008			0.564491	0.573789	-0.214282	-1.1117
9.29578	12.8927	12.168	12.0746	12.107	12.1493	12.7209	11.958	12.5245	12.4696	13.3961	12.6971	13.9451	13.4199	11.8527	13.0845	12.5492	11.5986	12.1769	15.3133	12.6907	9.83147	13.5807	9.21764	11.6233	11.9108	12.0468	12.7197	13.0312	12.1032	12.8718	12.2798	12.7464	12.5299	12.4575	12.4073	12.2571	10.2222	8.50668	10.507	11.3757	10.7231	12.1679	12.3602			2.03145	0.0532973	0.969924	2.72637
11.2449	12.1489	12.0388	9.42154	12.8	11.8679	11.9777	11.5695	11.445	11.754	11.9943	11.9685	11.9921	12.5367	11.7958	11.9198	11.5549	11.9843	11.594	14.4272	11.9145	11.6999	11.3969	11.6488	11.3717	11.706	11.7551	11.3963	12.0073	11.4522	8.01376	11.4404	10.746	10.1037	11.9152	12.3485	12.1202	11.7339	11.368	11.4537	12.3156	11.9268	11.1608	12.1298			0.685071	0.48574	-0.346493	-1.28307
13.6432	13.4863	13.4561	13.257	13.5734	13.0918	13.9282	13.0966	13.4653	13.2048	12.9787	12.9554	13.0646	13.4674	12.3533	13.1355	13.441	12.9055	13.3233	9.90143	13.1449	13.0387	12.7081	13.2731	13.1188	12.6261	13.4082	13.2307	13.646	13.064	11.7764	13.0334	12.8672	13.2709	12.8762	12.9484	13.1701	13.3094	12.9593	13.3225	13.4563	12.94	12.7573	13.1588			0.191471	0.853905	0.0863293	0.466214
10.9321	11.1654	9.96035	11.1231	9.3537	10.9906	9.94049	10.9059	11.4058	10.8331	9.75389	10.3185	10.9329	9.63775	11.1994	11.1643	10.4256	12.339	11.201	11.5369	11.46	12.2606	11.1818	10.7396	11.4973	11.049	11.3863	11.1611	10.9236	9.74746	7.78312	8.83665	10.6777	10.3566	10.6334	10.239	10.6635	10.9776	10.5599	11.0306	10.4918	10.5127	10.6813	10.6196			0.870732	0.375433	-0.370335	-1.52534
11.6757	11.8273	11.9752	11.7141	11.6969	11.5167	12.2426	11.9028	13.0363	11.8518	12.254	11.6983	12.4547	12.2565	12.0692	12.402	12.1986	11.8294	12.1903	10.307	11.9688	12.4752	12.7167	11.8228	11.9796	11.5316	11.8781	11.889	12.4189	12.1636	13.0182	12.21	11.7244	12.2142	11.9617	11.6865	11.5036	12.6624	11.8774	12.2419	12.4755	11.8082	12.3811	12.6789			0.920527	0.360761	0.218817	1.5867
9.54501	11.2127	10.6666	10.5847	10.5561	10.6648	11.5876	10.9957	11.9428	11.0386	10.9964	10.653	10.5627	10.4098	10.5451	11.1641	11.2604	10.3211	11.3016	13.0862	11.3743	10.089	10.3542	11.4019	9.41731	9.4636	10.7566	11.2465	10.917	10.6028	8.60286	10.6478	11.7675	11.0866	10.8174	11.4435	10.4695	9.78788	9.80624	10.1193	10.3678	10.9934	11.2301	11.7728			0.41556	0.668019	0.206219	0.879571
15.8399	14.8594	15.365	15.7565	15.0432	15.0278	14.9482	14.0635	14.5498	15.4155	14.9467	14.3134	14.3083	14.0485	15.3793	14.3754	14.4423	15.5186	15.1813	14.3697	14.5598	15.929	15.5061	15.3791	15.0168	14.2563	15.2344	15.0393	14.3556	14.2022	13.7408	15.2695	14.4895	14.8075	15.2822	15.2935	15.2795	16.1793	15.8037	14.9624	15.4134	15.2067	15.2181	15.5223	+	green_red	3.51821	0.00236364	-0.586081	-3.93866
10.9081	12.0397	11.5255	9.55449	12.6659	11.7672	11.574	11.8749	12.0547	11.8792	9.56788	11.2386	11.3083	10.6133	11.6275	11.6831	9.50733	11.5353	11.5486	13.0484	13.0622	11.1329	11.542	12.0014	11.9441	11.4174	12.6197	12.5069	12.6591	11.3004	10.7198	11.9943	12.2523	9.79608	11.2594	9.53398	10.3535	11.8222	11.2657	12.3546	12.1171	12.3699	11.6246	11.0025			0.39537	0.681117	-0.234509	-0.845952
9.7437	9.15272	9.27017	9.4957	9.87272	11.2751	11.2924	11.4035	11.7002	11.0447	9.8697	10.1905	10.5591	12.3588	10.4236	9.25381	8.9818	9.57091	9.84733	15.5939	10.3572	11.0083	9.02336	10.0779	9.07483	8.32878	9.16214	10.8579	12.0817	10.9198	6.72056	9.1675	11.1448	11.5678	10.2882	10.3617	8.98696	10.9205	11.0951	10.4691	11.5703	9.80099	9.71531	10.7111			0.34006	0.734482	0.309786	0.75069
10.6106	11.9422	11.7899	11.4173	12.1391	12.2963	12.2894	12.6238	13.4142	11.9017	12.6794	12.4043	12.0154	12.3598	11.7097	12.5289	12.3254	12.0965	12.9348	12.7499	12.6182	12.068	12.1115	12.5549	11.921	11.468	12.1996	12.5742	12.7138	12.8655	12.3544	12.0701	12.9784	12.3135	12.181	12.4075	11.8288	11.4791	11.8621	12.1897	11.7007	11.9781	12.4141	12.1894	+	green_red	2.92496	0.00722222	0.457775	3.47817
11.1009	10.8624	11.6473	9.81262	10.0435	10.4112	9.77267	10.6867	11.9029	11.024	9.61794	9.79471	10.8743	11.8042	10.2744	10.8848	11.2881	11.3612	10.6142	15.1632	11.7238	12.0832	10.57	10.0549	11.5792	9.29708	9.68004	11.264	10.393	11.7641	13.8085	11.5939	11.1828	11.3672	11.5898	10.8973	9.50996	11.5619	10.926	11.1249	10.2124	10.4962	11.2855	10.6635			0.0944183	0.932944	0.0810736	0.248963
11.3476	12.1259	12.123	11.9598	12.3875	11.735	12.5272	12.1438	12.3813	12.0991	12.111	11.8018	12.1041	12.1648	11.8865	12.0897	12.0218	11.8624	12.3167	15.143	12.0032	12.0417	12.2857	11.6727	11.9016	11.301	12.348	12.0381	12.1416	12.5348	10.9297	12.1074	12.026	12.2847	11.8941	11.6477	11.7509	12.1006	11.883	12.2394	11.8359	12.2075	12.0485	12.3221			0.110528	0.918878	-0.0494929	-0.287289
14.4251	14.207	14.474	14.7123	14.0551	14.2387	14.1922	14.1752	13.9887	14.1451	13.464	14.3745	14.2455	14.197	14.2861	14.3862	14.2875	14.5141	13.9896	18.1144	14.8033	14.1975	14.2	14.7933	14.6758	13.8297	14.7519	14.6695	13.9478	14.1361	16.8129	14.0133	14.3748	14.2841	15.0683	14.5549	14.5142	14.7284	14.8812	14.8456	14.7088	14.6503	14.4976	14.6019			1.09164	0.272147	-0.388152	-1.78809
9.45502	10.6572	9.46654	11.195	11.5118	11.1319	9.58858	11.4624	11.4216	11.3722	11.4379	11.1323	11.5277	11.535	11.3545	11.9305	10.9788	10.7153	9.3555	10.2172	9.0675	11.2669	12.066	12.0042	12.0886	11.0431	9.30478	10.7168	9.45495	9.03409	7.75132	10.5571	10.8954	10.5089	8.96145	9.21858	9.37644	10.067	8.62031	10.2162	10.0101	11.2087	10.1834	10.0638			0.543833	0.582538	0.344046	1.08099
12.5924	12.1669	12.5421	12.6705	12.4981	12.5326	12.4801	12.648	12.3999	12.2759	11.9977	12.4243	12.2132	12.4802	12.4017	12.2132	12.0073	12.29	12.3476	14.4823	12.8177	11.8827	12.0245	12.3017	12.5946	11.822	12.4196	12.4551	11.9334	12.2781	12.6118	12.0891	12.4581	12.1566	12.8616	12.3964	12.303	12.4522	12.5941	12.4185	12.3843	12.4837	12.0433	12.2558			0.725589	0.457261	-0.159856	-1.33796
9.57108	8.08624	10.8616	9.60656	9.53901	11.4303	11.5848	11.8458	11.573	11.3835	11.2071	10.8159	12.1747	11.9136	10.486	11.3918	11.4628	10.1163	11.5163	14.9846	9.11116	9.09152	10.7527	9.21134	10.5565	9.04299	9.13836	10.7742	10.7452	11.4601	7.42783	11.1799	11.2894	11.4762	12.3282	10.6989	10.9025	10.6294	11.0787	9.36335	10.9193	10.536	11.0469	9.67185			1.48956	0.134822	0.814813	2.21291
11.0548	11.1898	11.1405	10.8682	11.5561	11.6009	11.5217	10.7473	10.4272	10.9623	11.3294	11.1741	11.0109	11.2872	10.6175	10.8141	10.9086	10.3382	10.3069	9.82773	10.8304	10.7475	10.9495	10.6139	10.7977	10.9618	10.5954	11.2089	11.3281	11.139	7.32459	10.6896	11.309	10.9611	11.2993	11.067	11.5817	11.7868	11.7406	11.0994	9.95508	11.1538	10.68	11.2205			0.393351	0.682804	-0.177889	-0.842556
12.0317	12.1045	11.8701	11.9227	12.1501	12.2316	11.9032	11.8542	12.0928	12.3575	12.1821	12.2142	11.984	11.983	12.6761	12.2066	12.2238	12.4198	12.3764	15.4721	12.2143	12.1891	11.8912	11.7472	11.7999	11.624	12.0264	12.806	11.9611	12.2214	11.5661	12.1815	12.3501	12.3113	12.0023	11.8017	12.0151	11.5501	11.9135	11.914	11.8957	11.8427	12.133	12.046			0.248718	0.803357	0.101584	0.581512
13.9266	13.7318	14.0294	14.3238	13.969	14.2931	13.7395	14.6703	14.3955	14.3049	13.0406	14.461	14.3827	14.2313	13.9317	14.3376	14.3362	14.1373	14.1042	15.103	14.1584	14.0739	13.7503	14.358	14.2609	13.1536	13.9469	14.0781	13.8188	13.8728	13.6153	13.248	14.1659	13.3891	13.8497	14.0327	13.9898	14.0325	14.3287	14.1084	14.1295	13.9167	13.9135	13.7489			0.0306053	0.965389	-0.00997631	-0.0858996
11.3442	11.1266	10.9403	11.1072	11.4887	11.9252	12.246	11.6359	11.9377	12.3951	11.1122	11.4811	11.7596	11.1444	11.4348	12.2207	11.6953	11.9077	11.2262	15.5	11.2362	11.5211	11.4423	11.0657	10.7799	10.4472	11.8629	12.0118	11.0356	11.9437	13.1978	11.4782	11.5801	11.6402	11.9283	11.0371	11.1762	12.0316	11.2589	11.3451	11.3936	10.7185	10.9798	11.2632			0.76979	0.434152	0.327802	1.39648
14.0696	12.0868	12.2729	12.8162	13.0667	11.5688	11.4126	11.7997	11.427	11.1452	12.2452	11.2786	11.2475	12.4774	11.5884	18.1844	12.6249	11.9545	11.1322	16.1663	13.0084	12.7718	12.0442	12.3429	12.0583	12.994	12.4118	13.1174	12.0466	12.4756	14.2198	12.4081	12.8725	12.1787	15.8231	12.6081	12.1971	13.2646	11.4393	12.7328	12.8056	11.5926	11.3871	12.7432			0.571193	0.573994	-0.460579	-1.12157
14.0383	14.2907	14.0013	13.5117	13.7119	13.9269	13.6572	14.066	13.3713	14.122	12.9789	13.3925	13.2939	13.8732	13.1546	14.2531	13.7876	13.8874	13.3031	16.4774	13.9198	13.5835	13.3373	13.7861	13.8356	12.9345	13.2241	12.8597	12.7999	13.1175	12.2005	12.9517	13.1775	13.3207	13.4874	13.4891	13.6346	13.355	13.6223	13.4441	13.2909	13.6642	13.3884	13.4688			1.0313	0.302455	-0.312737	-1.71863
11.5214	10.9317	10.8755	10.9432	9.56875	10.4476	10.6137	10.3315	9.36016	10.2485	9.44696	10.5916	11.1976	9.67337	11.4308	10.4562	9.98496	9.95366	9.85434	10.0356	10.2307	11.3621	11.5301	11.4335	11.4151	9.20954	11.3824	9.73596	10.2239	11.0912	12.9537	10.5952	10.5399	10.9734	10.8075	10.7035	10.5355	11.6649	11.0353	11.6684	11.6896	11.2567	11.0382	11.9684			1.62447	0.112148	-0.52951	-2.34651
11.8216	11.6246	11.974	12.0694	11.5558	12.0601	11.4374	11.6556	11.8451	12.2332	11.9851	12.1532	11.7153	12.0056	11.5234	11.7865	11.8627	11.8121	11.9644	13.9973	11.4158	11.6178	11.1836	12.1219	11.8957	11.5671	11.702	12.0508	11.4584	11.9055	10.352	11.5874	12.326	11.9102	11.7291	11.3366	11.8747	12.2083	11.6987	11.9654	11.9681	11.8222	11.7807	12.0728			0.228232	0.82503	-0.0777924	-0.541176
12.0113	12.7387	12.1222	11.5376	12.8185	13.2435	15.0313	14.66	15.5352	13.3394	14.8008	14.2598	14.0374	14.1667	12.9062	14.2754	14.2911	13.0683	13.8992	9.35528	12.8708	13.8135	15.8401	11.3146	12.9984	13.2384	10.0516	12.2003	14.7464	14.1518	11.56	12.5757	11.9883	13.4803	12.858	13.4227	11.7175	12.4093	12.7951	12.0067	12.7541	12.0841	14.0094	11.9022	+	green_red	2.95657	0.00685714	1.26071	3.50332
10.279	10.7772	10.4707	10.8845	10.8581	11.5528	10.1002	11.0154	11.6388	11.3697	10.9483	11.0412	9.77022	12.296	11.3129	11.6766	11.0747	11.2547	10.9932	9.9198	11.1778	10.4334	11.224	10.4228	11.0182	11.3332	10.5962	10.9675	9.76613	11.6899	7.52866	9.19609	11.5328	12.0662	10.857	9.94837	11.1263	9.63119	10.594	11.3475	10.7725	10.9706	10.9994	10.6099			0.343311	0.733845	0.188272	0.756426
12.0598	9.22584	12.0005	11.923	11.7421	12.0628	12.0983	11.9267	11.9026	11.3417	10.3286	12.189	12.2	12.4492	12.4929	11.934	12.1994	12.1745	12.3609	10.6379	10.3057	12.1099	12.475	12.4787	12.2518	8.4163	9.77339	11.8659	11.4488	11.8958	7.97145	11.5276	12.1175	11.5934	11.6749	12.2984	11.9007	12.2505	11.9947	11.6971	11.6007	11.9256	12.4238	12.28			0.237788	0.813321	0.177008	0.560111
11.8278	12.3951	12.039	11.8449	11.7935	12.1147	14.1193	12.2046	12.904	12.2981	12.374	12.162	12.3694	10.1681	12.2432	12.4375	12.5406	12.5902	12.7636	10.8983	12.339	12.7851	12.6649	11.6454	12.1078	11.2527	8.70017	12.4917	13.2075	12.3916	8.92046	12.1193	12.6405	11.8126	12.0919	12.6657	12.369	13.0361	11.8865	11.2691	11.8399	11.9379	12.4315	11.9706			0.588842	0.563039	0.328051	1.14736
13.6143	13.4408	13.7043	13.5707	13.5099	13.7823	13.9118	13.9214	13.7148	13.7614	13.573	13.6141	13.5792	13.5609	13.732	13.8435	13.4396	13.209	13.5216	14.0563	13.3799	13.3355	14.1016	13.3858	13.6083	13.414	13.6737	13.402	13.6146	13.5594	13.0934	12.9584	13.6281	13.6325	13.3122	13.615	13.7569	13.6749	13.5573	13.4812	13.6535	13.4132	13.6944	13.3942			0.0334302	0.964612	-0.00639337	-0.0935491
11.5873	12.2079	11.6763	11.4597	11.9851	11.279	11.2632	11.5286	11.9068	11.5399	12.3933	11.9367	11.7261	11.7752	11.5217	11.5299	12.1284	10.1661	12.0755	12.8948	10.9855	11.3269	11.518	11.7337	11.3756	9.3573	11.5775	12.0653	11.8307	12.071	11.6377	8.69143	11.81	11.8499	11.4574	11.4061	11.2562	10.0133	11.6081	11.1059	11.1901	11.4309	11.5481	11.78			0.288212	0.772231	0.146159	0.656667
14.3204	15.1181	15.3314	14.7478	14.62	14.7132	15.3678	15.409	15.4024	14.8287	15.1921	15.3263	14.4382	14.8536	15.3114	14.8473	15.1215	15.3115	15.5427	16.1973	14.593	14.2571	14.8984	14.404	14.7378	13.8837	14.8547	15.102	14.8047	15.4018	13.0742	14.4199	15.8299	15.2539	14.3787	14.2079	14.242	14.0618	14.3205	14.7511	14.7969	15.0024	14.7551	14.8757			1.51919	0.132033	0.358649	2.24265
10.8415	8.95491	11.2551	11.897	11.2833	10.3065	10.043	10.5815	9.93389	11.1808	8.98088	10.9148	10.3481	10.354	10.5337	10.9569	10.0634	11.2862	11.2132	9.66895	11.3373	11.7415	11.5736	10.9064	11.1702	9.34886	11.3318	9.99359	10.7839	12.0988	10.105	11.3851	10.9671	10.3456	10.3234	9.80671	11.4248	11.5615	11.304	11.5391	11.8224	11.6789	10.6804	11.0701			1.02942	0.300902	-0.389868	-1.71643
11.071	10.8367	11.4027	10.8919	11.3712	10.8484	11.6902	10.9113	11.302	10.836	11.5348	11.2701	10.9273	11.8251	10.9827	11.4014	11.8077	11.4008	11.2082	12.0965	11.3065	11.2562	11.0804	10.9391	11.1653	11.5029	11.7389	11.1844	11.8336	11.4455	8.44918	10.8289	11.3592	11.1212	11.2261	11.1053	11.3588	12.0762	11.4578	11.5314	10.897	11.1172	11.2654	11.3409			0.45951	0.641738	-0.155045	-0.950834
11.4239	12.6091	12.4416	12.1077	12.0303	12.1684	13.0546	12.1432	12.7249	12.0402	12.61	12.6827	11.8599	12.8155	12.0658	12.3732	12.9734	12.2146	12.6123	14.167	11.9703	12.5723	12.1264	12.3201	12.1364	12.0727	12.1115	12.6907	12.7834	12.5286	12.8613	12.1651	12.0173	12.0345	12.4626	11.6661	11.8066	11.5865	11.6147	11.7093	11.9855	11.7511	12.1994	11.6821			1.64058	0.111692	0.33755	2.36217
12.1346	11.2891	12.4003	11.9569	11.8667	12.3386	12.8281	12.5142	12.4165	11.9205	12.694	12.0671	12.0702	12.1295	11.9548	12.034	12.1006	12.0993	12.0086	10.4996	12.1381	12.3567	12.8769	12.7595	11.8194	11.7994	11.4238	11.5783	9.90313	11.7237	11.4565	11.6961	12.0611	12.2741	11.5941	12.2454	11.8427	12.1668	12.0252	11.9091	12.0143	11.8753	11.9226	12.2942			0.0638555	0.960694	0.0280847	0.173278
11.7795	11.7811	11.5621	10.5857	11.6902	11.7014	12.7062	10.7619	11.092	11.3166	11.6537	11.666	12.1646	11.9024	11.2665	12.5046	11.133	11.3324	10.4745	9.8176	8.90614	10.6879	11.6018	11.2249	11.0102	8.75076	10.9027	9.31842	12.2893	11.0572	8.12545	10.8827	11.2452	9.58706	9.92063	11.7233	11.1988	9.71088	11.2526	9.63161	10.0041	10.2397	10.8944	9.61591			1.02301	0.304351	0.521377	1.70896
11.6472	11.7092	12.1501	12.4321	11.3882	12.5936	11.7299	12.6977	12.5521	12.4888	11.6297	11.9437	11.9589	11.3007	12.6584	12.2285	12.0666	12.5426	12.277	14.5257	11.1412	12.2349	12.9073	12.5233	12.7578	11.8459	12.2281	12.0847	12.5063	12.1364	9.9845	11.0619	12.2831	12.8657	12.1264	12.7328	12.4642	11.56	12.4102	12.3514	12.0662	12.7337	12.7367	12.3532			0.579846	0.568786	-0.229717	-1.13426
9.77078	11.4522	11.7554	11.5047	11.0806	10.2719	11.5866	10.3447	10.6771	10.2806	11.2177	10.9114	11.3474	10.0908	10.6523	11.2163	10.0042	11.4669	9.94267	13.6417	10.2083	10.6133	10.4468	10.6159	11.2041	10.7979	9.9248	10.2315	9.54099	10.7795	8.33346	9.33212	10.2049	11.6729	9.90007	10.6392	10.9244	11.2816	11.149	11.1604	9.51925	10.8282	10.5969	10.709			0.851218	0.389052	-0.376345	-1.50092
11.8711	12.0422	11.9656	11.4031	11.9267	12.309	12.5825	12.4634	12.1825	12.3223	12.2952	12.0249	12.1234	12.1133	11.5377	12.4912	12.2894	11.9224	11.7393	13.8317	11.8389	11.6839	12.0292	10.9625	11.5298	11.1384	11.8763	12.0053	12.04	12.3129	10.6972	11.6854	11.8126	12.105	11.6495	11.5036	11.4557	11.8999	12.0759	11.722	12.1758	11.8547	11.9813	11.8466			0.83267	0.40218	0.21265	1.47749
11.6228	11.1047	11.0842	11.3363	10.7817	11.4088	10.9969	11.1762	11.2783	10.9757	11.4323	10.5321	11.3904	11.4011	11.1203	11.1799	11.1185	11.4953	11.3505	9.54072	11.7638	11.4635	11.8281	10.8157	10.7771	10.2896	11.382	11.1235	11.5543	11.5087	11.1104	11.6392	11.0041	11.3223	11.476	11.4548	11.4382	11.3436	11.0947	10.8996	11.2406	11.218	11.6694	11.9197			0.143495	0.894837	0.0461421	0.362726
12.0298	11.3914	12.002	11.9988	13.1815	11.7295	11.6519	11.3292	10.1451	11.7601	11.6925	11.4185	12.2076	12.1161	11.2391	11.8251	11.9055	11.9833	9.85119	13.4453	12.1031	9.71753	10.8061	12.2203	12.0752	8.45718	11.951	9.528	11.128	12.2005	9.49185	9.39993	11.3506	11.653	11.9345	11.0508	11.9865	9.69686	12.0184	12.1465	11.4339	11.6547	11.6677	9.79238			0.437815	0.654239	-0.291987	-0.915976
9.63354	9.52714	10.7114	10.7291	9.84871	10.3883	10.7498	10.6344	10.9327	10.4699	9.70769	10.2985	10.9057	11.3168	9.8325	11.4298	10.9405	10.3509	10.7621	10.4524	10.0156	10.8472	10.7558	11.0821	9.82259	8.96642	9.13204	9.90536	10.0967	11.3446	9.99961	8.60463	10.4682	10.0285	9.75281	10.0559	10.2734	9.44263	9.71328	10.4459	10.7337	10.3182	10.3924	9.73689			1.09595	0.270526	0.332647	1.793
11.8375	11.1787	11.3744	11.8163	11.2569	12.274	11.1391	12.1215	11.5596	11.9597	10.3563	11.7718	11.4245	10.9899	11.8468	11.995	11.1178	10.9826	10.8484	14.7681	12.1458	9.16099	11.4537	12.1938	12.1255	11.3432	11.6173	10.59	11.2219	12.1088	7.86195	11.4411	10.8441	11.6279	11.5899	11.585	10.8058	10.0619	12.0867	12.3061	11.9882	12.1747	11.8292	11.7995			0.832796	0.403606	-0.431831	-1.47765
9.46861	12.3738	9.43356	13.0154	9.95144	11.1965	11.723	13.795	13.8394	12.7276	14.5045	11.5354	11.4277	13.9305	15.4295	12.4587	12.9801	15.4023	14.1572	11.1539	16.0031	16.6336	14.6318	9.61163	13.6603	14.6546	9.46018	14.1375	13.5516	15.1126	13.0108	13.3861	12.3586	9.09299	15.1926	8.97053	9.70453	14.1116	15.5416	12.3874	12.4551	11.3928	14.9268	12.9771			0.487489	0.61519	0.6221	0.994926
12.4455	12.3383	12.2023	12.3953	12.3796	12.0666	12.0916	12.028	11.9423	12.2563	12.3612	12.0135	12.3287	12.247	12.3469	12.6193	11.9441	11.8971	12.0011	14.8853	11.8041	12.1303	12.6357	12.428	12.4856	12.0631	12.5178	12.5557	12.2595	12.4037	10.9591	11.5709	12.6063	12.3141	12.5702	12.5235	12.8387	12.14	12.1973	12.3924	12.3043	12.2855	12.1062	12.5213			1.49115	0.135438	-0.326496	-2.21452
13.9416	13.7621	13.8621	14.0506	13.9448	13.5854	14.0597	13.7052	13.6625	13.4609	13.3508	13.3536	13.6208	13.0259	13.9994	13.5251	13.4575	13.3829	13.4077	13.3307	13.1415	13.9729	13.5734	13.8312	13.8458	13.3819	13.8491	13.0674	13.3047	13.5528	12.1719	12.9088	13.2875	13.4286	13.6356	13.7222	13.9035	13.7727	13.6191	13.9286	13.7562	13.7603	13.6293	13.6004	+	green_red	2.96727	0.00658824	-0.334969	-3.51181
9.91082	10.7603	10.8445	11.0588	12.0819	11.8262	10.8107	11.7032	12.3582	12.1738	10.3298	11.3297	10.6546	10.0944	11.7253	11.3948	10.2891	11.8332	11.3212	12.6595	11.866	11.98	11.7452	9.37237	11.3289	10.6984	12.7848	11.2455	12.1027	12.4305	8.7323	12.0941	11.8095	12.5193	11.2657	11.2518	10.6993	10.8539	11.2139	10.9416	9.66749	12.4185	11.9962	12.5993			0.0883699	0.939679	0.0660708	0.234304
12.6067	12.263	12.3009	12.1616	12.0314	11.4958	11.1563	11.5759	9.15413	11.7133	9.4289	11.1268	9.35479	11.7282	12.331	10.8722	9.31212	9.866	11.484	11.4188	12.1785	9.63232	10.2349	11.9893	12.3126	8.97003	12.1785	11.6957	10.1933	9.76652	11.9899	11.4731	11.1281	11.6653	11.2559	12.4861	12.7882	13.1288	12.8976	12.1592	12.9275	12.348	11.1361	12.1969	+	green_red	2.66488	0.0124348	-1.01429	-3.26807
12.2655	12.3882	12.3803	12.6657	12.4674	12.1631	12.4388	12.2634	12.1364	12.3084	12.2203	12.3869	12.303	12.5879	12.3135	12.4393	12.739	11.6526	12.4089	11.3662	11.9902	12.4834	12.5288	12.3343	12.4138	11.9288	12.627	12.4412	12.2699	12.4402	11.5355	11.6478	12.3675	12.4851	12.0599	12.2466	12.3766	12.9445	12.3003	12.3275	12.4698	12.2224	12.3192	11.8453			0.16223	0.882899	-0.0380158	-0.403966
11.2872	9.31058	9.57602	11.657	11.8322	11.1383	9.50146	11.2859	9.66178	11.546	9.6657	10.7002	11.04	10.5674	11.0468	11.1529	9.88407	10.545	10.9229	12.41	11.3563	9.92603	10.61	11.2396	11.2123	9.10964	8.91288	10.8175	10.1624	11.3068	8.92461	8.83108	9.80566	11.1611	11.5828	10.2274	12.5873	10.317	11.1034	11.4265	11.7384	11.338	11.0136	10.4672			0.861755	0.383016	-0.419704	-1.51413
9.64494	9.72968	11.227	11.025	11.3149	11.1478	10.6562	11.872	10.9198	11.2554	11.3826	11.8376	11.5414	9.91386	11.554	11.447	11.977	11.2832	11.6799	10.0992	9.76741	9.46302	13.2759	10.3598	11.7848	11.209	9.40735	12.1561	9.74882	9.04578	8.5959	10.8114	11.6392	9.32214	9.42622	9.63742	11.6758	10.2009	10.2509	10.9635	8.7382	11.2662	11.0991	9.73305			0.807193	0.411173	0.450967	1.44497
11.8181	11.6488	9.33791	10.4218	10.5708	10.9814	12.4185	12.9298	12.624	11.393	12.9929	11.7269	12.7314	12.4509	10.6604	12.2405	12.3379	11.3242	12.1798	11.8127	9.17957	10.3129	12.5327	9.61155	9.70174	9.26867	10.9458	9.953	12.6329	12.1367	12.6434	8.42246	11.0705	11.5259	11.3685	12.1335	9.85058	10.0461	9.65823	9.05401	9.60238	10.1818	11.8527	11.6303	+	green_red	3.22276	0.00372414	1.23456	3.71218
11.3321	11.2092	11.6475	11.3018	11.3947	11.1901	10.8909	11.1297	11.5837	11.6128	9.68865	10.9231	11.603	11.7615	11.0362	11.3927	11.819	11.2451	11.5215	11.8407	11.5578	12.0996	11.0877	11.689	11.467	11.3009	11.2749	11.6089	11.5054	11.5105	8.90768	9.57171	11.3892	11.6478	11.8789	11.2117	11.247	9.48378	11.3549	11.3441	11.8042	11.3393	11.1131	11.2502			0.639173	0.526382	-0.236909	-1.21933
10.4682	9.182	10.1645	10.2293	9.82227	9.99529	10.3382	9.70623	9.65098	10.9875	11.0031	10.5571	10.5246	10.6977	10.968	10.338	10.3575	9.27159	9.91857	9.7926	10.7836	9.97962	10.824	10.194	11.4438	10.7455	10.0213	9.31493	10.9333	10.0814	8.47161	9.51064	10.7819	9.29219	10.8533	10.4899	10.4481	11.6642	10.6293	10.3655	10.9862	10.5343	9.89627	10.2079			0.896521	0.377478	-0.294266	-1.55729
12.7116	11.7816	12.4485	12.0964	12.0401	12.4062	12.1687	12.8458	12.7793	11.179	11.242	12.334	10.8022	12.7155	11.2726	12.914	12.1434	11.0081	12.7998	9.67728	11.8504	12.4366	12.2123	12.1451	11.8377	8.70611	12.5224	12.8535	12.621	11.9956	11.0585	10.9029	13.3248	11.8284	11.2523	11.8429	11.4364	12.1212	11.8875	12.1564	12.5721	11.6507	11.5101	12.2318			0.514351	0.602265	0.268765	1.03639
10.124	10.22	10.7156	11.2716	10.4306	10.3491	11.5566	10.6414	10.4874	10.6013	10.4471	10.6289	10.3528	10.9906	10.2791	10.1047	11.6586	11.0414	10.2523	10.267	9.374	11.7134	10.4454	10.7422	9.09526	10.6761	9.6064	10.0953	9.06876	10.0879	7.99003	9.17596	10.2275	10.9939	11.0249	10.1772	11.1946	10.1215	10.7923	10.611	11.0129	10.2104	10.0306	10.9057			0.26417	0.791021	-0.133142	-0.611309
11.3831	11.5924	11.6562	11.6002	11.297	11.0162	11.8165	10.8925	10.6805	10.8573	10.8516	10.6861	11.4316	12.0049	11.4792	11.4312	10.4818	10.7875	10.9872	9.80847	11.8357	12.0932	10.6164	11.7997	11.6385	11.2044	11.4141	11.2097	9.02034	10.6536	7.45542	9.58172	10.5643	10.3401	11.1124	11.3078	11.9632	11.827	11.6488	11.8491	11.7732	11.395	11.2277	11.4414	+	green_red	2.7455	0.0105455	-0.778295	-3.33383
11.0692	11.8398	12.3157	11.4771	9.62533	12.2863	11.2526	12.1055	12.0155	11.5888	9.80739	12.327	11.9239	11.7926	11.4908	11.5074	12.1152	11.7704	12.32	14.6162	9.06775	9.93737	11.2969	11.7213	9.22134	9.64176	10.9272	11.5148	11.4997	11.8485	8.0206	10.7045	11.9306	11.8479	9.20664	11.8852	11.7777	11.5296	11.0326	10.1435	11.6665	11.734	11.5095	11.2586			0.689788	0.482954	0.442851	1.28952
12.3037	12.2226	12.2685	12.2135	12.3887	12.55	12.3159	12.5962	13.289	12.7129	12.4484	12.1827	13.1259	12.926	12.7909	12.4685	12.222	12.4618	12.8319	10.1091	12.7438	12.3702	13.2405	12.4791	12.3703	12.2548	12.1322	12.7937	12.6867	12.4579	11.2772	12.3175	12.557	12.3348	13.0149	12.7536	12.2793	12.413	12.6253	12.191	12.1602	12.4856	12.7597	12.851			0.54981	0.580456	0.165069	1.08992
12.2934	12.0779	12.168	12.1974	11.6556	11.9397	12.05	11.5075	11.4981	11.9112	12.2018	11.7659	11.5805	11.9414	11.9892	11.7705	12.4552	12.2784	11.5964	12.7611	12.1696	12.3442	12.1694	11.9024	12.0914	12.0234	12.0572	11.6637	11.8215	11.7608	12.2578	12.5545	11.6046	11.5287	12.3687	11.9021	11.8969	12.1343	11.9309	11.74	12.3188	11.8727	11.7017	11.9936			1.4762	0.139446	-0.187584	-2.19943
12.8765	13.1621	12.4435	12.9928	12.9738	12.8298	13.3656	12.6556	13.0603	12.8608	12.9977	12.8863	12.951	12.5832	12.7224	12.9986	12.7914	13.0785	13.1545	15.0729	13.1556	12.8337	12.5735	12.29	12.8625	12.6384	13.1825	13.1966	13.0326	13.2856	14.0399	13.4153	13.4917	13.1193	13.4326	12.4188	12.703	12.5477	12.9908	13.1218	12.6495	12.9524	12.8003	13.2512			0.405857	0.674865	0.118929	0.863487
10.1466	11.518	10.9142	10.6753	11.0306	10.9108	10.775	10.7989	10.2942	9.83709	11.0468	10.2605	10.1761	11.5	11.0826	11.1122	10.4306	11.0469	11.9807	10.8224	9.75586	11.1411	10.6097	11.3593	10.6296	9.43943	9.24187	8.948	9.43369	10.5677	9.34279	9.38957	9.26332	10.4685	10.6166	10.9936	10.3874	10.1629	9.11108	10.602	10.2482	10.0802	10.9131	10.9652			0.147562	0.89717	-0.0814282	-0.371773
11.8749	11.4235	12.1466	11.6533	11.5595	11.9273	12.1853	11.9772	12.1443	12.0715	11.9775	11.8921	12.1595	11.8645	12.1377	12.3732	12.6423	11.8656	11.964	13.3985	9.95802	12.3134	12.3337	12.1779	11.9108	11.2522	11.9266	11.9964	9.71455	11.6626	10.9918	11.2846	12.2359	11.5389	11.3845	11.9398	12.0379	11.483	11.818	11.7003	12.03	11.5214	11.6073	12.385			0.0381455	0.969225	0.0194592	0.10622
13.1738	13.8519	13.4668	13.257	13.5164	13.8916	13.7012	13.5444	13.467	13.6731	14.4181	13.7765	13.4728	13.6433	13.7562	13.6258	13.9488	13.5495	13.692	13.994	13.2652	13.4428	14.0499	13.5714	13.8382	13.0503	13.7806	13.4899	13.5645	13.4396	12.3502	12.6917	13.9344	13.9879	13.2957	13.471	13.584	13.7673	13.4378	13.3779	13.6375	13.2541	13.3522	13.1861			0.421741	0.663607	0.0955864	0.88975
11.9563	12.0476	12.1441	12.1919	12.4567	12.2551	12.4315	12.2409	12.5738	12.1278	12.2277	11.9279	12.0833	11.963	12.3305	12.2004	12.0209	11.8857	12.4447	12.669	12.0957	12.2967	12.4011	11.9731	12.2309	11.6296	12.5794	12.3479	12.3022	12.1233	10.7567	12.0538	12.2881	12.2933	12.2984	12.0012	12.3385	12.1365	12.2228	12.3035	12.2947	12.3466	12.1942	12.5274			0.521936	0.597615	-0.0949348	-1.04796
11.4521	10.2462	11.4079	11.4503	11.465	11.5075	12.0416	11.5313	11.541	11.1242	9.7693	10.905	10.0582	11.3133	11.0345	11.4007	11.0796	10.7739	11.3531	9.63314	10.4575	11.7047	11.2156	10.7642	11.4757	9.42638	11.7301	12.863	12.2438	11.3802	7.85982	11.4144	10.666	11.6771	11.0017	11.5362	11.9937	12.1838	11.3236	11.2448	11.4823	11.2206	11.2234	11.2563			0.0703289	0.955578	-0.0485206	-0.189654
12.6381	12.663	12.8125	12.9692	12.7066	13.1094	12.7231	13.2589	13.4495	12.9672	13.1673	13.1068	12.6627	13.2082	12.9088	13.6273	13.2544	13.2316	13.4386	13.8819	13.0865	12.5509	12.7692	12.9631	13.2169	12.1641	12.6364	13.4977	13.0829	12.9952	12.4998	12.6386	13.6535	12.962	12.6903	11.9597	12.6235	12.8358	12.7597	13.2055	13.0057	13.231	13.1296	13.0246			1.77304	0.0860215	0.267497	2.48885
12.1003	11.3451	11.7419	12.2074	11.9922	12.0837	10.8076	12.3641	11.8998	11.5046	11.841	11.8148	12.0449	11.0809	12.2887	12.181	11.455	12.0426	11.8212	13.2132	11.6807	12.1336	12.3843	11.8672	11.4043	12.0322	11.9065	11.1602	13.1949	11.866	9.92966	11.0076	12.5449	11.7398	12.3275	12.302	12.1037	10.9712	12.1043	12.3062	11.9472	12.0038	12.0993	11.6394			0.787793	0.424251	-0.245565	-1.41994
10.6887	10.347	10.9531	9.58635	10.6558	10.318	9.18004	10.4408	11.075	10.8352	9.86199	10.7729	9.709	10.3643	11.9521	9.69809	9.86027	10.7228	9.5789	12.5854	10.1334	11.4179	10.7291	10.7144	11.5088	8.96842	9.40545	9.28435	12.1629	8.82965	8.69893	9.28177	10.3219	11.0754	11.1552	10.6421	11.2215	11.0412	10.9488	11.4561	11.9032	11.4516	10.9088	11.3609			1.83257	0.0756404	-0.668504	-2.54462
12.3439	11.6615	12.0101	12.0657	12.0072	12.3385	11.9977	12.4916	12.4471	12.0723	11.2453	11.7842	11.5039	11.9512	12.5949	12.5148	12.0004	12.5289	12.6495	12.6394	11.9025	11.9575	12.8151	12.6733	12.3436	12.356	12.3513	11.2985	11.8329	11.732	11.4294	12.4389	12.6952	12.3737	12.2096	12.8708	12.4043	11.7932	12.3932	12.2659	12.4728	12.5105	12.8269	12.6766			1.2339	0.223371	-0.236822	-1.94607
11.3383	11.5157	11.7042	11.7333	11.6158	11.6495	11.8846	11.5735	11.5404	11.7365	11.7461	11.5456	11.4177	11.7265	11.7011	11.5628	11.4091	11.7092	11.449	14.494	11.6594	11.5745	10.9082	11.3437	11.3667	11.5795	11.679	11.5242	11.419	11.7908	10.4209	11.3913	11.6244	11.5438	11.6243	11.3562	12.0081	11.7944	11.7924	11.5744	11.7996	11.8058	11.5844	11.8274			0.624149	0.535803	-0.183945	-1.19808
13.1723	13.3965	13.4357	12.96	14.9248	13.8428	13.504	13.5752	14.2396	12.8034	12.6067	13.6337	13.4342	13.384	13.8014	14.0893	12.8295	13.587	14.03	15.6556	14.7878	13.7129	12.9606	14.0508	14.111	13.6573	14.4451	14.972	13.7081	12.8357	11.5703	13.9945	14.2116	12.4341	12.222	11.4111	12.782	13.771	13.0447	14.7215	14.5493	14.3534	13.9485	13.9409			0.488118	0.615827	-0.259435	-0.995906
11.6339	11.3692	11.8449	11.5572	11.6907	11.6746	12.4869	11.9284	12.4494	11.8167	11.8296	12.5864	12.4125	11.3055	11.7523	12.1471	12.0244	11.5887	11.3773	11.2882	11.2116	12.1387	12.1224	11.9896	11.7817	11.0413	11.8423	11.8801	11.7191	11.0857	6.61263	8.81876	11.2839	11.6941	11.1779	12.1263	11.762	11.7625	11.5391	11.4237	9.46923	11.6765	11.8589	11.1672			0.114898	0.916102	-0.0912396	-0.297512
10.6353	10.6576	10.7593	10.7686	11.6913	10.9266	11.1817	11.2739	11.6029	10.8573	12.1966	11.2708	10.7966	10.8772	11.6645	10.8492	11.0501	11.0228	11.3573	10.7488	11.8684	11.1419	10.603	11.2418	11.5161	10.8414	11.395	12.0655	11.3456	10.8918	7.57594	11.6058	11.4564	11.3791	10.6922	11.4386	10.9462	9.54046	9.82288	11.5175	10.5258	11.102	10.5747	11.5582			0.340475	0.73535	0.168481	0.751422
12.4101	12.2028	12.2765	11.9333	12.0549	11.2707	12.179	11.7599	11.2873	11.6899	12.061	11.6826	11.9983	12.3404	11.8563	11.6667	11.4888	11.3614	11.2581	10.6925	12.5655	12.0201	11.8929	11.6775	12.1304	11.6476	11.6419	9.15517	12.1069	11.9056	9.66038	8.95665	11.499	10.88	12.1208	12.3453	12.6104	12.4178	11.998	12.1997	11.8062	11.8044	11.6275	12.2018	+	green_red	2.4896	0.0196296	-0.675705	-3.12289
10.5984	9.20323	10.2973	10.2451	10.4184	10.4968	11.1879	10.594	9.89563	10.9963	10.6103	10.2026	11.095	9.90707	10.5323	10.5135	10.8463	10.5711	10.7101	12.4186	10.7513	11.3813	10.7508	10.7527	10.7958	9.70053	10.6141	10.914	11.012	11.2536	8.10813	9.41967	9.78578	9.70395	10.7825	10.3001	10.5409	10.7212	11.3097	10.7569	10.1158	10.6239	10.3143	10.4287			0.491939	0.616154	-0.203038	-1.00185
11.1553	12.1267	11.3418	10.8739	12.2136	11.7884	12.3435	11.8879	11.4796	12.1373	12.3283	11.7048	11.9612	12.5378	11.9571	12.3457	12.668	10.9684	11.7836	14.0308	12.0837	11.4999	12.1053	11.5033	11.4196	11.1053	11.9207	11.9285	11.9904	12.1045	11.7703	9.0666	11.4644	12.3488	11.3911	11.303	11.4889	9.49729	11.1649	11.3269	11.5262	10.9716	11.2678	11.6481			0.749054	0.446366	0.316198	1.3692
10.8703	11.8052	11.682	11.4628	11.9357	11.7555	12.0333	11.497	11.7867	11.7428	12.3785	11.6049	10.5612	12.0231	11.9773	11.7304	11.6036	11.4125	12.4683	14.0257	11.7049	12.2567	11.7727	12.1276	12.0016	8.42434	12.1135	11.6632	12.4454	12.0926	8.88869	12.1192	11.9686	12.0437	11.1645	11.6172	11.6648	11.5545	10.9701	12.1984	11.5148	11.8717	11.4587	12.2682			0.0448441	0.971646	0.0321632	0.124015
11.1087	11.5787	11.2658	10.8908	11.7663	11.088	12.2599	11.1145	11.1486	11.4534	11.6892	10.8823	11.9206	11.945	10.9675	11.301	10.97	9.97539	10.7535	13.3824	9.45567	10.3309	11.7263	11.0827	11.5643	9.43667	11.7227	11.6344	11.92	11.9012	8.35156	11.3578	11.2539	11.722	11.0452	11.2545	10.8655	10.3902	11.3019	10.8734	10.6616	10.9829	10.862	11.3039			0.239529	0.811589	0.138953	0.563539
10.7315	11.1649	10.735	10.764	11.5269	11.3843	9.38869	10.6046	10.2609	11.3062	11.4847	10.9475	11.3434	10.0904	9.86449	11.0291	11.0591	10.168	9.53622	12.3474	11.0872	9.96578	10.3948	10.4552	11.0733	8.90792	9.81318	9.87009	11.1381	11.838	9.08097	11.323	10.3982	11.1489	10.8713	10.908	11.0887	11.1805	10.9329	11.5087	11.0226	10.1543	9.95259	10.469			0.204414	0.84595	-0.109895	-0.493005
11.934	11.7751	11.9823	11.6783	11.4491	11.2866	10.4423	11.5599	11.7587	10.8346	11.6956	10.8708	11.1598	10.1077	11.1982	11.3826	10.2182	11.2263	11.2958	12.4761	11.6787	10.1472	10.8934	11.6114	11.6332	10.7723	11.3463	11.8592	11.2961	11.5186	9.66927	11.3061	11.6697	11.4247	11.8787	12.2494	12.1693	11.5809	11.5599	11.46	11.3724	11.8154	11.3184	11.8298	+	green_red	2.1268	0.0432941	-0.459407	-2.81123
13.8993	13.3803	13.576	13.6342	13.368	13.5587	13.773	13.7217	13.8628	13.7225	13.566	13.6876	13.6445	13.4483	14.0212	13.5688	13.4536	13.7149	13.6978	14.6776	13.3627	13.8135	13.9885	13.695	13.6219	13.4035	13.7673	13.4962	13.1835	13.3487	11.9028	13.2104	13.4284	13.5166	13.5373	13.5895	13.6842	13.7899	13.6404	13.4683	13.6146	13.6862	13.5206	13.3531			0.805288	0.41173	-0.153977	-1.44252
10.6377	10.4044	11.3445	11.089	11.3799	11.4332	10.294	11.5835	10.3515	9.84976	10.4856	11.3984	11.1856	11.8004	12.4667	11.4574	10.7792	11.5958	11.0708	11.4062	10.9252	12.1582	12.5989	12.7419	10.9671	11.3826	11.5084	10.5164	9.81858	10.3713	8.67132	9.06393	11.1303	9.96251	11.0217	10.9282	10.9717	11.1684	10.0399	10.688	10.8379	10.7349	10.7258	9.53668			0.827541	0.404716	-0.367614	-1.47098
11.5404	11.3706	11.8529	12.1315	11.3742	11.649	10.9204	11.8279	11.9645	11.4043	11.3256	11.3212	11.425	11.8898	11.822	11.3736	11.5692	11.8129	11.9935	11.3802	11.8887	12.0528	12.5134	11.4766	11.4725	11.6663	12.2041	11.2358	11.4595	11.268	9.27323	11.6595	11.803	12.0839	12.1132	11.9475	12.1915	10.7452	11.5266	11.5963	11.8724	11.8625	11.8106	11.4468			1.06331	0.285837	-0.26064	-1.75567
13.2231	13.5444	13.5073	13.4146	13.3515	13.6234	13.5366	13.5711	13.3263	13.075	13.6453	13.5971	13.4288	13.382	13.7756	13.5784	13.6007	13.192	13.3632	12.0015	13.0914	13.5694	13.9027	13.32	13.4592	13.0057	13.121	13.34	13.2517	13.1558	12.1828	12.4855	13.5101	13.2748	13.2982	13.2722	13.3359	13.2218	12.9495	12.9453	13.1855	13.1858	13.1656	12.9548			0.489121	0.617327	0.109852	0.997469
11.9429	9.91012	9.12154	11.7744	9.70601	11.6025	11.774	11.7676	11.1654	11.4253	9.6354	11.673	12.0457	11.4706	12.0109	11.2446	10.2351	9.07268	9.57106	10.6742	9.67832	12.0563	11.389	11.3777	11.0228	10.5142	11.3758	11.3016	11.9718	11.856	7.49064	10.9113	10.8154	12.2664	11.5973	11.7619	12.0856	9.56994	11.5978	11.4367	10.9515	10.7689	11.3251	10.9689			0.0364044	0.968982	0.0317002	0.101555
14.5627	14.181	14.7709	14.3072	13.8896	14.5331	13.7942	13.3782	13.2357	14.4104	13.434	13.9421	13.4316	13.5194	13.6767	13.7935	14.2107	13.8848	13.2108	15.8509	13.77	12.6666	12.9754	14.2466	14.6508	13.64	14.3505	13.6562	13.0697	13.7426	13.5409	13.5432	13.1946	13.3844	13.9099	14.0643	13.9998	14.674	14.0656	14.374	14.2521	14.1114	13.9241	14.3453	+	green_red	2.62547	0.0146667	-0.508761	-3.23569
12.7466	12.5144	12.8086	12.8904	13.1578	12.6823	13.0613	12.6119	12.6267	12.5026	12.6033	12.8113	13.0339	12.9597	12.3415	12.8304	12.9789	13.6088	12.5435	14.2843	13.2776	13.2549	12.1441	13.1678	13.2582	12.0129	13.0243	13.4652	13.0023	12.3754	11.9459	12.9403	12.3001	12.4416	12.8974	12.0673	12.0712	13.4398	12.4605	13.4801	13.4545	13.0622	12.9543	12.7716			0.638243	0.526	-0.175733	-1.21802
14.2779	14.2492	14.0584	14.1587	14.2062	14.4272	13.8765	14.4757	14.8535	14.6242	14.6141	14.654	13.982	14.6559	14.4969	14.6822	14.7558	14.7898	14.5987	10.3239	14.0548	13.8657	14.2989	14.3484	14.3178	14.1429	14.2569	14.1315	14.4086	14.4136	12.1731	14.0582	14.6532	14.764	14.4939	14.6169	14.4351	14.0018	14.2522	14.2439	14.4865	14.2184	14.4228	14.3039			0.738691	0.455538	0.296696	1.35545
13.2428	12.1713	12.6889	12.7267	12.7004	12.8605	13.0601	12.855	9.35834	13.0274	12.3538	13.0472	13.0606	13.0981	12.2272	12.8038	12.827	13.2096	11.5163	11.8294	12.3371	12.8352	12.0791	12.9303	12.9564	10.7571	12.8384	13.0039	12.8097	12.0268	11.7244	12.1206	10.7688	11.8969	12.7578	11.8326	12.1386	13.1664	12.4601	13.0362	13.1818	12.7608	12.6216	12.5317			0.361227	0.717628	-0.182408	-0.787719
12.2311	11.3971	10.9188	11.9594	13.2349	11.5005	12.5164	11.3473	10.3272	11.7171	11.7202	12.0262	10.3013	13.0346	11.5641	9.87239	12.1115	12.1652	12.1239	9.81858	10.1445	13.1631	11.7005	12.6798	12.3271	11.7615	12.983	12.0965	11.7988	11.5316	7.56694	9.08343	12.0676	12.4385	12.6932	11.5012	11.9725	12.1725	11.9414	12.3186	11.8654	11.6495	10.9374	12.692			0.963554	0.335871	-0.53906	-1.63866
9.3117	10.9491	11.5171	11.563	11.7447	11.1915	9.57349	10.9968	11.7523	11.2049	11.7969	11.2124	11.0856	10.6307	11.4194	11.6769	11.5269	11.6419	10.5463	12.7397	11.5845	9.34142	11.349	10.8999	11.9054	10.9442	12.0027	10.8178	11.7042	11.525	12.4508	11.3987	11.5876	11.4652	12.0168	9.97516	9.60322	11.6319	11.3074	11.5517	11.0107	11.2833	11.6475	11.4791			0.192316	0.853682	0.105962	0.467977
11.6513	11.1176	11.1714	11.5402	11.4317	11.6952	11.0114	10.6929	10.7195	11.4546	11.6336	10.5932	11.4108	11.3125	10.5347	11.0839	9.89814	11.2973	10.3106	9.67029	11.9208	9.75763	10.5644	11.1701	11.8786	10.9362	10.1948	11.4688	10.7693	9.20694	6.18653	8.97324	11.1457	10.8801	11.5181	10.7584	10.9452	11.7733	11.2326	11.6792	11.7847	10.911	10.9662	11.7296			1.19486	0.233302	-0.558917	-1.90347
12.2886	14.5307	11.9959	11.6391	11.4836	11.7058	10.6913	11.4791	8.81661	11.1762	12.807	9.70485	11.4957	10.4931	11.3597	12.2475	11.2268	11.0588	11.6879	16.4079	12.1845	11.9611	13.9292	11.0945	9.71669	15.2371	12.938	11.6438	11.664	15.3423	15.387	15.8138	11.0894	9.30085	15.2516	11.7005	12.0428	12.7573	11.8881	10.9125	11.3957	9.58068	12.0887	12.8849			0.721546	0.458545	-0.707453	-1.33254
11.7003	11.5332	11.6671	11.6945	11.9513	11.5048	11.7521	11.7298	11.4308	11.8511	11.7498	11.8975	11.8795	11.8503	11.4385	11.5724	11.5738	11.6332	11.4498	12.3314	11.5345	11.3156	11.733	11.708	11.4377	11.909	11.6039	11.5	11.7888	11.3982	10.3257	10.8896	11.683	11.6671	11.7138	11.6058	11.8819	12.0394	11.8385	11.8052	12.0369	11.7274	11.6834	11.761			1.49484	0.135118	-0.197631	-2.21823
11.1028	10.7205	11.1356	11.6129	11.1071	11.9254	10.963	11.4754	11.5565	11.4647	11.7562	11.3299	11.6214	10.7223	11.3134	11.0625	11.9785	10.7665	11.2756	12.211	9.11907	11.4196	11.4932	11.4377	10.8051	11.5628	11.9287	11.342	11.0933	11.5055	8.68213	11.4098	11.6533	11.2566	11.914	11.4203	11.6758	11.2704	11.5775	11.007	11.2092	11.5023	11.4371	11.5518			0.141776	0.895285	-0.0685464	-0.358884
11.8387	8.8381	10.087	10.5773	10.9457	10.7729	11.2532	10.5063	10.9903	11.0539	9.17978	10.4972	11.0727	11.9675	11.1663	10.6815	12.225	10.9683	11.2344	12.3975	9.07292	11.2755	11.0127	11.155	11.5994	10.5031	9.69146	9.67707	10.4657	10.6388	7.75257	10.5984	10.9565	10.3519	11.1724	10.4033	10.4259	10.799	11.0893	10.855	11.6105	10.6609	10.7665	10.6418			0.134194	0.900105	-0.0901995	-0.341828
10.5211	11.3327	11.2911	11.0803	10.9	10.8317	10.6361	10.8319	11.1568	11.0303	9.24301	10.5548	11.8253	12.077	10.7084	10.847	10.7717	10.6158	10.775	9.77403	9.74055	10.9421	10.7988	10.0228	10.6965	11.2973	9.2247	9.19902	11.863	9.65332	11.0864	10.5796	10.6199	11.3889	11.7605	10.7716	11.2397	10.5596	10.9206	10.7424	11.2068	10.7447	9.23924	9.73925			0.293007	0.7701	0.143508	0.665574
11.4356	10.5173	11.0244	11.0906	10.8578	10.941	10.2519	10.8103	10.8539	11.9717	9.50527	11.3466	11.3421	11.8753	11.4173	11.7591	11.7196	11.7976	11.3229	13.5653	9.78602	10.9444	11.3318	11.6165	11.3637	10.673	11.0966	11.9576	9.25989	11.3737	12.2402	10.2947	11.7298	11.8031	11.6075	11.0818	11.5232	11.5337	11.5029	10.7521	11.6136	11.2182	11.0212	10.7923			0.00402418	0.99775	0.00259802	0.0116289
10.7607	10.6504	9.73092	11.3511	11.2962	11.5252	10.9063	11.031	12.2698	10.673	9.96069	10.7918	10.94	11.8887	12.1236	11.0362	11.0152	12.2801	11.6134	10.1723	11.5632	9.73488	11.2209	11.0598	11.0772	10.8704	11.3045	11.7413	11.1819	10.9788	9.85202	11.5939	11.9688	11.6982	11.2469	10.6962	10.749	9.36415	10.8549	11.4926	11.1558	11.4226	11.5425	11.1496			1.34181	0.18137	0.39919	2.06112
11.9297	12.0755	11.7778	11.9438	11.8125	11.238	9.88612	10.2244	9.0145	11.3531	10.6875	11.0946	9.76994	9.94224	11.7414	10.5382	11.5728	10.3554	9.89633	14.0353	11.3863	12.2239	9.94884	12.2179	12.0625	11.3261	11.8111	11.6191	9.49466	11.1213	11.7299	11.6612	10.9697	11.2607	11.485	11.4075	12.2336	12.3563	11.9282	11.9585	11.9413	11.8988	11.4253	11.874	+	green_red	5.07022	0	-1.14972	-5.06898
11.2145	11.2922	11.2113	10.6742	10.7304	10.6073	9.90361	10.4239	11.0499	10.6531	10.547	11.2683	10.7712	10.3169	10.5549	10.6437	9.61425	9.48529	11.344	9.8516	9.78096	10.0335	10.5338	10.5209	10.7509	11.2106	11.8938	11.1756	11.2038	11.2131	14.9686	10.6782	11.0342	10.0084	11.2761	10.2149	11.2558	11.9795	10.9577	10.6453	10.6471	10.6733	10.9177	10.7462			0.00682629	0.996923	0.00505993	0.0196637
14.5296	14.9999	15.1951	14.3885	14.1463	15.3685	14.5461	15.0331	15.1126	14.4251	14.418	14.667	14.5087	14.4322	13.457	14.9674	14.6147	14.6612	15.7756	9.86651	13.1193	11.9777	14.3084	13.9081	14.3695	12.4039	14.2078	15.3025	14.3337	14.3738	12.534	12.6333	15.7409	14.7039	14.036	14.6671	14.629	13.3962	14.0874	14.663	13.7347	14.1938	13.4706	14.5555			1.51964	0.132933	0.689606	2.24309
12.0547	12.2671	11.0243	10.997	12.0405	11.4834	10.1972	11.9286	12.3912	12.3853	11.913	11.528	11.7405	12.5338	11.8792	12.3625	12.2607	11.2702	12.1632	13.3181	11.3146	11.2731	12.0014	11.59	11.9248	11.3462	12.0608	12.4733	12.2979	12.2349	14.0923	12.104	12.0705	11.4126	11.8018	11.7653	11.8951	11.7312	12.3378	11.9077	12.2278	11.8959	11.8118	11.8114			0.517634	0.600606	0.190982	1.04141
9.52908	9.84835	10.2463	8.99393	11.0187	11.032	10.4218	10.6273	11.3416	11.415	10.2735	10.9311	9.54944	9.92482	9.82693	10.4885	10.2039	11.0746	9.16751	10.1707	10.2954	10.3953	10.5587	10.0859	10.6017	9.40494	11.7238	11.0506	11.0804	10.966	8.69001	9.23603	11.1433	11.3498	9.07535	9.30077	10.1118	10.2975	10.2889	10.6317	10.0555	10.3561	9.67607	11.3775			0.702414	0.472	0.290563	1.30671
11.8761	8.90605	11.4831	11.6485	11.6912	11.2509	11.5667	10.5187	10.3697	11.2452	9.18293	9.28658	9.41121	12.2364	12.0704	9.39927	9.6819	11.7071	9.68945	10.1634	12.1048	11.7647	11.4006	11.7359	9.66042	11.686	12.031	10.1233	10.1061	9.5997	7.59092	11.4365	11.2133	9.87754	12.2386	11.4888	11.4464	10.4846	12.235	9.32533	12.1372	11.4978	12.0133	9.64261			2.00706	0.0538974	-0.885963	-2.70443
13.0641	12.9506	12.8375	13.5187	12.9532	13.2602	13.2691	13.4575	13.8712	13.0761	13.2619	13.4748	13.7453	13.4119	12.5639	13.6387	13.1572	13.0729	13.2952	14.7347	12.7762	13.0285	13.2895	12.96	13.1349	12.7157	13.138	13.3239	13.4062	13.6534	13.9296	13.252	13.6045	13.542	13.6165	13.4561	13.1767	12.9905	13.2149	12.9957	12.9699	13.2715	13.6648	13.0238			1.08415	0.276438	0.198815	1.77956
12.1853	11.7176	11.9053	12.306	12.1221	12.6799	11.6674	12.4427	12.4535	12.3202	12.3289	12.4226	12.4958	12.3902	12.5908	12.2524	12.2104	12.1098	12.2413	12.5039	11.1437	12.1826	12.7852	12.3545	12.0547	11.9809	12.4499	11.912	11.7086	12.0663	9.99137	11.5918	12.5281	12.6589	12.3723	12.1643	12.332	12.9537	12.0595	12.1214	12.3935	12.6091	12.4705	12.0068			0.228498	0.826041	-0.0791402	-0.541705
10.7801	10.668	10.9344	9.49069	10.2393	10.6756	11.5483	11.2685	11.3338	10.9963	9.20123	10.3336	11.3114	11.5103	10.7899	10.8975	10.7956	9.96508	11.0679	13.7611	10.1105	11.4516	11.5952	10.4994	11.2098	12.7384	12.4075	9.282	11.9041	9.29692	12.2064	13.1533	12.1444	11.4944	10.6788	11.2249	11.1231	11.4014	10.9305	10.657	11.4868	10.5314	10.7196	11.6054			0.18865	0.85607	-0.132672	-0.460314
11.536	9.48588	11.8311	11.8274	12.0578	12.2396	12.099	11.439	11.5462	11.8229	12.0835	12.2303	12.2261	12.096	11.5298	12.1096	11.6316	12.1184	12.2096	14.2376	12.5558	11.8806	11.8804	11.8571	11.6577	11.6719	11.4046	12.7731	9.57901	11.5928	10.9497	12.2117	11.4299	12.2214	11.4775	10.6172	11.7558	11.6777	11.4046	11.1059	11.5174	11.9621	11.9426	11.3161			0.261078	0.793582	0.135247	0.605388
10.4168	9.56809	11.1074	8.899	10.7711	10.7117	10.3275	10.7449	9.28828	10.2884	10.1958	10.4862	9.84686	10.5524	10.3504	11.211	10.2171	10.3124	9.3107	12.8288	10.1073	11.0247	10.1399	10.8384	10.4142	9.54547	9.39565	10.545	9.63337	10.1896	12.2826	9.21799	9.4985	9.76735	9.3359	10.533	9.60144	9.9761	8.78886	11.0454	10.2992	10.0041	9.49628	9.80626			0.103536	0.923404	0.0655975	0.270779
9.60921	11.7065	11.7274	11.181	11.4993	11.6865	11.6061	11.953	12.0635	11.7302	11.4887	12.3431	11.4791	11.1463	11.9916	11.8156	11.2818	12.4415	12.7122	10.3384	11.7642	9.58386	11.4617	11.4552	11.7317	10.9634	11.8841	12.5415	9.7324	12.336	11.7295	11.2053	12.2702	11.7593	11.1715	11.1913	11.2048	11.3881	9.33588	11.8429	11.3335	11.3403	11.5346	11.5873	+	green_red	2.23912	0.0344762	0.610038	2.90951
11.188	11.7495	11.406	11.6024	11.1777	9.48329	10.1894	9.63659	9.91254	9.34214	9.9373	9.34828	9.97613	9.40379	9.65236	9.64975	10.8818	9.77164	10.2552	10.317	11.7659	10.1296	9.15147	11.4253	11.4408	10.4317	9.93569	9.15089	9.88932	9.26334	7.71516	9.41529	10.8624	10.5259	11.167	10.8637	11.2998	11.8134	11.9764	11.2257	10.8944	11.2793	11.4391	11.4596	+	green_red	7.35068	0	-1.36623	-6.66021
10.3796	8.74347	10.5877	10.3506	10.2213	10.9147	11.4036	10.4527	11.2304	10.4779	10.96	10.8482	10.6526	10.3266	11.0483	10	10.2617	11.1491	9.20559	10.3949	11.4071	9.26685	10.7951	10.5593	11.2408	9.01811	9.91041	9.38897	9.5868	10.8914	7.35864	11.455	9.81975	10.8028	10.4086	11.8764	9.71932	9.89905	10.3546	9.56063	10.5888	10.8288	11.1542	10.4927			0.0799029	0.944183	0.0548157	0.213526
11.9635	11.5442	11.6722	12.3813	11.7965	12.3165	12.1599	12.6738	12.6826	12.2543	12.5014	12.4746	12.407	12.7508	12.9394	12.8489	12.6934	12.528	12.5055	10.2941	10.8695	12.1212	12.2312	12.1455	11.652	11.1633	12.0314	12.3402	12.5375	11.9787	11.3323	12.1035	12.8535	12.8352	12.3353	11.8532	12.3498	12.3329	11.5404	12.6129	11.6023	11.7449	11.943	11.2336	+	green_red	4.54062	0	0.662104	4.69148
11.6149	11.3561	11.6819	11.4421	11.8806	11.7742	9.50274	10.9694	12.2922	11.0399	12.3172	12.1766	12.0618	11.864	12.2584	10.7099	10.8159	11.5176	11.4236	10.7721	11.1293	11.5674	11.6792	11.126	8.77589	11.3869	11.6038	9.81007	12.0969	12.6245	10.9422	10.7921	11.9384	11.9965	11.5712	11.6923	11.0259	11.0517	11.7834	11.9315	11.3074	12.0654	12.0647	11.7842			0.116237	0.914805	0.0684863	0.300632
11.6697	11.7551	10.7284	11.439	10.9663	11.2816	12.0325	11.0773	10.9708	11.8065	11.5311	11.382	11.6386	11.6164	10.2328	11.6126	11.2334	12.006	11.2817	12.5175	12.2914	10.1479	10.5132	11.1668	11.4482	9.8422	11.46	11.1199	12.0115	11.0151	11.8127	8.4963	11.3007	11.6342	11.3014	11.2896	11.5211	10.9171	11.0944	11.1418	11.5169	11.2021	11.3426	11.6118			0.0611997	0.963291	0.0343268	0.166502
14.3056	14.0908	14.5067	14.4303	14.732	14.3441	14.1235	14.3276	14.8076	14.3882	14.5281	14.3674	14.5351	14.3816	14.6666	14.2394	14.1413	14.595	14.6519	14.5191	14.0487	14.5047	14.3993	14.1468	14.3522	13.8104	14.2596	14.6721	14.614	14.4517	13.2745	13.9423	14.472	14.5621	14.5616	14.5796	14.4356	14.3448	14.1871	14.1612	14.0856	14.4353	14.7734	14.3826			0.165286	0.878137	0.0349209	0.41059
12.0034	9.41403	12.2465	11.837	11.6474	12.0202	9.72956	12.0445	11.0326	12.3449	10.3422	12.1892	12.4543	11.2771	11.4316	12.3188	10.7023	12.1677	10.5127	11.3508	12.3464	11.4068	11.1434	12.0002	12.2232	9.66736	9.21318	12.0078	12.166	12.4362	10.7418	9.56768	10.1125	11.2023	11.3612	11.6967	11.1894	12.333	11.8481	12.5478	12.4028	12.5871	11.6756	11.2734			0.253736	0.80051	-0.168258	-0.591246
11.8426	11.3993	11.7131	11.6475	11.9516	11.9239	11.0023	11.9137	11.2951	11.5753	11.6362	11.6205	12.1096	11.5656	11.8825	11.7317	11.6585	11.2074	11.7461	10.4053	11.4476	11.3451	12.0274	11.9397	11.8232	11.3154	11.9215	11.7253	11.5478	11.5859	11.4801	10.9603	11.2908	11.7559	11.7685	11.7102	11.7719	11.019	11.8598	11.9833	11.5234	11.6485	11.731	11.6776			0.194728	0.850627	-0.0475905	-0.472999
12.2795	12.0789	12.2823	12.4271	12.4658	12.4957	12.1171	12.5498	12.4101	12.2986	12.1361	12.4701	12.479	12.2878	12.7097	12.6115	12.5688	11.6735	12.6616	12.9737	12.1541	12.3045	12.5885	12.242	12.4255	11.9325	12.4465	12.287	12.4308	12.2298	11.5487	11.6956	12.4335	12.4947	12.377	12.2809	12.298	11.9192	12.309	12.1763	12.5374	11.9129	12.8117	11.695			0.0512411	0.96638	0.0129927	0.140792
11.3087	11.7155	10.5779	10.9618	11.3919	10.7864	12.4098	11.2066	9.85386	10.5996	10.1809	11.1482	10.352	12.5839	10.6526	11.0181	11.2788	9.97227	8.80068	13.6154	9.93323	11.259	10.7656	11.7493	11.0152	11.1471	11.4923	10.4437	13.214	11.2048	9.60355	11.3494	10.4646	9.66327	11.1937	10.9874	11.3052	10.994	10.8864	10.9972	11.6413	10.7071	10.9968	11.1759			0.909101	0.368491	-0.410087	-1.57274
14.006	13.934	13.5368	14.0279	13.5983	14.2228	14.1151	13.9249	14.1366	14.1478	13.6054	13.8572	13.6475	13.4864	13.5757	13.6298	13.5656	13.6261	13.9193	14.5672	13.697	13.5513	13.4888	13.8654	13.6497	13.4693	14.0258	13.8494	13.7939	13.8969	12.6224	13.6057	13.7648	13.9893	14.0583	13.6349	13.9353	13.8252	13.9474	13.9691	14.1122	13.8584	13.6378	13.7613			0.366719	0.709877	-0.0718552	-0.797208
9.28687	9.6328	11.047	10.0782	10.0661	9.39097	9.73922	10.5711	10.8848	10.0177	10.9758	10.6821	9.59707	10.2263	10.8094	10.392	11.3149	10.1191	10.5751	9.95066	11.1074	11.0518	9.68619	11.0931	10.9805	8.59791	11.7168	10.4799	10.3171	10.442	7.67298	8.85859	10.8829	9.49242	11.4194	10.7196	10.461	11.3532	10.9001	11.098	11.1199	11.2403	10.5293	11.5529			1.22466	0.22705	-0.474783	-1.93604
12.1692	11.6418	11.5497	10.7626	12.1215	10.2279	12.3875	10.817	11.2429	11.5387	9.94981	11.7574	10.6087	9.71284	10.9458	11.3526	11.9256	9.95202	11.2336	17.7899	12.2351	12.2187	11.3923	9.2679	11.7836	11.0608	11.8732	11.2826	11.8301	11.8417	11.1163	12.1284	10.9716	10.7644	13.9491	11.9061	12.2367	11.911	11.7984	11.6337	11.8361	12.0704	11.7648	12.1064			1.86277	0.071908	-0.923699	-2.57267
11.9674	10.9773	8.76302	9.42845	11.1192	11.2776	11.0529	10.8758	10.9274	11.0603	9.73448	11.0706	11.1194	11.5329	10.4052	8.90753	11.4077	10.1941	10.8568	9.656	9.50729	11.0856	10.257	10.8301	10.1403	10.6873	10.7834	11.1686	11.6796	10.5062	11.8857	9.26163	11.1464	9.15941	9.19348	10.6299	11.3894	10.3244	10.6803	10.9933	11.2125	10.5145	10.5027	11.1886			0.409286	0.675372	0.210822	0.869187
9.63595	10.5517	8.49865	10.4108	10.9697	10.272	9.44434	10.6273	9.34485	10.3768	11.4397	11.0432	10.3941	9.81298	10.6628	10.5261	10.485	10.3902	10.3937	12.5491	10.2294	10.3039	10.9006	10.6132	11.2432	8.85311	11.4102	10.4088	9.70829	9.40414	8.77061	9.25103	10.1233	9.95819	10.9158	10.7133	10.6663	9.92659	10.475	11.0084	10.8719	10.6072	10.9875	9.39022			0.959556	0.337817	-0.374956	-1.63388
11.7807	11.6304	12.0827	11.9892	11.5525	11.7958	11.9255	11.9634	11.3282	11.2349	12.1622	12.0364	12.1455	11.9632	11.1512	11.8771	11.8262	11.9598	11.3448	13.3084	13.1467	12.2524	11.7933	12.3687	12.4504	9.45624	11.9067	12.1065	12.13	12.2421	10.9363	12.0708	11.728	12.326	12.9179	12.22	11.8731	12.1718	11.8549	12.2373	12.063	12.0371	11.7564	12.069			0.648872	0.521758	-0.218334	-1.23294
11.5993	11.6248	10.7833	11.102	11.9392	10.9381	11.2838	11.065	11.9467	11.2813	10.815	11.6497	11.1841	10.9689	10.7072	11.6787	11.6444	11.0438	11.6326	15.3769	9.53641	11.1406	11.005	11.9079	11.9984	10.8213	11.845	11.1799	11.2074	11.4289	6.98482	10.8542	11.571	11.5357	10.8581	10.7538	11.318	10.168	11.3567	10.9928	11.2527	11.3241	11.6162	11.3858			0.478486	0.624432	-0.302284	-0.980841
11.5645	9.57944	11.0989	11.8973	11.6694	11.3242	11.9267	11.3487	9.13906	11.3702	10.8905	11.7914	11.8542	12.0785	11.7236	11.5544	13.2144	9.34093	10.9696	14.0841	11.2963	9.15352	9.97712	9.64814	11.6045	9.32415	9.60175	12.1065	10.0747	9.88344	11.9733	10.5196	11.0838	11.0401	9.07015	11.3928	11.6982	11.6833	11.7705	11.4732	11.7578	12.4625	11.6209	11.781			0.119087	0.912083	0.104304	0.307247
11.9869	11.1601	11.6864	11.5964	12.0412	11.9435	12.6811	11.6724	11.5443	11.9923	11.9007	11.9338	11.1428	11.6733	10.9579	11.737	11.5759	11.16	11.6842	14.3319	11.4057	9.81692	11.2605	10.8299	11.5925	10.9263	11.2037	10.9411	11.7897	11.3642	7.15979	10.5419	11.0031	11.2673	10.8527	11.6067	11.4213	11.7809	11.4736	12.0667	11.4609	11.2575	11.5481	11.636			0.323813	0.747257	-0.201798	-0.721752
11.616	11.9528	11.8318	11.5685	11.9517	11.4996	11.6724	11.7647	11.8261	11.9494	12.0246	12.4113	12.1832	12.1718	11.6546	12.2193	12.4124	11.4123	11.6677	12.6663	12	10.6654	11.9595	11.8431	12.1327	12.3876	11.5649	12.1411	11.738	11.983	7.50141	12.1065	11.6875	11.8705	12.0703	11.9608	12.5836	12.5235	12.5126	12.6388	11.9996	12.1593	12.2453	12.4749			0.852683	0.389392	-0.347506	-1.50276
11.9611	12.1377	12.6123	12.5522	11.8834	12.6734	11.7248	12.8292	12.2899	11.8751	12.562	12.3201	12.42	11.6702	12.6316	12.1316	12.5647	12.0646	12.6369	13.7006	12.5644	12.6689	13.2061	12.3191	12.2456	12.1069	12.4343	12.4073	11.7198	12.1045	10.3023	11.7238	12.1164	12.5998	12.2108	12.2738	12.5588	12.1628	12.2221	12.296	12.2295	12.2436	12.3491	12.3608			1.00739	0.311923	-0.243955	-1.69065
11.9532	12.1808	12.1836	12.4674	11.8957	12.6731	11.8091	12.6899	12.3042	12.0418	11.5107	12.2899	12.3601	11.5343	12.9123	12.2062	11.5246	12.181	12.6915	11.9515	11.0743	12.6845	12.7499	11.8743	12.3351	11.4503	12.6492	11.3091	11.834	11.9439	12.0232	11.0502	12.4022	11.7457	12.0574	12.4776	12.2165	11.9508	12.1199	12.2199	12.5323	12.4928	12.1071	11.7513			0.323301	0.74655	-0.0973819	-0.720833
12.3665	12.3944	11.3249	8.99638	11.2264	10.8511	11.3522	10.5402	11.4484	11.5217	9.63538	11.1999	9.44325	10.0417	12.0683	11.6339	10.1371	11.1523	11.517	10.143	8.90439	11.2923	10.9448	10.9256	11.0368	11.605	11.846	11.521	10.9313	11.2467	12.4317	11.6433	10.7108	11.7276	12.513	11.1008	11.2408	9.7562	11.236	9.93563	10.7756	10.907	11.5822	11.9403			0.0554861	0.965504	0.0403299	0.151811
12.8521	12.6046	12.5468	12.4199	12.2638	12.3961	12.5571	12.7379	11.1419	12.622	12.498	12.6569	12.8777	12.7098	12.3756	12.43	12.6196	12.7594	11.8032	12.7624	12.7154	12.6424	12.0102	12.6202	12.6751	11.3667	12.2455	12.4209	12.6077	11.7898	10.765	11.6278	11.5919	11.5159	12.5946	11.8541	12.0159	12.7973	12.1746	12.64	12.6847	12.551	12.1946	12.3848			0.76264	0.437557	-0.203631	-1.38711
14.5984	14.3633	14.2465	14.1377	14.0281	14.4423	14.3886	14.2727	14.5978	14.4073	14.3275	14.2842	14.3778	14.3677	13.7391	14.7802	14.4688	14.0756	14.0163	14.0828	13.9854	13.9023	14.4616	14.2255	14.2305	13.3453	14.104	14.0936	14.5199	14.2608	13.1228	13.7641	14.2006	14.5321	14.1567	14.2946	14.4475	14.619	14.312	14.3101	14.408	14.5284	14.6044	14.1973			0.0109274	0.991682	-0.00303378	-0.0313328
9.53003	9.85285	9.32203	9.59935	10.0312	10.6296	9.8574	9.90169	10.433	11.6624	10.9527	10.3642	9.2935	10.5198	11.3175	10.0397	11.3069	10.7664	8.66846	11.3797	9.86961	10.0183	11.0324	10.4557	9.53922	9.66182	10.8974	10.0091	9.51513	9.27691	9.79818	10.2359	10.1397	9.65427	9.43803	9.2984	10.739	10.6332	10.4749	10.1804	10.1019	10.2538	10.3296	9.86572			0.204133	0.843398	0.0978924	0.492427
11.9504	12.4782	11.6986	12.1089	11.3802	12.435	10.6679	12.2028	12.1696	12.5342	11.7967	12.0137	12.0961	12.0122	12.0136	12.4209	11.702	11.4344	12.605	10.9297	12.3383	12.0204	12.4467	12.2797	12.5578	12.1454	12.4611	12.0498	11.8269	11.7236	9.9135	11.3972	12.2335	12.358	12.1828	12.2137	12.1466	11.4752	12.1779	11.9632	12.3375	12.0822	12.2893	12.2252			0.66031	0.51146	-0.196106	-1.24889
9.94685	9.30425	10.6579	10.598	10.626	10.5801	9.9086	10.6933	9.49889	11.147	10.4404	10.2255	9.84919	9.75101	10.2576	10.3728	11.0572	9.6405	9.36697	11.5244	10.5991	9.88803	10.0972	10.9424	10.964	10.6231	10.6179	10.298	9.30062	10.4515	10.0403	10.1446	10.4013	10.8697	10.5057	10.7984	10.7575	10.6458	10.2336	11.2424	10.8815	11.0808	10.2924	11.0668			1.92581	0.0635663	-0.39958	-2.63067
10.8288	9.72659	10.4984	10.1421	10.1735	10.3986	9.94446	10.8507	10.6343	10.8346	10.0588	10.2812	11.0374	10.212	10.3608	10.7408	10.2416	10.709	10.2609	12.0063	9.63972	9.56047	9.36724	10.6235	10.8058	10.8002	10.1326	10.6763	11.2625	10.4151	9.23894	10.5208	9.85475	9.67946	10.4295	10.6479	10.9216	11.0287	10.9405	11.0325	11.1731	10.4009	10.6636	11.4166			0.50461	0.605049	-0.172381	-1.02145
12.1222	12.2789	11.8366	12.6225	12.232	12.4537	11.5719	12.4797	12.3241	12.3811	12.2821	12.4314	12.9663	12.5684	12.7495	12.2217	11.7919	11.9432	12.6901	15.199	12.4348	12.8371	12.908	12.6476	12.6057	11.5825	12.4823	12.2713	12.3948	12.3399	11.9178	11.6033	12.8307	12.5184	12.7356	12.4807	12.6865	12.3806	12.6263	12.5051	12.6684	12.8922	12.5347	12.39			1.01094	0.311729	-0.274642	-1.69482
12.575	12.0805	12.3908	12.3436	12.3344	13.2178	11.7194	12.4349	12.8339	12.7364	12.6162	13.3056	12.7314	12.5056	12.9982	12.3444	13.0574	12.0513	12.8072	11.8384	12.3379	12.1786	12.725	13.1856	12.6289	12.1996	12.7779	12.8196	11.7907	12.592	11.0987	12.167	13.3972	13.084	12.7848	12.8209	13.2174	12.4739	12.6712	12.7984	12.4703	12.5552	12.6767	12.1316			0.159724	0.881956	0.0558482	0.398513
12.0209	11.645	11.5468	11.5381	11.5245	11.5601	12.7954	11.4251	11.8753	11.5731	11.5329	11.4782	11.9579	11.4883	11.1248	11.7139	11.8576	11.6679	11.6809	12.7001	11.5966	11.0244	11.3793	12.001	11.4427	11.2499	12.0478	11.7314	11.7288	11.786	9.83072	11.3519	11.529	11.7527	11.9919	11.2435	11.7033	11.4893	11.7959	12.0406	11.8204	11.5328	11.246	11.626			0.214918	0.836503	-0.0686919	-0.514423
13.5401	13.6571	13.9618	13.3511	13.9338	13.5876	14.4176	13.6305	13.4734	13.2873	13.4141	13.855	13.5969	13.4099	13.7189	13.85	13.9604	13.1836	13.5965	14.0412	13.3955	13.8072	14.0789	13.5016	13.5976	13.1904	13.865	13.1924	13.1478	13.0865	10.3101	12.5984	13.4845	13.2657	13.4064	13.5178	13.4148	13.6725	13.1224	13.2189	13.3219	13.2068	13.3587	12.9846			0.543262	0.581786	-0.191567	-1.08014
12.1271	11.7113	11.8662	12.3624	11.877	12.1919	10.8995	12.684	11.7594	12.2123	9.27925	11.7588	10.3846	12.3283	12.594	12.7976	11.2485	11.6011	12.355	9.67084	11.7651	11.728	12.7945	12.4663	12.6743	12.1001	12.5503	11.5875	11.7346	11.6394	8.75901	11.3586	12.4389	12.2665	12.7416	12.2789	12.2141	11.4894	12.4548	12.7822	12.4276	12.4986	12.5406	12.1543			1.30051	0.192026	-0.529134	-2.01753
12.9007	12.3554	12.7727	12.8549	12.6286	12.8983	12.685	12.9406	12.8357	12.9852	13.0317	12.9167	13.1139	12.8271	12.9825	12.8144	12.8274	12.7622	12.8961	15.1906	12.245	12.9017	13.0617	12.4776	12.3053	12.44	12.5611	12.954	12.7015	12.6064	10.459	12.3734	13.3695	13.0121	12.8351	12.5909	12.7688	12.5476	12.3051	12.7115	12.797	12.9017	12.7842	12.457			0.0106885	0.990855	0.00528176	0.0306558
12.0594	11.9906	11.7038	12.0938	11.6657	11.8832	10.1222	11.9867	11.7848	11.4628	12.5507	11.8169	12.0689	12.2843	12.3699	11.73	11.3851	11.4085	12.1526	14.5313	12.031	12.4162	12.5562	12.2063	11.8365	11.736	11.2027	11.7157	11.3918	11.9462	9.73991	11.5441	11.8285	11.6849	11.8204	12.1784	12.1229	9.90274	11.8015	11.5324	12.3168	12.0123	11.6614	12.0636			0.819749	0.406805	-0.315848	-1.46105
12.6708	12.0744	12.0197	12.0127	12.3746	12.4851	12.0465	12.9476	12.4196	12.6373	12.2607	12.7987	12.3025	12.3743	13.2568	12.5747	12.4304	12.9788	12.9592	10.9419	11.8187	12.2916	13.2631	12.8396	12.3818	11.9354	12.778	12.673	11.974	12.249	10.7694	12.2408	13.0693	13.1972	12.797	12.6757	12.8974	12.0585	12.4838	12.59	12.1936	12.5472	12.544	12.1511			0.45167	0.649069	0.144275	0.938307
12.8242	11.5554	12.7626	11.9135	10.3738	12.4053	12.2947	12.2359	8.86624	12.4574	10.0363	12.7588	12.5456	12.727	10.1207	11.941	11.7225	12.6219	8.86477	12.9322	12.493	10.8992	11.4373	12.3254	12.198	8.77193	9.79792	12.7281	12.7906	9.48352	15.4057	8.13972	10.5882	10.0052	12.26	11.3427	11.8523	12.5325	11.797	12.5379	12.4249	12.0519	12.2803	11.4805			0.324206	0.748126	-0.312066	-0.722457
10.8729	9.11685	11.3818	11.091	10.7421	11.1512	11.3551	11.0515	9.9277	10.7906	10.7407	10.7148	11.7179	11.4315	10.3834	11.4366	11.4733	11.2688	9.97722	11.8679	11.6058	11.301	9.95604	11.0896	11.8437	8.76768	10.9752	10.4008	11.383	9.43623	11.4849	8.82925	9.52658	10.477	10.8936	10.1305	10.555	11.6712	11.2686	11.5609	11.4745	11.2495	11.0024	11.3453			0.473635	0.626753	-0.233953	-0.973212
10.9922	9.08868	9.81054	10.8446	9.57069	10.1851	9.57984	10.1986	9.94777	10.5702	10.0273	10.8765	10.7879	10.1319	8.7983	10.4902	10.2849	9.33019	9.41499	10.1054	11.0254	10.3829	9.82525	11.0127	10.1492	10.8182	11.0668	10.193	10.1747	9.56079	8.52453	8.80066	10.0256	9.96902	9.76689	10.2484	10.4586	10.0613	10.0657	10.9429	11.0306	10.3952	9.87774	10.5693			1.80519	0.0797363	-0.453903	-2.51906
9.5828	9.51338	9.7473	9.74488	10.3971	10.5684	10.5167	10.2463	11.8203	10.2036	11.6414	11.2843	11.2802	10.4879	11.1904	11.1832	11.0365	9.22769	11.3012	10.7596	9.98962	10.2622	10.5189	10.1095	10.8934	9.62179	9.91379	9.50063	9.50028	11.6145	7.63238	8.50392	10.6624	11.3485	9.59452	9.07579	9.61052	10.4677	10.4876	9.74036	10.0672	9.0496	10.3212	10.3249			1.34035	0.180844	0.52091	2.05958
11.2351	11.3817	11.9266	12.4102	12.1355	11.8608	12.1463	12.4555	12.3713	11.731	12.3995	12.2504	12.4422	12.6659	12.643	12.6295	12.7013	12.1874	12.0055	10.7688	11.3356	12.1072	12.0412	12.732	12.504	11.7482	13.1692	12.3579	12.3831	12.2749	11.6847	12.0028	12.4011	12.0494	12.2065	11.662	12.4514	12.4683	11.7357	12.5626	11.6206	12.1184	11.6798	11.5686			1.39466	0.166628	0.287467	2.11613
11.2628	10.8134	11.0328	11.8505	11.0146	11.2197	10.2653	11.1916	11.2174	11.2334	11.8718	10.4028	10.8584	11.712	11.8895	11.28	11.0694	10.8884	11.647	11.5397	11.0544	9.75167	11.2543	11.5579	11.8168	11.5127	11.7387	11.6285	11.6291	11.0675	10.6492	11.0446	11.3962	11.8643	11.5557	11.5728	11.8212	10.1474	11.8577	11.0949	11.6861	11.7762	11.9975	11.5912			0.360165	0.714791	-0.121579	-0.785878
12.4676	12.4143	12.1673	12.188	12.0674	12.4209	13.8712	12.6562	12.2855	12.2828	12.0791	12.3827	12.3228	12.2011	12.3532	12.6882	12.119	12.0775	12.5227	12.2749	12.109	12.4929	12.613	12.4064	12.1233	12.2972	12.5269	12.2745	12.24	12.3285	11.413	12.0349	12.5575	12.9159	12.5163	12.41	12.5535	12.5707	12.3535	12.1564	12.3832	12.4115	12.4182	12.4842			0.0610539	0.96219	0.0167878	0.166129
11.7734	11.3359	11.5096	11.4739	10.9641	10.9168	9.72564	10.9411	9.69434	11.3133	9.8154	11.6082	10.9985	10.7407	9.72964	10.7376	10.0222	10.7708	11.3227	11.9173	10.7355	9.64743	11.459	11.3943	10.8725	11.4119	11.5768	9.63501	11.3669	10.9267	11.5673	10.5441	11.5101	10.6594	10.1046	11.4048	11.4403	11.8366	11.1391	10.9677	11.6899	10.8485	11.0859	10.9715	+	green_red	2.08602	0.0476056	-0.505596	-2.7751
11.4268	9.03636	9.39945	11.117	11.0447	11.1795	9.48604	10.973	11.025	10.9023	10.074	10.5988	10.8854	10.1377	10.2987	8.92496	12.2892	9.85286	11.2817	10.4556	10.3872	9.85467	11.6009	10.9797	10.8139	11.2026	9.18134	10.1389	10.6221	10.0831	7.98818	11.2864	11.3685	11.5983	11.8787	10.6703	11.1867	9.78362	11.9327	9.63742	11.2451	11.131	11.4	10.5506			0.267526	0.78955	-0.16847	-0.617713
12.7813	12.4665	13.2747	13.394	13.3327	13.3482	9.26609	13.7147	12.8551	12.8195	12.4205	12.9717	13.4891	12.033	13.7325	13.2506	12.6651	12.9937	13.5515	9.89501	12.3646	13.4378	13.9717	13.0793	13.295	12.2586	12.7697	13.3439	11.9412	12.865	7.9347	12.0664	12.6787	12.6053	13.0794	12.5159	12.8517	13.0534	12.9333	12.1753	12.9917	12.8677	12.9346	12.2795			0.384626	0.694076	-0.280546	-0.827818
12.934	12.4801	12.7314	12.9049	12.608	12.7519	12.3291	13.0679	12.8638	12.5461	12.4913	12.8323	12.7687	12.4944	12.9608	12.8968	12.2696	11.8758	13.1019	13.0224	12.759	12.7009	13.3565	12.8376	12.7434	12.7353	12.7731	12.8265	12.6914	12.8204	10.5514	12.2053	12.9605	13.1858	12.9348	12.9329	13.1172	12.136	13.0661	12.6904	13.1887	12.9201	12.9545	12.465			1.05805	0.286171	-0.23091	-1.74962
14.29	13.8036	14.2346	14.0015	14.4326	14.4846	13.4898	14.1208	14.5246	13.7707	14.0189	14.4146	14.0066	14.1791	14.9667	14.3227	13.6239	14.8738	14.942	14.3698	15.5387	14.4565	13.9733	14.8867	14.8455	14.4378	15.3076	15.2225	15.2639	13.5282	13.291	14.7836	15.4281	13.3349	13.6517	12.8475	13.7517	14.6937	13.9622	15.4081	15.4429	15.3482	15.0796	14.4977			0.407635	0.675053	-0.175771	-0.866444
12.7962	12.3105	12.674	12.1939	12.389	12.5428	12.223	12.3005	12.3315	12.3993	12.5688	12.4624	12.4583	12.7839	12.3675	12.4161	11.8265	12.4319	11.8603	14.8565	11.5869	12.0807	12.2338	12.3654	12.131	11.8862	11.8429	12.6851	12.5217	12.6058	10.5601	12.1287	12.3461	12.1823	11.8586	12.5125	12.7199	12.5316	12.4337	12.4291	12.3609	12.3143	11.8871	12.2156			0.224125	0.82516	-0.0885256	-0.53297
12.3628	11.6051	11.228	10.7581	11.943	11.2445	11.967	11.3116	11.1378	11.3409	11.372	11.5126	11.5905	12.2461	11.7568	11.9769	11.8516	9.85604	11.9854	12.1632	11.0696	11.3887	11.6255	10.8927	11.6261	10.6168	11.9852	11.3255	12.1928	11.3913	11.1792	8.40781	11.4651	11.8253	11.6296	11.4809	11.3888	11.8325	11.4412	11.2862	11.3638	11.7084	11.171	9.6184			0.0353809	0.96722	-0.0214307	-0.0988056
11.625	9.13883	11.4826	11.7537	11.4251	11.5575	11.3966	11.373	10.9846	11.6004	12.7953	11.1335	11.5297	11.5759	10.7794	11.6859	11.531	10.7106	11.6978	13.1428	12.4421	9.66739	10.8579	11.7003	11.1736	11.2227	11.2485	11.3207	11.7298	10.0447	11.9904	11.201	11.4291	11.3398	11.387	11.2151	11.57	10.6941	11.4691	11.5317	11.5597	11.3804	11.4012	11.8575			0.102234	0.924476	0.0548502	0.267683
11.8076	11.4658	11.973	11.4546	11.0367	11.4561	11.2307	12.1837	12.215	11.5439	11.712	12.3546	11.6468	11.8304	12.3426	11.7968	10.8527	11.4853	12.5772	12.5078	11.691	11.4395	12.3049	11.9243	12.4536	12.0456	11.5259	12.082	11.3724	12.1151	9.30511	11.4154	12.3132	11.8275	11.4906	12.3383	12.0476	11.023	11.8034	12.0441	11.8093	12.2204	12.5529	12.0997			0.490677	0.616593	-0.174146	-0.999891
11.487	11.2379	11.9677	10.896	12.0343	11.6513	11.938	11.7418	11.4779	11.7955	12.5082	12.041	11.2474	11.7441	11.0754	11.5577	10.7765	11.7893	10.3962	11.4667	10.8262	11.4763	11.6516	12.039	11.4853	10.6301	11.5013	11.4749	11.6704	10.8081	8.34265	9.09624	11.8823	11.6593	11.2424	11.3269	11.5178	10.1466	11.2636	11.7149	11.9142	11.7704	11.5554	11.5674			0.296239	0.767831	-0.152353	-0.671552
12.8073	12.4567	12.6668	12.3618	12.4537	12.7361	12.2629	12.6702	12.6264	12.8193	12.5552	12.8942	12.6399	12.2889	12.8515	12.8579	12.6824	12.3606	12.9286	11.9342	12.0792	12.4835	13.3147	12.5918	12.8327	12.4585	12.8626	12.8043	12.2361	12.5399	11.3795	11.7269	12.5143	12.8341	12.6165	12.8632	12.7511	12.1465	12.4685	12.514	12.4525	12.7282	12.9067	12.6116			0.184219	0.860196	-0.0471988	-0.451004
11.7698	11.6549	11.8755	11.9586	11.9933	12.0301	12.6871	11.6086	11.8133	11.8997	12.1114	12.0673	11.7262	11.6234	12.5939	12.3391	12.336	12.1408	9.16501	9.85981	12.054	12.1236	12.4819	11.3305	11.8389	12.1118	12.4263	11.9256	12.7383	11.5268	9.69521	11.3227	12.5586	12.5886	11.8744	12.3029	12.0966	12.143	12.0376	11.7861	12.3578	11.8259	12.1021	12.1451			0.157919	0.884102	-0.0863411	-0.394574
12.5328	11.9017	12.0593	11.9024	11.9209	12.016	12.8563	11.9123	11.6156	11.7359	12.4645	12.0233	12.0869	12.3523	12.4507	11.8502	11.9474	11.6531	12.4864	13.0456	12.1209	12.2004	12.269	12.3226	11.7992	11.6064	12.0001	12.1064	12.2168	12.0066	7.26122	12.1355	12.03	12.3411	12.0804	11.8255	11.9174	12.0825	11.7877	11.9257	12.2927	11.978	12.2408	12.0791			0.388838	0.68843	-0.198979	-0.834947
12.392	11.9785	11.2242	11.7605	11.6247	11.9892	12.2182	12.1075	12.2452	11.9506	12.0784	12.4691	11.8726	12.5146	12.5635	12.3788	12.1012	12.0407	11.7454	11.0656	12.4013	11.9443	11.9875	11.796	12.1905	12.0837	12.8696	12.2248	11.8053	12.5043	12.3955	12.5039	12.3902	12.3838	11.9249	11.9393	11.2967	12.234	12.0914	11.9585	11.4635	12.454	12.4904	11.7442			1.68531	0.10232	0.260631	2.40537
12.6355	12.698	12.3364	12.5313	11.9193	12.565	12.5467	12.237	11.9524	12.7204	12.7314	12.9831	12.1157	12.4127	12.7257	12.0334	13.3442	12.2837	12.0189	9.34823	12.0843	12.0353	12.7502	12.5559	12.3672	12.5098	12.8332	12.195	12.7767	11.9494	7.04552	11.7968	12.8199	12.97	12.5991	12.4234	12.2703	12.1708	12.398	11.9	12.437	12.226	12.657	12.5275			0.0864619	0.939453	-0.0690387	-0.229649
10.5707	10.8749	9.63866	10.9162	10.7712	10.9421	9.93182	10.5281	10.8596	11.3651	10.0728	10.8747	10.1965	11.7074	10.6838	10.5535	10.2943	10.4959	10.8725	11.9216	10.1305	10.1757	10.6657	11.4119	10.4671	9.11873	12.4174	9.74359	10.5377	8.63691	11.1853	10.5244	10.9188	9.75732	10.0039	10.7379	10.8109	9.80391	10.7595	10.5593	10.709	10.2794	10.9672	11.2896			0.306531	0.76071	-0.143536	-0.690454
13.0235	13.1799	12.6131	12.9795	13.3206	13.3159	13.0167	12.6738	12.6213	13.1197	13.4801	13.2042	12.7442	12.977	13.2736	13.1615	13.4679	12.5183	12.9002	13.2402	12.3825	13.2704	13.7899	13.2215	12.8085	12.6518	12.8591	13.0953	12.6415	12.6461	10.4706	12.7708	12.6688	13.1678	12.8927	12.8745	12.844	12.5388	12.8393	12.653	13.0386	12.7401	12.3031	12.7462			0.134381	0.901213	-0.050752	-0.342249
12.268	12.2505	12.4966	12.5002	11.706	12.5688	11.7164	12.1285	12.4833	12.1068	12.3458	12.2692	12.4748	12.2325	12.6767	12.4376	11.7049	12.1338	12.4479	11.5247	12.3774	12.1815	12.7344	12.836	12.4488	12.2451	12.3584	12.4948	12.1033	12.3153	11.2665	11.9844	12.7717	12.8883	12.5953	12.5292	12.6773	12.7637	12.3023	12.5534	12.4816	12.4821	12.676	12.8255			0.880726	0.376317	-0.162352	-1.53777
13.7696	13.4477	13.7089	13.4916	13.2302	13.5048	13.0345	13.8688	13.5546	13.3852	13.1082	13.6708	13.4366	13.0365	13.8204	13.6075	13.2722	13.0209	13.6034	12.2872	12.9573	13.6992	14.1865	13.5636	13.6215	13.1701	13.3765	13.101	12.8576	13.1036	10.4592	12.6272	13.646	13.5162	13.4072	13.5676	13.3789	13.4032	13.4546	13.4128	13.5412	13.5522	13.6886	13.0686			0.76648	0.434581	-0.232421	-1.39215
12.33	11.7134	10.5062	11.4471	11.0739	10.9338	9.78107	10.9179	10.91	11.5062	9.53392	10.6969	10.3202	10.1101	11.0255	11.3673	10.3237	11.4367	9.81248	13.1223	11.4081	11.345	10.4786	11.5733	11.1687	10.6516	9.16877	9.47259	9.56674	11.0237	8.09324	9.70529	11.0063	9.33922	11.5027	10.6547	11.2082	9.65233	11.2895	11.0303	11.771	11.0728	10.5461	9.58934	+	green_red	2.08209	0.0476667	-0.728936	-2.7716
11.8308	8.99008	11.0585	10.1312	10.7538	11.237	10.855	9.875	9.17733	10.774	9.54877	10.0159	10.836	9.52231	10.17	10.9736	10.7838	9.45471	9.34116	9.99277	9.37863	9.68373	10.3628	11.275	10.3684	9.1348	9.51469	11.2544	11.3918	9.48668	8.07638	10.0272	9.35161	9.46587	11.191	10.49	9.78454	10.8586	9.77214	10.7661	10.9231	10.7997	10.2882	10.784			0.587109	0.562183	-0.276524	-1.14484
11.6755	12.3935	12.2466	12.1979	12.4118	12.0972	12.6414	11.4208	12.5496	12.5929	11.8575	12.2597	12.0389	11.9774	12.8635	12.0023	12.1	12.2522	11.9021	13.3126	11.7199	10.1832	12.042	11.9859	12.3323	9.15155	12.6324	12.7528	12.8821	12.2088	12.3259	11.6843	11.8951	12.1918	12.0797	12.0567	12.0764	12.1863	12.0391	12.4968	12.1422	11.9204	12.0019	12.4425			0.591091	0.563499	0.22598	1.15063
16.1066	15.7502	15.9098	16.0773	15.8359	15.8538	15.5556	15.8572	15.7701	15.7884	15.5273	15.7447	15.7887	15.8279	15.9656	15.8648	15.4713	15.4921	15.6282	15.6423	15.7948	15.9761	15.8243	16.0025	15.9165	15.5447	15.841	15.8095	15.8101	15.5825	14.6499	15.177	15.6637	15.7308	15.9748	15.9572	16.1161	15.8943	15.9285	15.8954	16.0312	15.9341	16.0082	15.9534	+	green_red	3.46636	0.0025	-0.263689	-3.89928
12.0006	11.9735	12.3227	12.1185	12.1299	12.0083	11.8413	12.0269	12.2478	12.0368	12.1394	11.9235	11.9725	12.452	12.3741	11.9952	12.3853	12.4006	12.0212	12.7405	11.7179	12.3163	12.3709	12.0894	12.0556	11.6857	12.1671	12.1814	12.1542	12.0046	11.7162	12.1784	12.2419	12.2904	12.1088	11.9978	12.2503	12.3835	12.1175	11.7151	12.1931	12.0714	12.3062	12.3673			0.088944	0.940006	-0.0156863	-0.235702
13.754	14.0097	13.8149	13.9616	14.3232	13.8867	14.0225	13.7538	13.813	14.0879	13.8292	13.9792	13.4212	14.0875	13.2538	13.9077	14.2294	13.4908	13.1463	10.5949	13.4611	13.2932	13.6068	13.6569	13.686	12.0803	13.6952	13.8291	13.634	13.8796	9.78533	13.0926	13.4457	12.7606	12.8616	13.2493	13.2656	13.8945	13.711	13.0581	13.7383	13.3999	12.8687	13.4278			0.204926	0.846414	0.12642	0.494056
12.1831	11.6943	12.0633	12.4615	11.8664	12.1969	12.0157	12.2093	12.4151	12.334	12.0506	12.3656	12.3355	11.5918	11.7428	12.1618	12.1378	11.993	12.2979	12.9601	12.4991	11.6584	12.2322	12.352	12.0128	11.834	12.7038	12.2597	12.1661	12.3852	10.4902	12.4767	12.1646	12.4679	12.2324	12.3245	12.0879	11.7819	11.9783	12.5751	12.41	12.5601	12.6751	12.192			0.529811	0.592443	-0.124555	-1.0599
9.03071	11.2338	10.3062	9.84012	10.7514	10.2209	11.2215	10.3548	9.82425	9.98473	9.50836	9.50663	9.92474	10.0295	11.0207	9.95363	9.50341	9.92336	10.9318	10.2937	9.49919	11.7452	9.00699	10.5622	10.8141	8.61563	10.2455	9.11865	10.2925	8.8473	7.59186	10.7875	10.3695	10.2888	10.8004	10.2107	10.8203	10.6247	11.1076	11.0391	10.4787	11.1224	9.29336	9.68008			0.788902	0.424563	-0.347544	-1.42137
16.7866	16.3272	16.5367	16.448	16.5091	16.5946	16.2199	16.6427	16.5473	16.5033	15.852	16.3194	16.386	16.3206	16.3117	16.4567	15.8364	16.267	16.1642	17.4927	16.3015	16.31	16.4712	16.2817	16.616	16.029	16.7108	16.2529	16.5851	16.3956	15.5655	16.2923	16.2909	16.2768	16.597	16.5519	16.4241	16.1659	16.3601	16.459	16.3799	16.6499	16.4572	16.509			1.7822	0.0842609	-0.204986	-2.49748
11.9242	10.6179	9.00121	10.7071	11.0287	10.5651	9.79182	9.98746	9.57817	9.86343	10.2675	10.3956	10.6974	10.0506	10.2856	8.92832	9.9987	10.0302	10.0245	14.9592	9.68894	9.95376	11.206	9.97329	11.2238	8.97267	9.48348	9.78582	12.4152	10.7867	11.3516	13.7862	9.94015	9.95074	11.0231	11.1569	11.22	11.4854	10.324	10.9318	10.6161	10.9796	9.85897	9.99875			0.424188	0.666038	-0.306354	-0.893765
13.1648	13.9058	13.1681	13.099	13.7947	13.4916	13.4783	12.6531	12.8914	13.2146	13.8738	12.8574	12.8263	12.9573	13.1263	13.3428	12.9559	12.8271	12.8179	17.9167	12.8609	13.2409	13.2093	13.2943	13.2432	13.8557	14.3392	13.3919	13.2457	13.5584	13.7947	12.1923	13.1159	13.3617	12.9703	12.7861	13.2522	13.0963	12.9941	12.7171	12.6159	12.4866	12.8869	13.2138			0.503365	0.605295	-0.254545	-1.01953
11.1156	12.4598	11.8072	11.8589	11.7614	11.6278	12.4942	11.8714	11.8644	11.9222	12.1554	11.6846	10.7333	11.9548	11.9234	12.0149	11.3104	9.60247	11.7138	13.2573	12.5069	11.9615	12.1195	11.7065	11.5544	11.4204	12.2275	11.9114	11.741	11.2481	8.01747	10.4583	11.6273	11.6358	12.1048	11.9991	11.887	10.2041	11.5127	11.8613	12.9438	11.5093	11.8987	11.9632			1.27345	0.201519	-0.49209	-1.98868
10.6094	9.92377	10.9149	10.4088	10.5881	11.4434	12.066	11.1901	9.60731	11.6154	11.5521	11.5741	11.1262	10.2974	11.186	11.1688	9.88588	11.2078	10.8408	12.7894	9.69516	9.84526	11.1417	11.5954	11.2838	10.7318	9.73025	10.7694	9.21363	9.52087	11.8087	9.44346	11.1426	11.0526	9.02051	11.1956	11.076	11.6052	11.4919	10.7132	9.32992	10.1791	11.1984	11.2586			0.21651	0.838117	0.133624	0.517646
11.6769	11.9473	11.5549	11.6307	11.8221	11.7095	12.2469	11.6642	12.1547	11.8398	11.258	11.5887	11.3765	11.9906	12.0327	11.735	12.2062	11.6996	11.3477	12.7543	9.7344	12.5701	11.9573	11.416	11.6709	11.4201	11.6543	12.3678	11.6506	11.6252	10.7626	11.6098	11.9853	12.3469	12.0116	12.0465	11.5925	11.7838	12.1542	11.5657	11.4918	11.8325	11.937	9.47741			0.334767	0.739449	0.132119	0.741312
12.6969	12.0107	12.0485	11.824	11.8488	11.6485	11.0762	11.823	12.3342	11.0198	11.2608	11.6553	11.7741	12.0181	11.3335	12.1608	11.8816	9.93181	12.1019	10.6934	12.2961	11.8965	12.3215	11.8148	11.9916	11.8171	12.2442	11.8978	11.941	12.042	8.16532	10.989	11.637	11.5208	11.793	11.8085	12.3432	10.8254	11.5977	11.7535	11.8537	11.6703	11.5452	11.6595			1.16772	0.245156	-0.402791	-1.87353
12.6623	12.2956	12.1385	12.2276	12.2017	12.3523	12.2223	12.1811	12.1224	12.3278	12.9255	12.407	12.4396	12.2724	12.3583	12.5549	12.0285	12.0625	12.4083	13.2154	11.4916	12.6453	12.7395	12.4489	12.2568	12.1007	12.2176	12.6257	12.6618	11.7446	10.9576	11.9684	12.6847	12.6188	12.5637	12.7106	12.6568	12.619	12.4518	12.4126	12.6297	12.4745	12.546	12.3622			0.771887	0.433493	-0.155652	-1.39922
10.2834	11.1371	12.3238	11.5385	11.2855	11.0727	11.9846	11.4337	11.4646	11.8228	9.99925	11.277	10.9115	11.6571	10.8438	11.2546	10.4758	10.8063	11.4597	16.8083	11.4953	11.1673	10.4548	10.7303	10.8553	10.1205	9.67775	11.2531	11.0052	11.9768	7.54272	11.3031	11.2132	11.9543	11.0594	10.9172	11.3242	10.7402	11.7229	10.982	11.3177	10.9852	11.296	11.6353			0.266993	0.788944	-0.216645	-0.616698
13.3772	12.2056	12.1797	13.0427	11.1513	12.3796	13.0757	12.9071	14.0096	12.8335	13.2216	12.5907	13.4193	12.7872	12.3827	13.0846	13.2598	12.4682	12.9657	14.0396	12.5564	12.3686	13.1671	12.9478	13.0479	11.8607	12.4078	12.5436	13.3191	13.4699	12.2503	12.3303	12.9531	12.4972	12.7158	12.6271	12.8554	12.5283	12.9741	13.2739	12.8968	12.8504	13.1559	12.5348			0.514463	0.603671	0.163887	1.03657
15.2068	14.8958	15.2214	15.4261	15.0654	15.1907	14.292	15.3901	15.9502	15.0801	14.9707	15.1899	15.3757	15.2681	15.1426	15.4525	15.0852	14.9667	15.1135	13.8999	15.235	15.2882	15.3029	15.0647	15.3532	14.4037	14.9879	15.294	15.3023	15.4348	13.8412	14.7264	15.4019	14.8406	15.2586	15.2318	15.383	15.0497	15.3412	15.2621	15.3401	15.3557	15.6334	15.0413			0.0989409	0.928462	-0.031246	-0.259826
9.6675	11.68	12.6168	12.6877	10.9264	12.0043	11.6862	12.5863	12.9048	12.1916	11.3587	11.9229	11.7978	11.8231	11.9985	12.203	11.8958	12.4961	12.4855	10.9568	9.28952	12.3165	12.3103	11.7662	12.1968	11.6099	11.9526	12.2207	11.9899	12.5734	8.62459	8.38427	12.8225	11.8272	9.53448	11.9554	12.6036	12.9947	12.5066	9.2741	11.7428	12.772	12.7257	12.3156			0.146389	0.898114	0.130212	0.369168
12.9335	12.9417	12.6208	12.9847	12.715	12.5831	12.353	12.2433	12.5764	13.1511	12.6413	12.5551	12.4185	12.6531	12.2049	12.372	12.5949	12.5199	12.0387	10.8203	12.7369	12.4401	12.1133	13.0259	12.7043	12.0664	12.772	12.7462	12.616	12.2155	8.24763	12.1816	12.559	12.2922	12.6547	12.4211	12.4637	12.8029	12.5129	12.5728	12.8295	12.5608	12.3574	12.8258			0.685428	0.486827	-0.285406	-1.28355
11.3302	11.0293	10.8327	9.40197	10.8012	10.9121	10.6544	10.7821	10.3021	11.0281	11.2904	10.4363	11.2391	10.9548	9.37472	10.7247	9.77618	11.1809	10.5837	13.0244	9.39084	9.15571	9.16067	10.9371	11.8128	9.577	9.38667	11.0654	9.89267	10.4097	7.45659	10.3392	10.5206	11.5247	11.3906	9.29365	10.4089	9.8788	9.96242	10.7708	11.1116	10.6967	10.7589	11.2418			0.00471834	0.997578	0.00385639	0.0136241
12.2476	9.36366	11.4295	11.8978	11.4244	11.6002	11.2997	12.0977	11.1967	12.2645	11.3131	12.0468	12.0812	12.0688	11.7391	11.9864	12.2548	12.0534	11.3961	10.7344	10.2524	12.5532	9.35947	11.9125	13.5498	11.4997	12.11	12.2125	10.1929	11.4359	15.3224	12.0957	11.5702	12.0976	12.1265	11.9481	11.7809	12.1453	12.2192	11.927	9.79808	12.2587	11.7234	11.9624			0.602458	0.554671	0.345311	1.16706
10.7248	10.5981	9.21581	11.0896	10.7153	9.72101	10.0479	9.76164	9.16336	10.4452	9.92183	9.03101	9.96947	9.94351	10.7616	9.38954	9.69202	9.94628	9.70924	9.76348	11.3167	9.48932	9.72316	11.3811	9.93525	8.91295	10.4765	9.74737	10.3025	8.9357	7.30657	9.66586	8.51108	9.69993	10.8167	10.4499	10.3604	9.62384	10.9161	10.9027	11.7814	10.6015	10.6979	10.5873	+	green_red	3.34576	0.00296296	-0.834789	-3.8071
11.0756	10.9009	10.7802	11.4597	10.4289	11.1398	10.5023	11.5135	11.0859	10.7328	11.3907	10.5582	10.8981	9.92985	10.3903	10.6655	9.92781	11.1022	11.6305	12.2922	11.1335	11.173	10.8128	10.7192	11.0906	8.03509	9.11732	11.0871	9.50786	9.03886	11.1558	9.19583	10.882	9.91546	11.3567	10.8284	10.5233	11.7271	10.8027	10.6696	10.9525	10.5346	11	10.8593			0.419663	0.665026	-0.211137	-0.886335
12.768	11.5171	10.7463	12.2967	12.1815	12.136	10.5067	12.1321	12.2496	11.8989	10.6381	11.5894	11.1151	10.8386	11.4283	11.5505	11.3881	12.2912	11.3927	10.5647	12.134	10.328	10.8589	11.1585	11.9661	10.7918	12.0452	12.4197	11.0696	11.6853	7.68276	11.2617	11.4368	12.1169	12.2588	12.4241	10.7108	11.7287	11.9259	11.8641	11.841	12.3139	12.1823	12.1413			0.627515	0.535046	-0.311923	-1.20286
10.8338	8.82632	10.2708	10.887	11.0479	10.6425	10.8663	10.8092	10.6878	10.6175	9.5205	10.3394	10.8827	11.2385	10.4831	10.6464	10.7902	10.5668	9.43433	10.5882	10.4433	9.98561	10.1675	10.8081	10.9587	9.15033	10.8074	11.0396	10.9034	9.23629	8.97175	9.49096	9.4883	10.3668	10.5192	9.43607	10.5311	10.6534	9.90021	11.2963	10.7138	11.0668	10.4913	10.9532			0.250859	0.802732	-0.115011	-0.585673
10.5194	10.9724	11.0506	11.4467	11.3104	11.4339	10.6968	11.7691	11.8045	10.6906	11.1994	10.8766	11.5747	11.3082	11.3571	11.2639	9.81184	11.2615	11.149	13.0801	10.3257	9.96289	11.4963	9.88387	11.3598	8.91392	11.9798	11.4058	9.79923	11.0382	8.36218	9.13881	10.7609	11.1739	9.4162	11.1398	11.1758	9.75446	10.7047	9.7345	11.4176	11.2728	11.1829	9.87175			0.0962423	0.930806	0.0698283	0.253354
12.0891	11.4921	11.7019	11.8408	11.7233	11.8137	11.8936	11.7042	11.42	12.0342	11.2114	11.7651	11.4958	11.9554	11.2314	11.5512	11.4302	11.2754	11.193	13.2964	12.0628	9.46096	11.0199	11.7739	11.5123	11.862	11.9277	12.2072	11.6411	12.1202	10.4766	11.6136	11.8999	11.5947	12.0502	11.7328	12.0795	12.043	11.7519	11.8444	11.8629	12.1602	11.7681	11.5672			0.51956	0.599445	-0.169662	-1.04434
11.5863	11.7336	11.2768	11.5627	11.6325	11.6095	10.6512	11.2417	11.07	11.7042	11.2908	11.4204	11.2833	11.6243	11.4146	11.5047	10.2202	11.6622	10.9619	14.2054	11.4314	11.5273	11.1899	11.511	11.3542	11.3945	11.5396	11.7423	11.1882	11.8055	10.9694	11.3656	11.6865	11.1106	11.5935	11.3465	11.8464	11.5645	11.74	11.497	11.5799	11.6976	11.3347	12.3205			1.62469	0.113196	-0.36161	-2.34672
12.5864	12.2723	12.521	12.5067	12.6848	12.2326	12.5648	12.2004	12.2953	12.4677	11.9614	12.6926	12.3712	12.2977	12.6026	12.1085	12.3216	12.2488	12.4229	13.9118	12.5648	12.0059	11.8926	12.5535	11.804	12.5085	12.3136	12.7078	12.2725	12.5236	7.17797	12.0767	12.2522	12.5213	12.3661	12.2631	12.6139	12.2843	12.6454	12.2098	12.4843	12.4469	11.9234	12.3172			0.637114	0.525732	-0.310411	-1.21643
11.0919	10.8527	10.8473	11.0588	11.1324	10.9911	12.2525	10.8166	10.8091	11.1614	9.17545	10.9801	10.9885	10.7157	11.0249	10.5048	10.4942	10.7577	10.9392	11.3983	10.5091	11.0338	10.1759	11.1905	11.0339	11.2043	10.9421	10.8744	10.6174	11.0404	8.59101	9.97904	10.7561	10.4691	11.0535	10.4625	11.5001	10.8281	10.6685	11.2501	10.8319	11.1924	10.7641	11.1663			1.11294	0.260063	-0.300969	-1.81224
11.99	11.7196	12.2765	11.999	11.9073	11.6653	11.7073	11.6929	11.3894	12.1386	11.3833	12.1335	11.8615	11.2971	11.6268	11.789	11.5605	11.8097	11.8546	12.3401	12.0824	11.5627	11.4115	11.7643	11.6743	11.7915	12.3526	11.961	12.1986	11.9472	8.58117	11.6273	11.6647	12.0684	12.082	11.8669	12.1298	12.0676	12.1142	11.9361	12.1478	11.8717	11.7367	12.0285			1.32865	0.182373	-0.333106	-2.04728
12.7297	12.4933	12.4532	12.7452	12.6742	12.4405	12.4067	12.3819	12.2275	12.855	12.2785	12.706	12.5075	12.3302	12.6195	12.461	12.3543	12.6098	12.4442	14.0124	12.7803	12.4663	11.8596	12.2785	12.3511	12.329	12.654	12.4843	12.483	13.0083	11.6565	12.2327	12.6989	12.4693	12.6589	12.4184	12.9359	12.648	12.7605	12.555	12.7589	12.4961	12.5006	12.582			0.895144	0.377039	-0.155036	-1.5556
8.90171	9.35266	11.3067	9.49469	12.1483	11.4326	11.8317	11.6566	11.5922	12.0988	12.4883	12.2829	11.3817	10.424	10.9719	11.5428	10.3474	12.2609	11.3316	10.594	9.49008	9.63649	11.3715	11.1365	11.4941	7.85149	11.5708	11.7132	9.90284	11.9482	9.05633	12.147	11.4532	12.5285	11.5599	9.60281	9.61275	10.2122	9.10174	11.6847	11.0222	11.779	10.9962	11.6182	+	green_red	2.35317	0.0270508	0.945586	3.0076
10.9791	10.4448	12.0509	11.7098	9.48804	11.1769	10.7036	11.7867	11.8713	10.8937	10.8024	11.7318	11.5634	10.409	11.607	11.5971	9.94937	10.8497	12.0445	9.7405	11.6493	11.4926	11.6687	11.5408	11.5046	12.0871	11.2312	9.44276	9.90176	10.2281	8.24694	9.36923	11.4659	11.3903	11.2381	11.7065	9.48501	11.2469	11.5705	10.9965	10.8035	10.5909	11.2876	9.91262			0.450779	0.647356	-0.250956	-0.936878
10.3911	11.0635	11.4124	11.0113	10.9604	11.3442	11.5853	11.0453	10.857	10.1549	11.1849	10.9958	11.3109	11.6053	11.0073	11.5374	11.1324	11.3588	11.1367	12.9185	10.2	10.9007	11.3647	10.2095	11.4326	10.6505	12.0602	9.09467	9.61319	11.3173	10.0132	8.69519	10.5745	11.7176	11.1192	10.918	11.3087	11.2861	11.3722	11.3721	10.3539	10.8113	11.3245	10.7135			0.651334	0.520204	-0.270745	-1.23638
11.5849	10.543	11.286	10.7873	9.79169	10.8254	10.3044	10.7986	9.38906	10.8827	10.3229	11.1042	11.3764	12.0803	10.2613	10.7928	11.4332	10.5595	10.0529	10.1006	10.1514	9.42566	10.9363	11.4398	10.7503	9.62006	10.6668	11.0223	12.0023	9.48416	8.14969	10.0766	9.07351	9.84894	11.3529	10.3935	9.64948	10.6569	11.2398	11.6688	11.3545	11.1774	10.977	11.5665			0.56229	0.575523	-0.275742	-1.10845
11.5708	12.2232	9.35241	10.9696	11.6013	11.2078	9.80589	10.6751	11.7546	10.6057	11.7207	11.6196	11.3751	9.80346	11.3977	11.4126	9.82924	11.1071	11.2077	14.2084	9.30993	9.13098	9.30521	10.6988	11.2334	8.08668	10.5028	11.2053	10.972	11.6464	12.6724	10.8782	11.469	10.9863	8.93673	11.2188	11.0451	10.2969	11.4438	11.355	11.5617	10.8915	11.2668	11.3674			0.546017	0.582387	0.347773	1.08426
12.9463	12.9755	12.7593	12.6225	12.4455	13.1762	12.7182	13.224	13.3554	12.9619	12.8913	13.2174	13.4749	12.5218	13.3276	12.8978	12.9936	12.4471	13.0556	10.2172	12.819	12.0948	13.4526	12.7121	12.8782	12.8222	12.9364	12.8559	12.999	13.2729	10.3922	12.6564	13.1512	12.9194	13.0603	12.4864	13.2705	13.2277	12.7486	12.9062	13.0422	13.008	13.1263	12.7631			0.29929	0.765665	0.128332	0.677177
12.5195	11.7947	12.4309	12.1637	12.9661	12.4799	12.605	12.2364	9.81109	12.8489	11.7317	12.6715	12.9402	12.4557	12.0797	12.0427	12.2509	12.7432	9.53616	11.1729	12.8381	11.1478	11.7772	12.6181	12.6205	10.9209	11.8537	12.3096	12.4819	11.6889	10.4837	11.1834	11.2723	11.5933	12.462	11.7224	12.5264	12.6433	12.474	12.3254	13.0959	13.0462	12.4702	11.9018			0.856464	0.387052	-0.360384	-1.5075
7.96876	8.31534	10.6328	10.6455	10.2763	10.3904	11.1876	11.0456	10.4175	11.1766	11.1013	10.9755	10.7966	9.41636	10.6553	11.2607	10.0571	8.82136	11.4282	11.2244	9.72905	10.1107	11.083	10.8805	11.076	8.58626	10.0366	10.9171	10.2726	10.9074	10.5701	10.8527	10.7238	11.041	9.72888	9.72731	9.89059	9.91782	9.34308	9.53824	9.97489	9.50291	10.6265	9.64694	+	green_red	2.61445	0.0150204	0.734221	3.22662
12.947	12.925	12.8639	12.9181	13.0961	13.0938	12.3945	12.8094	12.7176	13.0257	12.5017	12.9223	12.6754	12.7646	12.5749	12.9777	12.9923	12.4899	12.6751	12.1509	12.3321	12.7997	13.4347	12.9236	12.9305	12.962	12.6308	12.5073	12.7707	12.7845	11.3425	12.2923	13.0264	13.0397	12.56	12.9429	12.8071	12.5081	12.6882	13.1553	12.6382	12.7516	12.7201	12.5025			0.527211	0.594523	-0.106109	-1.05596
9.95968	9.36145	9.61497	8.52988	9.76202	11.0052	11.7826	11.7751	10.7813	11.8682	11.1059	11.7119	11.8514	13.0742	10.1985	11.7802	9.84936	10.5253	9.87626	9.57582	9.42165	9.958	11.7146	9.53945	10.2401	8.75345	9.28727	11.5477	11.7565	11.0058	9.179	10.1344	10.9756	11.6086	9.63823	9.31564	10.5873	10.3054	9.40151	9.82294	10.577	9.96059	10.5093	9.43528	+	green_red	5.67567	0	1.31954	5.49461
12.7195	12.7088	12.557	13.0794	12.9727	12.7015	12.8098	12.7187	12.9114	12.9171	12.577	12.7223	12.63	12.4157	12.7364	12.7376	13.0635	12.0727	12.5942	9.71475	12.3873	12.8623	13.1831	12.7937	12.6368	12.5577	12.7997	12.558	12.4607	12.5857	10.8939	11.8356	12.6545	12.7028	12.9339	12.9763	12.7352	12.6568	12.655	12.8962	12.7563	12.6017	12.4129	12.5798			0.183758	0.859435	-0.0783408	-0.450032
11.128	11.4473	11.1571	11.1531	11.6259	11.0882	11.5293	10.2453	10.658	11.3231	11.8174	11.1532	9.63257	11.4414	10.6452	11.1324	10.3838	10.2564	10.5494	10.891	10.1187	9.96176	10.4841	10.8243	9.38933	9.42375	11.3827	10.5439	9.62785	11.8914	7.74307	10.9838	10.5741	11.778	11.3636	10.9739	11.263	11.3938	11.3354	9.54819	10.5227	10.8594	10.7295	10.9964			0.105398	0.926761	-0.0672385	-0.275194
10.9866	11.3659	11.2734	11.4887	11.011	11.1992	10.6891	11.2594	11.7342	10.9358	11.6009	9.81961	11.4977	9.85237	12.0683	11.4144	10.4635	11.6543	11.9498	10.3776	11.4992	12.0926	11.2914	11.5532	11.546	10.7653	11.7133	12.0747	11.4503	11.6501	7.74256	11.2994	11.7907	11.676	11.563	11.9533	11.6635	11.2465	11.6183	11.3407	11.9906	11.5734	11.8422	9.37846			0.424581	0.666913	-0.219267	-0.894408
12.0422	11.7569	12.2454	12.6398	12.5357	11.9183	12.367	12.1898	12.3039	12.1198	12.5251	12.3213	12.1141	11.9494	12.3922	12.0883	11.886	11.8055	12.3537	12.0725	11.932	11.982	12.7745	12.0302	12.1938	12.127	12.3154	12.1873	12.4216	12.027	10.8635	11.7425	12.4324	12.056	12.3606	12.1359	11.8857	12.6014	11.9135	12.1161	11.9706	12.0121	12.2513	11.7888			0.282631	0.775913	-0.0618241	-0.646243
11.1473	9.48963	11.2853	11.5862	11.5808	11.1481	9.49536	10.9704	10.8325	9.82736	11.4946	11.2953	11.7554	10.1791	11.2633	11.7301	11.0103	11.8729	9.3523	10.1938	9.63591	10.4529	10.73	11.2863	11.8284	11.0801	11.4205	12.1498	10.7706	11.9707	12.3547	11.1362	10.5583	11.502	11.8591	11.1755	11.4957	11.3164	11.1257	10.9108	11.1363	10.9757	11.043	11.3537			0.0522096	0.969918	0.0312786	0.143314
8.96898	9.20635	10.7557	11.3149	11.4905	10.9169	10.3425	10.9821	11.0209	11.0845	11.1962	10.999	11.2622	10.4677	10.6756	11.3011	10.7086	11.4421	10.8276	11.135	9.91254	10.7726	11.0272	10.6475	10.4767	9.30704	9.96139	10.968	10.5202	10.8118	7.4043	8.36767	11.1508	10.5156	10.9043	10.8168	11.3803	9.96937	10.5191	10.6869	11.163	10.9535	10.7758	9.9303			0.144284	0.896247	0.0923581	0.364484
11.1267	11.7928	10.9797	9.29258	11.0972	11.2272	12.0935	11.4972	11.6573	11.3996	9.12401	11.8858	11.6483	10.2847	11.7258	11.4004	10.2476	11.5979	9.68791	13.559	9.32839	12.1706	12.1314	10.1075	11.2281	9.15169	11.2884	9.8111	10.0064	9.03979	8.87024	7.99424	11.1101	11.9932	11.1954	11.0885	11.704	12.6625	11.6782	9.61626	11.2686	10.5942	10.7677	10.0561			0.5069	0.605149	-0.357439	-1.02497
15.4221	15.4194	15.609	15.8	15.6994	15.5033	15.3921	15.8132	16.2673	15.6234	15.2533	15.6423	15.7174	15.4971	15.4146	15.7986	15.6739	15.6947	15.3545	14.7595	15.495	15.6423	15.6205	15.5858	15.6958	14.6623	15.2486	15.768	15.6021	15.9458	14.6433	15.1246	15.6179	15.4628	15.6374	15.4984	15.5654	15.7717	15.6696	15.6625	15.7631	15.5458	15.8671	15.5548			0.135606	0.901638	0.0321582	0.345019
11.3113	10.544	11.4797	11.1972	10.5269	10.6334	10.1915	11.2733	9.9143	11.2048	9.95409	10.8076	11.0123	10.1031	10.9032	10.6957	10.9664	11.2122	10.639	12.2254	10.7078	9.84067	10.5763	11.0809	10.6509	10.896	11.3829	10.7834	11.305	11.441	14.4073	10.5738	10.4163	11.3601	11.7948	10.4603	10.6853	10.9616	11.6256	10.8596	10.9841	11.4349	10.5063	9.60029			0.0232669	0.97575	0.0152418	0.0658172
12.668	12.208	12.3685	12.4296	12.4239	12.8945	12.7271	12.919	12.4541	12.8676	11.8117	11.7627	12.0112	12.6724	12.8032	13.0308	12.4397	12.0401	12.5384	12.7496	12.4351	12.6938	12.7147	12.6448	12.6415	12.2017	12.7449	12.2342	12.5963	11.9939	11.6768	11.9055	12.4393	12.4132	12.4455	12.58	12.1445	11.6005	12.0986	11.8299	12.6998	12.4212	12.3591	12.2419			0.0476033	0.96832	-0.0143343	-0.131277
11.0789	9.10784	11.7084	11.3728	11.498	11.7828	11.4861	12.1628	12.1566	11.0148	11.449	11.8057	12.0147	10.0238	11.86	12.368	11.2965	11.7698	12.2799	13.3947	9.21251	11.381	12.1159	11.2554	12.7905	11	9.31025	11.3625	10.4116	11.0539	10.3471	11.5466	11.7223	11.9518	11.0953	11.7178	11.7453	11.9657	11.586	11.519	9.81177	11.5458	12.3469	11.7563			0.333004	0.739426	0.199362	0.738178
10.3324	8.32466	11.1666	11.0328	10.5807	11.1507	9.77015	10.5408	10.0086	10.4098	9.87232	10.7246	11.609	10.0942	10.161	9.94064	11.495	10.8353	9.8576	10.6684	10.5019	11.6784	9.75467	9.57341	11.0633	8.64042	8.73792	10.7506	10.8717	9.54327	8.42291	8.81258	9.20004	9.16148	10.679	9.43296	10.0874	11.3304	10.7741	11.4409	10.7054	10.8265	10.1882	10.4129			0.324808	0.748738	-0.191009	-0.723537
13.0599	13.8757	14.0935	14.0771	15.575	15.0152	15.3278	15.0113	15.3449	16.1433	15.4403	15.1142	14.43	13.578	14.5785	14.8382	13.0487	15.054	14.4441	17.9778	14.205	15.102	14.8558	13.4149	14.7242	13.8036	16.5144	14.6372	14.9192	15.7905	12.3044	15.2767	15.1188	16.2202	14.6577	14.0843	13.9804	13.5272	14.1126	14.5974	13.3623	15.507	14.8554	15.5495			0.373651	0.705641	0.252275	0.809116
10.4235	8.61794	9.63786	10.9688	11.2495	11.3898	11.1193	11.1575	11.827	10.5848	12.3931	11.0645	11.4241	9.76795	11.527	11.7696	11.5373	9.70557	13.0815	10.3962	9.37307	11.3344	11.4597	10.8066	11.5859	11.0703	10.4537	11.7884	11.4689	11.4031	9.20095	10.8657	11.4425	10.9063	10.4409	11.1034	11.0156	10.2577	11.1782	9.76604	9.60488	11.1904	10.7538	10.6661			1.85201	0.0733182	0.630076	2.5627
11.2316	11.1643	12.4596	11.1141	11.2163	11.027	10.7791	11.0324	11.9079	11.3538	9.66613	10.9823	11.6815	10.4365	10.5503	11.0957	11.4608	12.1498	11.6205	14.0929	9.16312	10.7358	11.7647	11.3795	10.9838	11.719	9.85767	11.4905	11.4605	11.3412	10.6382	10.8879	11.3358	10.9497	11.6674	11.1691	11.2317	10.0829	11.0659	11.9096	11.74	11.5611	11.0342	11.1973			0.277426	0.782051	-0.148825	-0.636465
12.7292	12.336	12.7753	12.7634	12.2671	12.5533	12.9994	12.4582	12.372	12.5407	12.4895	12.4922	12.6253	12.761	12.4806	12.5298	12.5727	12.8891	12.5058	13.8793	12.6971	12.6569	12.2958	12.8938	12.6522	12.2825	12.6804	12.4556	12.5169	12.5574	11.2573	12.2078	12.4035	12.3125	12.7398	12.1925	12.5278	12.8974	12.7176	12.6093	12.7881	12.5544	12.5994	12.6651			1.1496	0.249685	-0.185596	-1.85339
12.0316	11.728	12.1189	12.0759	11.8208	11.4447	12.0993	11.5103	11.3108	12.0636	11.7177	12.1365	12.3636	12.6899	11.4339	11.9651	12.277	12.3372	11.2106	12.7027	11.4541	11.6099	11.771	12.1668	12.2053	10.6399	12.3879	11.76	11.7353	10.9832	11.6036	11.0338	11.1778	11.5881	12.1588	11.4068	11.7054	12.4396	11.8045	12.3199	12.0918	11.5202	11.3499	11.9944			0.57324	0.574612	-0.15614	-1.12458
9.39206	11.5842	11.2221	10.5086	12.0401	11.144	11.9631	11.271	11.6308	12.7488	12.2017	11.5833	11.8853	11.3313	11.6531	11.3332	10.5014	11.6198	11.1394	9.58995	12.2035	12.5573	11.5392	11.4841	11.1875	9.07096	13.2294	11.5944	12.3031	12.031	10.6571	12.5533	11.2986	13.0829	11.49	9.20922	10.1171	11.0633	10.6347	11.6331	10.3632	11.3622	11.597	12.6245			1.34242	0.182041	0.574213	2.06176
11.2076	8.50606	11.5114	11.6744	10.8245	11.0644	10.9975	11.266	10.84	10.8984	10.5177	11.0109	11.0509	10.0185	11.2041	11.3075	10.7934	11.1046	10.8544	14.0833	11.2172	11.0137	11.6732	11.0037	11.6901	11.3493	11.7999	10.9895	10.6233	9.28531	10.7315	8.80554	10.9475	9.25244	8.5694	11.0066	11.4843	11.7313	11.3844	10.9952	10.9706	11.2399	10.8015	11.1458			1.20349	0.22931	-0.52296	-1.91294
14.8775	14.9437	15.0959	15.0528	15.1875	15.1319	14.8761	15.0265	15.5847	15.3781	15.2954	15.0501	15.2982	15.2557	15.3243	14.9713	14.8492	15.2174	15.3025	14.9538	14.7816	15.1413	15.3294	14.8776	14.8415	14.5377	14.7558	15.4837	15.2224	15.2625	13.9443	14.6904	15.3432	15.1163	15.3617	15.3835	15.2305	14.9287	14.9784	14.7523	14.8708	15.0436	15.4646	15.145			0.591798	0.564204	0.101678	1.15165
12.9651	12.9256	13.0124	12.6178	12.6667	13.0863	12.9412	13.0483	13.4383	12.8407	13.2813	13.5694	13.6328	12.9084	12.424	13.183	13.6833	13.3173	13.4558	16.0002	12.7826	12.0509	12.2313	12.2976	12.5593	11.6381	12.5693	13.1059	13.5794	13.0953	12.2595	12.2813	13.5132	13.2267	12.76	12.5638	12.6256	12.8797	12.5488	12.9303	12.8871	12.437	12.2808	11.8803			1.5028	0.134903	0.436272	2.22623
10.4648	11.0313	11.7835	11.1891	11.968	10.1042	11.8884	11.3368	11.3215	12.5167	11.2872	11.2631	11.515	11.5345	11.2218	11.2525	10.7802	11.7357	10.9489	16.0926	11.7467	12.2663	12.0339	10.793	11.6464	10.7725	12.9708	11.4627	11.9172	11.9885	10.9928	12.251	10.7978	12.498	10.8358	10.6235	10.2954	10.1839	11.0466	11.471	11.2845	11.3252	11.5164	12.4439			0.131325	0.902989	-0.0980479	-0.335321
9.18114	11.4053	11.4501	11.2297	11.9533	11.42	11.9427	11.2168	11.5699	11.8837	11.842	11.7352	11.6821	10.9287	11.5304	11.4672	11.0401	12.0298	11.9799	10.6689	12.1187	11.9452	11.6796	9.86322	11.7917	10.7424	12.1231	11.7484	12.0494	12.3048	11.106	12.1075	11.5336	11.9919	11.5892	10.9169	10.6449	11.2576	11.9744	12.1762	11.7137	12.2973	11.5771	12.2296			0.745907	0.448337	0.257588	1.36503
12.1443	12.344	11.5758	12.1802	11.1968	11.5967	12.1508	12.0192	11.2908	11.7522	9.79871	12.378	11.9081	11.4086	10.954	11.721	11.2909	11.9616	10.1504	16.2416	11.3145	10.0255	10.8704	11.9536	11.5063	12.708	11.9193	14.0122	11.9289	11.6433	13.2017	13.8406	11.6476	11.355	13.6874	11.332	11.196	12.2151	11.5146	11.7642	11.3828	11.5507	11.716	14.2965			0.272335	0.785552	-0.217631	-0.626847
9.77885	11.6332	11.2907	10.555	10.8321	11.211	11.5482	11.0856	11.5916	11.0302	11.1836	11.499	12.0429	10.0208	11.0985	11.1891	12.8065	11.6086	11.6181	11.4563	9.26478	9.85688	10.2681	10.568	11.6289	10.5444	9.35787	11.7045	11.3142	11.8865	8.56657	11.8872	11.4844	10.1621	9.18464	10.6624	11.3516	9.71465	10.4243	9.533	10.1622	10.5797	10.6772	10.2582	+	green_red	2.97079	0.00678788	0.847124	3.5146
11.2062	11.685	11.8208	11.9701	11.6228	11.2919	10.5467	11.3284	11.4911	11.4841	11.4358	11.3026	11.1935	10.737	11.2167	11.3832	11.6311	12.0372	11.802	13.2472	11.905	12.2141	10.4143	11.4434	12.1342	12.2308	11.6039	9.42495	9.00531	11.6512	8.35167	10.5845	11.3861	10.9174	12.1778	11.8816	12.3481	12.0318	11.9162	11.7799	11.5368	12.1127	11.5329	11.7066	+	green_red	3.49669	0.00226087	-0.886765	-3.92234
11.4058	9.78782	11.0886	10.971	11.2888	10.1455	11.0271	11.1913	11.3893	11.1939	9.78377	10.4975	11.5547	10.3446	11.4912	9.91302	9.17065	10.9929	11.6854	15.0247	8.79264	11.7012	11.3523	11.0775	9.25295	8.47049	11.3862	11.3066	9.2136	9.78411	8.23484	9.45452	11.1412	11.0549	9.91195	10.6197	9.95264	9.59446	9.28399	10.9996	10.2703	11.3473	11.257	9.5556			0.135303	0.900814	-0.122398	-0.344333
11.7598	11.632	11.2094	11.474	11.4652	10.9921	11.3313	10.9553	10.4157	11.1347	9.84298	11.2812	11.4184	10.1195	10.8129	11.2702	11.047	11.5801	9.65002	12.0002	10.8037	9.92924	11.0602	11.5569	11.3841	11.4089	11.0674	10.794	11.3717	11.4672	11.9222	10.3152	10.9366	11.0134	11.4751	10.6343	10.9968	11.3238	11.4617	11.7531	11.741	11.113	10.9462	11.6566			1.59193	0.115858	-0.361193	-2.31469
10.2251	10.6172	10.1116	8.87259	8.90399	10.9369	10.9323	10.421	11.1787	10.4367	11.2653	10.8735	10.7734	9.93252	10.3654	11.7	11.122	11.0827	11.2827	10.7505	9.64606	9.77352	10.9372	9.55898	9.01896	11.206	9.54252	11.0349	11.6629	8.98224	8.06027	9.13848	10.0368	10.267	10.6104	10.1832	10.5062	9.8089	8.97077	11.1212	9.72936	10.2021	8.8809	11.3718			1.32069	0.185351	0.523067	2.03889
11.1712	11.8454	12.5375	12.4044	12.1649	12.237	12.3157	12.3479	13.0203	12.2521	12.2398	12.8486	12.3567	11.7427	11.8796	12.8193	12.1818	13.0623	13.127	10.5443	12.2724	11.7959	11.9274	9.52345	12.6432	8.12687	12.5954	12.8102	12.248	13.2574	11.9232	12.6153	12.7771	12.9498	11.8681	12.0403	11.5782	12.481	12.3638	12.8766	12.3971	12.6238	12.0427	12.82			1.86357	0.0726047	0.670288	2.57341
9.80615	11.3529	11.4752	10.516	11.6156	10.7188	11.337	9.51333	10.7319	10.0895	11.5842	9.70782	11.4081	10.5377	10.293	11.3823	11.3185	10.3008	11.0885	10.3851	10.1552	11.612	11.2757	11.162	11.7722	10.9469	9.89793	9.5837	11.4925	10.8504	7.74715	8.85182	10.9238	10.775	11.9353	10.8812	11.3419	11.5649	11.1149	11.6561	10.3294	11.0394	10.7835	9.90328			1.27425	0.202217	-0.491831	-1.98954
13.487	12.8367	13.6341	13.9745	12.6957	13.4794	13.3522	14.314	13.5307	13.1418	13.4143	13.1262	14.0739	13.7053	13.6045	13.3946	13.7269	14.5101	14.2825	14.7807	14.6673	16.8748	13.7846	14.2888	14.7673	16.7461	14.5202	13.9616	13.4611	14.3459	11.9357	13.9037	15.0522	14.147	13.5803	13.6078	13.9933	14.3945	13.9044	14.2759	14.2561	13.5093	13.4757	14.2231			1.07096	0.28332	-0.449652	-1.76446
19.0583	18.7553	17.7775	16.9583	14.0048	13.2987	14.2568	16.5951	13.9204	13.3309	16.6397	13.7072	13.9501	13.7315	13.5831	16.8216	13.7688	13.9348	14.0076	17.5314	18.6638	14.4436	14.9146	14.2724	14.2466	18.7877	18.5077	17.7472	16.6026	18.7717	19.941	19.4703	18.0126	16.518	16.1151	13.8849	14.0308	14.5438	17.9114	14.1189	14.5589	13.4317	13.6989	14.2828			0.120933	0.911383	-0.199715	-0.311517
12.4941	9.79692	12.7221	12.4997	12.4669	12.0983	12.1938	12.3259	10.1748	12.3029	11.8309	12.7841	12.6231	11.9892	11.405	11.7838	12.9975	13.3037	10.2257	10.2672	12.4219	12.0129	11.3889	12.4134	12.8002	9.68872	12.3014	12.5816	12.7015	11.4405	8.28548	11.125	9.17509	11.3585	12.4654	11.1811	11.2714	13.1665	11.2902	12.978	12.3204	12.5668	12.4791	11.6315			0.395435	0.682573	-0.287529	-0.846061
11.9139	8.74255	10.8125	10.649	10.4042	10.526	10.977	10.3757	10.0802	10.5766	9.16059	10.7695	10.8032	10.5132	10.0554	9.99743	11.0867	10.9323	9.91837	12.0555	9.55917	10.2742	9.3681	10.392	11.1163	10.5095	11.112	9.82162	9.78716	9.40103	8.07603	8.33679	8.58065	10.8333	10.0996	10.2006	10.3458	10.1079	10.8563	10.0394	10.4994	11.1476	11.4248	9.87228			1.18329	0.239294	-0.471133	-1.89074
10.6783	10.9126	10.887	10.8672	11.2435	11.3659	11.2744	10.9846	9.76672	10.9983	10.9742	11.0756	11.4745	10.8671	10.7684	11.1765	11.1872	11.6318	10.2925	9.94215	11.2251	10.8431	10.8458	11.0264	11.3969	9.17814	11.4342	11.3917	12.416	10.803	7.77277	10.7619	10.1372	10.7021	10.8201	10.6376	10.6122	11.6984	10.8398	11.5915	11.3981	11.0241	10.8777	10.9117			0.103793	0.92432	-0.0596478	-0.271389
10.2375	11.0578	10.6557	10.4497	9.83631	10.2174	11.4876	10.6205	9.85748	11.0422	11.0876	9.36637	11.3387	11.5604	10.3629	11.1045	9.93247	11.4015	9.86762	13.2877	10.1939	9.56254	9.63664	11.0749	11.0645	8.64062	11.1489	9.71747	11.3194	9.67521	12.1737	9.82797	10.264	9.38326	10.751	10.1502	10.7614	11.0008	11.5375	9.27546	10.6216	10.2825	10.3451	10.9417			0.0115574	0.991593	0.00869658	0.0331158
11.9079	9.13722	10.2617	11.081	10.4944	11.1896	11.676	10.371	11.2842	11.2853	11.7867	11.3781	10.9171	11.9251	11.8632	10.656	11.0112	11.5461	10.5981	12.8606	9.59811	10.1423	11.0944	9.58901	10.5844	8.33479	9.82815	11.129	11.4522	10.6156	8.29455	11.0123	11.461	11.2082	9.28395	11.0475	10.5569	10.1175	10.6911	10.3692	10.2514	10.832	10.9294	10.6661			1.82487	0.0764	0.659112	2.53745
10.71	11.1081	10.4645	9.36221	10.5825	10.9779	11.7626	10.7169	10.3555	11.2221	9.69896	10.4728	11.6317	10.0022	10.712	11.2463	10.7846	9.9433	10.5658	12.6044	11.3273	11.101	11.1735	10.3564	10.544	8.81109	8.76367	9.71874	11.6447	10.1694	7.62001	8.69214	10.9775	11.1045	9.01981	10.987	11.1298	9.81476	10.725	9.91827	9.65188	9.99327	10.4862	11.1139			0.068513	0.955123	0.0532693	0.18508
20.6629	19.7585	18.0155	19.1192	13.7446	13.7411	16.8017	17.8489	14.2642	13.7907	17.5801	13.7496	14.6889	14.1495	13.8476	17.4471	14.1728	14.1248	14.1026	14.217	19.0865	16.1826	15.7743	14.6907	14.7195	20.3872	19.5242	18.6276	17.1557	19.1029	18.8343	19.9243	17.5267	17.6588	18.466	15.103	14.4335	14.8962	19.2166	14.4458	14.7028	14.9588	14.086	14.7622			0.258102	0.797333	-0.41368	-0.599671
10.3558	11.1234	10.8007	11.1119	9.57986	10.3357	12.0058	10.2578	10.4066	10.4461	11.1955	10.9781	11.0797	11.9464	9.94544	10.8255	10.1988	9.58896	9.81303	10.2691	9.87673	11.0808	10.9379	9.01374	9.90026	9.35159	10.4852	9.43799	11.4819	10.1267	10.2079	9.23686	9.71883	9.47645	11.0605	10.353	10.2252	9.55441	10.8321	10.7911	10.3951	10.9511	10.5131	9.98905			0.0751437	0.948121	0.0429536	0.201711
10.8284	9.01238	9.64828	9.16049	10.9033	10.9257	11.6516	10.3772	11.0512	11.2658	10.4216	11.2096	11.7075	11.9747	11.4275	11.4236	9.92704	11.8357	10.8016	10.8568	9.82961	9.64873	10.9364	10.0344	11.5512	8.80799	11.7056	11.4706	9.64732	9.00207	7.66757	10.546	10.7303	11.4294	11.0549	11.8366	9.73557	10.0499	10.9464	11.0632	9.06094	11.3082	10.7882	9.56764			0.794969	0.420866	0.42301	1.42922
12.4903	12.9333	12.8459	12.6424	12.2295	12.3136	12.3599	12.5586	12.5808	12.5874	12.5746	12.7204	12.2197	12.4357	12.8113	12.9171	12.6592	12.3781	11.7816	9.5648	13.222	12.4657	12.5122	12.5845	12.2158	12.2826	12.7711	12.413	12.3425	11.8574	7.89796	11.5496	12.2812	12.6732	12.5412	12.3946	12.4945	12.721	12.5315	12.319	12.3019	12.1909	12.0457	12.1603			0.308925	0.758323	-0.18154	-0.694823
11.0526	9.14498	10.3689	10.4607	10.0266	9.64949	11.1132	10.6035	10.2173	10.1302	10.0102	10.403	10.8446	9.99757	11.0413	10.8059	9.9297	11.3929	10.9907	10.7851	10.8441	11.0127	10.4062	9.1375	11.5559	8.79512	9.71275	9.47806	9.56771	10.673	6.90389	9.70105	10.4382	9.88767	10.9449	10.2626	10.1516	11.6814	8.8133	10.8074	9.75357	11.6712	10.8528	11.1953			0.397813	0.6834	-0.230346	-0.850051
11.9082	12.2255	12.692	12.8515	12.434	12.6538	12.6586	12.1573	13.2251	12.7372	12.8611	12.388	12.5637	12.1745	12.3633	12.3855	12.4	12.5971	12.7328	14.0701	11.8246	12.4486	12.7031	12.0902	11.9991	12.0027	12.187	12.7424	12.9134	12.5755	11.6333	12.0473	12.675	12.4967	12.3404	12.4848	12.4705	12.8812	12.3909	12.2379	12.1885	12.4494	12.3392	12.3892			0.404612	0.675406	0.10517	0.861413
12.0045	11.3371	11.6203	11.9191	12.0507	11.9888	11.0234	11.8128	11.8505	11.7085	9.81065	11.42	11.9227	11.5877	11.4734	11.9409	10.1698	11.6055	11.5602	13.7449	11.8898	12.0455	11.749	11.2188	11.9021	11.4026	12.0066	10.937	12.1507	11.7092	11.4759	11.8533	12.0314	11.9801	12.0685	11.9607	12.0111	12.0091	12.1842	12.2109	12.5231	12.3346	12.0228	12.2694	+	green_red	2.37936	0.0258246	-0.496712	-3.0299
11.676	11.2874	12.0903	11.68	11.1993	10.8325	10.9071	11.0947	9.28542	10.9916	10.809	11.2595	9.82719	10.5683	10.6856	11.0497	10.4052	11.4805	10.744	14.8272	9.436	9.73454	10.9293	10.9775	9.71769	9.69941	9.30751	8.59317	11.5605	9.61431	7.97043	8.94114	10.7569	10.922	11.0989	10.7081	10.9629	11.3731	12.2546	11.389	10.8602	11.3617	10.7028	11.3662			1.36269	0.175099	-0.676125	-2.08294
10.8538	9.22053	10.5963	10.9644	11.1101	11.4559	10.1765	11.0296	10.7838	11.328	10.8017	11.1944	11.2613	12.5373	11.3863	10.7447	11.9199	11.1734	11.602	10.8735	11.5647	10.4713	11.1007	11.0261	10.6369	11.1938	11.1071	12.0445	10.9727	11.3693	6.59174	11.4806	11.0408	11.6972	9.68945	10.7083	10.4073	9.99436	11.0418	11.3227	11.4894	10.5932	10.8521	10.8543			0.591031	0.561857	0.307428	1.15054
10.3565	8.90737	10.0977	9.96881	11.481	11.1755	9.27043	11.0397	10.3663	11.2424	9.68917	10.9928	11.624	11.7931	11.0974	10.3656	9.95566	11.246	8.85391	10.5406	11.1192	9.71097	10.2509	10.7323	10.9759	8.91747	11.2419	10.7171	10.1731	9.30237	8.27117	11.2697	10.7818	10.997	11.126	10.1562	9.75474	11.1768	10.4121	11.2331	11.7592	11.3143	10.4591	10.2932			0.0480501	0.970303	-0.0342294	-0.132449
9.01386	12.4006	12.0542	11.5118	11.9424	11.3678	11.4962	11.364	12.0378	12.0495	11.8869	11.8381	11.6556	11.8331	11.7681	11.7019	11.7773	12.2223	11.3997	13.9253	12.5089	12.1951	11.6929	12.0574	12.0801	8.48376	12.0546	11.75	11.9607	12.6576	9.40326	12.2066	11.8151	12.0072	11.9799	10.9568	11.6111	12.2131	11.9779	12.4741	11.8492	11.9539	11.7771	11.6683			0.0427303	0.970582	-0.0320096	-0.118425
12.2452	12.0589	12.401	11.7641	11.8547	11.3182	11.9175	11.4357	10.6423	11.6634	11.646	11.9334	12.0284	11.2695	11.0438	11.3389	11.7573	11.4628	10.6986	10.295	11.427	11.4268	10.8785	11.8416	11.1836	11.1538	11.9627	11.0579	12.0857	11.4408	13.4075	10.8885	11.0075	11.0633	11.8087	11.0918	11.3684	12.0692	11.6213	11.4246	11.8728	11.5236	10.9201	11.6358			0.188496	0.854912	-0.0765122	-0.459993
11.2577	10.8518	11.0457	11.058	11.5708	10.5502	10.1363	11.2342	9.74481	10.7011	10.1198	11.4609	12.0853	11.8794	10.524	11.629	11.9199	11.7194	9.40216	10.3949	11.8835	10.2519	10.3636	11.327	11.5253	9.64843	9.78143	11.4488	11.2976	9.52764	7.60399	10.0102	9.98921	10.0884	11.2246	10.8342	10.5575	11.2128	10.6652	11.8277	11.6462	11.4876	11.3229	11.0762			0.772966	0.434065	-0.36947	-1.40063
13.0464	12.7577	12.4241	13.0656	12.7163	12.4023	12.3376	11.9351	12.3756	12.5505	12.4413	12.5109	12.3711	12.9698	11.6743	12.5337	12.9695	12.094	11.4894	12.2736	11.3884	10.5259	11.7425	12.1827	12.7047	12.3694	12.8527	12.6801	12.4594	12.06	15.9816	12.8584	12.2976	11.8589	12.5506	12.5382	12.8037	12.8641	12.9736	12.9927	12.1655	12.811	12.128	12.41			0.119518	0.912726	0.0694338	0.308245
11.9661	11.9321	11.7503	12.2316	12.1594	11.7357	12.198	11.8943	11.9465	12.1843	12.1039	11.8137	11.9676	11.8671	11.8797	12.0216	11.619	11.8604	11.5292	12.5794	11.7918	11.4187	11.6762	11.9757	11.9136	11.6423	11.4083	12.1452	11.6081	11.9385	7.51618	11.1666	11.7639	11.8326	11.9551	11.8261	12.5737	12.1971	12.1268	12.171	12.2142	12.2583	11.7337	11.9486			0.879006	0.374893	-0.328861	-1.53564
11.1426	10.2494	10.5219	11.0279	10.406	10.8945	10.5645	10.8421	10.3385	10.9803	9.86975	10.5922	10.7284	11.3104	10.8892	10.7148	11.1417	10.3306	10.4706	10.2347	11.4933	10.7732	11.6133	11.1555	10.5883	10.8845	11.6113	10.8819	10.2473	10.7722	6.79969	10.5197	11.114	11.1269	11.0173	10.5857	11.2047	10.5105	10.8381	10.8854	11.5711	10.5749	10.8193	11.1124			1.07106	0.284642	-0.37531	-1.76457
9.47783	9.58644	10.054	10.6113	10.4472	9.86036	9.59104	9.91638	11.0608	9.26869	9.81002	9.71289	10.1757	10.2256	9.99869	10.6838	9.99005	10.3016	10.6095	10.8389	9.30956	10.7549	10.44	8.99652	9.59145	10.1143	10.9911	9.45134	9.20407	10.8075	7.55111	9.75022	10.2784	9.61683	10.0911	9.10235	9.41416	9.58172	9.2767	10.2822	9.29737	10.6153	9.65422	9.88691			0.0599585	0.961691	-0.0328061	-0.163324
11.5705	9.35701	9.47003	9.72749	10.6272	10.5601	10.3899	10.1573	10.4173	10.6873	10.4537	10.0852	10.1218	10.2582	9.68857	10.5724	10.2776	9.61364	10.2396	10.4143	10.7796	10.0903	9.96665	10.9761	9.9383	10.4678	10.3233	9.83385	9.62895	9.64312	7.67657	9.49267	9.49737	9.87393	10.2264	10.5817	10.0287	10.0704	10.2081	9.11153	10.1672	10.2821	10.1552	9.45294			0.613065	0.547095	-0.213158	-1.18228
12.3519	11.7701	11.9003	12.1125	12.0991	12.4899	11.0981	11.7538	11.815	12.2801	12.3604	11.787	12.305	9.84065	11.8433	11.8024	12.4875	11.4936	11.7273	10.1878	11.2936	11.4776	12.5381	11.3263	12.6949	11.4551	12.2222	11.7247	11.7641	11.7042	8.42418	11.46	11.5883	11.7342	11.7421	12.1187	12.1757	11.8336	12.071	11.8592	11.8025	11.9008	11.8385	12.1559			0.646274	0.523594	-0.271953	-1.2293
12.6277	12.47	12.7908	12.6737	12.4057	12.5037	12.4321	11.8981	12.6455	12.7603	13.0064	12.3555	12.4906	11.4234	12.9412	12.5065	12.7932	12.8796	12.7932	13.8536	11.831	12.8763	12.3612	12.6662	12.5609	12.3948	12.7355	12.7123	13.0558	12.5586	12.9383	12.5466	12.4659	12.6891	12.7566	12.7625	13.0073	12.2795	12.4334	13.1443	12.8219	12.586	12.6503	12.5698			0.283373	0.776016	-0.0731646	-0.647633
10.9493	10.4449	11.4127	10.537	10.4179	10.6433	10.123	9.98351	11.0933	10.1987	11.3147	10.2605	11.0162	10.2377	11.0431	10.3388	10.1858	10.2483	10.5013	12.7332	9.45569	11.8547	10.8402	10.988	10.991	10.4557	10.6028	10.614	10.878	9.87971	12.3469	10.8058	11.3332	10.9353	11.1247	10.3336	10.6814	10.856	11.2699	10.019	10.9068	11.1477	11.0656	10.9532			0.566779	0.57554	-0.205576	-1.11508
11.6245	11.4884	11.2484	11.2166	10.7413	10.7598	11.4813	10.9299	10.5688	11.8861	11.1885	10.6471	11.5696	10.1409	10.3368	11.0484	11.0928	9.61154	9.57897	12.4798	9.80735	10.3073	11.3298	10.2044	11.3368	10.6813	9.7132	11.3057	10.3429	11.4511	14.5177	11.1573	10.8866	11.553	9.74349	10.7508	11.1884	9.72222	9.90714	9.34012	11.213	10.6729	10.7561	9.54965			0.810725	0.409208	0.39706	1.4495
13.5145	13.4996	12.7783	12.8621	12.6598	12.4714	12.704	12.1612	12.7415	12.4602	12.5691	12.3724	12.0824	12.3521	12.1494	12.4947	12.4592	12.1015	11.9854	12.3877	12.9919	12.2723	12.3595	12.6328	12.6235	13.1263	12.8145	12.7564	12.7139	13.518	15.4031	13.9928	12.6444	12.5814	13.1975	12.3877	12.4697	12.627	13.0292	12.4544	12.4798	12.5878	12.5107	12.4206			0.0505424	0.966505	-0.0248347	-0.138969
12.052	11.9115	12.052	11.1032	12.2494	11.8765	11.916	11.3047	11.8063	11.2218	12.0092	11.4939	11.8246	12.6044	12.4213	11.3502	11.737	12.3967	12.0871	10.1629	11.3484	11.8247	11.7655	12.1224	12.1355	11.3955	11.9114	11.255	11.8984	11.4549	7.62052	9.16523	10.8608	11.6784	9.6934	11.9442	12.0741	9.78003	11.6042	11.6342	12.1172	11.261	11.754	12.3355			0.216212	0.837243	-0.147541	-0.517044
9.36251	11.3161	11.2935	11.0039	12.497	11.5516	11.78	11.1341	11.292	12.1628	11.8091	11.5602	11.1418	11.6882	11.7256	11.747	11.0532	11.7582	11.6758	9.85887	11.9866	12.1429	12.0682	11.0965	11.6117	11.4418	12.905	11.4245	12.4777	11.8412	10.4771	13.0158	11.6038	12.7866	10.5105	11.1564	10.7445	11.0698	11.5365	12.1609	11.2736	12.6352	11.963	12.6277			0.449097	0.648341	0.210611	0.934178
9.34233	9.15791	10.4934	11.4738	11.0979	11.0142	9.72684	11.7509	11.0012	11.2965	11.0288	11.2939	10.7776	11.4965	11.0343	11.0195	11.3457	11.2727	11.0303	15.9061	11.0381	10.0037	12.1555	11.4479	10.4962	11.1585	11.291	11.7031	10.6388	10.9715	10.2779	10.1075	11.1396	11.0974	10.9734	10.787	11.6533	10.4548	10.9328	10.8419	10.7416	10.9586	12.0202	10.423			0.102041	0.923444	-0.0792146	-0.267224
11.8611	10.8813	9.08937	9.43402	9.83297	11.3242	9.94276	11.1259	11.0405	11.1221	12.1423	10.9288	10.8155	10.835	11.5967	11.2984	11.5519	11.9088	11.3397	10.0018	8.9538	11.4411	9.38884	10.5853	9.40544	10.4303	9.82603	12.3488	11.9887	10.8409	7.75781	10.985	11.9601	11.2642	11.3825	9.444	11.2145	10.1674	10.9372	11.6744	11.3477	10.2637	11.4513	9.87596			2.03061	0.0527467	0.761959	2.72561
11.1751	11.8053	10.1025	11.1352	11.6864	10.6827	11.4262	10.77	11.1983	9.43707	11.3455	10.2518	11.6377	11.1786	10.6373	10.8364	10.8274	11.1146	11.2684	13.1957	11.5111	9.82543	11.2319	11.5526	9.89428	11.9014	11.8644	10.6047	10.4027	10.3796	11.251	9.70179	10.676	11.2546	11.5912	11.0392	10.6403	11.7006	11.2322	11.162	10.8633	10.4674	10.8009	10.7327			1.16444	0.244206	-0.37482	-1.8699
13.0108	12.8238	12.9897	12.8817	12.9207	12.9397	12.9156	12.6514	12.4805	12.4258	12.6802	12.5163	12.6965	12.4272	12.5422	12.5942	12.1582	12.2889	12.6264	15.8457	12.2293	13.1519	12.8773	13.2558	13.0202	12.5656	12.447	12.4757	12.5006	12.0997	7.75143	11.4605	12.8318	12.6148	12.8979	12.7685	12.7383	12.505	12.6613	12.4905	12.3863	12.732	12.6205	12.6043			1.5504	0.124508	-0.617635	-2.27371
9.68982	11.4848	11.5107	11.3211	10.7613	10.7685	11.2275	11.1223	10.8385	11.014	11.213	11.0111	11.2717	12.0796	11.2053	11.2026	11.3813	10.4101	11.5936	11.0931	11.4223	11.4119	11.3965	11.2405	11.6801	11.4776	10.1623	11.9647	9.82053	10.5783	8.80094	10.8448	11.079	11.4778	11.6123	10.9794	10.7004	11.0122	11.3064	11.0374	10.5235	11.2965	10.7462	11.8191			0.28976	0.771084	-0.121274	-0.659547
12.1197	11.5169	12.0716	12.5858	11.9859	11.7886	11.9314	11.9764	11.5537	11.8396	11.3102	12.2265	12.2276	11.8685	12.1482	11.7268	12.2398	12.0722	12.2756	16.6882	11.443	12.6511	11.3018	12.0064	11.9233	11.1811	11.6779	12.1705	11.9916	11.677	11.9205	11.9618	12.075	12.2842	12.0958	11.4946	12.1636	11.9657	11.7607	12.1093	11.8133	12.0563	11.8366	11.5312			0.210895	0.842669	-0.121055	-0.506254
11.5267	10.7789	11.4974	11.704	10.6313	10.3114	9.94728	9.27375	11.1341	9.7222	9.36478	10.7354	11.0788	10.217	11.0987	9.67176	9.53698	9.67154	11.1542	10.8546	11.3489	12.0982	11.5125	11.4195	11.7502	11.2912	11.514	11.3038	10.5752	9.03631	8.66139	10.7485	11.5798	10.6537	11.3463	11.0153	11.5818	12.1056	11.7916	11.7388	11.7431	11.5094	10.9497	10.2043	+	green_red	5.82484	0	-1.12675	-5.59883
12.5276	12.0015	12.5664	12.7174	13.0119	12.5935	12.8392	12.5575	10.8322	12.9083	12.1313	12.9651	12.9948	12.7571	12.3391	12.1746	12.858	13.434	11.2767	10.316	12.4527	11.0515	11.634	12.6992	12.6622	9.11375	12.2327	12.9881	12.9313	11.9543	10.5468	11.2238	11.2403	12.0933	12.3708	11.9309	12.0169	13.0071	12.5458	13.1138	12.9331	12.5847	12.3861	12.0993			0.143566	0.896173	0.0956991	0.362884
11.6469	11.5476	10.9685	10.8448	11.1314	10.7422	11.8871	11.0505	11.1095	10.2915	10.4725	11.2423	11.7173	11.2391	11.1865	10.9969	10.3259	10.2942	10.0202	11.7613	9.944	9.42493	10.5922	10.826	10.6707	10.9757	10.804	9.3314	10.3312	10.5145	8.33538	9.02444	9.4974	10.0264	10.6534	10.3507	11.0098	10.058	11.0043	10.86	11.0901	10.3863	10.3227	10.8485			0.789515	0.425264	-0.31163	-1.42217
12.1608	11.12	11.9419	12.0362	12.1164	12.411	12.3631	12.0675	11.6006	12.136	11.8452	12.1306	12.5613	11.8334	12.0809	11.7159	12.1108	12.2436	11.7072	10.7146	12.0105	11.8004	12.2221	12.2691	12.2492	11.6299	11.9993	12.5042	12.1033	11.275	10.4164	11.3951	11.8708	12.1203	12.2446	12.1679	11.8714	11.7793	12.2345	12.2108	12.1369	12.0289	12.3304	11.8939			0.104328	0.924579	-0.0356753	-0.27266
9.84802	8.88046	10.9441	9.33631	10.227	9.53268	10.2125	10.6184	10.4507	10.5944	10.5883	10.0126	11.2773	10.2966	10.9635	10.4164	10.6437	10.4533	9.11155	10.3392	9.82172	10.3526	10.6659	9.6165	11.0005	9.14932	9.76486	10.8084	9.58719	11.0762	9.16659	9.00824	11.0682	9.67411	8.82609	9.39074	9.72526	9.7127	9.38887	10.4034	9.52079	10.6759	10.8616	9.56182			1.06487	0.286297	0.351172	1.75747
11.565	12.2789	12.3734	12.0006	12.53	12.0693	12.3506	12.2849	12.8159	11.9035	12.132	12.3334	12.1468	12.2865	11.4044	12.3945	11.8863	12.2352	12.5807	11.3093	12.0148	10.7743	11.7911	11.8764	12.465	11.158	11.8963	12.4863	11.9808	12.4666	9.80968	11.2755	12.7731	12.0924	11.2128	11.6124	11.8122	10.2613	11.4832	11.9435	10.7072	11.3464	11.6028	12.1659			1.56268	0.122172	0.421312	2.28588
11.7626	11.4464	11.5897	10.9967	11.0194	9.58821	9.40663	10.5903	9.6198	9.85502	9.6142	9.48981	9.70135	9.42091	10.5652	10.9265	10.0047	9.40107	10.8012	11.7202	10.2374	11.7786	9.49513	12.0773	11.1649	9.87467	11.8629	9.51021	9.29165	13.2568	9.96901	10.0113	8.69423	11.0781	10.8103	10.6121	11.1387	11.1859	11.1635	11.0452	11.5792	11.3439	10.7472	11.9086	+	green_red	4.36584	0	-1.1169	-4.5654
13.6833	16.3387	11.9708	14.342	11.0161	9.47577	12.476	11.043	9.60615	10.0944	12.3103	10.7237	9.44277	9.98038	9.85382	12.8369	9.78576	9.93795	9.80512	14.8481	12.875	9.8609	11.3051	10.9893	9.10704	13.8552	13.7904	12.6002	12.7604	14.5112	17.3976	14.2085	13.3597	12.8841	13.1246	11.2983	11.3837	11.5339	12.6949	9.86921	9.89409	9.1133	9.13178	12.5026			0.173302	0.870307	-0.264882	-0.427829
10.7969	8.79929	11.5324	11.3552	10.8005	10.6268	10.388	10.7573	9.47035	11.0095	11.0607	10.6462	10.9436	11.5595	10.8488	11.0916	9.7804	11.6358	10.8699	9.76182	11.4333	10.8814	9.99465	10.8304	10.6361	8.81818	10.8897	10.0086	10.1264	9.58238	7.38082	10.3847	10.7266	9.54616	10.931	10.5416	10.7749	11.0283	10.9822	11.3335	11.0785	10.6434	10.2321	11.2007			0.522698	0.597909	-0.262082	-1.04911
12.1064	11.734	12.0493	11.4145	11.2404	12.3885	11.877	12.0983	9.85163	11.8294	11.3106	11.9313	12.3282	12.347	11.2323	11.2979	11.1609	12.3181	10.2005	13.6642	11.8384	11.5501	11.4225	12.3135	11.4671	8.85123	11.154	12.0943	11.9752	9.50401	12.5574	10.7648	10.6836	11.0659	12.21	11.7261	11.3945	11.9901	9.75906	12.002	12.1663	11.5826	11.5292	11.2185			0.172523	0.870297	-0.114446	-0.426161
11.1236	8.98701	9.19245	11.4666	10.1231	11.3344	10.4515	11.1211	11.3224	11.1886	10.9522	11.2578	11.4761	11.8175	11.2587	10.9373	11.4329	11.1042	11.2213	10.1401	11.199	9.33075	13.2977	11.3371	11.1013	8.79861	10.183	11.4108	9.74336	9.7158	11.488	8.67713	11.4026	11.4092	9.81084	10.9825	11.537	9.90987	10.5848	11.5383	11.6385	10.9033	11.3508	10.7784			0.596569	0.561072	0.320958	1.15856
12.3373	10.9205	12.2854	11.9418	12.2974	11.7968	12.0004	12.2028	10.6877	11.9198	11.4066	12.5856	12.5347	11.854	10.5552	11.754	12.3377	12.5679	10.8863	9.72071	11.4475	11.5285	11.13	12.0278	12.1098	9.24189	10.1751	12.2305	12.442	10.2864	10.835	10.4646	10.2367	9.75027	11.5573	11.1209	11.4341	12.429	11.0652	12.4623	11.9644	12.1234	11.3857	11.6666			0.00304192	0.998681	-0.00233152	-0.00880021
12.1377	12.0415	12.2712	12.2901	11.9292	12.1819	12.6565	12.0766	12.1818	12.1889	12.1716	12.2141	11.9885	12.2109	12.0871	12.1917	12.3081	12.5062	12.2258	13.5546	12.324	12.523	12.3403	12.3911	12.1885	11.7387	12.4585	12.1417	12.1415	12.2315	11.2407	11.7256	11.9526	12.165	11.9959	11.8369	12.027	12.4272	12.1984	12.0501	12.5831	11.9673	11.9361	12.1778			0.513159	0.599297	-0.101498	-1.03457
10.4429	9.81722	10.3512	10.8956	9.86159	10.6979	9.61227	10.226	10.2364	10.8993	10.5887	10.7363	9.86557	10.1293	8.83771	9.64478	10.8799	10.3589	9.42239	14.2747	9.80867	9.43092	8.54655	9.70027	10.1286	9.27201	11.0328	10.0349	10.0424	10.2733	12.8373	10.0067	10.5253	11.3783	10.4751	9.71837	10.0751	9.81029	10.4572	9.67361	10.4315	9.1325	9.66932	9.62737			0.367861	0.709512	0.229959	0.799174
13.0579	12.8737	13.0537	12.965	12.7839	13.2925	13.1436	12.7855	13.2032	13.5181	12.6225	13.0385	12.9901	12.6839	13.3425	12.4878	13.0596	13.2058	12.9307	13.0185	13.424	12.7871	12.9368	13.4552	12.9191	12.7717	12.2197	13.3977	13.2884	13.4975	11.7066	13.3683	13.1591	12.6946	13.3739	13.0432	13.0159	13.0521	13.2763	13.1314	12.8948	13.2211	12.8782	12.773			0.0823462	0.943388	0.0230521	0.219554
11.3551	11.6686	11.6562	11.4294	12.149	11.2122	11.8403	11.8068	12.0049	11.7532	11.7775	11.8562	12.0702	11.9619	11.9875	11.6236	11.7976	11.6422	12.0813	11.0809	11.8379	11.6865	11.8196	11.8222	11.8212	11.2034	12.4561	11.7463	11.7732	12.0404	9.75122	11.9094	11.5372	12.0967	11.974	11.1218	11.6889	11.6207	11.3404	12.0471	11.4566	11.8796	11.7732	11.5964			0.172158	0.869494	0.0538889	0.425379
11.4263	10.9005	11.4374	10.9574	11.7249	11.3832	10.1068	11.2568	9.58722	11.4575	10.3987	11.2519	11.4752	10.861	11.244	11.277	11.19	11.3867	9.61994	10.9907	11.7416	11.1912	10.714	11.7046	11.4465	8.87734	10.8189	11.4918	10.9387	9.62731	8.42683	8.928	9.32863	10.5366	11.6438	10.1986	10.5952	11.4873	11.1884	11.7014	11.6666	10.9838	11.1538	11.3313			1.60518	0.113	-0.564615	-2.32768
11.262	11.324	11.1014	11.415	11.8472	11.3513	11.2812	11.4365	11.2389	10.8247	11.5297	10.8087	9.54007	10.4321	11.4449	11.2509	10.4734	9.8226	9.55737	10.5632	8.92953	9.91343	10.0079	10.4313	11.1711	9.18719	9.39653	11.2263	9.93291	9.3012	8.09231	10.4458	10.9139	10.644	11.7038	9.87092	10.6538	11.6471	10.4694	10.5701	10.3295	10.5641	11.3419	9.68557			0.0445848	0.970692	-0.0320538	-0.123331
10.6638	11.3758	10.7641	10.2471	11.109	10.4938	11.7303	11.1093	11.226	10.48	11.4826	11.1618	10.3186	10.7725	9.9882	10.9744	11.511	11.4771	11.1825	10.1521	11.5547	11.4006	10.5557	9.45961	10.8802	8.19865	10.7859	9.95832	11.3013	11.7703	7.51954	10.6938	10.7045	10.954	10.6434	9.98463	9.28564	9.55169	10.806	10.0294	9.52459	10.5794	10.2301	11.2857			0.90424	0.371389	0.406219	1.56678
11.412	11.5904	10.7538	11.1088	10.7402	11.1583	11.3065	10.9839	11.4869	11.1376	10.1146	10.7201	10.2489	11.556	11.2952	11.256	10.5712	11.4318	11.6993	14.7136	11.0089	10.4059	11.708	10.5932	11.4479	9.28922	11.0597	10.5924	9.61449	10.3741	8.03971	10.2209	11.0127	11.1385	10.6326	10.5886	10.8523	10.3274	11.0866	10.1719	10.8999	10.525	11.2872	10.3634			0.372866	0.705274	-0.22118	-0.807771
14.3977	14.0324	14.2222	13.87	14.3532	14.1757	14.9702	14.6551	14.2743	14.5254	13.6357	13.8743	13.968	14.3737	14.0057	14.5374	14.5417	14.5609	14.2492	10.2497	13.9803	13.461	13.9275	14.037	14.0403	13.3735	13.7449	13.71	12.8415	14.0524	11.1094	13.7195	13.7518	13.9847	14.2132	13.6198	14.0228	13.8965	13.7493	13.7314	14.0115	14.0625	14.0833	13.9113			0.368119	0.710767	0.194758	0.799618
12.6627	12.7448	12.6799	12.5875	13.118	12.8575	12.4504	12.4146	12.6138	12.5737	11.8703	11.9633	12.655	12.2795	12.3104	12.9836	12.2501	12.5004	12.4255	12.7257	11.441	12.1346	12.3339	11.7039	12.5775	12.0491	12.1887	12.5905	12.6191	12.3684	11.9817	11.9035	12.1533	11.9098	12.3027	12.0248	12.431	12.0319	12.3151	12.3153	12.1284	12.0922	12.1781	12.3524			0.227801	0.824392	0.0559166	0.540317
12.4795	9.22485	9.79325	9.03549	11.5476	10.8913	10.6611	11.3069	11.09	10.6374	12.0536	11.0178	11.6005	10.3972	10.7165	11.4552	10.6872	9.30013	11.0858	12.3969	11.1424	10.6876	11.3679	10.8375	11.105	11.9967	9.84236	10.0991	9.73417	11.755	7.99302	9.27873	11.2473	10.8603	11.7314	11.0638	11.1405	12.205	10.9074	10.9777	11.7305	11.2445	11.2315	11.9758			0.938568	0.34973	-0.455486	-1.60861
16.2383	16.0102	16.4414	16.0154	17.6794	16.4848	16.9967	15.9899	16.9807	16.3809	16.1925	16.8622	16.3084	16.3374	16.8159	16.7517	15.8644	16.8442	16.6163	16.8612	17.6155	16.9323	15.8074	16.9769	17.0059	16.2006	17.391	17.9229	17.7303	15.9773	15.0148	16.6973	17.4616	15.0985	15.5537	14.6565	15.4652	16.9033	16.1461	17.5991	17.732	17.3293	16.9002	16.723			0.129826	0.901649	-0.0772292	-0.33191
10.5276	10.9616	10.832	10.9923	11.5702	10.8962	10.5048	11.5227	11.1351	11.1789	10.8458	10.927	10.4332	10.8659	11.1246	11.0504	11.4349	11.3536	10.9299	12.7121	11.1968	10.8787	11.1386	10.4281	11.3016	10.7104	11.6658	11.5415	11.5889	11.7503	13.0879	11.777	11.4682	11.3968	10.762	11.0323	10.6918	10.6256	11.355	11.8848	11.5844	11.4466	11.1598	11.6885			0.254386	0.800832	0.09654	0.592502
12.3694	12.4091	12.1029	11.9735	12.2795	12.2159	12.7151	11.9979	11.8441	12.1193	12.3139	11.9957	12.4773	12.9436	12.1409	12.4341	12.5065	12.058	12.1981	12.4639	11.6992	12.2492	12.441	12.2701	12.3564	11.4381	11.9942	12.2703	12.3393	12.1162	10.9636	11.5621	12.2402	12.1196	12.208	11.9491	12.2241	12.3673	12.2053	12.042	12.3737	12.2247	12.0943	12.0965			0.0122656	0.99265	0.00349598	0.0351175
11.7898	10.9202	11.5172	11.204	10.946	10.6057	11.0778	11.065	11.4386	11.248	11.286	11.2539	11.4439	10.908	11.3796	11.2696	11.5445	11.2972	11.4457	10.5102	11.2021	11.7484	11.3238	11.6379	11.7869	11.2989	11.1017	10.8351	11.4288	10.8423	7.84153	10.5647	11.4385	12.0082	11.7895	11.596	11.7975	11.7509	10.974	11.3105	11.5251	11.2468	11.5988	10.9321			0.994767	0.318094	-0.311712	-1.67578
10.9105	10.7124	9.46314	10.7152	11.7717	10.0064	10.9776	10.557	10.4005	11.0903	11.2451	11.5505	10.812	10.576	10.9638	11.2752	9.52638	9.64068	10.4049	10.26	10.7593	11.5654	11.3901	11.042	11.038	10.2568	9.39221	10.7722	10.6616	10.2324	7.53396	11.0368	11.1059	10.3242	10.5455	10.9701	10.9991	10.6679	10.4588	11.0263	11.6492	10.773	9.99206	9.85482			0.407743	0.676369	-0.195725	-0.866624
11.7624	11.0096	10.6578	11.5158	12.1006	11.7125	9.43152	11.5888	12.1785	11.7743	9.41798	11.6704	12.2671	11.9459	12.0686	11.5392	11.527	11.4517	12.4233	9.14852	12.0481	11.9729	12.2749	10.8141	11.9514	11.3253	9.75332	9.49682	11.3089	12.4136	12.5355	9.08094	11.6145	12.0844	11.7461	11.9459	12.0691	10.9752	11.2731	12.6569	11.726	12.008	12.1973	12.1437			0.165741	0.878696	-0.118794	-0.411573
16.057	18.5793	14.1512	16.5489	13.3718	12.3216	14.4451	13.6626	12.6114	12.1036	14.4441	12.6091	12.2728	13.325	12.6024	14.4046	12.9797	13.3296	12.7397	17.611	15.0768	13.7471	13.749	13.2767	13.1105	17.5121	16.2901	15.0025	14.8496	17.8482	19.7118	17.9651	15.9057	14.6155	15.8904	13.0596	13.1191	13.9401	15.3897	13.2237	13.2452	12.3094	12.5254	14.7497			0.26559	0.789907	-0.358112	-0.614021
19.5291	19.3837	16.7376	18.6082	13.9508	13.1224	14.7985	14.8162	13.9068	13.4563	17.7377	14.6792	14.1043	14.4714	13.8244	17.2985	14.8358	14.2743	14.5057	17.9269	17.3289	13.9611	15.5349	14.5685	14.1517	18.7172	18.527	18.0444	17.2874	19.6277	21.4356	19.3411	17.3207	17.2298	17.4728	15.4967	14.8896	15.4976	16.8362	14.3709	15.0528	13.4662	13.6865	14.3587			0.0465149	0.969237	-0.0836435	-0.128417
11.1424	11.4471	11.1573	11.2353	11.3535	11.1787	11.5831	10.8911	11.1364	11.7662	11.8739	11.529	11.5188	10.9952	11.2055	11.1786	11.701	11.5298	10.682	10.3767	11.1861	11.1466	11.781	11.5828	11.3408	11.6671	11.8685	11.116	11.0766	11.3657	9.45355	11.1895	11.2518	12.1222	11.2352	11.1925	11.5966	11.5396	11.7565	10.9435	11.0603	11.0522	10.9676	11.2559			0.131257	0.901674	-0.0448464	-0.335166
11.4439	11.186	11.2286	10.758	11.4647	11.0558	11.2946	10.5036	10.379	10.9682	9.68207	11.187	10.8817	10.8126	11.2081	11.2298	11.1491	11.2205	9.11532	10.3543	9.28874	9.55688	11.0404	10.5709	11.2085	10.4464	11.4961	11.2473	12.9392	12.026	11.2198	11.2887	10.7896	10.9229	11.3714	10.9445	10.805	11.4395	11.2543	11.4661	11.7671	11.1127	10.7768	11.6721			0.0360091	0.967089	0.0208459	0.100494
11.3451	10.6478	10.5883	10.8449	10.4233	9.80188	9.4022	9.6994	9.51175	9.70662	9.37795	9.79885	8.90401	10.5104	10.5261	9.82943	10.53	9.94143	9.70671	10.7035	9.31968	10.0247	10.2114	10.4695	10.992	9.54432	10.9626	9.39334	9.33268	9.52091	5.71196	8.81057	10.6075	9.67271	10.7447	10.9305	11.0499	11.963	11.2082	11.3944	9.68425	10.4527	10.5093	9.89749	+	green_red	3.94346	0.000705882	-1.06692	-4.2567
9.02684	10.4359	10.1907	9.9912	9.92062	10.1977	9.7928	9.98495	10.2709	10.4769	9.2912	9.5179	9.16495	10.4058	10.6128	10.8789	9.82474	11.6006	10.3999	10.3138	10.7377	9.86454	11.054	8.24722	9.5213	10.071	10.6665	10.173	10.908	9.5686	8.84853	8.42278	9.89635	9.89844	10.0269	10.5481	10.4906	9.1426	10.4646	9.74203	10.0334	10.508	10.459	10.8006			0.179572	0.86113	-0.0916714	-0.44118
11.9117	11.1321	11.909	11.2105	11.6225	11.2466	11.819	11.4046	10.4802	11.555	10.8349	11.3722	11.7637	12.0073	11.3641	11.0861	11.7614	12.2492	9.6767	10.7604	11.386	11.3066	10.9415	11.9998	11.6144	9.90344	9.41299	11.8058	12.1367	10.0857	8.88134	8.75538	9.97672	10.0914	11.6618	10.2257	11.3495	11.9988	11.2502	11.6951	11.8733	11.4455	11.0792	10.595			0.488138	0.617384	-0.26055	-0.995937
10.4259	10.1802	11.2346	10.5141	10.5888	9.84664	9.77749	10.8598	10.2367	10.2028	9.84232	11.2658	10.8868	10.6517	11.2585	10.0755	10.0391	9.81822	10.5583	12.4498	11.3688	11.6289	10.826	11.5639	10.7837	10.2442	10.751	9.71378	11.5872	9.90099	13.5209	10.0061	10.3468	9.46445	10.7061	11.2473	10.6835	10.0509	11.0747	10.8207	11.5013	11.343	10.8469	10.5523			1.33079	0.18255	-0.46034	-2.04954
11.2654	11.6517	11.63	11.4811	11.3865	11.26	11.9395	12.0301	12.1818	12.0327	11.4873	12.1242	11.6916	11.7809	12.1967	12.1705	12.2485	12.2783	12.2927	12.2762	9.46756	12.0897	12.1996	11.5641	11.9032	11.6884	12.3451	12.2408	11.8606	12.4365	9.80389	12.4725	12.3264	12.2427	11.7516	11.3513	11.6878	11.5108	11.3719	11.9381	12.2522	12.1083	12.0263	12.1416			0.817824	0.40687	0.257546	1.45859
14.5903	13.9419	9.48081	14.2443	15.0615	10.5317	10.1192	9.75464	9.44312	9.70422	10.4546	9.52714	9.94245	10.0105	10.2102	9.42207	9.86185	9.7544	11.2249	12.3256	15.1466	9.56078	14.0423	14.8385	14.3853	9.73697	8.86998	9.43517	14.8962	8.95847	8.93069	8.34067	9.40452	9.51098	14.3492	14.3393	9.34965	15.2271	9.68754	14.602	15.5069	13.7872	13.213	15.2631	+	green_red	5.61212	0	-3.13765	-5.45015
11.1592	10.9509	11.5059	10.872	10.9023	10.8297	11.7043	10.9478	10.6926	10.6321	11.1662	10.9346	11.1891	11.9694	10.5814	11.0585	11.3609	10.2772	10.8653	11.5059	9.34232	9.6755	10.3335	10.7489	11.3044	11.0385	10.7001	11.5842	11.4973	10.7248	8.75045	9.23608	10.0023	11.218	11.3253	11.1588	10.9256	11.3196	10.9073	11.4239	10.2949	11.0295	10.6231	11.314			0.127207	0.903955	-0.0651767	-0.325934
12.6338	12.8995	12.66	12.2139	12.2851	12.3224	12.8335	11.9698	11.872	12.4126	11.8546	12.2614	11.6613	12.1322	12.4763	12.1339	12.5037	12.2178	12.2539	9.52612	10.2265	12.1281	12.8754	12.5281	12.3635	11.8971	9.59952	12.0559	12.502	11.9243	12.3999	8.90974	12.104	11.9648	11.6654	12.3112	12.2122	12.3527	12.3202	12.524	12.1522	12.093	12.2004	11.8261			0.08533	0.940577	0.0584736	0.22688
12.8804	12.438	12.6849	12.8191	12.2773	12.688	11.8263	12.6623	12.6799	12.6834	13.0694	12.8181	12.5986	12.4672	12.9781	12.6487	12.6413	12.1626	12.64	12.3974	12.2612	12.5465	13.0875	12.7826	12.6444	12.2977	12.6987	12.4701	12.5303	12.4703	11.4644	11.8994	13.0024	12.9498	12.8151	12.2413	12.8212	12.2615	12.6929	12.6722	12.7247	12.5736	12.7719	12.5128			0.284127	0.776016	-0.0639811	-0.649044
8.76442	10.743	10.4263	10.7511	11.0619	11.2954	9.86555	11.2089	11.3902	11.0561	9.87639	10.974	11.3394	9.93036	11.2119	10.8706	11.1617	11.9141	9.51873	12.1246	10.9862	11.1433	11.3183	13.4525	11.2472	10.8657	10.8283	10.6074	10.7283	9.61385	9.43912	10.2875	11.2637	10.6774	11.182	11.8956	11.3488	12.2067	10.5989	11.0116	10.7832	11.0952	10.9806	10.9063			1.16521	0.245195	-0.440684	-1.87075
11.3944	11.6696	11.6867	11.9442	11.6357	12.0575	10.2968	11.9434	11.8454	11.5662	12.2141	11.7633	11.1439	10.8821	11.9614	11.9735	12.0088	9.91711	12.2363	10.5606	11.6071	12.5934	12.3517	12.163	11.8881	11.8311	12.0543	10.1385	11.8727	11.0319	8.22274	11.4407	11.8861	12.0986	11.5838	12.0181	11.4557	10.0889	10.8405	11.9458	12.0642	11.3123	11.7876	12.0623			0.70908	0.465325	-0.318423	-1.31574
12.0121	11.1817	11.7649	11.9777	11.4858	11.928	11.7973	11.7048	12.2328	11.9871	9.54321	12.1669	12.324	12.1434	12.4095	11.4719	12.4271	9.619	9.37589	10.3039	11.1942	12.1248	12.4058	11.9275	12.0556	11.0337	12.052	11.5385	12.2192	11.7392	9.71322	11.248	11.7427	12.3266	12.3009	12.3363	12.2664	10.1863	11.3946	11.9366	11.9228	11.0908	11.5252	12.0322			0.293168	0.771365	-0.16689	-0.665872
12.0961	11.0742	11.4711	11.8227	11.5904	10.9124	12.3383	10.5035	11.3039	11.5285	11.5266	10.7369	10.3822	10.4155	11.1538	11.0363	12.2287	11.188	11.1814	12.4356	13.1671	11.7607	11.2788	11.3382	11.7201	10.7012	11.6521	12.4314	10.5084	9.43131	9.14425	11.5048	10.8905	11.0325	11.5086	11.7318	11.4857	12.4525	11.839	11.4044	11.2553	11.5468	10.7963	11.9496	+	green_red	2.41678	0.0238571	-0.637523	-3.06162
11.0797	10.1025	9.15604	10.0913	10.6951	10.446	11.3282	10.4269	10.0629	10.3298	9.65724	10.1884	10.904	11.0688	10.1987	10.3591	10.4061	9.76152	9.86247	10.803	9.42769	9.84389	10.6339	10.4415	10.4061	10.8689	10.0661	9.21661	10.8633	9.83036	7.60902	10.3765	10.369	11.3872	10.451	11.0315	10.2027	10.3873	10.776	10.7095	10.4987	10.5869	9.81693	11.9354			0.4991	0.608124	-0.213765	-1.01295
11.5295	11.8032	11.3996	11.2295	11.4934	11.4066	11.6769	11.409	11.4184	11.5099	10.4639	10.9398	11.8155	11.1611	10.955	11.5886	11.3723	11.9591	11.4474	14.8796	11.5458	10.8883	10.5934	11.7589	11.4491	11.5722	11.4517	11.4943	11.3314	11.244	7.97375	11.3252	11.1698	11.1842	11.3632	10.8873	11.4958	11.3944	11.3994	11.5463	11.0133	11.1613	11.2727	11.4568			0.723959	0.4575	-0.320526	-1.33577
11.4466	11.4845	12.1829	11.3745	11.6557	11.666	11.3599	11.3394	10.9612	11.502	10.8153	11.4071	11.5511	11.7857	11.5969	11.3761	11.7083	12.2021	11.9522	11.0537	11.4281	11.9458	12.2036	11.2273	11.4543	11.484	11.5232	12.034	11.0919	10.8199	7.4705	11.0758	11.5049	11.8088	11.5852	11.5165	11.5792	11.8957	11.4496	11.6522	11.6671	11.4517	10.9461	10.9924			0.594963	0.561285	-0.24333	-1.15624
11.0448	9.14465	10.7221	11.0179	10.9942	10.9062	10.7816	10.7767	11.2619	11.2986	11.227	10.9786	9.73317	9.48782	11.2602	9.50982	10.4539	11.0977	10.3221	9.82129	9.52731	10.0071	10.6647	10.1523	10.2216	11.2234	9.36198	11.4342	9.67946	11.0521	7.39529	11.1328	11.3595	11.1803	11.3238	11.1667	11.8517	10.8006	11.0103	11.5942	11.0939	10.9346	11.029	11.1596			0.16146	0.881342	-0.102801	-0.402292
11.1099	10.6277	11.5546	11.0848	11.8873	10.854	10.7112	10.4376	11.1007	11.0237	8.92427	10.4447	9.93439	10.4414	12.3098	10.6365	11.3141	11.0936	10.0662	11.28	10.9064	9.53696	11.1968	12.6064	11.2472	8.84603	11.4115	10.3141	9.47041	9.77468	9.09539	8.65325	11.0101	12.1666	12.5867	9.6402	10.9005	11.4834	11.0121	10.7576	11.9352	9.97299	11.2554	11.2821			1.37252	0.1736	-0.583204	-2.09319
9.17846	9.29132	8.97272	8.61222	10.5913	9.63679	10.232	9.90147	11.6267	10.3125	11.078	11.2818	10.7193	11.2059	11.0872	11.4302	11.2887	10.7023	11.837	10.7285	10.2429	9.57499	11.5022	9.89175	9.79337	11.4192	9.4912	11.7481	11.3154	11.0704	8.3357	11.4949	10.3618	11.075	11.8913	10.5825	10.266	9.96011	11.2928	9.86562	10.6056	10.2648	10.3679	9.47116			1.97881	0.0582785	0.677085	2.67891
12.3186	11.9731	11.9777	11.8603	12.1091	11.9809	12.2453	11.6513	11.1777	11.804	12.4401	11.8598	12.0129	12.3846	11.577	11.9847	12.7567	12.0048	11.4865	12.7226	11.5347	11.8152	12.0516	11.7475	12.0887	11.4115	12.0887	11.866	12.5953	11.5272	11.9805	10.7865	11.4709	11.7628	11.9411	11.2597	11.8771	12.6046	11.9171	12.2425	12.1574	11.6301	12.0878	11.4954			0.27704	0.781396	-0.0786221	-0.635737
12.8411	12.2269	12.8285	13.0015	12.5389	12.5618	12.144	12.8861	13.0233	12.4463	12.2651	12.6076	12.8931	12.4575	12.4048	12.6945	11.6127	12.4566	12.366	11.1792	12.3932	12.7541	12.6592	12.8837	12.8319	11.3305	12.4238	12.0318	12.8947	12.5627	11.3925	11.9646	12.7798	12.4461	13.0272	12.6924	12.8949	12.7991	12.6451	12.5786	12.9159	12.8829	13.0566	12.576			0.737878	0.451834	-0.18359	-1.35437
8.97219	10.1195	10.4394	10.9047	10.5694	9.55828	9.37812	8.84702	9.13852	9.41689	9.73	9.60455	10.2473	12.402	10.4441	9.35191	9.69645	9.54728	9.90843	12.0929	10.4917	11.1886	10.2534	11.1468	9.58932	8.99489	10.0542	9.37935	9.79317	9.78334	8.39459	9.45542	9.00778	9.25341	10.2991	9.19107	10.4274	9.58567	10.941	10.9824	10.4531	10.7071	9.09342	10.2522	+	green_red	2.10499	0.0462029	-0.65831	-2.79193
11.1371	11.3027	10.5825	10.4686	11.2387	10.7872	10.7818	10.8898	10.9103	11.0269	9.31168	10.7042	11.4332	10.3221	11.0617	11.1048	11.3975	10.6332	10.0448	10.2444	9.03092	9.8346	10.6862	11.1867	10.5118	10.2402	10.5819	9.80576	8.90247	11.4774	8.66234	10.1165	10.8412	10.6417	10.5296	10.4699	9.81046	11.5975	10.0877	11.1982	10.6511	10.9885	10.5366	11.6935			0.235097	0.815257	-0.118205	-0.554801
10.943	11.0802	10.9809	12.0886	11.233	11.2906	10.2869	10.7172	9.70333	11.4295	11.478	11.3962	11.0714	11.295	9.51057	11.9764	9.39868	10.1992	10.7026	13.849	10.415	9.15407	10.6045	11.4971	10.833	9.42337	9.59186	11.5003	10.6818	11.3296	8.75809	8.67129	11.0684	10.4076	11.6071	10.7628	10.8665	10.868	11.7855	11.5405	11.652	11.3833	10.9649	11.0658			0.881258	0.378706	-0.43877	-1.53843
11.1757	11.3424	10.4681	11.033	11.2774	10.8339	11.247	11.1751	11.3905	11.0876	11.5645	10.9182	11.4191	11.42	10.3441	11.1974	10.0858	10.9287	11.5909	10.9385	9.22168	11.0037	11.148	9.90427	10.7715	10.5087	9.04163	11.3427	11.2797	11.4719	7.25963	8.75071	10.8046	11.4524	11.4241	11.0037	11.0103	11.7678	10.8718	11.5915	11.2542	10.8591	10.987	11.3674			0.0439504	0.970769	-0.031924	-0.121655
12.3298	12.7024	12.0121	12.5707	12.1501	11.1513	11.5392	10.3294	8.77218	9.51911	10.4372	11.2482	11.9293	10.7198	11.3241	11.6697	10.1237	9.51321	10.5218	10.6205	9.77007	12.132	11.3488	12.1282	12.917	11.1655	11.9697	8.91143	11.0443	9.15754	9.37038	9.65116	10.681	11.1989	12.5347	12.0783	12.8997	12.6735	12.6452	12.9236	12.5179	12.6158	11.8971	12.3695	+	green_red	7.19943	0	-1.70957	-6.55493
9.8326	10.1346	9.58262	10.0027	11.1116	10.9579	12.0905	11.4029	12.5256	11.2453	12.892	10.3826	12.2557	9.94472	9.34908	11.7757	11.7483	10.281	11.4229	9.8026	9.0942	9.76279	10.5663	9.92685	10.9053	9.22025	10.116	11.4484	12.9611	11.6506	6.8892	8.66918	10.4659	11.5204	10.8313	10.8743	9.67554	9.70576	9.18206	9.5416	9.51183	9.92017	11.4684	10.0032	+	green_red	2.36959	0.0262759	1.00827	3.02159
10.9227	11.1151	11.2742	10.893	11.1425	10.6756	11.4422	9.84353	11.0386	10.7001	11.4437	9.85534	11.1426	10.0368	10.578	10.4516	10.2701	10.1011	10.0941	10.3236	10.95	11.3856	10.9966	9.80813	9.56399	10.7861	11.602	9.14583	10.0097	11.5324	7.78891	9.69746	10.9631	11.1666	9.50315	10.7865	11.227	11.5281	11.1063	11.4813	11.2591	10.6559	10.5433	10.3722			1.3176	0.184235	-0.456072	-2.03563
9.41918	11.7591	11.5086	11.4335	11.2093	11.1043	12.6165	11.365	11.0542	10.9391	11.5713	11.2214	11.8541	10.5326	11.9081	11.6866	11.18	10.7577	11.1081	10.4439	9.93026	11.3018	11.8234	11.5845	10.4945	11.0453	10.9289	10.8906	11.5413	11.0288	9.19036	8.99437	10.8671	11.2325	10.0876	11.5125	11.191	10.3391	12.0561	9.59161	10.9371	12.5006	10.9449	9.49973			0.242668	0.808728	0.141666	0.569701
8.86777	9.19639	11.3821	11.486	10.2616	10.8735	10.6708	11.0091	10.6432	10.8141	11.6426	10.7379	10.9665	10.6502	11.3482	11.3371	11.3318	9.96642	10.7033	11.5469	9.50213	9.42302	11.2011	10.5875	10.4195	10.8818	12.1497	11.1955	9.64845	9.80296	8.79181	10.7188	10.2114	10.1267	10.9703	10.8631	10.7307	9.70924	10.775	9.77197	9.68227	10.4186	10.3346	10.671			0.303491	0.764415	0.157142	0.684893
11.0691	11.7732	11.4657	11.5035	11.2721	11.4886	11.6224	11.4933	12.1808	11.7214	11.7884	11.5867	11.7861	11.5992	12.0254	11.4669	12.4936	11.9931	11.727	14.5011	10.4264	11.497	12.0881	11.6695	12.004	11.0241	11.3973	11.8028	12.0426	11.919	10.6637	11.1667	11.7301	11.767	11.6982	11.5287	11.616	10.0441	11.3742	11.5938	10.8876	11.5706	11.7719	10.878			0.551401	0.581609	0.210662	1.09229
9.58985	11.5438	9.09765	10.8485	10.0947	10.3679	9.3873	9.44626	11.0337	9.98786	9.97377	10.156	9.86702	10.1625	10.6997	10.6865	9.96667	9.62633	8.77879	9.85639	10.2439	9.92659	10.6927	10.307	10.6056	9.88947	8.67041	12.5717	10.5067	10.9252	11.6904	8.73076	10.4419	10.6461	11.4038	10.4074	10.8552	11.3599	11.0762	9.2033	10.7374	10.6968	10.1854	9.71267			0.0520018	0.967501	-0.0353463	-0.142773
12.7244	12.2526	12.6862	12.6586	11.9004	12.5956	12.825	12.8174	11.6525	12.3152	12.1869	12.568	12.9611	13.074	12.1317	12.6294	12.9961	13.4153	11.6795	13.2126	12.754	12.5302	12.2681	12.6725	12.6194	9.96842	12.2731	12.4472	13.0591	10.9297	10.4928	11.6519	11.36	11.7023	12.4743	11.9853	11.9952	13.1457	12.4146	12.6695	12.9973	12.5742	12.1257	12.3376			0.291732	0.769269	-0.140275	-0.663209
13.375	13.6063	13.6869	13.6894	14.3979	13.8871	14.1686	13.8817	13.0025	13.9847	14.0316	13.8967	14.0853	14.2567	13.3455	14.1678	14.1427	13.622	12.9222	15.6897	13.4688	12.6552	13.0566	14.2512	13.9717	13.0323	13.6782	13.126	14.0685	13.7919	12.6504	12.646	12.7245	13.0449	12.9944	13.2701	13.5932	14.2841	13.6245	14.2004	13.7495	13.5006	13.1761	13.2136			0.145482	0.896843	-0.0666406	-0.367151
11.81	11.8252	11.3645	10.7376	11.7361	11.6112	11.424	10.9942	10.3035	11.6557	11.1242	11.1238	11.1803	12.2145	10.7758	11.3956	9.90516	11.4602	11.2236	12.1316	9.96806	10.5002	11.3725	9.4721	11.8655	11.4962	10.1816	9.51928	9.81205	9.16093	7.55847	11.3812	11.3931	10.7947	11.3441	11.3399	11.2805	9.22668	9.36656	11.9048	11.7549	10.9668	11.3979	11.4355			0.513171	0.600853	-0.301841	-1.03459
8.72255	11.0402	9.42764	10.4384	11.3038	11.0603	11.6331	10.6593	9.74056	11.366	10.7552	10.7634	10.6279	12.3473	10.4978	10.7261	11.3581	10.678	11.0102	10.3484	9.88962	11.0271	10.9869	9.88281	10.5912	10.212	11.3685	11.3239	10.9385	11.1824	8.72999	9.61982	10.9084	11.2691	11.8757	10.6027	10.7852	10.6604	11.2282	10.9005	9.02437	11.3446	10.1639	11.2281			0.542946	0.580557	0.251307	1.07966
11.0427	8.89325	11.2007	10.7028	11.2211	10.6479	10.1633	10.5896	11.2682	11.2599	11.4347	11.2619	10.6756	12.1934	11.2601	11.2484	11.2693	11.6879	11.4861	10.8924	11.1864	11.2737	10.8544	10.9987	11.3879	9.52389	11.245	11.6668	11.2144	10.8974	10.6613	11.1757	11.0975	11.1588	10.9705	11.1993	11.039	11.3515	10.8571	11.0011	10.7333	10.9576	11.0542	11.4931			0.874712	0.376	0.241496	1.5303
9.62916	9.0952	9.75728	9.58143	9.77628	10.9092	10.3856	10.4026	9.76439	11.964	11.5563	10.9793	10.5654	10.5721	9.85969	11.2837	11.0134	11.1324	10.261	10.7961	9.61147	11.6691	10.6524	10.7377	11.4823	10.9743	9.55384	12.1036	9.40604	10.8805	10.8602	8.81323	11.404	11.4446	10.1838	11.0892	11.2975	10.3865	9.792	9.54738	11.7196	10.2532	11.1272	10.6745			0.759756	0.439246	0.332862	1.38332
12.285	12.15	11.7198	12.5261	11.7232	11.0164	11.9277	9.77901	9.12517	11.1929	9.42136	11.8497	11.5771	10.8307	11.7596	11.3202	11.251	12.0323	9.7479	10.9139	12.538	11.2102	10.6755	12.2148	12.0078	11.5033	11.5799	12.5177	11.5081	10.5789	8.29252	11.4029	10.7294	10.8121	12.4356	10.5984	12.5207	12.4828	12.2071	12.9787	12.1632	12.3871	12.2041	11.9416	+	green_red	3.69225	0.0016	-1.0659	-4.06984
11.9201	11.9663	11.7593	11.6536	11.6373	11.7526	12.3795	11.4595	12.253	12.1264	11.913	12.0114	11.6949	11.9788	11.9899	11.8771	11.8922	11.3097	12.1	12.2447	9.10067	12.4472	11.606	12.0362	11.8921	10.9215	11.921	12.0008	12.1282	11.9612	10.6249	11.2675	11.6759	11.7545	12.0517	11.2984	11.7781	11.4993	11.7827	11.7585	12.0142	11.357	11.6221	11.6585			0.512135	0.599319	0.167744	1.033
11.0579	10.8429	11.5586	11.7228	11.7643	11.9053	11.456	12.153	11.2228	11.622	11.2151	12.1919	12.135	11.9024	11.7805	11.7412	12.0902	11.8891	10.4132	10.6352	12.0263	12.6347	11.8934	11.5425	12.2815	10.288	11.9565	11.4848	12.0707	11.563	10.1631	10.4017	10.8214	11.5203	11.5118	11.3108	12.1333	12.3217	11.7383	12.2459	11.5761	11.4983	11.8178	11.4041			0.334049	0.739019	-0.130304	-0.740037
11.9325	12.6236	12.6071	11.6492	12.033	11.6263	12.0502	11.8776	11.3525	11.8907	12.3534	11.5253	11.2491	10.545	11.0855	12.1488	12.1486	11.8667	11.6361	10.4931	11.1436	11.2855	11.1221	12.0026	11.0672	10.9172	10.4079	11.8183	10.1665	11.1431	9.67846	8.99307	10.907	11.4013	11.0764	10.0037	12.1584	11.7834	11.1524	11.7697	12.1472	11.2053	10.5364	11.8579			0.225008	0.825066	-0.125935	-0.534738
12.3664	10.7649	11.4366	11.3813	11.6318	11.7276	12.4546	11.4533	10.9365	11.5525	10.9437	11.7365	12.0985	11.8154	11.2436	10.9922	11.9515	12.1612	9.59901	9.92918	11.2548	10.4807	9.9709	11.6757	11.754	8.33168	11.2543	12.2584	12.3882	10.4635	8.2017	8.47528	9.02315	10.8262	11.9365	10.9776	10.2438	12.4228	11.3062	12.2905	12.0426	12.0833	11.5624	11.1247			0.204214	0.844783	-0.16505	-0.492593
12.3929	12.1051	12.6465	12.8324	12.1004	12.5194	12.7231	12.6086	13.4561	12.9926	13.0599	12.7901	13.5394	13.4538	13.2724	12.9948	13.2292	13.4301	13.3479	13.9989	12.6076	12.1808	13.4205	12.4169	11.8865	12.1136	12.6347	12.9622	12.9023	12.9057	10.2729	12.3197	12.9263	13.0847	12.2804	12.8761	12.6999	12.9144	12.9542	12.4005	12.2532	12.878	12.9313	12.5657			0.934153	0.350839	0.282194	1.60326
11.4212	11.2482	11.8584	11.0321	11.3264	11.1026	11.7128	10.774	10.96	11.1657	11.4559	11.2742	11.5855	11.3094	11.6424	11.2181	11.1875	11.2399	10.9263	10.0325	11.6921	11.882	11.6395	12.0835	11.5343	11.5036	11.7046	10.9722	11.6229	11.9662	7.9912	10.6834	11.278	11.8427	11.3002	11.1947	11.4472	11.9344	11.5161	11.5363	11.4412	11.3888	11.1373	11.8016			1.03119	0.301064	-0.32469	-1.7185
10.0424	8.6304	9.20495	10.6154	10.4026	11.1968	11.4749	11.4954	11.1127	11.0341	10.8885	10.4055	10.685	11.5128	10.4291	11.0967	10.5001	10.1234	10.5382	13.015	9.81078	10.4681	11.5587	10.5874	9.64116	9.24633	9.50648	11.1699	10.8923	8.98318	12.4875	11.0512	11.2638	10.7924	9.64737	10.706	9.90792	10.0973	9.83628	9.88576	10.4583	9.28656	9.49014	9.9226	+	green_red	2.86561	0.00728205	0.825547	3.43074
11.3077	11.6819	10.9967	11.0392	11.0475	11.2016	11.5561	10.5569	11.2567	11.3885	11.5009	11.465	11.1665	10.7814	11.4502	11.1704	11.1265	11.4532	11.1885	10.5663	11.1984	10.2352	11.2846	11.1047	10.6475	11.1991	11.6321	11.4789	12.2479	11.398	7.11935	11.3828	11.5632	11.6349	11.6685	11.2296	11.0162	11.3987	10.9172	10.7923	11.5181	10.983	11.1493	11.4794			0.0202147	0.980892	0.0125487	0.0573723
12.0392	12.1785	11.3673	12.2395	11.9371	12.2288	11.5944	11.9309	12.3184	12.0221	12.2512	12.2262	12.3291	12.0176	12.4317	11.8384	11.8813	12.2884	12.1962	11.2636	12.7872	12.3419	12.2126	12.1073	12.2715	11.5021	11.881	12.1402	12.4213	12.2938	7.56639	11.9863	12.3168	12.3507	11.9322	11.8444	11.9005	11.822	11.9032	12.1111	11.9234	12.2007	12.0316	12.2688			0.117141	0.914624	-0.0681242	-0.302732
10.8995	11.1404	11.2635	11.0669	10.8477	11.1853	9.62781	11.0986	10.8867	11.1262	9.99077	11.2557	11.1568	10.5993	11.3316	11.1038	9.95396	9.95616	11.167	11.151	11.5231	11.1478	11.7787	11.5837	10.8852	11.0881	11.0779	10.6644	11.326	10.9294	9.43183	10.5912	11.2173	11.7344	11.2272	11.7486	10.906	10.704	11.4893	10.5856	11.4315	11.3155	11.4715	11.3113	+	green_red	2.17801	0.0399375	-0.424078	-2.85625
12.0328	11.8203	11.4403	9.53026	10.3428	9.60492	12.1545	11.1293	10.1197	9.2682	11.9892	9.26859	11.5918	10.1708	11.381	11.2161	10.2513	9.55359	9.09402	13.6839	12.3296	11.5749	11.6323	11.5522	9.53852	9.32792	12.2458	8.89262	9.45974	10.818	13.7902	10.7902	11.0383	9.85337	11.5687	11.3034	11.9312	12.8046	11.4553	10.6465	10.622	11.3228	10.3426	11.2676			1.52631	0.13163	-0.773554	-2.24975
11.7064	11.1712	12.1659	11.3525	11.7729	11.5153	11.8131	11.2368	11.8753	11.5742	11.5879	11.7488	11.7873	11.6872	12.1275	11.6545	10.9808	10.9678	11.8187	10.9891	11.5178	12.0401	11.7154	12.1534	11.8562	11.9537	11.622	11.1033	11.6969	11.6626	11.1539	11.1841	12.4146	11.729	12.1918	11.9644	12.1363	11.6641	11.7233	11.6509	11.6942	11.8342	11.6507	11.611			0.891386	0.377236	-0.158454	-1.55096
12.009	12.4047	12.2594	11.9785	12.6987	12.2906	12.0754	11.8613	12.8362	12.3912	12.7553	12.655	12.5734	12.3497	12.9118	12.7724	12.7132	12.6922	12.8215	11.1438	12.6744	12.2903	12.7942	11.6283	12.3147	11.9885	12.7895	13.0783	12.5104	12.7553	10.9622	12.6255	12.6526	12.1564	11.7868	11.9839	12.4624	11.5101	11.6678	12.2445	11.5166	12.5545	12.65	12.8338			1.4989	0.135392	0.315214	2.22231
11.9458	11.8566	11.9437	11.6532	11.2496	11.7418	12.2208	10.672	11.5673	12.0099	11.8021	9.75125	11.3264	10.3824	11.5908	11.6235	11.6969	11.1107	12.0638	10.4719	8.77794	10.5519	11.4685	11.7288	9.42602	9.21661	9.67922	9.30976	10.0327	8.95671	10.9709	11.0094	11.2213	11.561	11.4084	11.6897	11.4199	10.1511	11.8487	11.5685	11.9632	10.9921	11.6546	10.288			0.106029	0.926949	0.0792036	0.276688
12.2494	10.3495	12.7181	12.9628	12.1032	11.8122	11.9411	12.9574	9.90913	9.73708	10.0354	10.8545	12.0146	11.5989	12.7442	12.9497	9.81809	11.8576	12.2888	14.2849	12.7504	13.0682	11.4024	12.2414	12.3697	15.0049	14.1513	14.8838	12.1013	13.5226	17.2943	14.4292	14.0152	13.0508	13.2957	12.6051	9.61943	10.5141	12.0697	12.1759	9.22891	11.7469	12.0361	13.6816			0.0624197	0.962316	0.0839446	0.169619
11.2538	9.96705	11.3959	11.2086	11.6621	11.3306	11.232	11.1776	10.4976	11.3775	11.6278	11.5173	11.3878	11.9371	11.5248	11.632	9.58298	11.4585	11.7208	10.2256	8.60557	9.86437	11.4585	11.5113	11.2786	12.0937	9.98789	11.3347	11.8657	11.2883	7.79063	11.5984	11.309	11.7484	11.7756	11.7317	11.7933	11.3296	11.743	11.8695	12.0394	11.5691	10.6926	11.4385			0.047786	0.969333	0.0356307	0.131756
8.87328	11.3004	10.1796	11.1726	11.1098	11.1232	10.1565	10.9964	11.3644	10.035	11.959	10.7135	11.2546	11.2331	11.0468	10.9312	10.0211	9.63601	11.2218	9.27012	10.5664	9.78732	11.4191	11.3981	11.5035	10.7623	11.1062	10.2479	10.9681	10.9364	7.68591	10.5623	11.2712	11.6063	11.3752	10.7984	11.2059	12.4269	11.1922	11.2336	11.1868	10.791	11.102	11.1867			0.360622	0.717057	-0.19787	-0.786671
10.4487	9.77012	10.7835	10.9847	9.80723	11.3249	10.4176	11.1351	11.2689	11.3147	11.1312	11.5732	10.298	11.1757	11.1341	10.7142	9.92138	10.7887	9.87091	10.8887	9.90986	11.1711	11.1252	8.69792	10.5365	10.7033	11.1918	11.2631	9.37113	10.344	11.205	9.20694	11.0742	11.3298	9.95995	10.6218	10.6713	9.75888	9.92811	10.6058	10.7544	9.82956	10.4814	10.8947			1.059	0.286808	0.341259	1.75072
8.80684	9.2083	10.5262	9.4493	10.4666	10.9077	10.9696	10.4136	9.92596	10.7592	9.96387	10.5871	11.1003	11.2154	9.60767	10.0325	9.81835	10.0764	11.421	11.0697	9.14014	9.97159	11.1126	10.2228	10.4063	8.64187	10.0324	10.4607	11.0086	10.3378	12.4988	8.8965	10.18	10.392	11.1679	10.7718	9.23782	9.50663	11.0151	9.35702	9.36641	10.3566	9.61865	9.90753			1.58882	0.115754	0.531308	2.31163
11.3987	9.07188	12.2243	10.9459	11.237	10.3206	9.91624	11.3207	9.21493	10.5388	10.9109	10.9163	10.8468	10.9493	10.523	10.3183	9.67403	11.5484	9.63432	12.2354	10.0047	9.83215	9.81332	12.516	11.3876	8.72626	13.5276	12.8751	11.6559	9.53702	12.3321	9.40257	8.9325	11.2344	12.4127	10.1972	11.7766	10.9135	11.4084	11.8486	10.3239	10.7068	10.8781	11.5237			0.815832	0.405803	-0.482944	-1.45604
11.2176	10.1161	11.0905	10.2242	11.2438	11.1617	10.6659	10.5216	9.71578	11.4385	10.226	11.0292	11.3803	9.98975	10.389	11.4328	11.5846	11.0839	9.39077	11.2685	10.0043	10.6558	10.5123	9.12069	11.4864	8.95328	9.72086	9.70117	11.5411	10.2113	9.59725	8.57992	9.10209	10.1815	12.2757	10.9121	9.76614	10.7395	10.5987	11.2597	11.292	11.2418	10.3245	11.4326			0.475898	0.626687	-0.247101	-0.976775
11.3476	11.1316	11.6913	11.3757	10.5361	10.4055	11.2462	10.6396	12.0272	10.2793	11.5396	11.0876	9.18792	10.3531	11.097	10.4327	9.31749	10.3904	10.3349	10.7685	8.86801	10.6023	11.3125	9.90155	9.16355	9.115	11.0513	9.02287	11.3105	10.6571	8.00376	8.79264	11.1884	10.5441	11.0087	11.1422	11.064	11.335	10.3635	10.8147	11.4237	10.3118	10.0338	10.893			0.536959	0.585696	-0.289106	-1.07068
11.7121	11.0765	12.0961	12.0282	12.1281	11.7276	12.01	12.1523	10.7726	12.1452	11.8236	12.1166	12.2521	12.1958	11.4591	12.0727	12.4606	12.1241	10.0384	9.99978	9.26466	9.87331	11.6308	11.9237	11.8342	8.69224	9.55739	12.2261	11.9117	9.11418	7.69589	11.0814	9.04222	10.1257	12.1929	11.1415	11.0432	11.8943	12.2425	11.9266	12.2018	11.8616	10.8705	11.7334			0.00633761	0.99666	0.00655276	0.0182661
11.8934	11.4556	12.0245	12.4314	12.7118	12.409	12.9159	12.56	12.7314	12.0365	12.7227	12.1996	12.2074	13.3892	12.5073	12.3694	12.5642	12.5938	12.552	13.8766	9.16495	12.6182	12.7317	11.9351	12.064	12.2613	12.5922	12.7302	12.7765	12.6386	12.9155	12.0444	12.3738	12.1785	12.2616	12.2217	12.5463	11.7261	12.3086	12.021	11.9158	12.5674	12.3939	12.1312			1.27495	0.203179	0.376033	1.99028
11.1424	10.4314	11.5588	11.4179	10.9321	11.0317	11.1758	11.2078	11.0358	11.4396	11.1402	11.4408	10.9925	11.4566	11.0171	11.2991	11.9731	11.4357	11.3009	12.6772	10.5899	11.4438	10.2181	11.7004	11.351	11.2615	11.2412	11.6731	11.5918	11.1771	12.2124	11.1094	10.9932	10.7374	11.062	11.0921	10.782	11.13	11.0983	12.2959	11.3027	11.1602	10.7309	10.6454			0.406415	0.675541	0.121271	0.864416
9.39318	11.7887	9.38493	11.0738	11.3267	11.0466	11.86	10.9408	11.8687	11.5058	11.8464	10.7838	10.6865	10.6892	10.9313	11.1532	10.0528	9.989	10.3256	10.0173	11.2835	11.7318	11.5178	10.7803	9.01766	9.50373	10.0734	10.9569	11.4422	10.6001	11.7756	8.93039	10.8895	10.7142	9.43395	11.4296	11.3683	11.2155	10.7176	9.94279	9.72645	10.9442	11.1009	11.5559			0.58749	0.563302	0.281263	1.1454
13.3834	12.6502	13.7081	13.9121	11.7643	13.3896	12.8667	14.5591	13.5346	13.3677	13.3726	12.4943	14.5674	13.3155	13.8018	12.989	13.5314	14.5211	14.3797	10.62	13.8514	14.7629	13.8802	14.0483	13.7975	18.0261	13.6706	13.955	12.5078	14.0413	12.668	13.67	14.0231	13.9091	13.8627	13.8788	13.8272	14.5209	13.6475	14.2173	14.5546	14.6344	13.4394	14.097			0.396458	0.684	-0.265352	-0.847778
12.2873	11.9204	12.2787	11.8957	12.0704	12.1928	12.3168	12.1965	12.4749	12.2208	12.4029	12.3439	12.4765	12.3439	12.9914	12.0111	12.305	12.0511	12.22	12.456	12.3848	12.4037	12.5784	12.5608	12.3798	12.454	12.6034	12.1006	12.3142	12.3418	9.86869	11.8142	12.6387	12.5613	12.5339	12.2771	12.4838	12.2663	12.0908	12.3353	12.4919	12.2513	12.5059	12.5953			0.608632	0.551232	-0.153008	-1.17593
15.7554	16.6782	14.2751	14.6116	9.25467	12.0079	9.8427	13.4847	12.2898	11.4677	14.3765	12.2036	11.9001	9.75085	11.9379	13.5715	12.1479	11.837	11.9624	15.9565	15.7809	12.4211	11.4611	12.4684	12.1218	15.7462	15.4829	15.04	14.1488	14.9282	19.8664	15.8739	14.1226	13.962	13.3285	11.5422	11.3617	12.2339	14.4387	12.1373	12.0474	11.2407	10.9215	12.0422			0.00543417	0.99739	-0.0100419	-0.0156783
11.7181	12.809	11.9866	11.9423	11.7482	12.3613	13.5326	12.6075	13.0756	12.2281	13.3044	12.6702	13.1499	12.7251	11.7421	12.7642	12.8169	12.6262	13.216	13.3675	12.7717	11.2519	12.7825	11.9944	11.8408	11.4988	12.2113	12.493	12.8605	12.6148	11.8043	12.2758	12.4326	12.6006	12.6993	12.6602	12.0547	11.7894	11.7912	12.0282	12.1036	11.6448	12.153	12.252	+	green_red	3.1359	0.00451613	0.527223	3.64458
11.4004	11.5374	11.8316	11.6238	12.4188	11.8488	12.262	11.4091	11.9018	11.7722	12.2348	12.2454	11.6448	12.6501	11.7807	12.0749	11.9786	12.3089	11.4078	13.605	9.52538	11.6924	11.1304	11.9245	11.7705	11.0236	11.9421	11.8752	12.5266	11.6337	10.7062	11.518	11.4784	12.1184	11.3154	10.9786	12.0099	11.8896	11.4656	11.8771	11.7392	11.1331	11.4209	11.0915			0.951049	0.342255	0.294776	1.62366
12.0706	11.9481	11.5334	11.1833	12.1867	10.9029	11.7219	11.2455	10.7542	11.5617	11.5323	11.9551	11.5323	11.2377	11.3761	11.9435	11.8495	10.8791	11.1327	10.1341	12.3181	11.8225	11.2317	11.2144	11.2563	11.5274	12.3671	12.1114	11.321	10.725	12.7984	10.6421	10.5041	11.2398	11.3142	10.5502	11.3713	11.0225	11.6052	10.7208	10.9179	11.6604	10.8726	11.812			0.0875125	0.938671	-0.0398153	-0.232214
12.0635	11.8724	12.2088	12.2171	11.8297	12.0836	11.972	12.0517	11.9561	11.7483	11.4784	12.4888	11.8901	12.0017	11.343	12.18	12.1663	12.3827	11.5003	10.1593	10.9149	10.2798	11.8468	11.8345	12.4238	7.97497	11.7517	11.7979	11.4527	11.8969	7.76807	8.57683	11.3208	12.1835	11.6929	12.0387	11.9256	11.7586	10.6713	11.8643	11.4836	11.8379	11.4358	12.0559			0.0576521	0.965167	0.0508001	0.157398
11.3057	8.67315	10.9497	11.0767	9.75446	10.7906	10.3064	10.8363	10.1146	11.1263	11.8395	10.8282	9.97887	10.2965	11.2731	11.2597	10.0184	9.46884	11.0304	9.48681	11.2762	11.1099	10.9349	10.4089	10.9042	11.3558	10.0772	10.0987	10.64	9.4267	6.74218	11.1761	10.5323	11.9209	10.7398	10.8625	10.0975	9.23284	10.915	10.5343	10.0569	10.4676	10.6721	9.22744			0.0281958	0.969203	0.0221353	0.0793396
12.516	12.791	12.1243	12.5449	12.3606	11.7128	10.1074	11.471	11.6372	12.0472	12.2092	12.0081	10.7827	12.6649	12.4337	11.8892	12.4779	11.9746	11.5302	10.4179	12.1477	12.6646	11.9143	12.8033	12.2004	12.2163	12.4344	12.5451	12.1	12.0719	13.4398	11.616	11.9444	11.7307	12.0247	12.1371	12.8869	12.7358	12.7831	12.0557	12.7788	12.3055	12.1225	12.5301			1.51279	0.133082	-0.402385	-2.23623
10.8392	10.5123	10.6062	11.4572	11.5868	11.1449	11.5776	11.0076	11.3226	11.8196	9.96671	10.8598	11.1923	11.5755	10.6062	11.276	11.7284	10.6623	11.1898	10.1674	9.74992	11.0791	10.6054	11.0154	11.1763	10.62	10.1155	10.8712	11.7148	11.064	7.5858	11.0586	10.4603	11.2451	10.948	11.3076	11.3854	11.1831	11.0978	11.941	10.9218	11.1846	11.22	11.1489			0.00291374	0.997653	-0.00182329	-0.00843064
12.1586	12.1978	11.8012	12.1467	12.0412	11.687	11.9133	11.6553	11.8072	11.8683	11.9617	11.5416	11.8314	12.5589	11.8886	12.3432	11.518	11.628	11.6784	10.9364	11.7979	11.7335	11.8108	11.9492	11.8375	11.6028	11.8971	11.8668	11.9737	12.0351	10.9675	11.7265	11.4316	11.5476	11.8899	12.0031	12.3832	12.2907	11.9079	12.1048	12.2774	12.0251	11.7304	12.1089			1.0002	0.316381	-0.158173	-1.68218
11.8506	11.6586	11.2462	11.5635	11.6602	11.2935	12.2281	10.8541	12.0927	11.2567	12.2088	11.6694	11.9214	10.0028	11.0575	11.6269	12.0597	11.6722	11.974	11.4845	10.0875	11.8282	11.7403	11.4718	12.2549	9.71086	11.7866	11.5959	11.7259	11.605	8.69846	8.25054	11.4803	11.1645	9.9787	11.909	11.4312	11.3285	11.3775	11.3019	11.9917	11.2393	11.3351	11.1132			0.159881	0.883075	-0.104064	-0.398856
10.7966	10.3015	11.1563	10.4379	9.36603	11.5324	9.42176	10.9705	11.0584	11.4421	10.9389	10.6325	9.78975	10.308	10.9553	10.6145	10.8942	11.4637	10.2292	10.196	11.8743	10.0785	11.4391	11.543	11.7189	11.0992	11.5583	10.5567	10.0555	11.6187	9.22733	8.37848	11.0622	10.7888	11.586	11.2539	11.5525	11.1257	10.7575	11.1984	10.2463	10.6702	11.5854	9.87366			0.928504	0.35472	-0.362589	-1.59641
12.2871	12.141	12.5245	11.9081	12.0314	12.1002	12.2604	12.0791	11.0711	12.1731	12.2185	12.3888	12.4652	12.5224	11.8829	12.0295	12.6267	12.6778	9.26286	10.8564	12.3161	12.0807	10.4909	12.159	12.3894	9.09033	11.5983	12.1708	12.3452	8.28	7.7005	8.38329	11.1214	9.97175	12.1151	11.1787	11.0244	12.4688	11.5059	12.0652	12.1386	11.9866	11.748	11.8743			0.569138	0.573844	-0.417663	-1.11855
9.60447	9.72995	10.9311	10.6322	10.6743	10.9723	9.20775	10.7683	11.5157	11.1633	10.2095	11.2015	10.8353	11.147	11.0466	11.0256	11.8767	11.4867	10.7961	11.0573	9.71053	11.215	10.4737	11.2921	11.5599	9.29957	11.2127	11.1175	11.4349	9.50761	10.9169	10.488	11.0798	10.1631	9.47182	11.2549	10.7313	11.4908	10.7974	10.606	10.8554	10.7245	10.9108	10.9626			0.484232	0.617088	0.194439	0.989841
11.0657	10.8607	9.95732	11.2846	10.8712	10.8751	10.1269	10.6545	11.234	11.1773	11.6176	11.0712	11.3682	11.952	11.0052	11.1574	10.5346	11.2662	10.6807	10.9455	9.53145	11.5441	10.8126	10.6541	11.3149	10.7632	10.9034	11.2865	10.2262	10.9828	7.80693	8.28752	10.5491	11.0565	11.4438	11.1391	11.5149	11.6103	11.1103	11.2983	11.1447	10.5428	10.9178	11.5275			0.625543	0.535654	-0.279199	-1.20006
11.241	11.6238	11.6824	11.1009	10.6162	11.2875	8.53361	11.7831	11.9725	10.964	11.9804	11.2097	11.9566	9.81668	11.1386	10.2112	10.8278	11.8479	12.0062	11.1642	10.5758	11.6742	10.7729	11.3947	11.8667	8.12283	10.2715	11.3418	11.3667	11.7405	7.78583	10.5643	11.7167	11.8085	11.437	11.4162	11.1653	11.1625	10.8067	10.9737	11.215	11.0392	11.4544	10.8387			0.017328	0.984238	0.014186	0.0493349
12.5177	11.7484	12.4183	12.2162	12.618	12.6249	12.392	12.4947	10.5685	12.3435	11.721	12.5537	12.8845	12.5102	11.8701	12.1288	12.3241	12.7028	10.6555	10.2742	12.3728	11.9984	11.8306	12.6065	12.1759	10.4433	11.7615	12.2774	12.5791	10.614	7.78831	11.1816	10.966	11.5253	12.1712	11.294	11.3906	12.5245	11.9722	12.3647	12.392	12.1963	12.2834	11.9514			0.384223	0.693277	-0.231315	-0.827135
11.7009	11.4152	11.1497	11.3112	11.2991	11.2602	11.2014	11.2935	10.6359	11.0584	10.5377	11.3337	11.2181	11.9318	11.2273	11.3758	11.9018	11.1125	11.3187	10.5385	9.37804	11.096	11.1067	11.4204	11.2811	10.2884	11.1357	11.6762	10.293	11.5018	9.49412	10.8131	11.4115	11.6308	11.0324	10.4236	11.516	11.5453	11.2189	11.7798	11.0293	11.4618	11.0971	11.1978			0.113924	0.915345	0.0483252	0.295241
9.27837	9.1503	11.0967	9.76632	11.0934	9.58725	11.6647	11.0846	11.087	11.5862	12.1033	11.5077	10.8988	11.42	10.8439	11.4984	9.62679	11.6492	11.4145	9.98894	9.82239	10.9618	11.3885	9.58847	10.534	10.8715	11.672	8.66298	12.0436	11.4424	8.45384	11.213	11.2574	11.7303	11.2935	10.653	9.93403	10.5632	12.0405	11.8106	11.52	11.1048	10.894	11.5252			0.466158	0.636199	0.26969	0.961397
11.8562	11.7082	11.6332	11.4358	11.6322	11.4522	12.0784	10.7958	11.7748	12.1451	12.1243	11.2825	10.5391	11.4125	12.1064	11.0678	11.3654	11.5348	10.0223	10.4908	11.8922	11.316	11.9033	11.2168	9.32883	10.7922	11.1894	9.67759	11.9725	11.5139	10.9501	9.01128	10.9785	10.0044	10.7238	10.3651	11.5348	11.8607	11.7549	11.2056	11.7997	10.9357	11.0888	12.0152			0.303073	0.763602	-0.156604	-0.684125
9.4074	9.62267	9.25076	9.91445	10.3733	10.7436	10.1738	9.7536	10.5175	10.7976	9.8818	10.3544	10.2388	11.6558	9.52906	10.0006	11.0547	10.1412	10.2568	10.6009	9.80378	11.4526	10.7794	9.93949	10.1468	8.83627	9.38885	10.3385	10.2875	10.5085	7.87538	8.70018	10.1457	9.06707	9.6132	9.1788	10.0467	10.0669	9.8982	9.48812	9.72643	9.36392	9.1091	10.225			0.635727	0.526099	0.260079	1.21447
10.9091	8.87289	10.9837	11.1532	11.263	11.2471	11.7439	10.8358	11.5874	11.3359	11.4826	10.9437	11.0876	11.2066	11.1379	11.2176	11.6866	10.5635	11.1876	10.4522	11.1133	11.2275	11.2867	11.2758	10.985	8.23693	10.7151	9.19719	11.1637	11.5953	9.97751	9.83437	10.8869	11.0273	10.4998	10.9646	10.8137	10.6883	11.6225	11.1687	9.91581	10.9636	11.2196	11.1611			0.549669	0.579047	0.236924	1.08971
9.87479	10.9986	11.2143	9.22555	11.2605	11.3883	11.851	11.3085	11.2539	11.6084	11.0186	10.8829	11.4254	11.4884	11.4913	12.0647	11.1924	11.51	12.1667	10.0992	9.73935	11.1758	11.5073	11.6698	11.0995	9.3587	10.2572	11.5793	11.504	11.9026	6.92492	13.4575	10.6149	10.0979	10.6474	11.1925	10.7765	10.0151	11.0369	10.4261	11.1056	11.0989	10.7781	10.9934			1.34803	0.181678	0.596794	2.06763
11.1416	12.0827	11.4505	11.6346	11.5542	10.839	11.3315	10.916	11.6915	10.5529	10.8414	10.9379	11.5241	11.1877	11.2738	11.3101	10.4192	10.8898	10.9214	13.9726	11.4535	11.7076	10.5625	11.2052	11.4894	11.2282	11.701	10.8422	11.5092	11.61	11.4291	10.437	10.7026	11.3028	11.3358	11.2635	11.568	11.6973	11.6341	11.8557	11.2123	11.5503	11.2296	11.4337	+	green_red	2.57877	0.0163137	-0.493677	-3.19714
10.3609	10.553	10.7742	11.2133	10.9053	10.7564	11.1979	10.9159	10.7673	10.8247	11.3207	10.6229	11.1342	10.7463	10.8799	11.1359	9.44785	10.4784	11.1249	12.983	10.8364	11.2412	11.4768	10.6341	11.099	10.4245	10.9185	10.4627	11.4591	11.4746	8.85333	10.2976	11.2195	10.8532	10.6267	10.9484	10.7084	11.152	11.1688	10.5138	10.9698	11.1334	11.2201	10.7682			0.683355	0.486239	-0.223254	-1.28071
10.4884	10.9708	10.2722	10.7574	10.2084	10.5539	10.5916	10.5113	10.5081	10.4503	11.4487	10.4574	11.0943	11.0057	9.98386	10.6941	11.4193	11.0656	9.91186	9.74122	11.0619	8.8616	10.1973	10.496	10.7382	10.0325	11.3349	11.0717	10.9516	9.71217	7.95713	10.4285	10.2026	10.942	10.8712	10.5368	10.9354	10.2493	10.2692	10.5014	10.1739	10.9621	10.0329	10.8478			0.128187	0.903494	0.0636893	0.328173
12.1532	11.9279	12.057	12.0448	12.2189	12.2548	12.4696	12.4929	12.6492	12.128	12.3272	12.4138	12.7553	12.4986	12.6974	12.6256	12.5424	12.6701	12.3829	9.84633	12.2146	12.6635	12.6548	12.3114	12.2679	11.9581	12.3186	12.0469	12.6937	12.8238	11.0029	12.2115	12.3102	12.3752	12.4055	11.9466	11.6351	11.7598	11.831	11.9188	12.0359	12.1855	12.6416	12.2984			1.63925	0.110933	0.342362	2.36088
19.6979	19.369	17.5845	17.5671	11.9826	12.0288	15.0663	16.7765	13.1183	12.5617	16.685	13.9336	13.4134	14.6549	12.0653	18.6792	15.0637	13.1745	8.80748	9.90466	17.0619	14.3169	15.0796	13.9871	12.7601	19.3381	18.612	17.8119	15.8336	18.7285	19.103	17.9771	17.8825	15.4938	18.394	14.5169	13.7463	14.4264	17.2761	12.7328	15.1505	11.8276	12.1841	13.8743			0.0405554	0.971082	-0.0940802	-0.112649
12.3732	12.0888	12.658	12.6034	12.4945	12.6447	12.233	12.7525	11.5564	12.5643	11.7583	12.7371	12.7392	12.6236	11.9261	12.1892	12.8773	12.957	11.1217	11.8894	12.633	12.2989	11.417	12.8205	12.8247	11.9288	12.1253	12.4224	12.3854	11.7135	11.1331	11.116	11.6898	11.8852	12.2843	12.1287	11.6668	12.4937	12.0975	12.8753	12.7665	12.4863	12.1678	12.4208			0.643145	0.525709	-0.183886	-1.22491
11.6317	12.2134	11.6553	12.1688	11.8828	12.5462	9.71567	12.2965	12.7542	12.3433	12.4265	12.0964	12.0899	11.9241	12.0452	12.148	11.3562	11.8769	12.3482	11.344	11.7828	12.4287	12.4368	11.771	12.0434	11.2761	11.9364	11.2404	11.9893	11.9263	9.88815	11.2972	11.7624	11.7046	11.4071	11.8059	11.8007	10.5692	11.4212	11.3707	10.8659	11.829	11.5653	11.2753			0.292964	0.768624	0.125733	0.665494
12.2505	12.0856	12.8326	12.1014	12.4114	12.0893	12.2997	12.3541	10.87	12.4585	11.7974	12.399	12.8457	12.2098	11.799	11.9599	12.5506	12.667	11.1371	11.2178	12.2103	12.2265	11.8441	12.3899	12.1889	11.1871	12.0157	12.51	12.1388	11.4322	8.22456	11.0751	11.0502	10.8544	12.004	11.3506	11.6234	12.8709	11.9929	12.6054	12.4574	11.9792	11.7575	11.7508			0.715949	0.46206	-0.310182	-1.32501
11.587	11.1792	11.302	12.094	11.681	11.2395	10.3614	10.9385	11.1799	11.9301	11.47	12.1572	11.6454	11.7224	11.0881	11.3643	11.2939	11.704	10.7299	10.2239	11.2431	10.1281	10.9813	11.2535	11.1799	10.4438	11.1504	12.2422	11.3036	11.6445	10.939	11.8851	11.3852	11.2374	11.2393	10.8991	11.3563	11.2392	11.3314	11.3455	10.8356	10.3666	11.2246	11.1958			1.39033	0.166302	0.295078	2.11165
11.0609	9.1902	11.3123	9.78957	11.6726	11.0914	11.7792	10.7577	11.2222	11.6419	11.5885	9.91314	11.1842	12.4725	10.2134	11.3709	11.0157	10.9285	11.3126	13.8833	9.66247	11.9592	10.7343	10.388	11.0837	8.91675	11.4219	11.3519	11.7898	10.7767	11.6578	9.35115	10.4109	10.0039	11.3638	10.2158	11.091	10.7412	10.7854	11.5421	9.68264	10.1427	10.0375	10.2342			0.551491	0.583104	0.304413	1.09243
12.2746	12.6506	12.3783	11.9819	11.8324	11.7955	11.8128	11.6369	11.8319	11.7246	11.9867	11.613	11.4228	10.8686	12.1949	12.2975	11.8822	11.5113	11.2469	10.2541	9.48164	12.9825	11.7118	11.7348	11.7272	11.5411	11.8999	9.18822	9.77748	9.72218	7.89679	10.163	11.0514	11.0168	11.7314	11.2976	11.2353	11.4087	11.287	11.5285	10.84	11.1669	11.0779	11.7925			0.999803	0.315261	-0.479091	-1.68172
12.3403	12.0796	12.2651	12.4762	12.2124	12.1976	11.7473	11.4785	11.6061	11.9285	12.2171	12.4133	11.505	12.7058	11.8153	12.0469	12.2097	12.4401	11.5868	10.0762	11.8135	11.8377	11.4932	12.3988	12.4975	12.108	12.3131	11.9196	12.0818	11.9821	11.3642	10.9339	12.0193	11.9903	12.661	12.3493	12.5198	12.66	12.5349	12.6822	12.865	12.257	12.0861	12.5058			1.31969	0.184658	-0.305057	-2.03784
11.9427	11.2981	11.5398	11.6402	11.946	11.393	11.553	11.4657	11.8159	12.1217	12.2115	11.6167	11.7489	11.2845	11.6445	11.1813	10.4321	11.2602	11.5479	11.8384	10.9087	11.2403	11.6281	10.959	10.6478	10.8946	11.9116	10.999	11.9535	10.558	8.99179	11.0017	11.1246	11.212	11.7118	11.2606	11.6502	11.2382	11.1554	10.4984	10.7914	11.5225	11.5864	11.3734			0.14947	0.894747	-0.0645023	-0.375999
11.1575	11.0597	11.305	10.412	11.7138	11.1981	12.1416	11.4251	9.42101	10.7896	11.2265	11.0319	11.5791	12.4016	10.1967	10.4399	11.9318	11.2472	9.64531	13.4148	10.7489	10.1486	11.0043	11.4693	11.5214	9.71374	11.007	11.8323	10.7709	10.7805	7.54202	8.38522	9.46083	10.1553	10.4084	10.1516	8.40615	11.7242	10.2784	10.7384	10.0743	10.8214	10.4267	10.2994			0.166114	0.879567	-0.135092	-0.412379
11.2993	11.5758	11.2011	11.1123	11.3658	11.2141	12.006	11.3222	11.9462	11.5084	11.8438	11.1535	11.5882	11.731	11.6234	11.7287	12.2645	11.6833	11.6392	13.6467	9.15031	9.73626	11.5683	10.8274	10.8978	10.8597	10.9796	11.3107	12.1629	11.8245	7.35378	11.8729	11.8591	11.4958	11.2864	11.3011	11.7112	11.2191	10.9942	10.9917	10.9328	11.3934	11.5362	11.6127			0.566183	0.573086	0.299906	1.1142
10.7958	9.41686	11.2648	11.529	12.2418	11.2975	11.0932	10.1989	11.5709	11.3366	9.5883	11.0558	10.8617	10.2622	11.4695	10.9258	11.5536	11.5001	10.7276	9.28169	10.3335	9.57815	10.8762	11.5315	11.86	9.35125	12.7279	11.174	9.73294	9.75535	8.64097	11.1262	10.6659	11.3155	10.6629	10.8456	11.0717	11.524	11.9183	11.4223	11.5186	11.6129	11.2905	12.1424			0.641365	0.526536	-0.323263	-1.22241
11.8023	12.0679	11.2681	11.4498	11.7073	11.9021	11.5979	11.507	12.5437	12.0016	12.0542	11.286	11.8128	11.8014	12.0296	11.4865	11.8271	11.6282	11.8448	9.47857	11.0978	11.7573	12.2416	12.0353	11.6657	11.5326	9.46978	12.1056	11.5835	11.8939	10.6017	11.5213	11.9495	11.9159	12.1379	12.2561	11.7433	11.8641	11.5854	11.8396	11.6134	12.0089	12.2749	12.1427			0.375015	0.706646	0.146435	0.811451
11.9815	12.2268	12.2731	12.4121	11.613	12.0191	11.4652	11.9012	11.2613	12.3107	10.8399	11.7846	11.496	10.8137	10.1805	11.1745	11.848	12.657	11.3793	9.2032	11.5103	9.31615	10.9159	11.9651	11.5652	9.30701	10.4331	11.441	11.7845	11.7235	7.32322	11.4125	11.0045	11.1733	11.9576	11.9589	11.8512	12.2504	11.0285	11.3664	11.7387	11.8079	11.3728	12.0786			0.145239	0.895846	-0.111687	-0.366612
11.6009	11.3465	11.4139	11.5112	11.3803	11.4071	11.8671	11.2402	11.1604	10.736	11.9864	11.4393	11.9035	11.6302	11.4421	11.4897	11.6856	11.2415	11.4193	10.8305	9.25961	11.8962	11.1887	11.677	10.9584	10.9711	10.9893	9.57088	11.4381	11.1164	6.9484	9.31967	11.0825	11.4862	11.3965	11.4396	11.896	11.6292	10.9365	11.3995	11.5363	10.8933	11.2058	11.5392			0.400928	0.679891	-0.227255	-0.855264
11.3784	12.2056	10.8	11.9903	11.9076	11.9117	11.1407	11.0566	10.9014	11.0006	10.7109	11.2505	10.5636	9.6343	11.6139	11.0809	11.054	10.4772	11.4033	11.1186	11.9689	12.003	11.1082	10.9886	12.4551	11.6735	10.5918	11.515	11.3766	9.33336	6.82317	11.1135	11.6754	11.5314	11.1236	12.139	12.4635	11.6985	11.8918	12.2149	12.3904	11.8242	11.6216	11.4303	+	green_red	2.80749	0.00827907	-0.877556	-3.384
9.57203	12.2417	11.4531	11.6609	12.147	11.8818	12.0295	11.8075	11.9137	11.5505	12.0717	12.4201	12.409	12.9875	12.2206	12.6449	12.6014	11.5665	12.105	10.7336	11.6018	12.5316	13.0223	12.7507	12.1077	11.4776	12.2978	12.1795	12.7154	12.2289	12.2486	12.1244	12.3615	11.3404	13.5017	11.7652	11.9702	12.0303	11.4706	11.4882	11.4987	12.373	12.0218	9.95648			0.988994	0.319888	0.350377	1.66895
11.2541	9.22714	11.2813	10.9771	11.5412	11.0457	11.7346	11.2768	10.2439	9.92898	11.0104	11.1096	11.7393	10.8993	11.1323	11.2037	11.5359	11.5272	10.2204	12.3113	11.2101	10.2776	9.48376	11.0112	11.1639	8.94234	10.8851	11.5684	11.8149	9.61071	8.64986	8.61638	10.1812	9.54179	11.1272	9.38886	11.4315	11.4033	11.284	11.4628	11.2646	11.0858	10.7714	11.4963			0.3009	0.765801	-0.186993	-0.680138
9.34327	8.90709	11.5057	10.1552	9.49691	10.1042	9.33911	10.2377	9.04611	9.9722	10.1006	9.22997	9.9397	9.80178	10.0438	10.418	10.1057	10.1629	10.4354	10.0539	9.85325	9.85547	11.076	10.6975	10.4414	10.1038	10.4128	10.2226	11.626	10.7716	7.61215	9.27663	10.4105	10.0979	10.5293	10.0521	10.1038	10.1436	11.5272	10.0556	10.8008	10.3083	9.96931	9.80466			0.700964	0.472276	-0.275736	-1.30474
10.8133	9.46014	10.6123	11.0598	10.4903	10.658	11.613	10.9982	10.861	11.0155	10.7949	11.1311	11.2753	12.2806	9.84866	10.991	10.0715	9.39211	11.0247	13.0174	8.92018	11.1779	11.4665	11.3499	10.8931	11.8545	11.5209	11.3723	11.2918	11.5345	7.58608	9.48114	10.6938	11.5552	12.4391	10.9969	11.0107	11.6411	11.1674	11.002	11.017	10.7328	10.5682	10.6764			0.544288	0.583482	-0.301908	-1.08167
11.9705	11.929	12.2397	11.8618	12.146	11.6337	11.922	11.4615	11.9949	11.4586	11.5719	11.6836	11.7226	10.7113	12.2655	11.3952	11.8802	11.5207	11.9526	14.0424	11.7223	12.5111	11.9828	12.0287	11.8436	11.999	12.0856	11.9745	11.9635	11.5616	11.7605	11.4566	11.906	11.9525	12.1509	11.7336	12.2956	12.2836	12.081	11.6945	12.0492	11.9673	12.11	12.0755	+	green_red	2.89168	0.00726316	-0.419547	-3.4516
10.5792	11.3551	10.8758	10.6149	11.7848	10.7051	11.8646	10.8183	11.064	9.82761	11.382	9.8535	10.864	11.351	10.914	10.6023	11.4214	9.75177	10.7115	11.2071	10.8598	11.2474	11.1095	11.6447	10.9255	12.814	10.795	11.194	10.7093	12.2491	7.29073	9.89059	10.4201	10.4755	11.1861	10.6005	11	9.59714	10.9489	10.8694	11.1739	11.0105	10.5882	11.2807			0.992452	0.318347	-0.410234	-1.67304
10.6932	10.734	11.1356	10.983	10.7541	10.7907	9.97098	10.7005	10.6338	10.9085	10.2401	10.7687	10.3778	10.9397	10.6495	10.6541	10.465	11.2624	10.9498	9.98038	11.0228	10.3005	10.6522	11.0887	11.123	8.46158	10.887	11.2783	10.7753	10.1761	7.07802	11.0271	10.287	10.9681	11.0126	10.8296	10.1722	11.0074	10.5939	11.4048	10.7368	10.7425	10.6186	10.9468			0.356332	0.718165	-0.17136	-0.779221
11.7332	10.9199	11.833	11.7729	12.1056	11.874	12.3696	11.7876	11.2187	11.6801	11.5803	11.8714	12.2445	12.1838	11.0691	11.5389	11.5832	11.8773	10.2954	10.6543	11.9775	10.7981	11.6845	12.1777	11.4303	9.72254	10.481	12.0887	12.368	11.7339	8.61316	10.8423	10.7598	9.60254	11.9183	11.6018	11.6576	12.3981	11.8382	12.4069	12.3634	12.1748	11.3278	10.5094			0.263783	0.790123	-0.153277	-0.610569
8.95438	10.3731	12.2801	10.2874	12.2749	11.5692	11.8455	11.3496	11.2316	11.6824	10.3663	10.8397	11.4463	10.2553	11.905	11.434	10.4538	11.1411	10.4142	15.1147	11.8328	12.387	11.7192	9.72473	11.0821	12.4054	12.1205	10.9234	10.3316	10.9474	7.3237	10.543	11.0699	9.79152	11.1418	9.54815	11.2052	10.3674	10.9503	9.9366	10.8301	11.2384	10.6678	10.9393			0.56644	0.57435	-0.387433	-1.11458
11.9449	12.2468	11.6815	11.8156	12.1024	11.8201	11.9395	11.6079	12.1951	11.9273	12.0612	11.9047	11.6324	11.8777	12.4042	11.6892	11.4908	11.572	11.9218	12.0774	11.9004	12.1704	11.9361	12.1201	12.113	11.7316	11.6995	11.9217	12.4081	11.6785	10.2341	10.9897	12.3992	12.2578	12.1921	12.07	12.3707	12.2667	12.1529	11.6122	12.0935	11.9183	12.2101	12.1136			1.21091	0.228703	-0.217135	-1.92105
12.9535	12.1574	12.8199	12.864	12.6098	12.5875	11.755	12.5673	12.0502	11.7791	11.9966	12.3633	12.4092	11.4166	12.999	12.5382	12.7817	12.2186	12.4351	10.2224	11.7305	12.9764	12.5089	13.0951	12.7333	12.9387	12.584	12.311	12.2013	12.4375	12.1953	10.999	12.3546	12.5579	12.8323	12.7925	13.1905	12.541	13.0431	12.9239	13.0176	13.0434	12.7542	13.1255			1.9049	0.0665238	-0.436194	-2.61151
12.7378	12.7556	12.4038	12.7118	12.1497	12.1144	12.3003	11.7968	11.2629	11.9167	12.0601	11.0104	12.0356	12.2675	12.2639	11.7602	11.5665	11.9616	9.3802	10.4455	12.333	12.799	12.048	12.2547	12.2981	11.6065	12.2534	11.7625	12.0232	11.5654	7.73388	10.6486	11.768	12.2622	12.105	12.3347	12.2269	12.2843	12.1437	12.3589	12.9742	12.1883	12.163	12.3323	+	green_red	2.3501	0.0266	-0.758734	-3.00498
18.4853	19.1983	17.0677	18.0409	14.0897	13.9692	15.5434	16.8023	14.7313	14.0417	17.0274	14.4948	14.3462	14.6519	14.2624	16.9866	14.9387	14.9832	14.8196	18.5415	17.9058	15.0938	15.79	14.8447	14.9867	18.9421	18.6118	17.7228	16.6215	18.7432	21.4509	19.4111	17.7899	16.9852	17.2328	14.6835	14.7884	15.271	18.0795	14.7469	15.1176	13.9783	14.0753	15.068			0.052171	0.968546	-0.0828173	-0.143213
9.28482	8.54611	9.51978	9.45678	10.0931	11.0239	11.3218	11.2906	10.8445	10.5831	11.2867	10.6719	11.6566	11.5951	9.92185	11.3367	11.4591	9.69888	11.1498	10.4036	10.1783	9.5332	11.2656	10.2461	10.6261	8.69987	9.98982	11.4729	11.1096	12.1815	9.75994	10.4277	11.2229	11.4429	9.89541	10.1986	9.96114	9.92041	9.69943	10.4935	10.028	9.93249	11.294	10.3253	+	green_red	5.38825	0	1.03958	5.29316
11.4574	10.8492	11.6974	11.7976	11.5467	11.2512	11.3573	11.2253	10.8416	11.7068	11.4525	11.6798	12.3576	11.6284	11.4756	12.0165	11.5104	11.9096	11.2537	13.4611	11.593	11.8333	11.4509	11.7207	11.9293	11.0523	12.1699	11.8358	9.3272	11.005	13.1823	11.2695	10.7556	10.8919	11.3966	10.9521	10.6097	11.5527	11.3124	12.0444	11.0085	11.3313	11.4418	11.14			0.240656	0.810959	-0.111478	-0.565754
11.2975	10.594	10.3761	11.1548	10.8901	11.076	9.73035	11.3353	9.96356	10.5608	10.9446	10.7538	11.8165	11.6614	10.0563	10.2327	10.1775	10.1052	9.98315	12.0355	11.5734	9.90006	9.80216	10.613	11.1136	9.30408	9.37859	10.5485	11.5026	8.87534	8.2429	8.22776	9.18257	9.49787	10.7855	9.1047	10.4651	9.61048	10.8826	11.0239	10.9329	10.7777	10.4759	10.0341			0.603098	0.557094	-0.31413	-1.16798
11.8629	12.119	11.9155	12.0845	12.0367	12.1392	12.1169	12.1502	12.8148	12.0399	12.5013	11.87	12.5154	12.5622	12.7614	12.2479	12.2061	12.7	12.5168	10.4755	12.1905	12.6334	12.4894	12.3463	12.1504	12.1004	12.147	12.2316	12.6538	12.1871	11.4951	12.0135	12.6752	12.2296	12.5819	12.1852	12.4127	12.0293	11.8386	12.2487	11.3927	12.332	12.6887	12.4805			0.934839	0.351839	0.196416	1.60409
11.246	10.9087	11.8065	11.3209	11.6455	11.1509	11.312	10.9542	10.8564	9.9409	10.0117	10.3941	11.7151	11.4406	11.0238	11.5988	11.0409	11.0066	10.6463	10.7612	9.35538	11.6556	11.1236	11.8452	11.5699	9.63439	11.5862	10.7305	10.1644	9.31604	7.98495	9.0429	10.6874	9.89085	9.37639	11.2325	11.6101	12.9271	11.9037	11.0851	11.3699	11.7857	11.2212	11.3576			2.01536	0.0532468	-0.712183	-2.71191
11.0902	10.1039	10.7619	9.98015	11.9697	11.3274	12.5273	10.7759	9.69763	11.14	9.65462	11.3237	11.7803	10.8	11.0636	10.906	12.6623	10.8065	10.7017	10.7999	10.8153	10.789	11.7308	11.5525	11.0734	8.65209	9.75856	10.1441	11.4809	9.65943	9.31483	9.11306	9.2221	10.5392	10.011	10.3678	11.1172	12.0968	11.0187	11.8198	11.0985	11.0451	10.8661	12.1438			0.32556	0.749252	-0.201183	-0.724885
12.4578	11.8691	12.4898	12.3836	11.9969	12.32	11.4659	11.3251	11.1353	12.3122	11.9761	11.9898	11.9568	11.9599	11.9646	11.6566	11.859	12.0435	12.1412	10.8988	12.6377	12.0506	11.6793	12.5535	12.397	11.8119	12.0518	11.873	12.42	11.6197	11.5194	11.809	12.2317	11.8724	12.28	11.8382	12.583	12.7207	12.3378	12.4964	12.3789	12.3405	11.7788	12.1368			1.96108	0.0604	-0.302631	-2.66283
10.5417	11.4464	11.0886	11.2952	11.2572	11.5117	9.23981	11.3409	11.7676	12.1547	11.7512	11.5213	11.9531	9.80325	10.9505	11.8005	11.9708	11.7231	12.1536	13.0913	10.1282	9.66329	11.8803	9.82711	11.3568	10.7702	11.6645	9.53288	11.5884	9.59693	13.9325	10.7541	11.6661	11.7022	9.31022	11.435	11.4158	11.8197	11.8644	10.4325	10.2785	11.3977	11.3112	11.6014			0.443761	0.652978	0.271491	0.925589
12.8138	13.0258	12.8262	12.8076	13.2318	12.8953	13.1577	12.9361	13.5718	12.8176	13.4015	13.168	12.934	13.0635	13.364	13.1202	13.0166	13.4298	13.3481	10.8586	12.7092	12.8107	13.3721	12.8585	12.7815	12.3667	12.8685	13.2604	13.4269	12.8811	11.5106	12.7454	13.1728	13.0199	13.1066	13.1962	13.0414	12.6806	12.5288	12.7491	12.7448	12.9764	13.0845	12.8765			1.21208	0.229366	0.262769	1.92233
10.4969	10.8127	11.9555	10.3568	10.9697	10.6168	11.5884	10.9785	10.8664	11.4385	9.94334	10.7769	11.2689	11.8428	11.1408	10.6758	10.9004	9.7876	11.5231	12.6446	11.0713	11.3006	11.319	11.5647	10.9097	11.0224	9.5179	9.26282	11.0802	9.80719	7.18372	9.15507	10.675	11.7851	10.82	10.6836	11.4429	10.0574	11.452	11.5083	11.1787	10.623	10.9126	11.1098			0.988906	0.318456	-0.446163	-1.66884
9.43622	11.4305	9.86534	13.1599	11.0451	11.2396	12.3599	11.3043	11.4002	11.2865	11.601	10.9225	11.4697	12.2026	10.8224	11.5912	12.0383	10.3503	11.424	9.52298	9.96979	9.72819	11.1311	9.38511	9.50305	9.15438	10.7781	9.97563	11.7814	11.4474	8.25762	9.19156	11.8897	11.5233	9.49457	10.3857	11.725	10.648	11.517	11.833	11.8009	11.396	11.5058	11.3572			0.836862	0.400569	0.46085	1.4828
11.1824	11.3833	11.0987	11.7384	11.6121	12.3372	9.92557	11.0841	11.5677	12.7803	11.5433	11.9792	11.4378	11.6483	12.3625	11.6343	11.8877	11.1107	11.4817	10.3219	10.3915	11.1486	11.0654	11.284	11.5883	11.4186	11.2896	11.9884	11.3966	11.6894	10.2743	11.7364	12.1018	10.7016	11.3314	11.0194	11.1929	9.19915	11.6588	11.5649	11.1362	11.3452	11.1817	11.4021			1.45254	0.148	0.40112	2.17545
10.169	9.69463	10.1397	10.8843	10.0964	8.49283	10.2555	9.01888	9.43577	10.096	10.2044	9.7239	10.5392	9.71509	10.8505	9.6483	9.99983	11.1934	9.78464	10.1289	10.5561	10.8489	10.6587	10.7998	9.99811	10.086	10.6812	9.64684	10.0813	9.06391	7.66878	10.0559	9.98539	10.0427	10.4087	10.5002	10.3055	11.2911	10.7268	11.6895	9.11854	10.4926	9.89513	10.2571	+	green_red	2.50712	0.0190189	-0.624001	-3.13755
10.5242	11.0007	11.0766	10.4942	9.77584	10.7032	9.44991	10.3831	9.90002	10.2689	10.0752	10.7951	11.1244	10.5813	11.3353	10.7006	9.77547	9.43812	10.1556	10.3516	10.5362	10.7824	11.3929	11.1878	9.33993	8.38855	12.3181	9.5609	10.4921	8.83268	7.77137	8.9447	10.2753	11.2682	10.455	9.82589	11.6582	10.8891	9.76645	9.96248	10.4179	10.7748	11.3383	9.17799			0.890992	0.376	-0.409959	-1.55047
10.2051	13.4303	10.2647	9.94241	10.1964	9.4734	11.0724	10.0152	10.8882	10.8036	10.5163	10.8755	11.4543	11.5877	10.476	11.3356	10.1742	12.0861	11.583	11.1017	9.78742	9.21157	9.00703	8.96001	10.6654	9.46308	9.35141	11.6487	15.1485	14.4858	8.16925	9.96322	11.4572	9.51272	11.0414	8.79601	9.43514	9.24368	9.41875	9.78857	15.2298	9.90901	10.0215	11.2168			1.12721	0.260176	0.834974	1.82832
11.47	11.6132	11.4871	11.2551	12.1538	12.095	11.9243	11.7023	12.2503	11.8213	11.8422	12.2433	11.8152	12.1587	11.8157	11.9277	12.1387	12.1061	12.0678	13.3791	11.5849	11.9318	11.9488	12.0666	11.8506	11.2098	11.582	12.0956	11.8487	11.6365	9.86372	11.9679	12.0869	12.1215	12.0649	11.7299	11.7342	11.2581	11.3518	11.9872	10.8956	11.1157	11.8895	12.0198			0.540218	0.582692	0.161514	1.07557
11.1708	10.8062	9.52258	10.853	10.7471	10.5876	9.72749	10.6592	10.3401	10.1908	9.13089	11.0485	9.21431	9.99352	11.0129	10.5653	10.5592	10.8169	11.379	12.3157	10.0527	10.8819	10.8807	10.8887	9.36492	7.9741	9.837	9.90982	10.4246	10.686	7.84889	8.92152	10.6435	11.1021	11.1643	11.0977	10.4954	10.8465	11.3793	11.435	11.5253	11.2753	10.848	10.9611			1.13207	0.25821	-0.482934	-1.83379
10.4913	9.74961	10.7969	10.7479	10.4923	11.0143	9.51194	10.3696	9.72885	10.2375	9.97179	10.5046	10.0353	10.2009	10.5142	10.4814	10.0087	9.33446	10.2895	10.2821	9.76685	11.4354	9.66625	9.76409	11.0376	9.59162	9.51385	10.3482	11.3311	9.65703	7.37156	9.16607	9.10696	10.3011	10.9414	10.4156	10.7337	10.0581	11.2119	11.5467	10.9965	10.8406	10.4735	11.0369			1.72635	0.0957895	-0.528464	-2.44462
11.9157	11.1712	11.1155	11.5812	11.2693	10.326	11.3899	11.0493	11.3854	10.67	11.2517	10.7715	10.8898	11.5234	11.0852	11.1613	11.555	10.0576	11.2153	9.8795	9.86813	10.8457	11.0096	11.512	11.2578	11.1115	11.2651	11.2221	11.6891	11.0123	7.65175	8.78704	11.2743	12.1894	11.8354	10.844	11.307	9.70286	10.9578	11.5688	11.3414	11.3119	11.1011	9.49439			0.24669	0.805668	-0.146976	-0.577562
11.1843	8.70226	11.1501	11.3932	11.4981	11.3756	10.5696	11.3297	9.16906	10.9373	11.0629	10.7694	11.3684	9.79138	9.74461	10.5122	11.0807	10.4941	10.2331	11.3078	9.32858	9.83829	10.9621	9.76396	11.3136	10.3992	10.7657	10.9585	11.5663	11.8315	14.4635	11.0787	10.8644	11.8111	10.9603	10.696	10.468	10.5293	11.4599	10.7424	11.3675	11.2342	11.3522	10.6495			0.463797	0.638511	0.258543	0.957653
13.7024	12.5804	13.57	13.1674	13.2514	12.4728	12.0238	10.9083	12.4492	12.1877	12.4417	11.597	13.0534	13.2066	14.2907	12.7657	11.5139	13.2882	12.52	9.72999	12.6277	12.8529	12.9283	12.6534	12.6497	12.32	13.283	11.9853	12.3851	8.88076	11.2946	13.2209	11.4217	11.671	12.3691	12.3833	12.7826	12.8205	12.6379	12.3822	12.5286	12.2398	11.9748	12.4356			0.873631	0.374016	-0.432675	-1.52895
9.4498	11.5482	11.4391	11.382	16.7533	11.5628	10.5684	11.2963	11.1327	11.4541	10.5068	10.574	11.5924	10.5481	11.557	10.7585	11.6215	11.6828	11.6137	11.8475	9.64084	12.1646	11.8413	9.81872	10.2193	10.4762	9.30851	11.6486	10.8186	9.16389	13.4814	9.39062	9.81462	9.95344	9.65389	8.98013	9.18503	9.84747	9.83819	10.337	9.46249	9.16144	10.0968	9.65503			0.562021	0.574221	0.461242	1.10805
11.2499	11.6445	12.0255	11.2817	11.7679	11.5993	11.7938	11.6867	11.6147	11.387	11.5985	11.3042	11.8098	11.0028	12.1342	11.6363	11.4279	11.4254	12.0479	10.0836	11.9998	11.6902	11.705	10.9322	11.5669	11.1992	11.8999	11.5873	11.5436	11.8667	7.74672	11.0577	11.9045	11.4833	11.5587	11.6598	11.1238	11.4854	11.5161	11.3865	11.3199	11.4944	11.4179	11.0214			0.0417622	0.971338	-0.0238012	-0.115857
12.3901	12.3074	12.6151	12.5251	12.7135	12.7713	11.1267	12.1223	11.99	12.565	11.7942	12.638	12.2951	12.4603	12.1209	12.2753	12.1452	12.7606	11.9838	10.0909	12.6257	11.5938	12.2292	12.4419	12.6434	9.96898	12.4601	12.1337	11.8609	12.3324	11.0545	11.7098	12.2868	12.2887	12.2375	11.7429	11.9682	12.0178	12.6027	12.6086	12.6469	12.1764	12.3086	12.0316			0.00225429	0.997716	0.00120479	0.00652749
11.9741	11.7433	12.0288	11.759	12.026	12.2253	10.9288	12.3621	12.9805	12.5207	12.1037	12.0633	12.6181	12.3152	12.2697	12.5608	10.4143	12.1684	12.4916	10.5074	12.1452	12.098	12.3345	11.5396	11.8814	11.5956	11.9649	12.4143	12.2501	11.5919	9.85557	11.4833	12.1072	11.996	11.8964	12.4274	12.22	11.9806	12.2215	11.555	11.7101	12.0011	12.0031	12.0205			0.208543	0.845517	0.0896077	0.501458
10.6903	10.7078	9.88989	10.5607	10.9362	10.9583	11.0087	10.7657	10.2508	10.8932	11.093	11.5098	10.6878	10.3586	11.269	11.0148	10.9191	11.1039	10.5153	11.851	9.29038	10.1087	11.2848	10.7208	10.4053	9.29337	9.46079	10.8736	11.364	9.9647	8.45736	10.5164	11.0005	9.64085	11.1045	10.8792	10.7982	9.65392	10.8846	11.0819	10.859	11.0475	11.0976	10.8166			0.18222	0.85927	0.0909285	0.446787
11.9093	11.2467	11.1284	11.8464	10.9121	10.7994	11.3305	11.0092	11.5655	11.4012	11.7454	11.0275	11.5062	10.0264	10.4484	11.2469	9.82422	10.6799	12.0453	11.6148	11.5096	9.49017	9.60116	11.5002	11.5192	9.80962	10.3114	9.99683	11.4873	11.3567	10.7892	11.2819	11.2275	11.5593	10.7824	11.1464	11.3102	10.9927	11.1083	11.8316	11.5362	11.7041	11.2333	11.6787			0.104789	0.926498	-0.0538846	-0.273751
11.0502	10.6541	10.3623	11.7108	11.3031	10.1339	9.85145	8.37218	10.8857	10.7488	9.77407	9.91746	9.65184	10.3792	11.0118	10.3403	10.0047	9.37455	9.27778	11.1175	10.0113	11.5008	9.87693	11.4479	9.65253	11.1302	11.06	9.63138	10.1281	9.84694	7.44442	9.08005	10.3234	9.30507	11.4445	10.2827	10.8722	10.7124	10.6889	11.024	11.0737	10.9621	10.3332	11.0155	+	green_red	5.05458	0	-1.05363	-5.05792
10.8555	8.46334	10.8821	10.744	11.7833	10.7985	11.7613	10.9293	11.0428	10.6858	11.8906	9.82764	9.65157	10.2298	11.1989	10.8217	11.2923	11.0261	11.0671	9.89971	10.9474	11.6676	11.4161	11.1343	9.74269	9.3172	12.578	10.5507	11.2919	11.5956	9.70656	11.0739	10.79	10.9534	11.4531	10.9567	10.8439	9.44928	9.88065	10.1612	11.6418	10.4776	10.5239	11.2263			0.310705	0.756738	0.168335	0.698064
11.223	8.14653	9.86013	13.7808	10.6469	10.5482	9.50568	10.1355	11.05	10.4803	9.758	10.4791	10.1992	10.7702	10.5668	11.0217	9.98673	11.0184	10.6206	11.4548	11.1142	10.1415	10.854	11.2141	10.284	11.1417	9.07103	9.20973	10.9533	11.7133	10.9547	9.26797	10.5882	11.0762	10.6082	11.2304	11.358	10.4449	9.74175	9.97513	11.6161	11.0082	10.6144	10.8392			0.427224	0.664512	-0.240082	-0.898735
11.7778	10.8541	11.4725	11.4605	10.6591	9.62518	10.7573	9.97571	9.34805	9.40029	9.94841	10.3531	10.0105	10.4498	9.86346	10.5563	10.5509	9.71158	10.1291	10.3745	9.66022	9.74938	10.4344	12.0067	10.4424	10.0652	11.4972	10.0882	9.75213	9.07892	8.59338	9.53586	8.82994	9.47027	12.0992	10.6611	11.4752	10.9621	10.417	12.3581	10.9342	11.0124	11.2191	11.3142	+	green_red	6.36184	0	-1.18505	-5.97279
11.4566	9.08682	9.66782	11.1357	11.1189	11.3402	9.80684	11.4872	11.1728	11.2391	11.1992	10.9286	11.0488	10.0708	11.3582	11.5687	10.0183	9.80597	11.5925	14.8108	9.08942	9.93027	9.58127	11.8741	11.289	8.5112	11.7514	12.1105	11.1784	11.3551	7.26547	8.96221	11.3701	11.0287	9.43523	11.6013	10.8916	11.2315	9.2202	11.7583	11.4565	11.5784	10.8929	11.5952			0.0655045	0.958659	-0.0670395	-0.177468
10.0978	10.9186	9.77301	11.3662	11.0232	11.2461	9.5547	11.5555	9.40103	11.1724	10.9031	11.4351	12.031	10.3972	10.468	11.3133	11.5409	10.3293	11.4119	12.9641	11.3199	10.3523	11.644	9.7323	10.079	11.783	11.7922	11.2571	11.4677	11.1273	12.9717	12.6445	11.1642	11.0251	10.1509	11.5459	9.59391	9.98826	9.417	10.6676	10.8656	12.5713	10.4548	9.69903			0.77771	0.430511	0.388807	1.40683
11.7302	10.8561	11.1767	11.7804	11.6202	11.6801	10.9192	11.9992	12.2552	11.7585	12.2024	11.5386	12.1489	11.3278	12.1129	11.8206	11.6287	11.7809	11.8482	10.5922	12.2016	11.6344	11.865	11.8427	11.7048	11.3929	11.8812	11.9958	11.8744	12.1772	7.40335	11.6241	12.3064	11.4674	12.3025	11.9211	12.1585	11.6215	11.8818	11.6442	11.5406	12.0759	12.1418	12.1046			0.199647	0.845836	-0.111968	-0.483191
12.2907	12.5031	12.3738	12.4754	12.3649	12.4219	12.6806	12.0471	12.308	12.5381	12.2054	12.1822	12.3247	12.5842	12.2199	12.2542	12.2883	11.9281	11.7485	9.48167	11.7968	12.0863	12.9526	12.3412	12.352	11.9045	12.985	12.1657	12.6054	12.0327	10.4035	11.3521	12.2543	12.3078	11.8994	12.4481	12.1531	11.8974	12.0597	12.2212	11.4564	12.18	12.5803	12.3408			0.00166841	0.997724	-0.000870602	-0.00483428
11.1325	11.8359	10.9176	10.3253	11.0884	10.5105	10.8564	10.2698	9.40448	10.4386	10.9725	10.6709	11.0374	11.1169	10.7363	11.0466	11.3746	10.487	9.8987	10.8724	9.35104	11.1141	10.8268	11.6208	10.0498	9.37485	10.717	10.991	9.8141	10.3399	7.48542	10.3203	9.27745	10.4694	11.2213	10.674	11.1052	11.1111	10.8598	10.6773	10.8315	10.4248	10.3726	11.663			1.21586	0.228123	-0.431863	-1.92645
11.9684	10.8898	11.5669	11.6158	11.1024	11.1816	11.6795	11.2973	11.1891	11.5198	11.4062	11.6375	10.0632	10.6435	11.1052	11.213	11.9996	11.2366	11.2402	15.3239	12.0151	10.9384	11.2752	11.737	11.0288	8.56401	11.8531	11.8136	9.7097	11.6707	7.96273	11.5084	11.922	11.1455	11.3576	11.5827	11.5569	11.568	11.4611	11.3219	11.505	11.951	11.478	11.3551			0.768408	0.434058	-0.420304	-1.39467
10.6226	9.49997	9.89552	10.2019	9.88167	10.5632	10.4155	10.9476	9.77175	10.5347	9.77553	10.1392	10.5031	10.3195	10.3265	10.0781	10.2237	9.81568	10.9989	13.9614	9.17001	11.6129	11.5287	10.8649	10.8082	8.51145	9.12677	10.7315	11.3865	10.3889	10.6956	10.3806	10.6284	9.62705	10.2874	11.3568	10.4452	9.62986	10.0009	10.9239	10.6463	11.3066	11.6023	9.5206			0.154425	0.889733	-0.102973	-0.38692
11.7709	11.8493	11.7854	12.2051	11.4527	12.7143	10.8084	12.3179	12.4112	11.7279	12.2895	12.3606	12.2602	12.3146	12.5624	12.4153	12.3653	12.2664	12.0839	11.0568	11.7984	12.3755	12.4991	11.9852	11.8799	11.6896	12.1894	12.2986	11.7663	12.2969	8.3417	11.9086	12.5185	12.2544	12.2257	12.3484	12.3751	11.6913	11.8139	12.2425	12.0726	11.8107	12.0216	12.1834			0.0773294	0.947927	0.042923	0.207149
11.21	12.0779	11.4262	11.4434	12.182	11.4658	12.1879	11.2801	12.0822	12.1279	12.237	11.8306	12.1056	12.0971	11.1054	11.7549	10.1338	9.60562	11.5551	10.2338	12.1145	11.4871	11.9064	11.3513	10.3193	11.2341	11.7078	12.1214	12.0222	8.44503	8.05065	8.83673	10.9194	11.6224	11.6261	11.3876	11.3698	11.6605	12.9065	11.5963	11.4071	11.4475	11.6748	11.3937			0.73836	0.454383	-0.405671	-1.35501
11.7458	10.3731	10.5736	11.3454	11.4717	11.0863	13.8516	11.38	11.6437	11.2963	12.004	11.4781	10.4688	11.2038	11.3944	11.0649	10.4514	12.3853	11.2717	10.6951	11.4311	11.5687	11.1328	11.0588	10.8715	9.88354	9.57711	11.4102	9.53602	10.7824	9.71803	11.1755	11.755	11.3889	11.4369	11.4146	11.8502	12.0192	11.3566	11.4874	10.2028	10.782	11.5502	10.5086			0.443662	0.651556	0.215516	0.925431
14.4937	13.9238	14.2977	14.2253	13.7251	14.2043	13.6763	14.619	13.7008	13.7837	12.9463	13.7418	14.0505	13.9641	13.7487	14.5357	13.9198	13.7791	13.4443	14.2552	13.8495	13.999	13.906	14.3951	14.3151	13.0544	14.2506	13.4841	13.5251	13.9379	11.5896	13.3468	13.4606	13.8306	14.2463	14.4432	14.1486	14.2149	14.1723	14.3442	14.496	14.2063	14.3337	14.0694	+	green_red	2.61121	0.01504	-0.465872	-3.22395
10.9426	10.1478	10.7937	11.237	11.0669	11.2379	11.3682	10.9611	11.1324	10.9427	11.3699	11.125	11.7445	11.5757	11.0973	10.962	10.379	11.58	10.8705	9.94679	9.66689	11.3564	11.4199	11.3791	10.5517	10.7546	11.6228	11.533	11.4396	11.0571	9.09818	8.99383	10.6157	10.928	11.4129	10.5273	11.5873	9.79905	10.863	10.9999	10.7204	10.3089	11.2642	11.2397			0.215829	0.836394	0.100379	0.516268
10.3298	9.49394	9.86296	11.4963	11.1113	10.7413	10.7448	10.6676	9.45543	10.5505	9.56464	10.3921	8.97986	9.81514	11.0263	9.90793	10.4067	11.7112	8.95615	9.44158	9.85581	10.9171	9.55769	9.98962	11.2147	10.004	10.6528	9.62333	9.9008	9.33547	8.00101	10.1426	10.6169	9.42404	11.4795	10.5416	11.0956	11.4126	11.1912	11.2333	10.2109	11.8652	11.4666	10.1661			1.95999	0.0596543	-0.636084	-2.66183
10.7147	12.2011	11.0573	10.9749	11.3543	10.7786	10.7448	10.6491	9.78105	9.48587	11.3399	10.2563	11.4081	11.4582	11.3241	11.2351	10.4762	10.2556	10.6067	10.0164	10.1612	11.0295	12.0073	10.1011	10.1904	10.4257	11.0172	9.71227	11.1902	9.40443	7.90688	10.3375	10.155	10.1766	11.0998	11.1221	11.867	10.1549	11.2645	10.1663	11.3097	10.94	9.99717	11.2441			1.36335	0.175972	-0.474227	-2.08364
11.3858	12.1221	11.8474	10.4991	11.2131	11.3255	12.2549	10.3623	11.3615	11.3117	9.12013	11.3481	11.5254	11.3027	11.0503	11.4218	11.3703	11.5755	10.5317	9.75873	11.8393	10.9277	10.3352	11.8004	11.3253	9.62691	10.7863	11.3696	12.1626	11.5794	12.4921	11.4407	11.8006	11.7293	12.5118	11.182	11.5047	11.4767	11.5191	9.86809	10.0698	9.50307	9.99065	9.88231			1.11621	0.26062	0.442126	1.81594
12.5657	13.1731	12.9504	12.2532	13.2944	12.8278	13.3971	12.6021	11.3992	13.2248	12.626	12.5619	12.4959	13.0974	11.6792	12.8991	12.846	12.7817	12.4728	10.2769	12.2662	12.4808	12.4912	12.7787	12.3892	11.1981	12.3031	11.9449	12.8801	12.1155	9.05399	12.0082	12.2034	12.3071	12.2714	12.5399	12.4125	13.0366	12.7444	12.4049	12.775	12.5323	12.1879	12.6081			0.131504	0.904065	-0.0783842	-0.335728
11.4715	10.9632	10.9989	11.2729	11.1412	11.0913	11.4504	11.1177	11.576	10.9989	11.3348	10.9694	11.453	9.73422	11.4392	11.075	11.6239	11.282	11.5194	12.3782	10.5702	11.2597	11.7	11.0478	11.4464	11.9221	11.3179	11.4493	10.7232	11.0057	10.1714	10.754	11.2828	10.9964	11.2001	11.6767	10.9279	11.7666	10.5609	11.1847	10.7698	11.3186	11.6904	11.4147			0.87477	0.377498	-0.206849	-1.53037
9.96178	9.27546	10.498	10.5175	10.2023	10.514	9.67297	11.0635	11.4535	10.3051	9.48919	10.7009	11.4001	10.894	10.4012	11.0864	9.54037	10.1499	9.57646	11.8471	9.29665	9.60602	10.6062	11.3916	10.3504	8.46227	9.87403	10.142	10.4598	10.1392	11.5516	9.44509	10.7597	10.835	11.2162	10.1389	10.6051	9.77449	11.1871	10.5395	10.4852	10.1796	10.6314	10.5275			0.297588	0.767105	0.144262	0.674041
10.8524	9.43947	10.7186	11.0546	11.3492	10.5051	11.7347	11.2187	10.5109	11.2778	11.5634	11.1598	10.6081	10.5779	11.4547	11.0876	12.0808	9.98482	10.7306	12.9453	10.916	11.0253	11.494	11.6725	11.0407	10.8285	10.5956	11.392	12.3585	9.82196	8.75369	11.0664	11.3684	11.2194	11.5067	10.9937	10.9393	11.7937	10.9024	11.0436	10.9682	11.1995	11.0159	10.5413			0.202014	0.846011	-0.104828	-0.48807
11.6637	11.7008	11.4544	11.5719	11.5267	11.7037	11.807	11.5075	12.2871	12.211	12.3358	11.83	12.114	12.4887	11.9927	11.9526	11.9565	12.4987	12.2147	13.3478	11.3872	11.6967	11.8806	11.0958	11.6274	11.305	11.6983	11.9048	11.7983	12.0422	11.4483	11.9547	11.7533	12.0212	12.2509	11.933	11.8906	12.1807	12.1062	11.8271	11.4321	11.5849	11.9403	11.8192			1.1705	0.245	0.212363	1.87661
11.0335	9.62374	11.5924	11.0223	11.4581	10.5286	10.5732	11.0917	11.3148	11.1287	10.3895	10.7836	11.2769	11.1841	10.5095	10.7485	11.3127	11.15	10.6535	10.3074	11.9161	9.93149	11.9123	11.6427	11.1186	8.71821	10.9555	10.897	11.2334	8.93238	8.28693	9.10551	10.5948	12.8336	9.17791	10.9244	10.5822	10.6241	10.6063	10.3642	9.33279	10.5166	10.491	12.6843			0.0336199	0.966948	-0.0271118	-0.0940612
11.0865	10.5937	11.334	11.1848	10.7563	11.3101	11.7615	11.0303	11.2455	11.2851	12.1019	11.2915	11.03	11.3519	11.2768	12.2589	9.64674	12.3808	9.99448	13.0979	12.213	11.0307	11.3273	11.419	11.6286	9.32127	12.2073	11.6374	12.2856	10.7689	9.47171	11.0606	11.0813	11.0619	10.6614	11.2868	11.4768	11.3933	11.3948	10.8771	11.1603	11.5608	11.0269	11.4897			0.136834	0.902139	-0.0775163	-0.347788
14.1201	14.2908	14.1268	14.1126	13.9888	14.1981	14.5024	14.1115	14.0537	14.0698	14.3598	14.5265	14.0668	14.0463	14.3908	14.4394	14.4632	13.841	14.4117	14.1904	13.7949	14.0011	14.7259	14.1627	14.3201	13.868	14.1877	14.2377	13.9433	14.2492	11.3053	13.2445	14.2846	14.2916	14.2944	14.0758	14.3984	14.4038	13.8729	14.1536	14.2424	13.9116	14.2036	13.8972			0.276398	0.781378	-0.0959859	-0.634527
13.2756	13.647	13.5343	13.7284	13.687	13.9483	13.1321	13.741	14.1834	14.1253	13.6947	13.8739	14.0847	14.0126	14.4452	13.8949	13.7813	13.9042	14.0539	15.4961	13.1168	13.7832	14.037	13.7275	13.565	13.3375	13.6677	14.23	13.7803	14.0499	12.6474	13.5519	14.1642	14.1435	13.7065	13.8802	13.867	13.5832	13.7611	13.674	13.361	13.9044	13.9761	13.9022			0.502114	0.605581	0.129577	1.0176
11.7766	11.7347	9.15547	9.23805	11.0809	10.5902	9.75031	10.9216	10.1474	9.57527	9.90001	11.4356	10.1991	11.0136	10.8015	11.1866	11.0096	11.6869	10.2244	10.6184	12.1401	11.3652	10.8697	9.58894	10.427	12.0027	8.75252	11.3382	10.1015	11.5209	8.66998	12.2718	11.2425	9.78631	10.9885	10.6046	10.8154	10.9555	11.2933	10.5996	9.92253	11.0292	11.0081	10.873			0.142452	0.89537	-0.0953592	-0.360396
12.6962	12.182	12.3475	12.5514	12.1093	12.5512	12.1953	12.2901	12.2535	11.9881	12.2482	12.4369	12.4978	12.2575	13.0787	12.5309	12.0488	12.2662	12.4809	14.1807	12.2393	12.7018	13.0432	12.1661	12.4466	12.3202	12.9008	11.7209	11.9617	12.1371	12.8713	11.7778	12.246	12.4298	11.8823	12.0312	12.1681	11.8733	11.7625	11.8785	11.8982	12.1202	11.9597	11.5198			0.012408	0.993622	-0.00492024	-0.0355195
8.65977	11.9184	11.0674	11.5664	11.3364	11.0679	12.0073	11.2124	10.9794	11.9778	12.0055	11.3416	11.0742	10.3249	10.7645	11.5652	11.472	10.4104	11.2193	11.1482	11.0606	10.8084	11.7158	11.3137	11.5523	11.0748	10.6458	11.0449	10.906	11.1625	9.01636	10.0748	10.9087	11.3263	10.6548	11.6862	11.0061	10.797	10.7658	11.5343	11.579	11.2411	10.3519	11.3213			0.0680165	0.954843	-0.0374403	-0.183826
11.7056	11.5211	11.4986	11.5517	11.5633	11.5557	11.3232	11.5544	12.4419	11.3379	11.515	11.7501	12.1688	12.2412	11.8522	12.0126	11.2859	11.7741	11.6614	9.67947	11.0123	11.6071	12.1847	11.2445	11.5336	10.8236	11.3722	11.9957	12.5358	11.1048	10.8861	11.6727	11.6715	11.461	12.1601	11.7967	11.6729	11.5868	11.4319	11.169	11.4098	11.2031	11.8995	11.6139			1.147	0.250168	0.259584	1.85049
12.6904	12.7308	12.7883	12.6149	12.9156	12.9346	12.4515	12.6843	11.0877	12.8317	12.6278	12.8961	13.1135	13.364	12.2199	12.9925	12.9304	13.0698	11.8772	13.5471	12.9327	12.8755	12.464	13.2511	13.3155	11.7957	12.6488	13.0647	13.2763	11.3266	10.9306	11.5713	10.9582	11.4091	12.8144	12.1696	12.501	13.5739	12.5556	13.5283	13.5139	12.9688	12.4439	12.7263			1.69192	0.101657	-0.479244	-2.41171
10.9958	11.6289	11.6415	11.4038	11.637	11.5522	12.2827	11.1356	11.7912	11.6805	12.2799	11.505	11.0911	12.0922	11.3758	11.901	11.609	11.2802	11.3613	14.6388	11.894	11.3719	11.8117	11.715	11.8685	12.3653	9.36682	11.5776	11.7998	11.6605	7.99399	10.7312	11.3625	11.6121	11.6229	11.8351	11.5938	11.5576	11.8835	11.5105	11.7668	11.137	11.533	11.6456			0.487467	0.613667	-0.257513	-0.994892
8.98001	8.85718	8.83437	11.5752	11.8544	11.0087	11.1864	10.757	11.1974	10.2748	10.7727	10.9372	10.3373	9.61536	10.7964	10.397	11.0659	9.77233	10.0818	14.1547	10.4443	10.3761	10.2734	10.903	11.17	8.4646	9.70741	11.0331	10.4971	8.89423	8.22053	8.57771	11.007	11.0224	11.337	10.8008	10.4975	9.65985	10.2237	11.0484	10.6552	10.113	11.4176	10.9485			0.236191	0.814592	-0.179746	-0.556963
12.2616	11.8625	11.8693	11.5752	11.5542	11.3457	11.9352	11.3307	11.5678	11.4666	12.1491	11.6413	11.551	11.4532	12.3888	11.6742	11.2526	11.0541	11.441	13.5633	11.77	12.1324	12.021	11.9504	11.5854	11.8896	11.9842	11.359	11.9946	11.6621	7.70971	11.23	11.8945	11.8606	12.1233	11.9489	11.8673	12.1174	11.9126	11.7314	12.2374	11.8779	11.8723	12.1949			2.02862	0.0522105	-0.56901	-2.72383
10.9649	9.76375	11.006	11.3712	11.0039	10.9189	11.067	11.1914	9.50128	12.1202	9.95136	11.6452	11.4815	12.1104	10.7215	11.5753	10.9343	11.574	11.4418	10.4682	11.1961	10.4807	11.9032	10.471	10.9157	10.0269	10.3691	10.6536	9.51049	9.47443	7.77862	11.267	10.0407	9.69369	10.9575	9.32438	10.1083	11.0274	11.1814	9.93235	10.2536	9.49109	10.3488	11.3697			0.135793	0.902768	0.0918506	0.345441
11.4694	10.0588	9.66726	11.3596	10.1375	10.7961	10.1058	10.618	10.4007	9.61325	10.1682	10.1315	9.18034	10.8685	10.3917	9.89554	9.87951	9.39989	9.6577	9.99902	11.2064	11.1512	10.5256	10.7099	10.6314	10.8549	10.4881	11.1979	10.7624	9.07461	7.63808	10.2237	9.54708	10.078	10.4646	11.1283	11.0536	10.3031	10.5437	10.17	10.0457	10.4539	9.98349	11.2441	+	green_red	2.46302	0.0209455	-0.611135	-3.10059
9.08749	11.9751	9.2871	10.4424	12.0735	11.5548	11.4358	11.6525	11.7896	12.0395	11.9358	11.4485	9.75035	10.2445	11.7365	11.496	11.5917	11.342	11.9173	11.2206	9.76605	10.0169	11.5554	11.4219	11.5131	9.64831	9.69983	9.06352	10.2119	11.5138	11.9663	9.51056	11.6414	11.6917	9.31911	11.7413	11.7024	9.89544	11.9164	9.71497	11.5398	10.8761	11.913	11.3004			0.887087	0.37497	0.449528	1.54565
10.5515	9.46028	10.583	10.4482	9.71433	9.13571	9.84167	9.73433	10.1102	9.88534	9.58895	9.40025	9.66012	10.314	9.86596	9.60179	9.9064	9.56534	9.81086	12.4692	10.0686	9.99569	9.07863	9.09685	10.5592	10.6178	9.51721	9.98401	9.81905	9.26561	8.16786	9.9232	9.06004	9.8057	9.53515	10.0843	9.45279	9.80462	10.4036	9.13768	10.1213	10.2432	10.1658	10.7967			1.64552	0.111379	-0.442552	-2.36696
9.41114	9.91866	9.41754	9.97237	10.8227	9.36834	11.1788	10.1077	10.555	9.99013	11.2001	10.8251	10.8947	10.0779	10.912	10.0353	10.0623	10.4055	10.8625	13.3949	9.36033	9.38103	10.9712	10.1116	10.2351	10.0898	11.3566	9.30114	9.89306	10.6335	7.80928	10.6828	10.6624	10.9371	10.6751	10.2868	10.3916	10.0065	10.3495	9.35364	10.6681	10.5317	9.85178	10.3221			0.00746694	0.996815	0.00538063	0.0214936
11.9616	11.9416	11.6066	11.8839	12.0736	11.6825	12.4426	11.0913	11.1772	12.3452	12.2301	11.9834	11.5293	12.1934	11.7008	12.1388	12.4767	12.4196	11.621	10.4431	12.3111	11.7554	11.5882	11.6128	11.6055	11.4856	10.2852	11.585	11.7268	11.3162	7.68788	11.7132	10.9421	11.9048	11.9012	10.6863	11.6093	11.7063	11.6615	10.6212	9.8574	11.5282	11.339	10.9942			0.374739	0.705502	0.203415	0.810978
12.1794	12.3725	11.6415	11.9072	11.0406	11.3751	11.8568	10.4033	11.9121	11.4024	9.89648	11.5401	11.1662	11.0936	10.5334	11.9073	11.6941	11.4132	10.6593	10.2861	12.3213	9.86011	9.61287	12.2265	12.4947	8.89349	12.2124	10.9808	11.7762	11.7167	7.64675	10.0986	11.0868	11.6017	11.8947	11.833	11.4481	11.8392	11.8926	11.5371	11.923	11.6562	10.7735	11.8032			0.820871	0.407154	-0.426792	-1.46248
11.6309	11.413	10.913	10.5667	10.9687	10.901	12.1854	11.0876	11.6523	10.6559	9.74807	10.6749	10.6187	9.91262	11.5252	11.5711	12.1402	10.3857	11.2295	12.9295	11.1477	11.6104	11.7746	11.2798	11.0306	10.7905	11.0551	9.47375	11.8015	9.52793	13.2271	10.2944	10.5527	10.0136	11.316	11.5664	11.1068	11.0301	11.5151	10.8467	11.3685	10.9904	11.49	11.5978			1.02081	0.304602	-0.388368	-1.70639
10.6175	8.60409	10.6242	9.21444	10.1958	9.90905	9.58329	10.5936	10.6459	9.60121	10.8959	9.83845	9.86191	10.4534	11.0716	9.85379	9.74387	10.3194	9.92518	10.5369	11.5088	11.0582	11.0187	9.67288	11.3103	10.9278	9.91498	9.38195	11.4166	9.59433	8.20084	8.83068	10.7717	10.7058	11.1037	10.6395	10.7674	10.9559	9.39578	10.5893	10.5569	10.2857	10.6789	12.542			1.34526	0.182056	-0.495954	-2.06473
10.7582	11.4487	10.5923	11.379	11.4312	10.7901	11.7947	10.513	10.4391	9.60654	12.1289	10.8871	10.349	11.553	10.418	11.8029	11.4787	10.029	10.9221	12.6802	9.78079	10.0596	11.3612	11.1614	9.50154	8.48131	10.9872	9.3217	11.7361	10.5859	10.8576	10.9213	11.325	11.3177	9.15579	10.3669	11.3159	10.5097	11.0402	10.0909	11.2689	9.74499	10.97	10.0619			0.556671	0.576966	0.279043	1.10013
11.4073	11.6233	12.0404	11.6934	11.8261	11.5748	11.9126	11.8718	12.2044	11.7868	12.012	12.1424	12.2279	12.2562	11.6887	11.8482	11.9557	12.2077	11.8862	11.714	9.78027	11.6167	12.1748	11.282	11.7117	11.4007	11.2055	12.1802	11.9017	11.6598	12.4912	11.5645	11.9678	12.1561	11.9081	11.7944	11.8995	11.5357	11.5361	11.4346	11.7193	11.6535	11.8172	11.8757	+	green_red	2.81789	0.00858537	0.382554	3.39239
9.38643	10.2483	11.1903	10.181	9.9493	11.8981	11.6685	12.8134	12.2257	11.6435	12.2295	11.8817	11.5556	12.2075	9.88222	11.5868	13.2298	9.91002	9.56092	10.2485	9.701	9.4304	12.4811	9.53831	9.89715	8.92851	9.22607	12.2787	9.08118	12.1026	9.14139	11.2401	11.1257	12.3992	9.67846	10.6839	13.4828	10.2585	9.57749	10.2354	9.63546	9.22842	11.9948	10.031	+	green_red	2.83795	0.0081	1.18586	3.40853
11.9798	11.9385	11.6393	11.6356	11.7454	11.7195	12.5919	11.9651	11.7102	11.8611	12.1354	11.7677	12.6246	12.433	11.8187	12.4288	12.2255	11.8518	11.7937	9.85321	11.4382	11.5921	11.9721	11.4229	11.7464	11.3922	11.5893	11.8512	12.2464	11.8139	10.1514	11.5804	11.5187	12.0874	12.0201	12.2002	12.2693	12.4264	12.0681	12.0479	12.0529	11.7485	11.8399	12.1024			0.446367	0.650689	0.14269	0.929788
11.7121	11.9954	12.5423	12.3825	12.0682	12.3803	12.0002	12.0004	12.937	12.2174	12.1322	12.0752	12.7089	11.8266	12.4282	12.0346	11.6762	12.83	11.9853	10.1379	12.316	12.8743	12.5793	11.7254	11.9466	11.6945	11.6988	12.6079	12.237	12.1468	10.9428	11.999	12.3373	12.455	12.4617	12.3188	12.0604	11.9881	11.9798	11.9686	12.0008	12.3021	12.5134	11.9025			0.454529	0.646143	0.137651	0.942884
13.9766	14.0375	14.5325	14.3167	14.5289	14.1364	14.3434	14.4855	15.1775	13.8022	14.554	14.1103	14.6083	14.0376	14.1186	14.5942	14.3105	14.2479	14.3817	11.3392	14.3036	14.3586	14.5481	13.8477	14.3313	13.4342	13.4212	14.6882	14.2522	14.5483	13.4765	13.9757	14.0014	14.1793	13.9275	14.1705	14.158	14.2367	14.2943	14.2459	14.3794	14.2319	14.4672	13.9996			0.827758	0.406125	0.23986	1.47125
11.516	9.33463	12.2739	11.8618	11.7699	11.4198	12.0963	11.7044	12.7249	11.5513	11.3513	11.0901	12.146	12.257	12.3305	11.6139	11.9207	11.6965	12.1735	10.5144	11.911	11.6218	12.2778	11.8147	11.8041	11.0774	8.9859	12.0439	12.3937	11.6884	8.10661	11.6395	11.991	12.1666	12.349	12.1478	11.8718	11.3943	11.8619	11.8687	11.8176	11.8544	12.193	12.3204			0.207984	0.845029	0.134892	0.500317
9.30938	9.16962	10.7421	10.6633	11.108	11.3266	10.169	10.5929	11.1007	11.0373	9.94769	9.51322	11.5204	10.138	11.3665	10.0671	11.8823	11.7863	9.70177	11.1569	10.3103	10.5762	10.289	10.8358	10.7595	8.10421	10.8614	11.9364	10.1498	10.7354	9.34815	11.2426	11.2667	10.8592	10.4285	11.5893	10.6011	10.1303	10.7172	9.83887	9.95007	9.31427	10.9467	9.5228			1.1531	0.248972	0.445982	1.85729
11.6439	11.9179	11.2139	11.1068	11.492	11.0994	11.388	11.1946	11.8446	10.9388	11.7761	11.3612	11.2567	11.7933	11.3249	11.3178	11.8207	11.5868	11.9068	12.1151	11.0729	10.9957	11.7564	10.8038	11.5521	10.004	11.2705	11.4531	11.5218	11.6131	9.32407	10.9051	11.2924	11.22	11.8982	11.5885	10.8708	10.0895	11.1003	11.9715	11.455	10.909	11.6276	10.2729			0.197281	0.848718	0.081395	0.478296
10.9581	10.743	9.33836	10.3915	9.391	11.3407	9.56854	10.8843	11.4656	9.46435	11.076	11.0482	10.6598	11.0169	10.6309	11.244	11.4217	11.2626	11.5906	10.0124	9.49432	10.3923	11.7002	10.7476	10.4712	10.9082	10.9215	10.0662	10.7152	11.5845	8.1086	8.25306	11.4008	11.2095	11.1281	11.0652	11.0766	9.83769	11.56	11.3502	11.4329	10.2678	11.009	9.17205			0.125526	0.906262	0.085964	0.322084
11.2586	9.35084	11.108	11.4578	11.5014	11.3029	12.3363	11.5288	9.63765	11.6746	9.47047	11.9165	10.7935	10.2478	10.8703	11.212	11.6305	11.5865	9.6987	10.3241	11.7707	11.1946	10.8958	12.0803	11.8094	9.32947	11.3515	11.6213	11.7347	9.05009	8.86011	8.25735	9.74374	9.70113	11.4466	10.9145	10.4909	11.4004	10.961	11.9675	12.1233	11.3254	11.0424	11.9429			1.20368	0.230611	-0.562875	-1.91315
12.0135	11.8356	12.7487	13.1336	11.4357	11.6862	11.5477	12.6442	9.53829	12.0633	11.9301	11.9126	12.2477	12.7419	11.9008	12.7949	10.3658	13.1541	12.5014	9.52422	9.58404	12.9484	12.409	11.9878	12.473	17.3711	12.6539	12.7828	13.0284	13.3236	12.9288	12.7929	13.1038	12.0951	11.9642	11.8798	12.4921	12.7999	12.0491	12.3556	12.9161	11.925	11.4208	12.5639			0.0388382	0.96901	-0.0398329	-0.108071
11.9895	11.8757	11.7828	11.9433	11.6631	12.0924	12.0565	12.2938	11.7837	11.998	11.6628	12.1618	12.1098	12.1075	12.388	12.4568	12.2403	11.7186	12.2143	13.2725	12.0422	11.9571	12.5225	12.1997	12.3743	11.7095	12.1406	12.1249	12.0585	11.7967	10.8963	10.8486	12.3772	12.0355	12.1309	12.148	12.1666	11.6026	11.8277	12.1578	12.5588	12.2701	12.056	11.5309			0.442641	0.650058	-0.1111	-0.923782
13.6951	13.4475	13.6283	13.6557	13.3893	13.7445	13.0064	13.7291	13.8262	13.5846	13.3394	13.6977	13.8485	13.4614	13.748	13.7381	13.6568	13.4148	13.6588	13.5358	13.0004	13.6868	14.0459	13.4658	13.787	13.1143	13.6154	13.4191	13.7927	13.8189	12.3661	12.7812	13.8558	13.9278	13.4916	13.8598	13.7555	13.0774	13.4803	13.5702	13.7775	13.4046	14.0449	13.6078			0.104712	0.925222	-0.0275581	-0.27357
11.1406	10.6539	11.2923	9.30758	10.8892	11.6084	11.4046	11.4214	11.4593	10.8906	11.9461	11.3395	10.6246	10.0464	10.6882	10.6485	11.7453	11.1887	11.5523	10.2897	11.5507	10.6448	10.648	10.9494	11.6486	9.18134	11.1077	12.6493	9.43844	11.5692	9.87164	8.64777	11.6924	11.4802	10.4057	10.3446	10.7464	11.3346	11.0271	11.1512	11.6375	11.3262	11.2387	11.6129			0.312599	0.755072	0.168317	0.701506
11.2148	9.29848	10.6278	10.3977	11.5324	11.318	10.6489	10.6524	10.9487	11.2098	10.6293	10.7376	11.4781	11.4903	10.8325	10.6159	10.6302	10.5485	9.63989	13.843	10.8141	11.4697	10.8703	9.59146	10.4973	9.1017	10.4899	10.2965	11.4775	11.4356	7.90239	8.54408	10.1609	10.0065	10.1872	11.2705	11.1554	10.4668	11.3699	10.8492	10.8957	10.5345	10.6631	10.133			0.355045	0.718695	-0.217548	-0.77698
11.0816	11.8409	11.5421	11.4755	11.7575	11.324	10.1301	11.305	11.9671	11.851	11.5205	11.5825	11.7416	12.2	12.2066	12.0295	12.5166	11.3091	11.889	9.81286	10.9228	11.8666	11.6818	11.322	11.7018	11.3811	11.8204	12.1322	12.0428	12.181	7.58684	11.6308	11.762	11.8056	10.9686	11.7784	11.7334	11.7361	11.1389	11.4302	12.5775	11.5638	12.1025	11.9712			0.0397055	0.97137	0.0270342	0.110386
10.781	11.2585	10.7054	11.5077	11.1496	11.1241	10.879	11.3269	12.0074	10.9658	11.171	11.1745	10.9214	11.7561	11.2925	10.7538	10.98	11.4387	11.3263	10.0492	11.1423	10.7229	11.4793	11.3774	11.4242	10.585	9.52857	11.1877	11.0095	11.2126	9.32394	10.6771	11.3485	11.5941	11.6659	11.5212	11.585	10.9243	11.6929	11.2561	10.9869	11.2317	11.2254	11.2219			0.0702011	0.954416	0.0297338	0.189333
11.155	11.9784	11.7061	11.959	10.8125	11.4186	10.1337	10.9623	11.6844	11.2589	11.3614	10.5992	11.0765	11.6339	11.7331	10.9046	10.3675	11.3033	11.5587	10.9489	11.9795	11.7229	11.3306	11.3412	11.202	11.2048	11.485	11.9142	11.3901	11.2577	12.4322	10.507	11.5495	11.0265	11.6597	11.5758	11.3189	11.3692	11.2674	11.743	11.5341	11.2495	11.097	11.1458			0.753663	0.442671	-0.1839	-1.37529
11.9103	11.7445	11.2179	11.6788	11.5441	11.0412	11.3913	11.5282	11.5112	11.6253	11.0993	11.5385	11.0721	11.4317	10.6013	11.1652	11.6039	11.879	11.5343	16.2307	12.2835	9.64565	10.8829	11.1441	11.4563	11.0984	11.9942	12.0959	11.6363	11.1461	10.0824	10.6739	10.534	12.0176	11.9614	11.5797	11.6094	11.0661	11.4742	11.5283	11.4821	11.3686	11.4336	11.5901			0.715378	0.46112	-0.353254	-1.32424
10.7529	10.8101	10.4959	10.4915	10.5344	10.751	10.409	10.6065	10.3672	10.4228	11.075	10.7547	10.9639	11.2179	10.6533	10.5727	10.9322	10.0817	9.83322	10.8561	11.0059	9.29006	10.5735	10.1645	10.8828	10.7183	10.7363	11.1402	9.7187	9.10677	7.80847	8.67975	10.9832	10.8449	10.944	10.5807	10.8526	10.2134	10.9011	10.5216	11.0286	10.4765	10.4787	11.5653			0.89368	0.376862	-0.31706	-1.55379
11.7203	10.8446	11.3563	11.5112	9.88994	9.26373	10.4768	9.36175	9.6919	10.2335	9.73484	9.98267	9.88242	10.1597	9.11866	10.1159	10.4153	9.85577	9.92348	10.5239	9.29412	9.35457	9.94027	12.0752	11.4264	9.15182	10.879	9.62808	9.65423	8.83313	7.87532	8.80992	10.2428	9.73653	12.3372	11.1331	11.2097	11.1294	11.7328	10.8385	11.8402	11.5736	11.9861	11.3547	+	green_red	5.84014	0	-1.33798	-5.60951
9.52693	8.74421	10.2586	9.01406	10.869	11.6662	10.4025	10.6646	10.8681	11.0087	10.0167	11.0567	10.0227	11.4174	10.4805	8.96629	10.9974	9.49996	11.4515	9.85306	11.284	10.0759	11.3693	9.9349	9.62815	8.32818	9.88764	10.5259	9.92663	10.7403	7.01028	9.80363	10.7495	10.8583	11.3017	10.416	9.54702	10.2925	10.6403	11.3134	9.0271	10.2985	10.4076	10.9168			0.438763	0.654197	0.259713	0.917511
10.4037	10.656	9.46139	10.5496	10.4002	10.6054	10.786	9.91973	10.5835	10.6618	11.2256	10.1489	10.5758	10.1763	10.9322	10.2458	10.0804	10.0884	10.8575	10.2277	11.157	10.0017	11.081	11.1724	10.3498	11.1032	9.73574	9.96355	11.1786	10.1667	7.8859	10.1984	11.119	11.0143	10.9799	10.1544	11.1107	11.2728	11.2289	11.2306	11.3432	10.696	11.1097	10.2167			0.827118	0.403628	-0.279446	-1.47044
11.4478	12.0062	9.56094	10.6301	11.4559	11.6919	11.43	11.8786	11.6329	11.7555	11.4376	11.4991	11.0343	12.2076	10.9587	11.7735	11.1996	12.2537	11.3662	10.3731	11.8987	11.2985	11.0948	10.9842	11.1272	11.3564	11.0216	11.0156	9.95248	11.3685	12.5255	10.8891	11.3666	10.7401	11.0782	10.8403	11.453	10.5009	10.049	11.3497	10.989	11.3143	11.2298	11.4731			1.3915	0.166812	0.360836	2.11286
11.318	11.1279	11.9685	11.6761	11.3952	11.6381	12.5508	12.5482	11.678	11.9161	12.1242	11.9007	12.4458	12.6272	11.7879	12.3332	12.4747	12.6235	11.5216	15.8975	11.7292	10.0117	12.906	11.5381	11.6491	9.28217	11.5795	12.3185	12.0898	11.9779	10.3445	11.2895	11.7693	11.9542	11.7283	11.4689	11.3702	10.947	11.2232	11.3718	11.3536	11.1557	11.8869	11.5595			0.87439	0.374727	0.424411	1.5299
11.0236	10.9195	11.4545	10.1433	10.7382	11.2096	12.7389	10.5875	11.924	11.0601	11.3942	10.338	11.2008	10.2321	10.7658	11.3149	9.75096	9.09684	12.0084	10.1785	9.63196	9.54546	11.1718	10.5811	11.6136	10.91	11.2664	11.2175	11.6128	11.3701	8.19332	10.3844	11.3667	11.8271	11.7724	10.5654	11.7723	11.8516	12.2861	9.97996	11.2791	11.3073	11.1601	11.8265			0.0931562	0.934121	-0.0660245	-0.245916
11.4977	10.5002	11.0803	10.9191	10.2397	10.7858	9.9337	10.8803	9.90225	11.0947	10.1604	10.6264	11.2912	11.2125	11.0717	10.3679	10.7477	10.1823	10.7766	10.9404	11.4459	11.3278	10.9457	11.1519	11.3612	10.2324	10.757	9.13172	9.79989	10.3176	7.43903	11.0995	10.8686	11.0457	11.0835	11.3756	11.1644	11.1749	11.1534	11.3177	11.4164	11.1445	11.3362	10.8943	+	green_red	2.64564	0.0135319	-0.647509	-3.25228
11.8729	12.3934	11.9607	12.1229	12.436	11.904	11.164	11.8822	12.1104	12.2075	12.5747	12.0819	12.2113	12.0298	12.2078	12.0376	12.587	12.367	12.2027	12.5238	12.164	12.3017	11.8306	12.1655	12.0564	11.396	12.2307	12.3832	12.2156	12.1213	11.3521	11.7219	12.0019	12.469	12.0211	11.6881	11.9375	12.2429	11.7705	11.7362	11.927	11.46	11.8147	11.6392			0.504757	0.606396	0.100681	1.02168
10.3308	11.5767	10.6198	11.1786	11.5589	10.706	11.4469	10.7635	11.7496	11.1453	10.0465	11.0742	11.7299	12.1372	11.6719	11.2685	10.3486	11.2573	11.3421	11.1647	11.0982	11.244	11.5368	10.909	11.0132	11.1009	9.43525	11.5759	12.0432	10.4751	10.5161	10.8295	11.1243	11.09	11.5466	11.6319	11.1416	10.549	11.3805	11.6501	11.3499	11.4464	11.1827	11.6736			0.03256	0.963782	0.0148272	0.0911974
10.9502	10.9713	11.2872	11.2802	10.9346	11.0312	11.7137	10.4685	11.3869	11.1139	11.6424	11.3291	10.9142	11.9004	10.9705	11.2811	12.0129	10.8464	11.642	10.8473	10.6377	11.0772	11.6018	10.3228	11.2164	9.18865	10.7566	11.867	11.2378	10.9428	8.02132	10.4494	11.1568	11.2142	11.0974	10.5739	10.7461	11.4259	11.6423	11.0559	11.6525	11.0911	10.7438	11.0312			0.300299	0.765433	0.139765	0.679033
11.1711	8.67729	11.5192	11.1762	12.335	10.1256	11.0366	10.5858	11.138	11.7051	11.042	10.8778	11.0947	11.986	11.3049	10.7646	10.119	11.3644	10.3167	13.0704	12.2549	12.0072	10.923	11.5262	10.2688	10.5883	11.2945	11.0507	11.7144	10.7959	6.88628	10.6897	10.7654	11.0403	11.1408	10.8457	11.3377	9.76578	11.9101	11.2401	9.74435	10.8122	10.7455	11.2018			0.569842	0.574486	-0.330008	-1.11959
8.93327	10.4905	10.3118	10.7592	10.9454	10.8376	10.9192	10.764	11.9005	11.0239	10.668	10.5442	10.6717	11.1545	11.8901	11.6137	11.2588	10.7913	11.9157	11.2988	11.4828	11.3563	10.3627	11.4243	11.2146	9.56508	10.8061	11.3452	11.1708	11.212	7.07015	11.2301	11.453	10.1596	9.75961	10.8545	10.9586	11.137	9.77135	10.7342	11.0235	10.6347	10.6677	9.69991			0.653967	0.518513	0.31601	1.24006
10.4321	9.03975	11.1917	10.5978	10.7695	10.2696	9.30331	10.5116	10.9976	10.5285	10.9351	11.0874	9.51256	11.3865	10.6226	11.6596	10.9993	9.3311	10.6617	10.4318	10.7517	10.3912	11.3241	11.6261	11.7668	8.43859	11.0929	10.3719	10.9342	10.92	8.53596	11.5643	10.2251	9.4716	11.5097	10.7514	9.76397	10.3722	10.3955	10.0009	10.9377	11.0073	10.7107	11.0022			0.278759	0.781378	-0.153908	-0.638974
11.4475	11.3754	11.5502	8.92241	11.2491	10.9595	9.92011	10.9593	11.794	11.014	11.1915	10.9435	9.56234	9.93784	11.0637	11.6445	10.5457	11.3149	11.4887	9.01095	9.26337	11.4227	10.7375	9.49943	10.9443	9.76492	11.4928	11.8417	10.1647	10.9181	10.5675	11.9922	11.1565	11.5168	9.85708	11.2183	11.647	11.4575	11.2774	11.6668	11.4661	11.515	10.9321	11.233			0.270429	0.787315	0.1521	0.623234
13.3918	12.8617	13.6586	13.4924	13.7591	13.8127	13.2651	14.2872	15.0402	13.8986	14.2573	13.7843	14.4105	13.8374	13.8412	14.2742	13.9291	13.8096	13.9967	10.5019	13.7601	13.7525	14.5486	13.2472	13.8036	12.7208	13.0514	14.0917	14.024	14.4064	12.8214	13.8522	14.1181	13.8276	13.4864	13.2906	13.4929	13.7523	13.8513	13.5507	13.6504	13.4836	14.2829	13.2041	+	green_red	2.33652	0.0267541	0.563094	2.99338
13.9227	13.5976	14.6237	14.0866	15.5533	14.5343	14.5294	15.0926	15.0378	14.3105	14.7025	15.0066	14.3142	14.127	15.1924	14.7541	14.3568	15.5268	14.8482	15.8615	15.2527	14.671	14.2906	14.6603	15.1212	14.478	14.92	15.9926	14.9392	13.9025	13.3973	14.8754	14.922	13.355	13.838	12.7446	13.723	15.1658	14.618	15.7514	15.726	16.0005	15.6961	14.6331			0.145587	0.898117	-0.0831381	-0.367385
9.6147	9.08103	10.7456	10.8564	10.8429	10.9118	10.067	10.57	11.2666	10.268	11.4337	11.615	11.5645	11.305	11.4197	10.7546	11.0709	11.3863	11.3213	10.25	9.47887	10.9301	11.0317	11.1004	10.706	11.2044	10.8248	11.1745	11.2084	10.8526	7.79728	11.1734	11.0104	10.141	10.685	10.2945	10.6602	10.3522	10.7005	10.7305	9.8485	10.3044	10.6312	9.82068			1.20953	0.228048	0.407021	1.91954
12.5159	12.4673	12.324	12.5058	12.4458	12.3673	12.7712	12.2082	12.4229	12.2911	12.7608	12.5276	12.738	12.8484	12.3734	12.8908	12.685	12.2185	12.4245	12.9973	12.4969	12.4218	12.4561	12.5041	12.472	12.3338	12.5317	12.4795	12.5781	12.5298	11.7621	12.2108	12.4766	12.6289	12.3776	12.6203	12.6939	12.4995	12.5983	12.9079	12.6415	12.5257	12.5758	12.6925			0.462447	0.638842	-0.0626533	-0.955508
12.2255	12.0387	12.165	12.4639	13.2383	12.0113	12.0241	12.3434	11.8306	12.4619	12.6785	11.7476	11.6881	12.5305	12.2983	12.5674	12.2048	11.342	11.8166	10.5099	9.15817	12.4559	12.6393	11.7336	12.0444	11.9989	12.2711	11.6144	9.4961	13.1067	10.8968	11.1892	11.6946	11.8155	12.3141	12.4586	12.2477	11.964	12.82	12.5896	12.1501	12.2565	11.9466	12.2197			0.417924	0.665991	-0.208812	-0.88347
11.8468	10.6128	10.9115	10.7778	10.7633	10.8061	10.6734	9.46083	9.45009	10.929	9.8666	9.9488	10.0778	9.9888	10.2903	11.1875	9.99239	10.0693	10.5269	9.63406	10.351	10.3709	10.6581	10.6839	11.3511	10.8109	10.5824	10.3199	10.7179	10.9776	9.27959	10.5017	9.72196	10.0691	10.9069	9.69228	9.67405	10.1913	11.0414	9.95513	10.7673	11.33	10.7787	10.919			1.76091	0.0881277	-0.404028	-2.4774
10.9451	9.01935	11.1727	9.14715	11.3361	11.408	11.6366	10.9724	11.0378	11.5001	11.7891	11.8015	11.6268	12.0377	10.7614	11.3701	9.79059	11.0971	11.2943	10.697	11.2115	9.68054	10.8145	10.1144	10.3884	8.47188	11.0509	11.6342	11.7351	11.4571	6.61062	11.1552	10.455	10.4915	10.9577	10.8874	10.5976	11.1745	10.4107	11.3236	11.4196	10.5023	11.4367	11.2247			0.787411	0.42325	0.423519	1.41944
11.9535	10.9739	12.0109	12.5399	12.1979	11.8364	11.2983	12.2795	12.0214	11.7875	11.9518	11.7446	12.3072	11.9581	12.7331	12.0687	11.5837	11.6719	12.3437	10.5447	11.3283	12.8124	12.8811	12.1196	11.4086	11.3168	12.0825	11.5193	11.1246	10.8865	9.02426	10.8504	11.3563	11.686	12.0151	11.8421	11.8509	11.0599	11.644	12.1223	11.4098	11.9703	12.5094	11.5987			0.523734	0.597935	-0.213819	-1.05069
11.2264	10.8173	11.8778	11.8937	11.9871	10.8736	11.0061	11.0024	11.5671	10.8353	9.55081	11.1609	11.8437	9.9687	11.145	11.0959	9.66341	9.67045	11.2577	11.3471	11.1976	9.95133	11.1383	11.4566	9.94058	10.6007	9.54894	11.4044	10.4384	11.2389	7.96331	8.6598	10.4165	11.6031	10.4087	11.0642	11.305	11.1509	11.6524	11.9077	11.3479	10.708	11.2706	10.1174			1.06019	0.287228	-0.451002	-1.75208
9.274	9.82044	10.0191	10.8278	10.9614	10.475	7.93145	10.4706	10.3269	10.1619	10.1118	10.2006	10.078	10.1799	10.0212	10.7377	10.7983	9.97275	10.7178	10.5	9.61212	10.0992	9.78011	9.52865	10.0529	10.3275	9.84817	9.79702	9.50165	8.57483	7.24536	9.52613	9.67049	9.63177	10.4764	9.92269	10.2944	11.0594	9.63215	9.75777	9.47393	10.4311	9.53563	10.1672			0.579677	0.56731	-0.245186	-1.13401
10.6778	10.1875	9.12725	9.97777	10.6362	10.4722	10.0762	10.3867	10.6573	9.66004	9.75763	9.7929	11.0501	11.2559	10.2336	10.5247	10.5784	10.6653	11.1307	12.2103	9.72748	10.006	9.25199	11.2006	10.6281	10.0311	8.59349	9.98888	11.1499	10.9096	11.3758	9.8223	10.062	9.61699	9.60693	10.147	9.7566	11.1319	9.64845	9.66732	9.53458	9.86557	9.91146	10.0027			1.11387	0.260809	0.370079	1.81329
9.62653	9.98982	8.80013	9.44214	10.0627	11.9694	11.999	12.1277	11.1501	11.8564	11.4153	11.1106	10.5755	11.5283	9.36254	12.5609	12.6273	9.64055	9.61704	10.0769	9.13401	10.1225	11.0921	9.96616	9.96514	8.81343	9.99601	11.3163	11.2295	12.343	9.79001	8.83281	10.6349	11.5496	10.2918	12.0747	10.6373	9.73298	14.3034	9.56105	9.42755	9.42941	10.7538	9.75693	+	green_red	2.1599	0.0412923	0.973621	2.84037
10.2916	10.5791	8.8767	9.68131	10.1125	10.6146	10.0763	10.9054	11.0303	11.0675	10.9447	10.4443	10.7676	10.7833	11.3025	11.3017	10.0451	9.71585	11.1079	14.7324	11.3482	9.79622	10.8507	9.22654	10.9728	9.06315	10.3613	10.8299	10.373	11.3965	8.3895	9.61841	9.85617	11.5681	10.8419	9.94992	10.0371	10.1058	11.0577	10.4968	9.94653	10.4014	10.6893	11.7116			0.122722	0.90914	0.0941017	0.315642
11.2358	11.0352	11.3558	11.271	11.2508	11.4206	11.6466	11.4867	11.7754	11.4161	10.3094	11.0794	10.7805	11.9387	11.6058	11.5638	9.63639	11.5779	9.71184	11.3595	10.1912	10.938	10.9903	10.7687	11.7647	12.187	10.7898	11.6286	9.7321	11.99	7.92682	11.3082	11.4281	11.795	10.2945	11.4744	11.4338	11.4562	11.6176	10.9691	10.1546	11.2845	10.8481	10.3031			0.0771297	0.946865	-0.0497326	-0.206653
12.2962	9.71375	10.4808	11.121	11.3893	11.1014	11.6494	11.0775	11.1684	11.6497	12.3595	11.2899	11.6263	9.32169	10.042	11.375	12.6755	10.1309	10.8023	9.99094	10.1449	9.47413	10.0488	10.9479	11.1514	8.6666	10.6266	10.7776	11.3451	8.81444	7.08868	11.0108	10.7954	11.9802	9.65649	10.5846	11.0856	11.6638	9.42837	10.9704	10.8141	10.8617	10.8666	11.2751			0.423723	0.663681	0.28455	0.893003
10.218	11.0042	10.8711	10.2933	10.359	10.6167	11.0654	10.6176	10.5244	9.92355	10.753	10.9458	10.2287	11.3964	11.0738	10.9209	10.8612	10.319	9.85378	10.6871	9.5128	10.8847	10.4334	9.11473	9.38076	8.49016	10.8175	10.1105	9.73841	11.1412	8.08016	9.19101	10.8835	10.5083	10.6082	10.2601	11.3062	10.9515	11.3468	10.7258	10.6967	10.8205	10.5242	12.7005			0.175469	0.867654	-0.105219	-0.432457
11.1105	11.1255	10.7451	10.7109	10.3662	10.8611	10.4144	10.5564	10.9851	10.6605	10.3901	11.1262	11.317	10.6898	10.6342	11.0892	9.55515	10.1889	9.86482	14.3271	11.1913	10.1928	9.26223	10.8986	10.722	11.2783	11.1571	10.9643	11.5911	11.1144	15.0468	10.8619	10.326	9.67468	11.1006	10.4095	10.9257	10.6608	11.1299	11.013	10.3016	10.8233	10.5598	10.2646			0.0343712	0.968152	-0.0286277	-0.0960876
12.5708	12.3129	12.0253	15.2274	11.8816	12.1056	13.4689	12.6206	9.6268	12.8021	11.6737	12.7865	14.1954	12.1673	16.3714	13.7561	12.3944	12.2665	14.8907	10.5591	12.075	12.6611	12.1244	12.3723	13.1177	16.8702	13.4345	13.0585	11.6137	12.4389	12.6643	12.4566	13.1659	14.1893	12.0592	9.64347	11.9819	12.9611	12.8249	12.7693	11.7417	12.8611	12.9123	12.6937			0.320331	0.748921	0.29628	0.71549
17.4937	19.8528	15.8219	17.8259	13.2204	13.151	16.3648	15.4643	13.1203	13.3263	16.1945	13.9559	13.6944	13.4939	14.1513	16.2129	14.4176	14.0271	13.9893	17.9197	17.0908	14.913	15.0251	14.1396	14.7651	18.8305	17.9581	16.7657	16.1342	18.7159	20.3336	19.3321	17.3774	16.1316	16.7721	14.3277	14.7127	14.5374	17.0154	14.0346	14.5054	13.0722	13.7261	16.285			0.189004	0.857035	-0.278677	-0.461058
9.86245	12.0673	11.9107	11.2006	11.7723	10.8026	12.2075	11.3762	12.9682	10.9398	11.0479	11.3343	10.9642	10.4118	11.172	11.4993	11.5009	10.7867	10.0774	10.3554	9.00794	11.8444	11.5576	12.3294	11.687	11.8271	11.6131	10.3429	11.8991	11.4347	8.15911	13.0469	10.8771	11.9414	11.1575	11.2626	11.8611	11.9484	11.5259	11.2502	11.4029	11.2315	10.9299	11.1228			0.24582	0.804361	-0.15553	-0.575864
11.6464	11.7173	11.0692	11.5129	11.1033	10.5011	11.4312	10.7232	11.2834	11.1358	11.2846	10.5683	11.2197	10.6353	10.4851	11.0255	12.6493	10.5418	11.0245	14.5459	10.5873	11.0014	10.9109	11.5017	11.0922	11.0437	11.1511	11.0344	11.0009	11.0443	8.33319	9.87053	10.8797	11.1952	11.5209	11.3829	11.5648	11.4552	10.8866	11.4678	11.4326	11.0165	10.8748	11.1961			1.5558	0.123966	-0.526649	-2.27907
11.9413	11.862	12.0011	12.5674	12.5496	12.719	12.644	12.318	12.566	12.634	12.6592	12.2274	12.6672	12.7851	12.1752	12.4585	12.6402	12.75	12.4703	12.9899	12.0563	12.8172	12.7628	12.447	12.3784	12.3106	12.3518	12.8551	12.6394	12.7243	11.809	12.451	12.0495	12.8281	12.5074	11.8236	11.9216	11.8279	12.1843	11.7338	11.9	12.2488	12.5506	12.5036			1.94657	0.060439	0.255985	2.64962
11.1319	11.9968	11.5422	11.3195	11.293	11.8069	11.9752	11.4494	11.6313	11.9422	11.2784	11.5066	11.6279	12.1051	10.9591	11.7797	12.1079	10.9956	10.4508	11.9282	11.2774	11.4689	12.2349	11.4283	11.081	10.3394	9.16682	11.3897	9.55889	11.2964	8.5155	11.0656	11.3102	11.1386	11.5371	11.7504	11.1246	11.4256	11.0283	10.7092	11.4227	10.2795	11.0386	10.9675			0.0608473	0.961242	0.0376003	0.1656
12.0662	11.8849	11.539	11.908	11.9373	11.643	12.2434	12.0073	12.208	11.4984	11.2278	11.8726	12.0874	10.3033	12.1532	12.0301	12.373	11.5479	12.0843	10.5338	11.4914	11.9237	12.6131	12.2532	11.6342	11.9654	11.9558	10.472	11.287	12.0934	8.90162	9.25659	11.9339	12.1092	12.2394	11.7248	12.2579	12.1814	12.007	11.8272	12.0721	11.9006	11.8493	11.7873			1.12674	0.259016	-0.40154	-1.8278
9.84263	11.2243	11.1265	11.3443	9.84418	11.2259	11.4691	11.1555	10.6519	10.8879	9.77116	11.4591	11.395	11.7527	11.044	11.5135	11.2896	10.0763	11.7113	10.2342	10.2097	11.6668	11.4276	11.1511	11.213	8.93618	10.8632	11.0129	9.46784	10.8969	9.44728	11.0436	11.3215	11.6958	12.0517	11.2837	11.317	11.3318	10.7568	11.7079	11.7039	11.5662	10.9112	9.70503			0.0567758	0.964254	0.0348839	0.155141
9.77381	11.4075	10.4953	11.1457	10.8012	10.4081	11.2179	10.9479	11.6321	9.74565	11.2797	10.4683	11.2844	11.2188	10.8219	11.1966	11.2378	10.908	11.2047	10.7725	10.826	11.6853	11.3915	10.6417	11.0838	11.0886	10.3237	10.4379	11.4064	11.3646	8.62399	9.61702	10.3536	9.72559	11.3102	10.4555	9.30194	10.2905	10.7535	10.766	9.58926	10.5652	10.8946	10.4499			0.0568506	0.965515	0.0315588	0.155333
12.5896	12.7616	12.7366	12.1982	12.6806	11.9101	12.963	11.6	11.6128	11.9854	12.2143	11.9022	12.3566	12.7309	12.2517	12.2003	11.9633	12.0385	12.1234	10.9943	12.2074	12.2125	12.26	12.2264	11.4758	11.6111	12.2654	11.9641	12.1777	11.5307	10.4815	11.4098	11.0521	11.9108	11.8804	12.014	12.4203	12.6483	11.9298	12.1039	12.4367	12.3505	11.7702	11.6996			0.888915	0.374712	-0.22819	-1.54791
9.75144	11.2407	11.2711	11.4626	11.4125	11.4395	10.7263	10.3769	9.19799	10.9658	11.0065	11.1108	10.9007	9.70028	10.6285	10.5724	11.3096	9.67228	10.397	11.3259	9.90456	10.1398	10.8567	9.07485	9.5988	9.05992	11.2925	10.1566	11.2612	11.3222	9.02158	11.2372	10.9059	11.6433	11.2557	11.3663	10.8624	9.95525	11.7485	11.3527	11.3099	10.7917	11.0163	11.3461			0.19491	0.851745	-0.110986	-0.473376
11.7441	11.8721	12.1958	11.7397	12.5512	12.0518	11.2006	11.5324	12.3102	11.3292	11.625	12.025	11.5815	11.3791	12.3743	12.1549	11.9942	12.2674	11.889	13.2454	12.9944	12.0805	10.9535	13.1271	12.8813	9.15909	12.4387	13.3834	12.3879	9.30381	7.76781	11.9474	12.5666	12.3834	11.7201	11.0285	11.8918	12.2904	12.0635	12.4491	12.5994	12.3684	12.127	12.0082			0.640552	0.525824	-0.378177	-1.22127
12.0331	11.3794	10.7345	11.5477	11.0794	11.6605	10.6564	10.5019	11.3532	11.8859	8.94041	11.4858	11.628	11.7825	10.6974	10.6254	11.0458	9.47161	9.62843	10.1664	11.008	10.3449	10.6338	9.00092	10.6208	10.657	11.1535	11.2975	11.4797	10.926	7.77525	9.34451	10.9104	10.625	11.1336	10.8131	10.7528	10.1254	10.387	11.2399	10.7454	9.96982	9.53934	12.0502			0.130805	0.901015	-0.0907857	-0.33414
14.0292	12.8542	13.1948	13.8964	13.3534	13.5499	12.7795	13.4682	13.356	13.0981	12.4299	13.3078	13.087	12.309	11.9055	13.5009	12.8278	13.3815	12.9287	11.0028	13.6736	11.6307	12.1425	13.6667	13.6278	11.5896	12.1531	13.0639	13.3151	12.5714	10.3031	12.6802	12.9816	12.9986	13.6356	13.2823	13.4908	13.2748	13.647	13.6528	13.5776	13.767	13.3913	13.3276			0.602474	0.556327	-0.274713	-1.16708
11.5176	10.4405	11.2674	11.7174	9.38727	11.4724	10.1933	11.3173	11.5453	11.2998	9.99514	11.2957	11.617	9.82273	10.8568	10.8328	10.3518	11.1555	11.0255	10.5703	8.66597	9.80164	10.1837	11.8272	11.4779	8.72219	10.1298	11.1308	10.916	9.72901	7.6154	10.8586	11.4803	11.2016	11.7348	11.3597	9.18968	9.86124	11.7228	11.607	11.1329	11.8322	11.8921	10.9267			0.0122365	0.991362	0.0104731	0.0350351
9.38233	11.1522	10.7957	10.4312	10.8036	10.3565	10.3737	10.4495	10.9595	10.4965	11.1057	10.6181	9.56072	11.5043	10.7608	10.5881	9.79916	11.1908	10.5919	10.4648	11.117	9.45975	10.8802	10.9378	10.9258	10.258	9.17184	11.1264	9.96113	9.17397	8.2589	10.8551	11.0889	11.5705	13.1198	11.3994	10.0951	10.4091	10.2461	10.5309	11.2708	11.3181	11.0084	11.0703			0.411662	0.672944	-0.211671	-0.873126
12.5565	12.8559	12.5877	12.8955	12.8564	12.387	12.8027	12.5416	11.2822	13.0518	11.9495	13.0239	12.5572	12.216	11.8001	12.5861	12.9228	12.3688	12.1545	14.2681	12.4777	9.62266	9.73773	12.2207	12.8068	11.8912	13.3486	12.7595	12.8251	12.358	16.3997	12.4206	11.2809	11.8436	12.6502	12.5428	12.3194	12.6765	12.4079	12.6111	12.3222	12.2456	12.1365	12.3273			0.268502	0.78932	0.185439	0.619571
9.56011	9.0629	11.4135	10.9384	9.54527	10.5941	10.0662	10.9362	9.62722	9.67026	11.2015	10.7732	11.7184	11.188	11.2218	12.3595	9.3467	11.1839	10.3811	12.902	10.0656	9.85011	10.1713	9.67238	9.73734	11.3321	11.3582	11.696	11.4501	15.2834	13.4306	15.0249	11.0159	12.354	10.2739	8.37464	9.89147	9.66827	11.6959	11.6131	11.1035	10.8683	11.4427	11.2369			1.63864	0.110075	0.941384	2.36029
11.8131	11.515	11.9697	11.6699	11.7379	11.753	11.9439	11.9248	11.1085	12.041	11.8844	11.882	12.1614	12.096	11.9558	11.7753	12.5287	12.1881	9.35059	12.8117	11.9545	9.33681	11.2501	11.1407	11.609	11.0025	12.1379	11.7395	11.9355	11.9667	15.0665	8.87513	11.6447	11.234	11.6773	11.4839	11.5118	12.419	12.1105	12.0689	12.0535	12.0227	11.5146	11.6945			0.125241	0.905342	0.0903998	0.321431
8.91887	9.38509	9.06864	9.26056	9.58712	10.6659	11.3548	11.4475	10.6427	11.0559	9.83491	11.1059	11.7052	11.4487	10.964	11.5589	11.4779	9.86782	10.3812	10.209	9.65253	9.47933	11.6483	10.2204	9.95317	9.2119	9.52408	9.11434	11.2333	11.5591	9.17423	9.28618	8.96936	11.4041	9.22536	10.6258	9.60761	9.6995	9.69197	9.07984	9.49865	10.0857	10.7902	9.26675	+	green_red	3.59586	0.00171429	0.952986	3.99738
9.02011	9.24593	11.5923	10.0459	10.8682	11.1115	9.71754	11.1394	12.0681	11.1117	9.84219	10.4975	10.2908	9.84787	10.4784	11.1136	10.9876	11.57	11.5141	9.76562	9.07472	9.30392	11.0614	10.1784	9.3542	8.88557	8.95848	11.334	10.0483	11.4694	8.89926	11.1941	11.213	10.906	11.9775	8.87095	10.1346	9.90639	11.1233	10.1338	11.3615	9.38484	10.5978	10.2645	+	green_red	2.13064	0.0432239	0.730527	2.81462
11.5074	9.52469	10.7027	11.9114	11.462	11.4807	13.1182	11.3583	12.1997	11.5239	12.7611	11.4897	12.473	9.8107	11.6861	11.6952	10.856	12.6958	11.4739	14.3702	11.887	10.8716	11.9816	11.9388	11.7591	10.8741	9.57418	11.8086	12.6007	8.6314	7.58761	11.2988	11.4125	10.6225	11.45	11.0386	11.6982	10.3864	11.8292	11.4767	11.1381	11.6346	11.902	11.5651			0.0538095	0.967847	-0.0511741	-0.147469
11.5807	11.9321	11.5833	11.7506	12.1185	11.8606	12.6649	11.8235	11.6811	11.8999	11.3592	11.6501	11.6192	12.4108	11.458	12.0266	12.2388	11.5995	11.2254	10.2694	9.45108	11.9448	12.1036	11.7098	12.3228	11.6252	12.0893	11.8905	12.6423	11.9251	10.1928	11.4997	11.9895	11.9059	11.8585	11.8704	11.8155	11.4391	11.9346	11.5906	12.297	11.37	11.7297	12.3248			0.253229	0.799962	0.105633	0.590265
11.8034	10.6024	10.6593	10.7552	10.4995	10.4054	10.6095	11.2013	10.9954	10.0612	10.2244	11.0647	9.74173	9.94275	10.9134	11.3104	10.1369	10.0067	10.1191	10.6589	11.4081	10.342	11.0848	10.4698	10.0528	10.4569	12.2185	10.5262	9.5937	11.2086	8.35674	9.03142	10.9615	10.4501	10.9287	11.6533	11.1292	11.0151	11.6189	10.8411	11.66	11.1503	10.6941	11.4363	+	green_red	2.90508	0.00735135	-0.679308	-3.46231
11.2087	11.1134	11.2615	11.0934	10.597	10.6628	11.576	11.157	10.9636	10.9222	9.93504	11.0977	10.881	12.2847	11.4317	11.0051	11.583	11.0712	10.8566	10.9944	11.5553	11.4119	10.7669	11.6004	10.7844	10.5867	11.3935	11.9021	10.6661	10.8627	9.3211	10.7337	10.6077	11.6916	11.2654	10.4676	11.0553	11.2446	11.0638	11.2947	10.5483	10.8736	10.7727	11.1697			0.0969651	0.930785	-0.0387078	-0.25509
12.1047	12.0336	12.5613	12.3045	12.955	12.6335	13.0547	12.7558	9.66549	12.5635	12.3186	12.5875	12.9453	12.8025	11.7393	12.6733	12.4108	12.65	10.9255	15.4276	12.7004	12.2629	10.929	12.7238	12.4182	9.62063	12.5984	12.9978	12.5963	11.184	12.3367	11.3145	11.0631	10.9186	12.5644	11.7334	11.6194	12.8562	12.2238	12.5254	12.6928	12.3401	12.0142	11.9758			0.330622	0.742055	-0.210664	-0.733936
9.84833	9.6377	10.2588	10.8011	10.4499	10.6954	9.88972	10.632	11.1066	10.7941	11.9536	10.3436	10.4596	11.5336	10.7369	10.3151	10.2448	10.7909	10.2055	10.5214	9.401	10.7221	11.1635	10.974	10.7347	11.1504	8.75704	10.4742	9.87475	10.985	7.73578	8.27804	10.7849	10.751	11.1131	10.394	9.29201	10.4986	10.1021	9.44803	10.8556	10.6405	11.1465	10.2858			0.0802732	0.944866	0.0524637	0.214441
9.36743	9.62735	10.7977	10.2392	9.75507	9.86018	11.2491	11.1486	10.8885	10.6305	9.55199	10.9752	11.459	10.8646	10.2991	9.49776	10.7643	10.8763	10.9402	9.70084	9.26159	11.5028	10.4925	9.76897	10.0686	8.15109	9.09899	9.60338	9.94933	10.9473	7.85302	9.25639	10.7222	10.1347	10.2113	11.1723	10.5399	9.61808	10.3655	10.6378	9.70123	10.778	10.7854	8.83585			0.731641	0.454342	0.335033	1.34605
9.81599	8.24813	9.22529	12.5581	11.8052	11.914	12.173	12.2149	11.986	12.498	12.5033	12.1313	12.6356	12.7419	12.5947	11.504	11.9032	12.6418	12.0436	12.5191	12.7381	12.2502	11.0889	12.981	10.2419	12.0177	11.2202	12.2819	12.4366	10.6617	9.37454	12.3367	12.0698	11.4379	13.1645	11.9021	10.2668	10.1747	9.63871	11.3059	9.43338	12.1268	12.7938	11.8208			1.40326	0.166567	0.728487	2.125
11.8959	11.5657	11.7667	11.551	11.4493	12.1445	11.2333	12.0237	11.4761	11.944	10.4141	11.8233	12.3024	11.8233	11.3779	10.8947	11.696	11.69	11.1366	14.5032	12.2791	11.3589	11.4956	11.3568	11.8365	11.413	11.9572	11.9586	11.9752	12.1428	7.96832	8.28882	11.4641	11.8171	11.7321	11.5661	11.2516	11.9082	12.0102	12.1268	11.8631	12.1843	11.7573	12.1613			1.27835	0.202452	-0.555087	-1.99392
9.34582	12.6381	9.08459	9.75325	11.4907	11.6984	11.4162	11.2768	11.7066	11.9477	11.2827	11.8349	11.1015	10.2982	10.7367	10.4966	12.166	11.5433	11.4666	11.2511	9.80848	9.20297	11.7855	8.85433	10.9414	8.71711	8.78699	10.8974	12.4166	11.7603	8.2757	9.03144	11.6578	11.9332	9.84984	10.2034	9.3147	12.074	8.98617	10.6749	9.52516	11.896	11.2531	10.4737	+	green_red	2.09031	0.0476	0.930824	2.77891
13.9188	13.8897	14.2785	14.2558	13.2057	13.2967	12.3606	13.4984	12.5481	12.7456	12.7731	13.0712	13.2528	13.2757	13.3957	13.7248	13.3398	13.6457	13.416	10.5708	13.8227	13.3462	13.1588	14.3096	13.9188	12.461	13.5616	12.4003	11.7921	12.2251	9.82277	12.5726	12.4237	11.7765	13.2447	13.1692	12.9887	13.2898	13.1735	12.9033	13.4761	13.0834	12.5101	12.7136			1.41609	0.161774	-0.540449	-2.13821
11.2421	11.7267	11.4686	11.3989	12.1949	11.4325	11.8359	10.8847	11.2335	10.7941	10.76	10.5162	9.32757	11.2408	10.7983	11.1626	10.7781	10.3905	10.652	12.6404	9.43853	11.5356	11.2284	11.6647	11.3376	10.6911	11.4182	11.7689	10.8403	10.684	7.36658	8.48251	11.1005	11.6026	11.1338	11.6247	11.663	11.9185	11.6695	10.926	10.3885	11.4808	10.9819	11.7167			2.05237	0.0512877	-0.71899	-2.7451
8.97984	9.92331	9.8519	9.15315	10.0788	10.3298	10.1646	9.65172	9.55966	10.6427	11.5681	10.5158	11.1673	10.7111	10.4617	9.8617	11.8116	11.1844	10.5408	10.5059	9.59566	9.79986	10.1726	9.40476	9.37227	12.1386	9.23825	11.188	10.004	10.1028	11.7678	11.3264	10.0985	10.9813	10.083	9.77104	10.0005	9.49634	9.49264	10.0846	9.32508	9.48731	9.60008	9.26199	+	green_red	4.15895	0.0005	0.874838	4.41496
12.9967	13.0508	13.0515	12.0976	13.2443	12.1382	13.6626	12.445	12.2647	12.7903	12.5782	12.4094	12.1663	12.4622	12.5255	12.4068	12.6042	11.9811	11.8773	10.4572	12.1104	12.3593	12.3841	12.7101	12.9168	11.9841	12.2377	12.3265	12.9452	11.9149	7.5856	12.148	12.4299	12.0988	12.4642	12.4771	13.0978	12.4454	13.1037	12.8589	12.4998	12.5241	12.3339	12.9786			0.731968	0.455423	-0.359351	-1.34649
10.7889	9.21953	11.6314	9.35571	10.968	11.3953	11.2854	11.4336	11.7475	11.5751	11.5101	11.3935	11.2586	11.3162	11.3719	11.3586	11.3079	11.2211	11.1475	20.815	11.1811	9.76239	11.8991	11.1177	11.6128	11.5475	11.4137	11.3102	9.88302	9.95284	10.455	11.6868	10.8608	11.5404	8.26139	11.7573	11.0676	9.69986	11.0951	11.0115	10.8896	11.0352	10.9249	11.4396			0.0336021	0.965618	-0.0478923	-0.0940131
12.2228	10.3339	11.3765	11.3129	12.0106	12.035	11.7064	12.0641	10.889	12.4916	11.9702	12.3313	12.5546	12.0684	11.6229	11.743	12.4946	12.5498	10.281	15.3489	11.5671	9.83903	10.2058	12.0384	12.1897	8.50921	12.2862	11.9794	12.4606	11.2521	11.0617	11.0263	11.3248	11.2356	11.392	10.7226	11.2611	12.3558	11.5672	11.9246	11.681	11.1987	11.387	10.1445			0.560224	0.575198	0.339309	1.10539
11.4659	11.6757	11.2163	11.5514	11.6316	11.6946	11.5342	11.9593	12.2458	11.5848	11.9386	11.4569	12.0748	11.8816	11.5527	11.9119	12.1735	11.5137	12.4412	10.1846	11.4216	11.8773	12.4331	11.4291	11.5749	11.3689	11.1588	11.1882	11.5651	11.7057	9.40848	10.5584	11.8491	12.0701	11.2488	12.0174	11.8892	11.4818	11.5532	11.9001	11.8264	11.5409	11.7991	11.1527			0.246206	0.805024	0.0946664	0.576617
10.45	11.4922	10.602	8.92355	11.0843	10.8453	10.864	11.1543	11.1109	10.4335	9.81265	10.7459	10.4319	10.0491	11.2445	11.5017	10.0239	9.5118	11.2419	13.0219	10.0115	11.6763	11.1122	12.0215	11.4772	10.7216	11.3715	10.9754	11.6448	10.5886	7.84332	10.7686	10.9465	10.8602	10.6421	10.6914	11.3547	9.77471	11.0077	11.2998	9.80813	10.7205	11.0333	12.1586			0.817663	0.405506	-0.376436	-1.45838
12.3789	11.8606	12.2336	12.3945	12.4522	12.0239	12.4268	12.3504	14.6367	11.71	9.5892	11.6777	12.4252	12.2341	11.623	11.3527	11.943	11.8566	11.004	14.0596	12.1637	11.657	11.7353	11.7352	12.1777	9.08945	13.1153	12.4502	12.0883	10.1763	10.5093	8.89434	11.245	11.4539	11.9681	11.3458	11.4749	12.0369	11.8047	12.9216	12.3657	11.7416	11.5953	12.2969			0.73826	0.452931	-0.422908	-1.35487
10.9782	10.9273	10.8976	11.148	9.99959	10.9942	9.7875	10.9031	11.1391	10.4832	11.1072	10.7004	11.7396	11.0814	11.5132	10.9846	9.4466	10.7559	11.0111	9.66186	11.4207	10.0953	11.2367	10.8611	11.5047	8.83719	10.6822	11.5729	11.1014	10.2757	8.84433	11.0635	10.6436	10.6947	11.0295	11.2312	11.2202	9.58274	10.9159	10.3474	10.5311	11.2716	10.9957	10.5823			0.11398	0.916682	0.0606135	0.295371
14.6236	17.444	12.4978	15.345	9.31261	10.6454	10.6575	12.1979	10.475	10.501	12.3085	10.7973	10.9354	11.3321	11.2761	12.9502	11.5639	10.9275	11.4705	14.1264	13.9081	12.0833	12.1576	11.8285	11.0407	15.7044	15.0648	13.3205	13.2824	15.9696	18.0705	16.6153	14.805	13.4467	13.7965	11.2093	11.5835	11.6161	14.1936	11.2486	11.2582	11.0765	11.2012	13.2789			0.200354	0.845975	-0.302228	-0.484649
11.2311	10.8955	11.1243	11.1073	11.1497	10.9047	9.92974	10.8613	10.6782	10.9258	10.1348	11.28	10.8337	10.306	11.063	11.128	12.3192	11.0706	9.28724	13.6035	9.02881	10.9942	10.5728	10.8404	11.5534	10.4114	11.9375	11.1614	12.2165	11.3471	14.8401	11.117	10.494	10.9924	11.2976	10.5128	10.9665	11.8338	11.1832	11.1853	11.2691	10.9894	10.8333	11.2097			0.036203	0.968028	-0.0287005	-0.101015
[truncated: 5 more columns]
