# Supplementary material for: Deep visual proteomics uncovers nociceptor diversity and pain targets
Source: Nat Commun. 2026 Apr 11;17:3437. doi: 10.1038/s41467-026-71418-8 (PMC13076600; doi:10.1038/s41467-026-71418-8)
Supplement: Supplementary file 11 — Source Data [file 41467_2026_71418_MOESM11_ESM.zip › SourceData_updated names/Fig2bcef/FIG2c/logFCplot_CC_t-test.csv]

Olive_20220509_AnM_HStdia_AnM22_big_controlM1_F5_1_1247.d	Olive_20220509_AnM_HStdia_AnM22_big_controlM2_L5_1_1254.d	Olive_20220509_AnM_HStdia_AnM22_big_controlM3_F11_1_1260.d	Olive_20220509_AnM_HStdia_AnM22_green_controlM1_D5_1_1245.d	Olive_20220509_AnM_HStdia_AnM22_green_controlM2_J5_1_1252.d	Olive_20220509_AnM_HStdia_AnM22_green_controlM3_D11_1_1258.d	Olive_20220509_AnM_HStdia_AnM22_red_controlM1_B5_1_1243.d	Olive_20220509_AnM_HStdia_AnM22_red_controlM2_H5_1_1249.d	Olive_20220509_AnM_HStdia_AnM22_red_controlM3_B11_1_1256.d	C: Hallmark	C: Reactome pathway	C: WikiPathway	C: GOBP name	C: GOMF name	C: GOCC name	C: Student's T-test Significant green_red	C: Student's T-test significant	N: -Log Student's T-test p-value green_red	N: Student's T-test q-value green_red	N: Student's T-test Difference green_red	N: Student's T-test Test statistic green_red	T: Protein.Group	T: Protein.Ids	T: Protein.Names	T: Genes	T: First.Protein.Description	T: ENSG	T: ENST	T: ENSP
0.717933	-2.90084	0.782205	0.712037	0.519331	1.0033	0.57294	0.503089	0.985536									0.100557	0.956422	0.0577029	0.28007	A0A087WQP8;A0A0G2JE01;D3YYI9;E9Q4E0;K7N660	E9Q4E0;A0A087WQP8;K7N660;A0A0G2JE01;D3YYI9	A0A087WQP8_MOUSE;A0A0G2JE01_MOUSE;D3YYI9_MOUSE;E9Q4E0_MOUSE;K7N660_MOUSE	5031410I06Rik;Gm10220;Gm21663;Gm21698;Gm7347	Predicted gene, 21698
1.85473	0.654138	0.320268	1.71788	-0.0715647	0.557089	1.6051	0.558838	0.221367									0.0304956	0.986162	-0.0606348	-0.0905678	A0A0A6YXQ0	A0A0A6YXQ0	A0A0A6YXQ0_MOUSE	Ighv8-8	Immunoglobulin heavy variable 8-8 (Fragment)
-1.09687	-1.20565	-1.87956	-1.9441	-2.4988	-2.42372	-1.23159	-2.09142	-2.66532									0.258092	0.865135	-0.292767	-0.648586	A0A0J9YTR2	A0A0J9YTR2	A0A0J9YTR2_MOUSE	Ncbp2as2	RIKEN cDNA 0610012G03 gene
-1.54235	-1.15325	-2.05579	-1.80289	-2.08366	-2.16983	-2.87463	-2.09769	-2.24208									0.665225	0.563247	0.386008	1.46744	A0A1L1SSC7	A0A1L1SSC7	A0A1L1SSC7_MOUSE	Ttc13	Tetratricopeptide repeat domain 13	ENSG00000143643	ENST00000366661;ENST00000366662;ENST00000466507;ENST00000481976;ENST00000486879;ENST00000522399;ENST00000522821	ENSP00000355621;ENSP00000355622;ENSP00000428447;ENSP00000428622;ENSP00000430280;ENSP00000430385;ENSP00000431120
-0.392193	0.499904	-0.430356	-0.13258	0.252157	0.217401	-0.0916405	-0.603604	-0.209689		Respiratory electron transport				cell part;cytoplasmic part;intracellular organelle part;intracellular part;membrane;mitochondrial inner membrane;mitochondrial membrane;mitochondrial part;organelle inner membrane;organelle membrane;organelle part			0.981885	0.382002	0.413971	2.09484	A0A1W2P7J1	A0A1W2P7J1	A0A1W2P7J1_MOUSE	Coq10a	Coenzyme Q10A	ENSG00000135469	ENST00000308197;ENST00000433805;ENST00000546544;ENST00000551814;ENST00000553234	ENSP00000312587;ENSP00000407843;ENSP00000446723;ENSP00000446957;ENSP00000447964
-0.139156	-0.236771	-1.74483	-0.455273	-0.88426	-0.983331	-0.20892	-0.849147	-1.74789									0.124027	0.947775	0.161032	0.339118	A0A1Y7VJN6	P03987;A0A1Y7VJN6	A0A1Y7VJN6_MOUSE	Ighg3	Immunoglobulin heavy constant gamma 3 (Fragment)	ENSG00000211897	ENST00000390551;ENST00000616127;ENST00000621473	ENSP00000374993;ENSP00000479728;ENSP00000481130
-1.46936	-1.91185	-2.10401	-1.24177	-1.08889	-1.54749	-0.991217	-0.791236	-0.374669	HALLMARK_P53_PATHWAY	COPI-dependent Golgi-to-ER retrograde traffic;Kinesins		biological regulation;cell activation;cellular component movement;cellular process;cellular response to stimulus;establishment of localization;establishment of localization in cell;establishment of protein localization;immune system process;intracellular protein transport;intracellular transport;leukocyte activation;lymphocyte activation;metabolic process;microtubule-based movement;microtubule-ba…	14-3-3 protein binding;adenyl nucleotide binding;adenyl ribonucleotide binding;ATP binding;binding;catalytic activity;enzyme binding;hydrolase activity;hydrolase activity, acting on acid anhydrides;hydrolase activity, acting on acid anhydrides, in phosphorus-containing anhydrides;kinase binding;microtubule motor activity;motor activity;nucleoside-triphosphatase activity;nucleotide binding;protein…	axon;cell part;cell projection;cytoplasm;cytoplasmic part;cytoskeletal part;endosomal part;endosome membrane;Golgi apparatus part;intracellular organelle part;intracellular part;kinesin complex;macromolecular complex;membrane;membrane part;membrane raft;microtubule;microtubule associated complex;neuron projection;organelle membrane;organelle part;plasma membrane;protein complex;trans-Golgi network			1.19229	0.30773	-0.573674	-2.5364	A0A286YCV9	A0A286YCV9	A0A286YCV9_MOUSE	Kif13b	Kinesin family member 13B	ENSG00000197892	ENST00000521515;ENST00000522355;ENST00000523130;ENST00000523968;ENST00000524189	ENSP00000427900;ENSP00000429027;ENSP00000429106;ENSP00000429201;ENSP00000431006
0.840665	0.874948	0.979095	0.706131	0.306591	0.758214	0.728727	0.829669	0.620437		RAB GEFs exchange GTP for GDP on RABs		autophagic vacuole assembly;autophagy;catabolic process;cellular catabolic process;cellular component assembly;cellular component assembly at cellular level;cellular component organization;cellular component organization at cellular level;cellular component organization or biogenesis;cellular component organization or biogenesis at cellular level;cellular localization;cellular macromolecule local…		cell part;cytoplasmic part;cytoplasmic vesicle;intracellular organelle;intracellular part;organelle;pre-autophagosomal structure;vesicle			0.366849	0.788451	-0.135966	-0.877654	A0A286YCX6	A0A286YCX6	A0A286YCX6_MOUSE	Trappc8	Trafficking protein particle complex 8	ENSG00000153339	ENST00000283351;ENST00000578658;ENST00000580104;ENST00000581057;ENST00000582513;ENST00000582539	ENSP00000283351;ENSP00000462550;ENSP00000463764;ENSP00000463876;ENSP00000463973;ENSP00000464591
-1.5628	-1.97839	-1.95142	-2.79444	-2.29007	-2.36875	-3.18098	-3.0255	-2.51951									0.769701	0.487741	0.424243	1.6715	A0A2I3BQS8	A0A2I3BQS8	A0A2I3BQS8_MOUSE	Gm55359	Predicted gene, 55359
-3.14878	-1.94856	-4.06256	-3.50705	-2.86637	-2.34597	-3.44253	-3.07588	-3.03871				cellular metabolic process;cellular process;dephosphorylation;metabolic process;phosphate-containing compound metabolic process;phosphorus metabolic process	5'-nucleotidase activity;binding;catalytic activity;cation binding;hydrolase activity;hydrolase activity, acting on ester bonds;ion binding;metal ion binding;nucleotidase activity;phosphatase activity;phosphoric ester hydrolase activity				NaN	1	0	NaN	A0A2I3BR81	A0A2I3BR81	A0A2I3BR81_MOUSE	Nt5dc2	5'-nucleotidase domain containing 2	ENSG00000168268	ENST00000307076;ENST00000422318;ENST00000459839;ENST00000463947;ENST00000471522;ENST00000489316;ENST00000492555	ENSP00000302468;ENSP00000406933;ENSP00000417269;ENSP00000418583;ENSP00000418780;ENSP00000419547;ENSP00000419774
-0.911719	-1.03999	-0.583386	-3.94929	-1.48652	-1.83339	-2.30077	-1.64193	-2.38659									0.144547	0.935727	-0.313306	-0.3893	A0A338P6I9	A0A338P6I9	A0A338P6I9_MOUSE	Gm56451	Predicted gene, 56451
-0.584764	-0.825543	-0.163361	-0.9282	-0.447032	-1.01283	-3.31589	-2.98294	-0.616183									0.803833	0.467889	1.50898	1.73859	A0A3B2WBC8;E9PXJ8;K7N6V2;L7N2B8	L7N2B8;E9PXJ8;K7N6V2;A0A3B2WBC8	A0A3B2WBC8_MOUSE;E9PXJ8_MOUSE;K7N6V2_MOUSE;L7N2B8_MOUSE	Vmn2r58;Vmn2r60;Vmn2r61;Vmn2r90	Vomeronasal 2, receptor 60
-0.963286	-1.63487	-1.59171	-1.97994	-1.80432	-1.77843	-1.22609	-1.64792	-1.4668				cellular macromolecule metabolic process;cellular metabolic process;cellular process;cellular protein metabolic process;macromolecule metabolic process;macromolecule modification;metabolic process;primary metabolic process;protein metabolic process;protein modification process;protein prenylation	catalytic activity;prenyltransferase activity;protein prenyltransferase activity;transferase activity;transferase activity, transferring alkyl or aryl (other than methyl) groups				1.38138	0.253585	-0.407293	-2.96	A0A494B9V8	A0A494B9V8	A0A494B9V8_MOUSE	Ptar1	Protein prenyltransferase alpha subunit repeat containing 1	ENSG00000188647	ENST00000340434;ENST00000377200;ENST00000415701;ENST00000472967	ENSP00000344299;ENSP00000366405;ENSP00000405943;ENSP00000440164
0.188422	-1.10793	0.376267	-0.90316	-1.14731	-1.0692	-0.938357	-0.868346	0.0513411		Striated Muscle Contraction	WP_FACTORS_AND_PATHWAYS_AFFECTING_INSULINLIKE_GROWTH_FACTOR_IGF1AKT_SIGNALING;WP_STRIATED_MUSCLE_CONTRACTION_PATHWAY	actin filament-based movement;actin filament-based process;actin-mediated cell contraction;actin-myosin filament sliding;anatomical structure development;biological regulation;cellular component movement;cellular component organization;cellular component organization or biogenesis;cellular process;developmental process;muscle filament sliding;muscle organ development;muscle structure development;…	structural constituent of muscle;structural molecule activity	actin cytoskeleton;cell part;contractile fiber part;cytoplasmic part;cytoskeleton;cytosol;extracellular membrane-bounded organelle;extracellular organelle;extracellular region part;extracellular vesicular exosome;intracellular non-membrane-bounded organelle;intracellular organelle;intracellular part;membrane-bounded organelle;membrane-bounded vesicle;non-membrane-bounded organelle;organelle;organ…			0.626062	0.591779	-0.454767	-1.39117	A0A571BF58	A0A571BF58	A0A571BF58_MOUSE	Neb	Nebulin	ENSG00000183091	ENST00000172853;ENST00000397337;ENST00000397345;ENST00000409198;ENST00000413693;ENST00000420924;ENST00000421461;ENST00000424585;ENST00000427231;ENST00000434685;ENST00000603639;ENST00000604864;ENST00000618972	ENSP00000172853;ENSP00000380498;ENSP00000380505;ENSP00000386259;ENSP00000389074;ENSP00000404876;ENSP00000405167;ENSP00000408570;ENSP00000410961;ENSP00000416578;ENSP00000473894;ENSP00000474498;ENSP00000484342
-0.819822	-1.34099	-0.976775	-1.27618	-1.8234	-1.07787	-1.55107	-1.44006	-0.980916		Downstream signal transduction;Frs2-mediated activation;MET activates RAP1 and RAC1;Regulation of signaling by CBL	WP_ANGIOPOIETINLIKE_PROTEIN_8_REGULATORY_PATHWAY;WP_B_CELL_RECEPTOR_SIGNALING_PATHWAY;WP_FOCAL_ADHESION;WP_HEPATOCYTE_GROWTH_FACTOR_RECEPTOR_SIGNALING;WP_IL3_SIGNALING_PATHWAY;WP_INSULIN_SIGNALING;WP_INTEGRINMEDIATED_CELL_ADHESION;WP_INTERFERON_TYPE_I_SIGNALING_PATHWAYS;WP_MET_IN_TYPE_1_PAPILLARY_RENAL_CELL_CARCINOMA;WP_VEGFAVEGFR2_SIGNALING	activation of MAPKK activity;activation of protein kinase activity;anatomical structure development;biological adhesion;biological regulation;blood vessel development;cell adhesion;cell development;cell surface receptor linked signaling pathway;cell-cell adhesion;cellular developmental process;cellular macromolecule metabolic process;cellular metabolic process;cellular process;cellular protein me…	enzyme regulator activity;GTPase regulator activity;guanyl-nucleotide exchange factor activity;nucleoside-triphosphatase regulator activity;Rap guanyl-nucleotide exchange factor activity;Ras guanyl-nucleotide exchange factor activity;small GTPase regulator activity	cell part;cytoplasmic part;cytosol;early endosome;endosome;intracellular;intracellular membrane-bounded organelle;intracellular organelle;intracellular part;membrane-bounded organelle;organelle			0.0857662	0.968033	-0.0684702	-0.241845	A0A5F8MPI9	A0A5F8MPI9	A0A5F8MPI9_MOUSE	Rapgef1	Rap guanine nucleotide exchange factor (GEF) 1	ENSG00000107263	ENST00000372189;ENST00000372190;ENST00000372195;ENST00000414781;ENST00000419442;ENST00000438647	ENSP00000361263;ENSP00000361264;ENSP00000361269;ENSP00000394296;ENSP00000407210;ENSP00000410640
3.77675	2.21952	4.08682	3.84726	1.49768	4.21744	3.28122	2.46294	3.73709						cell part;contractile fiber part;costamere;cytoplasm;cytoplasmic part;cytoplasmic vesicle membrane;cytoplasmic vesicle part;intracellular membrane-bounded organelle;intracellular organelle;intracellular organelle part;intracellular part;membrane;membrane part;membrane-bounded organelle;nucleus;organelle;organelle membrane;organelle part;plasma membrane;plasma membrane part;sarcolemma;T-tubule;ves…			0.00957848	0.995121	0.0270429	0.0290902	A0A7N9VR94	A0A7N9VR94	A0A7N9VR94_MOUSE	Ahnak2	AHNAK nucleoprotein 2	ENSG00000185567	ENST00000333244;ENST00000557457	ENSP00000353114;ENSP00000450998
-2.62517	-1.87637	-1.8368	-1.62806	-1.47181	-1.8003	-1.71999	-2.13881	-2.17302									1.0187	0.368562	0.377218	2.17022	A0A991ENW0	A0A991ENW0	A0A991ENW0_MOUSE	H1f10	H1.10 linker histone
0.156728	0.0471578	0.261992	0.452701	-0.277888	0.6743	0.160414	0.131074	0.417622		Defective SLC9A6 causes X-linked, syndromic mental retardation,, Christianson type (MRXSCH);Sodium/Proton exchangers		anatomical structure development;anatomical structure morphogenesis;axon extension;biological regulation;brain-derived neurotrophic factor receptor signaling pathway;cation homeostasis;cation transport;cell growth;cell part morphogenesis;cell projection morphogenesis;cell projection organization;cell surface receptor linked signaling pathway;cellular component morphogenesis;cellular component org…	active transmembrane transporter activity;antiporter activity;cation transmembrane transporter activity;cation:cation antiporter activity;hydrogen ion transmembrane transporter activity;inorganic cation transmembrane transporter activity;ion transmembrane transporter activity;metal ion transmembrane transporter activity;monovalent cation:hydrogen antiporter activity;monovalent inorganic cation tr…	axon part;axon terminus;axonal spine;cell part;cell projection;cell projection part;cytoplasmic part;cytoplasmic vesicle;dendrite;early endosome membrane;endoplasmic reticulum membrane;endoplasmic reticulum part;endosomal part;endosome;endosome membrane;integral to membrane;intracellular membrane-bounded organelle;intracellular organelle;intracellular organelle part;intracellular part;intrinsic t…			0.053267	0.97546	0.0466676	0.154671	A1L3P4	A1L3P4	SL9A6_MOUSE	Slc9a6	Sodium/hydrogen exchanger 6	ENSG00000198689	ENST00000370695;ENST00000370698;ENST00000370701;ENST00000627534;ENST00000630721	ENSP00000359729;ENSP00000359732;ENSP00000359735;ENSP00000486743;ENSP00000487486
0.415468	0.348135	0.673081	0.720369	0.126267	0.748761	0.624981	0.916351	1.05197		DNA Damage Recognition in GG-NER;Dual Incision in GG-NER;Dual incision in TC-NER;Formation of Incision Complex in GG-NER;Formation of TC-NER Pre-Incision Complex;Gap-filling DNA repair synthesis and ligation in TC-NER;Neddylation;Recognition of DNA damage by PCNA-containing replication complex;Transcription-Coupled Nucleotide Excision Repair (TC-NER)	WP_DNA_REPAIR_PATHWAYS_FULL_NETWORK;WP_ENDODERM_DIFFERENTIATION;WP_MESODERMAL_COMMITMENT_PATHWAY;WP_NUCLEOTIDE_EXCISION_REPAIR;WP_NUCLEOTIDE_EXCISION_REPAIR_IN_XERODERMA_PIGMENTOSUM	biological regulation;biosynthetic process;catabolic process;cell cycle;cellular biosynthetic process;cellular catabolic process;cellular component organization;cellular component organization at cellular level;cellular component organization or biogenesis;cellular component organization or biogenesis at cellular level;cellular macromolecule biosynthetic process;cellular macromolecule catabolic p…		cell part;CUL4 RING ubiquitin ligase complex;Cul4B-RING ubiquitin ligase complex;cullin-RING ubiquitin ligase complex;cytoplasm;extracellular membrane-bounded organelle;extracellular organelle;extracellular region part;extracellular vesicular exosome;intracellular organelle part;intracellular part;macromolecular complex;membrane;membrane-bounded organelle;membrane-bounded vesicle;nuclear part;nuc…			0.62683	0.591515	-0.332634	-1.39266	A2A432	A2A432	CUL4B_MOUSE	Cul4b	Cullin-4B	ENSG00000158290	ENST00000336592;ENST00000371322;ENST00000371323;ENST00000404115	ENSP00000338919;ENSP00000360373;ENSP00000360374;ENSP00000384109
-1.34882	-1.34019	-1.37257	-1.23769	-1.68171	-1.43447	-1.23162	-1.00241	-0.800838				biological regulation;negative regulation of biological process;negative regulation of biosynthetic process;negative regulation of cellular biosynthetic process;negative regulation of cellular macromolecule biosynthetic process;negative regulation of cellular metabolic process;negative regulation of cellular process;negative regulation of gene expression;negative regulation of macromolecule biosy…	binding;cation binding;ion binding;metal ion binding;protein binding;protein binding transcription factor activity;repressing transcription factor binding;RNA polymerase II transcription cofactor activity;RNA polymerase II transcription corepressor activity;RNA polymerase II transcription factor binding transcription factor activity;RNA polymerase II transcription factor binding transcription fac…	cell part;intracellular membrane-bounded organelle;intracellular organelle;intracellular part;membrane-bounded organelle;nucleus;organelle			1.15607	0.319929	-0.439668	-2.45839	A2A484	A2A484	A2A484_MOUSE	Zmynd8	Zinc finger, MYND-type containing 8	ENSG00000101040	ENST00000262975;ENST00000311275;ENST00000352431;ENST00000355972;ENST00000360911;ENST00000372023;ENST00000396281;ENST00000435836;ENST00000441977;ENST00000446894;ENST00000446994;ENST00000458360;ENST00000461685;ENST00000467200;ENST00000471951;ENST00000536340;ENST00000540497;ENST00000611941;ENST00000617418;ENST00000619049	ENSP00000262975;ENSP00000312237;ENSP00000335537;ENSP00000348246;ENSP00000354166;ENSP00000361093;ENSP00000379577;ENSP00000392964;ENSP00000393806;ENSP00000394379;ENSP00000396725;ENSP00000413727;ENSP00000418210;ENSP00000418495;ENSP00000420095;ENSP00000439800;ENSP00000443086;ENSP00000479197;ENSP00000479806;ENSP00000482048
-2.07625	-2.67402	-1.90787	-1.53035	-1.80082	-1.54261	-1.59878	-1.68613	-1.22892			WP_MRNA_PROCESSING	cellular macromolecule metabolic process;cellular metabolic process;cellular nitrogen compound metabolic process;cellular process;macromolecule metabolic process;metabolic process;mRNA metabolic process;mRNA processing;nitrogen compound metabolic process;nuclear mRNA splicing, via spliceosome;nucleic acid metabolic process;nucleobase-containing compound metabolic process;primary metabolic process…	adenyl nucleotide binding;adenyl ribonucleotide binding;ATP binding;ATPase activity;ATPase activity, coupled;ATP-dependent helicase activity;ATP-dependent RNA helicase activity;binding;catalytic activity;helicase activity;hydrolase activity;hydrolase activity, acting on acid anhydrides;hydrolase activity, acting on acid anhydrides, in phosphorus-containing anhydrides;identical protein binding;nuc…	catalytic step 2 spliceosome;cell part;cytoplasm;intracellular membrane-bounded organelle;intracellular organelle;intracellular organelle part;intracellular part;macromolecular complex;membrane-bounded organelle;nuclear part;nucleoplasm;nucleus;organelle;organelle part;ribonucleoprotein complex;spliceosomal complex			0.293472	0.844109	-0.119983	-0.724664	A2A4P0	A2A4P0	DHX8_MOUSE	Dhx8	ATP-dependent RNA helicase DHX8	ENSG00000067596	ENST00000262415;ENST00000540306;ENST00000587574;ENST00000589898;ENST00000592258;ENST00000605777	ENSP00000262415;ENSP00000437886;ENSP00000465178;ENSP00000466900;ENSP00000467834;ENSP00000474654
1.49225	1.56136	1.92631	1.80275	1.36417	1.8826	2.2041	2.64142	2.6743	HALLMARK_PROTEIN_SECRETION	Association of TriC/CCT with target proteins during biosynthesis		biological regulation;cellular component organization;cellular component organization at cellular level;cellular component organization or biogenesis;cellular component organization or biogenesis at cellular level;cellular macromolecule metabolic process;cellular membrane organization;cellular metabolic process;cellular process;cellular response to stimulus;endomembrane system organization;endoso…	ARF guanyl-nucleotide exchange factor activity;binding;enzyme regulator activity;GABA receptor binding;GTPase regulator activity;guanyl-nucleotide exchange factor activity;nucleoside-triphosphatase regulator activity;protein binding;protein kinase A binding;protein kinase A regulatory subunit binding;receptor binding;small GTPase regulator activity	asymmetric synapse;axonemal microtubule;axoneme part;cell junction;cell part;cell projection;cell projection part;cytoplasmic membrane-bounded vesicle;cytoplasmic part;cytoplasmic vesicle;cytoskeletal part;cytosol;dendritic spine;endosome;Golgi apparatus part;Golgi membrane;intracellular membrane-bounded organelle;intracellular organelle;intracellular organelle part;intracellular part;macromolecu…			1.68961	0.18476	-0.823431	-3.72217	A2A5R2	A2A5R2	BIG2_MOUSE	Arfgef2	Brefeldin A-inhibited guanine nucleotide-exchange protein 2	ENSG00000124198	ENST00000371917	ENSP00000360985
-0.126133	-0.237911	-0.136211	0.1483	-0.279358	0.0684628	-0.057744	-0.193917	0.213258				chordate embryonic development;developmental process;embryo development;embryo development ending in birth or egg hatching;in utero embryonic development					0.0150366	0.994957	-0.00806379	-0.0453935	A2A690	A2A690	TANC2_MOUSE	Tanc2	Protein TANC2	ENSG00000170921	ENST00000389520;ENST00000424789;ENST00000580068;ENST00000580466;ENST00000583016;ENST00000583356;ENST00000613171	ENSP00000374171;ENSP00000387593;ENSP00000462109;ENSP00000463062;ENSP00000463959;ENSP00000464181;ENSP00000478576
-1.65343	-1.79829	-1.13832	-1.3977	-2.3107	-0.932676	-1.24708	-1.26249	-0.975921					binding;cation binding;ion binding;metal ion binding;nucleic acid binding				0.391293	0.769317	-0.385194	-0.927491	A2A6A1	A2A6A1	GPTC8_MOUSE	Gpatch8	G patch domain-containing protein 8	ENSG00000186566	ENST00000585614;ENST00000586037;ENST00000587228;ENST00000588554;ENST00000590041;ENST00000591680;ENST00000592154;ENST00000592746	ENSP00000464815;ENSP00000465781;ENSP00000465921;ENSP00000467233;ENSP00000467556;ENSP00000467873;ENSP00000468719;ENSP00000468821
-1.77344	-1.62338	-1.41638	-1.43503	-1.51326	-1.42198	-1.43025	-1.82974	-1.62821	HALLMARK_G2M_CHECKPOINT;HALLMARK_HEME_METABOLISM;HALLMARK_MITOTIC_SPINDLE	Antigen processing: Ubiquitination & Proteasome degradation;APC/C:Cdc20 mediated degradation of Cyclin B;APC/C:Cdc20 mediated degradation of mitotic proteins;APC/C:Cdc20 mediated degradation of Securin;APC/C:Cdh1 mediated degradation of Cdc20 and other APC/C:Cdh1 targeted proteins in late mitosis/early G1;APC-Cdc20 mediated degradation of Nek2A;Autodegradation of Cdh1 by Cdh1:APC/C;Cdc20:Phospho-…	WP_2Q211_COPY_NUMBER_VARIATION_SYNDROME;WP_CELL_CYCLE	anaphase-promoting complex-dependent proteasomal ubiquitin-dependent protein catabolic process;biological regulation;catabolic process;cell cycle;cell cycle checkpoint;cell cycle process;cell division;cell proliferation;cellular catabolic process;cellular macromolecule catabolic process;cellular macromolecule metabolic process;cellular metabolic process;cellular process;cellular protein metabolic…	binding;enzyme binding;phosphatase binding;protein binding;protein phosphatase binding	anaphase-promoting complex;cell part;centrosome;cullin-RING ubiquitin ligase complex;cytoplasm;cytoplasmic part;cytoskeletal part;cytosol;intracellular membrane-bounded organelle;intracellular non-membrane-bounded organelle;intracellular organelle;intracellular organelle part;intracellular part;macromolecular complex;membrane-bounded organelle;microtubule organizing center;non-membrane-bounded or…			0.657986	0.566907	0.172647	1.45334	A2A6Q5	A2A6Q5	CDC27_MOUSE	Cdc27	Cell division cycle protein 27 homolog	ENSG00000004897	ENST00000066544;ENST00000526866;ENST00000527547;ENST00000531206;ENST00000532893;ENST00000533415;ENST00000570740;ENST00000570818;ENST00000571643;ENST00000573502;ENST00000573550;ENST00000574304;ENST00000575483;ENST00000576484	ENSP00000066544;ENSP00000432105;ENSP00000432211;ENSP00000434614;ENSP00000437339;ENSP00000458904;ENSP00000459307;ENSP00000460061;ENSP00000460132;ENSP00000460279;ENSP00000460424;ENSP00000460454;ENSP00000460830;ENSP00000466424
1.1915	0.727632	1.08492	0.899779	0.134283	0.689476	0.168418	0.0132179	0.325006									0.760123	0.495626	0.405632	1.65272	A2A6T1	A2A6T1	CDR2L_MOUSE	Cdr2l	Cerebellar degeneration-related protein 2-like	ENSG00000109089	ENST00000337231	ENSP00000336587
-1.59927	-1.73976	-2.24475	-3.32576	-3.54981	-1.73765	-3.90404	-2.35146	-2.69747		Synthesis of bile acids and bile salts		cellular process;cellular response to chemical stimulus;cellular response to cholesterol;cellular response to lipid;cellular response to organic substance;cellular response to stimulus;establishment of localization;lipid transport;organic substance transport;response to chemical stimulus;response to cholesterol;response to lipid;response to organic substance;response to stimulus;transport	binding;cholesterol binding;lipid binding;steroid binding;sterol binding	autophagic vacuole;cell part;cytoplasmic part;cytosol;endoplasmic reticulum part;intracellular membrane-bounded organelle;intracellular organelle;intracellular organelle part;intracellular part;membrane;membrane-bounded organelle;organelle;organelle part;perinuclear endoplasmic reticulum;plasma membrane;vacuole			0.0527163	0.975531	0.113249	0.153152	A2A716	A2A716	A2A716_MOUSE	Osbpl7	Oxysterol-binding protein	ENSG00000006025	ENST00000007414;ENST00000392507;ENST00000578461;ENST00000579728;ENST00000613735	ENSP00000007414;ENSP00000376295;ENSP00000463599;ENSP00000464624;ENSP00000479827
-1.23248	-1.31875	-1.98637	-1.15247	-1.36235	-1.48956	-0.425864	-1.07461	-1.22567	HALLMARK_APICAL_JUNCTION;HALLMARK_MYOGENESIS;HALLMARK_P53_PATHWAY	Assembly of collagen fibrils and other multimeric structures;Laminin interactions;Syndecan interactions;Type I hemidesmosome assembly	WP_ALPHA_6_BETA_4_SIGNALING_PATHWAY;WP_ARRHYTHMOGENIC_RIGHT_VENTRICULAR_CARDIOMYOPATHY;WP_CONGENITAL_GENERALIZED_LIPODYSTROPHY;WP_FOCAL_ADHESION;WP_FOCAL_ADHESION_PI3KAKTMTORSIGNALING_PATHWAY;WP_HIPPOMERLIN_SIGNALING_DYSREGULATION;WP_INTEGRINMEDIATED_CELL_ADHESION;WP_MALIGNANT_PLEURAL_MESOTHELIOMA;WP_MECHANOREGULATION_AND_PATHOLOGY_OF_YAPTAZ_VIA_HIPPO_AND_NONHIPPO_MECHANISMS;WP_NEPHROTIC_SYNDROME…	anatomical structure development;autophagy;biological adhesion;biological regulation;catabolic process;cell adhesion;cell differentiation;cell junction assembly;cell junction organization;cell motility;cell projection assembly;cell projection organization;cell surface receptor linked signaling pathway;cell-matrix adhesion;cell-substrate adhesion;cell-substrate junction assembly;cellular catabolic…	binding;G-protein-coupled receptor binding;protein binding;receptor activity;receptor binding	basal plasma membrane;basement membrane;cell junction;cell leading edge;cell part;cell surface;cell-substrate junction;extracellular matrix part;extracellular membrane-bounded organelle;extracellular organelle;extracellular region part;extracellular vesicular exosome;hemidesmosome;integrin complex;macromolecular complex;membrane;membrane part;membrane-bounded organelle;membrane-bounded vesicle;or…			0.739415	0.508598	-0.426077	-1.61218	A2A863	A2A863	ITB4_MOUSE	Itgb4	Integrin beta-4	ENSG00000132470	ENST00000200181;ENST00000449880;ENST00000450894;ENST00000578318;ENST00000579662;ENST00000582629;ENST00000583327;ENST00000584939	ENSP00000200181;ENSP00000400217;ENSP00000405536;ENSP00000462494;ENSP00000463651;ENSP00000463788;ENSP00000464259;ENSP00000464473
-1.85839	-2.18572	-1.37405	-1.58527	-1.17491	-1.15593	-2.84092	-1.4396	-2.26998				biological regulation;biosynthetic process;cellular biosynthetic process;cellular macromolecule biosynthetic process;cellular macromolecule metabolic process;cellular metabolic process;cellular nitrogen compound metabolic process;cellular process;macromolecule biosynthetic process;macromolecule metabolic process;metabolic process;nitrogen compound metabolic process;nucleic acid metabolic process;…	binding;DNA binding;nucleic acid binding	cell part;cytoplasm;intracellular membrane-bounded organelle;intracellular organelle;intracellular part;membrane-bounded organelle;nucleus;organelle			0.955349	0.394592	0.87813	2.04091	A2A891	Q80Y50;A2A891	CMTA1_MOUSE	Camta1	Calmodulin-binding transcription activator 1	ENSG00000171735	ENST00000303635;ENST00000461311;ENST00000467404;ENST00000473578;ENST00000476864;ENST00000482934;ENST00000486138;ENST00000490905;ENST00000495233;ENST00000557126	ENSP00000306522;ENSP00000450530;ENSP00000451388;ENSP00000451443;ENSP00000451510;ENSP00000451720;ENSP00000452024;ENSP00000452184;ENSP00000452319;ENSP00000452505
-0.248948	-0.357988	-0.162149	0.207599	0.164126	-0.0322871	0.380589	0.189116	0.605036		Receptor-type tyrosine-protein phosphatases;Synaptic adhesion-like molecules	WP_BRAINDERIVED_NEUROTROPHIC_FACTOR_BDNF_SIGNALING_PATHWAY;WP_INSULIN_SIGNALING	biological adhesion;biological regulation;cell adhesion;cell migration;cell motility;cell surface receptor linked signaling pathway;cellular component movement;cellular macromolecule metabolic process;cellular metabolic process;cellular process;cellular protein metabolic process;cellular response to stimulus;dephosphorylation;enzyme linked receptor protein signaling pathway;locomotion;macromolecu…	binding;carbohydrate binding;catalytic activity;glycosaminoglycan binding;heparin binding;hydrolase activity;hydrolase activity, acting on ester bonds;molecular transducer activity;pattern binding;phosphatase activity;phosphoprotein phosphatase activity;phosphoric ester hydrolase activity;polysaccharide binding;protein tyrosine phosphatase activity;receptor activity;signal transducer activity;sig…	cell part;extracellular membrane-bounded organelle;extracellular organelle;extracellular region part;extracellular vesicular exosome;integral to membrane;integral to plasma membrane;intrinsic to membrane;intrinsic to plasma membrane;membrane part;membrane-bounded organelle;membrane-bounded vesicle;organelle;plasma membrane part;vesicle			0.922299	0.411524	-0.278434	-1.97421	A2A8L5	Q64487;A2A8L5	PTPRF_MOUSE	Ptprf	Receptor-type tyrosine-protein phosphatase F	ENSG00000142949	ENST00000359947;ENST00000372407;ENST00000412568;ENST00000414879;ENST00000429895;ENST00000437607;ENST00000438120;ENST00000617451	ENSP00000353030;ENSP00000361484;ENSP00000391764;ENSP00000398822;ENSP00000408952;ENSP00000413306;ENSP00000416343;ENSP00000483557
0.0872765	0.0945497	0.393185	-0.114385	-2.36564	-0.104334	0.191849	0.109074	0.516735			WP_TGFBETA_RECEPTOR_SIGNALING;WP_TGFBETA_RECEPTOR_SIGNALING_IN_SKELETAL_DYSPLASIAS;WP_TGFBETA_SIGNALING_PATHWAY	biological regulation;cell surface receptor linked signaling pathway;cellular component assembly;cellular component assembly at cellular level;cellular component organization;cellular component organization at cellular level;cellular component organization or biogenesis;cellular component organization or biogenesis at cellular level;cellular macromolecular complex assembly;cellular macromolecular…	1-phosphatidylinositol binding;binding;catalytic activity;cation binding;hydrolase activity;ion binding;lipid binding;metal ion binding;peptidase activity;peptidase activity, acting on L-amino acid peptides;phosphatidylinositol binding;phospholipid binding;serine hydrolase activity;serine-type peptidase activity	cell part;cytoplasmic part;early endosome;early endosome membrane;endosomal part;endosome;endosome membrane;intracellular membrane-bounded organelle;intracellular organelle;intracellular organelle part;intracellular part;membrane;membrane-bounded organelle;organelle;organelle membrane;organelle part			0.675559	0.560416	-1.13401	-1.48757	A2A8R0	A2A8R0	A2A8R0_MOUSE	Zfyve9	Zinc finger FYVE domain-containing protein	ENSG00000157077	ENST00000287727;ENST00000357206;ENST00000371591	ENSP00000287727;ENSP00000349737;ENSP00000360647
0.519053	0.764225	0.0160561	0.368872	0.442965	0.0195136	0.575665	0.733931	0.144769				ameboidal cell migration;cell migration;cell motility;cellular component movement;cellular process;establishment of localization;establishment of localization in cell;establishment of nucleus localization;establishment of organelle localization;fibroblast migration;locomotion;nuclear migration		cell part;integral to membrane;intracellular organelle part;intracellular part;intrinsic to membrane;membrane;membrane part;nuclear inner membrane;nuclear membrane;nuclear part;organelle inner membrane;organelle membrane;organelle part			0.401176	0.760669	-0.207671	-0.947511	A2A8U2	A2A8U2	TM201_MOUSE	Tmem201	Transmembrane protein 201	ENSG00000188807	ENST00000340305;ENST00000340381;ENST00000416541;ENST00000508400	ENSP00000344503;ENSP00000344772;ENSP00000393626;ENSP00000423430
0.775599	0.290181	0.783123	0.801678	0.0944433	0.731889	0.564746	0.371823	0.641883		Synthesis of bile acids and bile salts		establishment of localization;lipid transport;organic substance transport;transport	binding;lipid binding	cell part;cytoplasm;cytoplasmic part;endosomal part;endosome membrane;Golgi apparatus;intracellular membrane-bounded organelle;intracellular organelle;intracellular organelle part;intracellular part;late endosome membrane;membrane;membrane-bounded organelle;organelle;organelle membrane;organelle part			0.0231023	0.989305	0.0165194	0.0691419	A2A8Z1	A2A8Z1	OSBL9_MOUSE	Osbpl9	Oxysterol-binding protein-related protein 9	ENSG00000117859	ENST00000361556;ENST00000371714;ENST00000428468;ENST00000435274;ENST00000447887;ENST00000453295;ENST00000462759;ENST00000481937;ENST00000486942;ENST00000489990;ENST00000495776;ENST00000526917;ENST00000527631;ENST00000528603;ENST00000531061;ENST00000531828;ENST00000532975;ENST00000533884;ENST00000534040;ENST00000625138	ENSP00000354970;ENSP00000360779;ENSP00000390113;ENSP00000407168;ENSP00000412733;ENSP00000413263;ENSP00000431274;ENSP00000431980;ENSP00000432409;ENSP00000432801;ENSP00000433083;ENSP00000433279;ENSP00000433291;ENSP00000434798;ENSP00000435129;ENSP00000435247;ENSP00000435264;ENSP00000435429;ENSP00000435627;ENSP00000485521
-0.686031	-0.635908	-0.736937	-0.954658	-0.666878	-0.900222	-0.448844	-0.285564	-0.0604362				anatomical structure development;anatomical structure morphogenesis;axonogenesis;cell part morphogenesis;cell projection morphogenesis;cell projection organization;cellular component morphogenesis;cellular component organization;cellular component organization at cellular level;cellular component organization or biogenesis;cellular component organization or biogenesis at cellular level;cellular d…		cell part;cytoplasmic part;extracellular membrane-bounded organelle;extracellular organelle;extracellular region part;extracellular vesicular exosome;intracellular membrane-bounded organelle;intracellular organelle;intracellular part;membrane-bounded organelle;membrane-bounded vesicle;microbody;organelle;peroxisome;vesicle			1.80084	0.161428	-0.575638	-4.02352	A2A9C3	A2A9C3	SZT2_MOUSE	Szt2	KICSTOR complex protein SZT2	ENSG00000198198	ENST00000372450;ENST00000406439;ENST00000562955	ENSP00000361528;ENSP00000386070;ENSP00000457168
-0.821327	-1.11821	-0.688055	-0.345991	-1.75027	-0.819727	-0.513984	-1.47579	-0.769032									0.0352508	0.984606	-0.0523915	-0.104183	A2AAE1	A2AAE1	BLTP1_MOUSE	Bltp1	Bridge-like lipid transfer protein family member 1
0.826582	0.208782	0.204029	0.0709248	-0.415952	0.0935664	-0.158958	-0.535905	-0.391732				adipose tissue development;anatomical structure development;biological regulation;bone development;cell differentiation;cellular component assembly;cellular component disassembly;cellular component disassembly at cellular level;cellular component organization;cellular component organization at cellular level;cellular component organization or biogenesis;cellular component organization or biogenes…	binding;lipid binding;phosphatidylinositol binding;phosphatidylinositol-3,5-bisphosphate binding;phosphatidylinositol-3-phosphate binding;phosphatidylinositol-4-phosphate binding;phosphatidylinositol-5-phosphate binding;phospholipid binding;protein binding;protein domain specific binding;SH2 domain binding	cell junction;cell part;cell projection;cytoplasm;cytoskeletal part;intracellular non-membrane-bounded organelle;intracellular organelle;intracellular organelle part;intracellular part;macromolecular complex;non-membrane-bounded organelle;organelle;organelle part;podosome;protein complex			0.629316	0.591153	0.278378	1.3975	A2AAY5	A2AAY5	SPD2B_MOUSE	Sh3pxd2b	SH3 and PX domain-containing protein 2B	ENSG00000174705	ENST00000311601;ENST00000518522;ENST00000519643	ENSP00000309714;ENSP00000428076;ENSP00000430890
-1.05186	-1.22582	-0.732133	-1.49677	-2.01875	-1.37544	-1.0835	-1.3701	-0.863793	HALLMARK_MITOTIC_SPINDLE	Rho GTPase cycle		biological regulation;cellular component organization;cellular component organization or biogenesis;cellular membrane organization;cellular process;cellular response to stimulus;endocytosis;establishment of localization;membrane invagination;membrane organization;positive regulation of catalytic activity;positive regulation of GTPase activity;positive regulation of hydrolase activity;positive reg…	binding;enzyme activator activity;enzyme regulator activity;GTPase activator activity;GTPase regulator activity;nucleoside-triphosphatase regulator activity;protein binding;protein domain specific binding;SH3 domain binding	cell part;cytoplasm;intracellular;intracellular part;membrane			1.00089	0.372409	-0.524523	-2.13367	A2AB59	A2AB59	RHG27_MOUSE	Arhgap27	Rho GTPase-activating protein 27	ENSG00000159314;ENSG00000276836;ENSG00000276907;ENSG00000159314	ENST00000290470;ENST00000376922;ENST00000428638;ENST00000528273;ENST00000610792;ENST00000611188;ENST00000612916;ENST00000616021;ENST00000524404;ENST00000528384;ENST00000528677;ENST00000532038;ENST00000532891	ENSP00000290470;ENSP00000366121;ENSP00000403323;ENSP00000436137;ENSP00000477741;ENSP00000478738;ENSP00000480582;ENSP00000481302;ENSP00000431591;ENSP00000431722;ENSP00000432762;ENSP00000433942;ENSP00000437100
-0.154922	0.0838151	-0.84183	-0.882993	-0.48333	-0.564139	-0.36049	-0.616216	-0.0755711		Generic Transcription Pathway;PPARA activates gene expression;Transcriptional regulation of white adipocyte differentiation	WP_IMMUNE_RESPONSE_TO_TUBERCULOSIS;WP_VITAMIN_D_IN_INFLAMMATORY_DISEASES	androgen receptor signaling pathway;biological regulation;biosynthetic process;cellular biosynthetic process;cellular macromolecule metabolic process;cellular metabolic process;cellular nitrogen compound metabolic process;cellular process;cellular response to stimulus;developmental process;gene expression;intracellular receptor mediated signaling pathway;macromolecule metabolic process;metabolic …	binding;hormone receptor binding;ligand-dependent nuclear receptor transcription coactivator activity;nuclear hormone receptor binding;protein binding;protein binding transcription factor activity;receptor activity;receptor binding;RNA polymerase II transcription cofactor activity;RNA polymerase II transcription factor binding transcription factor activity;thyroid hormone receptor binding;transcr…	cell part;intracellular membrane-bounded organelle;intracellular organelle;intracellular organelle part;intracellular part;macromolecular complex;mediator complex;membrane;membrane-bounded organelle;nuclear part;nucleoplasm;nucleoplasm part;nucleus;organelle;organelle part;protein complex			0.670259	0.562017	-0.292728	-1.47725	A2ABV5	A2ABV5	MED14_MOUSE	Med14	Mediator of RNA polymerase II transcription subunit 14	ENSG00000180182	ENST00000324817;ENST00000416199;ENST00000433003	ENSP00000323720;ENSP00000392586;ENSP00000411357
-2.43141	-1.70197	-1.82257	-1.50328	-2.92561	-2.10643	-1.48803	-2.94895	-1.45625				cellular macromolecule metabolic process;cellular metabolic process;cellular nitrogen compound metabolic process;cellular process;macromolecule metabolic process;metabolic process;mRNA metabolic process;mRNA processing;nitrogen compound metabolic process;nuclear mRNA splicing, via spliceosome;nucleic acid metabolic process;nucleobase-containing compound metabolic process;primary metabolic process…	adenyl nucleotide binding;adenyl ribonucleotide binding;ATP binding;ATPase activity;ATPase activity, coupled;ATP-dependent helicase activity;ATP-dependent RNA helicase activity;binding;catalytic activity;helicase activity;hydrolase activity;hydrolase activity, acting on acid anhydrides;hydrolase activity, acting on acid anhydrides, in phosphorus-containing anhydrides;nucleic acid binding;nucleosi…	catalytic step 2 spliceosome;cell part;cytoplasm;intracellular organelle part;intracellular part;macromolecular complex;nuclear part;organelle part;ribonucleoprotein complex;spliceosomal complex			0.121691	0.947437	-0.214028	-0.333324	A2ACQ1	A2ACQ1	A2ACQ1_MOUSE	Dhx35	RNA helicase	ENSG00000101452	ENST00000252011;ENST00000373323;ENST00000373325;ENST00000449559;ENST00000484417	ENSP00000252011;ENSP00000362420;ENSP00000362422;ENSP00000397997;ENSP00000432603
-2.52991	-2.42451	-2.40722	-3.14612	-2.63031	-2.46246	-2.20666	-3.62307	-2.23579				cellular macromolecule metabolic process;cellular metabolic process;cellular nitrogen compound metabolic process;cellular process;macromolecule metabolic process;macromolecule modification;metabolic process;ncRNA metabolic process;ncRNA processing;nitrogen compound metabolic process;nucleic acid metabolic process;nucleobase-containing compound metabolic process;primary metabolic process;pseudouri…	binding;catalytic activity;intramolecular transferase activity;isomerase activity;nucleic acid binding;pseudouridine synthase activity;RNA binding	cell part;intracellular membrane-bounded organelle;intracellular organelle;intracellular part;membrane-bounded organelle;organelle			0.0384175	0.983873	-0.0577925	-0.113181	A2ADA5	A2ADA5	PUSL1_MOUSE	Pusl1	tRNA pseudouridine synthase-like 1	ENSG00000169972	ENST00000379031;ENST00000467712	ENSP00000368318;ENSP00000462968
0.341987	-0.507568	0.785714	0.543193	-0.694454	0.866118	0.586056	0.262682	1.10082					aspartic-type endopeptidase activity;aspartic-type peptidase activity;catalytic activity;endopeptidase activity;hydrolase activity;peptidase activity;peptidase activity, acting on L-amino acid peptides	cell part;cytoplasm;intracellular organelle part;intracellular part;nuclear part;nucleoplasm;organelle part			0.314892	0.829307	-0.411567	-0.769926	A2ADY9	A2ADY9	DDI2_MOUSE	Ddi2	Protein DDI1 homolog 2	ENSG00000197312	ENST00000320153;ENST00000480945;ENST00000483899	ENSP00000417748;ENSP00000448878;ENSP00000449475
1.25964	1.69736	1.82749	1.79478	1.33401	2.09758	2.45591	2.90419	2.87154		Factors involved in megakaryocyte development and platelet production		biological regulation;blood coagulation;cellular process;cellular response to stimulus;coagulation;hemostasis;intracellular signal transduction;multicellular organismal process;regulation of biological process;regulation of biological quality;regulation of body fluid levels;regulation of cellular process;response to stimulus;signal transduction;small GTPase mediated signal transduction	enzyme regulator activity;GTPase regulator activity;guanyl-nucleotide exchange factor activity;nucleoside-triphosphatase regulator activity;Ras guanyl-nucleotide exchange factor activity;Rho guanyl-nucleotide exchange factor activity;small GTPase regulator activity	cell part;cytoplasmic part;cytosol;intracellular part			1.71275	0.182334	-1.00176	-3.7836	A2AF47	A2AF47	DOC11_MOUSE	Dock11	Dedicator of cytokinesis protein 11	ENSG00000147251	ENST00000276202;ENST00000276204	ENSP00000276202;ENSP00000276204
-0.429292	-1.13057	-1.34666	0.203563	-2.62413	-2.20273	0.844081	-2.11047	-3.60223				biological regulation;positive regulation of biological process;positive regulation of cellular component organization;positive regulation of cellular process;positive regulation of synapse structural plasticity;regulation of biological process;regulation of cellular component organization;regulation of cellular process;regulation of synapse organization;regulation of synapse structural plasticity	binding;lipid binding;phosphatidylinositol binding;phosphatidylinositol-4,5-bisphosphate binding;phospholipid binding	cell part;cell projection;cell projection part;cytoskeleton;dendritic spine;intracellular non-membrane-bounded organelle;intracellular organelle;intracellular part;neuron projection;neuron spine;non-membrane-bounded organelle;organelle			0.0172329	0.993359	0.0817765	0.0519001	A2AFR3	A2AFR3	FRPD4_MOUSE	Frmpd4	FERM and PDZ domain-containing protein 4	ENSG00000169933	ENST00000380682;ENST00000616992	ENSP00000370057;ENSP00000482182
1.30965	0.352698	1.47406	1.25832	0.387187	1.40402	-0.389862	-0.454304	-0.0283318				cellular component organization;cellular component organization at cellular level;cellular component organization or biogenesis;cellular component organization or biogenesis at cellular level;cellular process;cytoskeleton organization;microtubule cytoskeleton organization;microtubule-based process;organelle organization	structural molecule activity	cell part;cytoplasm;cytoskeletal part;cytoskeleton;intracellular non-membrane-bounded organelle;intracellular organelle;intracellular organelle part;intracellular part;macromolecular complex;microtubule;microtubule cytoskeleton;non-membrane-bounded organelle;organelle;organelle part;protein complex			1.71893	0.184574	1.30734	3.80013	A2AG50	A2AG50	MA7D2_MOUSE	Map7d2	MAP7 domain-containing protein 2	ENSG00000184368	ENST00000379643;ENST00000379651;ENST00000443379;ENST00000452324	ENSP00000368964;ENSP00000368972;ENSP00000388239;ENSP00000413301
-0.587352	0.206681	-0.313699	-0.0377493	0.0844479	0.0140691	-0.61117	-2.94396	-3.06002		Ion homeostasis;Stimuli-sensing channels	WP_ALZHEIMERS_DISEASE;WP_ALZHEIMERS_DISEASE_AND_MIRNA_EFFECTS;WP_CALCIUM_REGULATION_IN_CARDIAC_CELLS;WP_CELLTYPE_DEPENDENT_SELECTIVITY_OF_CCK2R_SIGNALING;WP_MFAP5MEDIATED_OVARIAN_CANCER_CELL_MOTILITY_AND_INVASIVENESS;WP_MYOMETRIAL_RELAXATION_AND_CONTRACTION_PATHWAYS;WP_PKCGAMMA_CALCIUM_SIGNALING_PATHWAY_IN_ATAXIA	biological regulation;calcium ion homeostasis;calcium ion transmembrane transport;calcium ion transport;cation homeostasis;cation transport;cellular calcium ion homeostasis;cellular cation homeostasis;cellular chemical homeostasis;cellular component assembly;cellular component organization;cellular component organization or biogenesis;cellular divalent inorganic cation homeostasis;cellular homeos…	binding;calcium channel activity;calcium ion binding;calcium-induced calcium release activity;calcium-release channel activity;cation binding;cation channel activity;cation transmembrane transporter activity;channel activity;gated channel activity;intracellular ligand-gated calcium channel activity;intracellular ligand-gated ion channel activity;ion binding;ion channel activity;ion transmembrane …	cell part;cytoplasmic part;endoplasmic reticulum membrane;endoplasmic reticulum part;integral to membrane;intracellular organelle part;intracellular part;intrinsic to membrane;junctional membrane complex;macromolecular complex;membrane;membrane part;organelle membrane;organelle part;perinuclear region of cytoplasm;protein complex;sarcoplasmic reticulum membrane			1.30576	0.277115	2.22531	2.7871	A2AGL3	A2AGL3	RYR3_MOUSE	Ryr3	Ryanodine receptor 3	ENSG00000198838	ENST00000389232;ENST00000415757;ENST00000622037	ENSP00000373884;ENSP00000399610;ENSP00000483166
1.92147	1.71643	2.11065	2.16604	1.5479	2.12104	2.76361	3.01662	3.06894	HALLMARK_MITOTIC_SPINDLE	Amplification of signal from unattached kinetochores via a MAD2 inhibitory signal;Anchoring of the basal body to the plasma membrane;AURKA Activation by TPX2;Loss of Nlp from mitotic centrosomes;Loss of proteins required for interphase microtubule organization from the centrosome;Mitotic Prometaphase;Recruitment of mitotic centrosome proteins and complexes;Recruitment of NuMA to mitotic centrosom…		biological regulation;cell cycle;cell cycle phase;cell cycle process;cell division;cellular component organization;cellular component organization at cellular level;cellular component organization or biogenesis;cellular component organization or biogenesis at cellular level;cellular process;cellular response to stimulus;centrosome organization;cytoskeleton organization;establishment of localizati…		cell part;centrosome;cytoplasmic part;cytoskeletal part;cytosol;intracellular non-membrane-bounded organelle;intracellular organelle;intracellular organelle part;intracellular part;macromolecular complex;membrane;microtubule organizing center;non-membrane-bounded organelle;organelle;organelle part;protein complex;spindle pole			1.98662	0.14142	-1.00473	-4.56332	A2AGT5	A2AGT5	CKAP5_MOUSE	Ckap5	Cytoskeleton-associated protein 5	ENSG00000175216	ENST00000312055;ENST00000354558;ENST00000525896;ENST00000526496;ENST00000526876;ENST00000527333;ENST00000529230	ENSP00000310227;ENSP00000346566;ENSP00000431509;ENSP00000432768;ENSP00000434523;ENSP00000436052;ENSP00000436769
-1.21762	-0.906661	-1.39347	-1.30417	-2.26146	-1.22757	-2.94916	-0.721439	-0.951889		Macroautophagy	WP_ALZHEIMERS_DISEASE;WP_ALZHEIMERS_DISEASE_AND_MIRNA_EFFECTS;WP_AUTOPHAGY;WP_CLOCKCONTROLLED_AUTOPHAGY_IN_BONE_METABOLISM;WP_NANOPARTICLE_TRIGGERED_AUTOPHAGIC_CELL_DEATH;WP_SARSCOV2_REPLICATION_ORGANELLE_FORMATION	anatomical structure development;autophagy;biological regulation;catabolic process;cell differentiation;cellular catabolic process;cellular developmental process;cellular metabolic process;cellular process;developmental process;metabolic process;negative regulation of apoptosis;negative regulation of biological process;negative regulation of cell death;negative regulation of cell proliferation;ne…	binding;enzyme binding;protein binding;ubiquitin protein ligase binding	autophagic vacuole;axoneme;cell part;cell projection part;cytoplasm;cytoplasmic membrane-bounded vesicle;cytoplasmic part;cytoplasmic vesicle;cytosol;endocytic vesicle;intracellular membrane-bounded organelle;intracellular organelle;intracellular organelle part;intracellular part;membrane;membrane-bounded organelle;membrane-bounded vesicle;mitochondrial membrane;mitochondrial outer membrane;mitoc…			0.0243589	0.987629	-0.0569053	-0.0728063	A2AH22	A2AH22	AMRA1_MOUSE	Ambra1	Activating molecule in BECN1-regulated autophagy protein 1	ENSG00000110497	ENST00000314845;ENST00000458649;ENST00000526545;ENST00000526606;ENST00000528950;ENST00000533727;ENST00000534300	ENSP00000318313;ENSP00000415327;ENSP00000431486;ENSP00000431926;ENSP00000433372;ENSP00000433945;ENSP00000434895
-0.995553	-1.82855	-0.417861	-0.400331	-1.43079	-0.54037	-0.842191	-1.02617	-0.36454				biological regulation;cell projection organization;cellular component organization;cellular component organization at cellular level;cellular component organization or biogenesis;cellular component organization or biogenesis at cellular level;cellular process;cytoskeleton organization;neuron projection development;organelle organization;regulation of anatomical structure morphogenesis;regulation …	binding;calmodulin binding;cytoskeletal protein binding;microtubule binding;protein binding;spectrin binding;tubulin binding	cell part;cytoplasm;cytoskeletal part;intracellular organelle part;intracellular part;macromolecular complex;microtubule;organelle part;protein complex			0.0415983	0.983122	-0.0461974	-0.122164	A2AHC3	A2AHC3	CAMP1_MOUSE	Camsap1	Calmodulin-regulated spectrin-associated protein 1	ENSG00000130559	ENST00000312405;ENST00000389532;ENST00000409386	ENSP00000312463;ENSP00000374183;ENSP00000386420
-1.34406	-0.368146	-0.901176	-1.39297	-1.27583	-1.23887	-0.020833	0.338429	0.257919		Stimuli-sensing channels		cellular process;establishment of localization;ion transmembrane transport;ion transport;transmembrane transport;transport	lipid transporter activity;phospholipid scramblase activity;phospholipid transporter activity;substrate-specific transporter activity;transporter activity	cell part;integral to membrane;intrinsic to membrane;membrane;membrane part;plasma membrane	+	green_red	3.64509	0.0163636	-1.49439	-12.6277	A2AHL1	A2AHL1	ANO3_MOUSE	Ano3	Anoctamin-3	ENSG00000134343	ENST00000256737;ENST00000525139;ENST00000531568;ENST00000531646	ENSP00000256737;ENSP00000432394;ENSP00000432576;ENSP00000435275
-1.5426	-1.59728	-1.17404	-1.29125	-0.784215	-1.20825	-1.05516	-0.951136	-1.20848									0.0451528	0.981936	-0.0229789	-0.13214	A2AIV2	A2AIV2	VIR_MOUSE	Virma	Protein virilizer homolog
0.29094	0.966976	0.366703	-0.0943727	-0.198603	-0.0278506	0.668754	0.221458	0.46795		Defective MAN1B1 causes MRT15;ER Quality Control Compartment (ERQC)		carbohydrate metabolic process;catabolic process;cellular carbohydrate metabolic process;cellular catabolic process;cellular macromolecule catabolic process;cellular macromolecule metabolic process;cellular metabolic process;cellular process;cellular protein metabolic process;ER-associated protein catabolic process;glycosylation;macromolecule catabolic process;macromolecule glycosylation;macromol…	binding;calcium ion binding;catalytic activity;cation binding;hydrolase activity;hydrolase activity, acting on glycosyl bonds;hydrolase activity, hydrolyzing O-glycosyl compounds;ion binding;mannosidase activity;mannosyl-oligosaccharide 1,2-alpha-mannosidase activity;mannosyl-oligosaccharide mannosidase activity;metal ion binding	cell part;cytoplasmic part;endoplasmic reticulum;endoplasmic reticulum membrane;endoplasmic reticulum part;endoplasmic reticulum quality control compartment;integral to membrane;intracellular membrane-bounded organelle;intracellular organelle;intracellular organelle part;intracellular part;intrinsic to membrane;membrane;membrane part;membrane-bounded organelle;organelle;organelle membrane;organel…			1.80641	0.15884	-0.559663	-4.03903	A2AJ15	A2AJ15	MA1B1_MOUSE	Man1b1	Endoplasmic reticulum mannosyl-oligosaccharide 1,2-alpha-mannosidase	ENSG00000177239	ENST00000371587;ENST00000371589;ENST00000475449;ENST00000535144;ENST00000542372;ENST00000544448;ENST00000545539;ENST00000550113	ENSP00000360645;ENSP00000440314;ENSP00000441398;ENSP00000444189;ENSP00000444966;ENSP00000448658;ENSP00000450147;ENSP00000483132
0.661705	0.93005	0.798378	1.35558	1.00734	1.43837	1.53207	1.86193	1.87039				biological regulation;biosynthetic process;cellular biosynthetic process;cellular macromolecule biosynthetic process;cellular macromolecule metabolic process;cellular metabolic process;cellular nitrogen compound metabolic process;cellular process;macromolecule biosynthetic process;macromolecule metabolic process;metabolic process;nitrogen compound metabolic process;nucleic acid metabolic process;…	binding;core promoter proximal region DNA binding;core promoter proximal region sequence-specific DNA binding;DNA binding;nucleic acid binding;nucleic acid binding transcription factor activity;regulatory region DNA binding;regulatory region nucleic acid binding;RNA polymerase II core promoter proximal region sequence-specific DNA binding;RNA polymerase II core promoter proximal region sequence-s…	cell part;cytoplasm;intracellular membrane-bounded organelle;intracellular organelle;intracellular part;membrane;membrane-bounded organelle;nucleus;organelle			1.3216	0.273619	-0.4877	-2.82292	A2AJ72	A2AJ72	A2AJ72_MOUSE	Fubp3	Far upstream element (FUSE) binding protein 3	ENSG00000107164	ENST00000319725	ENSP00000318177
-2.48918	-1.74319	-2.53285	-1.78159	-3.36353	-1.71574	-1.73682	-1.80749	-2.209		Glycerophospholipid catabolism		developmental process;lipid metabolic process;metabolic process;primary metabolic process	carboxylic ester hydrolase activity;catalytic activity;hydrolase activity;hydrolase activity, acting on ester bonds;lipase activity;lysophospholipase activity;phospholipase activity	cell part;cytoplasmic part;endoplasmic reticulum;integral to membrane;intracellular membrane-bounded organelle;intracellular organelle;intracellular organelle part;intracellular part;intrinsic to membrane;lysosomal membrane;membrane;membrane part;membrane-bounded organelle;mitochondrial membrane;mitochondrial part;nuclear membrane;nuclear part;organelle;organelle membrane;organelle part;vacuolar …			0.263915	0.860799	-0.369186	-0.661229	A2AJ88	A2AJ88	PLPL7_MOUSE	Pnpla7	Patatin-like phospholipase domain-containing protein 7	ENSG00000130653	ENST00000277531;ENST00000406427;ENST00000491019	ENSP00000277531;ENSP00000384610;ENSP00000436165
0.858704	-0.196105	1.35955	0.632357	0.0849638	0.784313	0.409732	-0.436608	0.935888				cellular component organization;cellular component organization at cellular level;cellular component organization or biogenesis;cellular component organization or biogenesis at cellular level;cellular process;cytoskeleton organization;microtubule cytoskeleton organization;microtubule-based process;organelle organization	structural molecule activity	cell part;cytoplasm;cytoskeletal part;intracellular non-membrane-bounded organelle;intracellular organelle;intracellular organelle part;intracellular part;macromolecular complex;microtubule;non-membrane-bounded organelle;organelle;organelle part;protein complex;spindle			0.164254	0.919091	0.19754	0.436371	A2AJI0	A2AJI0	MA7D1_MOUSE	Map7d1	MAP7 domain-containing protein 1	ENSG00000116871	ENST00000316156;ENST00000373148;ENST00000373150;ENST00000373151;ENST00000429533;ENST00000530729;ENST00000530975	ENSP00000320228;ENSP00000362241;ENSP00000362243;ENSP00000362244;ENSP00000390091;ENSP00000435126;ENSP00000437046
-0.785946	-0.500659	-0.95762	-1.40576	-2.02135	-1.9422	-2.15851	-2.3186	-1.76853				carbohydrate metabolic process;cellular carbohydrate metabolic process;cellular macromolecule metabolic process;cellular metabolic process;cellular process;cellular protein metabolic process;glycosylation;macromolecule glycosylation;macromolecule metabolic process;macromolecule modification;metabolic process;peptidyl-amino acid modification;peptidyl-tryptophan modification;primary metabolic proce…	catalytic activity;mannosyltransferase activity;transferase activity;transferase activity, transferring glycosyl groups;transferase activity, transferring hexosyl groups	cell part;integral to membrane;intracellular organelle part;intracellular part;intrinsic to membrane;membrane;membrane part;nuclear inner membrane;nuclear membrane;nuclear part;organelle inner membrane;organelle membrane;organelle part			0.504811	0.68041	0.29211	1.15403	A2AJQ3	A2AJQ3	D19L4_MOUSE	Dpy19l4	Probable C-mannosyltransferase DPY19L4	ENSG00000156162	ENST00000414645;ENST00000519176;ENST00000519353;ENST00000520774;ENST00000521525;ENST00000522422;ENST00000522669;ENST00000523020	ENSP00000389630;ENSP00000428041;ENSP00000428762;ENSP00000429559;ENSP00000429711;ENSP00000429785;ENSP00000430162;ENSP00000430417
-0.756236	-0.728455	-0.791963	-1.23392	-1.5577	-1.2679	-1.78792	-1.09639	-1.69013						adherens junction;anchoring junction;cell junction;cell part;cell-substrate adherens junction;cell-substrate junction;focal adhesion;integral to membrane;intrinsic to membrane;membrane part			0.290082	0.847258	0.171645	0.717447	A2AKG8	A2AKG8	FOCAD_MOUSE	Focad	Focadhesin	ENSG00000188352	ENST00000338382;ENST00000380249;ENST00000603044;ENST00000603648;ENST00000603695;ENST00000604254;ENST00000605086	ENSP00000344307;ENSP00000369599;ENSP00000474563;ENSP00000474683;ENSP00000474915;ENSP00000475030;ENSP00000475075
1.4452	0.991063	1.27986	0.641323	0.540885	0.745846	0.107492	-0.190129	-0.654545	HALLMARK_HEME_METABOLISM;HALLMARK_XENOBIOTIC_METABOLISM	Rap1 signalling;RET signaling	WP_FRAGILE_X_SYNDROME;WP_SPLICING_FACTOR_NOVA_REGULATED_SYNAPTIC_PROTEINS;WP_THYROID_STIMULATING_HORMONE_TSH_SIGNALING_PATHWAY	biological regulation;cellular process;cellular response to stimulus;metabolic process;positive regulation of catalytic activity;positive regulation of GTPase activity;positive regulation of hydrolase activity;positive regulation of molecular function;regulation of biological process;regulation of catabolic process;regulation of catalytic activity;regulation of cellular catabolic process;regulati…	binding;catalytic activity;enzyme activator activity;enzyme binding;enzyme regulator activity;GTPase activator activity;GTPase activity;GTPase binding;GTPase regulator activity;hydrolase activity;hydrolase activity, acting on acid anhydrides;hydrolase activity, acting on acid anhydrides, in phosphorus-containing anhydrides;identical protein binding;nucleoside-triphosphatase activity;nucleoside-tr…	cell part;cytoplasmic part;cytosol;Golgi apparatus part;Golgi membrane;intracellular organelle part;intracellular part;membrane;organelle membrane;organelle part			1.74534	0.178362	0.888412	3.87124	A2ALS5	A2ALS5	RPGP1_MOUSE	Rap1gap	Rap1 GTPase-activating protein 1	ENSG00000076864	ENST00000290101;ENST00000317967;ENST00000374761;ENST00000374763;ENST00000374765;ENST00000447293;ENST00000471600;ENST00000495204;ENST00000542643	ENSP00000290101;ENSP00000315420;ENSP00000363893;ENSP00000363895;ENSP00000363897;ENSP00000392717;ENSP00000431364;ENSP00000434033;ENSP00000441661
-1.23416	-2.02534	-2.00343	-1.70083	-3.0823	-2.03863	-1.93487	-3.16639	-2.33072	HALLMARK_APICAL_JUNCTION;HALLMARK_APICAL_SURFACE;HALLMARK_MITOTIC_SPINDLE		WP_VEGFAVEGFR2_SIGNALING	anatomical structure development;anatomical structure morphogenesis;apical protein localization;asymmetric protein localization;biological regulation;brain development;camera-type eye development;camera-type eye morphogenesis;cation transport;cell junction maintenance;cell junction organization;cell migration;cell motility;cell-cell junction maintenance;cell-cell junction organization;cellular co…	actin binding;actin filament binding;beta-catenin binding;binding;cation channel activity;cation transmembrane transporter activity;channel activity;cytoskeletal protein binding;gated channel activity;ion channel activity;ion transmembrane transporter activity;ligand-gated channel activity;ligand-gated ion channel activity;ligand-gated sodium channel activity;passive transmembrane transporter act…	adherens junction;anchoring junction;apical plasma membrane;cell body;cell cortex;cell junction;cell part;cell-cell adherens junction;cell-cell junction;cytoplasmic part;cytoskeletal part;cytoskeleton;extracellular membrane-bounded organelle;extracellular organelle;extracellular region part;extracellular vesicular exosome;filamentous actin;intracellular non-membrane-bounded organelle;intracellula…			0.13599	0.940531	0.203405	0.368527	A2ALU4	Q9QXN0;A2ALU4;Q1W617	SHRM2_MOUSE	Shroom2	Protein Shroom2	ENSG00000146950	ENST00000380913;ENST00000418909;ENST00000452575	ENSP00000370299;ENSP00000406724;ENSP00000415229
1.92085	1.80816	2.03449	2.27088	1.37704	2.14027	1.92119	1.86225	2.26149		Antigen processing: Ubiquitination & Proteasome degradation;Neutrophil degranulation		cellular macromolecule metabolic process;cellular metabolic process;cellular process;cellular protein metabolic process;macromolecule metabolic process;macromolecule modification;metabolic process;primary metabolic process;protein metabolic process;protein modification by small protein conjugation;protein modification by small protein conjugation or removal;protein modification process;protein ub…	acid-amino acid ligase activity;binding;catalytic activity;cation binding;ion binding;ligase activity;ligase activity, forming carbon-nitrogen bonds;metal ion binding;small conjugating protein ligase activity;transition metal ion binding;ubiquitin-protein ligase activity;zinc ion binding	cell part;centrosome;cytoplasm;cytoplasmic part;cytoskeletal part;integral to membrane;intracellular non-membrane-bounded organelle;intracellular organelle;intracellular organelle part;intracellular part;intrinsic to membrane;membrane;membrane part;microtubule organizing center;non-membrane-bounded organelle;nuclear part;nucleoplasm;organelle;organelle part			0.100673	0.956959	-0.0855823	-0.280367	A2AN08	A2AN08	UBR4_MOUSE	Ubr4	E3 ubiquitin-protein ligase UBR4	ENSG00000127481	ENST00000375218;ENST00000375224;ENST00000375225;ENST00000375254;ENST00000417040;ENST00000425413	ENSP00000364366;ENSP00000364372;ENSP00000364373;ENSP00000364403;ENSP00000395313;ENSP00000404897
0.479853	1.38363	0.605268	-3.25517	-2.40602	0.133895	-0.57566	-2.18432	-2.63752									0.0119535	0.995705	-0.0432669	-0.036208	A2ANU7;A2AQA0	A2AU83;A2ANU7;A2AQA1;A2AQA0;Q9CXH3;A0A571BEN2	A2ANU7_MOUSE;A2AQA0_MOUSE	Zfp442;Zfp937	Zinc finger protein 937
0.848219	0.597852	0.302268	0.826591	-0.000273705	0.526476	0.858862	0.586679	0.577522		RHO GTPases Activate Formins	WP_EPITHELIAL_TO_MESENCHYMAL_TRANSITION_IN_COLORECTAL_CANCER	actin cytoskeleton organization;actin filament-based process;biological regulation;cellular component organization;cellular component organization at cellular level;cellular component organization or biogenesis;cellular component organization or biogenesis at cellular level;cellular process;cellular response to stimulus;cortical actin cytoskeleton organization;cortical cytoskeleton organization;c…		cell part;cytoplasmic part;cytosol;intracellular part			0.360036	0.792422	-0.223423	-0.863675	A2APV2	A2APV2	FMNL2_MOUSE	Fmnl2	Formin-like protein 2	ENSG00000157827	ENST00000288670;ENST00000475377	ENSP00000288670;ENSP00000418959
-1.21953	-1.03552	-1.46679	-3.08572	-3.32949	-2.23466	-2.55357	-2.55372	-2.71442		Interaction between L1 and Ankyrins;Phase 0 - rapid depolarisation	WP_DRAVET_SYNDROME;WP_RETT_SYNDROME_CAUSING_GENES	adult behavior;adult locomotory behavior;adult walking behavior;behavior;biological regulation;cation transport;cellular chemical homeostasis;cellular homeostasis;cellular ion homeostasis;cellular process;chemical homeostasis;establishment of localization;homeostatic process;ion homeostasis;ion transmembrane transport;ion transport;locomotory behavior;metal ion transport;monovalent inorganic cati…	cation channel activity;cation transmembrane transporter activity;channel activity;gated channel activity;ion channel activity;ion transmembrane transporter activity;passive transmembrane transporter activity;sodium channel activity;substrate-specific channel activity;substrate-specific transmembrane transporter activity;substrate-specific transporter activity;transmembrane transporter activity;t…	axon part;cation channel complex;cell body;cell junction;cell part;cell projection part;cell-cell contact zone;cell-cell junction;contractile fiber part;cytoplasmic part;initial segment;intercalated disc;intracellular part;ion channel complex;macromolecular complex;membrane;membrane part;neuronal cell body;node of Ranvier;organelle part;plasma membrane;plasma membrane part;protein complex;sodium …			NaN	1	0	NaN	A2APX8	A2APX8	SCN1A_MOUSE	Scn1a	Sodium channel protein type 1 subunit alpha	ENSG00000144285	ENST00000303395;ENST00000375405;ENST00000409050;ENST00000423058	ENSP00000303540;ENSP00000364554;ENSP00000386312;ENSP00000407030
-1.16586	-0.422989	-1.26836	-1.51454	-0.893996	-1.69348	-1.16258	-1.17712	-2.10516		Complex I biogenesis		cellular component assembly;cellular component assembly at cellular level;cellular component biogenesis;cellular component organization;cellular component organization at cellular level;cellular component organization or biogenesis;cellular component organization or biogenesis at cellular level;cellular macromolecular complex assembly;cellular macromolecular complex subunit organization;cellular …	catalytic activity;methyltransferase activity;transferase activity;transferase activity, transferring one-carbon groups	cell part;cytoplasmic part;extrinsic to membrane;extrinsic to mitochondrial inner membrane;extrinsic to organelle membrane;intracellular organelle part;intracellular part;membrane part;mitochondrial membrane part;mitochondrial part;organelle part			0.104226	0.956197	0.114278	0.289427	A2APY7	A2APY7	NDUF5_MOUSE	Ndufaf5	Arginine-hydroxylase NDUFAF5, mitochondrial	ENSG00000101247	ENST00000378081;ENST00000378106;ENST00000463598	ENSP00000367346;ENSP00000420497;ENSP00000437325
-1.72805	-1.52143	-1.07903	-1.02042	-1.412	-1.10735	-0.894742	-0.98006	-0.831255		E3 ubiquitin ligases ubiquitinate target proteins;Formation of RNA Pol II elongation complex;RNA Polymerase II Pre-transcription Events;RNA Polymerase II Transcription Elongation	WP_ENDODERM_DIFFERENTIATION	biological regulation;biosynthetic process;cell fate commitment;cell fate commitment involved in formation of primary germ layers;cell surface receptor linked signaling pathway;cellular biosynthetic process;cellular component organization;cellular component organization at cellular level;cellular component organization or biogenesis;cellular component organization or biogenesis at cellular level;…	binding;DNA binding;nucleic acid binding;single-stranded DNA binding;structure-specific DNA binding	Cdc73/Paf1 complex;cell part;intracellular membrane-bounded organelle;intracellular non-membrane-bounded organelle;intracellular organelle;intracellular organelle part;intracellular part;macromolecular complex;membrane-bounded organelle;non-membrane-bounded organelle;nuclear part;nucleolus;nucleoplasm part;nucleus;organelle;organelle part;protein complex;transcription elongation factor complex			1.03328	0.364247	-0.277906	-2.20029	A2AQ19	A2AQ19	RTF1_MOUSE	Rtf1	RNA polymerase-associated protein RTF1 homolog	ENSG00000137815	ENST00000389629;ENST00000560447	ENSP00000374280;ENSP00000452973
0.0515413	-0.94191	-0.165217	-0.719798	-3.36959	-0.925756	-0.849081	-1.0462	-1.02724									0.337645	0.813191	-0.697539	-0.817432	A2AQ25	A2AQ25	SKT_MOUSE	Skt	Sickle tail protein
1.2199	1.74426	1.43454	1.62703	1.14781	1.65252	1.89057	1.4529	1.50287				cellular macromolecule metabolic process;cellular metabolic process;cellular nitrogen compound metabolic process;cellular process;cellular protein metabolic process;macromolecule metabolic process;macromolecule modification;metabolic process;nitrogen compound metabolic process;nucleic acid metabolic process;nucleobase-containing compound metabolic process;peptidyl-amino acid modification;peptidyl…	binding;catalytic activity;cis-trans isomerase activity;cyclosporin A binding;drug binding;isomerase activity;peptide binding;peptidyl-prolyl cis-trans isomerase activity	cell part;cytoplasm;intracellular membrane-bounded organelle;intracellular organelle;intracellular organelle part;intracellular part;membrane-bounded organelle;nuclear body;nuclear matrix;nuclear part;nuclear speck;nucleoplasm;nucleoplasm part;nucleus;organelle;organelle part			0.259032	0.865256	-0.139663	-0.65063	A2AR02	A2AR02	PPIG_MOUSE	Ppig	Peptidyl-prolyl cis-trans isomerase G	ENSG00000138398	ENST00000260970;ENST00000409714;ENST00000414307;ENST00000417938;ENST00000418888;ENST00000433207;ENST00000448752;ENST00000462903	ENSP00000260970;ENSP00000386245;ENSP00000394202;ENSP00000402222;ENSP00000407083;ENSP00000408683;ENSP00000411643;ENSP00000435987
-2.04516	-2.10572	-2.16841	-2.43758	-2.83541	-2.28248	-1.72994	-1.65252	-2.60733		Synthesis of pyrophosphates in the cytosol		alcohol metabolic process;carbohydrate metabolic process;cellular carbohydrate metabolic process;cellular metabolic process;cellular process;inositol metabolic process;inositol phosphate metabolic process;metabolic process;organophosphate metabolic process;polyol metabolic process;primary metabolic process;small molecule metabolic process	acid phosphatase activity;adenyl nucleotide binding;adenyl ribonucleotide binding;ATP binding;binding;catalytic activity;diphosphoinositol-pentakisphosphate kinase activity;hydrolase activity;hydrolase activity, acting on ester bonds;inositol 1,3,4,5,6-pentakisphosphate kinase activity;inositol hexakisphosphate 1-kinase activity;inositol hexakisphosphate 3-kinase activity;inositol hexakisphosphat…	cell part;cytoplasm;cytoplasmic part;cytosol;intracellular organelle part;intracellular part;membrane;nuclear part;nucleoplasm;organelle part;plasma membrane			0.682557	0.553323	-0.521898	-1.50121	A2ARP1	A2ARP1	VIP1_MOUSE	Ppip5k1	Inositol hexakisphosphate and diphosphoinositol-pentakisphosphate kinase 1	ENSG00000168781	ENST00000334933;ENST00000348806;ENST00000360135;ENST00000360301;ENST00000381879;ENST00000381885;ENST00000396923;ENST00000417085;ENST00000420765;ENST00000427877;ENST00000429176;ENST00000431962;ENST00000437065;ENST00000439195;ENST00000453080	ENSP00000308773;ENSP00000334779;ENSP00000353253;ENSP00000353446;ENSP00000371303;ENSP00000371309;ENSP00000380129;ENSP00000387999;ENSP00000390657;ENSP00000400887;ENSP00000405106;ENSP00000405200;ENSP00000407704;ENSP00000410563;ENSP00000415349
3.03613	3.35574	2.66341	1.84636	1.88773	2.52905	1.26555	1.13052	1.49413			WP_VEGFAVEGFR2_SIGNALING	adipose tissue development;anatomical structure development;ATP metabolic process;calcium ion transmembrane transport;calcium ion transport;camera-type eye development;cation transport;cellular metabolic process;cellular nitrogen compound metabolic process;cellular process;cellular respiration;developmental process;divalent inorganic cation transport;divalent metal ion transport;energy derivation…	binding;calcium ion binding;cation binding;ion binding;metal ion binding	cell part;cytoplasmic part;extracellular membrane-bounded organelle;extracellular organelle;extracellular region part;extracellular vesicular exosome;integral to membrane;intracellular membrane-bounded organelle;intracellular organelle;intracellular organelle part;intracellular part;intrinsic to membrane;membrane;membrane part;membrane-bounded organelle;membrane-bounded vesicle;mitochondrial inne…			1.49376	0.231705	0.790982	3.22655	A2ASZ8	A2ASZ8	SCMC2_MOUSE	Slc25a25	Mitochondrial adenyl nucleotide antiporter SLC25A25	ENSG00000148339	ENST00000373064;ENST00000373066;ENST00000373068;ENST00000373069;ENST00000432073;ENST00000466983;ENST00000472769	ENSP00000362155;ENSP00000362157;ENSP00000362159;ENSP00000362160;ENSP00000410053;ENSP00000418600;ENSP00000419685
-0.868284	-1.23193	-1.24264	-1.05446	-1.62541	-1.3289	-1.29814	-1.23791	-1.17648		Nonsense Mediated Decay (NMD) enhanced by the Exon Junction Complex (EJC);Regulation of expression of SLITs and ROBOs		anatomical structure development;anatomical structure morphogenesis;catabolic process;cellular catabolic process;cellular macromolecule catabolic process;cellular macromolecule metabolic process;cellular metabolic process;cellular nitrogen compound metabolic process;cellular process;developmental process;establishment of localization;establishment of localization in cell;establishment of RNA loca…	binding;nucleic acid binding;RNA binding	cell part;cytoplasm;cytoplasmic part;cytosol;exon-exon junction complex;intracellular membrane-bounded organelle;intracellular organelle;intracellular organelle part;intracellular part;macromolecular complex;membrane-bounded organelle;nuclear part;nucleus;organelle;organelle part;perinuclear region of cytoplasm;protein complex			0.229545	0.882778	-0.0987446	-0.585812	A2AT37	A2AT37	RENT2_MOUSE	Upf2	Regulator of nonsense transcripts 2	ENSG00000151461	ENST00000356352;ENST00000357604;ENST00000397053	ENSP00000348708;ENSP00000350221;ENSP00000380244
-1.95643	-2.60075	-2.569	-3.29132	-2.85634	-4.41651	-2.81091	-2.53597	-2.45572						cell part;extracellular membrane-bounded organelle;extracellular organelle;extracellular region part;extracellular vesicular exosome;integral to membrane;intrinsic to membrane;membrane part;membrane-bounded organelle;membrane-bounded vesicle;organelle;vesicle			0.899941	0.421363	-0.920525	-1.92935	A2ATK9	A2ATK9	A2ATK9_MOUSE	Fam171a1	Family with sequence similarity 171, member A1	ENSG00000148468	ENST00000378116;ENST00000455654	ENSP00000367356;ENSP00000407796
-3.65159	-3.05739	-1.63074	-1.71477	-2.02159	-2.53462	-2.14474	-2.50396	-1.30476	HALLMARK_ADIPOGENESIS;HALLMARK_HYPOXIA;HALLMARK_TNFA_SIGNALING_VIA_NFKB	Glycolysis	WP_AMPACTIVATED_PROTEIN_KINASE_SIGNALING;WP_FOCAL_ADHESION_PI3KAKTMTORSIGNALING_PATHWAY	alcohol metabolic process;anatomical structure development;brain development;carbohydrate metabolic process;carbohydrate phosphorylation;cellular carbohydrate metabolic process;cellular metabolic process;cellular process;developmental process;fructose 2,6-bisphosphate metabolic process;fructose metabolic process;glucose metabolic process;hexose metabolic process;metabolic process;monosaccharide m…	6-phosphofructo-2-kinase activity;adenyl nucleotide binding;adenyl ribonucleotide binding;ATP binding;binding;carbohydrate kinase activity;carbohydrate phosphatase activity;catalytic activity;fructose-2,6-bisphosphate 2-phosphatase activity;hydrolase activity;hydrolase activity, acting on ester bonds;kinase activity;nucleotide binding;phosphatase activity;phosphofructokinase activity;phosphoric e…	cell part;cytoplasmic part;cytosol;intracellular organelle part;intracellular part;nuclear part;nucleoplasm;organelle part			0.0877862	0.966428	-0.105843	-0.247115	A2AUP5	A2AUP5	A2AUP5_MOUSE	Pfkfb3	6-phosphofructo-2-kinase/fructose-2, 6-biphosphatase 3 splice variant 3	ENSG00000170525	ENST00000317350;ENST00000360521;ENST00000379775;ENST00000379785;ENST00000379789;ENST00000414237;ENST00000441697;ENST00000450232;ENST00000461744;ENST00000467491;ENST00000475881;ENST00000477914;ENST00000490474;ENST00000536985;ENST00000625260;ENST00000626882	ENSP00000353712;ENSP00000369100;ENSP00000369105;ENSP00000369111;ENSP00000369115;ENSP00000390285;ENSP00000404995;ENSP00000416677;ENSP00000432356;ENSP00000433771;ENSP00000434342;ENSP00000434628;ENSP00000436885;ENSP00000443319;ENSP00000486311;ENSP00000487277
-1.51395	-1.48761	-3.08142	-1.70568	-2.38903	-2.88631	-1.73926	-2.67227	-3.34102				cellular process;establishment of localization;transmembrane transport;transport		cell part;integral to membrane;intrinsic to membrane;membrane part			0.168236	0.919004	0.257176	0.445759	A2AVZ9	A2AVZ9	S43A3_MOUSE	Slc43a3	Equilibrative nucleobase transporter 1	ENSG00000134802	ENST00000352187;ENST00000395123;ENST00000395124;ENST00000524863;ENST00000525205;ENST00000525474;ENST00000526621;ENST00000528187;ENST00000529112;ENST00000529113;ENST00000529494;ENST00000529554;ENST00000529748;ENST00000529896;ENST00000530005;ENST00000530316;ENST00000532795;ENST00000533051;ENST00000533235;ENST00000533245;ENST00000533524	ENSP00000337561;ENSP00000378555;ENSP00000378556;ENSP00000431367;ENSP00000431762;ENSP00000431765;ENSP00000433078;ENSP00000433393;ENSP00000433974;ENSP00000434293;ENSP00000434515;ENSP00000434569;ENSP00000434710;ENSP00000434913;ENSP00000435109;ENSP00000435156;ENSP00000435273;ENSP00000435490;ENSP00000435893;ENSP00000436055;ENSP00000436254
0.524239	0.471085	0.581225	0.979151	0.453797	0.970261	0.923707	1.06214	1.09947	HALLMARK_MITOTIC_SPINDLE	TBC/RABGAPs		biological regulation;cell cycle;cellular process;positive regulation of catalytic activity;positive regulation of GTPase activity;positive regulation of hydrolase activity;positive regulation of molecular function;regulation of biological process;regulation of catabolic process;regulation of catalytic activity;regulation of cellular catabolic process;regulation of cellular metabolic process;regu…	binding;cytoskeletal protein binding;DNA binding;enzyme activator activity;enzyme binding;enzyme regulator activity;GTPase activator activity;GTPase binding;GTPase regulator activity;nucleic acid binding;nucleoside-triphosphatase regulator activity;protein binding;Rab GTPase binding;Ras GTPase binding;small GTPase binding;tubulin binding	cell part;centrosome;cytoplasmic part;cytoskeletal part;cytosol;intracellular non-membrane-bounded organelle;intracellular organelle;intracellular organelle part;intracellular part;macromolecular complex;microtubule associated complex;microtubule organizing center;non-membrane-bounded organelle;organelle;organelle part;protein complex			0.5544	0.64795	-0.227368	-1.25135	A2AWA9	A2AWA9	RBGP1_MOUSE	Rabgap1	Rab GTPase-activating protein 1	ENSG00000011454	ENST00000373647;ENST00000402311;ENST00000426918;ENST00000456584	ENSP00000362751;ENSP00000384119;ENSP00000414386;ENSP00000416327
-0.731153	-0.998809	-1.2751	-0.971107	-1.92663	-1.36818	-0.884809	-0.890204	-1.10651		G alpha (12/13) signalling events;NRAGE signals death through JNK;Rho GTPase cycle		biological regulation;cellular process;cellular response to stimulus;ER-nucleus signaling pathway;positive regulation of actin filament bundle assembly;positive regulation of biological process;positive regulation of catalytic activity;positive regulation of cellular component organization;positive regulation of cellular process;positive regulation of cytoskeleton organization;positive regulation…	enzyme activator activity;enzyme regulator activity;GTPase activator activity;GTPase regulator activity;guanyl-nucleotide exchange factor activity;nucleoside-triphosphatase regulator activity;Ras guanyl-nucleotide exchange factor activity;Rho guanyl-nucleotide exchange factor activity;small GTPase regulator activity	cell part;cytoplasm;cytoplasmic part;cytosol;intracellular part			0.738359	0.509434	-0.461464	-1.61012	A2AWP8	A2AWP8	ARGAL_MOUSE	Arhgef10l	Rho guanine nucleotide exchange factor 10-like protein	ENSG00000074964	ENST00000167825;ENST00000361221;ENST00000375408;ENST00000375415	ENSP00000167825;ENSP00000355060;ENSP00000364557;ENSP00000364564
-2.68114	-1.98005	-2.33611	-2.0637	-2.73591	-2.39242	-1.46733	-1.54934	-1.46482				biological regulation;cellular process;cellular response to stimulus;cognition;establishment of localization;intracellular signal transduction;multicellular organismal process;neurological system process;regulation of biological process;regulation of cellular process;response to stimulus;signal transduction;system process;transmembrane transport;transport		cell part;extracellular membrane-bounded organelle;extracellular organelle;extracellular region part;extracellular vesicular exosome;integral to membrane;intrinsic to membrane;membrane part;membrane-bounded organelle;membrane-bounded vesicle;organelle;vesicle			2.00153	0.141189	-0.903517	-4.60879	A2AWR3	A2AWR3	A2AWR3_MOUSE	Gpr155	G protein-coupled receptor 155	ENSG00000163328	ENST00000295500;ENST00000392551;ENST00000392552;ENST00000614352	ENSP00000295500;ENSP00000376334;ENSP00000376335;ENSP00000481104
2.22095	1.11313	2.29835	2.30162	-2.2347	2.67315	2.25013	2.64539	3.35568		Molybdenum cofactor biosynthesis		aromatic compound biosynthetic process;biosynthetic process;cellular aromatic compound metabolic process;cellular biosynthetic process;cellular macromolecule metabolic process;cellular metabolic process;cellular nitrogen compound biosynthetic process;cellular nitrogen compound metabolic process;cellular process;cellular protein metabolic process;coenzyme biosynthetic process;coenzyme metabolic pr…	adenyl nucleotide binding;adenyl ribonucleotide binding;adenylyltransferase activity;ATP binding;binding;catalytic activity;cation binding;ion binding;metal ion binding;nucleotide binding;nucleotidyltransferase activity;protein adenylyltransferase activity;purine nucleotide binding;purine ribonucleoside triphosphate binding;purine ribonucleotide binding;ribonucleotide binding;small protein activa…	cell part;cytoplasmic part;cytosol;intracellular part			0.498031	0.686121	-1.83704	-1.14067	A2BDX3	A2BDX3	MOCS3_MOUSE	Mocs3	Adenylyltransferase and sulfurtransferase MOCS3	ENSG00000124217	ENST00000244051	ENSP00000244051
-0.274211	-0.170762	-0.315391	0.0612879	-0.138132	-0.109388	-0.0205088	-0.0940695	-0.0382147	HALLMARK_MYC_TARGETS_V2	Major pathway of rRNA processing in the nucleolus and cytosol		cellular macromolecule metabolic process;cellular metabolic process;cellular nitrogen compound metabolic process;cellular process;macromolecule metabolic process;metabolic process;ncRNA metabolic process;ncRNA processing;nitrogen compound metabolic process;nucleic acid metabolic process;nucleobase-containing compound metabolic process;primary metabolic process;RNA metabolic process;RNA processing…		cell part;cytoplasm;cytoplasmic part;cytoskeletal part;histone methyltransferase complex;intracellular non-membrane-bounded organelle;intracellular organelle;intracellular organelle part;intracellular part;macromolecular complex;membrane;methyltransferase complex;microtubule organizing center;MLL1 complex;non-membrane-bounded organelle;nuclear part;nucleolus;nucleoplasm;nucleoplasm part;organelle…			0.0583836	0.974603	-0.0111464	-0.168711	A2BE28	A2BE28	LAS1L_MOUSE	Las1l	Ribosomal biogenesis protein LAS1L	ENSG00000001497	ENST00000374804;ENST00000374807;ENST00000374811;ENST00000469091;ENST00000484069	ENSP00000363937;ENSP00000363940;ENSP00000363944;ENSP00000473471;ENSP00000473630
-2.50304	-0.636282	0.623285	1.27016	-3.40253	-3.45871	0.884291	0.279627	1.08223									0.757556	0.497736	-2.61241	-1.64769	A2BG95;A3KG49;Q52KH6	A3KG49;A2BG95;Q52KH6	A2BG95_MOUSE;A3KG49_MOUSE;Q52KH6_MOUSE	Pwwp4a;Pwwp4c;Pwwp4d	PWWP domain containing 4D
-0.229092	-0.548086	-0.241435	0.18922	-0.483352	0.0549417	0.370058	0.246601	0.68344		RMTs methylate histone arginines;RUNX1 interacts with co-factors whose precise effect on RUNX1 targets is not known	WP_PATHWAYS_AFFECTED_IN_ADENOID_CYSTIC_CARCINOMA;WP_THERMOGENESIS;WP_TUMOR_SUPPRESSOR_ACTIVITY_OF_SMARCB1	anatomical structure development;anatomical structure formation involved in morphogenesis;androgen receptor signaling pathway;ATP-dependent chromatin remodeling;biological regulation;biosynthetic process;blood vessel development;cardiac chamber development;cellular biosynthetic process;cellular component disassembly;cellular component disassembly at cellular level;cellular component organization;…	binding;DNA binding;ligand-dependent nuclear receptor binding;nucleic acid binding;protein binding;protein binding transcription factor activity;receptor binding;transcription coactivator activity;transcription cofactor activity;transcription factor binding transcription factor activity	cell part;chromatin;chromatin remodeling complex;chromosomal part;intracellular membrane-bounded organelle;intracellular organelle;intracellular organelle part;intracellular part;macromolecular complex;membrane-bounded organelle;nBAF complex;npBAF complex;nuclear chromatin;nuclear chromosome part;nuclear part;nucleoplasm;nucleus;organelle;organelle part;protein complex;SWI/SNF complex;SWI/SNF-typ…			0.989306	0.378181	-0.513096	-2.10998	A2BH40	A2BH40	ARI1A_MOUSE	Arid1a	AT-rich interactive domain-containing protein 1A	ENSG00000117713	ENST00000324856;ENST00000374152;ENST00000430799;ENST00000457599;ENST00000466382;ENST00000524572;ENST00000532781;ENST00000615191	ENSP00000320485;ENSP00000363267;ENSP00000387636;ENSP00000390317;ENSP00000432368;ENSP00000432473;ENSP00000436692;ENSP00000478955
-2.29813	-3.07563	-2.54712	-1.54898	-1.61966	-1.4733	-1.91442	-1.75858	-1.46728	HALLMARK_UV_RESPONSE_DN	EPHB-mediated forward signaling;G alpha (12/13) signalling events;G alpha (q) signalling events;MAPK6/MAPK4 signaling;NRAGE signals death through JNK;Rho GTPase cycle		anatomical structure development;axon guidance;biological regulation;cell surface receptor linked signaling pathway;cellular macromolecule metabolic process;cellular metabolic process;cellular process;cellular protein metabolic process;cellular response to stimulus;chemotaxis;developmental process;enzyme linked receptor protein signaling pathway;ephrin receptor signaling pathway;establishment of …	adenyl nucleotide binding;adenyl ribonucleotide binding;ATP binding;binding;catalytic activity;cation binding;enzyme regulator activity;GTPase regulator activity;guanyl-nucleotide exchange factor activity;ion binding;kinase activity;metal ion binding;nucleoside-triphosphatase regulator activity;nucleotide binding;phosphotransferase activity, alcohol group as acceptor;protein kinase activity;prote…	actin cytoskeleton;cell part;cytoplasmic part;cytoskeleton;cytosol;extracellular membrane-bounded organelle;extracellular organelle;extracellular region part;extracellular vesicular exosome;intracellular non-membrane-bounded organelle;intracellular organelle;intracellular part;membrane-bounded organelle;membrane-bounded vesicle;non-membrane-bounded organelle;organelle;vesicle			0.531495	0.66167	0.166111	1.20648	A2CG49	A2CG49	KALRN_MOUSE	Kalrn	Kalirin	ENSG00000160145	ENST00000240874;ENST00000291478;ENST00000354186;ENST00000360013;ENST00000439170;ENST00000448253;ENST00000454902;ENST00000460856;ENST00000483658	ENSP00000240874;ENSP00000291478;ENSP00000346122;ENSP00000353109;ENSP00000395236;ENSP00000400064;ENSP00000402950;ENSP00000418611;ENSP00000487487
-1.45614	-1.65026	-1.90778	-2.94863	-2.15967	-2.936	-2.61227	-3.14868	-3.37023	HALLMARK_INFLAMMATORY_RESPONSE	Platelet degranulation		biological adhesion;cell adhesion;cell-cell adhesion;cellular process;homophilic cell adhesion	binding;calcium ion binding;cation binding;ion binding;metal ion binding	cell part;integral to membrane;integral to plasma membrane;intrinsic to membrane;intrinsic to plasma membrane;membrane;membrane part;plasma membrane;plasma membrane part			NaN	1	0	NaN	A2RS43	A2RS43	A2RS43_MOUSE	Pcdh7	Protocadherin 7	ENSG00000169851	ENST00000361762;ENST00000509759;ENST00000511884;ENST00000543491;ENST00000621961	ENSP00000355243;ENSP00000427066;ENSP00000441802;ENSP00000483285;ENSP00000484874
-0.721829	-1.13252	-0.545859	-0.181414	-0.678806	-0.3405	-0.173997	-0.366696	0.273789									0.578315	0.630435	-0.311272	-1.29808	A2RSJ4	A2RSJ4	BLT3B_MOUSE	Bltp3b	Bridge-like lipid transfer protein family member 3B
-1.93351	-1.92284	-1.66425	-1.48494	-2.7442	-1.47252	-1.59018	-1.32907	-1.17376				adult behavior;adult locomotory behavior;behavior;cellular macromolecule metabolic process;cellular metabolic process;cellular nitrogen compound metabolic process;cellular process;locomotory behavior;macromolecule metabolic process;metabolic process;multicellular organismal process;ncRNA metabolic process;ncRNA processing;nitrogen compound metabolic process;nucleic acid metabolic process;nucleoba…	binding;catalytic activity;cation binding;ion binding;metal ion binding;methyltransferase activity;N-methyltransferase activity;nucleic acid binding;RNA binding;RNA methyltransferase activity;S-adenosylmethionine-dependent methyltransferase activity;transferase activity;transferase activity, transferring one-carbon groups;tRNA (guanine) methyltransferase activity;tRNA (guanine-N2-)-methyltransfer…				0.539148	0.658373	-0.536215	-1.22148	A2RSY6	A2RSY6	TRM1L_MOUSE	Trmt1l	TRMT1-like protein	ENSG00000121486	ENST00000367506;ENST00000458395	ENSP00000356476;ENSP00000414339
-0.572963	-0.84543	-0.29722	-0.284568	-0.984535	-0.200077	-0.22088	-0.0733452	0.0790415		Antigen processing: Ubiquitination & Proteasome degradation;Neddylation				cell part;cytoplasm;intracellular part			0.72696	0.517069	-0.417999	-1.58784	A2RT62	A2RT62	FXL16_MOUSE	Fbxl16	F-box/LRR-repeat protein 16	ENSG00000127585	ENST00000324361;ENST00000397621;ENST00000562563	ENSP00000318674;ENSP00000380746;ENSP00000455217
-1.10022	-1.26561	-0.620036	-0.76866	-0.748948	-0.638741	-0.695976	-0.767403	-0.669902		Cyclin A/B1/B2 associated events during G2/M transition		biological regulation;cellular macromolecule metabolic process;cellular metabolic process;cellular process;cellular protein metabolic process;C-terminal protein amino acid modification;C-terminal protein methylation;macromolecule metabolic process;macromolecule methylation;macromolecule modification;metabolic process;methylation;negative regulation of biological process;negative regulation of cel…	carboxyl-O-methyltransferase activity;catalytic activity;methyltransferase activity;O-methyltransferase activity;protein carboxyl O-methyltransferase activity;protein C-terminal carboxyl O-methyltransferase activity;protein methyltransferase activity;S-adenosylmethionine-dependent methyltransferase activity;transferase activity;transferase activity, transferring one-carbon groups	cell part;cytoplasmic part;cytosol;intracellular part			0.0531325	0.975229	-0.00768932	-0.1543	A2RTH5	A2RTH5	A2RTH5_MOUSE	Lcmt1	Leucine carboxyl methyltransferase 1	ENSG00000205629	ENST00000380962;ENST00000380966;ENST00000399069;ENST00000564011;ENST00000570981;ENST00000572761;ENST00000575396;ENST00000576625	ENSP00000370349;ENSP00000370353;ENSP00000382021;ENSP00000457741;ENSP00000459604;ENSP00000459851;ENSP00000461100;ENSP00000461754
-1.72412	-2.04672	-1.73889	-1.56203	-2.2562	-1.56331	-1.51828	-2.03694	-1.9416									0.0468426	0.980134	0.0384301	0.136859	A2RTL5	A2RTL5	RSRC2_MOUSE	Rsrc2	Arginine/serine-rich coiled-coil protein 2	ENSG00000111011	ENST00000331738;ENST00000344591;ENST00000433877;ENST00000526560;ENST00000527399;ENST00000528263;ENST00000528279;ENST00000532695	ENSP00000330188;ENSP00000343315;ENSP00000412148;ENSP00000432725;ENSP00000436515;ENSP00000444159;ENSP00000445664;ENSP00000446470
-1.44478	-1.56655	-1.54359	-2.67651	-3.38997	-2.80542	-2.11873	-1.49951	-2.10192		Translocation of GLUT4 to the plasma membrane		cellular component organization;cellular component organization or biogenesis;membrane organization	binding;enzyme activator activity;enzyme regulator activity;GTPase activator activity;GTPase regulator activity;nucleoside-triphosphatase regulator activity;protein binding;protein dimerization activity;protein heterodimerization activity	cell part;cytoplasm;extracellular region part;extracellular space;intracellular part;membrane;plasma membrane			1.60721	0.203251	-1.05058	-3.50849	A3KGS3	A3KGS3	RGPA2_MOUSE	Ralgapa2	Ral GTPase-activating protein subunit alpha-2	ENSG00000188559	ENST00000202677;ENST00000427175;ENST00000430436;ENST00000620717	ENSP00000202677;ENSP00000388695;ENSP00000400085;ENSP00000481660
0.27936	0.00106001	-0.696689	-0.45466	-0.610534	-0.600391	-0.950593	-0.238903	-1.381						extracellular membrane-bounded organelle;extracellular organelle;extracellular region part;extracellular vesicular exosome;membrane-bounded organelle;membrane-bounded vesicle;organelle;vesicle			0.375626	0.782099	0.301636	0.895605	A3KMP2	A3KMP2	TTC38_MOUSE	Ttc38	Tetratricopeptide repeat protein 38	ENSG00000075234	ENST00000381031;ENST00000417709;ENST00000421359;ENST00000422713;ENST00000451998;ENST00000629918	ENSP00000370419;ENSP00000391236;ENSP00000393531;ENSP00000406604;ENSP00000410095;ENSP00000486276
0.367519	0.1447	0.860125	0.742382	0.466928	1.06748	0.569102	0.539141	0.827712		Carboxyterminal post-translational modifications of tubulin		anatomical structure development;cell differentiation;cellular developmental process;cellular macromolecule metabolic process;cellular metabolic process;cellular process;cellular protein metabolic process;developmental process;macromolecule metabolic process;macromolecule modification;metabolic process;nervous system development;peptidyl-amino acid modification;peptidyl-glutamic acid modification…	catalytic activity;ligase activity	cell part;cell projection;cilium;cytoplasm;cytoskeleton;dendrite;intracellular non-membrane-bounded organelle;intracellular organelle;intracellular part;neuron projection;non-membrane-bounded organelle;organelle;perikaryon			0.226441	0.88482	0.113611	0.578903	A4Q9F0	A4Q9F0	TTLL7_MOUSE	Ttll7	Tubulin polyglutamylase TTLL7	ENSG00000137941	ENST00000260505;ENST00000474957;ENST00000480174;ENST00000485638;ENST00000610996	ENSP00000260505;ENSP00000432921;ENSP00000434146;ENSP00000435334;ENSP00000484660
-1.06128	-1.00916	-0.914573	-0.628926	-0.918729	-0.583029	-1.29477	-0.98752	-0.674526		Cobalamin (Cbl, vitamin B12) transport and metabolism;Defective MTR causes methylmalonic aciduria and homocystinuria type cblG;Defective MTRR causes methylmalonic aciduria and homocystinuria type cblE;Methylation;Sulfur amino acid metabolism	WP_CYSTEINE_AND_METHIONINE_CATABOLISM;WP_DISORDERS_OF_FOLATE_METABOLISM_AND_TRANSPORT;WP_ETHANOL_EFFECTS_ON_HISTONE_MODIFICATIONS;WP_FOLATE_METABOLISM;WP_FOLATEALCOHOL_AND_CANCER_PATHWAY_HYPOTHESES;WP_MALE_INFERTILITY;WP_METHIONINE_DE_NOVO_AND_SALVAGE_PATHWAY;WP_METHIONINE_METABOLISM_LEADING_TO_SULFUR_AMINO_ACIDS_AND_RELATED_DISORDERS;WP_ONECARBON_METABOLISM;WP_SELENIUM_MICRONUTRIENT_NETWORK;WP_T…	amine biosynthetic process;amine metabolic process;anatomical structure development;aspartate family amino acid biosynthetic process;aspartate family amino acid metabolic process;biosynthetic process;carboxylic acid biosynthetic process;carboxylic acid metabolic process;cellular amine metabolic process;cellular amino acid biosynthetic process;cellular amino acid metabolic process;cellular aromati…	5-methyltetrahydrofolate-dependent methyltransferase activity;binding;catalytic activity;cation binding;cobalamin binding;homocysteine S-methyltransferase activity;ion binding;metal ion binding;methionine synthase activity;methyltransferase activity;S-adenosylmethionine-dependent methyltransferase activity;S-methyltransferase activity;tetrapyrrole binding;transferase activity;transferase activity…	cell part;cytoplasm;cytoplasmic part;cytosol;intracellular;intracellular part			0.592829	0.616624	0.275378	1.3264	A6H5Y3	A6H5Y3	METH_MOUSE	Mtr	Methionine synthase	ENSG00000116984	ENST00000366576;ENST00000366577;ENST00000535889	ENSP00000355535;ENSP00000355536;ENSP00000441845
0.768739	0.689595	0.78724	0.766534	0.0427485	0.837368	0.575009	0.734921	0.847407			WP_CILIARY_LANDSCAPE	cellular process;establishment of localization;establishment of protein localization;membrane docking;protein transport;transport;vesicle docking;vesicle docking involved in exocytosis		cell cortex part;cell part;cytoplasmic part;exocyst;intracellular part;macromolecular complex;protein complex			0.254233	0.869062	-0.170229	-0.640179	A6H5Z3	A6H5Z3	EXC6B_MOUSE	Exoc6b	Exocyst complex component 6B	ENSG00000144036	ENST00000272427;ENST00000410104;ENST00000410112	ENSP00000272427;ENSP00000386634;ENSP00000386698
-0.330782	0.577736	-0.349296	-0.734855	-0.318475	-0.213008	-0.384659	-0.642761	-0.894554				cellular macromolecule metabolic process;cellular metabolic process;cellular process;cellular protein metabolic process;macromolecule metabolic process;metabolic process;mitochondrial protein processing;primary metabolic process;protein maturation;protein metabolic process;protein processing;protein processing involved in protein targeting to mitochondrion	binding;catalytic activity;cation binding;endopeptidase activity;hydrolase activity;ion binding;metal ion binding;metalloendopeptidase activity;metallopeptidase activity;peptidase activity;peptidase activity, acting on L-amino acid peptides	cell part;cytoplasmic part;intracellular membrane-bounded organelle;intracellular organelle;intracellular organelle lumen;intracellular organelle part;intracellular part;membrane-bounded organelle;membrane-enclosed lumen;mitochondrial matrix;mitochondrial part;mitochondrion;organelle;organelle lumen;organelle part			0.431026	0.735021	0.218545	1.00758	A6H611	A6H611	MIPEP_MOUSE	Mipep	Mitochondrial intermediate peptidase	ENSG00000027001	ENST00000382172	ENSP00000371607
-2.43195	-3.10406	-2.05102	-2.18261	-2.32874	-2.37573	-3.1026	-2.5664	-2.20918				biological regulation;cellular macromolecule metabolic process;cellular metabolic process;cellular process;cellular protein metabolic process;cellular response to stimulus;cellular response to stress;macromolecule metabolic process;macromolecule methylation;macromolecule modification;metabolic process;methylation;one-carbon metabolic process;primary metabolic process;protein alkylation;protein me…	binding;carboxyl-O-methyltransferase activity;catalytic activity;enzyme binding;methyltransferase activity;O-methyltransferase activity;protein binding;protein carboxyl O-methyltransferase activity;protein methyltransferase activity;S-adenosylmethionine-dependent methyltransferase activity;transferase activity;transferase activity, transferring one-carbon groups				0.549473	0.651239	0.330365	1.24171	A6H630	A6H630	ARMT1_MOUSE	Armt1	Damage-control phosphatase ARMT1	ENSG00000146476	ENST00000367294;ENST00000494826;ENST00000545879	ENSP00000356263;ENSP00000435882;ENSP00000444121
-0.897446	-0.431115	-0.432278	0.0497484	0.142478	0.295445	0.250309	0.591674	0.557529	HALLMARK_IL2_STAT5_SIGNALING;HALLMARK_KRAS_SIGNALING_UP			biological regulation;positive regulation of catalytic activity;positive regulation of GTPase activity;positive regulation of hydrolase activity;positive regulation of molecular function;regulation of biological process;regulation of catabolic process;regulation of catalytic activity;regulation of cellular catabolic process;regulation of cellular metabolic process;regulation of cellular process;r…	binding;enzyme activator activity;enzyme binding;enzyme regulator activity;GTPase activator activity;GTPase binding;GTPase regulator activity;nucleoside-triphosphatase regulator activity;protein binding;Rab GTPase binding;Ras GTPase binding;small GTPase binding	cell part;cytoplasmic part;early endosome;endosome;Golgi apparatus;intracellular membrane-bounded organelle;intracellular organelle;intracellular part;membrane-bounded organelle;nucleus;organelle			1.09893	0.339813	-0.303947	-2.33711	A6H6A9	A6H6A9	RBG1L_MOUSE	Rabgap1l	Rab GTPase-activating protein 1-like	ENSG00000152061	ENST00000251507;ENST00000325589;ENST00000347255;ENST00000357444;ENST00000367687;ENST00000367688;ENST00000392064;ENST00000457696;ENST00000465412;ENST00000469553;ENST00000478442;ENST00000486220;ENST00000489615	ENSP00000251507;ENSP00000281844;ENSP00000318603;ENSP00000350027;ENSP00000356660;ENSP00000356661;ENSP00000375916;ENSP00000403136;ENSP00000420660;ENSP00000432490;ENSP00000432734;ENSP00000434600;ENSP00000435911
-0.597615	-1.90286	-0.722224	-1.21969	-1.13344	-0.366056	-0.387614	-1.21994	0.161496				establishment of localization;establishment of protein localization;protein transport;transport		cell part;cytoplasmic part;endosome;intracellular membrane-bounded organelle;intracellular organelle;intracellular part;membrane-bounded organelle;organelle			0.36588	0.789319	-0.424378	-0.875667	A6H6J9	A6H6J9	A6H6J9_MOUSE	Ankrd50	Ankyrin repeat domain 50	ENSG00000151458	ENST00000504087;ENST00000515641	ENSP00000425355;ENSP00000425658
-3.01128	-2.72987	-2.22474	-3.05707	-2.02462	-2.50473	-3.2601	-1.56748	-3.83927	HALLMARK_ANDROGEN_RESPONSE	Antigen processing: Ubiquitination & Proteasome degradation		cellular macromolecule metabolic process;cellular metabolic process;cellular process;cellular protein metabolic process;macromolecule metabolic process;macromolecule modification;metabolic process;primary metabolic process;protein metabolic process;protein modification by small protein conjugation;protein modification by small protein conjugation or removal;protein modification process;protein ub…	acid-amino acid ligase activity;catalytic activity;ligase activity;ligase activity, forming carbon-nitrogen bonds;small conjugating protein ligase activity;ubiquitin-protein ligase activity	cell part;cytoplasmic membrane-bounded vesicle;cytoplasmic part;cytoplasmic vesicle;intracellular membrane-bounded organelle;intracellular organelle;intracellular part;membrane-bounded organelle;membrane-bounded vesicle;nucleus;organelle;vesicle			0.184664	0.905306	0.360147	0.484084	A6H6S0	A6H6S0	A6H6S0_MOUSE	Herc3	Hect domain and RLD 3	ENSG00000138641	ENST00000264345;ENST00000402738;ENST00000407637;ENST00000422770;ENST00000426683;ENST00000431413;ENST00000452979;ENST00000512194;ENST00000513325	ENSP00000264345;ENSP00000384005;ENSP00000385684;ENSP00000389991;ENSP00000405863;ENSP00000406210;ENSP00000410029;ENSP00000421021;ENSP00000424786
-2.68013	-2.53728	-3.32066	-2.93046	-3.06105	-3.24692	-2.83882	-2.0844	-2.96892		RAB GEFs exchange GTP for GDP on RABs		biological regulation;cellular component organization;cellular component organization or biogenesis;cellular localization;cellular macromolecule localization;cellular membrane organization;cellular process;cellular protein localization;cellular response to chemical stimulus;cellular response to endogenous stimulus;cellular response to hormone stimulus;cellular response to insulin stimulus;cellula…	enzyme regulator activity;GTPase regulator activity;guanyl-nucleotide exchange factor activity;nucleoside-triphosphatase regulator activity;Rab guanyl-nucleotide exchange factor activity;Ras guanyl-nucleotide exchange factor activity;small GTPase regulator activity	cell part;cytoplasmic membrane-bounded vesicle;cytoplasmic part;cytoplasmic vesicle;cytoplasmic vesicle membrane;cytoplasmic vesicle part;cytosol;insulin-responsive compartment;intracellular membrane-bounded organelle;intracellular organelle;intracellular organelle part;intracellular part;macromolecular complex;membrane;membrane part;membrane-bounded organelle;membrane-bounded vesicle;organelle;o…			0.704609	0.530904	-0.448764	-1.54421	A6H8H2	A6H8H2	DEN4C_MOUSE	Dennd4c	DENN domain-containing protein 4C	ENSG00000137145	ENST00000361024;ENST00000380424;ENST00000380427;ENST00000380432;ENST00000434457;ENST00000494124;ENST00000602925	ENSP00000354301;ENSP00000369789;ENSP00000369792;ENSP00000369797;ENSP00000473273;ENSP00000473469;ENSP00000473565
-0.140976	0.520343	0.523722	0.481407	0.160004	0.652185	0.185859	-0.213244	0.119762		Voltage gated Potassium channels		biological regulation;cation transport;cell communication;cell-cell signaling;cellular component assembly;cellular component organization;cellular component organization or biogenesis;cellular potassium ion transport;cellular process;establishment of localization;ion transmembrane transport;ion transport;macromolecular complex assembly;macromolecular complex subunit organization;metal ion transpo…	cation channel activity;cation transmembrane transporter activity;channel activity;delayed rectifier potassium channel activity;gated channel activity;ion channel activity;ion transmembrane transporter activity;passive transmembrane transporter activity;potassium channel activity;substrate-specific channel activity;substrate-specific transmembrane transporter activity;substrate-specific transport…	cation channel complex;cell part;integral to membrane;intrinsic to membrane;ion channel complex;macromolecular complex;membrane;membrane part;plasma membrane;plasma membrane part;potassium channel complex;protein complex;voltage-gated potassium channel complex			0.988479	0.379045	0.400406	2.10829	A6H8H5	A6H8H5	KCNB2_MOUSE	Kcnb2	Potassium voltage-gated channel subfamily B member 2	ENSG00000182674	ENST00000523207	ENSP00000430846
1.5921	1.38279	1.38238	1.21861	0.500704	1.3168	1.22043	1.53203	1.58809		Rho GTPase cycle	WP_GENETIC_CAUSES_OF_PORTOSINUSOIDAL_VASCULAR_DISEASE	biological regulation;cellular process;cellular response to stimulus;intracellular signal transduction;regulation of biological process;regulation of cellular process;regulation of response to stimulus;regulation of signal transduction;regulation of signaling;regulation of small GTPase mediated signal transduction;response to stimulus;signal transduction;small GTPase mediated signal transduction	enzyme activator activity;enzyme regulator activity;GTPase activator activity;GTPase regulator activity;nucleoside-triphosphatase regulator activity	adherens junction;anchoring junction;cell junction;cell part;cell projection;cell-substrate adherens junction;cell-substrate junction;cytoplasmic part;cytosol;focal adhesion;intracellular;intracellular part;lamellipodium			0.704797	0.530931	-0.434812	-1.54457	A6X8Z5	A6X8Z5	RHG31_MOUSE	Arhgap31	Rho GTPase-activating protein 31	ENSG00000031081	ENST00000264245;ENST00000482743	ENSP00000264245;ENSP00000418429
-0.369054	-0.144347	-0.669271	-1.53896	-2.338	-1.14846	-0.583173	-0.665181	-1.00573				carbohydrate metabolic process;cellular carbohydrate metabolic process;cellular macromolecule metabolic process;cellular metabolic process;cellular process;cellular protein metabolic process;glycosylation;macromolecule glycosylation;macromolecule metabolic process;macromolecule modification;metabolic process;peptidyl-amino acid modification;peptidyl-tryptophan modification;primary metabolic proce…	catalytic activity;mannosyltransferase activity;transferase activity;transferase activity, transferring glycosyl groups;transferase activity, transferring hexosyl groups	cell part;integral to membrane;intracellular organelle part;intracellular part;intrinsic to membrane;membrane;membrane part;nuclear inner membrane;nuclear membrane;nuclear part;organelle inner membrane;organelle membrane;organelle part			1.1639	0.316347	-0.923778	-2.47518	A6X919	A6X919	D19L1_MOUSE	Dpy19l1	Probable C-mannosyltransferase DPY19L1	ENSG00000173852	ENST00000310974;ENST00000428054;ENST00000446375;ENST00000612226	ENSP00000308695;ENSP00000400510;ENSP00000412745;ENSP00000478865
-0.241142	-1.23523	-2.28697	-0.774298	-2.04944	-1.86672	-0.283984	-1.59231	-2.83411	HALLMARK_XENOBIOTIC_METABOLISM	Platelet degranulation	WP_NETWORK_MAP_OF_SARSCOV2_SIGNALING_PATHWAY	acute inflammatory response;acute-phase response;amine metabolic process;aminoglycan metabolic process;biological regulation;carbohydrate metabolic process;defense response;glycosaminoglycan metabolic process;hyaluronan metabolic process;inflammatory response;macromolecule metabolic process;metabolic process;negative regulation of catalytic activity;negative regulation of endopeptidase activity;n…	endopeptidase inhibitor activity;endopeptidase regulator activity;enzyme inhibitor activity;enzyme regulator activity;peptidase inhibitor activity;peptidase regulator activity;serine-type endopeptidase inhibitor activity	blood microparticle;cell part;cytoplasm;extracellular membrane-bounded organelle;extracellular organelle;extracellular region;extracellular region part;extracellular vesicular exosome;intracellular part;membrane;membrane-bounded organelle;membrane-bounded vesicle;organelle;plasma membrane;vesicle			0.00259555	0.997845	0.00664981	0.00794498	A6X935	A6X935	ITIH4_MOUSE	Itih4	Inter alpha-trypsin inhibitor, heavy chain 4	ENSG00000055955	ENST00000266041;ENST00000406595;ENST00000441637;ENST00000485816	ENSP00000266041;ENSP00000384425;ENSP00000395634;ENSP00000417824
-1.26802	-2.09507	-1.19835	-1.6849	-1.98098	-1.71242	-1.198	-0.910011	-1.48814									1.44014	0.241143	-0.59405	-3.09788	A6X942	A6X942	SH24B_MOUSE	Sh2d4b	SH2 domain-containing protein 4B	ENSG00000178217	ENST00000313455;ENST00000339284	ENSP00000314242;ENSP00000345295
0.908555	0.592328	1.13984	1.12972	0.784749	1.14105	1.07768	1.46622	1.70371									0.851888	0.439636	-0.397364	-1.83359	A6ZI47	A6ZI47	A6ZI47_MOUSE	Aldoart2	Fructose-bisphosphate aldolase
1.5618	1.8933	2.25779	0.844858	0.507306	1.44817	1.06997	0.795742	1.24359									0.123661	0.947418	-0.102989	-0.338211	A8DUK4	P02088;A8DUK4	A8DUK4_MOUSE	Hbb-bs	Beta-globin
0.0890837	0.255879	0.208368	-0.00541019	-0.99829	0.0726314	-0.567314	-0.825366	-0.0487432	HALLMARK_HEME_METABOLISM		WP_GLUCOCORTICOID_RECEPTOR_PATHWAY;WP_NUCLEAR_RECEPTORS_METAPATHWAY	establishment of localization;transport		cell part;cytoplasmic part;Golgi apparatus;integral to membrane;intracellular membrane-bounded organelle;intracellular organelle;intracellular part;intrinsic to membrane;membrane;membrane part;membrane-bounded organelle;organelle			0.153757	0.929245	0.170118	0.411428	A8Y5H7	A8Y5H7	S14L1_MOUSE	Sec14l1	SEC14-like protein 1	ENSG00000129657	ENST00000392476;ENST00000430767;ENST00000431431;ENST00000436233;ENST00000443798;ENST00000561721;ENST00000585618;ENST00000586429;ENST00000587820;ENST00000588488;ENST00000588616;ENST00000588880;ENST00000589202;ENST00000589827;ENST00000590483;ENST00000591437;ENST00000591786	ENSP00000376268;ENSP00000389838;ENSP00000390392;ENSP00000406030;ENSP00000408169;ENSP00000464777;ENSP00000464973;ENSP00000465196;ENSP00000466079;ENSP00000466137;ENSP00000466220;ENSP00000466581;ENSP00000467347;ENSP00000467868;ENSP00000467934;ENSP00000468184;ENSP00000468727
-0.821095	-0.990139	-0.972	-0.601069	-0.800996	-0.534839	-1.52132	-3.64689	-1.83428		ECM proteoglycans;Receptor-type tyrosine-protein phosphatases;Synaptic adhesion-like molecules		anatomical structure development;biological adhesion;cell adhesion;cellular component organization;cellular component organization at cellular level;cellular component organization or biogenesis;cellular component organization or biogenesis at cellular level;cellular macromolecule metabolic process;cellular metabolic process;cellular process;cellular protein metabolic process;cerebellum developme…	catalytic activity;hydrolase activity;hydrolase activity, acting on ester bonds;molecular transducer activity;phosphatase activity;phosphoprotein phosphatase activity;phosphoric ester hydrolase activity;protein tyrosine phosphatase activity;receptor activity;signal transducer activity;signaling receptor activity;transmembrane receptor protein phosphatase activity;transmembrane receptor protein ty…	cell part;extracellular membrane-bounded organelle;extracellular organelle;extracellular region part;extracellular vesicular exosome;integral to membrane;integral to plasma membrane;intrinsic to membrane;intrinsic to plasma membrane;membrane part;membrane-bounded organelle;membrane-bounded vesicle;organelle;plasma membrane part;vesicle			1.1894	0.309627	1.68853	2.53014	B0V2N1	B0V2N1	PTPRS_MOUSE	Ptprs	Receptor-type tyrosine-protein phosphatase S	ENSG00000105426	ENST00000262963;ENST00000348075;ENST00000353284;ENST00000357368;ENST00000586065;ENST00000587303;ENST00000588012;ENST00000590509;ENST00000591760;ENST00000592099	ENSP00000262963;ENSP00000269907;ENSP00000327313;ENSP00000349932;ENSP00000465185;ENSP00000465443;ENSP00000467398;ENSP00000467537;ENSP00000468455;ENSP00000468803
-0.298539	0.354259	-1.04952	-1.68284	-0.925322	-1.45006	-0.812008	-2.19658	-0.538797			WP_17Q12_COPY_NUMBER_VARIATION_SYNDROME		2 iron, 2 sulfur cluster binding;binding;cation binding;ion binding;iron-sulfur cluster binding;metal cluster binding;metal ion binding	cell part;cytoplasmic part;intracellular membrane-bounded organelle;intracellular organelle;intracellular part;membrane-bounded organelle;mitochondrion;organelle			0.110022	0.954963	-0.170279	-0.30411	B1AR13	B1AR13	CISD3_MOUSE	Cisd3	CDGSH iron-sulfur domain-containing protein 3, mitochondrial	ENSG00000274768;ENSG00000277972	ENST00000613478;ENST00000620783	ENSP00000483781;ENSP00000484950
-0.302945	0.024714	-0.226708	-0.16293	-0.175376	-0.0311751	-0.545434	-0.255296	-0.418571				biological regulation;cellular process;establishment of localization;establishment of localization in cell;establishment of protein localization;establishment of protein localization to organelle;establishment of protein localization to vacuole;intracellular protein transport;intracellular transport;maintenance of location;maintenance of location in cell;maintenance of protein location;maintenanc…		cell part;extracellular membrane-bounded organelle;extracellular organelle;extracellular region part;extracellular vesicular exosome;extrinsic to membrane;intracellular;membrane part;membrane-bounded organelle;membrane-bounded vesicle;organelle;vesicle			1.37988	0.254383	0.283273	2.95653	B1ART2	B1ART2	B1ART2_MOUSE	Vps13d	Vacuolar protein sorting 13D	ENSG00000048707	ENST00000011700;ENST00000466732;ENST00000543766;ENST00000613099;ENST00000620676	ENSP00000011700;ENSP00000441122;ENSP00000473375;ENSP00000478104;ENSP00000482233
-3.18615	-2.84609	-3.22286	-2.3901	-2.66658	-2.82138	-0.952148	-1.4179	-0.862499		Rho GTPase cycle		biological regulation;cellular process;cellular response to stimulus;intracellular signal transduction;regulation of biological process;regulation of cellular process;regulation of response to stimulus;regulation of signal transduction;regulation of signaling;regulation of small GTPase mediated signal transduction;response to stimulus;signal transduction;small GTPase mediated signal transduction	enzyme activator activity;enzyme regulator activity;GTPase activator activity;GTPase regulator activity;nucleoside-triphosphatase regulator activity	cell part;cytoplasmic part;cytosol;intracellular;intracellular part			2.71768	0.0630204	-1.5485	-7.2558	B1AUC7	B1AUC7	RHG36_MOUSE	Arhgap36	Rho GTPase-activating protein 36	ENSG00000147256	ENST00000276211;ENST00000370921;ENST00000370922;ENST00000412432;ENST00000423277	ENSP00000276211;ENSP00000359959;ENSP00000359960;ENSP00000408515;ENSP00000409218
-0.948771	-0.574815	-1.06742	-1.24615	-1.47062	-1.44209	-0.92955	-2.79052	-1.29825		E3 ubiquitin ligases ubiquitinate target proteins	WP_MALE_INFERTILITY	cellular component organization;cellular component organization at cellular level;cellular component organization or biogenesis;cellular component organization or biogenesis at cellular level;cellular process;establishment of localization;establishment of localization in cell;establishment of protein localization;establishment of protein localization to organelle;establishment of protein localiza…	binding;cation binding;ion binding;metal ion binding;protein binding;protein C-terminus binding;transition metal ion binding;zinc ion binding	cell part;cytoplasmic part;integral to membrane;integral to organelle membrane;integral to peroxisomal membrane;intracellular;intracellular membrane-bounded organelle;intracellular organelle;intracellular organelle part;intracellular part;intrinsic to membrane;intrinsic to organelle membrane;intrinsic to peroxisomal membrane;membrane;membrane part;membrane-bounded organelle;microbody;microbody me…			0.191451	0.902504	0.286486	0.499736	B1AUE5	B1AUE5	PEX10_MOUSE	Pex10	Peroxisome biogenesis factor 10	ENSG00000157911	ENST00000288774;ENST00000447513;ENST00000502666;ENST00000507596;ENST00000508384;ENST00000510434;ENST00000514502	ENSP00000288774;ENSP00000407922;ENSP00000423051;ENSP00000424291;ENSP00000425924;ENSP00000461951;ENSP00000464289
1.13275	0.91917	1.46766	1.20861	0.70618	1.31888	1.07404	1.56144	1.46869		Recycling of eIF2:GDP	WP_TRANSLATION_FACTORS	anatomical structure development;biological regulation;biosynthetic process;cell development;cellular biosynthetic process;cellular developmental process;cellular macromolecule biosynthetic process;cellular macromolecule metabolic process;cellular metabolic process;cellular process;cellular protein metabolic process;cellular response to stimulus;cellular response to stress;developmental process;g…	binding;catalytic activity;enzyme regulator activity;GTPase regulator activity;guanyl-nucleotide exchange factor activity;nucleic acid binding;nucleoside-triphosphatase regulator activity;nucleotidyltransferase activity;RNA binding;transferase activity;transferase activity, transferring phosphorus-containing groups;translation factor activity, nucleic acid binding;translation initiation factor ac…	cell part;cytoplasm;cytoplasmic part;cytosol;eukaryotic translation initiation factor 2B complex;intracellular part;macromolecular complex;protein complex			0.53129	0.661321	-0.290169	-1.20608	B1AUN2	B1AUN2	B1AUN2_MOUSE	Eif2b3	Eukaryotic translation initiation factor 2B, subunit 3	ENSG00000070785	ENST00000360403;ENST00000372183;ENST00000439363;ENST00000480675;ENST00000620860	ENSP00000353575;ENSP00000361257;ENSP00000396985;ENSP00000483996;ENSP00000485842
-0.430092	-1.44168	0.0696325	0.705225	-0.646159	0.715507	-1.78411	-2.05128	-1.97678		Platelet degranulation			enzyme inhibitor activity;enzyme regulator activity;phosphatase inhibitor activity;phosphatase regulator activity;protein phosphatase inhibitor activity;protein phosphatase regulator activity				2.05735	0.132075	2.19558	4.78196	B1AVP0	B1AVP0	B1AVP0_MOUSE	Phactr2	Phosphatase and actin regulator	ENSG00000112419	ENST00000305766;ENST00000367582;ENST00000367584;ENST00000397980;ENST00000427704;ENST00000440869;ENST00000451827;ENST00000542769	ENSP00000305530;ENSP00000356554;ENSP00000356556;ENSP00000381067;ENSP00000391763;ENSP00000402449;ENSP00000417038;ENSP00000442153
0.430215	0.467732	0.433995	0.0756683	0.240434	0.202658	0.00454903	0.304509	0.330601		COPI-dependent Golgi-to-ER retrograde traffic;Kinesins		anatomical structure development;anatomical structure formation involved in morphogenesis;biological regulation;catabolic process;cell surface receptor linked signaling pathway;cellular catabolic process;cellular component movement;cellular macromolecule metabolic process;cellular metabolic process;cellular process;cellular response to chemical stimulus;cellular response to fibroblast growth fact…	adenyl nucleotide binding;adenyl ribonucleotide binding;ATP binding;ATPase activity;binding;catalytic activity;hydrolase activity;hydrolase activity, acting on acid anhydrides;hydrolase activity, acting on acid anhydrides, in phosphorus-containing anhydrides;lipid binding;microtubule motor activity;motor activity;nucleoside-triphosphatase activity;nucleotide binding;phosphatidylinositol binding;p…	cell part;cytoplasmic part;cytoskeletal part;early endosome;early endosome membrane;endosomal part;endosome;endosome membrane;intracellular membrane-bounded organelle;intracellular organelle;intracellular organelle part;intracellular part;kinesin complex;macromolecular complex;membrane;membrane-bounded organelle;microtubule;microtubule associated complex;organelle;organelle membrane;organelle par…			0.127539	0.94668	-0.0402996	-0.347798	B1AVY7	B1AVY7	KI16B_MOUSE	Kif16b	Kinesin-like protein KIF16B	ENSG00000089177	ENST00000354981;ENST00000355755;ENST00000408042;ENST00000450176	ENSP00000347076;ENSP00000347995;ENSP00000384164;ENSP00000396264
-1.19447	-1.13954	-1.30655	-1.61709	-1.86074	-1.52792	-1.31476	-1.67008	-2.04681			WP_PYRIMIDINE_METABOLISM	biological regulation;biosynthetic process;body fluid secretion;cellular biosynthetic process;cellular metabolic process;cellular nitrogen compound biosynthetic process;cellular nitrogen compound metabolic process;cellular process;establishment of localization;female pregnancy;heterocycle biosynthetic process;heterocycle metabolic process;lactation;metabolic process;multicellular organismal proce…		cell part;cytoplasm;intracellular membrane-bounded organelle;intracellular organelle;intracellular part;membrane-bounded organelle;nucleus;organelle			0.0122009	0.995444	0.00863059	0.0369474	B1AVZ0	B1AVZ0	UPP_MOUSE	Uprt	Uracil phosphoribosyltransferase homolog	ENSG00000094841	ENST00000373373;ENST00000373379;ENST00000373383;ENST00000462237;ENST00000530743	ENSP00000362471;ENSP00000362477;ENSP00000362481;ENSP00000433987;ENSP00000434037
0.719012	0.354893	0.0224552	0.229803	-1.03304	-0.200157	0.735333	-0.0984173	0.0054493		Mitochondrial protein import;Pink/Parkin Mediated Mitophagy		cellular macromolecule metabolic process;cellular metabolic process;cellular process;cellular protein metabolic process;establishment of localization;establishment of localization in cell;establishment of protein localization;establishment of protein localization in mitochondrion;establishment of protein localization to organelle;intracellular protein transport;intracellular transport;macromolecu…		cell part;cytoplasmic part;integral to membrane;intracellular membrane-bounded organelle;intracellular organelle;intracellular organelle part;intracellular part;intrinsic to membrane;macromolecular complex;membrane part;membrane-bounded organelle;mitochondrial membrane part;mitochondrial outer membrane translocase complex;mitochondrial part;mitochondrion;organelle;organelle part;protein complex			0.532286	0.660931	-0.548588	-1.20803	B1AXP6	B1AXP6	TOM5_MOUSE	Tomm5	Mitochondrial import receptor subunit TOM5 homolog	ENSG00000175768	ENST00000321301;ENST00000377773;ENST00000401811;ENST00000540941;ENST00000544379	ENSP00000313584;ENSP00000367004;ENSP00000384411;ENSP00000438204;ENSP00000438585
-1.22286	-0.561121	-0.988484	-1.45387	-2.76715	-1.72916	-3.07807	-2.64536	-3.65472						cell junction;cell part;integral to membrane;intrinsic to membrane;membrane;membrane part;plasma membrane;synapse			1.0845	0.347161	1.14266	2.30682	B1AXV0	B1AXV0	FRS1L_MOUSE	Frrs1l	DOMON domain-containing protein FRRS1L	ENSG00000260230	ENST00000561981	ENSP00000477141
-2.00429	-1.08499	-1.25119	-1.61211	-2.13301	-1.96084	-2.64	-1.64766	-1.64596	HALLMARK_DNA_REPAIR		WP_FAS_LIGAND_PATHWAY_AND_STRESS_INDUCTION_OF_HEAT_SHOCK_PROTEINS	biological regulation;biosynthetic process;cellular biosynthetic process;cellular macromolecule biosynthetic process;cellular macromolecule metabolic process;cellular metabolic process;cellular nitrogen compound metabolic process;cellular process;defense response;inflammatory response;macromolecule biosynthetic process;macromolecule metabolic process;metabolic process;negative regulation of biolo…	binding;catalytic activity;cation binding;DNA binding;ion binding;ligase activity;metal ion binding;nucleic acid binding;nucleic acid binding transcription factor activity;regulatory region DNA binding;regulatory region nucleic acid binding;RNA polymerase II core promoter proximal region sequence-specific DNA binding transcription factor activity;RNA polymerase II core promoter proximal region se…	cell part;cytoplasm;intracellular membrane-bounded organelle;intracellular organelle;intracellular organelle part;intracellular part;membrane;membrane-bounded organelle;nuclear part;nucleoplasm;nucleus;organelle;organelle part;plasma membrane			0.0729523	0.968751	0.0758882	0.208025	B1AY10	B1AY10	NFX1_MOUSE	Nfx1	Transcriptional repressor NF-X1	ENSG00000086102	ENST00000318524;ENST00000379521;ENST00000379540	ENSP00000317695;ENSP00000368836;ENSP00000368856
-0.748777	-0.795301	-0.520602	-0.429177	-0.224531	-0.350175	-0.905603	-0.792742	-0.746237		Ub-specific processing proteases		biological regulation;catabolic process;cellular catabolic process;cellular macromolecule catabolic process;cellular macromolecule metabolic process;cellular metabolic process;cellular process;cellular protein metabolic process;macromolecule catabolic process;macromolecule metabolic process;macromolecule modification;metabolic process;modification-dependent macromolecule catabolic process;modific…	catalytic activity;cysteine-type endopeptidase activity;cysteine-type peptidase activity;endopeptidase activity;hydrolase activity;peptidase activity;peptidase activity, acting on L-amino acid peptides;small conjugating protein-specific protease activity;ubiquitin-specific protease activity				2.49181	0.0814857	0.480233	6.31163	B1AY13	B1AY13	UBP24_MOUSE	Usp24	Ubiquitin carboxyl-terminal hydrolase 24	ENSG00000162402	ENST00000294383	ENSP00000294383
0.0190907	0.511414	0.761049	-0.186178	-0.12497	0.303781	0.0611649	-0.189927	-0.0295286		Interaction between L1 and Ankyrins;Phase 0 - rapid depolarisation		biological regulation;cation homeostasis;cation transport;cellular chemical homeostasis;cellular homeostasis;cellular ion homeostasis;cellular process;chemical homeostasis;establishment of localization;homeostatic process;ion homeostasis;ion transmembrane transport;ion transport;metal ion homeostasis;metal ion transport;monovalent inorganic cation homeostasis;monovalent inorganic cation transport…	cation channel activity;cation transmembrane transporter activity;channel activity;gated channel activity;ion channel activity;ion transmembrane transporter activity;passive transmembrane transporter activity;sodium channel activity;substrate-specific channel activity;substrate-specific transmembrane transporter activity;substrate-specific transporter activity;transmembrane transporter activity;t…	cation channel complex;cell part;ion channel complex;macromolecular complex;membrane;membrane part;plasma membrane;plasma membrane part;protein complex;sodium channel complex;voltage-gated sodium channel complex			0.106292	0.954747	0.0503078	0.294675	B1AYL1	B1AYL1	B1AYL1_MOUSE	Scn7a	Sodium channel protein	ENSG00000136546	ENST00000409855;ENST00000419992;ENST00000424326;ENST00000441411;ENST00000619410;ENST00000621965	ENSP00000386796;ENSP00000396600;ENSP00000403846;ENSP00000413699;ENSP00000478562;ENSP00000481734
-2.68438	-3.42038	-2.63407	-1.72302	-2.40519	-2.23292	-3.30471	-3.27202	-2.63224		Ovarian tumor domain proteases;Regulation of PTEN stability and activity		cellular macromolecule metabolic process;cellular metabolic process;cellular process;cellular protein metabolic process;macromolecule metabolic process;macromolecule modification;metabolic process;primary metabolic process;protein deubiquitination;protein K11-linked deubiquitination;protein K6-linked deubiquitination;protein metabolic process;protein modification by small protein conjugation or r…	catalytic activity;cysteine-type peptidase activity;hydrolase activity;peptidase activity;peptidase activity, acting on L-amino acid peptides;small conjugating protein-specific protease activity;ubiquitin-specific protease activity				1.46892	0.234306	0.94928	3.16658	B1AZ99	B1AZ99	OTUD3_MOUSE	Otud3	OTU domain-containing protein 3	ENSG00000169914	ENST00000375120	ENSP00000364261
-0.239779	0.392405	-0.255641	-1.26319	-0.621768	-0.878663	-0.596464	-0.593485	-1.15903						cell part;integral to membrane;intrinsic to membrane;membrane part			0.201209	0.899642	-0.138213	-0.522063	B1AZA5	B1AZA5	TM245_MOUSE	Tmem245	Transmembrane protein 245	ENSG00000106771	ENST00000374586;ENST00000413712;ENST00000491854	ENSP00000363714;ENSP00000394798;ENSP00000417842
-0.621026	-0.0594811	-0.257874	-0.00463486	-0.630613	-0.174037	-0.160352	-0.307083	0.0606623		Cleavage of Growing Transcript in the Termination Region;mRNA 3'-end processing;Transport of Mature mRNA derived from an Intron-Containing Transcript		cellular macromolecule metabolic process;cellular metabolic process;cellular nitrogen compound metabolic process;cellular process;establishment of localization;establishment of localization in cell;establishment of RNA localization;interaction with host;interspecies interaction between organisms;intracellular transport;intronless viral mRNA export from host nucleus;macromolecule metabolic process…	binding;nucleic acid binding;RNA binding	cell part;intracellular organelle part;intracellular part;macromolecular complex;nuclear body;nuclear part;nuclear speck;nucleoplasm;nucleoplasm part;organelle part;protein complex;THO complex;THO complex part of transcription export complex;transcription export complex			0.246422	0.871629	-0.134171	-0.623087	B1AZI6	E9Q5E2;B1AZI6	THOC2_MOUSE	Thoc2	THO complex subunit 2	ENSG00000125676	ENST00000245838;ENST00000355725;ENST00000416618;ENST00000432353;ENST00000433883;ENST00000438358;ENST00000441692;ENST00000448128;ENST00000455053;ENST00000491737;ENST00000618150	ENSP00000245838;ENSP00000347959;ENSP00000397317;ENSP00000402168;ENSP00000415211;ENSP00000415244;ENSP00000415374;ENSP00000415947;ENSP00000416639;ENSP00000419795;ENSP00000480478
0.0489321	-0.621402	0.125094	-0.215448	-3.34284	-0.504844	0.162379	-0.322465	-0.194171		Neurexins and neuroligins		signaling		cell part;membrane;synapse			0.54156	0.656409	-1.23629	-1.22621	B1AZP2	B1AZP2	DLGP4_MOUSE	Dlgap4	Disks large-associated protein 4	ENSG00000080845	ENST00000339266;ENST00000340491;ENST00000373907;ENST00000373913;ENST00000401952;ENST00000475894;ENST00000482872;ENST00000489701;ENST00000495241	ENSP00000341633;ENSP00000345700;ENSP00000363014;ENSP00000363023;ENSP00000384954;ENSP00000419311;ENSP00000477723;ENSP00000480166;ENSP00000484696
-0.0895386	-0.312076	0.549734	0.306881	-0.691429	0.759746	-0.0443001	0.129983	0.169339						cell part;cytoplasmic part;endoplasmic reticulum membrane;endoplasmic reticulum part;integral to membrane;intracellular organelle part;intracellular part;intrinsic to membrane;membrane;membrane part;organelle membrane;organelle part			0.0311232	0.986663	0.0400586	0.0923721	B2B9E1	B2B9E1	TRIQK_MOUSE	Triqk	Triple QxxK/R motif-containing protein	ENSG00000205133	ENST00000378861;ENST00000517751;ENST00000517858;ENST00000518748;ENST00000519069;ENST00000519969;ENST00000520430;ENST00000520686;ENST00000521617;ENST00000521988;ENST00000522925;ENST00000523580;ENST00000524037;ENST00000524107;ENST00000537541	ENSP00000368138;ENSP00000427850;ENSP00000428757;ENSP00000428759;ENSP00000428822;ENSP00000429381;ENSP00000429517;ENSP00000429742;ENSP00000429822;ENSP00000430123;ENSP00000430683;ENSP00000430837;ENSP00000430915;ENSP00000430992;ENSP00000442030
-0.909173	-1.08867	-1.67322	-1.34017	-3.63552	-2.33882	-1.28416	-1.9357	-2.64048									0.248872	0.871545	-0.484728	-0.628458	B2KF50	B2KF50	B2KF50_MOUSE	Bltp3a	UHRF1 (ICBP90) binding protein 1
0.494189	-0.0759521	0.696977	-0.505334	-0.529082	-0.158042	-3.70328	-3.8747	-3.59557							+	green_red	4.67169	0.0413333	3.32703	22.9665	B2RPU2	B2RPU2	PLHD1_MOUSE	Plekhd1	Pleckstrin homology domain-containing family D member 1	ENSG00000175985	ENST00000322564	ENSP00000317175
1.20694	1.02408	0.83007	0.66485	0.512065	0.621017	0.633513	0.761019	0.57626	HALLMARK_MYC_TARGETS_V1	Pyrimidine biosynthesis	WP_AMINO_ACID_METABOLISM;WP_ENDOTHELIN_PATHWAYS;WP_PYRIMIDINE_METABOLISM;WP_PYRIMIDINE_METABOLISM_AND_RELATED_DISEASES	amide biosynthetic process;amine biosynthetic process;amine catabolic process;amine metabolic process;anatomical structure development;anatomical structure morphogenesis;arginine biosynthetic process;arginine metabolic process;biological regulation;biosynthetic process;body fluid secretion;carbamoyl phosphate biosynthetic process;carbamoyl phosphate metabolic process;carboxylic acid biosynthetic …	adenyl nucleotide binding;adenyl ribonucleotide binding;amine binding;amino acid binding;aspartate binding;aspartate carbamoyltransferase activity;ATP binding;binding;carbamoyl-phosphate synthase (ammonia) activity;carbamoyl-phosphate synthase (glutamine-hydrolyzing) activity;carbon-nitrogen ligase activity, with glutamine as amido-N-donor;carboxyl- or carbamoyltransferase activity;carboxylic aci…	axon part;cell body;cell part;cell projection;cell projection part;cytoplasmic part;cytosol;extracellular membrane-bounded organelle;extracellular organelle;extracellular region part;extracellular vesicular exosome;intracellular membrane-bounded organelle;intracellular organelle;intracellular organelle part;intracellular part;macromolecular complex;membrane;membrane-bounded organelle;membrane-bou…			0.334664	0.816747	-0.0576199	-0.81124	B2RQC6	B2RQC6	PYR1_MOUSE	Cad	CAD protein	ENSG00000084774	ENST00000264705;ENST00000403525;ENST00000428460;ENST00000456311;ENST00000458503	ENSP00000264705;ENSP00000384510;ENSP00000388740;ENSP00000405416;ENSP00000414742
-2.0716	-2.31116	-2.05833	-2.33967	-2.37847	-3.15207	-2.46977	-2.73489	-3.24721		Rho GTPase cycle		biological regulation;cellular process;cellular response to stimulus;regulation of biological process;regulation of cellular process;response to stimulus;signal transduction	enzyme activator activity;enzyme regulator activity;GTPase activator activity;GTPase regulator activity;nucleoside-triphosphatase regulator activity	cell part;intracellular			0.215736	0.891576	0.193882	0.554939	B2RQE8	B2RQE8	RHG42_MOUSE	Arhgap42	Rho GTPase-activating protein 42	ENSG00000165895	ENST00000298815;ENST00000524892;ENST00000529535;ENST00000531183	ENSP00000298815;ENSP00000431776;ENSP00000434304;ENSP00000435961
-1.97826	-2.02846	-1.42817	-1.88622	-4.5575	-1.20351	-1.59839	-1.80144	-1.11378	HALLMARK_UV_RESPONSE_DN			biosynthetic process;cellular biosynthetic process;cellular macromolecule biosynthetic process;cellular macromolecule metabolic process;cellular metabolic process;cellular nitrogen compound metabolic process;cellular process;developmental process;macromolecule biosynthetic process;macromolecule metabolic process;metabolic process;multicellular organismal development;multicellular organismal proce…	binding;cation binding;ion binding;metal ion binding;transition metal ion binding;zinc ion binding	cell part;intracellular membrane-bounded organelle;intracellular organelle;intracellular part;membrane-bounded organelle;nucleus;organelle			0.42774	0.736657	-1.04454	-1.001	B2RQG2	B2RQG2	B2RQG2_MOUSE	Phf3	PHD finger protein 3	ENSG00000118482	ENST00000262043;ENST00000393387;ENST00000481385;ENST00000494284;ENST00000505138;ENST00000506783;ENST00000509330;ENST00000509876;ENST00000514822;ENST00000515594	ENSP00000262043;ENSP00000377048;ENSP00000421417;ENSP00000422841;ENSP00000424078;ENSP00000424197;ENSP00000424694;ENSP00000424994;ENSP00000425227;ENSP00000425338
-0.538804	-0.663377	-0.496424	-0.765704	-0.824579	-0.658412	-0.699005	-0.439411	-0.589135				cellular macromolecule metabolic process;cellular metabolic process;cellular nitrogen compound metabolic process;cellular process;macromolecule metabolic process;metabolic process;nitrogen compound metabolic process;nucleic acid metabolic process;nucleobase-containing compound metabolic process;primary metabolic process;response to chemical stimulus;response to cytokine stimulus;response to inter…	adenyl nucleotide binding;adenyl ribonucleotide binding;ATP binding;ATPase activity;ATPase activity, coupled;ATP-dependent helicase activity;ATP-dependent RNA helicase activity;binding;catalytic activity;enzyme binding;helicase activity;hydrolase activity;hydrolase activity, acting on acid anhydrides;hydrolase activity, acting on acid anhydrides, in phosphorus-containing anhydrides;nucleic acid b…	cell part;cytoplasmic part;endoplasmic reticulum;intracellular membrane-bounded organelle;intracellular organelle;intracellular part;membrane-bounded organelle;nucleus;organelle			0.904784	0.418815	-0.173715	-1.93905	B2RR83	B2RR83	YTDC2_MOUSE	Ythdc2	3'-5' RNA helicase YTHDC2	ENSG00000047188	ENST00000161863;ENST00000503857;ENST00000514720;ENST00000515883	ENSP00000161863;ENSP00000422916;ENSP00000423101;ENSP00000426644
0.776446	0.274105	1.44051	1.364	0.456902	1.40918	1.21349	1.20661	1.32852				cellular macromolecule metabolic process;cellular metabolic process;cellular process;cellular protein metabolic process;macromolecule metabolic process;macromolecule modification;metabolic process;primary metabolic process;protein deubiquitination;protein K48-linked deubiquitination;protein metabolic process;protein modification by small protein conjugation or removal;protein modification by smal…	catalytic activity;cysteine-type peptidase activity;hydrolase activity;peptidase activity;peptidase activity, acting on L-amino acid peptides;small conjugating protein-specific protease activity;ubiquitin-specific protease activity				0.214784	0.892326	-0.172848	-0.552796	B2RRE7	B2RRE7	OTUD4_MOUSE	Otud4	OTU domain-containing protein 4	ENSG00000164164	ENST00000447906;ENST00000454497;ENST00000504501;ENST00000509620;ENST00000514973	ENSP00000395487;ENSP00000409279;ENSP00000423453;ENSP00000424192;ENSP00000425972
0.455411	0.901396	0.0647373	-0.673242	-2.94088	-0.403536	-0.966718	-1.4651	-1.82624	HALLMARK_APICAL_JUNCTION;HALLMARK_CHOLESTEROL_HOMEOSTASIS;HALLMARK_WNT_BETA_CATENIN_SIGNALING	Adenylate cyclase inhibitory pathway;ADP signalling through P2Y purinoceptor 12;Adrenaline,noradrenaline inhibits insulin secretion;Cooperation of PDCL (PhLP1) and TRiC/CCT in G-protein beta folding;G alpha (i) signalling events;G alpha (s) signalling events;G alpha (z) signalling events;G-protein activation;PLC beta mediated events;Regulation of insulin secretion	WP_CALCIUM_REGULATION_IN_CARDIAC_CELLS;WP_CELLTYPE_DEPENDENT_SELECTIVITY_OF_CCK2R_SIGNALING;WP_CHEMOKINE_SIGNALING_PATHWAY;WP_COMMON_PATHWAYS_UNDERLYING_DRUG_ADDICTION;WP_CORTICOTROPINRELEASING_HORMONE_SIGNALING_PATHWAY;WP_ENDOTHELIN_PATHWAYS;WP_G_PROTEIN_SIGNALING_PATHWAYS;WP_NICOTINE_EFFECT_ON_DOPAMINERGIC_NEURONS;WP_PROSTAGLANDIN_AND_LEUKOTRIENE_METABOLISM_IN_SENESCENCE;WP_PURINERGIC_SIGNALING…	biological regulation;blood coagulation;cAMP-mediated signaling;cell activation;cell communication;cell cycle;cell division;cell surface receptor linked signaling pathway;cell-cell signaling;cellular process;cellular response to stimulus;coagulation;cyclic-nucleotide-mediated signaling;G-protein coupled receptor protein signaling pathway;G-protein signaling, coupled to cAMP nucleotide second mess…	binding;catalytic activity;cation binding;G-protein beta/gamma-subunit complex binding;G-protein-coupled receptor binding;GTP binding;GTPase activity;guanyl nucleotide binding;guanyl ribonucleotide binding;hydrolase activity;hydrolase activity, acting on acid anhydrides;hydrolase activity, acting on acid anhydrides, in phosphorus-containing anhydrides;ion binding;metabotropic serotonin receptor b…	cell part;centrosome;cytoplasm;cytoplasmic part;cytoskeletal part;extracellular membrane-bounded organelle;extracellular organelle;extracellular region part;extracellular vesicular exosome;extrinsic to internal side of plasma membrane;extrinsic to membrane;extrinsic to plasma membrane;heterotrimeric G-protein complex;intracellular membrane-bounded organelle;intracellular non-membrane-bounded orga…			0.0320864	0.986636	0.0801343	0.0951368	B2RSH2	B2RSH2	GNAI1_MOUSE	Gnai1	Guanine nucleotide-binding protein G(i) subunit alpha-1	ENSG00000127955	ENST00000351004;ENST00000418742;ENST00000442586;ENST00000447650;ENST00000457358	ENSP00000343027;ENSP00000388347;ENSP00000389435;ENSP00000391439;ENSP00000410572
0.0475359	-0.368967	0.203031	-0.178721	-0.586818	-0.0888057	0.418097	0.726289	1.04358		Dopamine Neurotransmitter Release Cycle;Neurexins and neuroligins		amine transport;amino acid transport;anatomical structure development;axon cargo transport;behavior;biological adhesion;biological regulation;carboxylic acid transport;cell adhesion;cell communication;cell-cell signaling;cellular component assembly;cellular component movement;cellular component organization;cellular component organization or biogenesis;cellular process;chordate embryonic developm…	beta-amyloid binding;binding;lipid binding;phosphatidylinositol binding;phosphatidylinositol-4,5-bisphosphate binding;phospholipid binding;protein binding	cell part;clathrin-coated vesicle;coated vesicle;cytoplasmic membrane-bounded vesicle;cytoplasmic part;cytoplasmic vesicle;cytosol;Golgi apparatus;intracellular membrane-bounded organelle;intracellular organelle;intracellular part;macromolecular complex;membrane;membrane-bounded organelle;membrane-bounded vesicle;nucleus;organelle;perinuclear region of cytoplasm;plasma membrane;protein complex;sy…			1.89191	0.151272	-1.0141	-4.28212	B2RUJ5	B2RUJ5	APBA1_MOUSE	Apba1	Amyloid-beta A4 precursor protein-binding family A member 1	ENSG00000107282	ENST00000265381;ENST00000470082	ENSP00000265381;ENSP00000486435
0.199501	-0.481173	-0.296265	0.198137	-0.525857	-0.0203214	-0.0536575	0.0269899	-0.384744		Ovarian tumor domain proteases;Regulation of TNFR1 signaling;TNFR1-induced NFkappaB signaling pathway;TNFR1-induced proapoptotic signaling	WP_TNFALPHA_SIGNALING_PATHWAY	biological regulation;cellular macromolecule metabolic process;cellular metabolic process;cellular process;cellular protein metabolic process;immune response;immune system process;macromolecule metabolic process;macromolecule modification;metabolic process;mucosal immune response;negative regulation of biological process;negative regulation of biosynthetic process;negative regulation of cell comm…	binding;catalytic activity;cation binding;cysteine-type peptidase activity;DNA binding;hydrolase activity;ion binding;metal ion binding;nucleic acid binding;peptidase activity;peptidase activity, acting on L-amino acid peptides;small conjugating protein-specific protease activity;transition metal ion binding;ubiquitin-specific protease activity;zinc ion binding	cell part;cytoplasm;intracellular membrane-bounded organelle;intracellular organelle;intracellular part;membrane-bounded organelle;nucleus;organelle			0.0285443	0.986236	0.0211234	0.0849439	B2RUR8	B2RUR8	OTU7B_MOUSE	Otud7b	OTU domain-containing protein 7B	ENSG00000264522	ENST00000417191;ENST00000581312	ENSP00000408231;ENSP00000462729
-1.73258	-1.84011	-2.52552	-3.54592	-3.45588	-2.97623	-2.6221	-2.65726	-2.26193	HALLMARK_PANCREAS_BETA_CELLS;HALLMARK_PEROXISOME	ABC-family proteins mediated transport;ATP sensitive Potassium channels;Defective ABCC8 can cause hypoglycemias and hyperglycemias;Regulation of insulin secretion		biological regulation;carbohydrate metabolic process;cation transport;cell communication;cell-cell signaling;cellular metabolic process;cellular potassium ion transport;cellular process;cellular response to stimulus;energy derivation by oxidation of organic compounds;energy reserve metabolic process;establishment of localization;generation of precursor metabolites and energy;ion transmembrane tra…	active transmembrane transporter activity;adenyl nucleotide binding;adenyl ribonucleotide binding;ATP binding;ATPase activity;ATPase activity, coupled;ATPase activity, coupled to movement of substances;ATPase activity, coupled to transmembrane movement of substances;binding;catalytic activity;cation channel activity;cation transmembrane transporter activity;channel activity;hydrolase activity;hyd…	cation channel complex;cell part;integral to membrane;intrinsic to membrane;ion channel complex;macromolecular complex;membrane;membrane part;plasma membrane;plasma membrane part;potassium channel complex;protein complex;voltage-gated potassium channel complex			NaN	1	0	NaN	B2RUS7	B2RUS7	B2RUS7_MOUSE	Abcc8	ATP-binding cassette, sub-family C (CFTR/MRP), member 8	ENSG00000006071	ENST00000302539;ENST00000389817;ENST00000526168;ENST00000527905;ENST00000528374;ENST00000531642;ENST00000531891;ENST00000612903	ENSP00000303960;ENSP00000374467;ENSP00000431653;ENSP00000433638;ENSP00000434893;ENSP00000435378;ENSP00000437233;ENSP00000483031
0.266284	0.412076	0.344891	0.0351353	0.130699	0.288421	0.186039	0.145972	0.292601		RAB GEFs exchange GTP for GDP on RABs	WP_GENES_RELATED_TO_PRIMARY_CILIUM_DEVELOPMENT_BASED_ON_CRISPR	cellular process;establishment of localization;transport;vesicle-mediated transport		cell part;cytoplasmic part;Golgi apparatus;intracellular membrane-bounded organelle;intracellular organelle;intracellular part;membrane-bounded organelle;organelle			0.264063	0.860926	-0.0567854	-0.661551	B2RXC1	B2RXC1	TPC11_MOUSE	Trappc11	Trafficking protein particle complex subunit 11	ENSG00000168538	ENST00000334690;ENST00000357207;ENST00000505676;ENST00000512476	ENSP00000335371;ENSP00000349738;ENSP00000421004;ENSP00000422915
-0.444512	-0.652672	-0.803557	-0.763238	-2.59172	-0.826655	-0.586823	-0.348834	-0.458621		Cytosolic sensors of pathogen-associated DNA;RNA Polymerase III Abortive And Retractive Initiation;RNA Polymerase III Chain Elongation;RNA Polymerase III Transcription Initiation From Type 1 Promoter;RNA Polymerase III Transcription Initiation From Type 2 Promoter;RNA Polymerase III Transcription Initiation From Type 3 Promoter;RNA Polymerase III Transcription Termination	WP_CYTOSOLIC_DNASENSING_PATHWAY;WP_PYRIMIDINE_METABOLISM	biological regulation;biosynthetic process;cellular biosynthetic process;cellular macromolecule biosynthetic process;cellular macromolecule metabolic process;cellular metabolic process;cellular nitrogen compound metabolic process;cellular process;defense response;defense response to virus;gene expression;immune effector process;immune response;immune system process;innate immune response;macromol…	binding;catalytic activity;cation binding;chromatin binding;DNA binding;DNA-directed RNA polymerase activity;ion binding;metal ion binding;nucleic acid binding;nucleoside binding;nucleotidyltransferase activity;ribonucleoside binding;RNA polymerase activity;transferase activity;transferase activity, transferring phosphorus-containing groups;transition metal ion binding;zinc ion binding	cell part;cytoplasmic part;cytosol;DNA-directed RNA polymerase complex;DNA-directed RNA polymerase III complex;intracellular membrane-bounded organelle;intracellular organelle;intracellular organelle part;intracellular part;macromolecular complex;membrane;membrane-bounded organelle;nuclear DNA-directed RNA polymerase complex;nuclear part;nucleoplasm;nucleoplasm part;nucleus;organelle;organelle pa…			0.70269	0.532561	-0.929113	-1.54046	B2RXC6	B2RXC6	B2RXC6_MOUSE	Polr3a	DNA-directed RNA polymerase subunit	ENSG00000148606	ENST00000372371;ENST00000473588;ENST00000616246	ENSP00000361446;ENSP00000473389;ENSP00000483738
-0.843352	-1.08746	-0.997765	-0.847903	-1.57375	-0.972423	-0.838648	-1.03784	-1.04548		Acetylcholine Neurotransmitter Release Cycle;Dopamine Neurotransmitter Release Cycle;Glutamate Neurotransmitter Release Cycle;Norepinephrine Neurotransmitter Release Cycle;Receptor-type tyrosine-protein phosphatases;Serotonin Neurotransmitter Release Cycle		biological adhesion;biological regulation;cell adhesion;cell communication;cell-cell signaling;cell-matrix adhesion;cell-substrate adhesion;cellular process;cellular response to stimulus;establishment of localization;establishment of localization in cell;glutamate secretion;negative regulation of actin filament bundle assembly;negative regulation of biological process;negative regulation of cellu…	molecular transducer activity;signal transducer activity	adherens junction;anchoring junction;cell junction;cell part;cell-substrate adherens junction;cell-substrate junction;cytoplasm;cytoplasmic part;cytosol;focal adhesion;intracellular part;presynaptic active zone;synapse part			0.268998	0.857714	-0.15737	-0.672226	B2RXQ2	B2RXQ2	B2RXQ2_MOUSE	Ppfia1	Ppfia1 protein	ENSG00000131626	ENST00000253925;ENST00000389547;ENST00000526262;ENST00000526369;ENST00000528750;ENST00000528853;ENST00000530390;ENST00000530746;ENST00000530798;ENST00000532024;ENST00000532504;ENST00000533894	ENSP00000253925;ENSP00000374198;ENSP00000432065;ENSP00000432722;ENSP00000432913;ENSP00000433114;ENSP00000433619;ENSP00000434445;ENSP00000434692;ENSP00000435752;ENSP00000435978;ENSP00000437024
-2.16661	-2.71908	-2.89272	-2.1958	-2.92081	-3.34382	-2.00705	-0.961739	-2.14798									1.04219	0.36107	-1.11455	-2.21871	B2RXR6	B2RXR6	ANR44_MOUSE	Ankrd44	Serine/threonine-protein phosphatase 6 regulatory ankyrin repeat subunit B	ENSG00000065413	ENST00000282272;ENST00000328737;ENST00000409153;ENST00000409919;ENST00000422886;ENST00000424317;ENST00000443014;ENST00000447713;ENST00000448801	ENSP00000282272;ENSP00000331516;ENSP00000387141;ENSP00000387233;ENSP00000399895;ENSP00000403415;ENSP00000405983;ENSP00000413091;ENSP00000416319
0.553223	0.976193	0.713356	0.944857	0.919411	1.0465	0.774737	0.870878	0.804783			WP_BARDETBIEDL_SYNDROME		binding;cation binding;ion binding;metal ion binding	cell part;cytoplasm;cytoplasmic part;endoplasmic reticulum;intracellular membrane-bounded organelle;intracellular organelle;intracellular organelle part;intracellular part;membrane-bounded organelle;nuclear part;nucleoplasm;nucleus;organelle;organelle part			1.47882	0.233888	0.153455	3.1904	B2RXS3	B2RXS3	B2RXS3_MOUSE	Scaper	S phase cyclin A-associated protein in the ER	ENSG00000140386	ENST00000324767;ENST00000538941;ENST00000563290;ENST00000563919;ENST00000564022;ENST00000564177;ENST00000564590;ENST00000564757;ENST00000565372;ENST00000565507;ENST00000565970;ENST00000568382;ENST00000568549	ENSP00000326924;ENSP00000442190;ENSP00000454973;ENSP00000455231;ENSP00000455378;ENSP00000455623;ENSP00000455751;ENSP00000456065;ENSP00000456508;ENSP00000456987;ENSP00000457234;ENSP00000457382;ENSP00000457434
-1.48156	-1.4195	-2.47219	-1.7427	-3.59168	-2.18962	-1.599	-2.77979	-2.20711	HALLMARK_MYOGENESIS;HALLMARK_P53_PATHWAY		WP_2Q112_COPY_NUMBER_VARIATION_SYNDROME	anatomical structure development;anatomical structure formation involved in morphogenesis;biological regulation;brain development;cell proliferation;cell surface receptor linked signaling pathway;cellular process;cellular response to stimulus;developmental process;neural precursor cell proliferation;neural tube closure;neuroblast proliferation;organ development;positive regulation of axonogenesis…	molecular transducer activity;receptor activity;semaphorin receptor activity;signal transducer activity;signaling receptor activity;transmembrane signaling receptor activity	cell part;cell surface;extracellular membrane-bounded organelle;extracellular organelle;extracellular region part;extracellular vesicular exosome;integral to membrane;integral to plasma membrane;intracellular;intrinsic to membrane;intrinsic to plasma membrane;membrane part;membrane-bounded organelle;membrane-bounded vesicle;organelle;plasma membrane part;vesicle			0.182399	0.90633	-0.312699	-0.478838	B2RXS4	B2RXS4	PLXB2_MOUSE	Plxnb2	Plexin-B2	ENSG00000196576	ENST00000359337;ENST00000411680;ENST00000425954;ENST00000427829;ENST00000432455;ENST00000434732;ENST00000449103;ENST00000610984;ENST00000614805	ENSP00000352288;ENSP00000387470;ENSP00000392620;ENSP00000400679;ENSP00000406048;ENSP00000409171;ENSP00000415757;ENSP00000478347;ENSP00000482999
2.90697	3.50211	2.95406	1.28003	1.49748	1.92234	0.52018	0.47457	0.521797				acetyl-CoA catabolic process;acetyl-CoA metabolic process;alcohol catabolic process;alcohol metabolic process;carbohydrate catabolic process;carbohydrate metabolic process;catabolic process;cellular carbohydrate catabolic process;cellular carbohydrate metabolic process;cellular catabolic process;cellular metabolic process;cellular process;coenzyme catabolic process;coenzyme metabolic process;cofa…	binding;catalytic activity;cation binding;coenzyme binding;cofactor binding;ion binding;metal ion binding;oxidoreductase activity;oxidoreductase activity, acting on the aldehyde or oxo group of donors;oxidoreductase activity, acting on the aldehyde or oxo group of donors, disulfide as acceptor;oxoglutarate dehydrogenase (succinyl-transferring) activity;thiamine pyrophosphate binding;vitamin bindi…	cell part;cytoplasmic part;intracellular membrane-bounded organelle;intracellular organelle;intracellular organelle lumen;intracellular organelle part;intracellular part;macromolecular complex;membrane-bounded organelle;membrane-enclosed lumen;mitochondrial matrix;mitochondrial part;mitochondrion;organelle;organelle lumen;organelle part;oxoglutarate dehydrogenase complex;protein complex			2.30368	0.0953161	1.0611	5.60702	B2RXT3	B2RXT3	B2RXT3_MOUSE	Ogdhl	oxoglutarate dehydrogenase (succinyl-transferring)	ENSG00000197444	ENST00000374103;ENST00000419399;ENST00000432695	ENSP00000363216;ENSP00000390240;ENSP00000401356
0.335902	0.600808	1.0881	0.109502	0.00697708	0.501523	-2.00241	-0.793024	-1.57948		Factors involved in megakaryocyte development and platelet production	WP_CILIARY_LANDSCAPE	biological regulation;cellular process;cellular response to stimulus;intracellular signal transduction;positive regulation of catalytic activity;positive regulation of GTPase activity;positive regulation of hydrolase activity;positive regulation of molecular function;regulation of biological process;regulation of catabolic process;regulation of catalytic activity;regulation of cellular catabolic …	enzyme regulator activity;GTPase regulator activity;guanyl-nucleotide exchange factor activity;nucleoside-triphosphatase regulator activity	cell part;cytoplasm;intracellular part			1.9057	0.150917	1.66431	4.32229	B2RY04	B2RY04	DOCK5_MOUSE	Dock5	Dedicator of cytokinesis protein 5	ENSG00000147459	ENST00000276440;ENST00000410074;ENST00000444569;ENST00000467709;ENST00000481100	ENSP00000276440;ENSP00000387036;ENSP00000414125;ENSP00000428479;ENSP00000429737
0.661671	0.648825	0.89798	0.988095	0.700556	1.08663	0.75878	0.692858	1.12268				biological regulation;cellular macromolecule metabolic process;cellular metabolic process;cellular nitrogen compound metabolic process;cellular process;macromolecule metabolic process;metabolic process;mRNA metabolic process;mRNA processing;nitrogen compound metabolic process;nucleic acid metabolic process;nucleobase-containing compound metabolic process;primary metabolic process;regulation of al…	binding;mRNA binding;nucleic acid binding;nucleotide binding;RNA binding	cell part;cytoplasm;intracellular organelle part;intracellular part;macromolecular complex;nuclear body;nuclear part;nuclear speck;nucleoplasm;nucleoplasm part;organelle part;ribonucleoprotein complex;spliceosomal complex			0.140209	0.937182	0.0669897	0.378797	B2RY56	B2RY56	RBM25_MOUSE	Rbm25	RNA-binding protein 25	ENSG00000119707	ENST00000261973;ENST00000525161;ENST00000525321;ENST00000526754;ENST00000527432;ENST00000528081;ENST00000531500;ENST00000532192	ENSP00000261973;ENSP00000431150;ENSP00000434004;ENSP00000434333;ENSP00000434444;ENSP00000434950;ENSP00000436225;ENSP00000436868
-1.92987	-1.14913	-1.61888	-1.68618	-2.65382	-2.0486	-0.885994	-2.91219	-1.57516			WP_CILIARY_LANDSCAPE;WP_CILIOPATHIES	glomerular filtration;macromolecule metabolic process;metabolic process;multicellular organismal process;primary metabolic process;protein maturation;protein metabolic process;protein processing;renal system process;system process	aminopeptidase activity;binding;catalytic activity;cation binding;exopeptidase activity;hydrolase activity;ion binding;manganese ion binding;metal ion binding;metallopeptidase activity;peptidase activity;peptidase activity, acting on L-amino acid peptides;transition metal ion binding	cell part;cytoplasmic part;extracellular membrane-bounded organelle;extracellular organelle;extracellular region part;extracellular vesicular exosome;intracellular membrane-bounded organelle;intracellular organelle;intracellular part;membrane-bounded organelle;membrane-bounded vesicle;mitochondrion;organelle;vesicle			0.197688	0.901194	-0.33842	-0.51403	B7ZMP1	B7ZMP1	XPP3_MOUSE	Xpnpep3	Xaa-Pro aminopeptidase 3	ENSG00000196236	ENST00000357137;ENST00000428799;ENST00000614001	ENSP00000349658;ENSP00000394283;ENSP00000483752
-0.0640221	0.201543	-1.22699	-1.44949	-0.715375	-0.95729	-0.949931	-1.11659	-1.84539									0.306816	0.836684	0.263253	0.752924	B8JJ69	B8JJ69	B8JJ69_MOUSE	2310061I04Rik	RIKEN cDNA 2310061I04 gene
-1.73176	-1.63137	-1.82812	-1.55045	-2.20256	-1.44416	-1.92161	-1.76322	-1.94101									0.229814	0.882656	0.142894	0.586412	B8JKV0	B8JKV0	AMN1_MOUSE	Amn1	Protein AMN1 homolog	ENSG00000151743	ENST00000281471;ENST00000457428;ENST00000506446;ENST00000535408;ENST00000536761;ENST00000537562;ENST00000537960;ENST00000541931;ENST00000542781	ENSP00000281471;ENSP00000396145;ENSP00000438990;ENSP00000439171;ENSP00000439438;ENSP00000440967;ENSP00000441419;ENSP00000441846;ENSP00000442272
-1.84205	-2.09778	-1.69253	-1.87516	-3.30434	-2.01218	-2.8052	-2.41496	-2.34201	HALLMARK_GLYCOLYSIS;HALLMARK_HYPOXIA;HALLMARK_MYOGENESIS	Acetylcholine Neurotransmitter Release Cycle;Dopamine Neurotransmitter Release Cycle;Glutamate Neurotransmitter Release Cycle;Norepinephrine Neurotransmitter Release Cycle;Receptor-type tyrosine-protein phosphatases;Serotonin Neurotransmitter Release Cycle		biological regulation;cell communication;cell-cell signaling;cellular process;establishment of localization;establishment of localization in cell;glutamate secretion;neurotransmitter secretion;neurotransmitter transport;regulation of biological quality;regulation of neurotransmitter levels;secretion;secretion by cell;signal release;signaling;synaptic transmission;transport		cell part;cell surface;cytoplasmic part;cytosol;intracellular;intracellular part;presynaptic active zone;synapse;synapse part			0.0922333	0.964626	0.123497	0.258661	B8QI36	B8QI36	B8QI36_MOUSE	Ppfia4	Liprin-alpha 4	ENSG00000143847	ENST00000272198;ENST00000295706;ENST00000367240;ENST00000447715;ENST00000599514;ENST00000599966;ENST00000600426	ENSP00000272198;ENSP00000295706;ENSP00000356209;ENSP00000402576;ENSP00000470427;ENSP00000471264;ENSP00000472251
0.898446	0.336707	1.11895	1.73332	0.798082	1.4842	1.58428	1.44869	2.0262		Regulation of TNFR1 signaling		biological regulation;cell differentiation;cellular component biogenesis;cellular component biogenesis at cellular level;cellular component organization or biogenesis;cellular component organization or biogenesis at cellular level;cellular developmental process;cellular macromolecule metabolic process;cellular metabolic process;cellular process;cellular protein metabolic process;chaperone-mediate…	binding;cytoskeletal protein binding;ganglioside binding;glycolipid binding;glycosphingolipid binding;lipid binding;microtubule binding;protein binding;sphingolipid binding;tubulin binding	cell part;cytoplasmic part;early endosome membrane;endosomal part;endosome membrane;Golgi apparatus part;Golgi membrane;Golgi stack;intracellular organelle part;intracellular part;membrane;membrane part;membrane raft;organelle membrane;organelle part;plasma membrane;recycling endosome membrane;trans-Golgi network;trans-Golgi network membrane			0.45508	0.718679	-0.347858	-1.0556	B9EHT4	B9EHT4	CLIP3_MOUSE	Clip3	CAP-Gly domain-containing linker protein 3	ENSG00000105270	ENST00000360535;ENST00000590559;ENST00000592017;ENST00000593074	ENSP00000353732;ENSP00000466026;ENSP00000466832;ENSP00000468689
1.4587	1.9166	1.52884	1.70421	1.60034	1.75479	1.86239	1.98399	1.87475	HALLMARK_E2F_TARGETS;HALLMARK_MTORC1_SIGNALING	ISG15 antiviral mechanism;NEP/NS2 Interacts with the Cellular Export Machinery;NS1 Mediated Effects on Host Pathways;Nuclear import of Rev protein;Nuclear Pore Complex (NPC) Disassembly;Regulation of Glucokinase by Glucokinase Regulatory Protein;Regulation of HSF1-mediated heat shock response;Rev-mediated nuclear export of HIV RNA;snRNP Assembly;SUMOylation of chromatin organization proteins;SUMO…		biological regulation;biosynthetic process;carbohydrate metabolic process;carbohydrate transport;cell cycle;cell cycle process;cell surface receptor linked signaling pathway;cellular biosynthetic process;cellular component assembly;cellular component assembly at cellular level;cellular component disassembly;cellular component disassembly at cellular level;cellular component organization;cellular …	structural constituent of nuclear pore;structural molecule activity	cell part;cytoplasm;envelope;intracellular organelle part;intracellular part;macromolecular complex;membrane;membrane part;nuclear envelope;nuclear membrane;nuclear part;nuclear periphery;nuclear pore;nucleoplasm;organelle envelope;organelle membrane;organelle part;pore complex;protein complex			1.68021	0.186034	-0.2206	-3.69741	B9EJ54	B9EJ54	B9EJ54_MOUSE	Nup205	Nucleoporin 205	ENSG00000155561	ENST00000285968;ENST00000463247;ENST00000472132;ENST00000477620;ENST00000490439	ENSP00000285968;ENSP00000475318;ENSP00000475539;ENSP00000475665;ENSP00000475877
0.912315	1.15865	1.13888	0.834098	0.555338	0.800405	0.795044	0.520247	0.769479				biological regulation;cellular component organization;cellular component organization at cellular level;cellular component organization or biogenesis;cellular component organization or biogenesis at cellular level;cellular process;cellular response to stimulus;cytoskeleton organization;intracellular signal transduction;organelle organization;regulation of anatomical structure morphogenesis;regula…	binding;cation binding;ion binding;metal ion binding	cell part;membrane			0.101405	0.957292	0.0350238	0.282238	B9EJ80	B9EJ80	PDZD8_MOUSE	Pdzd8	PDZ domain-containing protein 8	ENSG00000165650	ENST00000334464	ENSP00000334642
1.25443	1.02769	1.5546	1.60433	1.11185	1.42541	1.93359	1.79716	1.77321		Acyl chain remodelling of PS		biological regulation;cell differentiation;cellular developmental process;cellular localization;cellular macromolecule localization;cellular process;cellular protein localization;developmental process;establishment of localization;fat cell differentiation;lipid transport;localization;macromolecule localization;negative regulation of biological process;negative regulation of cell migration;negativ…	binding;cholesterol binding;lipid binding;steroid binding;sterol binding	cell part;intracellular organelle part;intracellular part;membrane;nuclear membrane;nuclear part;organelle membrane;organelle part			1.39037	0.251069	-0.454128	-2.98089	B9EJ86	B9EJ86	OSBL8_MOUSE	Osbpl8	Oxysterol-binding protein-related protein 8	ENSG00000091039	ENST00000261183;ENST00000393249;ENST00000393250;ENST00000546946;ENST00000547540;ENST00000547544;ENST00000548341;ENST00000549570;ENST00000549646;ENST00000550628;ENST00000551927;ENST00000553139;ENST00000611266	ENSP00000261183;ENSP00000376939;ENSP00000376940;ENSP00000446886;ENSP00000447235;ENSP00000447483;ENSP00000447744;ENSP00000447893;ENSP00000448394;ENSP00000449618;ENSP00000449919;ENSP00000450238;ENSP00000478240
-0.974442	-0.894231	-0.863136	-1.06616	-0.882984	-0.77707	-2.10423	-2.25695	-2.40682				anatomical structure development;brain development;developmental process;organ development		cell cortex;cell part;cell projection;cell projection part;clathrin-coated vesicle;coated vesicle;cytoplasmic membrane-bounded vesicle;cytoplasmic part;cytoplasmic vesicle;dendritic spine;intracellular membrane-bounded organelle;intracellular organelle;intracellular part;membrane-bounded organelle;membrane-bounded vesicle;neuron projection;neuron spine;organelle;synapse part;synaptic vesicle;vesi…	+	green_red	3.42465	0.0174545	1.34726	11.0893	B9EJA2	B9EJA2	CTTB2_MOUSE	Cttnbp2	Cortactin-binding protein 2	ENSG00000077063	ENST00000160373;ENST00000412853;ENST00000416239;ENST00000434890;ENST00000435233;ENST00000441556;ENST00000445366;ENST00000446636;ENST00000454375	ENSP00000160373;ENSP00000389491;ENSP00000389576;ENSP00000393373;ENSP00000395925;ENSP00000396014;ENSP00000397678;ENSP00000405831;ENSP00000406142
-0.49542	-0.80495	-2.26976	-1.17083	-1.52149	-1.55004	-2.12726	-2.52482	-2.37937					nucleic acid binding transcription factor activity;sequence-specific DNA binding transcription factor activity	cell part;extracellular region part;host cell nucleus;host cell part;host intracellular membrane-bounded organelle;host intracellular organelle;host intracellular part;integral to membrane;intrinsic to membrane;membrane part;other organism part			2.27951	0.100884	0.929702	5.52139	B9EJI9	B9EJI9	T229A_MOUSE	Tmem229a	Transmembrane protein 229A	ENSG00000234224	ENST00000455783	ENSP00000395244
-1.30052	-1.21486	-1.5211	-1.36386	-2.92472	-1.15085	-1.12538	-0.89518	-1.22566			WP_CILIOPATHIES	cell projection organization;cellular component movement;cellular component organization;cellular component organization at cellular level;cellular component organization or biogenesis;cellular component organization or biogenesis at cellular level;cellular process;cilium movement;microtubule-based movement;microtubule-based process	binding;dynein binding;dynein intermediate chain binding;protein binding	cell part;cytoplasm;intracellular part			0.573069	0.633342	-0.73107	-1.28784	B9EJR8	B9EJR8	DAAF5_MOUSE	Dnaaf5	Dynein axonemal assembly factor 5	ENSG00000164818	ENST00000297440;ENST00000403952;ENST00000437419;ENST00000440747	ENSP00000297440;ENSP00000384884;ENSP00000403165;ENSP00000410788
-0.148039	-0.118397	0.267524	0.079443	-0.14659	0.0421824	0.0102768	-0.0917292	0.348723		Retrograde transport at the Trans-Golgi-Network		acrosome assembly;anatomical structure formation involved in morphogenesis;biological regulation;biosynthetic process;cell differentiation;cell motility;cellular biosynthetic process;cellular component assembly;cellular component assembly at cellular level;cellular component assembly involved in morphogenesis;cellular component movement;cellular component organization;cellular component organizat…	binding;DNA binding;nucleic acid binding;protein binding transcription factor activity;transcription cofactor activity;transcription factor binding transcription factor activity	cell part;cytoplasmic part;endoplasmic reticulum;Golgi apparatus;Golgi apparatus part;Golgi membrane;intracellular membrane-bounded organelle;intracellular organelle;intracellular organelle part;intracellular part;membrane;membrane-bounded organelle;nucleus;organelle;organelle membrane;organelle part			0.257714	0.865435	-0.097412	-0.647764	B9EKI3	B9EKI3	TMF1_MOUSE	Tmf1	TATA element modulatory factor	ENSG00000144747	ENST00000398559;ENST00000488010;ENST00000543976	ENSP00000381567;ENSP00000419330;ENSP00000438706
-1.26535	-0.377108	-1.65551	-1.99067	-3.21952	-1.68746	-2.63835	-2.98304	-3.19939						extracellular region			0.575324	0.63233	0.641046	1.29224	B9EKK6	B9EKK6	B9EKK6_MOUSE	Nxpe3	Family with sequence similarity 55, member C	ENSG00000144815	ENST00000273347;ENST00000422132;ENST00000474165;ENST00000477909;ENST00000491511;ENST00000616286	ENSP00000273347;ENSP00000396421;ENSP00000417485;ENSP00000418369;ENSP00000419667;ENSP00000478069
-1.2235	-0.553978	-1.39796	-0.677955	-0.742937	-1.06236	-1.38925	-1.78197	-2.0886									1.77195	0.170039	0.925526	3.94376	C0HK79;C0HK80	C0HK80;C0HK79	ARXS1_MOUSE;ARXS2_MOUSE	Arxes1;Arxes2	Adipocyte-related X-chromosome expressed sequence 1
-0.637805	-1.27474	-0.442953	-0.189229	-3.22807	-0.300331	-0.145093	-0.849524	-0.132912									0.350558	0.800696	-0.863367	-0.844159	C0HKD8;C0HKD9	C0HKD9;C0HKD8	MFA1A_MOUSE;MFA1B_MOUSE	Mfap1a;Mfap1b	Microfibrillar-associated protein 1A
6.00299	6.3072	5.34355	5.91856	5.97965	5.5333	6.12973	6.47126	5.45627									0.251149	0.871807	-0.208587	-0.633442	C0HKE1;C0HKE2;C0HKE3;C0HKE4;C0HKE5;C0HKE6;C0HKE7;C0HKE8;C0HKE9;Q8BFU2;Q8CGP5;Q8CGP6;Q8CGP7	C0HKE3;Q8CGP7;Q8CGP6;Q64523;Q8CGP5;C0HKE6;C0HKE8;C0HKE5;C0HKE9;C0HKE1;Q8R1M2;Q8BFU2;C0HKE2;C0HKE7;Q8CGP4;C0HKE4;Q6GSS7	H2A1B_MOUSE;H2A1C_MOUSE;H2A1D_MOUSE;H2A1E_MOUSE;H2A1F_MOUSE;H2A1G_MOUSE;H2A1H_MOUSE;H2A1I_MOUSE;H2A1K_MOUSE;H2A1N_MOUSE;H2A1O_MOUSE;H2A1P_MOUSE;H2A3_MOUSE	H2ac11;H2ac12;H2ac13;H2ac15;H2ac25;H2ac4;H2ac6;H2ac7;H2ac8;Hist1h2af;Hist1h2an;Hist1h2ao;Hist1h2ap	Histone H2A type 1-B
-3.25088	1.42891	0.513327	0.541202	-1.05734	0.516161	0.47001	0.300364	0.630896		Formation of the cornified envelope;Keratinization			structural molecule activity	cell part;cytoskeletal part;extracellular membrane-bounded organelle;extracellular organelle;extracellular region part;extracellular space;extracellular vesicular exosome;intermediate filament;intracellular organelle part;intracellular part;keratin filament;macromolecular complex;membrane-bounded organelle;membrane-bounded vesicle;organelle;organelle part;protein complex;vesicle			0.362809	0.790808	-0.467081	-0.869368	Cont_O43790	Q9ERE2;P97861;Q6IMF0;Q9CPR6;Q9Z2T6;E9Q1Y9;Cont_O43790;Cont_P78385;Cont_Q14533;Cont_P97861;Cont_Q6IMF0;Cont_Q9ERE2;Cont_Q9Z2T6;Cont_P15241;Cont_P25691	KRT86_HUMAN	KRT86	Keratin, type II cuticular Hb6	ENSG00000170442	ENST00000293525;ENST00000423955;ENST00000553310	ENSP00000293525;ENSP00000444533;ENSP00000452237
7.88563	8.13287	7.00122	7.92762	8.06758	8.07776	8.58486	9.24201	8.42975									1.34224	0.264911	-0.727888	-2.86989	Cont_P00761	Cont_P00761	TRYP_PIG		Trypsin
2.3657	3.94776	5.45698	0.953076	1.0819	0.534559	1.22798	1.70467	1.87777		Formation of the cornified envelope;Keratinization;Type I hemidesmosome assembly	WP_CORTICOTROPINRELEASING_HORMONE_SIGNALING_PATHWAY	aging;anatomical structure development;cell differentiation;cell junction assembly;cell junction organization;cell-substrate junction assembly;cellular component assembly;cellular component assembly at cellular level;cellular component organization;cellular component organization at cellular level;cellular component organization or biogenesis;cellular component organization or biogenesis at cellu…	structural constituent of cytoskeleton;structural molecule activity	cell part;cell periphery;cytoplasm;cytoplasmic part;cytoskeletal part;cytosol;extracellular membrane-bounded organelle;extracellular organelle;extracellular region part;extracellular vesicular exosome;intermediate filament;intracellular membrane-bounded organelle;intracellular organelle;intracellular organelle part;intracellular part;keratin filament;macromolecular complex;membrane-bounded organe…			1.36793	0.257551	-0.746962	-2.92888	Cont_P02533	Q6IFX2;Cont_P02533;Cont_Q6IFX2	K1C14_HUMAN	KRT14	Keratin, type I cytoskeletal 14	ENSG00000186847	ENST00000167586	ENSP00000167586
-1.77552	-0.598971	0.645809	-1.82798	-0.698245	-2.05104	-1.04176	-1.18365	-1.32888		Formation of the cornified envelope;Keratinization	WP_BURN_WOUND_HEALING;WP_ECTODERM_DIFFERENTIATION	anatomical structure morphogenesis;biological regulation;cell differentiation;cellular developmental process;cellular process;developmental process;morphogenesis of an epithelium;positive regulation of biological process;positive regulation of cell proliferation;positive regulation of cellular process;positive regulation of defense response to virus by host;regulation of biological process;regula…	structural constituent of cytoskeleton;structural molecule activity	cell part;cytoskeletal part;extracellular membrane-bounded organelle;extracellular organelle;extracellular region part;extracellular vesicular exosome;intermediate filament;intracellular membrane-bounded organelle;intracellular organelle;intracellular organelle part;intracellular part;keratin filament;macromolecular complex;membrane;membrane-bounded organelle;membrane-bounded vesicle;nucleus;orga…			0.328709	0.821888	-0.340994	-0.79884	Cont_P02538	P50446;Q9Z331;Q8BGZ7;Q6IFZ8;A0A2R8VHP3;Cont_O95678;Cont_P02538;Cont_P48668;Cont_P50446;Cont_Q8BGZ7;Cont_Q9Z331	K2C6A_HUMAN	KRT6A	Keratin, type II cytoskeletal 6A	ENSG00000205420	ENST00000330722	ENSP00000369317
9.89661	7.07155	6.57926	10.0285	6.97862	7.59656	10.2192	7.78465	6.50224	HALLMARK_PEROXISOME	Defective SLCO1B1 causes hyperbilirubinemia, Rotor type (HBLRR);Defective SLCO1B3 causes hyperbilirubinemia, Rotor type (HBLRR);HDL remodeling;Platelet degranulation;Post-translational protein phosphorylation;Recycling of bile acids and salts;Regulation of Insulin-like Growth Factor (IGF) transport and uptake by Insulin-like Growth Factor Binding Proteins (IGFBPs);Scavenging of heme from plasma;T…	WP_COMPLEMENT_SYSTEM;WP_FOLATE_METABOLISM;WP_NETWORK_MAP_OF_SARSCOV2_SIGNALING_PATHWAY;WP_SELENIUM_MICRONUTRIENT_NETWORK;WP_VEGFAVEGFR2_SIGNALING;WP_VITAMIN_B12_METABOLISM	anatomical structure homeostasis;anion transport;behavior;bile acid and bile salt transport;bile acid metabolic process;biological regulation;blood coagulation;carboxylic acid metabolic process;carboxylic acid transport;cell activation;cell communication;cell killing;cellular component organization;cellular component organization or biogenesis;cellular ketone metabolic process;cellular macromolec…	antioxidant activity;binding;carboxylic acid binding;cation binding;chaperone binding;cofactor binding;copper ion binding;DNA binding;drug binding;fatty acid binding;ion binding;lipid binding;metal ion binding;monocarboxylic acid binding;nucleic acid binding;protein binding;pyridoxal phosphate binding;toxin binding;transition metal ion binding;vitamin B6 binding;vitamin binding;zinc ion binding	basement membrane;blood microparticle;cell part;cytoplasmic membrane-bounded vesicle lumen;cytoplasmic part;cytoplasmic vesicle part;extracellular matrix part;extracellular membrane-bounded organelle;extracellular organelle;extracellular region;extracellular region part;extracellular space;extracellular vesicular exosome;intracellular membrane-bounded organelle;intracellular organelle;intracellul…			0.00745041	0.995813	0.0325119	0.022681	Cont_P02769	Cont_P02769	ALBU_BOVIN	ALB	Albumin	ENSG00000163631	ENST00000295897;ENST00000401494;ENST00000415165;ENST00000441319;ENST00000476441;ENST00000503124;ENST00000509063;ENST00000511370;ENST00000621085;ENST00000621628	ENSP00000295897;ENSP00000384695;ENSP00000392541;ENSP00000401820;ENSP00000421027;ENSP00000422784;ENSP00000423727;ENSP00000426179;ENSP00000480485;ENSP00000483421
0.416624	8.10931	7.50889	1.87238	2.12954	1.69839	1.2527	3.97908	5.24382	HALLMARK_ALLOGRAFT_REJECTION;HALLMARK_KRAS_SIGNALING_DN	Formation of the cornified envelope;Keratinization;Neutrophil degranulation	WP_CORTICOTROPINRELEASING_HORMONE_SIGNALING_PATHWAY	activation of immune response;anatomical structure homeostasis;biological regulation;complement activation;complement activation, lectin pathway;defense response;fibrinolysis;homeostatic process;humoral immune response;immune effector process;immune response;immune system process;innate immune response;macromolecule metabolic process;metabolic process;negative regulation of biological process;neg…	binding;carbohydrate binding;receptor activity;structural molecule activity	blood microparticle;cell part;cytoskeletal part;cytoskeleton;extracellular matrix;extracellular membrane-bounded organelle;extracellular organelle;extracellular region part;extracellular space;extracellular vesicular exosome;intermediate filament;intracellular membrane-bounded organelle;intracellular non-membrane-bounded organelle;intracellular organelle;intracellular organelle part;intracellular…			0.601912	0.60856	-1.59176	-1.34411	Cont_P04264	Cont_P04264	K2C1_HUMAN	KRT1	Keratin, type II cytoskeletal 1	ENSG00000167768	ENST00000252244	ENSP00000252244
-1.8997	-2.84606	-2.93423	-1.51221	-0.975943	-2.44908	-0.326392	-1.30903	-2.0594	HALLMARK_ANDROGEN_RESPONSE;HALLMARK_ESTROGEN_RESPONSE_EARLY	Formation of the cornified envelope;Keratinization	WP_ACUTE_VIRAL_MYOCARDITIS;WP_PRIMARY_FOCAL_SEGMENTAL_GLOMERULOSCLEROSIS_FSGS	actin cytoskeleton organization;actin filament-based process;actomyosin structure organization;biological regulation;cell differentiation;cell differentiation involved in embryonic placenta development;cell surface receptor linked signaling pathway;cellular component organization;cellular component organization at cellular level;cellular component organization or biogenesis;cellular component org…	binding;protein binding;scaffold protein binding;structural molecule activity	cell junction;cell part;cell-cell junction;contractile fiber part;costamere;cytoplasm;cytoplasmic part;cytoskeletal part;cytoskeleton;dystrophin-associated glycoprotein complex;extracellular membrane-bounded organelle;extracellular organelle;extracellular region part;extracellular vesicular exosome;intermediate filament;intermediate filament cytoskeleton;intracellular membrane-bounded organelle;i…			0.247941	0.871521	-0.414135	-0.626417	Cont_P05787	Cont_P05787	K2C8_HUMAN	KRT8	Keratin, type II cytoskeletal 8	ENSG00000170421	ENST00000293308;ENST00000546542;ENST00000546826;ENST00000546897;ENST00000546900;ENST00000547176;ENST00000547413;ENST00000548998;ENST00000552150;ENST00000552551	ENSP00000293308;ENSP00000447040;ENSP00000447402;ENSP00000447566;ENSP00000447881;ENSP00000448681;ENSP00000449010;ENSP00000449404;ENSP00000450228;ENSP00000450340
-2.94067	-2.64366	-1.68413	-3.99643	-1.40955	-1.7753	-0.984464	-1.83956	-1.59098	HALLMARK_ANDROGEN_RESPONSE;HALLMARK_ESTROGEN_RESPONSE_EARLY;HALLMARK_ESTROGEN_RESPONSE_LATE	Formation of the cornified envelope;Keratinization	WP_GALANIN_RECEPTOR_PATHWAY;WP_HAIR_FOLLICLE_DEVELOPMENT_CYTODIFFERENTIATION_PART_3_OF_3	actin cytoskeleton organization;actin filament-based process;actomyosin structure organization;cell differentiation;cell differentiation involved in embryonic placenta development;cellular component organization;cellular component organization at cellular level;cellular component organization or biogenesis;cellular component organization or biogenesis at cellular level;cellular developmental proc…	structural constituent of cytoskeleton;structural constituent of muscle;structural molecule activity	cell part;cell periphery;contractile fiber part;costamere;cytoplasmic part;cytoskeletal part;dystrophin-associated glycoprotein complex;extracellular membrane-bounded organelle;extracellular organelle;extracellular region part;extracellular vesicular exosome;intermediate filament;intracellular organelle part;intracellular part;macromolecular complex;membrane;membrane part;membrane-bounded organel…			0.471577	0.704792	-0.92209	-1.08837	Cont_P08727	P05784;P19001;Cont_P05783;Cont_P08727;Cont_P05784;Cont_P19001	K1C19_HUMAN	KRT19	Keratin, type I cytoskeletal 19	ENSG00000171345	ENST00000361566;ENST00000455635;ENST00000593096	ENSP00000355124;ENSP00000408759;ENSP00000466625
0.485259	8.35197	6.77821	1.44395	2.26241	0.901436	0.715455	4.22818	5.31011		Formation of the cornified envelope;Keratinization		cell differentiation;cellular developmental process;cellular process;cellular response to calcium ion;cellular response to chemical stimulus;cellular response to inorganic substance;cellular response to metal ion;cellular response to stimulus;developmental process;epidermal cell differentiation;epithelial cell differentiation;keratinocyte differentiation;response to calcium ion;response to chemic…	structural constituent of epidermis;structural molecule activity	cell part;cytoplasm;cytoskeletal part;extracellular membrane-bounded organelle;extracellular organelle;extracellular region part;extracellular space;extracellular vesicular exosome;intermediate filament;intracellular membrane-bounded organelle;intracellular organelle;intracellular organelle part;intracellular part;keratin filament;macromolecular complex;membrane;membrane-bounded organelle;membran…			0.581846	0.627502	-1.88198	-1.30497	Cont_P13645	Cont_P13645	K1C10_HUMAN	KRT10	Keratin, type I cytoskeletal 10	ENSG00000186395	ENST00000269576	ENSP00000269576
0.599152	3.61337	3.91525	-0.232277	-0.572063	-0.629782	-0.151587	0.48143	1.32655	HALLMARK_KRAS_SIGNALING_DN	Formation of the cornified envelope;Keratinization;Type I hemidesmosome assembly		anatomical structure development;cell junction assembly;cell junction organization;cell-substrate junction assembly;cellular component assembly;cellular component assembly at cellular level;cellular component organization;cellular component organization at cellular level;cellular component organization or biogenesis;cellular component organization or biogenesis at cellular level;cellular process;…	binding;protein binding;scaffold protein binding;structural constituent of cytoskeleton;structural molecule activity	cell part;cytoplasm;cytoplasmic part;cytoskeletal part;cytosol;extracellular membrane-bounded organelle;extracellular organelle;extracellular region part;extracellular vesicular exosome;intermediate filament;intracellular membrane-bounded organelle;intracellular organelle;intracellular organelle part;intracellular part;keratin filament;macromolecular complex;membrane;membrane-bounded organelle;me…			1.08652	0.346793	-1.03017	-2.31105	Cont_P13647	Q922U2;Cont_P13647;Cont_Q922U2	K2C5_HUMAN	KRT5	Keratin, type II cytoskeletal 5	ENSG00000186081	ENST00000252242;ENST00000546577;ENST00000548409;ENST00000549420;ENST00000551188;ENST00000551275	ENSP00000252242;ENSP00000447209;ENSP00000448041;ENSP00000448767;ENSP00000449651;ENSP00000449783
5.40973	3.70245	2.36337	4.96207	3.15246	-3.71672	5.84704	2.68359	1.34412	HALLMARK_BILE_ACID_METABOLISM;HALLMARK_COAGULATION	ABC transporters in lipid homeostasis;Amyloid fiber formation;Chylomicron assembly;Chylomicron remodeling;HDL assembly;HDL clearance;HDL remodeling;Platelet degranulation;Post-translational protein phosphorylation;PPARA activates gene expression;Regulation of Insulin-like Growth Factor (IGF) transport and uptake by Insulin-like Growth Factor Binding Proteins (IGFBPs);Retinoid metabolism and trans…	WP_CHOLESTEROL_METABOLISM;WP_COMPLEMENT_SYSTEM;WP_FAMILIAL_HYPERLIPIDEMIA_TYPE_1;WP_FAMILIAL_HYPERLIPIDEMIA_TYPE_2;WP_FAMILIAL_HYPERLIPIDEMIA_TYPE_3;WP_FAMILIAL_HYPERLIPIDEMIA_TYPE_4;WP_FAMILIAL_HYPERLIPIDEMIA_TYPE_5;WP_FOLATE_METABOLISM;WP_LIPID_PARTICLES_COMPOSITION;WP_METABOLIC_PATHWAY_OF_LDL_HDL_AND_TG_INCLUDING_DISEASES;WP_NETWORK_MAP_OF_SARSCOV2_SIGNALING_PATHWAY;WP_NUCLEAR_RECEPTORS_METAPA…	adrenal gland development;alcohol metabolic process;amine metabolic process;anatomical structure development;anatomical structure morphogenesis;axon regeneration;axonogenesis;biological regulation;biosynthetic process;blood coagulation;blood vessel endothelial cell migration;C21-steroid hormone metabolic process;cell activation;cell migration;cell motility;cell part morphogenesis;cell projection …	alcohol binding;amine binding;apolipoprotein A-I receptor binding;apolipoprotein receptor binding;beta-amyloid binding;binding;cation binding;chemorepellent activity;cholesterol binding;cholesterol transporter activity;enzyme activator activity;enzyme binding;enzyme inhibitor activity;enzyme regulator activity;high-density lipoprotein particle binding;high-density lipoprotein particle receptor bi…	blood microparticle;cell part;cell surface;chylomicron;cytoplasmic membrane-bounded vesicle;cytoplasmic membrane-bounded vesicle lumen;cytoplasmic part;cytoplasmic vesicle;cytoplasmic vesicle part;cytosol;discoidal high-density lipoprotein particle;early endosome;endocytic vesicle;endocytic vesicle lumen;endoplasmic reticulum lumen;endoplasmic reticulum part;endosome;extracellular membrane-bounde…			0.243414	0.873986	-1.82565	-0.616479	Cont_P15497	Cont_P15497	APOA1_BOVIN	APOA1	Apolipoprotein A-I	ENSG00000118137	ENST00000236850;ENST00000359492;ENST00000375320;ENST00000375323;ENST00000375329	ENSP00000236850;ENSP00000352471;ENSP00000364469;ENSP00000364472;ENSP00000364478
6.95989	7.05316	4.83282	6.9618	6.15984	6.75888	7.44799	8.25487	6.98632									0.993299	0.376486	-0.936217	-2.11814	Cont_P15636	Cont_P15636	API_ACHLY		Protease 1
-1.24897	0.101873	-0.920641	-1.36987	-1.16339	-1.18837	-1.22902	-3.68069	-1.64448		Formation of the cornified envelope	WP_BURN_WOUND_HEALING	cell differentiation;cellular developmental process;cellular process;developmental process;epidermal cell differentiation;epithelial cell differentiation;keratinocyte differentiation;multicellular organismal development;multicellular organismal process	binding;calcium ion binding;cation binding;ion binding;metal ion binding;structural molecule activity	cell part;cytoplasmic membrane-bounded vesicle;cytoplasmic part;cytoplasmic vesicle;cytoskeletal part;intermediate filament;intracellular membrane-bounded organelle;intracellular organelle;intracellular organelle part;intracellular part;macromolecular complex;membrane-bounded organelle;membrane-bounded vesicle;nucleus;organelle;organelle part;protein complex;vesicle			0.549532	0.651373	0.944186	1.24182	Cont_P20930	Cont_P20930	FILA_HUMAN	FLG	Filaggrin	ENSG00000143631	ENST00000368799	ENSP00000357789
-0.67599	-1.86683	-3.29098	-0.500498	-1.80093	-2.10486	0.0654879	-0.49221	-1.96108	HALLMARK_COAGULATION;HALLMARK_COMPLEMENT;HALLMARK_ESTROGEN_RESPONSE_LATE	Cargo concentration in the ER;COPII (Coat Protein 2) Mediated Vesicle Transport;Neutrophil degranulation;Platelet degranulation;Post-translational protein phosphorylation;Regulation of Insulin-like Growth Factor (IGF) transport and uptake by Insulin-like Growth Factor Binding Proteins (IGFBPs)	WP_COMPLEMENT_AND_COAGULATION_CASCADES;WP_LUNG_FIBROSIS;WP_NRF2_PATHWAY;WP_NUCLEAR_RECEPTORS_METAPATHWAY	acute inflammatory response;acute-phase response;biological regulation;blood coagulation;cell activation;cellular process;coagulation;defense response;establishment of localization;establishment of localization in cell;exocytosis;hemostasis;inflammatory response;multicellular organismal process;negative regulation of catalytic activity;negative regulation of endopeptidase activity;negative regula…	binding;endopeptidase inhibitor activity;endopeptidase regulator activity;enzyme binding;enzyme inhibitor activity;enzyme regulator activity;glycoprotein binding;identical protein binding;peptidase inhibitor activity;peptidase regulator activity;protease binding;protein binding;serine-type endopeptidase inhibitor activity	cell part;cytoplasmic membrane-bounded vesicle lumen;cytoplasmic part;cytoplasmic vesicle part;endoplasmic reticulum;extracellular matrix;extracellular membrane-bounded organelle;extracellular organelle;extracellular region;extracellular region part;extracellular space;extracellular vesicular exosome;Golgi apparatus;intracellular membrane-bounded organelle;intracellular organelle;intracellular or…			0.359862	0.792635	-0.672829	-0.863317	Cont_P34955	Cont_P34955	A1AT_BOVIN	SERPINA1	Alpha-1-antiproteinase	ENSG00000197249	ENST00000355814;ENST00000393087;ENST00000393088;ENST00000402629;ENST00000404814;ENST00000437397;ENST00000440909;ENST00000448921;ENST00000449399;ENST00000489769;ENST00000553327;ENST00000554720;ENST00000556091;ENST00000556955;ENST00000557118;ENST00000557492	ENSP00000348068;ENSP00000376802;ENSP00000376803;ENSP00000385960;ENSP00000386094;ENSP00000390299;ENSP00000408474;ENSP00000416066;ENSP00000416354;ENSP00000450561;ENSP00000451098;ENSP00000451525;ENSP00000451826;ENSP00000452169;ENSP00000452452;ENSP00000452480
-0.38469	1.5429	7.14879	0.690836	0.281878	1.10415	-0.149817	1.47493	0.00587654		Formation of the cornified envelope;Keratinization		anatomical structure development;cellular component organization;cellular component organization at cellular level;cellular component organization or biogenesis;cellular component organization or biogenesis at cellular level;cellular process;cytoskeleton organization;developmental process;epidermis development;gamete generation;intermediate filament cytoskeleton organization;intermediate filament…	structural constituent of cytoskeleton;structural molecule activity	cell part;cytoskeletal part;extracellular membrane-bounded organelle;extracellular organelle;extracellular region part;extracellular space;extracellular vesicular exosome;intermediate filament;intracellular membrane-bounded organelle;intracellular organelle;intracellular organelle part;intracellular part;macromolecular complex;membrane;membrane-bounded organelle;membrane-bounded vesicle;nucleus;o…			0.164361	0.919546	0.248625	0.436624	Cont_P35527	Cont_P35527	K1C9_HUMAN	KRT9	Keratin, type I cytoskeletal 9	ENSG00000171403	ENST00000246662;ENST00000588431	ENSP00000246662;ENSP00000467932
-1.30424	7.47589	4.83068	-0.422596	0.430069	-0.853487	0.172492	2.84816	3.65671		Formation of the cornified envelope;Keratinization		anatomical structure development;cell activation;cell migration;cell motility;cell proliferation;cellular component movement;cellular process;developmental process;epidermis development;keratinization;keratinocyte activation;keratinocyte migration;keratinocyte proliferation;locomotion;tissue development	structural constituent of cytoskeleton;structural molecule activity	cell part;cytoplasm;cytoplasmic part;cytoskeletal part;cytoskeleton;extracellular membrane-bounded organelle;extracellular organelle;extracellular region part;extracellular space;extracellular vesicular exosome;Golgi apparatus;intermediate filament;intermediate filament cytoskeleton;intracellular membrane-bounded organelle;intracellular non-membrane-bounded organelle;intracellular organelle;intra…			1.05361	0.357604	-2.50779	-2.24239	Cont_P35908	Cont_P35908	K22E_HUMAN	KRT2	Keratin, type II cytoskeletal 2 epidermal	ENSG00000172867	ENST00000309680	ENSP00000310861
-1.50959	-1.74817	-1.43136	-1.18736	-0.818187	-3.60723	-0.721508	-1.47232	-2.00653	HALLMARK_P53_PATHWAY	Formation of the cornified envelope;Keratinization		anatomical structure development;anatomical structure morphogenesis;biological regulation;cellular component organization;cellular component organization at cellular level;cellular component organization or biogenesis;cellular component organization or biogenesis at cellular level;cellular process;cellular response to stimulus;cytoskeleton organization;developmental process;epidermis development;…	binding;MHC class II protein binding;MHC class II receptor activity;MHC protein binding;molecular transducer activity;protein binding;receptor activity;receptor binding;signal transducer activity;signaling receptor activity;structural constituent of cytoskeleton;structural molecule activity;transmembrane signaling receptor activity	cell part;cell periphery;cytoplasm;cytoskeletal part;extracellular membrane-bounded organelle;extracellular organelle;extracellular region part;extracellular vesicular exosome;intermediate filament;intracellular organelle part;intracellular part;macromolecular complex;membrane-bounded organelle;membrane-bounded vesicle;organelle;organelle part;protein complex;vesicle			0.189474	0.904097	-0.470807	-0.495186	Cont_Q04695	Q9QWL7;Cont_P08727;Cont_Q04695;Cont_Q9QWL7	K1C17_HUMAN	KRT17	Keratin, type I cytoskeletal 17	ENSG00000128422	ENST00000311208;ENST00000463128;ENST00000540235;ENST00000577817;ENST00000590038	ENSP00000308452;ENSP00000441751;ENSP00000466166;ENSP00000467418;ENSP00000468672
4.87797	3.06153	1.96547	4.77587	2.22095	2.48194	5.07043	2.58349	1.6682	HALLMARK_COAGULATION	Cargo recognition for clathrin-mediated endocytosis;Clathrin-mediated endocytosis;Iron uptake and transport;Platelet degranulation;Post-translational protein phosphorylation;Regulation of Insulin-like Growth Factor (IGF) transport and uptake by Insulin-like Growth Factor Binding Proteins (IGFBPs);Transferrin endocytosis and recycling	WP_3Q29_COPY_NUMBER_VARIATION_SYNDROME;WP_FERROPTOSIS;WP_IL18_SIGNALING_PATHWAY;WP_IRON_METABOLISM_IN_PLACENTA;WP_NETWORK_MAP_OF_SARSCOV2_SIGNALING_PATHWAY;WP_PLURIPOTENT_STEM_CELL_DIFFERENTIATION_PATHWAY;WP_SUDDEN_INFANT_DEATH_SYNDROME_SIDS_SUSCEPTIBILITY_PATHWAYS	anatomical structure homeostasis;biological regulation;blood coagulation;cation homeostasis;cation transport;cell activation;cellular cation homeostasis;cellular chemical homeostasis;cellular homeostasis;cellular ion homeostasis;cellular iron ion homeostasis;cellular metal ion homeostasis;cellular process;chemical homeostasis;coagulation;establishment of localization;establishment of localization…	binding;cation binding;cation transmembrane transporter activity;ferric iron binding;ferric iron transmembrane transporter activity;inorganic cation transmembrane transporter activity;ion binding;ion transmembrane transporter activity;iron ion binding;iron ion transmembrane transporter activity;metal ion binding;metal ion transmembrane transporter activity;substrate-specific transmembrane transpo…	apical plasma membrane;basal part of cell;basal plasma membrane;blood microparticle;cell part;cell surface;coated pit;cytoplasmic membrane-bounded vesicle;cytoplasmic membrane-bounded vesicle lumen;cytoplasmic part;cytoplasmic vesicle;cytoplasmic vesicle part;early endosome;endocytic vesicle;endosomal part;endosome;endosome membrane;extracellular membrane-bounded organelle;extracellular organelle…			0.0132704	0.995171	0.0522113	0.040139	Cont_Q29443	Cont_Q29443	TRFE_BOVIN	TF	Serotransferrin	ENSG00000091513	ENST00000402696;ENST00000414694;ENST00000461695;ENST00000466911;ENST00000482271;ENST00000485977;ENST00000494430	ENSP00000385834;ENSP00000401505;ENSP00000417468;ENSP00000418396;ENSP00000418716;ENSP00000419338;ENSP00000419714
2.9033	1.17327	0.524806	3.15358	0.737811	0.913804	3.16591	0.639215	-0.429557									0.132979	0.941573	0.476545	0.361168	Cont_Q2HJF0	Cont_Q2HJF0	Q2HJF0_BOVIN	LOC525947	Serotransferrin-like
-3.12464	1.38666	-0.114526	-1.68194	-2.9641	-3.54648	-2.02948	-1.89099	-0.822678		Neutrophil degranulation			binding;calcium ion binding;cation binding;ion binding;metal ion binding;structural molecule activity	cell part;cytoplasm;extracellular membrane-bounded organelle;extracellular organelle;extracellular region part;extracellular vesicular exosome;intracellular membrane-bounded organelle;intracellular organelle;intracellular part;membrane-bounded organelle;membrane-bounded vesicle;nucleus;organelle;vesicle			0.792615	0.475141	-1.14979	-1.71651	Cont_Q5D862	Cont_Q5D862	FILA2_HUMAN	FLG2	Filaggrin-2	ENSG00000143520	ENST00000388718	ENSP00000373370
-0.304183	-0.339406	-0.734804	-0.511579	-0.480126	-0.57308	-0.110365	-0.337293	-0.769701						cell part;cytoplasmic part;endoplasmic reticulum part;integral to membrane;intracellular organelle part;intracellular part;intrinsic to membrane;macromolecular complex;membrane part;oligosaccharyltransferase complex;organelle part;protein complex			0.232762	0.87966	-0.115809	-0.592956	Cont_Q5RL79;Q5RL79	Q5RL79;Cont_Q5RL79	KTAP2_MOUSE	Krtcap2	Keratinocyte-associated protein 2	ENSG00000163463	ENST00000295682	ENSP00000295682
3.19624	3.3902	1.55944	-3.89098	2.86328	3.12616	-3.73351	-2.86403	1.87163		Formation of the cornified envelope;Keratinization		cellular component organization;cellular component organization at cellular level;cellular component organization or biogenesis;cellular component organization or biogenesis at cellular level;cellular process;cytoskeleton organization;intermediate filament cytoskeleton organization;intermediate filament-based process;organelle organization	structural molecule activity	cell part;cytoplasm;cytoskeletal part;extracellular membrane-bounded organelle;extracellular organelle;extracellular region part;extracellular vesicular exosome;intermediate filament;intracellular organelle part;intracellular part;keratin filament;macromolecular complex;membrane-bounded organelle;membrane-bounded vesicle;organelle;organelle part;protein complex;vesicle			0.324115	0.824737	2.27479	0.78925	Cont_Q7RTS7	Q6IME9;Cont_Q14CN4;Cont_Q3SY84;Cont_Q7RTS7;Cont_Q86Y46;Cont_Q6IME9	K2C74_HUMAN	KRT74	Keratin, type II cytoskeletal 74	ENSG00000170484	ENST00000305620;ENST00000549343	ENSP00000307240;ENSP00000447447
-2.66474	0.734026	1.50832	-2.13164	-2.81621	-2.01762	-2.29497	-1.49195	-2.83024		Neutrophil degranulation		cell differentiation;cell envelope organization;cellular component organization;cellular component organization or biogenesis;cellular developmental process;cellular process;developmental process;external encapsulating structure organization;hemopoietic progenitor cell differentiation;keratinization	binding;calcium ion binding;cation binding;ion binding;metal ion binding	cell envelope;cell part;cornified envelope;cytoplasm;cytoplasmic part;cytoskeleton;envelope;extracellular membrane-bounded organelle;extracellular organelle;extracellular region part;extracellular vesicular exosome;intracellular membrane-bounded organelle;intracellular non-membrane-bounded organelle;intracellular organelle;intracellular part;membrane-bounded organelle;membrane-bounded vesicle;non…			0.0894007	0.966184	-0.116105	-0.251316	Cont_Q86YZ3	Cont_Q86YZ3	HORN_HUMAN	HRNR	Hornerin	ENSG00000197915	ENST00000368801	ENSP00000357791
-0.514208	-0.84502	-0.258904	-1.33497	-0.994776	-1.53717	-3.28604	-3.05481	-3.35176			WP_BURN_WOUND_HEALING		structural molecule activity	cell part;cytoskeletal part;intermediate filament;intracellular organelle part;intracellular part;macromolecular complex;organelle part;protein complex	+	green_red	3.35872	0.0221111	1.9419	10.6649	Cont_Q8CCX5;Q8CCX5	Q8CCX5;Cont_Q8CCX5	KT222_MOUSE	Krt222	Keratin-like protein KRT222	ENSG00000213424;ENSG00000264058;ENSG00000213424	ENST00000394052;ENST00000476049;ENST00000394049;ENST00000580719;ENST00000581564	ENSP00000377616;ENSP00000463483;ENSP00000377613;ENSP00000463865;ENSP00000464647
1.0116	1.15433	1.13655	0.134992	0.435241	0.388025	-0.220686	-0.0702152	-0.312346				establishment of localization;establishment of localization in cell;establishment of protein localization;establishment of protein localization in mitochondrion;establishment of protein localization to organelle;intracellular protein transport;intracellular transport;mitochondrial transport;protein import;protein targeting;protein targeting to mitochondrion;protein transport;transport		cell part;cytoplasmic part;intracellular organelle part;intracellular part;membrane;mitochondrial membrane;mitochondrial outer membrane;mitochondrial part;organelle membrane;organelle outer membrane;organelle part;outer membrane			1.94954	0.145092	0.520502	4.45168	D3YTP3	D3YTP3	D3YTP3_MOUSE	Mtx3	Metaxin	ENSG00000177034	ENST00000509852;ENST00000512528;ENST00000512560;ENST00000617335	ENSP00000423302;ENSP00000423600;ENSP00000424798;ENSP00000484157
-0.436614	-0.618964	-0.261742	-1.53288	-0.582952	-1.08748	-3.2475	-2.49255	-2.43202									1.91959	0.151168	1.65625	4.36299	D3YVV3	D3YVV3	D3YVV3_MOUSE	Ankrd29	Ankyrin repeat domain 29	ENSG00000154065	ENST00000322980;ENST00000585908;ENST00000586087;ENST00000587763;ENST00000592179	ENSP00000323387;ENSP00000465936;ENSP00000467890;ENSP00000468354;ENSP00000477066
-0.636968	-0.649019	-0.255297	0.0149746	-0.148625	0.112216	1.66091	1.94276	1.92962		Effects of PIP2 hydrolysis		activation of protein kinase activity;activation of protein kinase C activity by G-protein coupled receptor protein signaling pathway;biological regulation;blood coagulation;cell activation;cell surface receptor linked signaling pathway;cellular process;cellular response to stimulus;coagulation;G-protein coupled receptor protein signaling pathway;hemostasis;intracellular signal transduction;multi…	adenyl nucleotide binding;adenyl ribonucleotide binding;ATP binding;binding;catalytic activity;cation binding;diacylglycerol kinase activity;enzyme inhibitor activity;enzyme regulator activity;GTPase inhibitor activity;GTPase regulator activity;ion binding;kinase activity;metal ion binding;NAD+ kinase activity;nucleoside-triphosphatase regulator activity;nucleotide binding;phosphotransferase acti…	cell part;cell projection;cell projection part;cytoplasm;cytoplasmic part;dendritic spine;guanyl-nucleotide exchange factor complex;intracellular membrane-bounded organelle;intracellular organelle;intracellular organelle part;intracellular part;macromolecular complex;membrane;membrane-bounded organelle;neuron projection;neuron spine;nuclear part;nucleoplasm;nucleus;organelle;organelle part;perinu…	+	green_red	3.99777	0.036	-1.85158	-15.5238	D3YWQ0	D3YWQ0	DGKI_MOUSE	Dgki	Diacylglycerol kinase iota	ENSG00000157680	ENST00000288490;ENST00000424189;ENST00000446122;ENST00000453654;ENST00000614521	ENSP00000288490;ENSP00000392161;ENSP00000396078;ENSP00000399131;ENSP00000479053
-1.02874	-1.64889	-2.58631	-1.39584	-3.16104	-3.39913	-0.981236	-3.10993	-2.66356		Regulation of Complement cascade;Terminal pathway of complement	WP_ALLOGRAFT_REJECTION;WP_CELLS_AND_MOLECULES_INVOLVED_IN_LOCAL_ACUTE_INFLAMMATORY_RESPONSE;WP_COMPLEMENT_ACTIVATION;WP_COMPLEMENT_AND_COAGULATION_CASCADES;WP_COMPLEMENT_SYSTEM;WP_COMPLEMENT_SYSTEM_IN_NEURONAL_DEVELOPMENT_AND_PLASTICITY	activation of immune response;biological regulation;cation homeostasis;cell death;cellular cation homeostasis;cellular chemical homeostasis;cellular homeostasis;cellular ion homeostasis;cellular metal ion homeostasis;cellular monovalent inorganic cation homeostasis;cellular process;cellular sodium ion homeostasis;chemical homeostasis;complement activation;complement activation, alternative pathwa…		cell part;extracellular membrane-bounded organelle;extracellular organelle;extracellular region;extracellular region part;extracellular vesicular exosome;macromolecular complex;membrane attack complex;membrane part;membrane-bounded organelle;membrane-bounded vesicle;organelle;plasma membrane part;pore complex;protein complex;vesicle			0.166809	0.919297	-0.400427	-0.442399	D3YXF5	D3YXF5	D3YXF5_MOUSE	C7	Complement component 7	ENSG00000112936	ENST00000313164	ENSP00000322061
-0.573031	0.231025	-0.310236	0.163883	0.727143	0.28969	1.68301	1.77102	1.34882	HALLMARK_COMPLEMENT	Effects of PIP2 hydrolysis		activation of protein kinase activity;activation of protein kinase C activity by G-protein coupled receptor protein signaling pathway;biological regulation;blood coagulation;cell activation;cell surface receptor linked signaling pathway;cellular component assembly;cellular component organization;cellular component organization or biogenesis;cellular process;cellular response to stimulus;coagulati…	adenyl nucleotide binding;adenyl ribonucleotide binding;ATP binding;binding;catalytic activity;cation binding;diacylglycerol kinase activity;ion binding;kinase activity;metal ion binding;NAD+ kinase activity;nucleotide binding;phosphotransferase activity, alcohol group as acceptor;purine nucleotide binding;purine ribonucleoside triphosphate binding;purine ribonucleotide binding;ribonucleotide bin…	cell part;cytoplasm;cytoplasmic part;endosome;intracellular membrane-bounded organelle;intracellular organelle;intracellular organelle part;intracellular part;membrane;membrane-bounded organelle;nuclear membrane;nuclear part;nucleus;organelle;organelle membrane;organelle part;plasma membrane			2.31555	0.0928632	-1.20738	-5.64946	D3YXJ0	E9PUQ8;D3YXJ0	DGKH_MOUSE	Dgkh	Diacylglycerol kinase eta	ENSG00000102780	ENST00000261491;ENST00000337343;ENST00000379274;ENST00000536612;ENST00000611224;ENST00000626247;ENST00000627777;ENST00000628433	ENSP00000261491;ENSP00000337572;ENSP00000368576;ENSP00000445114;ENSP00000482250;ENSP00000485809;ENSP00000486329;ENSP00000486838
-0.294073	0.337653	-0.163264	-0.416471	-0.395954	0.0595698	0.103946	0.306841	-4.13167									0.272542	0.854968	0.989343	0.679871	D3YXJ5	D3YXJ5	D3YXJ5_MOUSE	Lratd2	LRAT domain containing 1
-0.433109	-1.22396	-0.271658	0.232187	0.070816	-0.15475	-0.171453	-0.156286	-0.111028						cell part;cytoplasmic part;Golgi apparatus;intracellular membrane-bounded organelle;intracellular organelle;intracellular part;membrane-bounded organelle;organelle			0.795117	0.473793	0.195673	1.72143	D3YXK0	D3YXK0	D3YXK0_MOUSE	Jakmip2	Janus kinase and microtubule interacting protein 2	ENSG00000176049	ENST00000265272;ENST00000333010;ENST00000507386;ENST00000616793	ENSP00000265272;ENSP00000328989;ENSP00000421398;ENSP00000479248
0.482269	-0.0502105	0.694594	0.769083	0.149245	0.996968	0.704782	0.673467	0.917933			WP_INTERLEUKIN1_IL1_STRUCTURAL_PATHWAY	biological regulation;biosynthetic process;cellular biosynthetic process;cellular component organization;cellular component organization at cellular level;cellular component organization or biogenesis;cellular component organization or biogenesis at cellular level;cellular macromolecule biosynthetic process;cellular macromolecule metabolic process;cellular metabolic process;cellular nitrogen comp…	binding;chromatin binding;core promoter binding;DNA binding;double-stranded DNA binding;nucleic acid binding;nucleotide binding;regulatory region DNA binding;regulatory region nucleic acid binding;structure-specific DNA binding;transcription regulatory region DNA binding	cell part;intracellular membrane-bounded organelle;intracellular organelle;intracellular organelle part;intracellular part;membrane-bounded organelle;nuclear part;nucleoplasm;nucleus;organelle;organelle part			0.182767	0.905941	-0.126962	-0.47969	D3YXK2	D3YXK2	SAFB1_MOUSE	Safb	Scaffold attachment factor B1	ENSG00000160633	ENST00000292123;ENST00000454510;ENST00000588852;ENST00000589006;ENST00000589863;ENST00000592224	ENSP00000292123;ENSP00000415895;ENSP00000464758;ENSP00000464840;ENSP00000467423;ENSP00000468543
-1.44335	-1.38883	-1.3321	-1.41868	-2.99929	-0.930957	-1.17044	-1.47959	-0.946049			WP_CLEAR_CELL_RENAL_CELL_CARCINOMA_PATHWAYS			cell part;integral to membrane;intrinsic to membrane;membrane part			0.381959	0.778068	-0.584282	-0.908518	D3YZI9	D3YZI9	PGBD5_MOUSE	Pgbd5	PiggyBac transposable element-derived protein 5	ENSG00000177614	ENST00000391860;ENST00000525115	ENSP00000375733;ENSP00000431404
0.797904	0.618088	0.957888	0.787003	0.447417	0.843805	0.358555	0.582241	0.388624	HALLMARK_ESTROGEN_RESPONSE_EARLY;HALLMARK_ESTROGEN_RESPONSE_LATE;HALLMARK_UV_RESPONSE_UP	RAF/MAP kinase cascade;RET signaling	WP_16P112_PROXIMAL_DELETION_SYNDROME;WP_MESODERMAL_COMMITMENT_PATHWAY;WP_RETINOBLASTOMA_GENE_IN_CANCER		structural constituent of cytoskeleton;structural molecule activity	cell part;cytoplasm;cytoskeleton;intracellular non-membrane-bounded organelle;intracellular organelle;intracellular part;non-membrane-bounded organelle;organelle			0.812157	0.463108	0.249602	1.755	D3YZP9	D3YZP9	CCDC6_MOUSE	Ccdc6	Coiled-coil domain-containing protein 6	ENSG00000108091	ENST00000263102	ENSP00000263102
2.18387	2.83057	1.80452	1.63088	1.80054	1.81476	1.8386	1.61274	1.19402		COPI-dependent Golgi-to-ER retrograde traffic;COPI-mediated anterograde transport		establishment of localization;establishment of protein localization;protein transport;transport		cell part;COPI vesicle coat;COPII vesicle coat;cytoplasmic part;cytoplasmic vesicle part;endoplasmic reticulum;endoplasmic reticulum membrane;endoplasmic reticulum part;endoplasmic reticulum-Golgi intermediate compartment;endoplasmic reticulum-Golgi intermediate compartment membrane;extracellular membrane-bounded organelle;extracellular organelle;extracellular region part;extracellular vesicular …			0.433354	0.733444	0.200273	1.01224	D3YZZ5	D3YZZ5	D3YZZ5_MOUSE	Tmed7	Transmembrane p24 trafficking protein 7	ENSG00000134970	ENST00000456936;ENST00000508420	ENSP00000405926;ENSP00000450928
0.867492	0.928608	1.05203	1.22752	0.912781	1.19428	1.21173	1.36985	1.62036		mRNA Splicing - Major Pathway;mRNA Splicing - Minor Pathway		cellular component assembly;cellular component assembly at cellular level;cellular component organization;cellular component organization at cellular level;cellular component organization or biogenesis;cellular component organization or biogenesis at cellular level;cellular macromolecular complex assembly;cellular macromolecular complex subunit organization;cellular macromolecule metabolic proces…	adenyl nucleotide binding;adenyl ribonucleotide binding;ATP binding;ATPase activity;ATPase activity, coupled;ATP-dependent helicase activity;ATP-dependent RNA helicase activity;binding;catalytic activity;helicase activity;hydrolase activity;hydrolase activity, acting on acid anhydrides;hydrolase activity, acting on acid anhydrides, in phosphorus-containing anhydrides;nucleic acid binding;nucleosi…	catalytic step 2 spliceosome;cell part;cytoplasmic part;extracellular membrane-bounded organelle;extracellular organelle;extracellular region part;extracellular vesicular exosome;intracellular membrane-bounded organelle;intracellular non-membrane-bounded organelle;intracellular organelle;intracellular organelle part;intracellular part;macromolecular complex;membrane;membrane-bounded organelle;mem…			0.866012	0.433335	-0.289119	-1.86165	D3Z0M9	D3Z0M9	D3Z0M9_MOUSE	Ddx23	RNA helicase	ENSG00000174243	ENST00000308025;ENST00000547135;ENST00000550834;ENST00000551468;ENST00000552512;ENST00000552802	ENSP00000310723;ENSP00000446770;ENSP00000446948;ENSP00000448542;ENSP00000449639;ENSP00000449657
-0.164346	0.260794	-0.722391	-1.29114	-0.394604	-1.30191	-0.657153	-1.41113	-1.50611					binding;catalytic activity;cation binding;hydrolase activity;ion binding;metal ion binding	cell part;integral to membrane;intrinsic to membrane;membrane part			0.185125	0.905326	0.19558	0.485149	D3Z286	D3Z286	D3Z286_MOUSE	Tmppe	Transmembrane protein with metallophosphoesterase domain	ENSG00000188167	ENST00000342462;ENST00000416695	ENSP00000343398;ENSP00000400715
2.04919	1.78363	1.50608	1.90572	1.19326	1.39452	2.10816	1.76265	1.53827									0.494611	0.689807	-0.305192	-1.13392	D3Z2H9	D3Z2H9	D3Z2H9_MOUSE	Tpm3-rs7	Tropomyosin 3, related sequence 7
0.733835	0.240432	0.882923	1.18385	0.901292	1.12421	0.697327	0.888332	0.802086				cell differentiation;cellular developmental process;cellular macromolecule metabolic process;cellular metabolic process;cellular nitrogen compound metabolic process;cellular process;developmental process;epithelial cell differentiation;macromolecule metabolic process;metabolic process;mRNA metabolic process;mRNA processing;nitrogen compound metabolic process;nuclear mRNA splicing, via spliceosome…	binding;nucleic acid binding;nucleotide binding;RNA binding	cell part;intracellular membrane-bounded organelle;intracellular organelle;intracellular organelle part;intracellular part;macromolecular complex;membrane-bounded organelle;nuclear part;nucleoplasm;nucleus;organelle;organelle part;ribonucleoprotein complex;spliceosomal complex			1.25779	0.288024	0.273868	2.6799	D3Z3N4	D3Z3N4	D3Z3N4_MOUSE	Hnrnph3	Heterogeneous nuclear ribonucleoprotein H3	ENSG00000096746	ENST00000265866;ENST00000354695	ENSP00000265866;ENSP00000346726
-0.222609	0.312931	-0.217983	-1.03043	-0.918633	-0.721721	-0.802864	-0.808729	-0.605287		Synthesis of glycosylphosphatidylinositol (GPI)		biosynthetic process;cellular biosynthetic process;cellular lipid metabolic process;cellular macromolecule metabolic process;cellular metabolic process;cellular process;cellular protein metabolic process;C-terminal protein amino acid modification;C-terminal protein lipidation;glycerolipid biosynthetic process;glycerolipid metabolic process;glycerophospholipid biosynthetic process;glycerophospholi…	catalytic activity;CP2 mannose-ethanolamine phosphotransferase activity;mannose-ethanolamine phosphotransferase activity;phosphotransferase activity, for other substituted phosphate groups;transferase activity;transferase activity, transferring phosphorus-containing groups	cell part;cytoplasmic part;endoplasmic reticulum;endoplasmic reticulum membrane;endoplasmic reticulum part;integral to endoplasmic reticulum membrane;integral to membrane;integral to organelle membrane;intracellular membrane-bounded organelle;intracellular organelle;intracellular organelle part;intracellular part;intrinsic to endoplasmic reticulum membrane;intrinsic to membrane;intrinsic to organ…			0.603502	0.606795	-0.151303	-1.34721	D3Z3Y1	D3Z3Y1	D3Z3Y1_MOUSE	Pigg	GPI ethanolamine phosphate transferase 2	ENSG00000174227	ENST00000310340;ENST00000383028;ENST00000453061;ENST00000503111;ENST00000504187;ENST00000504346;ENST00000506402;ENST00000509768;ENST00000510235;ENST00000511448	ENSP00000311750;ENSP00000372494;ENSP00000415203;ENSP00000421550;ENSP00000422410;ENSP00000423596;ENSP00000424619;ENSP00000424800;ENSP00000426002;ENSP00000427069
-1.38609	-1.56328	-1.60776	-1.31793	-0.871683	-1.6024	-1.70482	-2.23809	-1.54333					aminoacyl-tRNA hydrolase activity;carboxylic ester hydrolase activity;catalytic activity;hydrolase activity;hydrolase activity, acting on ester bonds	extracellular membrane-bounded organelle;extracellular organelle;extracellular region part;extracellular vesicular exosome;membrane-bounded organelle;membrane-bounded vesicle;organelle;vesicle			0.880238	0.428681	0.564743	1.88998	D3Z4S3	D3Z4S3	PTRD1_MOUSE	Ptrhd1	Putative peptidyl-tRNA hydrolase PTRHD1	ENSG00000184924	ENST00000328379	ENSP00000330389
-0.249766	1.23229	0.0570726	-0.143254	-0.467173	-0.11294	1.07021	0.33103	-0.514182									0.49688	0.68741	-0.536808	-1.1384	D3Z5G7	D3Z5G7	D3Z5G7_MOUSE	Ces1b	Carboxylic ester hydrolase
3.86164	4.6777	3.97005	3.91571	4.23132	4.09475	4.37516	3.5798	3.85089	HALLMARK_UV_RESPONSE_UP	Amino acid synthesis and interconversion (transamination);Glutamate Neurotransmitter Release Cycle;TP53 Regulates Metabolic Genes	WP_AMINO_ACID_METABOLISM;WP_AMINO_ACID_METABOLISM_IN_TRIPLENEGATIVE_BREAST_CANCER_CELLS;WP_GABA_METABOLISM_AKA_GHB;WP_METABOLIC_REPROGRAMMING_IN_COLON_CANCER;WP_NEUROINFLAMMATION_AND_GLUTAMATERGIC_SIGNALING	amine biosynthetic process;amine catabolic process;amine metabolic process;behavior;behavioral interaction between organisms;biological regulation;biosynthetic process;carboxylic acid biosynthetic process;carboxylic acid catabolic process;carboxylic acid metabolic process;catabolic process;cell communication;cell-cell signaling;cellular amine metabolic process;cellular amino acid biosynthetic pro…	catalytic activity;glutaminase activity;hydrolase activity;hydrolase activity, acting on carbon-nitrogen (but not peptide) bonds;hydrolase activity, acting on carbon-nitrogen (but not peptide) bonds, in linear amides	cell part;cytoplasmic part;cytosol;intracellular membrane-bounded organelle;intracellular organelle;intracellular organelle lumen;intracellular organelle part;intracellular part;membrane-bounded organelle;membrane-enclosed lumen;mitochondrial matrix;mitochondrial part;mitochondrion;organelle;organelle lumen;organelle part			0.226765	0.884787	0.14531	0.579625	D3Z7P3	D3Z7P3	GLSK_MOUSE	Gls	Glutaminase kidney isoform, mitochondrial	ENSG00000115419	ENST00000320717;ENST00000338435;ENST00000409215;ENST00000409428;ENST00000409626;ENST00000412247;ENST00000417154;ENST00000457316	ENSP00000317379;ENSP00000340689;ENSP00000386417;ENSP00000387135;ENSP00000387177;ENSP00000388990;ENSP00000395596;ENSP00000403329
-1.4971	-0.527295	-1.55192	-1.50991	-0.211082	-0.839967	-0.230563	-1.28094	-0.682423									0.0901896	0.965207	-0.122343	-0.253365	D3Z7X0	Q8K370;D3Z7X0	D3Z7X0_MOUSE	Acad12	Acyl-Coenzyme A dehydrogenase family, member 12
1.461	1.77919	1.70042	1.60944	1.15021	1.56201	1.72732	1.91479	2.05944		Neutrophil degranulation		biological regulation;cell differentiation;cellular component organization;cellular component organization at cellular level;cellular component organization or biogenesis;cellular component organization or biogenesis at cellular level;cellular developmental process;cellular process;developmental process;endosome organization;establishment of localization;establishment of protein localization;orga…		cell part;cytoplasmic part;early endosome membrane;endosomal part;endosome membrane;extracellular membrane-bounded organelle;extracellular organelle;extracellular region part;extracellular vesicular exosome;intracellular organelle part;intracellular part;lysosomal membrane;membrane;membrane-bounded organelle;membrane-bounded vesicle;organelle;organelle membrane;organelle part;vacuolar membrane;va…			1.23678	0.297374	-0.459964	-2.63351	D4AFX7	D4AFX7	D4AFX7_MOUSE	Dnajc13	DnaJ heat shock protein family (Hsp40) member C13	ENSG00000138246	ENST00000260818;ENST00000506813;ENST00000509279	ENSP00000260818;ENSP00000421735;ENSP00000426240
-1.49468	-1.32449	-1.57453	-2.2225	-2.89351	-2.17882	-1.14338	-1.42896	-2.02177				cellular component assembly;cellular component organization;cellular component organization or biogenesis;macromolecular complex assembly;macromolecular complex subunit organization;protein complex assembly;protein complex subunit organization;protein homooligomerization;protein oligomerization	binding;identical protein binding;protein binding				1.21888	0.300628	-0.900239	-2.59427	E0CYQ0	E0CYQ0	E0CYQ0_MOUSE	Kctd17	Potassium channel tetramerisation domain containing 17	ENSG00000100379	ENST00000402077;ENST00000403888;ENST00000421900;ENST00000431531;ENST00000456470;ENST00000610767	ENSP00000384391;ENSP00000385096;ENSP00000402434;ENSP00000409116;ENSP00000409638;ENSP00000480699
-0.663552	-0.803573	-0.469151	0.162894	-0.366907	0.126948	-0.0356693	-0.122072	0.688267									0.261648	0.863423	-0.20253	-0.656313	E0CZ22	E0CZ22	E0CZ22_MOUSE	Mroh1	Maestro heat-like repeat family member 1	ENSG00000179832	ENST00000326134;ENST00000423230;ENST00000528919;ENST00000534366;ENST00000544576	ENSP00000321737;ENSP00000388174;ENSP00000435565;ENSP00000436636;ENSP00000437866
-0.537829	-0.851408	-0.233058	-0.144829	-0.639956	-0.144463	-0.398893	-0.578634	-0.16219					binding;nucleic acid binding;RNA binding	cell part;cytoplasm;intracellular part			0.125653	0.948103	0.0701566	0.343141	E9PUR0	E9PUR0	E9PUR0_MOUSE	Ankhd1	Ankyrin repeat and KH domain containing 1	ENSG00000131503	ENST00000246149;ENST00000297183;ENST00000360839;ENST00000394722;ENST00000394723;ENST00000412116;ENST00000421134;ENST00000421706;ENST00000431508;ENST00000432301;ENST00000433049;ENST00000435794;ENST00000511151;ENST00000616482	ENSP00000246149;ENSP00000297183;ENSP00000354085;ENSP00000378211;ENSP00000378212;ENSP00000390034;ENSP00000393204;ENSP00000394489;ENSP00000405345;ENSP00000405602;ENSP00000410959;ENSP00000415887;ENSP00000421069;ENSP00000478529
-1.46064	-1.92695	-1.1863	-1.68005	-1.33886	-0.809305	-3.06328	-2.44823	-3.03612				biological regulation;calcium-mediated signaling;cellular process;cellular response to stimulus;intracellular signal transduction;regulation of biological process;regulation of cellular process;response to stimulus;second-messenger-mediated signaling;signal transduction	binding;calcium ion binding;cation binding;ion binding;metal ion binding	cell part;integral to membrane;intrinsic to membrane;membrane part			2.08456	0.127813	1.57314	4.86814	E9PV86	E9PV86	MCTP1_MOUSE	Mctp1	Multiple C2 and transmembrane domain-containing protein 1	ENSG00000175471	ENST00000312216;ENST00000429576;ENST00000503301;ENST00000505078;ENST00000505208;ENST00000505465;ENST00000506568;ENST00000507214;ENST00000508509;ENST00000510732;ENST00000512425;ENST00000514780;ENST00000515393	ENSP00000308957;ENSP00000391639;ENSP00000421543;ENSP00000422219;ENSP00000422317;ENSP00000423410;ENSP00000424126;ENSP00000424936;ENSP00000425515;ENSP00000426294;ENSP00000426417;ENSP00000426438;ENSP00000431075
1.8878	1.86464	2.1506	2.15531	1.75979	2.31601	1.99922	2.10859	2.19129									0.0443701	0.981901	-0.0226601	-0.129949	E9PVA8	E9PVA8	GCN1_MOUSE	Gcn1	Stalled ribosome sensor GCN1
2.15842	2.62554	2.61387	2.15157	1.76637	2.21189	2.12856	2.14576	2.26287		COPI-mediated anterograde transport;Golgi Associated Vesicle Biogenesis		cellular component organization;cellular component organization at cellular level;cellular component organization or biogenesis;cellular component organization or biogenesis at cellular level;cellular process;Golgi organization;organelle organization		cell part;cis-Golgi network;cytoplasmic part;endoplasmic reticulum-Golgi intermediate compartment;Golgi apparatus;Golgi apparatus part;Golgi membrane;Golgi stack;integral to membrane;intracellular membrane-bounded organelle;intracellular organelle;intracellular organelle part;intracellular part;intrinsic to membrane;membrane;membrane part;membrane-bounded organelle;organelle;organelle membrane;or…			0.393232	0.768142	-0.135787	-0.931425	E9PVZ8	E9PVZ8	E9PVZ8_MOUSE	Golgb1	Golgi autoantigen, golgin subfamily b, macrogolgin 1	ENSG00000173230	ENST00000340645;ENST00000393667;ENST00000472475;ENST00000482512;ENST00000489400;ENST00000491690;ENST00000494517;ENST00000614479	ENSP00000341848;ENSP00000377275;ENSP00000417695;ENSP00000417767;ENSP00000418231;ENSP00000419519;ENSP00000420027;ENSP00000484083
-0.495749	-0.76306	-0.520553	-0.582523	-1.18784	-0.520879	-0.617855	-1.16034	-0.754825	HALLMARK_G2M_CHECKPOINT;HALLMARK_MITOTIC_SPINDLE	Regulation of RAS by GAPs;Signaling by RAS mutants	WP_RAS_SIGNALING	biological regulation;cellular process;cellular response to stimulus;negative regulation of biological process;negative regulation of cell communication;negative regulation of cellular process;negative regulation of Ras protein signal transduction;negative regulation of response to stimulus;negative regulation of signal transduction;negative regulation of signaling;negative regulation of small GT…	enzyme activator activity;enzyme regulator activity;GTPase activator activity;GTPase regulator activity;nucleoside-triphosphatase regulator activity	cell part;cytoplasm;intracellular;intracellular part;intrinsic to internal side of plasma membrane;intrinsic to membrane;intrinsic to plasma membrane;membrane part;plasma membrane part			0.108691	0.954272	0.0805917	0.300748	E9PW37	E9PW37	E9PW37_MOUSE	Rasal2	RAS protein activator like 2	ENSG00000075391	ENST00000367649;ENST00000433130;ENST00000462775	ENSP00000356621;ENSP00000402897;ENSP00000420558
-1.33561	-1.53146	-2.29211	-3.62664	-1.63969	-3.21399	-3.2193	-3.49683	-2.95126						extracellular region part;extracellular space			0.250751	0.870766	0.395692	0.632572	E9PW83	E9PW83	E9PW83_MOUSE	Fam184a	Family with sequence similarity 184, member A	ENSG00000111879	ENST00000338891;ENST00000352896;ENST00000368472;ENST00000368475;ENST00000448815;ENST00000475529;ENST00000481884;ENST00000517987;ENST00000521043;ENST00000521531;ENST00000522284;ENST00000617072;ENST00000621231	ENSP00000326608;ENSP00000342604;ENSP00000357457;ENSP00000357460;ENSP00000403472;ENSP00000429080;ENSP00000429151;ENSP00000429306;ENSP00000429826;ENSP00000430442;ENSP00000430643;ENSP00000484054;ENSP00000484827
1.92511	1.73947	0.962646	1.29858	1.32615	0.418915	0.547363	1.07449	-1.09389	HALLMARK_EPITHELIAL_MESENCHYMAL_TRANSITION;HALLMARK_MYOGENESIS	Assembly of collagen fibrils and other multimeric structures;Collagen biosynthesis and modifying enzymes;Collagen chain trimerization;Collagen degradation;ECM proteoglycans;Integrin cell surface interactions;NCAM1 interactions;Signaling by PDGF	WP_2Q37_COPY_NUMBER_VARIATION_SYNDROME;WP_MIRNA_TARGETS_IN_ECM_AND_MEMBRANE_RECEPTORS;WP_PI3KAKT_SIGNALING_PATHWAY	anatomical structure development;axon guidance;biological adhesion;cell adhesion;cellular component disassembly;cellular component disassembly at cellular level;cellular component organization;cellular component organization at cellular level;cellular component organization or biogenesis;cellular component organization or biogenesis at cellular level;cellular process;chemotaxis;collagen catabolic…	endopeptidase inhibitor activity;endopeptidase regulator activity;enzyme inhibitor activity;enzyme regulator activity;peptidase inhibitor activity;peptidase regulator activity;serine-type endopeptidase inhibitor activity	anchoring collagen;cell part;collagen;collagen type VI;cytoplasmic part;endoplasmic reticulum lumen;endoplasmic reticulum part;extracellular matrix;extracellular matrix part;extracellular membrane-bounded organelle;extracellular organelle;extracellular region;extracellular region part;extracellular space;extracellular vesicular exosome;intracellular organelle lumen;intracellular organelle part;in…			0.512128	0.675615	0.83856	1.16843	E9PWQ3	E9PWQ3	E9PWQ3_MOUSE	Col6a3	Collagen, type VI, alpha 3	ENSG00000163359	ENST00000295550;ENST00000347401;ENST00000353578;ENST00000392003;ENST00000392004;ENST00000409809;ENST00000433762;ENST00000472056;ENST00000491233	ENSP00000295550;ENSP00000315609;ENSP00000315873;ENSP00000375860;ENSP00000375861;ENSP00000386844;ENSP00000389539;ENSP00000418285;ENSP00000460277
1.9097	1.8024	2.16678	2.27991	1.56178	2.40723	2.28952	2.21147	2.54514					catalytic activity	cell part;intracellular membrane-bounded organelle;intracellular organelle;intracellular part;membrane-bounded organelle;nucleus;organelle			0.398934	0.762703	-0.265739	-0.942976	E9PWR4	Q8BWT5;E9PWR4	E9PWR4_MOUSE	Dip2c	Disco interacting protein 2 homolog C	ENSG00000151240	ENST00000280886;ENST00000381496;ENST00000421992;ENST00000423550;ENST00000434695	ENSP00000280886;ENSP00000370907;ENSP00000397571;ENSP00000408786;ENSP00000414462
-1.3412	-0.924345	-1.23506	-0.99814	-1.02552	-0.939494	-0.974433	-0.659517	-0.665556					binding;cation binding;ion binding;metal ion binding	cell part;intracellular membrane-bounded organelle;intracellular organelle;intracellular part;membrane-bounded organelle;nucleus;organelle			0.96812	0.389343	-0.221214	-2.06682	E9PWW6	E9PWW6	E9PWW6_MOUSE	Zc3h7a	Zinc finger CCCH type containing 7 A	ENSG00000122299	ENST00000355758;ENST00000396516;ENST00000571198;ENST00000571405;ENST00000572781;ENST00000572870;ENST00000574995;ENST00000575041;ENST00000575984;ENST00000576009;ENST00000576018	ENSP00000347999;ENSP00000379773;ENSP00000459206;ENSP00000459458;ENSP00000459477;ENSP00000459747;ENSP00000459811;ENSP00000460122;ENSP00000460253;ENSP00000460422;ENSP00000460679
-2.53294	-2.53138	-2.39017	-2.10869	-2.40731	-2.81995	-2.06245	-2.06794	-2.06421		Deposition of new CENPA-containing nucleosomes at the centromere		ATP-dependent chromatin remodeling;biological regulation;biosynthetic process;cellular biosynthetic process;cellular component assembly;cellular component assembly at cellular level;cellular component organization;cellular component organization at cellular level;cellular component organization or biogenesis;cellular component organization or biogenesis at cellular level;cellular macromolecular c…	binding;cation binding;histone binding;ion binding;metal ion binding;protein binding;transition metal ion binding;zinc ion binding	cell part;chromatin remodeling complex;intracellular membrane-bounded organelle;intracellular organelle;intracellular organelle part;intracellular part;macromolecular complex;membrane-bounded organelle;nuclear part;nucleoplasm;nucleus;organelle;organelle part;protein complex;RSF complex			0.857635	0.438012	-0.380449	-1.845	E9PWW9	E9PWW9	E9PWW9_MOUSE	Rsf1	Remodeling and spacing factor 1	ENSG00000048649	ENST00000308488;ENST00000440064;ENST00000480887;ENST00000526324;ENST00000528095;ENST00000531026;ENST00000532556	ENSP00000311513;ENSP00000408844;ENSP00000432022;ENSP00000433603;ENSP00000434509;ENSP00000436408;ENSP00000436728
-0.183309	-0.434958	-0.47167	-0.264899	-2.76857	-0.383284	-0.569261	-1.1021	-0.648645		COPI-mediated anterograde transport;Interaction between L1 and Ankyrins;NCAM signaling for neurite out-growth;RAF/MAP kinase cascade		actin filament capping;adult behavior;adult locomotory behavior;adult walking behavior;anatomical structure morphogenesis;axon guidance;axonogenesis;behavior;biological regulation;cardiac conduction;cell part morphogenesis;cell projection morphogenesis;cell projection organization;cellular component morphogenesis;cellular component organization;cellular component organization at cellular level;ce…	actin binding;ankyrin binding;binding;cytoskeletal protein binding;enzyme binding;lipid binding;phosphatase binding;phospholipid binding;protein binding;spectrin binding;structural constituent of cytoskeleton;structural molecule activity	adherens junction;anchoring junction;axon hillock;axon part;cell body;cell body fiber;cell cortex part;cell junction;cell part;cell projection;cell projection part;cytoplasm;cytoplasmic part;cytoskeletal part;cytosol;extracellular membrane-bounded organelle;extracellular organelle;extracellular region part;extracellular vesicular exosome;initial segment;intracellular organelle part;intracellular …			0.16548	0.919028	-0.365584	-0.439267	E9PX29	E9PX29	E9PX29_MOUSE	Sptbn4	Spectrin beta chain	ENSG00000160460	ENST00000338932;ENST00000352632;ENST00000392023;ENST00000392025;ENST00000595535;ENST00000597389;ENST00000598249	ENSP00000263373;ENSP00000340345;ENSP00000375877;ENSP00000375879;ENSP00000469242;ENSP00000470693;ENSP00000472136
-2.13283	-2.42236	-2.72901	-1.75533	-3.12193	-2.56424	-0.934135	-0.305274	-1.49946						cell part;cytoplasm;intracellular membrane-bounded organelle;intracellular organelle;intracellular organelle part;intracellular part;membrane;membrane-bounded organelle;nuclear part;nucleoplasm;nucleus;organelle;organelle part;plasma membrane			1.39082	0.250894	-1.56754	-2.98194	E9PX68	E9PX68	E9PX68_MOUSE	Slc4a1ap	Solute carrier family 4 (anion exchanger), member 1, adaptor protein	ENSG00000163798	ENST00000326019;ENST00000427424;ENST00000613058;ENST00000613517;ENST00000618046	ENSP00000323837;ENSP00000404129;ENSP00000479964;ENSP00000480182;ENSP00000483501
-1.78122	-1.46954	-2.02438	-1.71346	-3.1421	-1.7973	-1.60236	-3.65534	-1.32754		RAB GEFs exchange GTP for GDP on RABs;Synthesis of PIPs at the plasma membrane	WP_INTRACELLULAR_TRAFFICKING_PROTEINS_INVOLVED_IN_CMT_NEUROPATHY;WP_PHOSPHOINOSITIDES_METABOLISM	axon ensheathment;biological regulation;cellular component assembly;cellular component organization;cellular component organization or biogenesis;cellular process;ensheathment of neurons;macromolecular complex assembly;macromolecular complex subunit organization;myelination;positive regulation of catalytic activity;positive regulation of GTPase activity;positive regulation of hydrolase activity;p…	binding;enzyme regulator activity;GTPase regulator activity;guanyl-nucleotide exchange factor activity;lipid binding;nucleoside-triphosphatase regulator activity;phosphatase regulator activity;phosphatidylinositol binding;phospholipid binding;Rab guanyl-nucleotide exchange factor activity;Ras guanyl-nucleotide exchange factor activity;small GTPase regulator activity	cell part;cytoplasmic part;intracellular organelle part;intracellular part;membrane;organelle membrane;organelle part;vacuolar membrane;vacuolar part			0.00854033	0.995733	-0.0225428	-0.0259673	E9PXF8	E9PXF8	MTMRD_MOUSE	Sbf2	Myotubularin-related protein 13	ENSG00000133812	ENST00000256190;ENST00000420722;ENST00000530741;ENST00000532095;ENST00000617179	ENSP00000256190;ENSP00000410478;ENSP00000432643;ENSP00000434620;ENSP00000482806
-2.23925	-3.46364	-3.83816	-2.52693	-2.8197	-2.106	-2.15202	-2.22593	-1.88807		Sulfide oxidation to sulfate				cell part;cytoplasm;cytoplasmic part;intracellular membrane-bounded organelle;intracellular organelle;intracellular part;membrane-bounded organelle;mitochondrion;organelle;perinuclear region of cytoplasm			0.78999	0.477483	-0.395536	-1.71135	E9PY03	E9PY03	E9PY03_MOUSE	Tstd1	Thiosulfate sulfurtransferase (rhodanese)-like domain containing 1	ENSG00000215845	ENST00000318289;ENST00000368023;ENST00000368024;ENST00000423014;ENST00000466967	ENSP00000325518;ENSP00000357002;ENSP00000357003;ENSP00000388293;ENSP00000473633
-0.0424986	-0.200558	-0.0828314	-0.245923	-0.316649	0.082335	-0.340164	-0.146489	-0.480078				biological regulation;cell surface receptor linked signaling pathway;cellular process;cellular response to stimulus;positive regulation of catalytic activity;positive regulation of GTPase activity;positive regulation of hydrolase activity;positive regulation of molecular function;regulation of biological process;regulation of catabolic process;regulation of catalytic activity;regulation of cellul…	alcohol binding;binding;cation binding;enzyme activator activity;enzyme regulator activity;GTPase activator activity;GTPase regulator activity;inositol 1,3,4,5 tetrakisphosphate binding;ion binding;lipid binding;metal ion binding;nucleoside-triphosphatase regulator activity;phosphatidylinositol binding;phosphatidylinositol-3,4,5-trisphosphate binding;phospholipid binding;transition metal ion bind…	cell part;cytoplasm;intracellular membrane-bounded organelle;intracellular organelle;intracellular part;membrane;membrane-bounded organelle;nucleus;organelle;plasma membrane			0.445663	0.725025	0.162165	1.03684	E9PY16	E9PY16	E9PY16_MOUSE	Adap1	ArfGAP with dual PH domains 1	ENSG00000105963	ENST00000265846;ENST00000435943;ENST00000437486;ENST00000446141;ENST00000449296;ENST00000453175;ENST00000453823;ENST00000454383;ENST00000539900;ENST00000611167;ENST00000617043	ENSP00000265846;ENSP00000391315;ENSP00000394973;ENSP00000404217;ENSP00000407267;ENSP00000409129;ENSP00000414436;ENSP00000416545;ENSP00000442682;ENSP00000478011;ENSP00000481154
-1.10955	-0.375415	-1.14215	-0.81038	-0.801666	-0.740521	-0.966784	-0.524312	-0.566915		Hedgehog 'off' state;Intraflagellar transport	WP_BARDETBIEDL_SYNDROME;WP_CILIARY_LANDSCAPE;WP_CILIOPATHIES;WP_GENES_RELATED_TO_PRIMARY_CILIUM_DEVELOPMENT_BASED_ON_CRISPR;WP_INTRAFLAGELLAR_TRANSPORT_PROTEINS_BINDING_TO_DYNEIN	anatomical structure development;anatomical structure formation involved in morphogenesis;anatomical structure morphogenesis;cell projection assembly;cell projection organization;cellular component assembly;cellular component assembly at cellular level;cellular component assembly involved in morphogenesis;cellular component movement;cellular component organization;cellular component organization …		axoneme;axoneme part;cell part;cell projection;cell projection part;centrosome;cilium;cytoplasmic part;cytoskeletal part;intracellular non-membrane-bounded organelle;intracellular organelle;intracellular organelle part;intracellular part;intraflagellar transport particle A;macromolecular complex;microtubule organizing center;non-membrane-bounded organelle;nonmotile primary cilium;organelle;organe…			0.276499	0.853081	-0.0981854	-0.688385	E9PY46	E9PY46	IF140_MOUSE	Ift140	Intraflagellar transport protein 140 homolog	ENSG00000187535	ENST00000361339;ENST00000397417;ENST00000426508;ENST00000568837;ENST00000569646;ENST00000569812	ENSP00000354895;ENSP00000380562;ENSP00000406012;ENSP00000454781;ENSP00000457092;ENSP00000458439
0.196971	-0.102115	0.422547	0.105956	-0.766747	-0.172323	-0.254339	0.0484924	-0.113204									0.249734	0.871372	-0.171354	-0.630346	E9PYD1	E9PYD1	E9PYD1_MOUSE	Fam98c	Family with sequence similarity 98, member C	ENSG00000130244	ENST00000252530;ENST00000343358;ENST00000588262;ENST00000589029;ENST00000589408	ENSP00000252530;ENSP00000340348;ENSP00000467878;ENSP00000467974;ENSP00000468553
-0.648022	-0.236031	-0.264806	-0.706608	-1.61478	-0.446142	0.376625	0.232002	0.322331				biological regulation;cellular localization;cellular macromolecule localization;cellular process;cellular protein localization;establishment of localization;establishment of protein localization;localization;macromolecule localization;negative regulation of biological process;negative regulation of cell motility;negative regulation of cellular component movement;negative regulation of cellular me…	AP-1 adaptor complex binding;binding;cytoskeletal protein binding;kinesin binding;protein binding;protein complex binding	cell part;cytoplasmic membrane-bounded vesicle;cytoplasmic part;cytoplasmic vesicle;early endosome;endosome;Golgi apparatus;intracellular membrane-bounded organelle;intracellular organelle;intracellular part;late endosome;membrane-bounded organelle;membrane-bounded vesicle;organelle;transport vesicle;vesicle			1.58654	0.209077	-1.23283	-3.45611	E9PYF7	E9PYF7	E9PYF7_MOUSE	Ap1ar	AP1AR	ENSG00000138660	ENST00000274000;ENST00000309703;ENST00000512741	ENSP00000274000;ENSP00000309023;ENSP00000422529
0.399752	-0.267778	0.223492	-0.250319	-0.71219	-0.458995	-0.622357	-0.787094	-0.138703	HALLMARK_APICAL_JUNCTION;HALLMARK_HEDGEHOG_SIGNALING;HALLMARK_MITOTIC_SPINDLE	Downstream signal transduction;EPHB-mediated forward signaling;PTK6 Regulates RHO GTPases, RAS GTPase and MAP kinases;Regulation of RAS by GAPs;Signaling by RAS mutants;VEGFR2 mediated cell proliferation	WP_ACUTE_VIRAL_MYOCARDITIS;WP_EGFEGFR_SIGNALING_PATHWAY;WP_EPO_RECEPTOR_SIGNALING;WP_HEPATOCYTE_GROWTH_FACTOR_RECEPTOR_SIGNALING;WP_MAPK_SIGNALING_PATHWAY;WP_PDGF_PATHWAY;WP_PDGFRBETA_PATHWAY;WP_RAC1PAK1P38MMP2_PATHWAY;WP_RAS_SIGNALING;WP_T_CELL_RECEPTOR_AND_COSTIMULATORY_SIGNALING	anatomical structure morphogenesis;axon guidance;biological regulation;blood vessel morphogenesis;cell cycle cytokinesis;cell cycle process;cell differentiation;cell surface receptor linked signaling pathway;cellular component organization;cellular component organization or biogenesis;cellular developmental process;cellular process;cellular response to chemical stimulus;cellular response to growt…	binding;channel inhibitor activity;channel regulator activity;enzyme activator activity;enzyme binding;enzyme regulator activity;glycoprotein binding;GTPase activator activity;GTPase binding;GTPase regulator activity;ion channel inhibitor activity;nucleoside-triphosphatase regulator activity;potassium channel inhibitor activity;potassium channel regulator activity;protein binding;receptor binding	cell part;cell projection;cytoplasm;cytoplasmic part;cytosol;intracellular;intracellular part;intrinsic to internal side of plasma membrane;intrinsic to membrane;intrinsic to plasma membrane;membrane part;plasma membrane part;ruffle			0.0621221	0.973745	0.0422168	0.178892	E9PYG6	E9PYG6	E9PYG6_MOUSE	Rasa1	RAS p21 protein activator 1	ENSG00000145715	ENST00000274376;ENST00000456692;ENST00000506290;ENST00000512763;ENST00000515800	ENSP00000274376;ENSP00000411221;ENSP00000420905;ENSP00000422008;ENSP00000423395
-1.76645	-1.36902	-1.50105	-1.49881	-2.07374	-1.52302	-1.43284	-3.71188	-1.40091		PKMTs methylate histone lysines;RUNX1 regulates genes involved in megakaryocyte differentiation and platelet function	WP_HISTONE_MODIFICATIONS	biological regulation;biosynthetic process;cellular biosynthetic process;cellular component organization;cellular component organization at cellular level;cellular component organization or biogenesis;cellular component organization or biogenesis at cellular level;cellular macromolecule biosynthetic process;cellular macromolecule metabolic process;cellular metabolic process;cellular nitrogen comp…	binding;catalytic activity;histone methyltransferase activity;histone methyltransferase activity (H3-K4 specific);histone-lysine N-methyltransferase activity;lysine N-methyltransferase activity;methyltransferase activity;N-methyltransferase activity;nucleic acid binding;nucleotide binding;protein methyltransferase activity;protein-lysine N-methyltransferase activity;RNA binding;S-adenosylmethioni…	cell part;chromatin remodeling complex;chromosome;histone methyltransferase complex;intracellular membrane-bounded organelle;intracellular non-membrane-bounded organelle;intracellular organelle;intracellular organelle part;intracellular part;macromolecular complex;membrane-bounded organelle;methyltransferase complex;non-membrane-bounded organelle;nuclear body;nuclear part;nuclear speck;nucleoplas…			0.242095	0.873705	0.483349	0.613577	E9PYH6	E9PYH6	SET1A_MOUSE	Setd1a	Histone-lysine N-methyltransferase SETD1A	ENSG00000099381	ENST00000262519;ENST00000452917	ENSP00000262519;ENSP00000391408
-0.781646	-1.15681	-1.13771	-0.217581	-0.770445	-0.673475	0.189625	0.377949	0.613596		Nicotinamide salvaging	WP_16P112_PROXIMAL_DELETION_SYNDROME;WP_NAD_BIOSYNTHETIC_PATHWAYS	cell death;cellular macromolecule metabolic process;cellular metabolic process;cellular nitrogen compound metabolic process;cellular process;cellular protein metabolic process;cellular response to stimulus;cellular response to stress;death;defense response;DNA metabolic process;DNA repair;establishment of localization;inflammatory response;macromolecule metabolic process;macromolecule modificatio…	binding;catalytic activity;DNA binding;enzyme binding;NAD+ ADP-ribosyltransferase activity;nucleic acid binding;protein binding;transferase activity;transferase activity, transferring glycosyl groups;transferase activity, transferring pentosyl groups	cell part;cytoplasm;cytoskeletal part;extracellular membrane-bounded organelle;extracellular organelle;extracellular region part;extracellular vesicular exosome;intracellular membrane-bounded organelle;intracellular organelle;intracellular organelle part;intracellular part;macromolecular complex;membrane;membrane-bounded organelle;membrane-bounded vesicle;microtubule;nucleus;organelle;organelle p…			1.96986	0.142212	-0.947557	-4.51261	E9PYK3	E9PYK3	PARP4_MOUSE	Parp4	Protein mono-ADP-ribosyltransferase PARP4	ENSG00000102699	ENST00000381989	ENSP00000371419
-0.730865	-0.669753	-1.01843	-0.707166	-1.22902	-0.973933	-0.974527	-0.558935	-0.700252		Antigen processing: Ubiquitination & Proteasome degradation;FBXL7 down-regulates AURKA during mitotic entry and in early mitosis;Neddylation							0.509385	0.677387	-0.225469	-1.16304	E9PYR1	E9PYR1	E9PYR1_MOUSE	Fbxl18	F-box and leucine-rich repeat protein 18	ENSG00000155034	ENST00000382368;ENST00000415009;ENST00000453700;ENST00000458142;ENST00000620087	ENSP00000371805;ENSP00000405896;ENSP00000415064;ENSP00000444797;ENSP00000481397
0.269397	1.37484	0.655358	0.703048	-0.0502911	0.811671	0.936732	0.703273	1.32898				establishment of localization;transport		cell part;cytoplasmic part;integral to membrane;intracellular organelle part;intracellular part;intrinsic to membrane;membrane;membrane part;mitochondrial inner membrane;mitochondrial membrane;mitochondrial part;organelle inner membrane;organelle membrane;organelle part			0.699744	0.535118	-0.501518	-1.53472	E9PZF7	E9PZF7	E9PZF7_MOUSE	Slc25a53	Solute carrier family 25, member 53	ENSG00000269743	ENST00000594199	ENSP00000468980
-0.165854	-0.214737	0.011713	0.275412	-0.213408	0.266219	0.0982323	0.0985365	0.498945		ALKBH3 mediated reversal of alkylation damage	WP_ENDODERM_DIFFERENTIATION;WP_MESODERMAL_COMMITMENT_PATHWAY;WP_VEGFAVEGFR2_SIGNALING	biological regulation;biosynthetic process;cell proliferation;cellular biosynthetic process;cellular macromolecule biosynthetic process;cellular macromolecule metabolic process;cellular metabolic process;cellular nitrogen compound metabolic process;cellular process;cellular response to stimulus;cellular response to stress;DNA conformation change;DNA dealkylation;DNA dealkylation involved in DNA r…	3'-5' DNA helicase activity;adenyl nucleotide binding;adenyl ribonucleotide binding;ATP binding;ATPase activity;ATPase activity, coupled;ATP-dependent 3'-5' DNA helicase activity;ATP-dependent DNA helicase activity;ATP-dependent helicase activity;binding;catalytic activity;DNA helicase activity;DNA-dependent ATPase activity;helicase activity;hydrolase activity;hydrolase activity, acting on acid a…	cell part;cytoplasm;cytoplasmic part;Golgi apparatus;intracellular;intracellular membrane-bounded organelle;intracellular organelle;intracellular organelle part;intracellular part;membrane;membrane-bounded organelle;nuclear part;nucleoplasm;nucleus;organelle;organelle part			0.229059	0.883181	-0.122497	-0.584733	E9PZJ8	E9PZJ8	ASCC3_MOUSE	Ascc3	Activating signal cointegrator 1 complex subunit 3	ENSG00000112249	ENST00000324696;ENST00000324723;ENST00000369143;ENST00000369162;ENST00000522650	ENSP00000320252;ENSP00000320777;ENSP00000358139;ENSP00000358159;ENSP00000430769
-1.73756	-1.07356	-1.20733	-1.37575	-2.37416	-1.48772	-1.4606	-1.20121	-0.698462			WP_APOPTOSIS	cellular component assembly;cellular component assembly at cellular level;cellular component organization;cellular component organization at cellular level;cellular component organization or biogenesis;cellular component organization or biogenesis at cellular level;cellular macromolecular complex assembly;cellular macromolecular complex subunit organization;cellular macromolecule metabolic proces…	binding;cation binding;ion binding;metal ion binding;transition metal ion binding;zinc ion binding	cell part;intracellular membrane-bounded organelle;intracellular non-membrane-bounded organelle;intracellular organelle;intracellular organelle part;intracellular part;membrane-bounded organelle;non-membrane-bounded organelle;nuclear part;nucleolus;nucleoplasm;nucleus;organelle;organelle part			0.741848	0.507261	-0.62578	-1.61694	E9PZM7	E9PZM7	E9PZM7_MOUSE	Scaf11	SR-related CTD-associated factor 11	ENSG00000139218	ENST00000266589;ENST00000369367;ENST00000395453;ENST00000395454;ENST00000465950;ENST00000547018;ENST00000549162;ENST00000550893;ENST00000551391	ENSP00000266589;ENSP00000358374;ENSP00000378839;ENSP00000378840;ENSP00000446746;ENSP00000448864;ENSP00000449812;ENSP00000477742;ENSP00000478596
-0.126085	-0.195572	-0.187664	-0.0851622	-0.105947	-0.00938749	-0.191135	-0.272511	-0.263919		Antigen processing: Ubiquitination & Proteasome degradation		biological regulation;cell differentiation;cell differentiation in hindbrain;cell projection organization;cellular component organization;cellular component organization at cellular level;cellular component organization or biogenesis;cellular component organization or biogenesis at cellular level;cellular developmental process;cellular process;central nervous system neuron differentiation;cerebel…	acid-amino acid ligase activity;ARF guanyl-nucleotide exchange factor activity;catalytic activity;enzyme regulator activity;GTPase regulator activity;guanyl-nucleotide exchange factor activity;ligase activity;ligase activity, forming carbon-nitrogen bonds;nucleoside-triphosphatase regulator activity;small conjugating protein ligase activity;small GTPase regulator activity;ubiquitin-protein ligase…	cell part;cytoplasm;cytoplasmic part;cytosol;Golgi apparatus;intracellular membrane-bounded organelle;intracellular organelle;intracellular part;membrane;membrane-bounded organelle;organelle			1.9642	0.143013	0.17569	4.49559	E9PZP8	E9PZP8	E9PZP8_MOUSE	Herc1	HECT and RLD domain containing E3 ubiquitin protein ligase family member 1	ENSG00000103657	ENST00000443617;ENST00000558324;ENST00000558532;ENST00000559715;ENST00000560316;ENST00000560462;ENST00000560897;ENST00000561359;ENST00000561400	ENSP00000390158;ENSP00000452654;ENSP00000452671;ENSP00000452969;ENSP00000453010;ENSP00000453086;ENSP00000453196;ENSP00000453603;ENSP00000453937
1.88379	1.57528	2.32493	0.94795	0.391732	1.18695	1.61069	1.34362	1.72975	HALLMARK_HEME_METABOLISM		WP_INTEGRINMEDIATED_CELL_ADHESION	ameboidal cell migration;biological regulation;cell junction assembly;cell junction organization;cell migration;cell motility;cell-substrate junction assembly;cellular component assembly;cellular component assembly at cellular level;cellular component movement;cellular component organization;cellular component organization at cellular level;cellular component organization or biogenesis;cellular c…	binding;cation binding;ion binding;metal ion binding	adherens junction;anchoring junction;cell junction;cell part;cell surface;cell-substrate adherens junction;cell-substrate junction;cytoplasm;cytoskeleton;focal adhesion;intracellular non-membrane-bounded organelle;intracellular organelle;intracellular part;non-membrane-bounded organelle;organelle			1.28799	0.280146	-0.71914	-2.74717	E9Q0S6	E9Q0S6	TENS1_MOUSE	Tns1	Tensin-1	ENSG00000079308	ENST00000171887;ENST00000310858;ENST00000413280;ENST00000413554;ENST00000419504;ENST00000423413;ENST00000430930;ENST00000439083;ENST00000446688;ENST00000446903;ENST00000449814;ENST00000453356;ENST00000611415;ENST00000615025	ENSP00000171887;ENSP00000308321;ENSP00000393925;ENSP00000394171;ENSP00000395615;ENSP00000400383;ENSP00000404477;ENSP00000405460;ENSP00000406016;ENSP00000408724;ENSP00000411349;ENSP00000414704;ENSP00000480559;ENSP00000484271
2.2958	2.37627	-3.30104	1.80115	-2.36923	2.21057	1.68059	1.53975	2.40849									0.374438	0.783161	-1.32878	-0.893177	E9Q0T8	A0A571BD48;E9Q0T8;A0A087WR13	E9Q0T8_MOUSE	Dnah7a	Dynein, axonemal, heavy chain 7A
0.196096	0.846991	0.00759888	-0.446422	-0.481628	-0.066812	0.0858984	-0.936035	-0.124416		Platelet degranulation				extracellular membrane-bounded organelle;extracellular organelle;extracellular region part;extracellular vesicular exosome;membrane-bounded organelle;membrane-bounded vesicle;organelle;vesicle			0.0065593	0.996064	-0.00676966	-0.0199881	E9Q137	E9Q137	TX264_MOUSE	Tex264	Testis-expressed protein 264 homolog	ENSG00000164081	ENST00000341333;ENST00000395057;ENST00000412249;ENST00000415259;ENST00000416589;ENST00000419358;ENST00000425781;ENST00000444233;ENST00000457573;ENST00000457927;ENST00000611400;ENST00000614067	ENSP00000340969;ENSP00000378497;ENSP00000393736;ENSP00000396628;ENSP00000398802;ENSP00000405783;ENSP00000407151;ENSP00000408186;ENSP00000408989;ENSP00000415957;ENSP00000477946;ENSP00000478139
-1.64755	-2.3135	-2.96907	-2.44393	-2.64503	-2.25242	-2.59767	-3.81671	-2.99985				biological adhesion;cell adhesion;cellular process		cell junction;cell part;cell-cell junction;cytoplasm;cytoplasmic part;endoplasmic reticulum;extracellular region;intracellular membrane-bounded organelle;intracellular organelle;intracellular part;membrane-bounded organelle;nucleus;organelle			0.853648	0.439627	0.690952	1.83708	E9Q1M1	E9Q1M1	E9Q1M1_MOUSE	Pdzd2	PDZ domain containing 2	ENSG00000133401	ENST00000438447;ENST00000513910	ENSP00000402033;ENSP00000424901
0.530202	-3.46831	-0.588896	0.774632	1.61347	1.239	1.47381	-2.86473	1.70953									0.296907	0.841282	1.10283	0.731959	E9Q1Z6	E9Q1Z6	E9Q1Z6_MOUSE	Pira12	Paired-Ig-like receptor A12
-1.58765	-1.39863	-1.82535	-1.16226	-0.558656	-1.60314	-1.15505	-2.08783	-1.39328	HALLMARK_ANDROGEN_RESPONSE	ABC-family proteins mediated transport;Platelet degranulation	WP_ASPIRIN_AND_MIRNAS;WP_CHOLESTASIS;WP_DRUG_INDUCTION_OF_BILE_ACID_PATHWAY;WP_ECTODERM_DIFFERENTIATION;WP_FLUOROPYRIMIDINE_ACTIVITY;WP_FOXA2_PATHWAY;WP_NRF2_PATHWAY;WP_NUCLEAR_RECEPTORS_METAPATHWAY;WP_PHOTODYNAMIC_THERAPYINDUCED_NFE2L2_NRF2_SURVIVAL_SIGNALING;WP_PREGNANE_X_RECEPTOR_PATHWAY;WP_PROSTAGLANDIN_SYNTHESIS_AND_REGULATION;WP_PROXIMAL_TUBULE_TRANSPORT;WP_TYROBP_CAUSAL_NETWORK_IN_MICROGLIA	biological regulation;blood coagulation;cell activation;cellular process;coagulation;establishment of localization;establishment of localization in cell;exocytosis;hemostasis;metabolic process;multicellular organismal process;oxidation-reduction process;platelet activation;platelet degranulation;positive regulation of biological process;positive regulation of cell proliferation;positive regulatio…	15-hydroxyprostaglandin dehydrogenase (NAD+) activity;active transmembrane transporter activity;adenyl nucleotide binding;adenyl ribonucleotide binding;ATP binding;ATPase activity;ATPase activity, coupled;ATPase activity, coupled to movement of substances;ATPase activity, coupled to transmembrane movement of substances;binding;catalytic activity;hydrolase activity;hydrolase activity, acting on ac…	basolateral plasma membrane;cell part;cytoplasmic part;cytoplasmic vesicle membrane;cytoplasmic vesicle part;integral to membrane;intracellular organelle part;intracellular part;intrinsic to membrane;membrane;membrane part;organelle membrane;organelle part;plasma membrane;plasma membrane part;platelet dense granule membrane;secretory granule membrane;vesicle membrane			0.457776	0.716035	0.437368	1.06097	E9Q236	E9Q236	MRP4_MOUSE	Abcc4	ATP-binding cassette sub-family C member 4	ENSG00000125257	ENST00000376887;ENST00000536256;ENST00000629385	ENSP00000366084;ENSP00000442024;ENSP00000487081
-0.601685	-0.595535	-0.74413	-0.880093	-1.25124	-1.56113	-2.11789	-0.716036	-1.26376			WP_VEGFAVEGFR2_SIGNALING	biological regulation;biosynthetic process;cellular biosynthetic process;cellular component organization;cellular component organization or biogenesis;cellular macromolecule biosynthetic process;cellular macromolecule metabolic process;cellular metabolic process;cellular nitrogen compound metabolic process;cellular process;macromolecule biosynthetic process;macromolecule metabolic process;metabol…	beta-catenin binding;binding;protein binding	cell part;cell projection membrane;cell projection part;cytoplasm;intracellular membrane-bounded organelle;intracellular organelle;intracellular part;leading edge membrane;membrane part;membrane-bounded organelle;nucleus;organelle;plasma membrane part;ruffle membrane			0.107697	0.954027	0.135074	0.298236	E9Q238	E9Q238	E9Q238_MOUSE	Kank1	KN motif and ankyrin repeat domains 1	ENSG00000107104	ENST00000382286;ENST00000382289;ENST00000382293;ENST00000382297;ENST00000382303;ENST00000619269	ENSP00000371723;ENSP00000371726;ENSP00000371730;ENSP00000371734;ENSP00000371740;ENSP00000477725
-3.61668	-3.7453	-3.00117	-2.37968	-2.51766	-2.73145	-2.37725	-4.02452	-2.13751		RNA polymerase II transcribes snRNA genes		biological regulation;biosynthetic process;cellular biosynthetic process;cellular macromolecule biosynthetic process;cellular macromolecule metabolic process;cellular metabolic process;cellular nitrogen compound metabolic process;cellular process;macromolecule biosynthetic process;macromolecule metabolic process;metabolic process;nitrogen compound metabolic process;nucleic acid metabolic process;…	binding;identical protein binding;protein binding;protein dimerization activity;protein homodimerization activity	Cajal body;cell part;chromatin;chromosomal part;histone locus body;intracellular organelle part;intracellular part;macromolecular complex;nuclear body;nuclear part;nucleoplasm part;organelle part;protein complex;transcription elongation factor complex;transcriptionally active chromatin			0.193423	0.902903	0.303498	0.504264	E9Q286	E9Q286	ICE1_MOUSE	Ice1	Little elongation complex subunit 1	ENSG00000164151	ENST00000296564;ENST00000512608	ENSP00000296564;ENSP00000485617
0.187157	0.109303	0.230513	0.0155344	-0.356708	0.100016	-0.321816	-0.278537	0.143025				alcohol metabolic process;biological regulation;carbohydrate homeostasis;carbohydrate metabolic process;cellular carbohydrate metabolic process;cellular macromolecule metabolic process;cellular metabolic process;cellular process;cellular protein metabolic process;chemical homeostasis;glucose homeostasis;glucose metabolic process;hexose metabolic process;homeostatic process;macromolecule metabolic…	acid-amino acid ligase activity;catalytic activity;ligase activity;ligase activity, forming carbon-nitrogen bonds;small conjugating protein ligase activity;ubiquitin-protein ligase activity	cell part;cytoplasm;integral to membrane;intracellular membrane-bounded organelle;intracellular organelle;intracellular part;intrinsic to membrane;membrane part;membrane-bounded organelle;nucleus;organelle			0.129657	0.944119	0.0720569	0.353014	E9Q2E4	E9Q2E4	E9Q2E4_MOUSE	Hectd4	HECT domain E3 ubiquitin protein ligase 4	ENSG00000173064	ENST00000377560;ENST00000430131;ENST00000548588;ENST00000550722;ENST00000550724	ENSP00000366783;ENSP00000404379;ENSP00000448061;ENSP00000449784;ENSP00000477079
-2.43649	-2.94618	-1.93836	-2.21708	-1.56561	-2.59723	-2.04744	-2.50658	-1.85125									0.00774857	0.99673	0.00845098	0.0235808	E9Q2I4	E9Q2I4	E9Q2I4_MOUSE	Mideas	Mitotic deacetylase associated SANT domain protein
0.246319	-0.201802	0.896587	-0.0152483	-0.636229	0.22616	-0.396357	-0.49505	0.317422	HALLMARK_MITOTIC_SPINDLE	G alpha (12/13) signalling events;NRAGE signals death through JNK;Rho GTPase cycle	WP_G_PROTEIN_SIGNALING_PATHWAYS;WP_GLUCOCORTICOID_RECEPTOR_PATHWAY;WP_NUCLEAR_RECEPTORS_METAPATHWAY	biological regulation;cell surface receptor linked signaling pathway;cellular macromolecule metabolic process;cellular metabolic process;cellular process;cellular protein metabolic process;cellular response to stimulus;enzyme linked receptor protein signaling pathway;establishment of localization;establishment of localization in cell;intracellular signal transduction;intracellular transport;macro…	binding;cAMP-dependent protein kinase activity;catalytic activity;cation binding;cyclic nucleotide-dependent protein kinase activity;enzyme regulator activity;GTPase regulator activity;guanyl-nucleotide exchange factor activity;ion binding;kinase activity;metal ion binding;molecular transducer activity;nucleoside-triphosphatase regulator activity;phosphotransferase activity, alcohol group as acce…	cell part;cytoplasm;cytoplasmic part;cytosol;intracellular membrane-bounded organelle;intracellular organelle;intracellular part;membrane;membrane-bounded organelle;nucleus;organelle;perinuclear region of cytoplasm			0.0467708	0.980184	0.0495559	0.136659	E9Q394	E9Q394	AKP13_MOUSE	Akap13	A-kinase anchor protein 13	ENSG00000170776	ENST00000361243;ENST00000394510;ENST00000394518;ENST00000557852;ENST00000558166;ENST00000558811;ENST00000559362;ENST00000559486;ENST00000560256;ENST00000560302;ENST00000560340;ENST00000560579;ENST00000560676;ENST00000612418	ENSP00000354718;ENSP00000378018;ENSP00000378026;ENSP00000452622;ENSP00000452698;ENSP00000453205;ENSP00000453620;ENSP00000453634;ENSP00000453768;ENSP00000477780;ENSP00000480789;ENSP00000481485;ENSP00000482058;ENSP00000483091
1.02404	1.87407	1.38961	0.26992	0.644264	0.917555	0.0844097	-3.24415	-0.29006						cell part;cytoplasmic part;cytosol;extracellular region;intracellular membrane-bounded organelle;intracellular organelle;intracellular part;membrane-bounded organelle;nucleus;organelle			0.75692	0.498383	1.76051	1.64645	E9Q3C1	E9Q3C1	C2CD2_MOUSE	C2cd2	C2 domain-containing protein 2	ENSG00000157617	ENST00000329623;ENST00000380486;ENST00000449165	ENSP00000329302;ENSP00000369853;ENSP00000388704
0.173986	-0.258223	0.419055	0.248189	-0.443739	0.428998	0.338916	0.0273285	0.501635	HALLMARK_E2F_TARGETS	ISG15 antiviral mechanism;NEP/NS2 Interacts with the Cellular Export Machinery;NS1 Mediated Effects on Host Pathways;Nuclear import of Rev protein;Nuclear Pore Complex (NPC) Disassembly;Regulation of Glucokinase by Glucokinase Regulatory Protein;Regulation of HSF1-mediated heat shock response;Rev-mediated nuclear export of HIV RNA;snRNP Assembly;SUMOylation of chromatin organization proteins;SUMO…	WP_TGFBETA_SIGNALING_PATHWAY	biological regulation;biosynthetic process;carbohydrate metabolic process;carbohydrate transport;cell cycle;cell cycle process;cell surface receptor linked signaling pathway;cellular biosynthetic process;cellular component assembly;cellular component assembly at cellular level;cellular component disassembly;cellular component disassembly at cellular level;cellular component organization;cellular …	binding;cation binding;DNA binding;identical protein binding;ion binding;metal ion binding;nucleic acid binding;nucleocytoplasmic transporter activity;protein anchor;protein binding;structural constituent of nuclear pore;structural molecule activity;transition metal ion binding;transporter activity;zinc ion binding	cell part;cytoplasm;inclusion body;intracellular non-membrane-bounded organelle;intracellular organelle;intracellular organelle part;intracellular part;macromolecular complex;membrane;membrane part;non-membrane-bounded organelle;nuclear inclusion body;nuclear membrane;nuclear part;nuclear periphery;nuclear pore;nucleolus;nucleoplasm;organelle;organelle membrane;organelle part;pore complex;protein…			0.284046	0.850587	-0.211477	-0.704564	E9Q3G8	E9Q3G8	E9Q3G8_MOUSE	Nup153	Nucleoporin 153	ENSG00000124789	ENST00000262077;ENST00000537253;ENST00000613258	ENSP00000262077;ENSP00000444029;ENSP00000478627
0.537055	0.469649	0.566875	0.316193	0.0128088	0.277528	0.080348	0.114045	0.232562		Synthesis of PIPs at the ER membrane;Synthesis of PIPs at the Golgi membrane	WP_22Q112_COPY_NUMBER_VARIATION_SYNDROME;WP_ECTODERM_DIFFERENTIATION	actin cytoskeleton organization;actin filament-based process;biological regulation;biosynthetic process;cellular biosynthetic process;cellular component organization;cellular component organization at cellular level;cellular component organization or biogenesis;cellular component organization or biogenesis at cellular level;cellular lipid metabolic process;cellular metabolic process;cellular proc…	1-phosphatidylinositol 4-kinase activity;adenyl nucleotide binding;adenyl ribonucleotide binding;ATP binding;binding;catalytic activity;inositol or phosphatidylinositol kinase activity;kinase activity;lipid kinase activity;nucleotide binding;phosphatidylinositol kinase activity;phosphotransferase activity, alcohol group as acceptor;purine nucleotide binding;purine ribonucleoside triphosphate bind…	adherens junction;anchoring junction;cell junction;cell part;cell-substrate adherens junction;cell-substrate junction;cytoplasm;cytoplasmic part;cytoplasmic vesicle membrane;cytoplasmic vesicle part;cytosol;extracellular membrane-bounded organelle;extracellular organelle;extracellular region part;extracellular vesicular exosome;focal adhesion;Golgi apparatus part;Golgi membrane;Golgi-associated v…			0.220262	0.889673	0.0598582	0.565097	E9Q3L2	E9Q3L2	PI4KA_MOUSE	Pi4ka	Phosphatidylinositol 4-kinase alpha	ENSG00000241973	ENST00000255882;ENST00000399213;ENST00000414196;ENST00000449120;ENST00000572273	ENSP00000255882;ENSP00000382162;ENSP00000402437;ENSP00000402981;ENSP00000458238
1.07502	1.70659	1.52584	0.520419	0.526808	1.02219	0.912229	-2.67456	-0.447644	HALLMARK_KRAS_SIGNALING_DN	Ion homeostasis;Stimuli-sensing channels	WP_ARRHYTHMOGENIC_RIGHT_VENTRICULAR_CARDIOMYOPATHY;WP_CALCIUM_REGULATION_IN_CARDIAC_CELLS;WP_CELLTYPE_DEPENDENT_SELECTIVITY_OF_CCK2R_SIGNALING;WP_DISRUPTION_OF_POSTSYNAPTIC_SIGNALING_BY_CNV;WP_MYOMETRIAL_RELAXATION_AND_CONTRACTION_PATHWAYS;WP_SUDDEN_INFANT_DEATH_SYNDROME_SIDS_SUSCEPTIBILITY_PATHWAYS	anatomical structure morphogenesis;apoptosis;biological regulation;BMP signaling pathway;calcium ion homeostasis;calcium ion transport;calcium ion transport into cytosol;calcium-mediated signaling;calcium-mediated signaling using intracellular calcium source;canonical Wnt receptor signaling pathway;cardiac muscle contraction;cardiac muscle hypertrophy;cardiac muscle tissue morphogenesis;cation ho…	binding;calcium channel activity;calcium ion binding;calcium-induced calcium release activity;calcium-release channel activity;calmodulin binding;cation binding;cation channel activity;cation transmembrane transporter activity;channel activity;enzyme binding;gated channel activity;identical protein binding;intracellular ligand-gated calcium channel activity;intracellular ligand-gated ion channel …	calcium channel complex;cation channel complex;cell part;contractile fiber part;cytoplasmic part;endoplasmic reticulum;endoplasmic reticulum membrane;endoplasmic reticulum part;extracellular membrane-bounded organelle;extracellular organelle;extracellular region part;extracellular vesicular exosome;integral to membrane;intracellular membrane-bounded organelle;intracellular organelle;intracellular…			0.603664	0.606939	1.42646	1.34752	E9Q401	E9Q401	RYR2_MOUSE	Ryr2	Ryanodine receptor 2	ENSG00000198626	ENST00000360064;ENST00000366574	ENSP00000353174;ENSP00000355533
0.786518	1.42576	0.955678	0.598889	0.502058	0.78512	0.611723	0.702219	0.601731		COPI-dependent Golgi-to-ER retrograde traffic		biological regulation;catabolic process;cellular catabolic process;cellular macromolecule catabolic process;cellular macromolecule metabolic process;cellular metabolic process;cellular nitrogen compound metabolic process;cellular process;establishment of localization;establishment of localization in cell;Golgi vesicle transport;intracellular transport;macromolecule catabolic process;macromolecule…		cell part;cytoplasm;cytoplasmic part;Golgi apparatus;intracellular membrane-bounded organelle;intracellular non-membrane-bounded organelle;intracellular organelle;intracellular organelle part;intracellular part;membrane;membrane-bounded organelle;non-membrane-bounded organelle;nuclear membrane;nuclear part;nucleolus;organelle;organelle membrane;organelle part			0.037609	0.984065	-0.00986878	-0.110889	E9Q411	E9Q411	E9Q411_MOUSE	Nbas	Neuroblastoma amplified sequence	ENSG00000151779	ENST00000281513;ENST00000417461;ENST00000423602;ENST00000427792;ENST00000429842;ENST00000433283;ENST00000441755;ENST00000442506	ENSP00000281513;ENSP00000390920;ENSP00000391476;ENSP00000392421;ENSP00000396501;ENSP00000398411;ENSP00000402458;ENSP00000403119
-1.44479	-1.39762	-1.40165	-1.15536	-1.53535	-1.41316	-1.0331	-1.56007	-1.98855		Cargo recognition for clathrin-mediated endocytosis;Cell surface interactions at the vascular wall;Chylomicron assembly;Chylomicron clearance;Chylomicron remodeling;Clathrin-mediated endocytosis;LDL clearance;LDL remodeling;Platelet sensitization by LDL;Post-translational protein phosphorylation;Regulation of Insulin-like Growth Factor (IGF) transport and uptake by Insulin-like Growth Factor Bind…	WP_CHOLESTEROL_METABOLISM;WP_FAMILIAL_HYPERLIPIDEMIA_TYPE_2;WP_FOLATE_METABOLISM;WP_FOXA2_PATHWAY;WP_LIPID_PARTICLES_COMPOSITION;WP_MALE_INFERTILITY;WP_METABOLIC_PATHWAY_OF_LDL_HDL_AND_TG_INCLUDING_DISEASES;WP_PERTURBATIONS_TO_HOSTCELL_AUTOPHAGY_INDUCED_BY_SARSCOV2_PROTEINS;WP_SELENIUM_MICRONUTRIENT_NETWORK;WP_STATIN_INHIBITION_OF_CHOLESTEROL_PRODUCTION;WP_VITAMIN_B12_METABOLISM	acylglycerol catabolic process;acylglycerol metabolic process;alcohol metabolic process;anatomical structure development;anatomical structure morphogenesis;artery morphogenesis;biological regulation;biosynthetic process;blood coagulation;blood vessel morphogenesis;catabolic process;cell migration;cell motility;cellular biosynthetic process;cellular catabolic process;cellular component assembly;ce…	binding;carbohydrate binding;cholesterol transporter activity;enzyme binding;glycosaminoglycan binding;heparin binding;lipase binding;lipid binding;lipid transporter activity;lipoprotein particle receptor binding;low-density lipoprotein particle receptor binding;pattern binding;phospholipid binding;polysaccharide binding;protein binding;receptor binding;sterol transporter activity;substrate-speci…	actin cytoskeleton;cell body;cell part;chylomicron;chylomicron remnant;clathrin coated vesicle membrane;clathrin-coated endocytic vesicle membrane;coated vesicle membrane;cytoplasm;cytoplasmic membrane-bounded vesicle lumen;cytoplasmic part;cytoplasmic vesicle membrane;cytoplasmic vesicle part;cytoskeleton;cytosol;early endosome;endocytic vesicle lumen;endocytic vesicle membrane;endoplasmic retic…			0.206585	0.897735	0.159288	0.534278	E9Q414	E9Q414	APOB_MOUSE	Apob	Apolipoprotein B-100	ENSG00000084674	ENST00000233242;ENST00000399256;ENST00000616098	ENSP00000233242;ENSP00000382200;ENSP00000477990
0.0475855	-0.259098	0.323457	0.260937	-0.291292	0.429906	-0.0195503	0.315358	0.445115		RMTs methylate histone arginines;RUNX1 interacts with co-factors whose precise effect on RUNX1 targets is not known	WP_THERMOGENESIS;WP_TUMOR_SUPPRESSOR_ACTIVITY_OF_SMARCB1	anatomical structure development;biological regulation;biosynthetic process;cellular biosynthetic process;cellular component organization;cellular component organization at cellular level;cellular component organization or biogenesis;cellular component organization or biogenesis at cellular level;cellular macromolecule biosynthetic process;cellular macromolecule metabolic process;cellular metabol…	binding;DNA binding;nucleic acid binding;protein binding transcription factor activity;transcription coactivator activity;transcription cofactor activity;transcription factor binding transcription factor activity	cell part;chromatin remodeling complex;cytoplasm;intracellular membrane-bounded organelle;intracellular organelle;intracellular organelle part;intracellular part;macromolecular complex;membrane-bounded organelle;nBAF complex;nuclear part;nucleoplasm;nucleus;organelle;organelle part;protein complex;SWI/SNF complex;SWI/SNF-type complex			0.166205	0.91881	-0.113791	-0.440976	E9Q4N7	E9Q4N7	ARI1B_MOUSE	Arid1b	AT-rich interactive domain-containing protein 1B	ENSG00000049618	ENST00000319584;ENST00000346085;ENST00000350026;ENST00000400790;ENST00000414678	ENSP00000055163;ENSP00000313006;ENSP00000344546;ENSP00000383596;ENSP00000412835
0.716351	0.751904	0.743937	0.264626	-0.690259	0.535006	0.173702	-0.161307	0.304259					1-phosphatidylinositol binding;binding;cation binding;ion binding;lipid binding;metal ion binding;phosphatidylinositol binding;phospholipid binding;transition metal ion binding;zinc ion binding	cell part;cytoplasmic part;cytosol;early endosome;endosome;intracellular membrane-bounded organelle;intracellular organelle;intracellular part;membrane-bounded organelle;nucleus;organelle			0.060391	0.973848	-0.0690939	-0.174186	E9Q4P1	E9Q4P1	WDFY1_MOUSE	Wdfy1	WD repeat and FYVE domain-containing protein 1	ENSG00000085449	ENST00000233055;ENST00000429915	ENSP00000233055;ENSP00000395416
0.600915	0.721968	-0.908502	0.555735	-0.061717	0.598908	-3.11294	-2.55429	0.274105		Activation of gene expression by SREBF (SREBP);Biotin transport and metabolism;ChREBP activates metabolic gene expression;Import of palmitoyl-CoA into the mitochondrial matrix	WP_7Q1123_COPY_NUMBER_VARIATION_SYNDROME;WP_AMPACTIVATED_PROTEIN_KINASE_SIGNALING;WP_BIOTIN_METABOLISM_INCLUDING_IMDS;WP_BRAINDERIVED_NEUROTROPHIC_FACTOR_BDNF_SIGNALING_PATHWAY;WP_CLEAR_CELL_RENAL_CELL_CARCINOMA_PATHWAYS;WP_FATTY_ACID_BIOSYNTHESIS;WP_HEREDITARY_LEIOMYOMATOSIS_AND_RENAL_CELL_CARCINOMA_PATHWAY;WP_IL18_SIGNALING_PATHWAY;WP_LEPTIN_SIGNALING_PATHWAY;WP_VEGFAVEGFR2_SIGNALING	acetyl-CoA metabolic process;amine transport;amino acid transmembrane transport;amino acid transport;betaine transport;biological regulation;biosynthetic process;biotin metabolic process;carboxylic acid biosynthetic process;carboxylic acid metabolic process;carboxylic acid transport;carnitine shuttle;carnitine transport;cation transport;cellular amide metabolic process;cellular biosynthetic proce…	acetyl-CoA carboxylase activity;adenyl nucleotide binding;adenyl ribonucleotide binding;ATP binding;binding;biotin binding;biotin carboxylase activity;carboxylic acid binding;catalytic activity;cation binding;CoA carboxylase activity;ion binding;ligase activity;ligase activity, forming carbon-carbon bonds;ligase activity, forming carbon-nitrogen bonds;metal ion binding;monocarboxylic acid binding…	cell part;cytoplasmic part;cytosol;endomembrane system;intracellular membrane-bounded organelle;intracellular organelle;intracellular organelle part;intracellular part;membrane;membrane-bounded organelle;mitochondrial membrane;mitochondrial outer membrane;mitochondrial part;mitochondrion;nucleus;organelle;organelle membrane;organelle outer membrane;organelle part;outer membrane			0.945412	0.400851	2.16202	2.02081	E9Q4Z2	E9Q4Z2	ACACB_MOUSE	Acacb	Acetyl-CoA carboxylase 2	ENSG00000076555	ENST00000338432;ENST00000377848;ENST00000377854;ENST00000536440;ENST00000538526;ENST00000539864;ENST00000544726	ENSP00000341044;ENSP00000367079;ENSP00000367085;ENSP00000443281;ENSP00000443494;ENSP00000474680;ENSP00000478488
0.812667	0.963929	1.25627	0.948136	0.650077	1.06269	0.705989	0.789145	0.82865		Intraflagellar transport;Intra-Golgi traffic		anatomical structure development;biosynthetic process;cardiac septum development;cellular biosynthetic process;cellular component organization;cellular component organization at cellular level;cellular component organization or biogenesis;cellular component organization or biogenesis at cellular level;cellular macromolecule biosynthetic process;cellular macromolecule metabolic process;cellular me…	protein binding transcription factor activity;transcription coactivator activity;transcription cofactor activity;transcription factor binding transcription factor activity	cell part;cis-Golgi network;cytoplasmic part;cytoplasmic vesicle part;cytoskeleton;Golgi apparatus;Golgi apparatus part;Golgi membrane;inner acrosomal membrane;intracellular membrane-bounded organelle;intracellular non-membrane-bounded organelle;intracellular organelle;intracellular organelle part;intracellular part;membrane;membrane part;membrane-bounded organelle;non-membrane-bounded organelle;…			0.366379	0.789229	0.112372	0.87669	E9Q512	E9Q512	E9Q512_MOUSE	Trip11	Thyroid hormone receptor interactor 11	ENSG00000100815	ENST00000267622;ENST00000554357;ENST00000555516;ENST00000557017	ENSP00000267622;ENSP00000451032;ENSP00000451607;ENSP00000451944
1.05252	0.937582	0.858083	0.695905	0.981139	1.38986	0.907245	1.47669	0.865978	HALLMARK_INTERFERON_GAMMA_RESPONSE	Antigen processing: Ubiquitination & Proteasome degradation		cellular macromolecule metabolic process;cellular metabolic process;cellular process;cellular protein metabolic process;macromolecule metabolic process;macromolecule modification;metabolic process;primary metabolic process;protein autoubiquitination;protein metabolic process;protein modification by small protein conjugation;protein modification by small protein conjugation or removal;protein modi…	acid-amino acid ligase activity;ATPase activity;binding;catalytic activity;cation binding;hydrolase activity;hydrolase activity, acting on acid anhydrides;hydrolase activity, acting on acid anhydrides, in phosphorus-containing anhydrides;ion binding;ligase activity;ligase activity, forming carbon-nitrogen bonds;metal ion binding;nucleoside-triphosphatase activity;pyrophosphatase activity;small co…	cell part;cytoplasm;intracellular non-membrane-bounded organelle;intracellular organelle;intracellular organelle part;intracellular part;membrane;non-membrane-bounded organelle;nuclear part;nucleolus;organelle;organelle part			0.0761431	0.969146	-0.0610023	-0.216511	E9Q555	E9Q555	RN213_MOUSE	Rnf213	E3 ubiquitin-protein ligase RNF213	ENSG00000173821	ENST00000319921;ENST00000508628;ENST00000573038;ENST00000582970	ENSP00000324392;ENSP00000425956;ENSP00000460462;ENSP00000464087
-2.26713	0.289962	0.98032	-1.31879	-1.99267	-3.18251	-1.21356	-0.0688829	-0.823343		Apoptotic cleavage of cell adhesion proteins;Formation of the cornified envelope;Keratinization;Neutrophil degranulation	WP_ARRHYTHMOGENIC_RIGHT_VENTRICULAR_CARDIOMYOPATHY;WP_EPITHELIAL_TO_MESENCHYMAL_TRANSITION_IN_COLORECTAL_CANCER;WP_LUNG_FIBROSIS	adherens junction organization;anatomical structure development;anatomical structure morphogenesis;apoptosis;cardiac muscle tissue morphogenesis;cell death;cell differentiation;cell junction organization;cell-cell junction organization;cellular component disassembly;cellular component disassembly at cellular level;cellular component disassembly involved in apoptosis;cellular component organizatio…	binding;binding, bridging;enzyme binding;kinase binding;protein binding;protein binding, bridging;protein kinase binding;protein kinase C binding;scaffold protein binding;structural constituent of cytoskeleton;structural molecule activity	adherens junction;anchoring junction;basolateral plasma membrane;cell junction;cell part;cell-cell adherens junction;cell-cell contact zone;cell-cell junction;cornified envelope;cytoplasmic part;cytoskeletal part;cytoskeleton;desmosome;extracellular membrane-bounded organelle;extracellular organelle;extracellular region part;extracellular vesicular exosome;fascia adherens;intercalated disc;interm…			1.07415	0.351078	-1.46273	-2.28517	E9Q557	E9Q557	DESP_MOUSE	Dsp	Desmoplakin	ENSG00000096696	ENST00000379802;ENST00000418664	ENSP00000369129;ENSP00000396591
-0.695355	-1.3183	-0.898336	-0.619714	-0.833086	-0.539567	-0.452995	-0.511441	-0.434565	HALLMARK_E2F_TARGETS;HALLMARK_G2M_CHECKPOINT;HALLMARK_MYC_TARGETS_V1;HALLMARK_MYC_TARGETS_V2;HALLMARK_UNFOLDED_PROTEIN_RESPONSE			cell cycle;cell cycle phase;cell cycle process;cellular component organization;cellular component organization at cellular level;cellular component organization or biogenesis;cellular component organization or biogenesis at cellular level;cellular macromolecule metabolic process;cellular metabolic process;cellular nitrogen compound metabolic process;cellular process;macromolecule metabolic proces…	adenyl nucleotide binding;adenyl ribonucleotide binding;ATP binding;binding;GTP binding;guanyl nucleotide binding;guanyl ribonucleotide binding;nucleotide binding;purine nucleotide binding;purine ribonucleoside triphosphate binding;purine ribonucleotide binding;ribonucleotide binding	Cajal body;cell part;cytoplasm;intracellular non-membrane-bounded organelle;intracellular organelle;intracellular organelle part;intracellular part;non-membrane-bounded organelle;nuclear body;nuclear part;nucleolus;nucleoplasm;nucleoplasm part;organelle;organelle part			1.02488	0.367506	-0.197788	-2.18295	E9Q5C9	E9Q5C9	NOLC1_MOUSE	Nolc1	Nucleolar and coiled-body phosphoprotein 1	ENSG00000166197	ENST00000370007;ENST00000405356;ENST00000461421;ENST00000464969;ENST00000476468;ENST00000488254;ENST00000603946;ENST00000605788	ENSP00000359024;ENSP00000385410;ENSP00000473910;ENSP00000473927;ENSP00000474140;ENSP00000474710;ENSP00000474924;ENSP00000475080
0.139335	-0.0991559	0.191613	0.507515	-1.89996	0.184577	0.499854	0.377922	-0.000874519	HALLMARK_G2M_CHECKPOINT;HALLMARK_UV_RESPONSE_DN			cellular component assembly;cellular component assembly at cellular level;cellular component organization;cellular component organization at cellular level;cellular component organization or biogenesis;cellular component organization or biogenesis at cellular level;cellular macromolecular complex assembly;cellular macromolecular complex subunit organization;cellular process;macromolecular complex…	binding;nucleic acid binding;RNA binding	cell part;intracellular membrane-bounded organelle;intracellular organelle;intracellular organelle part;intracellular part;membrane-bounded organelle;nuclear body;nuclear part;nucleoplasm part;nucleus;organelle;organelle part			0.37937	0.78117	-0.694923	-0.903242	E9Q5K9	E9Q5K9	YTDC1_MOUSE	Ythdc1	YTH domain-containing protein 1	ENSG00000083896;ENSG00000275272;ENSG00000083896	ENST00000344157;ENST00000355665;ENST00000613637;ENST00000615500;ENST00000505251;ENST00000507529;ENST00000510746;ENST00000579690	ENSP00000339245;ENSP00000347888;ENSP00000479213;ENSP00000484604;ENSP00000461990;ENSP00000462186;ENSP00000462238;ENSP00000463982
-0.624075	-0.857952	-0.242191	-0.951596	-1.18714	-0.271999	-0.821149	-0.709583	-0.181829					binding;cation binding;ion binding;metal ion binding;nucleic acid binding;transition metal ion binding;zinc ion binding				0.276716	0.852924	-0.232726	-0.68885	E9Q5M4	E9Q5M4	E9Q5M4_MOUSE	Zfr2	Zinc finger RNA binding protein 2	ENSG00000105278	ENST00000262961;ENST00000438164;ENST00000439086;ENST00000586578;ENST00000587212;ENST00000591712;ENST00000592398	ENSP00000262961;ENSP00000388567;ENSP00000388974;ENSP00000465574;ENSP00000467592;ENSP00000467762;ENSP00000468289
4.83601	2.88714	4.63547	4.62155	2.39535	4.45433	5.52461	4.17978	5.90493	HALLMARK_IL2_STAT5_SIGNALING			biological regulation;cellular component assembly;cellular component organization;cellular component organization or biogenesis;macromolecular complex assembly;macromolecular complex subunit organization;protein complex assembly;protein complex subunit organization;protein oligomerization;regulation of biological process;regulation of cellular metabolic process;regulation of cellular process;regu…		actin cytoskeleton;adherens junction;anchoring junction;cell junction;cell part;cell-cell contact zone;cell-cell junction;cell-substrate adherens junction;cell-substrate junction;contractile fiber part;costamere;cytoplasm;cytoplasmic part;cytoskeleton;cytosol;extracellular membrane-bounded organelle;extracellular organelle;extracellular region part;extracellular vesicular exosome;focal adhesion;i…			0.710448	0.527557	-1.37937	-1.5556	E9Q616	E9Q616	E9Q616_MOUSE	Ahnak	AHNAK nucleoprotein (desmoyokin)	ENSG00000124942	ENST00000257247;ENST00000378024;ENST00000528508;ENST00000530124;ENST00000530285;ENST00000531324;ENST00000533365	ENSP00000257247;ENSP00000367263;ENSP00000433286;ENSP00000433635;ENSP00000433789;ENSP00000435357;ENSP00000436845
1.17085	0.951073	0.982215	1.22993	0.798208	1.23849	1.72349	1.97208	2.10891	HALLMARK_IL2_STAT5_SIGNALING;HALLMARK_MITOTIC_SPINDLE		WP_NEPHROTIC_SYNDROME;WP_PRIMARY_FOCAL_SEGMENTAL_GLOMERULOSCLEROSIS_FSGS	actin filament-based movement;actin filament-based process;anatomical structure development;biological regulation;cell development;cell differentiation;cell surface receptor linked signaling pathway;cellular component movement;cellular component organization;cellular component organization at cellular level;cellular component organization or biogenesis;cellular component organization or biogenesi…	actin binding;actin filament binding;adenyl nucleotide binding;adenyl ribonucleotide binding;ATP binding;ATPase activity;ATPase activity, coupled;binding;calmodulin binding;catalytic activity;cytoskeletal protein binding;hydrolase activity;hydrolase activity, acting on acid anhydrides;hydrolase activity, acting on acid anhydrides, in phosphorus-containing anhydrides;lipid binding;microfilament mo…	actin cytoskeleton;adherens junction;anchoring junction;cell junction;cell part;cell-cell junction;clathrin-coated vesicle;coated vesicle;cytoplasm;cytoplasmic membrane-bounded vesicle;cytoplasmic part;cytoplasmic vesicle;cytoskeletal part;cytoskeleton;extracellular membrane-bounded organelle;extracellular organelle;extracellular region part;extracellular vesicular exosome;intracellular membrane-…			1.99791	0.140861	-0.845952	-4.59772	E9Q634	E9Q634	MYO1E_MOUSE	Myo1e	Unconventional myosin-Ie	ENSG00000157483	ENST00000288235;ENST00000558571;ENST00000559269;ENST00000559412;ENST00000559489;ENST00000560749	ENSP00000288235;ENSP00000453178;ENSP00000453232;ENSP00000453811;ENSP00000453936;ENSP00000454113
-0.163663	-0.0655913	-0.153953	-0.143107	-0.631251	-0.149499	0.287881	0.295704	0.184568		Synthesis of PIPs at the plasma membrane			1-phosphatidylinositol binding;binding;lipid binding;phosphatidylinositol binding;phosphatidylinositol-3,5-bisphosphate binding;phosphatidylinositol-3-phosphate binding;phosphatidylinositol-4-phosphate binding;phosphatidylinositol-5-phosphate binding;phospholipid binding	cell part;cytoplasmic part;cytosol;intracellular part;membrane			1.5667	0.213996	-0.564004	-3.40625	E9Q6H8	E9Q6H8	E9Q6H8_MOUSE	Plekha5	Pleckstrin homology domain containing, family A member 5	ENSG00000052126	ENST00000299275;ENST00000424268;ENST00000429027;ENST00000536974;ENST00000538305;ENST00000538677;ENST00000538714;ENST00000538972;ENST00000539256;ENST00000540972	ENSP00000299275;ENSP00000400411;ENSP00000404296;ENSP00000439396;ENSP00000439673;ENSP00000440371;ENSP00000440611;ENSP00000441777;ENSP00000443553;ENSP00000446308
-0.873041	-0.92173	-0.376107	-0.760218	-2.00158	-0.46853	-0.889415	-0.609162	-0.465644									0.362156	0.790668	-0.422035	-0.868029	E9Q6J5	E9Q6J5	BD1L1_MOUSE	Bod1l	Biorientation of chromosomes in cell division protein 1-like 1
-0.43975	-0.152149	-0.57457	-0.779143	-2.6427	-1.1971	-0.852932	-0.757093	-1.02597									0.507622	0.677891	-0.660984	-1.15957	E9Q6P5	E9Q6P5	TTC7B_MOUSE	Ttc7b	Tetratricopeptide repeat protein 7B	ENSG00000165914	ENST00000328459;ENST00000553948;ENST00000553972;ENST00000554462;ENST00000555005;ENST00000555239;ENST00000555894;ENST00000557292;ENST00000557766	ENSP00000336127;ENSP00000450520;ENSP00000451201;ENSP00000451238;ENSP00000451440;ENSP00000451825;ENSP00000451928;ENSP00000452031;ENSP00000452594
1.24327	0.977307	0.737124	0.579686	0.182009	0.373666	1.05132	0.512535	0.0430555			WP_PRIMARY_FOCAL_SEGMENTAL_GLOMERULOSCLEROSIS_FSGS	aging;anatomical structure development;anatomical structure morphogenesis;biological regulation;cell differentiation;cell part morphogenesis;cell projection morphogenesis;cell projection organization;cellular component morphogenesis;cellular component organization;cellular component organization at cellular level;cellular component organization or biogenesis;cellular component organization or bio…	actin binding;binding;cation binding;cytoskeletal protein binding;enzyme binding;integrin binding;ion binding;kinase binding;metal ion binding;protein binding;protein complex binding;protein kinase binding;receptor binding;transition metal ion binding;vinculin binding;zinc ion binding	cell junction;cell part;cell projection;cell projection membrane;cell projection part;contractile fiber;cytoplasm;cytoplasmic part;cytoskeleton;dystrophin-associated glycoprotein complex;extracellular membrane-bounded organelle;extracellular organelle;extracellular region part;extracellular vesicular exosome;filopodium;filopodium membrane;intracellular non-membrane-bounded organelle;intracellular…			0.192443	0.902708	-0.157183	-0.502014	E9Q6R7	E9Q6R7	E9Q6R7_MOUSE	Utrn	Utrophin	ENSG00000152818	ENST00000367524;ENST00000367525;ENST00000367526;ENST00000367545;ENST00000417142;ENST00000421035;ENST00000432686;ENST00000433557;ENST00000455022;ENST00000628146	ENSP00000356494;ENSP00000356495;ENSP00000356496;ENSP00000356515;ENSP00000387927;ENSP00000390879;ENSP00000396276;ENSP00000398923;ENSP00000404205;ENSP00000487153
-0.143541	-0.328748	-0.207243	0.0731401	-0.319568	0.143239	0.0774975	0.0271969	0.335338				biological regulation;catabolic process;cellular catabolic process;cellular macromolecule catabolic process;cellular macromolecule metabolic process;cellular metabolic process;cellular process;cellular protein metabolic process;macromolecule catabolic process;macromolecule metabolic process;macromolecule modification;metabolic process;modification-dependent macromolecule catabolic process;modific…	catalytic activity;cysteine-type endopeptidase activity;cysteine-type peptidase activity;endopeptidase activity;hydrolase activity;peptidase activity;peptidase activity, acting on L-amino acid peptides;small conjugating protein-specific protease activity;ubiquitin-specific protease activity	cell part;intracellular membrane-bounded organelle;intracellular organelle;intracellular part;membrane-bounded organelle;nucleus;organelle			0.451293	0.721314	-0.181073	-1.04806	E9Q6Y8	E9Q6Y8	E9Q6Y8_MOUSE	Usp31	ubiquitinyl hydrolase 1	ENSG00000103404	ENST00000219689;ENST00000563525;ENST00000567975	ENSP00000219689;ENSP00000461621;ENSP00000481339
0.862587	1.12052	0.995122	0.57574	0.402387	0.647023	0.265997	0.464498	0.51182		Antigen processing: Ubiquitination & Proteasome degradation		catabolic process;cellular catabolic process;cellular macromolecule catabolic process;cellular macromolecule metabolic process;cellular metabolic process;cellular process;cellular protein metabolic process;macromolecule catabolic process;macromolecule metabolic process;macromolecule modification;metabolic process;modification-dependent macromolecule catabolic process;modification-dependent protei…	acid-amino acid ligase activity;catalytic activity;ligase activity;ligase activity, forming carbon-nitrogen bonds;small conjugating protein ligase activity;ubiquitin-protein ligase activity;ubiquitin-ubiquitin ligase activity	cell part;cytoplasm;intracellular part;macromolecular complex;protein complex;ubiquitin ligase complex			0.538217	0.659208	0.127612	1.21966	E9Q735	E9Q735	UBE4A_MOUSE	Ube4a	Ubiquitin conjugation factor E4 A	ENSG00000110344	ENST00000252108;ENST00000431736;ENST00000545354	ENSP00000252108;ENSP00000387362;ENSP00000438918
-1.97422	-1.93851	-2.30305	-1.88394	-3.50484	-2.293	-2.44514	-2.33168	-1.58145			WP_G_PROTEIN_SIGNALING_PATHWAYS	biological regulation;cellular process;cellular response to stimulus;intracellular signal transduction;regulation of biological process;regulation of cellular process;regulation of intracellular protein kinase cascade;regulation of protein kinase A signaling cascade;regulation of response to stimulus;regulation of signal transduction;regulation of signaling;response to stimulus;signal transduction	binding;enzyme binding;phosphatase binding;protein binding;protein kinase A binding;protein phosphatase 1 binding;protein phosphatase binding	cell part;cytoplasmic part;cytoskeletal part;intracellular membrane-bounded organelle;intracellular organelle;intracellular organelle part;intracellular part;membrane-bounded organelle;microbody;microtubule organizing center;organelle;organelle part;peroxisome			0.325438	0.823675	-0.441168	-0.792013	E9Q777	E9Q777	E9Q777_MOUSE	Akap11	A kinase (PRKA) anchor protein 11	ENSG00000023516	ENST00000025301	ENSP00000025301
-1.30294	-1.98567	-1.32455	-1.92179	-2.6613	-1.31611	-1.24301	-1.49827	-1.1673					binding;cation binding;ion binding;metal ion binding				0.759787	0.496021	-0.663537	-1.65207	E9Q784	E9Q784	ZC3HD_MOUSE	Zc3h13	Zinc finger CCCH domain-containing protein 13	ENSG00000123200	ENST00000242848;ENST00000282007;ENST00000428921;ENST00000464597	ENSP00000242848;ENSP00000282007;ENSP00000416238;ENSP00000480658
0.453329	0.548192	0.242984	0.363604	0.0602217	0.142981	0.760722	0.567106	0.599482	HALLMARK_G2M_CHECKPOINT;HALLMARK_MITOTIC_SPINDLE	Mitotic Prophase;Recruitment of NuMA to mitotic centrosomes	WP_ECTODERM_DIFFERENTIATION	cell cycle;cell cycle phase;cell cycle process;cell differentiation;cell division;cellular component organization;cellular component organization at cellular level;cellular component organization or biogenesis;cellular component organization or biogenesis at cellular level;cellular developmental process;cellular process;cytoskeleton organization;developmental process;epithelial cell differentiati…	structural molecule activity	apical part of cell;cell body;cell part;cell projection;chromosome;cytoplasm;cytoplasmic part;cytoskeletal part;cytosol;dendrite;extracellular membrane-bounded organelle;extracellular organelle;extracellular region part;extracellular vesicular exosome;Golgi apparatus part;Golgi membrane;intracellular membrane-bounded organelle;intracellular non-membrane-bounded organelle;intracellular organelle;i…			1.85564	0.15318	-0.453501	-4.17779	E9Q7G0	E9Q7G0	NUMA1_MOUSE	Numa1	Nuclear mitotic apparatus protein 1	ENSG00000137497	ENST00000351960;ENST00000358965;ENST00000366394;ENST00000368959;ENST00000393695;ENST00000535087;ENST00000535111;ENST00000535838;ENST00000535947;ENST00000537217;ENST00000537930;ENST00000541584;ENST00000541641;ENST00000541719;ENST00000542977;ENST00000543009;ENST00000543937;ENST00000544129;ENST00000544238;ENST00000545721;ENST00000546131;ENST00000613205;ENST00000616538;ENST00000620566	ENSP00000260051;ENSP00000351851;ENSP00000357955;ENSP00000377298;ENSP00000438318;ENSP00000438331;ENSP00000438589;ENSP00000438821;ENSP00000439092;ENSP00000439576;ENSP00000439759;ENSP00000440954;ENSP00000441598;ENSP00000441674;ENSP00000442331;ENSP00000442761;ENSP00000442936;ENSP00000444175;ENSP00000444831;ENSP00000444880;ENSP00000446396;ENSP00000478624;ENSP00000480172;ENSP00000481541
-1.36812	-1.46363	-1.58736	-1.37506	-2.46036	-1.85142	-2.98885	-2.6012	-2.43755	HALLMARK_APICAL_JUNCTION	Neurexins and neuroligins	WP_DISRUPTION_OF_POSTSYNAPTIC_SIGNALING_BY_CNV;WP_HIPPOCAMPAL_SYNAPTOGENESIS_AND_NEUROGENESIS	adult behavior;auditory behavior;behavior;behavioral interaction between organisms;biological adhesion;biological regulation;cell adhesion;cell communication;cell-cell adhesion;cell-cell signaling;cellular component assembly;cellular component assembly at cellular level;cellular component organization;cellular component organization at cellular level;cellular component organization or biogenesis;…	binding;calcium channel regulator activity;cation binding;cell adhesion molecule binding;channel regulator activity;ion binding;metal ion binding;molecular transducer activity;neuroligin family protein binding;protein binding;receptor activity;signal transducer activity;signaling receptor activity;transmembrane signaling receptor activity	cell part;integral to membrane;intrinsic to membrane;membrane part			1.03492	0.363908	0.780253	2.20368	E9Q7X7	E9Q7X7	NRX2A_MOUSE	Nrxn2	Neurexin-2	ENSG00000110076	ENST00000265459;ENST00000301894;ENST00000377551;ENST00000377559;ENST00000409571;ENST00000417749;ENST00000423049;ENST00000437746;ENST00000442300	ENSP00000265459;ENSP00000301894;ENSP00000366774;ENSP00000366782;ENSP00000386416;ENSP00000388971;ENSP00000407374;ENSP00000411271;ENSP00000412211
-1.4507	-1.69275	-1.31111	-1.68583	-2.44762	-1.50689	-2.09743	-3.10536	-3.53206				cellular macromolecule metabolic process;cellular metabolic process;cellular process;cellular protein metabolic process;macromolecule metabolic process;metabolic process;primary metabolic process;protein folding;protein metabolic process	binding;cation binding;ion binding;metal ion binding;transition metal ion binding;zinc ion binding	cell part;cytoplasmic part;intracellular non-membrane-bounded organelle;intracellular organelle;intracellular part;macromolecular complex;non-membrane-bounded organelle;organelle;ribonucleoprotein complex;ribosome			0.938693	0.402451	1.0315	2.00724	E9Q8D0	E9Q8D0	DJC21_MOUSE	Dnajc21	DnaJ homolog subfamily C member 21	ENSG00000168724	ENST00000342382;ENST00000382021	ENSP00000343728;ENSP00000371451
-3.01938	-3.48844	-3.04227	-2.05117	-2.28769	-3.64822	-2.15966	-2.896	-3.37402				biological regulation;biosynthetic process;cellular biosynthetic process;cellular macromolecule biosynthetic process;cellular macromolecule metabolic process;cellular metabolic process;cellular nitrogen compound metabolic process;cellular process;macromolecule biosynthetic process;macromolecule metabolic process;metabolic process;negative regulation of biological process;negative regulation of bi…	binding;cation binding;DNA binding;ion binding;metal ion binding;nucleic acid binding;nucleic acid binding transcription factor activity;regulatory region DNA binding;regulatory region nucleic acid binding;RNA polymerase II core promoter proximal region sequence-specific DNA binding transcription factor activity;RNA polymerase II core promoter proximal region sequence-specific DNA binding transcr…	cell part;integral to membrane;intracellular membrane-bounded organelle;intracellular organelle;intracellular part;intrinsic to membrane;membrane;membrane part;membrane-bounded organelle;nucleus;organelle			0.0857349	0.967883	0.147531	0.241763	E9Q8I7	E9Q8I7	E9Q8I7_MOUSE	Nfxl1	Nuclear transcription factor, X-box binding-like 1	ENSG00000170448	ENST00000329043;ENST00000381538;ENST00000464756;ENST00000507489	ENSP00000333113;ENSP00000370949;ENSP00000422037;ENSP00000425812
0.0480442	0.880192	0.395077	0.418043	0.550916	0.541463	0.773146	0.916924	0.51694						cell part;cytoplasm;cytoplasmic part;cytoskeletal part;intracellular organelle part;intracellular part;microtubule organizing center;organelle part;spindle pole			0.867252	0.433396	-0.232196	-1.86411	E9Q8I9	E9Q8I9	FRY_MOUSE	Fry	Protein furry homolog	ENSG00000073910	ENST00000380217;ENST00000380250;ENST00000436046;ENST00000477712;ENST00000542859	ENSP00000369565;ENSP00000369600;ENSP00000398010;ENSP00000434694;ENSP00000445043
-1.78323	-0.936855	-1.31591	-1.04614	-0.913773	-0.787837	-0.49852	-0.354988	-0.588129				cell migration;cell motility;cellular component movement;cellular localization;cellular process;centrosome localization;cerebral cortex cell migration;cerebral cortex radially oriented cell migration;forebrain cell migration;localization;locomotion;organelle localization;telencephalon cell migration		cell part;centrosome;cytoplasm;cytoplasmic part;cytoskeletal part;intracellular non-membrane-bounded organelle;intracellular organelle;intracellular organelle part;intracellular part;microtubule organizing center;non-membrane-bounded organelle;organelle;organelle part			1.90385	0.150789	-0.43537	-4.31686	E9Q8Q6	E9Q8Q6	E9Q8Q6_MOUSE	Ccdc141	Coiled-coil domain containing 141	ENSG00000163492	ENST00000343876;ENST00000409284;ENST00000420890;ENST00000443758;ENST00000446116	ENSP00000344627;ENSP00000386503;ENSP00000388745;ENSP00000390190;ENSP00000395995
-0.693953	-0.80458	-0.353862	-0.424901	-0.306226	-0.407861	-0.794408	-0.639885	-0.270209		RAB GEFs exchange GTP for GDP on RABs		biological regulation;biosynthetic process;cellular biosynthetic process;cellular macromolecule biosynthetic process;cellular macromolecule metabolic process;cellular metabolic process;cellular nitrogen compound metabolic process;cellular process;macromolecule biosynthetic process;macromolecule metabolic process;metabolic process;nitrogen compound metabolic process;nucleic acid metabolic process;…	binding;DNA binding;enzyme regulator activity;GTPase regulator activity;guanyl-nucleotide exchange factor activity;nucleic acid binding;nucleoside-triphosphatase regulator activity;Rab guanyl-nucleotide exchange factor activity;Ras guanyl-nucleotide exchange factor activity;small GTPase regulator activity	cell part;intracellular membrane-bounded organelle;intracellular organelle;intracellular part;membrane-bounded organelle;nucleus;organelle			0.517575	0.672071	0.188505	1.17915	E9Q8V6	E9Q8V6	E9Q8V6_MOUSE	Dennd4a	DENN/MADD domain containing 4A	ENSG00000174485	ENST00000431932;ENST00000443035;ENST00000561863;ENST00000564674	ENSP00000391167;ENSP00000396830;ENSP00000456605;ENSP00000457358
-2.93677	-2.58726	-2.30993	-1.28641	-2.46149	-1.28438	-1.58863	-0.871431	-0.942611	HALLMARK_ANDROGEN_RESPONSE;HALLMARK_TNFA_SIGNALING_VIA_NFKB			biological regulation;biosynthetic process;cellular biosynthetic process;cellular macromolecule biosynthetic process;cellular macromolecule metabolic process;cellular metabolic process;cellular nitrogen compound metabolic process;cellular process;macromolecule biosynthetic process;macromolecule metabolic process;metabolic process;nitrogen compound metabolic process;nucleic acid metabolic process;…	binding;cation binding;DNA binding;ion binding;metal ion binding;nucleic acid binding	cell part;intracellular organelle part;intracellular part;nuclear part;nucleoplasm;organelle part			0.526969	0.664281	-0.543204	-1.1976	E9Q8X5	E9Q8X5	E9Q8X5_MOUSE	Zbtb10	Zinc finger and BTB domain containing 10	ENSG00000205189	ENST00000379091;ENST00000426744;ENST00000430430;ENST00000455036;ENST00000610895	ENSP00000368384;ENSP00000387462;ENSP00000412036;ENSP00000416134;ENSP00000484716
1.84519	1.60358	1.9466	2.00645	1.60697	2.04615	1.88882	2.02526	2.32575	HALLMARK_FATTY_ACID_METABOLISM			actin cytoskeleton organization;actin filament-based process;biological regulation;calcium ion homeostasis;cation homeostasis;cellular calcium ion homeostasis;cellular cation homeostasis;cellular chemical homeostasis;cellular component assembly;cellular component assembly at cellular level;cellular component organization;cellular component organization at cellular level;cellular component organiz…	enzyme activator activity;enzyme regulator activity;GTPase activator activity;GTPase regulator activity;nucleoside-triphosphatase regulator activity	cell part;cytoplasmic part;cytosol;endoplasmic reticulum;extracellular membrane-bounded organelle;extracellular organelle;extracellular region part;extracellular vesicular exosome;intracellular membrane-bounded organelle;intracellular organelle;intracellular part;membrane-bounded organelle;membrane-bounded vesicle;mitochondrion;organelle;vesicle			0.434652	0.732216	-0.193421	-1.01484	E9Q912	E9Q912	GDS1_MOUSE	Rap1gds1	Rap1 GTPase-GDP dissociation stimulator 1	ENSG00000138698	ENST00000264572;ENST00000339360;ENST00000380158;ENST00000408900;ENST00000408927;ENST00000453712;ENST00000503667;ENST00000508213;ENST00000508490;ENST00000509011;ENST00000509501;ENST00000510870;ENST00000511212;ENST00000514122;ENST00000514139	ENSP00000264572;ENSP00000340454;ENSP00000369503;ENSP00000386153;ENSP00000386223;ENSP00000407157;ENSP00000421482;ENSP00000421599;ENSP00000422348;ENSP00000422426;ENSP00000424250;ENSP00000424324;ENSP00000425992;ENSP00000426096;ENSP00000475933
-1.6171	-0.985751	-0.8281	-0.511075	-1.22765	-1.03107	-0.234757	-0.363654	-0.487888									1.16801	0.315401	-0.561163	-2.48401	E9Q9B3	E9Q9B3	E9Q9B3_MOUSE	Spryd3	SPRY domain containing 3	ENSG00000167778	ENST00000301463;ENST00000537540;ENST00000547257;ENST00000547837	ENSP00000301463;ENSP00000446156;ENSP00000448845;ENSP00000449452
-0.429142	-0.380443	-0.135987	0.0114174	-0.479714	-0.0136895	0.354758	0.0285063	0.652014		ARMS-mediated activation	WP_BRAINDERIVED_NEUROTROPHIC_FACTOR_BDNF_SIGNALING_PATHWAY;WP_NEURAL_CREST_CELL_MIGRATION_IN_CANCER	activation of MAPKK activity;activation of protein kinase activity;anatomical structure morphogenesis;biological regulation;cell part morphogenesis;cell projection morphogenesis;cell projection organization;cell surface receptor linked signaling pathway;cellular component morphogenesis;cellular component organization;cellular component organization at cellular level;cellular component organizatio…	binding;enzyme regulator activity;kinase regulator activity;PDZ domain binding;protein binding;protein domain specific binding;protein kinase regulator activity	cell part;cytoplasmic part;cytosol;endosome;integral to membrane;intracellular membrane-bounded organelle;intracellular organelle;intracellular organelle part;intracellular part;intrinsic to membrane;late endosome;macromolecular complex;membrane;membrane part;membrane-bounded organelle;nuclear part;nucleoplasm;organelle;organelle part;protein complex			0.985133	0.379928	-0.505755	-2.10146	E9Q9B7	E9Q9B7	E9Q9B7_MOUSE	Kidins220	Kinase D-interacting substrate 220	ENSG00000134313	ENST00000256707;ENST00000319688;ENST00000459813;ENST00000473731;ENST00000488729;ENST00000489024;ENST00000496383	ENSP00000256707;ENSP00000319947;ENSP00000417390;ENSP00000418974;ENSP00000419232;ENSP00000419964;ENSP00000420364
-0.883912	-0.836895	-0.419163	-0.141644	-1.34196	-0.093266	0.111549	-0.647308	0.645761			WP_G_PROTEIN_SIGNALING_PATHWAYS	biological regulation;cAMP-mediated signaling;cellular chemical homeostasis;cellular homeostasis;cellular ion homeostasis;cellular process;cellular response to cAMP;cellular response to chemical stimulus;cellular response to cytokine stimulus;cellular response to organic substance;cellular response to stimulus;chemical homeostasis;cyclic-nucleotide-mediated signaling;establishment of localization…	adenylate cyclase binding;binding;enzyme binding;ion channel binding;protein anchor;protein binding;protein complex scaffold;protein kinase A binding;protein kinase A regulatory subunit binding;structural molecule activity	calcium channel complex;cation channel complex;caveola;cell junction;cell part;cell-cell contact zone;cell-cell junction;cytoplasm;cytoplasmic part;endoplasmic reticulum;endoplasmic reticulum membrane;endoplasmic reticulum part;envelope;intercalated disc;intracellular membrane-bounded organelle;intracellular organelle;intracellular organelle part;intracellular part;ion channel complex;junctional …			0.434204	0.732876	-0.56229	-1.01394	E9Q9K8	E9Q9K8	E9Q9K8_MOUSE	Akap6	A kinase (PRKA) anchor protein 6	ENSG00000151320	ENST00000280979;ENST00000553547;ENST00000554410;ENST00000554740;ENST00000556638;ENST00000557102;ENST00000557272;ENST00000557354	ENSP00000280979;ENSP00000450531;ENSP00000451146;ENSP00000451239;ENSP00000451246;ENSP00000451247;ENSP00000452109;ENSP00000452204
-1.42398	-2.03186	-1.21603	-0.998209	-1.30007	-0.973019	-1.07704	-1.39428	-0.942931					binding;nucleic acid binding				0.100558	0.956611	0.0476518	0.280073	E9Q9Q2	E9Q9Q2	E9Q9Q2_MOUSE	R3hdm1	R3H domain containing 1	ENSG00000048991	ENST00000264160;ENST00000409478;ENST00000409606;ENST00000410054;ENST00000425804;ENST00000429703;ENST00000436436;ENST00000438014;ENST00000441871;ENST00000445855;ENST00000456040;ENST00000628915	ENSP00000264160;ENSP00000386457;ENSP00000386877;ENSP00000387010;ENSP00000387750;ENSP00000402940;ENSP00000403406;ENSP00000404098;ENSP00000405668;ENSP00000413763;ENSP00000416082;ENSP00000486837
-1.84677	-1.65694	-1.88752	-1.78859	-2.93834	-1.90205	-1.51935	-1.59746	-1.07468	HALLMARK_ESTROGEN_RESPONSE_LATE			anatomical structure development;anatomical structure morphogenesis;apical protein localization;asymmetric protein localization;biological adhesion;biological regulation;branching morphogenesis of a tube;cell adhesion;cell differentiation;cell junction assembly;cell junction organization;cell-cell adhesion;cell-cell junction assembly;cell-cell junction organization;cellular component assembly;cel…	beta-catenin binding;binding;cytoskeletal protein binding;protein binding;protein complex scaffold;receptor signaling complex scaffold activity;structural molecule activity	adherens junction;anchoring junction;cell junction;cell part;cell-cell adherens junction;cell-cell junction;cytoplasm;intracellular part;membrane;plasma membrane			0.94956	0.398495	-0.812496	-2.0292	E9Q9R9	E9Q9R9	DLG5_MOUSE	Dlg5	Disks large homolog 5	ENSG00000151208;ENSG00000274429;ENSG00000151208	ENST00000372391;ENST00000614211;ENST00000424842;ENST00000468332	ENSP00000361467;ENSP00000484894;ENSP00000394797;ENSP00000473298
0.691038	0.249764	0.199264	0.486815	-2.70285	-0.0693698	-0.0807734	-0.920597	-0.872304	HALLMARK_EPITHELIAL_MESENCHYMAL_TRANSITION	Smooth Muscle Contraction	WP_MYOMETRIAL_RELAXATION_AND_CONTRACTION_PATHWAYS	cellular component movement;cellular process;multicellular organismal process;muscle contraction;muscle system process;system process	actin binding;binding;calmodulin binding;cytoskeletal protein binding;protein binding;tropomyosin binding	actin cap;actin cytoskeleton;cell cortex part;cell part;contractile fiber;cytoplasmic part;cytoskeletal part;cytoskeleton;cytosol;intracellular non-membrane-bounded organelle;intracellular organelle;intracellular organelle part;intracellular part;membrane;myofibril;non-membrane-bounded organelle;organelle;organelle part;plasma membrane			0.0459835	0.981377	-0.137244	-0.134462	E9QA15	E9QA15	E9QA15_MOUSE	Cald1	Caldesmon 1	ENSG00000122786	ENST00000361675;ENST00000361901;ENST00000393118;ENST00000417172;ENST00000422748;ENST00000424922;ENST00000430085;ENST00000435928;ENST00000436461;ENST00000443197;ENST00000445569;ENST00000454108;ENST00000495522	ENSP00000354513;ENSP00000354826;ENSP00000376826;ENSP00000390926;ENSP00000393621;ENSP00000394715;ENSP00000395710;ENSP00000398826;ENSP00000401988;ENSP00000407522;ENSP00000411476;ENSP00000416611;ENSP00000419673
-1.50851	-1.67037	-1.25938	-1.33165	-1.40788	-1.2095	-1.06062	-0.821262	-0.769728			WP_ENDODERM_DIFFERENTIATION	biological regulation;negative regulation of binding;negative regulation of biological process;negative regulation of biosynthetic process;negative regulation of cellular biosynthetic process;negative regulation of cellular macromolecule biosynthetic process;negative regulation of cellular metabolic process;negative regulation of cellular process;negative regulation of chromatin binding;negative …	adenyl nucleotide binding;adenyl ribonucleotide binding;ATP binding;binding;catalytic activity;DNA binding;helicase activity;hydrolase activity;hydrolase activity, acting on acid anhydrides;hydrolase activity, acting on acid anhydrides, in phosphorus-containing anhydrides;nucleic acid binding;nucleic acid binding transcription factor activity;nucleoside-triphosphatase activity;nucleotide binding;…	cell part;intracellular membrane-bounded organelle;intracellular organelle;intracellular part;membrane-bounded organelle;nucleus;organelle			1.81245	0.15926	-0.432472	-4.05586	E9QAE3	E9QAE3	E9QAE3_MOUSE	Btaf1	B-TFIID TATA-box binding protein associated factor 1	ENSG00000095564	ENST00000265990;ENST00000544642	ENSP00000265990;ENSP00000439924
1.41544	1.09796	1.71132	1.62321	0.953771	1.6859	1.20472	1.05171	1.38108		COPII (Coat Protein 2) Mediated Vesicle Transport		anatomical structure development;cellular component organization;cellular component organization at cellular level;cellular component organization or biogenesis;cellular component organization or biogenesis at cellular level;cellular process;COPII vesicle coating;developmental process;endoplasmic reticulum organization;establishment of localization;establishment of protein localization;organelle …		cell part;cytoplasm;cytoplasmic part;cytosol;endoplasmic reticulum membrane;endoplasmic reticulum part;Golgi apparatus;Golgi apparatus part;Golgi membrane;intracellular membrane-bounded organelle;intracellular organelle;intracellular organelle part;intracellular part;membrane;membrane part;membrane-bounded organelle;organelle;organelle membrane;organelle part			0.340968	0.809311	0.208459	0.824326	E9QAT4	E9QAT4	SC16A_MOUSE	Sec16a	Protein transport protein Sec16A	ENSG00000148396	ENST00000277537;ENST00000290037;ENST00000313050;ENST00000313084;ENST00000371706;ENST00000431893;ENST00000453963	ENSP00000277537;ENSP00000290037;ENSP00000317437;ENSP00000325827;ENSP00000360771;ENSP00000387583;ENSP00000403525
-0.127982	-0.345936	0.292191	0.102499	-0.239643	0.228459	0.444513	0.403826	0.878255				axon extension;biological adhesion;biological regulation;cell adhesion;cell growth;cell-matrix adhesion;cell-substrate adhesion;cellular process;cellular response to stimulus;developmental cell growth;developmental growth;developmental growth involved in morphogenesis;developmental process;growth;regulation of biological process;regulation of cellular process;response to stimulus;signal transduct…		cell part;cell projection;cytoplasm;cytoskeleton;filopodium;intracellular non-membrane-bounded organelle;intracellular organelle;intracellular part;lamellipodium;membrane;non-membrane-bounded organelle;organelle;plasma membrane			1.24008	0.296974	-0.545093	-2.64078	F2Z3U3	F2Z3U3	F2Z3U3_MOUSE	Raph1	Ras association (RalGDS/AF-6) and pleckstrin homology domains 1	ENSG00000173166	ENST00000308091;ENST00000319170;ENST00000374493;ENST00000418114;ENST00000419464;ENST00000420371;ENST00000423104;ENST00000428637;ENST00000439222;ENST00000453034;ENST00000457812;ENST00000630330	ENSP00000311293;ENSP00000316543;ENSP00000363617;ENSP00000390578;ENSP00000392854;ENSP00000396711;ENSP00000397751;ENSP00000406662;ENSP00000411138;ENSP00000412241;ENSP00000414430;ENSP00000486548
-2.31144	-2.20388	-1.64756	-1.73381	-2.32697	-1.51974	-2.17235	-2.59027	-2.34695						cell part;intracellular membrane-bounded organelle;intracellular organelle;intracellular part;macromolecular complex;membrane-bounded organelle;nucleus;organelle;ribonucleoprotein complex;viral nucleocapsid;virion part			0.878588	0.428559	0.509683	1.88669	F6U5V1	F6U5V1	F6U5V1_MOUSE	Larp1b	La ribonucleoprotein 1B	ENSG00000138709	ENST00000326639;ENST00000394288;ENST00000432347;ENST00000507259;ENST00000507377;ENST00000508819;ENST00000512292	ENSP00000321997;ENSP00000377829;ENSP00000390395;ENSP00000422850;ENSP00000423686;ENSP00000424383;ENSP00000427281
-0.798797	-0.544959	-0.301637	-0.606909	-0.614882	-0.406137	-1.14275	-1.36508	-0.873156									1.68264	0.186761	0.584352	3.7038	F6V035	F6V035	F6V035_MOUSE	Ccdc149	Coiled-coil domain containing 149	ENSG00000181982	ENST00000389609;ENST00000502801;ENST00000504487	ENSP00000374260;ENSP00000425715;ENSP00000427529
1.28455	1.5843	1.6363	1.52508	1.13117	1.48229	1.59939	1.72995	1.80944		ARMS-mediated activation;Defective TPR may confer susceptibility towards thyroid papillary carcinoma (TPC);Frs2-mediated activation;ISG15 antiviral mechanism;NEP/NS2 Interacts with the Cellular Export Machinery;NGF-independant TRKA activation;NS1 Mediated Effects on Host Pathways;Nuclear import of Rev protein;Nuclear Pore Complex (NPC) Disassembly;PI3K/AKT activation;PLC-gamma1 signalling;Regulat…		activation of adenylate cyclase activity;activation of MAPKK activity;activation of phospholipase C activity;activation of protein kinase activity;aging;anatomical structure development;anatomical structure morphogenesis;axon guidance;axonogenesis;axonogenesis involved in innervation;B cell activation;B cell differentiation;behavior;biological regulation;biosynthetic process;carbohydrate metaboli…	adenyl nucleotide binding;adenyl ribonucleotide binding;ATP binding;binding;catalytic activity;chromatin binding;cytoskeletal protein binding;dynein complex binding;enzyme binding;growth factor binding;heat shock protein binding;identical protein binding;kinase activity;kinase binding;mitogen-activated protein kinase binding;molecular transducer activity;mRNA binding;nerve growth factor binding;n…	axon;cell body;cell part;cell projection;cell surface;chromosomal part;cytoplasm;cytoplasmic dynein complex;cytoplasmic part;cytoplasmic vesicle;cytoskeletal part;dendrite;dynein complex;early endosome;early endosome membrane;endosomal part;endosome;endosome membrane;envelope;extrinsic to membrane;inclusion body;integral to membrane;integral to plasma membrane;intracellular membrane-bounded organ…			1.12808	0.327669	-0.333417	-2.39872	F6ZDS4	F6ZDS4	TPR_MOUSE	Tpr	Nucleoprotein TPR	ENSG00000047410	ENST00000367478;ENST00000451586;ENST00000613151	ENSP00000356448;ENSP00000408103;ENSP00000483425
-2.29123	-3.16201	-2.23978	-1.64692	-2.84266	-2.59369	-1.99802	-2.26989	-1.72044					ATPase activity;ATPase activity, coupled;ATP-dependent peptidase activity;binding;catalytic activity;cation binding;hydrolase activity;hydrolase activity, acting on acid anhydrides;hydrolase activity, acting on acid anhydrides, in phosphorus-containing anhydrides;ion binding;metal ion binding;nucleoside-triphosphatase activity;peptidase activity;peptidase activity, acting on L-amino acid peptides…				0.386949	0.773977	-0.364972	-0.918669	F6ZE64	F6ZE64	F6ZE64_MOUSE	Lonrf2	LON peptidase N-terminal domain and ring finger 2	ENSG00000170500	ENST00000393437;ENST00000409647	ENSP00000377086;ENSP00000386823
0.193878	-0.0235734	0.362482	0.258987	-0.125726	0.198616	-0.0231695	0.15432	0.429835									0.161291	0.923377	-0.0763694	-0.429359	F8VPK0	F8VPK0	SKI3_MOUSE	Skic3	Superkiller complex protein 3
2.60001	2.16305	2.71928	1.39711	1.28886	1.61062	0.443317	0.841886	0.936391	HALLMARK_GLYCOLYSIS;HALLMARK_MYOGENESIS	Glycogen breakdown (glycogenolysis);Neutrophil degranulation	WP_GLYCOGEN_SYNTHESIS_AND_DEGRADATION	alcohol metabolic process;biosynthetic process;carbohydrate biosynthetic process;carbohydrate catabolic process;carbohydrate metabolic process;catabolic process;cellular biosynthetic process;cellular carbohydrate biosynthetic process;cellular carbohydrate catabolic process;cellular carbohydrate metabolic process;cellular glucan metabolic process;cellular macromolecule biosynthetic process;cellula…	4-alpha-glucanotransferase activity;alpha-glucosidase activity;amylo-alpha-1,6-glucosidase activity;binding;carbohydrate binding;catalytic activity;glucosidase activity;glycogen debranching enzyme activity;hydrolase activity;hydrolase activity, acting on glycosyl bonds;hydrolase activity, hydrolyzing O-glycosyl compounds;pattern binding;polysaccharide binding;transferase activity;transferase acti…	cell part;cytoplasm;cytoplasmic part;cytosol;endoplasmic reticulum;inclusion body;intracellular membrane-bounded organelle;intracellular organelle;intracellular organelle part;intracellular part;isoamylase complex;macromolecular complex;membrane-bounded organelle;nuclear part;nucleoplasm;organelle;organelle part;protein complex;sarcoplasmic reticulum			1.74891	0.17599	0.691668	3.88091	F8VPN4	F8VPN4	F8VPN4_MOUSE	Agl	Glycogen debranching enzyme	ENSG00000162688	ENST00000294724;ENST00000361302;ENST00000361522;ENST00000361915;ENST00000370161;ENST00000370163;ENST00000370165	ENSP00000294724;ENSP00000354635;ENSP00000354971;ENSP00000355106;ENSP00000359180;ENSP00000359182;ENSP00000359184
-0.639271	-0.846646	-0.472157	-0.467746	-1.25547	-0.665393	-0.684469	-0.650372	-0.561867				viral reproduction	binding;cation binding;ion binding;metal ion binding	cell part;intracellular membrane-bounded organelle;intracellular organelle;intracellular part;membrane-bounded organelle;nucleus;organelle			0.274856	0.854515	-0.163968	-0.684853	F8VPP8	F8VPP8	F8VPP8_MOUSE	Zc3h7b	Zinc finger CCCH type containing 7B	ENSG00000100403	ENST00000352645	ENSP00000345793
-0.415521	-0.433641	-0.652521	-0.147781	-1.25935	-0.548008	-0.582306	-0.666544	-0.614966	HALLMARK_ESTROGEN_RESPONSE_EARLY;HALLMARK_ESTROGEN_RESPONSE_LATE;HALLMARK_MITOTIC_SPINDLE			anatomical structure morphogenesis;biological regulation;cell part morphogenesis;cell projection morphogenesis;cell projection organization;cellular component assembly;cellular component assembly at cellular level;cellular component morphogenesis;cellular component organization;cellular component organization at cellular level;cellular component organization or biogenesis;cellular component organ…	enzyme regulator activity;GTPase regulator activity;guanyl-nucleotide exchange factor activity;nucleoside-triphosphatase regulator activity;Rac guanyl-nucleotide exchange factor activity;Ras guanyl-nucleotide exchange factor activity;Rho guanyl-nucleotide exchange factor activity;small GTPase regulator activity	cell junction;cell part;cell projection;cell projection part;cytoplasm;cytoplasmic part;cytoskeleton;cytosol;dendrite;dendritic spine;extrinsic to internal side of plasma membrane;extrinsic to membrane;extrinsic to plasma membrane;filopodium;intracellular non-membrane-bounded organelle;intracellular organelle;intracellular part;membrane part;neuron projection;neuron spine;non-membrane-bounded org…			0.0314752	0.986525	-0.0304399	-0.0933832	F8VPU2	F8VPU2	FARP1_MOUSE	Farp1	FERM, ARHGEF and pleckstrin domain-containing protein 1	ENSG00000152767	ENST00000319562;ENST00000376581;ENST00000423063;ENST00000595437;ENST00000596256;ENST00000598389;ENST00000601009;ENST00000627049	ENSP00000322926;ENSP00000365765;ENSP00000410930;ENSP00000469365;ENSP00000469712;ENSP00000471242;ENSP00000472346;ENSP00000486285
-1.3957	-1.78387	-1.72228	-1.47017	-1.65288	-1.81452	-2.32196	-1.72977	-2.28847				biological regulation;catabolic process;cellular catabolic process;cellular macromolecule catabolic process;cellular macromolecule metabolic process;cellular metabolic process;cellular process;cellular protein metabolic process;macromolecule catabolic process;macromolecule metabolic process;macromolecule modification;metabolic process;modification-dependent macromolecule catabolic process;modific…	binding;calcium ion binding;catalytic activity;cation binding;cysteine-type endopeptidase activity;cysteine-type peptidase activity;endopeptidase activity;hydrolase activity;ion binding;metal ion binding;peptidase activity;peptidase activity, acting on L-amino acid peptides;small conjugating protein-specific protease activity;ubiquitin-specific protease activity	cell part;cytoplasm;cytoplasmic part;Golgi apparatus;intracellular membrane-bounded organelle;intracellular organelle;intracellular part;membrane;membrane-bounded organelle;organelle			1.01454	0.36884	0.467545	2.16168	F8VPZ3	F8VPZ3	F8VPZ3_MOUSE	Usp32	ubiquitinyl hydrolase 1	ENSG00000170832	ENST00000300896;ENST00000393003;ENST00000588898;ENST00000589335;ENST00000589552;ENST00000590133;ENST00000590297;ENST00000591768;ENST00000592339;ENST00000593071	ENSP00000300896;ENSP00000376727;ENSP00000464762;ENSP00000465659;ENSP00000465844;ENSP00000465922;ENSP00000466740;ENSP00000467098;ENSP00000467435;ENSP00000467885
0.497687	0.861575	0.503626	0.430981	0.496926	0.46256	1.13629	1.37265	1.14636				biological regulation;biosynthetic process;cellular biosynthetic process;cellular macromolecule biosynthetic process;cellular macromolecule metabolic process;cellular metabolic process;cellular nitrogen compound metabolic process;cellular process;macromolecule biosynthetic process;macromolecule metabolic process;metabolic process;nitrogen compound metabolic process;nucleic acid metabolic process;…			+	green_red	3.16398	0.03832	-0.754943	-9.49895	F8VQ05	F8VQ05	F8VQ05_MOUSE	Fryl	FRY like transcription coactivator	ENSG00000075539	ENST00000358350;ENST00000503238;ENST00000505759;ENST00000506685;ENST00000507711;ENST00000507873;ENST00000514617	ENSP00000351113;ENSP00000421584;ENSP00000422408;ENSP00000422988;ENSP00000425344;ENSP00000425592;ENSP00000426064
-0.710238	-0.694608	-0.416411	0.621545	-0.309411	0.0670962	0.486659	0.187002	1.29987		Netrin-1 signaling;Regulation of actin dynamics for phagocytic cup formation		axon guidance;biological regulation;cellular process;cellular response to stimulus;chemotaxis;cytoskeleton-dependent intracellular transport;defense response;establishment of localization;establishment of localization in cell;immune response;immune system process;innate immune response;intracellular transport;locomotion;metabolic process;regulation of anatomical structure morphogenesis;regulation…	actin binding;actin filament binding;actin-dependent ATPase activity;adenyl nucleotide binding;adenyl ribonucleotide binding;ATP binding;ATPase activity;ATPase activity, coupled;binding;catalytic activity;cytoskeletal protein binding;hydrolase activity;hydrolase activity, acting on acid anhydrides;hydrolase activity, acting on acid anhydrides, in phosphorus-containing anhydrides;lipid binding;mic…	cell cortex;cell part;cell projection;cell projection membrane;cell projection part;cytoplasm;cytoplasmic part;cytoskeletal part;cytosol;filopodium membrane;filopodium tip;intracellular non-membrane-bounded organelle;intracellular organelle;intracellular organelle part;intracellular part;lamellipodium;macromolecular complex;membrane;membrane part;myosin complex;non-membrane-bounded organelle;nucl…			0.548674	0.6518	-0.531433	-1.24014	F8VQB6	F8VQB6	MYO10_MOUSE	Myo10	Unconventional myosin-X	ENSG00000145555	ENST00000274203;ENST00000502436;ENST00000505695;ENST00000507288;ENST00000513610;ENST00000513882;ENST00000515803	ENSP00000274203;ENSP00000421170;ENSP00000421280;ENSP00000421309;ENSP00000425051;ENSP00000426664;ENSP00000426783
0.95032	0.852675	1.05147	1.29521	0.701508	1.34423	1.3041	1.49511	1.41951		SRP-dependent cotranslational protein targeting to membrane		biosynthetic process;cellular biosynthetic process;cellular macromolecule biosynthetic process;cellular macromolecule metabolic process;cellular metabolic process;cellular process;cellular protein metabolic process;cotranslational protein targeting to membrane;establishment of localization;establishment of localization in cell;establishment of protein localization;establishment of protein localiz…	7S RNA binding;binding;nucleic acid binding;ribonucleoprotein binding;RNA binding;signal recognition particle binding	cell part;cytoplasm;cytoplasmic part;cytosol;endoplasmic reticulum;intracellular membrane-bounded organelle;intracellular non-membrane-bounded organelle;intracellular organelle;intracellular organelle part;intracellular part;macromolecular complex;membrane;membrane-bounded organelle;non-membrane-bounded organelle;nuclear part;nucleolus;organelle;organelle part;plasma membrane;ribonucleoprotein co…			0.614145	0.59657	-0.292593	-1.36795	F8VQC1	F8VQC1	F8VQC1_MOUSE	Srp72	Signal recognition particle subunit SRP72	ENSG00000174780	ENST00000342756;ENST00000504757;ENST00000505314;ENST00000510663	ENSP00000342181;ENSP00000424576;ENSP00000425190;ENSP00000473576
-1.18797	-0.992058	-1.53843	-1.4513	-2.64812	-1.911	-1.96928	-2.52627	-2.58347		Nitric oxide stimulates guanylate cyclase	WP_ANTIVIRAL_AND_ANTIINFLAMMATORY_EFFECTS_OF_NRF2_ON_SARSCOV2_PATHWAY;WP_NOCGMPPKG_MEDIATED_NEUROPROTECTION;WP_PHOSPHODIESTERASES_IN_NEURONAL_FUNCTION;WP_SILDENAFIL_TREATMENT	biological regulation;blood coagulation;cellular process;cellular response to stimulus;coagulation;hemostasis;intracellular signal transduction;multicellular organismal process;positive regulation of biological process;positive regulation of biosynthetic process;positive regulation of cellular biosynthetic process;positive regulation of cellular metabolic process;positive regulation of cellular p…	binding;catalytic activity;cation binding;cyclase activity;GTP binding;guanyl nucleotide binding;guanyl ribonucleotide binding;guanylate cyclase activity;heme binding;ion binding;iron ion binding;lyase activity;metal ion binding;nucleotide binding;phosphorus-oxygen lyase activity;purine nucleotide binding;purine ribonucleoside triphosphate binding;purine ribonucleotide binding;ribonucleotide bind…	cell part;cytoplasm;intracellular part			0.373294	0.784199	0.3562	0.890841	F8VQK3	F8VQK3	F8VQK3_MOUSE	Gucy1a2	guanylate cyclase	ENSG00000152402	ENST00000282249;ENST00000347596;ENST00000526355	ENSP00000282249;ENSP00000344874;ENSP00000431245
-1.57936	-1.85306	-1.52999	-1.84821	-1.11569	-1.56689	-2.46102	-1.68733	-2.21935									0.914484	0.41465	0.612301	1.95851	G3X8U3	G3X8U3	QNG1_MOUSE	QNG1	Queuosine 5'-phosphate N-glycosylase/hydrolase
-1.98242	-1.87244	-1.92293	-1.64587	-1.70991	-1.61044	-1.89361	-1.58207	-1.90503	HALLMARK_APICAL_JUNCTION	mRNA Splicing - Major Pathway	WP_MRNA_PROCESSING	cellular macromolecule metabolic process;cellular metabolic process;cellular nitrogen compound metabolic process;cellular process;macromolecule metabolic process;metabolic process;mRNA metabolic process;mRNA processing;nitrogen compound metabolic process;nuclear mRNA splicing, via spliceosome;nucleic acid metabolic process;nucleobase-containing compound metabolic process;primary metabolic process…	adenyl nucleotide binding;adenyl ribonucleotide binding;ATP binding;ATPase activity;ATPase activity, coupled;ATP-dependent helicase activity;ATP-dependent RNA helicase activity;binding;catalytic activity;helicase activity;hydrolase activity;hydrolase activity, acting on acid anhydrides;hydrolase activity, acting on acid anhydrides, in phosphorus-containing anhydrides;nucleic acid binding;nucleosi…	cell part;cytoplasm;intracellular membrane-bounded organelle;intracellular organelle;intracellular organelle part;intracellular part;macromolecular complex;membrane-bounded organelle;nuclear part;nucleoplasm;nucleus;organelle;organelle part;ribonucleoprotein complex;spliceosomal complex			0.558371	0.644328	0.138164	1.25911	G3X8X0	G3X8X0	G3X8X0_MOUSE	Dhx16	RNA helicase	ENSG00000204560;ENSG00000206486;ENSG00000226171;ENSG00000231377;ENSG00000233049;ENSG00000233418;ENSG00000233561;ENSG00000204560	ENST00000376442;ENST00000383577;ENST00000417308;ENST00000421095;ENST00000424672;ENST00000451456;ENST00000458094;ENST00000376437;ENST00000415603	ENSP00000365625;ENSP00000373071;ENSP00000389862;ENSP00000390938;ENSP00000393958;ENSP00000396193;ENSP00000408956;ENSP00000365620;ENSP00000399101
-0.58579	-0.0359073	-1.11512	-1.05091	-3.08015	-2.25396	-2.22282	-2.64103	-1.93189		O-linked glycosylation of mucins		carbohydrate metabolic process;cellular carbohydrate metabolic process;cellular macromolecule metabolic process;cellular metabolic process;cellular process;cellular protein metabolic process;glycosylation;macromolecule glycosylation;macromolecule metabolic process;macromolecule modification;metabolic process;O-glycan processing;post-translational protein modification;primary metabolic process;pro…	acetylgalactosaminyltransferase activity;binding;carbohydrate binding;catalytic activity;cation binding;ion binding;metal ion binding;polypeptide N-acetylgalactosaminyltransferase activity;transferase activity;transferase activity, transferring glycosyl groups;transferase activity, transferring hexosyl groups;UDP-glycosyltransferase activity	cell part;cytoplasmic part;Golgi apparatus part;Golgi membrane;integral to membrane;intracellular organelle part;intracellular part;intrinsic to membrane;membrane;membrane part;organelle membrane;organelle part			0.0772261	0.969622	0.136907	0.219381	G3X942	G3X942	G3X942_MOUSE	Galnt9	Polypeptide N-acetylgalactosaminyltransferase	ENSG00000182870	ENST00000328957;ENST00000397325;ENST00000411988;ENST00000538356;ENST00000541995;ENST00000542942	ENSP00000329846;ENSP00000380488;ENSP00000394446;ENSP00000438221;ENSP00000440544;ENSP00000444709
1.9689	2.15005	2.11522	2.09702	1.52999	2.2703	1.6355	2.0078	1.95		Antigen Presentation: Folding, assembly and peptide loading of class I MHC;Cargo concentration in the ER;COPII (Coat Protein 2) Mediated Vesicle Transport;MHC class II antigen presentation;Regulation of cholesterol biosynthesis by SREBP (SREBF)	WP_STEROL_REGULATORY_ELEMENTBINDING_PROTEINS_SREBP_SIGNALING	antigen processing and presentation;antigen processing and presentation of exogenous antigen;antigen processing and presentation of exogenous peptide antigen;antigen processing and presentation of exogenous peptide antigen via MHC class II;antigen processing and presentation of peptide antigen;antigen processing and presentation of peptide antigen via MHC class I;antigen processing and presentati…	binding;cation binding;ion binding;metal ion binding;transition metal ion binding;zinc ion binding	cell part;coated vesicle membrane;COPII vesicle coat;cytoplasmic part;cytoplasmic vesicle membrane;cytoplasmic vesicle part;cytosol;endoplasmic reticulum membrane;endoplasmic reticulum part;ER to Golgi transport vesicle membrane;Golgi apparatus part;Golgi membrane;intracellular organelle part;intracellular part;macromolecular complex;membrane;membrane coat;membrane part;organelle membrane;organel…			0.150063	0.932061	0.101336	0.402581	G3X972	G3X972	G3X972_MOUSE	Sec24c	Sec24 related gene family, member C (S. cerevisiae)	ENSG00000176986	ENST00000339365;ENST00000345254;ENST00000465076	ENSP00000321845;ENSP00000343405;ENSP00000437000
-0.768137	-0.381856	-0.590559	-0.427009	-0.440893	-0.455022	-0.607931	-0.854493	-0.491463		Major pathway of rRNA processing in the nucleolus and cytosol;rRNA modification in the nucleus and cytosol		biological regulation;cellular macromolecule metabolic process;cellular metabolic process;cellular nitrogen compound metabolic process;cellular process;macromolecule metabolic process;maturation of SSU-rRNA;maturation of SSU-rRNA from tricistronic rRNA transcript (SSU-rRNA, 5.8S rRNA, LSU-rRNA);metabolic process;ncRNA metabolic process;ncRNA processing;nitrogen compound metabolic process;nucleic …	binding;nucleic acid binding;RNA binding;snoRNA binding	90S preribosome;cell part;cytoplasmic part;intracellular membrane-bounded organelle;intracellular non-membrane-bounded organelle;intracellular organelle;intracellular organelle part;intracellular part;macromolecular complex;membrane;membrane-bounded organelle;mitochondrion;non-membrane-bounded organelle;nuclear part;nucleolar part;nucleolus;nucleus;organelle;organelle part;preribosome;protein com…			0.915084	0.414728	0.210321	1.95971	G3X9B1	G3X9B1	G3X9B1_MOUSE	Heatr1	HEAT repeat-containing protein 1	ENSG00000119285	ENST00000366579;ENST00000366581;ENST00000366582	ENSP00000355538;ENSP00000355540;ENSP00000355541
0.226404	2.09391	1.01848	1.93598	2.14547	2.35831	1.52073	1.19157	1.41892									2.10491	0.12712	0.769513	4.93334	G3X9G9	Q5I0W6;G3X9G9	G3X9G9_MOUSE	Mettl7a3	Methyltransferase like 7A3
0.739326	0.699409	0.886428	0.669421	0.160151	0.81072	0.712491	1.10373	1.04757	HALLMARK_MITOTIC_SPINDLE;HALLMARK_PROTEIN_SECRETION			biological regulation;cellular component organization;cellular component organization at cellular level;cellular component organization or biogenesis;cellular component organization or biogenesis at cellular level;cellular membrane organization;cellular process;endomembrane system organization;establishment of localization;establishment of localization in cell;establishment of protein localizatio…	ARF guanyl-nucleotide exchange factor activity;binding;cytoskeletal protein binding;enzyme regulator activity;GTPase regulator activity;guanyl-nucleotide exchange factor activity;myosin binding;nucleoside-triphosphatase regulator activity;protein binding;protein kinase A binding;protein kinase A regulatory subunit binding;small GTPase regulator activity	cell part;cytoplasm;cytoplasmic part;cytosol;Golgi apparatus;Golgi apparatus part;Golgi membrane;intracellular membrane-bounded organelle;intracellular non-membrane-bounded organelle;intracellular organelle;intracellular organelle part;intracellular part;macromolecular complex;membrane;membrane-bounded organelle;non-membrane-bounded organelle;nuclear matrix;nuclear part;nucleolus;nucleoplasm;orga…			0.812606	0.463192	-0.407834	-1.75588	G3X9K3	G3X9K3	BIG1_MOUSE	Arfgef1	Brefeldin A-inhibited guanine nucleotide-exchange protein 1	ENSG00000066777	ENST00000262215;ENST00000517631;ENST00000518230;ENST00000518789;ENST00000519436;ENST00000520381	ENSP00000262215;ENSP00000428429;ENSP00000429002;ENSP00000429138;ENSP00000429560;ENSP00000430891
-0.260306	-0.412729	-0.141831	-0.0382137	-0.761198	-0.0634274	-0.264947	-0.201571	0.0677366									0.235823	0.877796	-0.154686	-0.599735	G3X9X1	G3X9X1	KBTB2_MOUSE	Kbtbd2	Kelch repeat and BTB domain-containing protein 2	ENSG00000170852	ENST00000304056;ENST00000423022;ENST00000452926;ENST00000453627;ENST00000621876	ENSP00000302586;ENSP00000395715;ENSP00000407059;ENSP00000407520;ENSP00000481197
2.00492	2.71235	1.95812	1.68758	1.21258	1.95173	1.20119	0.987345	1.12362	HALLMARK_INFLAMMATORY_RESPONSE;HALLMARK_TNFA_SIGNALING_VIA_NFKB;HALLMARK_UV_RESPONSE_DN	Ion homeostasis;Ion transport by P-type ATPases;Reduction of cytosolic Ca++ levels	WP_CALCIUM_REGULATION_IN_CARDIAC_CELLS;WP_SPLICING_FACTOR_NOVA_REGULATED_SYNAPTIC_PROTEINS;WP_VITAMIN_D_RECEPTOR_PATHWAY;WP_VITAMIN_DSENSITIVE_CALCIUM_SIGNALING_IN_DEPRESSION	biological regulation;blood coagulation;cellular process;coagulation;establishment of localization;hemostasis;ion transmembrane transport;ion transport;multicellular organismal process;regulation of biological quality;regulation of body fluid levels;transmembrane transport;transport	active transmembrane transporter activity;adenyl nucleotide binding;adenyl ribonucleotide binding;ATP binding;ATPase activity;ATPase activity, coupled;ATPase activity, coupled to movement of substances;ATPase activity, coupled to transmembrane movement of ions;ATPase activity, coupled to transmembrane movement of ions, phosphorylative mechanism;ATPase activity, coupled to transmembrane movement o…	cell part;extracellular membrane-bounded organelle;extracellular organelle;extracellular region part;extracellular vesicular exosome;integral to membrane;integral to plasma membrane;intracellular membrane-bounded organelle;intracellular organelle;intracellular part;intrinsic to membrane;intrinsic to plasma membrane;membrane;membrane part;membrane-bounded organelle;membrane-bounded vesicle;nucleus…			1.07172	0.351406	0.513247	2.28009	G5E829	G5E829;Q6Q477	AT2B1_MOUSE	Atp2b1	Plasma membrane calcium-transporting ATPase 1	ENSG00000070961	ENST00000261173;ENST00000359142;ENST00000393164;ENST00000428670;ENST00000550716;ENST00000551310	ENSP00000261173;ENSP00000352054;ENSP00000376869;ENSP00000392043;ENSP00000447041;ENSP00000447096
-0.814089	-1.20977	-0.510866	-0.0767183	-0.488836	-0.117122	0.0971508	-0.186781	0.556983		Antigen processing: Ubiquitination & Proteasome degradation		biological regulation;cellular macromolecule metabolic process;cellular metabolic process;cellular nitrogen compound metabolic process;cellular process;cellular protein metabolic process;cellular response to stimulus;cellular response to stress;developmental process;DNA metabolic process;DNA repair;embryo development;macromolecule metabolic process;macromolecule modification;metabolic process;neg…	acid-amino acid ligase activity;binding;catalytic activity;hormone receptor binding;ligase activity;ligase activity, forming carbon-nitrogen bonds;nuclear hormone receptor binding;protein binding;receptor binding;small conjugating protein ligase activity;thyroid hormone receptor binding;transcription factor binding;ubiquitin-protein ligase activity	cell part;cytoplasm;intracellular membrane-bounded organelle;intracellular organelle;intracellular organelle part;intracellular part;membrane-bounded organelle;nuclear part;nucleoplasm;nucleus;organelle;organelle part			0.688811	0.546375	-0.383343	-1.5134	G5E870	G5E870	TRIPC_MOUSE	Trip12	E3 ubiquitin-protein ligase TRIP12	ENSG00000153827	ENST00000283943;ENST00000343290;ENST00000389044;ENST00000389045;ENST00000409677;ENST00000418123;ENST00000428959;ENST00000430954;ENST00000435716;ENST00000453485	ENSP00000283943;ENSP00000342442;ENSP00000373696;ENSP00000373697;ENSP00000386388;ENSP00000389827;ENSP00000400967;ENSP00000408330;ENSP00000409460;ENSP00000414385
-0.112137	-0.118839	-0.701686	-0.846867	-0.773561	-0.950646	-0.933132	-2.37604	-3.579	HALLMARK_KRAS_SIGNALING_DN	Retinoid metabolism and transport	WP_METAPATHWAY_BIOTRANSFORMATION_PHASE_I_AND_II	alcohol catabolic process;alcohol metabolic process;biological regulation;catabolic process;cellular aldehyde metabolic process;cellular catabolic process;cellular lipid catabolic process;cellular lipid metabolic process;cellular metabolic process;cellular process;cellular response to stimulus;detection of abiotic stimulus;detection of external stimulus;detection of light stimulus;detection of st…	aldo-keto reductase (NADP) activity;catalytic activity;geranylgeranyl reductase activity;indanol dehydrogenase activity;oxidoreductase activity;oxidoreductase activity, acting on CH-OH group of donors;oxidoreductase activity, acting on the aldehyde or oxo group of donors;oxidoreductase activity, acting on the aldehyde or oxo group of donors, NAD or NADP as acceptor;oxidoreductase activity, acting…	cell part;cytoplasmic part;cytosol;extracellular membrane-bounded organelle;extracellular organelle;extracellular region part;extracellular vesicular exosome;intracellular membrane-bounded organelle;intracellular organelle;intracellular part;lysosome;lytic vacuole;membrane-bounded organelle;membrane-bounded vesicle;organelle;vacuole;vesicle			0.873849	0.430034	1.43903	1.87725	G5E895	G5E895	G5E895_MOUSE	Akr1b10	Aldo-keto reductase family 1, member B10 (aldose reductase)	ENSG00000198074	ENST00000359579	ENSP00000352584
-3.00064	-1.62467	-2.15363	-2.32458	-1.68466	-1.53286	-1.20734	-1.17278	-1.25725									1.22326	0.300469	-0.634911	-2.60386	G5E897	G5E897	PLGT3_MOUSE	Poglut3	Protein O-glucosyltransferase 3
-1.10553	-1.61835	-1.01863	-0.0145264	-0.28162	-0.163532	-0.00965595	-0.287468	0.0538855		COPI-mediated anterograde transport;Interaction between L1 and Ankyrins	WP_SPLICING_FACTOR_NOVA_REGULATED_SYNAPTIC_PROTEINS	anatomical structure morphogenesis;axon guidance;axonogenesis;biological regulation;cation homeostasis;cell cycle cytokinesis;cell cycle process;cell part morphogenesis;cell projection morphogenesis;cell projection organization;cellular chemical homeostasis;cellular component assembly;cellular component assembly at cellular level;cellular component morphogenesis;cellular component organization;ce…	binding;binding, bridging;cadherin binding;cell adhesion molecule binding;cytoskeletal protein binding;ion channel binding;protein binding;protein binding, bridging;spectrin binding;structural constituent of cytoskeleton;structural molecule activity	axon part;basolateral plasma membrane;cell junction;cell part;cell projection;cell projection part;cell surface;cell-cell contact zone;cell-cell junction;contractile fiber part;costamere;cytoplasmic part;cytoskeleton;dendrite;endoplasmic reticulum;Golgi apparatus;initial segment;intercalated disc;intracellular membrane-bounded organelle;intracellular non-membrane-bounded organelle;intracellular o…			0.215337	0.891853	-0.0721466	-0.55404	G5E8K5	G5E8K5	ANK3_MOUSE	Ank3	Ankyrin-3	ENSG00000151150	ENST00000280772;ENST00000355288;ENST00000373815;ENST00000373820;ENST00000373827;ENST00000459732;ENST00000460468;ENST00000467420;ENST00000474360;ENST00000486349;ENST00000502769;ENST00000503366;ENST00000503925;ENST00000506635;ENST00000511043;ENST00000513049;ENST00000514197;ENST00000610321;ENST00000610901;ENST00000612776;ENST00000613207;ENST00000616444;ENST00000617800;ENST00000618080;ENST00000618374…	ENSP00000280772;ENSP00000347436;ENSP00000362921;ENSP00000362926;ENSP00000362933;ENSP00000422506;ENSP00000422657;ENSP00000423057;ENSP00000423968;ENSP00000425236;ENSP00000426011;ENSP00000426258;ENSP00000426582;ENSP00000426690;ENSP00000427121;ENSP00000477814;ENSP00000477827;ENSP00000478037;ENSP00000479018;ENSP00000479337;ENSP00000480249;ENSP00000480745;ENSP00000481611;ENSP00000482307;ENSP00000482401…
-2.93953	-2.98732	-2.05667	-2.0435	-2.28421	-1.69275	-2.18468	-1.373	-1.10084		HATs acetylate histones;Regulation of TP53 Activity through Acetylation	WP_PATHWAYS_AFFECTED_IN_ADENOID_CYSTIC_CARCINOMA	cellular component organization;cellular component organization at cellular level;cellular component organization or biogenesis;cellular component organization or biogenesis at cellular level;cellular macromolecule metabolic process;cellular metabolic process;cellular process;cellular protein metabolic process;chromatin modification;chromatin organization;chromosome organization;covalent chromati…	binding;cation binding;histone binding;ion binding;metal ion binding;protein binding;transition metal ion binding;zinc ion binding	cell part;H3 histone acetyltransferase complex;histone acetyltransferase complex;intracellular membrane-bounded organelle;intracellular organelle;intracellular organelle part;intracellular part;macromolecular complex;membrane-bounded organelle;MOZ/MORF histone acetyltransferase complex;nuclear part;nucleoplasm;nucleoplasm part;nucleus;organelle;organelle part;protein complex			0.545257	0.654351	-0.453979	-1.23345	G5E8P1	G5E8P1	BRD1_MOUSE	Brd1	Bromodomain-containing protein 1	ENSG00000100425	ENST00000216267;ENST00000404034;ENST00000404760;ENST00000438393;ENST00000457780	ENSP00000216267;ENSP00000384076;ENSP00000385858;ENSP00000388027;ENSP00000410042
-0.0025177	0.023766	-0.21076	0.00217247	-0.277076	-0.0249553	0.584709	0.44803	0.764062	HALLMARK_PROTEIN_SECRETION			biological regulation;establishment of localization;establishment of localization in cell;establishment of protein localization;intracellular protein transport;intracellular transport;protein transport;regulation of actin cytoskeleton organization;regulation of actin filament-based process;regulation of actin nucleation;regulation of Arp2/3 complex-mediated actin nucleation;regulation of biologic…	binding;lipid binding;phosphatidylinositol binding;phosphatidylinositol-4-phosphate binding;phospholipid binding	cell part;cytoplasmic part;cytosol;Golgi apparatus part;Golgi membrane;intracellular organelle part;intracellular part;membrane;organelle membrane;organelle part;trans-Golgi network membrane			2.26709	0.100078	-0.698887	-5.4778	G5E8V9	G5E8V9	ARFP1_MOUSE	Arfip1	Arfaptin-1	ENSG00000164144	ENST00000353617;ENST00000356064;ENST00000405727;ENST00000429148;ENST00000451320;ENST00000618090	ENSP00000296557;ENSP00000348360;ENSP00000384189;ENSP00000395083;ENSP00000396653;ENSP00000479111
-0.128346	-0.34283	0.238116	-0.0581369	-0.190478	0.0540099	0.578968	0.855033	0.997538				biological regulation;positive regulation of catalytic activity;positive regulation of GTPase activity;positive regulation of hydrolase activity;positive regulation of molecular function;regulation of biological process;regulation of catabolic process;regulation of catalytic activity;regulation of cellular catabolic process;regulation of cellular metabolic process;regulation of cellular process;r…	binding;enzyme activator activity;enzyme binding;enzyme regulator activity;GTPase activator activity;GTPase binding;GTPase regulator activity;nucleoside-triphosphatase regulator activity;protein binding;Rab GTPase binding;Ras GTPase binding;small GTPase binding				2.45709	0.0844658	-0.875381	-6.17629	H3BKQ3	H3BKQ3	H3BKQ3_MOUSE	Evi5l	Ecotropic viral integration site 5 like	ENSG00000142459	ENST00000270530;ENST00000538904;ENST00000599036;ENST00000601766	ENSP00000270530;ENSP00000445905;ENSP00000470145;ENSP00000472181
-0.681559	-0.309546	-0.880435	-0.562012	-0.72801	-0.802247	-0.561832	-0.567476	-0.758532				cellular component assembly;cellular component organization;cellular component organization or biogenesis;macromolecular complex assembly;macromolecular complex subunit organization;metabolic process;protein complex assembly;protein complex subunit organization	adenyl nucleotide binding;adenyl ribonucleotide binding;ATP binding;ATPase activity;binding;catalytic activity;hydrolase activity;hydrolase activity, acting on acid anhydrides;hydrolase activity, acting on acid anhydrides, in phosphorus-containing anhydrides;nucleoside-triphosphatase activity;nucleotide binding;protein binding;purine nucleotide binding;purine ribonucleoside triphosphate binding;p…	cell part;cytoplasm;cytoskeleton;intermediate filament cytoskeleton;intracellular membrane-bounded organelle;intracellular non-membrane-bounded organelle;intracellular organelle;intracellular organelle part;intracellular part;membrane;membrane-bounded organelle;non-membrane-bounded organelle;nuclear part;nucleolus;nucleus;organelle;organelle part			0.28639	0.849792	-0.0681427	-0.709572	J3QMC5	J3QMC5	J3QMC5_MOUSE	Mdn1	Midasin	ENSG00000112159	ENST00000369393;ENST00000439638;ENST00000487831;ENST00000629399	ENSP00000358400;ENSP00000409664;ENSP00000469327;ENSP00000486270
0.793274	1.00198	0.827051	0.102861	-0.0293407	0.306693	0.43816	0.758303	0.145625				biological regulation;catabolic process;cellular catabolic process;cellular macromolecule catabolic process;cellular macromolecule metabolic process;cellular metabolic process;cellular process;cellular protein metabolic process;macromolecule catabolic process;macromolecule metabolic process;macromolecule modification;metabolic process;modification-dependent macromolecule catabolic process;modific…	catalytic activity;cysteine-type endopeptidase activity;cysteine-type peptidase activity;endopeptidase activity;hydrolase activity;peptidase activity;peptidase activity, acting on L-amino acid peptides;small conjugating protein-specific protease activity;ubiquitin-specific protease activity				0.726155	0.517699	-0.320625	-1.58627	M0QWN7	M0QWN7	M0QWN7_MOUSE	Usp35	ubiquitinyl hydrolase 1	ENSG00000118369	ENST00000526425;ENST00000528910;ENST00000529308;ENST00000530267;ENST00000530546	ENSP00000431876;ENSP00000434942;ENSP00000435468;ENSP00000436001;ENSP00000436253
-0.820184	-0.66779	-0.1843	0.565126	-0.296855	0.152564	-0.145549	-0.480716	0.237069	HALLMARK_GLYCOLYSIS;HALLMARK_HYPOXIA;HALLMARK_IL2_STAT5_SIGNALING;HALLMARK_MTORC1_SIGNALING;HALLMARK_MYC_TARGETS_V2	Glycolysis	WP_CLEAR_CELL_RENAL_CELL_CARCINOMA_PATHWAYS;WP_GLYCOGEN_SYNTHESIS_AND_DEGRADATION;WP_GLYCOLYSIS_AND_GLUCONEOGENESIS;WP_METABOLIC_REPROGRAMMING_IN_PANCREATIC_CANCER	alcohol catabolic process;alcohol metabolic process;apoptotic mitochondrial changes;biological regulation;body fluid secretion;carbohydrate catabolic process;carbohydrate homeostasis;carbohydrate metabolic process;carbohydrate transport;catabolic process;cellular carbohydrate catabolic process;cellular carbohydrate metabolic process;cellular chemical homeostasis;cellular component organization;ce…	adenyl nucleotide binding;adenyl ribonucleotide binding;ATP binding;binding;carbohydrate binding;carbohydrate kinase activity;catalytic activity;fructokinase activity;glucokinase activity;glucose binding;hexokinase activity;kinase activity;mannokinase activity;monosaccharide binding;nucleotide binding;phosphotransferase activity, alcohol group as acceptor;purine nucleotide binding;purine ribonucl…	cell part;cytoplasmic part;cytosol;intracellular organelle part;intracellular part;membrane;mitochondrial membrane;mitochondrial outer membrane;mitochondrial part;organelle membrane;organelle outer membrane;organelle part;outer membrane			0.345379	0.806145	0.27001	0.833458	O08528	Q91W97;O08528	HXK2_MOUSE	Hk2	Hexokinase-2	ENSG00000159399	ENST00000290573;ENST00000409174	ENSP00000290573;ENSP00000387140
2.52346	2.22744	2.71777	2.58558	1.90163	2.62583	2.05477	1.91718	2.30467	HALLMARK_COAGULATION	Degradation of the extracellular matrix;Deregulated CDK5 triggers multiple neurodegenerative pathways in Alzheimer's disease models	WP_ALZHEIMERS_DISEASE;WP_ALZHEIMERS_DISEASE_AND_MIRNA_EFFECTS;WP_FOCAL_ADHESION;WP_INTEGRINMEDIATED_CELL_ADHESION;WP_VEGFAVEGFR2_SIGNALING	anatomical structure development;anatomical structure formation involved in morphogenesis;biological regulation;blastocyst development;cellular process;cellular response to acid;cellular response to amine stimulus;cellular response to amino acid stimulus;cellular response to chemical stimulus;cellular response to endogenous stimulus;cellular response to organic nitrogen;cellular response to organ…	binding;calcium ion binding;calcium-dependent cysteine-type endopeptidase activity;catalytic activity;cation binding;cysteine-type endopeptidase activity;cysteine-type peptidase activity;cytoskeletal protein binding;endopeptidase activity;hydrolase activity;ion binding;metal ion binding;peptidase activity;peptidase activity, acting on L-amino acid peptides;protein binding	adherens junction;anchoring junction;cell cortex part;cell junction;cell part;cell projection;cell-substrate adherens junction;cell-substrate junction;chromatin;chromosomal part;cortical actin cytoskeleton;cortical cytoskeleton;cytoplasm;cytoplasmic part;cytoskeletal part;cytoskeleton;cytosol;dendrite;endoplasmic reticulum;endoplasmic reticulum part;extracellular membrane-bounded organelle;extrac…			0.461591	0.712447	0.278804	1.06855	O08529	O08529	CAN2_MOUSE	Capn2	Calpain-2 catalytic subunit	ENSG00000162909	ENST00000295006;ENST00000433674;ENST00000434648	ENSP00000295006;ENSP00000399949;ENSP00000413158
-1.08391	-0.237446	-0.889647	0.458454	-0.156721	0.0294814	-0.0432873	-0.479624	-0.863234		Phase 0 - rapid depolarisation;Phase 2 - plateau phase	WP_ARRHYTHMOGENIC_RIGHT_VENTRICULAR_CARDIOMYOPATHY;WP_MAPK_SIGNALING_PATHWAY;WP_VEGFAVEGFR2_SIGNALING	biological regulation;calcium ion transmembrane transport;calcium ion transport;cation transport;cellular process;divalent inorganic cation transport;divalent metal ion transport;establishment of localization;ion transmembrane transport;ion transport;metal ion transport;regulation of biological process;regulation of calcium ion transport;regulation of ion transport;regulation of localization;regu…	binding;calcium channel activity;calcium channel regulator activity;cation binding;cation channel activity;cation transmembrane transporter activity;channel activity;channel regulator activity;gated channel activity;ion binding;ion channel activity;ion transmembrane transporter activity;metal ion binding;passive transmembrane transporter activity;substrate-specific channel activity;substrate-spec…	calcium channel complex;cation channel complex;cell part;cytoplasmic part;endoplasmic reticulum;extracellular membrane-bounded organelle;extracellular organelle;extracellular region part;extracellular vesicular exosome;intracellular membrane-bounded organelle;intracellular organelle;intracellular part;ion channel complex;macromolecular complex;membrane part;membrane-bounded organelle;membrane-bou…			0.893212	0.425647	0.572453	1.91589	O08532	O08532	CA2D1_MOUSE	Cacna2d1	Voltage-dependent calcium channel subunit alpha-2/delta-1	ENSG00000153956	ENST00000356253;ENST00000356860;ENST00000423588;ENST00000443883	ENSP00000348589;ENSP00000349320;ENSP00000405395;ENSP00000409374
0.895392	0.121823	1.05948	0.31374	-0.685307	0.270999	-0.1083	-0.714768	-0.239876	HALLMARK_MITOTIC_SPINDLE;HALLMARK_MYOGENESIS	Clathrin-mediated endocytosis	WP_IL18_SIGNALING_PATHWAY;WP_VEGFAVEGFR2_SIGNALING	biological regulation;cell differentiation;cell proliferation;cellular component assembly;cellular component assembly at cellular level;cellular component organization;cellular component organization at cellular level;cellular component organization or biogenesis;cellular component organization or biogenesis at cellular level;cellular developmental process;cellular macromolecular complex assembly…	binding;cytoskeletal protein binding;enzyme binding;identical protein binding;protein binding;RNA polymerase binding;tau protein binding	actin cytoskeleton;axon;axon part;axon terminus;cell part;cell projection;cell projection part;cerebellar mossy fiber;clathrin-coated vesicle;coated vesicle;contractile fiber part;cytoplasm;cytoplasmic membrane-bounded vesicle;cytoplasmic part;cytoplasmic vesicle;cytoskeleton;I band;initial segment;intracellular membrane-bounded organelle;intracellular non-membrane-bounded organelle;intracellular…			0.356543	0.794825	0.320792	0.856491	O08539	O08539	BIN1_MOUSE	Bin1	Myc box-dependent-interacting protein 1	ENSG00000136717	ENST00000259238;ENST00000316724;ENST00000346226;ENST00000348750;ENST00000351659;ENST00000352848;ENST00000357970;ENST00000376113;ENST00000393040;ENST00000393041;ENST00000409400	ENSP00000259237;ENSP00000259238;ENSP00000315284;ENSP00000315388;ENSP00000315411;ENSP00000316779;ENSP00000350654;ENSP00000365281;ENSP00000376760;ENSP00000376761;ENSP00000386797
3.20781	3.80993	3.37222	2.73079	2.43457	2.9869	2.50816	2.44374	2.26994	HALLMARK_PROTEIN_SECRETION	Cargo concentration in the ER;COPI-dependent Golgi-to-ER retrograde traffic;COPII (Coat Protein 2) Mediated Vesicle Transport;ER-Phagosome pathway		biological regulation;cellular process;ER to Golgi vesicle-mediated transport;establishment of localization;establishment of localization in cell;establishment of protein localization;Golgi vesicle transport;intracellular transport;positive regulation of biological process;positive regulation of catabolic process;positive regulation of macromolecule metabolic process;positive regulation of metabo…		cell part;cytoplasmic membrane-bounded vesicle;cytoplasmic part;cytoplasmic vesicle;endoplasmic reticulum membrane;endoplasmic reticulum part;endoplasmic reticulum-Golgi intermediate compartment;endoplasmic reticulum-Golgi intermediate compartment membrane;Golgi apparatus part;Golgi membrane;integral to membrane;intracellular membrane-bounded organelle;intracellular organelle;intracellular organe…			0.822312	0.456641	0.310141	1.77504	O08547	O08547	SC22B_MOUSE	Sec22b	Vesicle-trafficking protein SEC22b	ENSG00000265808	ENST00000578049;ENST00000618538	ENSP00000463393;ENSP00000484017
4.72779	4.19667	4.44053	4.76147	3.8899	4.46264	4.64157	4.34693	4.788	HALLMARK_HEDGEHOG_SIGNALING	CRMPs in Sema3A signaling;Recycling pathway of L1	WP_BRAINDERIVED_NEUROTROPHIC_FACTOR_BDNF_SIGNALING_PATHWAY;WP_MICROTUBULE_CYTOSKELETON_REGULATION	anatomical structure development;axon guidance;biological regulation;brain development;cellular component organization;cellular component organization at cellular level;cellular component organization or biogenesis;cellular component organization or biogenesis at cellular level;cellular membrane organization;cellular metabolic process;cellular nitrogen compound metabolic process;cellular process;…	catalytic activity;dihydropyrimidinase activity;hydrolase activity;hydrolase activity, acting on carbon-nitrogen (but not peptide) bonds;hydrolase activity, acting on carbon-nitrogen (but not peptide) bonds, in cyclic amides	axon part;cell body;cell part;cell projection;cell projection part;cytoplasmic part;cytoskeleton;cytosol;dendrite;extracellular membrane-bounded organelle;extracellular organelle;extracellular region part;extracellular vesicular exosome;growth cone;intracellular membrane-bounded organelle;intracellular non-membrane-bounded organelle;intracellular organelle;intracellular part;macromolecular comple…			0.315013	0.829577	-0.220826	-0.770179	O08553	O08553	DPYL2_MOUSE	Dpysl2	Dihydropyrimidinase-related protein 2	ENSG00000092964	ENST00000311151;ENST00000493789;ENST00000521913;ENST00000523027	ENSP00000309539;ENSP00000427954;ENSP00000427985;ENSP00000431117
-0.537067	-1.25902	-1.19352	1.13353	-0.0448875	0.156101	0.278286	-0.3531	0.802716		Interleukin-2 family signaling	WP_IMMUNE_INFILTRATION_IN_PANCREATIC_CANCER;WP_MALIGNANT_PLEURAL_MESOTHELIOMA;WP_T_CELL_MODULATION_IN_PANCREATIC_CANCER;WP_VITAMIN_D_RECEPTOR_PATHWAY	biological regulation;cellular process;cellular response to stimulus;positive regulation of biological process;positive regulation of cell communication;positive regulation of cellular process;positive regulation of I-kappaB kinase/NF-kappaB cascade;positive regulation of intracellular protein kinase cascade;positive regulation of response to stimulus;positive regulation of signal transduction;po…	binding;carbohydrate binding;galactose binding;molecular transducer activity;monosaccharide binding;signal transducer activity;sugar binding	cell part;cytoplasm;extracellular membrane-bounded organelle;extracellular organelle;extracellular region part;extracellular vesicular exosome;intracellular part;membrane-bounded organelle;membrane-bounded vesicle;organelle;vesicle			0.127901	0.946542	0.17228	0.348691	O08573	O08573	LEG9_MOUSE	Lgals9	Galectin-9	ENSG00000168961	ENST00000302228;ENST00000313648;ENST00000395473;ENST00000467111;ENST00000577392;ENST00000578944;ENST00000580779;ENST00000581710;ENST00000584661	ENSP00000306228;ENSP00000318214;ENSP00000378856;ENSP00000462359;ENSP00000462382;ENSP00000462668;ENSP00000463125;ENSP00000464581;ENSP00000467505
1.63481	1.77095	1.68116	1.18713	0.689277	1.46076	1.25113	1.29307	1.27556				biological regulation;cellular process;cellular response to stimulus;intracellular signal transduction;regulation of biological process;regulation of cellular process;response to stimulus;signal transduction;small GTPase mediated signal transduction	cyclase activator activity;cyclase regulator activity;enzyme activator activity;enzyme regulator activity;GTPase regulator activity;guanylate cyclase activator activity;guanylate cyclase regulator activity;nucleoside-triphosphatase regulator activity	cell part;cytoplasmic part;cytosol;intracellular part;membrane;plasma membrane			0.287206	0.849394	-0.160864	-0.711315	O08576	O08576	RUN3A_MOUSE	Rundc3a	RUN domain-containing protein 3A	ENSG00000108309	ENST00000225441;ENST00000426726;ENST00000590941;ENST00000612735	ENSP00000225441;ENSP00000410862;ENSP00000468214;ENSP00000483684
0.931828	0.565513	1.24293	1.03038	0.361198	0.954915	0.919487	0.420059	0.900506		Clearance of Nuclear Envelope Membranes from Chromatin;Depolymerisation of the Nuclear Lamina;Initiation of Nuclear Envelope Reformation	WP_ARRHYTHMOGENIC_RIGHT_VENTRICULAR_CARDIOMYOPATHY;WP_ENVELOPE_PROTEINS_AND_THEIR_POTENTIAL_ROLES_IN_EDMD_PHYSIOPATHOLOGY;WP_INFLUENCE_OF_LAMINOPATHIES_ON_WNT_SIGNALING;WP_OVERLAP_BETWEEN_SIGNAL_TRANSDUCTION_PATHWAYS_CONTRIBUTING_TO_LMNA_LAMINOPATHIES	anatomical structure development;biological regulation;cell cycle;cell cycle process;cell differentiation;cellular component disassembly;cellular component disassembly at cellular level;cellular component organization;cellular component organization at cellular level;cellular component organization or biogenesis;cellular component organization or biogenesis at cellular level;cellular developmenta…	actin binding;beta-tubulin binding;binding;cytoskeletal protein binding;protein binding;tubulin binding	cell part;cytoplasmic part;cytoskeletal part;endoplasmic reticulum;envelope;integral to membrane;intracellular membrane-bounded organelle;intracellular organelle;intracellular organelle part;intracellular part;intrinsic to membrane;macromolecular complex;membrane;membrane part;membrane-bounded organelle;microtubule;nuclear envelope;nuclear inner membrane;nuclear membrane;nuclear outer membrane;nu…			0.0453542	0.982206	0.0354788	0.132703	O08579	O08579	EMD_MOUSE	Emd	Emerin	ENSG00000102119	ENST00000369835;ENST00000369842;ENST00000428228	ENSP00000358850;ENSP00000358857;ENSP00000401081
-3.36724	-3.95204	-2.85985	-4.30953	-3.77709	-3.42609	-1.7875	-2.26178	-3.12971	HALLMARK_ADIPOGENESIS	Nuclear Receptor transcription pathway;PPARA activates gene expression;Regulation of RUNX2 expression and activity;Transcriptional activation of mitochondrial biogenesis	WP_ENERGY_METABOLISM;WP_MITOCHONDRIAL_GENE_EXPRESSION;WP_NUCLEAR_RECEPTORS;WP_PREIMPLANTATION_EMBRYO;WP_WNT_SIGNALING_PATHWAY_AND_PLURIPOTENCY	anatomical structure development;anatomical structure morphogenesis;biological regulation;biosynthetic process;cartilage development;cell morphogenesis;cell morphogenesis involved in differentiation;cell proliferation;cellular biosynthetic process;cellular component morphogenesis;cellular component organization;cellular component organization at cellular level;cellular component organization or b…	binding;cation binding;core promoter proximal region DNA binding;core promoter proximal region sequence-specific DNA binding;DNA binding;enhancer binding;enhancer sequence-specific DNA binding;ion binding;ligand-dependent nuclear receptor activity;lipid binding;metal ion binding;molecular transducer activity;nucleic acid binding;nucleic acid binding transcription factor activity;protein binding;p…	cell part;cytoskeleton;extracellular region part;intercellular bridge;intracellular membrane-bounded organelle;intracellular non-membrane-bounded organelle;intracellular organelle;intracellular organelle part;intracellular part;membrane-bounded organelle;microtubule cytoskeleton;non-membrane-bounded organelle;nuclear part;nucleolus;nucleoplasm;nucleus;organelle;organelle part			1.4314	0.243416	-1.44457	-3.07715	O08580;Q61539	O08580;Q61539	ERR1_MOUSE;ERR2_MOUSE	Esrra;Esrrb	Steroid hormone receptor ERR1	ENSG00000173153;ENSG00000119715	ENST00000000442;ENST00000405666;ENST00000406310;ENST00000468670;ENST00000539594;ENST00000545035;ENST00000380887;ENST00000505752;ENST00000509242;ENST00000512784;ENST00000556177	ENSP00000000442;ENSP00000384851;ENSP00000385971;ENSP00000439896;ENSP00000441970;ENSP00000444710;ENSP00000370270;ENSP00000422488;ENSP00000423004;ENSP00000424992;ENSP00000451658
-0.910242	-1.5705	-2.06824	-3.41089	-2.37083	-3.36779	-3.60722	-2.41206	-3.35706		Phase 4 - resting membrane potential;Tandem of pore domain in a weak inwardly rectifying K+ channels (TWIK)		biological regulation;cation transport;cell communication;cell-cell signaling;cellular chemical homeostasis;cellular homeostasis;cellular ion homeostasis;cellular potassium ion transport;cellular process;chemical homeostasis;establishment of localization;homeostatic process;ion homeostasis;ion transmembrane transport;ion transport;metal ion transport;monovalent inorganic cation transport;potassiu…	cation channel activity;cation transmembrane transporter activity;channel activity;gated channel activity;inorganic cation transmembrane transporter activity;inward rectifier potassium channel activity;ion channel activity;ion transmembrane transporter activity;leak channel activity;ligand-gated channel activity;ligand-gated ion channel activity;metal ion transmembrane transporter activity;monova…	apical plasma membrane;brush border membrane;cation channel complex;cell part;cell projection membrane;cell projection part;cytoplasmic part;endosome;integral to membrane;integral to plasma membrane;intracellular membrane-bounded organelle;intracellular organelle;intracellular part;intrinsic to membrane;intrinsic to plasma membrane;ion channel complex;macromolecular complex;membrane;membrane part…			NaN	1	0	NaN	O08581	O08581	KCNK1_MOUSE	Kcnk1	Potassium channel subfamily K member 1	ENSG00000135750	ENST00000366621;ENST00000446915	ENSP00000355580;ENSP00000409626
-0.708819	-0.503198	-0.864169	-0.373918	1.17037	-0.264453	0.283907	0.416657	0.250041				biological regulation;cellular process;cellular response to stimulus;immune response;immune system process;metabolic process;positive regulation of biological process;positive regulation of catabolic process;positive regulation of cellular catabolic process;positive regulation of cellular metabolic process;positive regulation of cellular process;positive regulation of macromolecule metabolic proc…	binding;catalytic activity;GTP binding;GTPase activity;guanyl nucleotide binding;guanyl ribonucleotide binding;hydrolase activity;hydrolase activity, acting on acid anhydrides;hydrolase activity, acting on acid anhydrides, in phosphorus-containing anhydrides;nucleoside-triphosphatase activity;nucleotide binding;purine nucleotide binding;purine ribonucleoside triphosphate binding;purine ribonucleo…	cell part;cytoplasmic exosome (RNase complex);cytoplasmic part;cytosol;exosome (RNase complex);intracellular part;macromolecular complex;membrane;protein complex			0.100142	0.957027	-0.139536	-0.27901	O08582	O08582	GTPB1_MOUSE	Gtpbp1	GTP-binding protein 1	ENSG00000100226	ENST00000216044;ENST00000418601;ENST00000458073;ENST00000470836;ENST00000484657;ENST00000484971;ENST00000487538;ENST00000488787;ENST00000489527	ENSP00000216044;ENSP00000388147;ENSP00000397891;ENSP00000437430;ENSP00000439505;ENSP00000442394;ENSP00000442628;ENSP00000442881;ENSP00000445610
1.77607	0.436705	2.03101	2.1378	0.751323	2.00529	1.72912	1.09485	2.11853		Cleavage of Growing Transcript in the Termination Region;mRNA 3'-end processing;mRNA Splicing - Major Pathway;Transport of Mature mRNA derived from an Intron-Containing Transcript;Transport of Mature mRNA Derived from an Intronless Transcript;Transport of the SLBP Dependant Mature mRNA;Transport of the SLBP independent Mature mRNA		biological regulation;biosynthetic process;cell differentiation;cellular biosynthetic process;cellular developmental process;cellular macromolecule biosynthetic process;cellular macromolecule metabolic process;cellular metabolic process;cellular nitrogen compound metabolic process;cellular process;cellular response to stimulus;cellular response to stress;developmental process;DNA metabolic proces…	binding;nucleic acid binding;nucleotide binding	catalytic step 2 spliceosome;cell part;cytoplasmic part;cytosol;extracellular membrane-bounded organelle;extracellular organelle;extracellular region part;extracellular vesicular exosome;intracellular membrane-bounded organelle;intracellular organelle;intracellular organelle part;intracellular part;macromolecular complex;membrane;membrane-bounded organelle;membrane-bounded vesicle;nuclear body;nu…			0.00990631	0.995316	-0.0160308	-0.0300749	O08583	O08583	THOC4_MOUSE	Alyref	THO complex subunit 4	ENSG00000183684	ENST00000331204;ENST00000505490	ENSP00000331817;ENSP00000421592
2.5528	1.72868	3.02903	2.57697	1.71348	2.40111	2.36226	2.2797	2.39328	HALLMARK_PROTEIN_SECRETION	Cargo recognition for clathrin-mediated endocytosis;Clathrin-mediated endocytosis;Entry of Influenza Virion into Host Cell via Endocytosis;EPH-ephrin mediated repulsion of cells;Formation of annular gap junctions;Gap junction degradation;LDL clearance;Lysosome Vesicle Biogenesis;MHC class II antigen presentation;Recycling pathway of L1;Retrograde neurotrophin signalling;VLDLR internalisation and …	WP_EBOLA_VIRUS_INFECTION_IN_HOST;WP_FRAGILE_X_SYNDROME;WP_SYNAPTIC_VESICLE_PATHWAY	antigen processing and presentation;antigen processing and presentation of exogenous antigen;antigen processing and presentation of exogenous peptide antigen;antigen processing and presentation of exogenous peptide antigen via MHC class II;antigen processing and presentation of peptide antigen;antigen processing and presentation of peptide antigen via MHC class II;antigen processing and presentat…	binding;clathrin binding;clathrin heavy chain binding;peptide binding;protein binding;structural molecule activity	cell part;clathrin coat;clathrin coat of coated pit;clathrin coat of trans-Golgi network vesicle;clathrin coated vesicle membrane;clathrin complex;clathrin vesicle coat;clathrin-coated endocytic vesicle membrane;coated vesicle membrane;cytoplasmic membrane-bounded vesicle;cytoplasmic part;cytoplasmic vesicle;cytoplasmic vesicle membrane;cytoplasmic vesicle part;cytosol;endocytic vesicle membrane;…			0.162094	0.922874	-0.114556	-0.431261	O08585	O08585	CLCA_MOUSE	Clta	Clathrin light chain A	ENSG00000122705	ENST00000242285;ENST00000345519;ENST00000396603;ENST00000433436;ENST00000464497;ENST00000466396;ENST00000470744;ENST00000493185;ENST00000538225;ENST00000540080	ENSP00000242284;ENSP00000242285;ENSP00000379848;ENSP00000401019;ENSP00000417698;ENSP00000419158;ENSP00000419746;ENSP00000437508;ENSP00000442869;ENSP00000474266
0.326003	0.1891	0.460903	0.6651	0.369582	0.842349	1.3781	1.56921	1.52047	HALLMARK_APICAL_JUNCTION;HALLMARK_PI3K_AKT_MTOR_SIGNALING;HALLMARK_UV_RESPONSE_DN	Downstream TCR signaling;Negative regulation of the PI3K/AKT network;Ovarian tumor domain proteases;PTEN Loss of Function in Cancer;Regulation of PTEN localization;Regulation of PTEN mRNA translation;Regulation of PTEN stability and activity;Synthesis of IP3 and IP4 in the cytosol;Synthesis of PIPs at the plasma membrane;TP53 Regulates Metabolic Genes;Ub-specific processing proteases	WP_16P112_PROXIMAL_DELETION_SYNDROME;WP_ANDROGEN_RECEPTOR_SIGNALING_PATHWAY;WP_BREAST_CANCER_PATHWAY;WP_CCL18_SIGNALING_PATHWAY;WP_CIRCADIAN_RHYTHM_GENES;WP_CLEAR_CELL_RENAL_CELL_CARCINOMA_PATHWAYS;WP_COPPER_HOMEOSTASIS;WP_DNA_DAMAGE_RESPONSE_ONLY_ATM_DEPENDENT;WP_EGFEGFR_SIGNALING_PATHWAY;WP_EGFR_TYROSINE_KINASE_INHIBITOR_RESISTANCE;WP_EMBRYONIC_STEM_CELL_PLURIPOTENCY_PATHWAYS;WP_ENDOMETRIAL_CAN…	activation of anaphase-promoting complex activity;activation of immune response;activation of mitotic anaphase-promoting complex activity;aging;anatomical structure development;anatomical structure formation involved in morphogenesis;anatomical structure morphogenesis;angiogenesis;antigen receptor-mediated signaling pathway;apoptosis;axonogenesis;behavior;behavioral interaction between organisms;…	anaphase-promoting complex binding;binding;catalytic activity;cation binding;enzyme binding;hydrolase activity;hydrolase activity, acting on ester bonds;inositol or phosphatidylinositol phosphatase activity;inositol phosphate phosphatase activity;inositol tetrakisphosphate phosphatase activity;inositol-1,3,4,5-tetrakisphosphate 3-phosphatase activity;ion binding;lipid binding;lipid phosphatase ac…	cell part;cell projection;cell projection part;cytoplasm;cytoplasmic part;cytosol;dendritic spine;extracellular region;internal side of plasma membrane;intracellular membrane-bounded organelle;intracellular organelle;intracellular organelle part;intracellular part;membrane;membrane part;membrane-bounded organelle;mitochondrion;myelin sheath adaxonal region;neuron projection;neuron spine;nuclear b…			2.35238	0.0926316	-0.863583	-5.78282	O08586	O08586	PTEN_MOUSE	Pten	Phosphatidylinositol 3,4,5-trisphosphate 3-phosphatase and dual-specificity protein phosphatase PTEN	ENSG00000171862	ENST00000371953;ENST00000472832;ENST00000610634	ENSP00000361021;ENSP00000477517;ENSP00000483066
3.04116	2.54358	3.31454	3.05839	2.54132	3.33136	2.74212	2.96748	3.15197	HALLMARK_PANCREAS_BETA_CELLS	Neurexins and neuroligins;Regulation of insulin secretion	WP_DRAVET_SYNDROME;WP_EGFEGFR_SIGNALING_PATHWAY;WP_INSULIN_SIGNALING;WP_RETT_SYNDROME_CAUSING_GENES;WP_SYNAPTIC_VESICLE_PATHWAY	axon target recognition;biological adhesion;biological regulation;cell adhesion;cell communication;cell-cell adhesion;cell-cell signaling;cellular component organization;cellular component organization at cellular level;cellular component organization or biogenesis;cellular component organization or biogenesis at cellular level;cellular localization;cellular macromolecule localization;cellular me…	binding;identical protein binding;protein binding;SNARE binding;syntaxin binding;syntaxin-1 binding	cell part;cytoplasm;cytoplasmic membrane-bounded vesicle;cytoplasmic part;cytoplasmic vesicle;cytosol;extracellular membrane-bounded organelle;extracellular organelle;extracellular region part;extracellular vesicular exosome;intracellular membrane-bounded organelle;intracellular organelle;intracellular organelle part;intracellular part;macromolecular complex;membrane;membrane-bounded organelle;me…			0.0299585	0.986352	0.0231652	0.0890219	O08599	O08599	STXB1_MOUSE	Stxbp1	Syntaxin-binding protein 1	ENSG00000136854	ENST00000373299;ENST00000373302;ENST00000494254;ENST00000496504;ENST00000625363;ENST00000626333;ENST00000626539;ENST00000627871;ENST00000630492	ENSP00000362396;ENSP00000362399;ENSP00000485361;ENSP00000485397;ENSP00000485680;ENSP00000485895;ENSP00000486814;ENSP00000486944;ENSP00000487211
-0.0618715	-0.569619	-0.387003	-1.50845	-2.2153	-1.16144	-1.63118	-0.536935	-1.57969			WP_ACUTE_VIRAL_MYOCARDITIS;WP_APOPTOSIS_MODULATION_AND_SIGNALING;WP_NANOMATERIAL_INDUCED_APOPTOSIS	biological regulation;catabolic process;cellular catabolic process;cellular macromolecule catabolic process;cellular macromolecule metabolic process;cellular metabolic process;cellular nitrogen compound metabolic process;cellular process;chordate embryonic development;developmental process;DNA catabolic process;DNA catabolic process, endonucleolytic;DNA fragmentation involved in apoptotic nuclear…	binding;catalytic activity;cation binding;endonuclease activity;hydrolase activity;hydrolase activity, acting on ester bonds;ion binding;metal ion binding;nuclease activity;nucleic acid binding	cell part;cytoplasmic part;intracellular membrane-bounded organelle;intracellular organelle;intracellular part;membrane-bounded organelle;mitochondrion;organelle			0.330435	0.820742	-0.379125	-0.802438	O08600	O08600	NUCG_MOUSE	Endog	Endonuclease G, mitochondrial	ENSG00000167136	ENST00000372642	ENSP00000361725
1.33049	1.4616	1.38688	1.13651	0.838889	1.28501	1.25399	1.30929	0.835293			WP_ANGIOPOIETINLIKE_PROTEIN_8_REGULATORY_PATHWAY;WP_DNA_DAMAGE_RESPONSE_ONLY_ATM_DEPENDENT;WP_EGFEGFR_SIGNALING_PATHWAY;WP_G13_SIGNALING_PATHWAY;WP_HOSTPATHOGEN_INTERACTION_OF_HUMAN_CORONAVIRUSES_MAPK_SIGNALING;WP_INSULIN_SIGNALING;WP_MALIGNANT_PLEURAL_MESOTHELIOMA;WP_MAP3K1_ROLE_IN_PROMOTING_AND_BLOCKING_GONADAL_DETERMINATION;WP_MAPK_SIGNALING_PATHWAY	activation of MAPK activity;activation of MAPKK activity;activation of protein kinase activity;anatomical structure development;biological regulation;cell differentiation;cellular developmental process;cellular macromolecule metabolic process;cellular metabolic process;cellular process;cellular protein metabolic process;cellular response to stimulus;chorionic trophoblast cell differentiation;deve…	adenyl nucleotide binding;adenyl ribonucleotide binding;ATP binding;binding;catalytic activity;cation binding;ion binding;kinase activity;MAP kinase kinase activity;MAP kinase kinase kinase activity;metal ion binding;molecular transducer activity;nucleotide binding;phosphotransferase activity, alcohol group as acceptor;protein kinase activity;protein serine/threonine kinase activity;protein serin…	cell part;cytoplasm;cytoplasmic part;intracellular part;perinuclear region of cytoplasm			0.0818008	0.96698	-0.046055	-0.231451	O08648	O08648	M3K4_MOUSE	Map3k4	Mitogen-activated protein kinase kinase kinase 4	ENSG00000085511	ENST00000348824;ENST00000366919;ENST00000366920;ENST00000392142;ENST00000448119;ENST00000490904;ENST00000542952;ENST00000544041	ENSP00000297332;ENSP00000355886;ENSP00000355887;ENSP00000375986;ENSP00000390508;ENSP00000439377;ENSP00000445018;ENSP00000446303
1.28887	0.88462	1.66637	1.59086	0.638245	1.52144	1.30254	1.29604	1.43377		Inactivation, recovery and regulation of the phototransduction cascade		biological regulation;cell surface receptor linked signaling pathway;cellular macromolecule metabolic process;cellular metabolic process;cellular process;cellular protein metabolic process;cellular response to stimulus;detection of abiotic stimulus;detection of external stimulus;detection of light stimulus;detection of stimulus;detection of visible light;G-protein coupled receptor protein signali…	aminopeptidase activity;binding;catalytic activity;cation binding;exopeptidase activity;hydrolase activity;ion binding;metal ion binding;metalloaminopeptidase activity;metalloexopeptidase activity;metallopeptidase activity;peptidase activity;peptidase activity, acting on L-amino acid peptides	cell part;cytoplasm;cytoplasmic part;cytosol;intracellular part;membrane;plasma membrane			0.109629	0.954615	-0.0939329	-0.303117	O08663	O08663	MAP2_MOUSE	Metap2	Methionine aminopeptidase 2	ENSG00000111142	ENST00000261220;ENST00000323666;ENST00000535095;ENST00000546753;ENST00000549502;ENST00000549808;ENST00000550777;ENST00000551840;ENST00000553151	ENSP00000261220;ENSP00000325312;ENSP00000446052;ENSP00000447661;ENSP00000448169;ENSP00000448370;ENSP00000448614;ENSP00000449004;ENSP00000450063
-0.979316	0.618941	-0.259999	1.15815	1.25698	1.44501	0.346166	0.306036	-0.0294008	HALLMARK_COAGULATION;HALLMARK_GLYCOLYSIS	Degradation of the extracellular matrix	WP_INTEGRINMEDIATED_CELL_ADHESION	biological regulation;cellular process;cellular response to stimulus;macromolecule metabolic process;metabolic process;primary metabolic process;protein metabolic process;proteolysis;regulation of biological process;regulation of cellular process;response to stimulus;signal transduction	calcium-dependent cysteine-type endopeptidase activity;catalytic activity;cysteine-type endopeptidase activity;cysteine-type peptidase activity;endopeptidase activity;hydrolase activity;peptidase activity;peptidase activity, acting on L-amino acid peptides	adherens junction;anchoring junction;cell junction;cell part;cell surface;cell-substrate adherens junction;cell-substrate junction;cytoplasm;extracellular membrane-bounded organelle;extracellular organelle;extracellular region part;extracellular vesicular exosome;focal adhesion;intracellular;intracellular part;membrane-bounded organelle;membrane-bounded vesicle;organelle;vesicle			2.75027	0.0619111	1.07911	7.40176	O08688	O08688	CAN5_MOUSE	Capn5	Calpain-5	ENSG00000149260	ENST00000278559;ENST00000456580;ENST00000527066;ENST00000529629;ENST00000531028;ENST00000615896	ENSP00000278559;ENSP00000409996;ENSP00000432332;ENSP00000435894;ENSP00000467244;ENSP00000483282
-0.830977	-0.666289	-1.95407	-3.60466	-2.82215	-4.19533	-3.36958	-3.73374	-3.12206	HALLMARK_XENOBIOTIC_METABOLISM	Urea cycle	WP_AMINO_ACID_METABOLISM;WP_UREA_CYCLE_AND_METABOLISM_OF_AMINO_GROUPS	amide biosynthetic process;amine metabolic process;anatomical structure development;arginine metabolic process;biosynthetic process;carboxylic acid metabolic process;cellular amide metabolic process;cellular amine metabolic process;cellular amino acid metabolic process;cellular biosynthetic process;cellular ketone metabolic process;cellular metabolic process;cellular nitrogen compound biosyntheti…	arginase activity;binding;catalytic activity;cation binding;hydrolase activity;hydrolase activity, acting on carbon-nitrogen (but not peptide) bonds;hydrolase activity, acting on carbon-nitrogen (but not peptide) bonds, in linear amidines;ion binding;metal ion binding	cell part;cytoplasmic part;intracellular membrane-bounded organelle;intracellular organelle;intracellular organelle lumen;intracellular organelle part;intracellular part;membrane-bounded organelle;membrane-enclosed lumen;mitochondrial matrix;mitochondrial part;mitochondrion;organelle;organelle lumen;organelle part			NaN	1	0	NaN	O08691	O08691	ARGI2_MOUSE	Arg2	Arginase-2, mitochondrial	ENSG00000081181	ENST00000261783	ENSP00000261783
2.56738	2.29052	1.82093	2.21761	1.50971	1.73042	2.23713	1.83071	1.76986	HALLMARK_FATTY_ACID_METABOLISM;HALLMARK_REACTIVE_OXIGEN_SPECIES_PATHWAY	Detoxification of Reactive Oxygen Species;Neutrophil degranulation	WP_NRF2_PATHWAY;WP_NUCLEAR_RECEPTORS_METAPATHWAY;WP_VEGFAVEGFR2_SIGNALING	catabolic process;cellular catabolic process;cellular lipid catabolic process;cellular lipid metabolic process;cellular metabolic process;cellular process;cellular response to chemical stimulus;cellular response to hydrogen peroxide;cellular response to oxidative stress;cellular response to reactive oxygen species;cellular response to stimulus;cellular response to stress;hydrogen peroxide catabol…	antioxidant activity;binding;carboxylic ester hydrolase activity;catalytic activity;enzyme binding;glutathione peroxidase activity;hydrolase activity;hydrolase activity, acting on ester bonds;lipase activity;oxidoreductase activity;oxidoreductase activity, acting on paired donors, with incorporation or reduction of molecular oxygen;oxidoreductase activity, acting on peroxide as acceptor;peroxidas…	cell part;cytoplasm;cytoplasmic membrane-bounded vesicle;cytoplasmic part;cytoplasmic vesicle;cytosol;extracellular membrane-bounded organelle;extracellular organelle;extracellular region part;extracellular space;extracellular vesicular exosome;intracellular membrane-bounded organelle;intracellular organelle;intracellular part;lysosome;lytic vacuole;membrane;membrane-bounded organelle;membrane-bo…			0.18977	0.903986	-0.126661	-0.495869	O08709	O08709	PRDX6_MOUSE	Prdx6	Peroxiredoxin-6	ENSG00000117592	ENST00000340385	ENSP00000342026
-2.07996	-2.61714	-1.76149	-1.65471	-1.63771	-2.37098	-2.01447	-1.61609	-1.38054	HALLMARK_ESTROGEN_RESPONSE_EARLY	Factors involved in megakaryocyte development and platelet production;Mitochondrial calcium ion transport	WP_G_PROTEIN_SIGNALING_PATHWAYS	biological regulation;blood coagulation;coagulation;hemostasis;multicellular organismal process;regulation of biological quality;regulation of body fluid levels	binding;nucleic acid binding;RNA binding	cell part;cytoplasmic part;cytosol;integral to membrane;intracellular membrane-bounded organelle;intracellular organelle;intracellular organelle part;intracellular part;intrinsic to membrane;membrane;membrane part;membrane-bounded organelle;mitochondrial membrane;mitochondrial outer membrane;mitochondrial part;mitochondrion;organelle;organelle membrane;organelle outer membrane;organelle part;oute…			0.288681	0.848574	-0.21743	-0.71446	O08715	O08715	AKAP1_MOUSE	Akap1	A-kinase anchor protein 1, mitochondrial	ENSG00000121057	ENST00000314126;ENST00000337714;ENST00000481416;ENST00000539273;ENST00000571629;ENST00000572156;ENST00000572557;ENST00000572560;ENST00000572814;ENST00000573085;ENST00000573326;ENST00000574683;ENST00000575032;ENST00000575322;ENST00000576295;ENST00000576591;ENST00000621116	ENSP00000314075;ENSP00000337736;ENSP00000433212;ENSP00000443139;ENSP00000458164;ENSP00000458370;ENSP00000458378;ENSP00000459521;ENSP00000459808;ENSP00000459895;ENSP00000459968;ENSP00000460209;ENSP00000460514;ENSP00000460557;ENSP00000460762;ENSP00000461854;ENSP00000478212
1.0769	0.816213	0.975441	1.21988	0.218062	1.12143	1.24138	1.12326	1.78065	HALLMARK_HYPOXIA	Neutrophil degranulation;Purine salvage		ADP metabolic process;AMP catabolic process;AMP metabolic process;ATP metabolic process;biological regulation;biosynthetic process;catabolic process;cellular aromatic compound metabolic process;cellular biosynthetic process;cellular catabolic process;cellular metabolic compound salvage;cellular metabolic process;cellular nitrogen compound biosynthetic process;cellular nitrogen compound catabolic …	AMP deaminase activity;binding;catalytic activity;cation binding;deaminase activity;hydrolase activity;hydrolase activity, acting on carbon-nitrogen (but not peptide) bonds;hydrolase activity, acting on carbon-nitrogen (but not peptide) bonds, in cyclic amidines;ion binding;metal ion binding	cell part;cytoplasmic part;cytosol;intracellular part			0.630621	0.590388	-0.528642	-1.40005	O08739	O08739	AMPD3_MOUSE	Ampd3	AMP deaminase 3	ENSG00000133805	ENST00000396553;ENST00000396554;ENST00000444303;ENST00000524866;ENST00000528723;ENST00000529507;ENST00000529744;ENST00000529834;ENST00000532250;ENST00000533116;ENST00000534047	ENSP00000379801;ENSP00000379802;ENSP00000396000;ENSP00000431648;ENSP00000432707;ENSP00000433284;ENSP00000433351;ENSP00000433937;ENSP00000434608;ENSP00000435382;ENSP00000436987
4.4708	5.13908	4.28857	3.80049	3.94479	4.04563	3.70966	3.21693	3.37232	HALLMARK_ADIPOGENESIS;HALLMARK_FATTY_ACID_METABOLISM;HALLMARK_GLYCOLYSIS;HALLMARK_OXIDATIVE_PHOSPHORYLATION	Branched-chain amino acid catabolism;Citric acid cycle (TCA cycle);Glycine degradation;Glyoxylate metabolism and glycine degradation;Lysine catabolism;Pyruvate metabolism;Regulation of pyruvate dehydrogenase (PDH) complex;Signaling by Retinoic Acid	WP_7Q1123_COPY_NUMBER_VARIATION_SYNDROME;WP_AMINO_ACID_METABOLISM;WP_FATTY_ACID_BETAOXIDATION;WP_GLYCOLYSIS_AND_GLUCONEOGENESIS;WP_LEUCINE_ISOLEUCINE_AND_VALINE_METABOLISM;WP_METABOLIC_REPROGRAMMING_IN_PANCREATIC_CANCER;WP_NEUROINFLAMMATION_AND_GLUTAMATERGIC_SIGNALING;WP_TCA_CYCLE_AKA_KREBS_OR_CITRIC_ACID_CYCLE;WP_TCA_CYCLE_AND_DEFICIENCY_OF_PYRUVATE_DEHYDROGENASE_COMPLEX_PDHC;WP_TRYPTOPHAN_METAB…	acetyl-CoA catabolic process;acetyl-CoA metabolic process;amine catabolic process;amine metabolic process;anatomical structure morphogenesis;aspartate family amino acid catabolic process;aspartate family amino acid metabolic process;biological regulation;branched chain family amino acid catabolic process;branched chain family amino acid metabolic process;carboxylic acid catabolic process;carboxyl…	binding;catalytic activity;coenzyme binding;cofactor binding;dihydrolipoyl dehydrogenase activity;flavin adenine dinucleotide binding;oxidoreductase activity;oxidoreductase activity, acting on a sulfur group of donors;oxidoreductase activity, acting on a sulfur group of donors, NAD or NADP as acceptor;oxidoreductase activity, acting on NADH or NADPH	acrosomal matrix;cell part;cell projection;cilium;cytoplasmic part;cytoplasmic vesicle part;intracellular membrane-bounded organelle;intracellular organelle;intracellular organelle lumen;intracellular organelle part;intracellular part;membrane-bounded organelle;membrane-enclosed lumen;mitochondrial matrix;mitochondrial part;mitochondrion;nuclear part;nucleoplasm;organelle;organelle lumen;organell…			1.42915	0.243273	0.497332	3.07183	O08749	O08749	DLDH_MOUSE	Dld	Dihydrolipoyl dehydrogenase, mitochondrial	ENSG00000091140	ENST00000205402;ENST00000415325;ENST00000417551;ENST00000437604;ENST00000440410;ENST00000450038;ENST00000451081	ENSP00000205402;ENSP00000387542;ENSP00000388077;ENSP00000390667;ENSP00000402593;ENSP00000409590;ENSP00000417016
3.31778	4.18877	2.53119	1.92787	2.53867	2.19108	2.67579	1.9897	1.83029	HALLMARK_FATTY_ACID_METABOLISM;HALLMARK_OXIDATIVE_PHOSPHORYLATION	Branched-chain amino acid catabolism;rRNA processing in the mitochondrion;tRNA modification in the mitochondrion;tRNA processing in the mitochondrion	WP_ALZHEIMERS_DISEASE;WP_ALZHEIMERS_DISEASE_AND_MIRNA_EFFECTS;WP_ESTROGEN_METABOLISM_WP5276;WP_LEUCINE_ISOLEUCINE_AND_VALINE_METABOLISM;WP_MITOCHONDRIAL_BETAOXIDATION;WP_VALPROIC_ACID_PATHWAY	amine catabolic process;amine metabolic process;branched chain family amino acid catabolic process;branched chain family amino acid metabolic process;carboxylic acid catabolic process;carboxylic acid metabolic process;catabolic process;cellular amine metabolic process;cellular amino acid catabolic process;cellular amino acid metabolic process;cellular catabolic process;cellular ketone metabolic p…	3-hydroxy-2-methylbutyryl-CoA dehydrogenase activity;3-hydroxyacyl-CoA dehydrogenase activity;catalytic activity;cholate 7-alpha-dehydrogenase activity;oxidoreductase activity;oxidoreductase activity, acting on CH-OH group of donors;oxidoreductase activity, acting on the CH-OH group of donors, NAD or NADP as acceptor;steroid dehydrogenase activity;steroid dehydrogenase activity, acting on the CH-…	cell part;cytoplasm;cytoplasmic part;endoplasmic reticulum;intracellular membrane-bounded organelle;intracellular organelle;intracellular organelle lumen;intracellular organelle part;intracellular part;membrane;membrane-bounded organelle;membrane-enclosed lumen;mitochondrial inner membrane;mitochondrial matrix;mitochondrial membrane;mitochondrial part;mitochondrion;organelle;organelle inner membr…			0.0595296	0.974232	0.0539492	0.171839	O08756	O08756	HCD2_MOUSE	Hsd17b10	3-hydroxyacyl-CoA dehydrogenase type-2	ENSG00000072506	ENST00000168216;ENST00000375298;ENST00000375304	ENSP00000168216;ENSP00000364447;ENSP00000364453
0.541339	0.502949	0.917098	0.81874	0.0436783	0.860301	0.972861	0.675455	1.5539		Antigen processing: Ubiquitination & Proteasome degradation	WP_ANDROGEN_RECEPTOR_SIGNALING_PATHWAY;WP_CIRCADIAN_RHYTHM_GENES;WP_MECP2_AND_ASSOCIATED_RETT_SYNDROME;WP_PRADERWILLI_AND_ANGELMAN_SYNDROME;WP_SYNAPTIC_SIGNALING_PATHWAYS_ASSOCIATED_WITH_AUTISM_SPECTRUM_DISORDER	anatomical structure development;androgen receptor signaling pathway;biological regulation;brain development;catabolic process;cellular catabolic process;cellular component organization;cellular component organization or biogenesis;cellular macromolecule catabolic process;cellular macromolecule metabolic process;cellular membrane organization;cellular metabolic process;cellular process;cellular p…	acid-amino acid ligase activity;binding;catalytic activity;cation binding;ion binding;ligase activity;ligase activity, forming carbon-nitrogen bonds;metal ion binding;protein binding transcription factor activity;small conjugating protein ligase activity;transcription coactivator activity;transcription cofactor activity;transcription factor binding transcription factor activity;ubiquitin-protein …	cell part;cytoplasm;cytoplasmic part;cytosol;intracellular membrane-bounded organelle;intracellular organelle;intracellular part;macromolecular complex;membrane-bounded organelle;nucleus;organelle;proteasome complex;protein complex			0.595759	0.613682	-0.493166	-1.33211	O08759	O08759	UBE3A_MOUSE	Ube3a	Ubiquitin-protein ligase E3A	ENSG00000114062	ENST00000232165;ENST00000397954;ENST00000428984;ENST00000438097;ENST00000566215;ENST00000604860;ENST00000614096;ENST00000625681;ENST00000625778;ENST00000626068;ENST00000626176;ENST00000628267;ENST00000628733;ENST00000628890;ENST00000629252;ENST00000629886;ENST00000630424;ENST00000630607;ENST00000630907	ENSP00000232165;ENSP00000381045;ENSP00000401265;ENSP00000411258;ENSP00000457771;ENSP00000473822;ENSP00000481796;ENSP00000485732;ENSP00000485958;ENSP00000486349;ENSP00000486388;ENSP00000486601;ENSP00000486900;ENSP00000487148;ENSP00000487178;ENSP00000487217;ENSP00000487534;ENSP00000487550;ENSP00000487552
2.61566	2.30166	2.84137	2.56314	1.77949	2.70589	2.46637	2.77571	2.74106	HALLMARK_UNFOLDED_PROTEIN_RESPONSE	COPI-independent Golgi-to-ER retrograde traffic;COPI-mediated anterograde transport;HSP90 chaperone cycle for steroid hormone receptors (SHR);MHC class II antigen presentation;XBP1(S) activates chaperone genes	WP_VASOPRESSINREGULATED_WATER_REABSORPTION	anatomical structure development;antigen processing and presentation;antigen processing and presentation of exogenous antigen;antigen processing and presentation of exogenous peptide antigen;antigen processing and presentation of exogenous peptide antigen via MHC class II;antigen processing and presentation of peptide antigen;antigen processing and presentation of peptide antigen via MHC class II…	catalytic activity;hydrolase activity;hydrolase activity, acting on acid anhydrides;hydrolase activity, acting on acid anhydrides, in phosphorus-containing anhydrides;motor activity;nucleoside-triphosphatase activity;pyrophosphatase activity	cell leading edge;cell part;centrosome;chromosomal part;cytoplasm;cytoplasmic part;cytoskeletal part;cytosol;dynactin complex;dynein complex;intracellular non-membrane-bounded organelle;intracellular organelle;intracellular organelle part;intracellular part;kinetochore;macromolecular complex;membrane;microtubule;microtubule associated complex;microtubule organizing center;non-membrane-bounded org…			0.439398	0.728208	-0.311541	-1.02433	O08788	O08788	DCTN1_MOUSE	Dctn1	Dynactin subunit 1	ENSG00000204843	ENST00000361874;ENST00000394003;ENST00000409240;ENST00000409438;ENST00000409567;ENST00000409868;ENST00000413111;ENST00000417090;ENST00000421392;ENST00000434055;ENST00000437375;ENST00000440727;ENST00000449655;ENST00000454119;ENST00000458655;ENST00000628224	ENSP00000354791;ENSP00000377571;ENSP00000386406;ENSP00000386843;ENSP00000387270;ENSP00000387327;ENSP00000395312;ENSP00000400059;ENSP00000402509;ENSP00000404038;ENSP00000407484;ENSP00000409363;ENSP00000413268;ENSP00000414315;ENSP00000416711;ENSP00000487279
1.20212	1.59052	1.161	0.972657	0.882276	0.785679	0.932658	0.294907	0.0327311		Advanced glycosylation endproduct receptor signaling;Calnexin/calreticulin cycle;N-glycan trimming in the ER and Calnexin/Calreticulin cycle;Post-translational protein phosphorylation;Regulation of Insulin-like Growth Factor (IGF) transport and uptake by Insulin-like Growth Factor Binding Proteins (IGFBPs)		anatomical structure development;biological regulation;carbohydrate metabolic process;cellular carbohydrate metabolic process;cellular component assembly;cellular component organization;cellular component organization or biogenesis;cellular macromolecule metabolic process;cellular metabolic process;cellular process;cellular protein metabolic process;cellular response to stimulus;chordate embryoni…	binding;calcium ion binding;cation binding;enzyme binding;ion binding;ion channel binding;kinase binding;metal ion binding;nucleic acid binding;phosphoprotein binding;protein binding;protein kinase binding;protein kinase C binding;RNA binding	cell part;cytoplasmic part;endoplasmic reticulum;endoplasmic reticulum lumen;endoplasmic reticulum part;intracellular;intracellular membrane-bounded organelle;intracellular organelle;intracellular organelle lumen;intracellular organelle part;intracellular part;membrane-bounded organelle;membrane-enclosed lumen;organelle;organelle lumen;organelle part			0.777963	0.48276	0.460105	1.68772	O08795	O08795	GLU2B_MOUSE	Prkcsh	Glucosidase 2 subunit beta	ENSG00000130175	ENST00000586486;ENST00000587327;ENST00000587509;ENST00000588269;ENST00000589126;ENST00000589838;ENST00000591462;ENST00000591946;ENST00000592741;ENST00000593101	ENSP00000464835;ENSP00000465047;ENSP00000465461;ENSP00000465489;ENSP00000465821;ENSP00000465889;ENSP00000465948;ENSP00000466012;ENSP00000466134;ENSP00000467566
-2.62039	-2.94192	-2.64965	-1.78853	-2.224	-3.99027	-1.50015	-1.97549	-1.01019		mTORC1-mediated signalling	WP_AMPACTIVATED_PROTEIN_KINASE_SIGNALING;WP_BDNFTRKB_SIGNALING;WP_TRANSLATION_FACTORS	biological regulation;biosynthetic process;cell surface receptor linked signaling pathway;cellular biosynthetic process;cellular macromolecule biosynthetic process;cellular macromolecule metabolic process;cellular metabolic process;cellular process;cellular protein metabolic process;cellular response to chemical stimulus;cellular response to endogenous stimulus;cellular response to hormone stimul…	adenyl nucleotide binding;adenyl ribonucleotide binding;ATP binding;binding;calcium ion binding;calmodulin binding;calmodulin-dependent protein kinase activity;catalytic activity;cation binding;elongation factor-2 kinase activity;ion binding;kinase activity;metal ion binding;nucleic acid binding;nucleotide binding;phosphotransferase activity, alcohol group as acceptor;protein binding;protein kina…	cell part;cytoplasm;cytoplasmic part;cytosol;intracellular part			0.737815	0.509634	-1.17232	-1.60906	O08796	O08796	EF2K_MOUSE	Eef2k	Eukaryotic elongation factor 2 kinase	ENSG00000103319	ENST00000263026;ENST00000568269	ENSP00000263026;ENSP00000456243
-1.24173	-1.19859	-1.20694	-0.941795	-1.36299	-1.69636	-1.20442	-1.53321	-1.91917			WP_GLUCOCORTICOID_RECEPTOR_PATHWAY;WP_NUCLEAR_RECEPTORS_METAPATHWAY	biological regulation;cellular process;cellular response to chemical stimulus;cellular response to endogenous stimulus;cellular response to estrogen stimulus;cellular response to hormone stimulus;cellular response to organic substance;cellular response to steroid hormone stimulus;cellular response to stimulus;immune effector process;immune response;immune system process;interaction with host;inte…	binding;caspase inhibitor activity;caspase regulator activity;cysteine-type endopeptidase inhibitor activity;endopeptidase inhibitor activity;endopeptidase regulator activity;enzyme binding;enzyme inhibitor activity;enzyme regulator activity;peptidase inhibitor activity;peptidase regulator activity;protease binding;protein binding;serine-type endopeptidase inhibitor activity	cell part;cytoplasm;cytoplasmic part;cytosol;extracellular membrane-bounded organelle;extracellular organelle;extracellular region part;extracellular space;extracellular vesicular exosome;intracellular;intracellular membrane-bounded organelle;intracellular organelle;intracellular part;membrane;membrane-bounded organelle;membrane-bounded vesicle;nucleus;organelle;vesicle			0.294667	0.842451	0.218553	0.727204	O08797	Q8VHQ1;O08797;Q80UK5;Q8BMT0;O08806;F6V5V4	O08797_MOUSE	Serpinb9	SPI6	ENSG00000170542	ENST00000380698	ENSP00000370074
-3.04312	-2.98799	-1.82156	-0.99542	-3.35294	-1.36976	-2.68644	-2.83772	-2.79932	HALLMARK_TNFA_SIGNALING_VIA_NFKB	Dissolution of Fibrin Clot		biological regulation;negative regulation of catalytic activity;negative regulation of endopeptidase activity;negative regulation of hydrolase activity;negative regulation of molecular function;negative regulation of peptidase activity;regulation of biological process;regulation of catalytic activity;regulation of endopeptidase activity;regulation of hydrolase activity;regulation of metabolic pro…	endopeptidase inhibitor activity;endopeptidase regulator activity;enzyme inhibitor activity;enzyme regulator activity;peptidase inhibitor activity;peptidase regulator activity;serine-type endopeptidase inhibitor activity	cell part;cytoplasmic part;cytosol;extracellular membrane-bounded organelle;extracellular organelle;extracellular region part;extracellular space;extracellular vesicular exosome;intracellular part;membrane-bounded organelle;membrane-bounded vesicle;organelle;vesicle			0.520547	0.668349	0.868456	1.18499	O08800	O08800	SPB8_MOUSE	Serpinb8	Serpin B8	ENSG00000166401	ENST00000295211;ENST00000353706;ENST00000397985;ENST00000397988;ENST00000441827;ENST00000448851;ENST00000493661;ENST00000542677	ENSP00000295211;ENSP00000331368;ENSP00000381072;ENSP00000381075;ENSP00000393456;ENSP00000414580;ENSP00000438328;ENSP00000478199
[truncated: 5,670 more rows]
