# Supplementary material for: Deep visual proteomics uncovers nociceptor diversity and pain targets
Source: Nat Commun. 2026 Apr 11;17:3437. doi: 10.1038/s41467-026-71418-8 (PMC13076600; doi:10.1038/s41467-026-71418-8)
Supplement: Supplementary file 11 — Source Data [file 41467_2026_71418_MOESM11_ESM.zip › SourceData_updated names/Fig2bcef/FIG2c/logFCplot_CC_input.csv]

CellCultureC_difference	Genes
0.0577029	5031410I06Rik;Gm10220;Gm21663;Gm21698;Gm7347
-0.0606348	Ighv8-8
-0.292767	Ncbp2as2
0.386008	Ttc13
0.413971	Coq10a
0.161032	Ighg3
-0.573674	Kif13b
-0.135966	Trappc8
0.424243	Gm55359
0	Nt5dc2
-0.313306	Gm56451
1.50898	Vmn2r58;Vmn2r60;Vmn2r61;Vmn2r90
-0.407293	Ptar1
-0.454767	Neb
-0.0684702	Rapgef1
0.0270429	Ahnak2
0.377218	H1f10
0.0466676	Slc9a6
-0.332634	Cul4b
-0.439668	Zmynd8
-0.119983	Dhx8
-0.823431	Arfgef2
-0.00806379	Tanc2
-0.385194	Gpatch8
0.172647	Cdc27
0.405632	Cdr2l
0.113249	Osbpl7
-0.426077	Itgb4
0.87813	Camta1
-0.278434	Ptprf
-1.13401	Zfyve9
-0.207671	Tmem201
0.0165194	Osbpl9
-0.575638	Szt2
-0.0523915	Bltp1
0.278378	Sh3pxd2b
-0.524523	Arhgap27
-0.292728	Med14
-0.214028	Dhx35
-0.0577925	Pusl1
-0.411567	Ddi2
-1.00176	Dock11
0.0817765	Frmpd4
1.30734	Map7d2
2.22531	Ryr3
-1.00473	Ckap5
-0.0569053	Ambra1
-0.0461974	Camsap1
-1.49439	Ano3
-0.0229789	Virma
-0.559663	Man1b1
-0.4877	Fubp3
-0.369186	Pnpla7
0.19754	Map7d1
0.29211	Dpy19l4
0.171645	Focad
0.888412	Rap1gap
0.203405	Shroom2
-0.0855823	Ubr4
-0.0432669	Zfp442;Zfp937
-0.223423	Fmnl2
0	Scn1a
0.114278	Ndufaf5
-0.277906	Rtf1
-0.697539	Skt
-0.139663	Ppig
-0.521898	Ppip5k1
0.790982	Slc25a25
-0.0987446	Upf2
-0.920525	Fam171a1
-0.105843	Pfkfb3
0.257176	Slc43a3
-0.227368	Rabgap1
-0.461464	Arhgef10l
-0.903517	Gpr155
-1.83704	Mocs3
-0.0111464	Las1l
-2.61241	Pwwp4a;Pwwp4c;Pwwp4d
-0.513096	Arid1a
0.166111	Kalrn
0	Pcdh7
-0.311272	Bltp3b
-0.536215	Trmt1l
-0.417999	Fbxl16
-0.00768932	Lcmt1
0.0384301	Rsrc2
-1.05058	Ralgapa2
0.301636	Ttc38
0.113611	Ttll7
0.275378	Mtr
-0.170229	Exoc6b
0.218545	Mipep
0.330365	Armt1
-0.303947	Rabgap1l
-0.424378	Ankrd50
0.360147	Herc3
-0.448764	Dennd4c
0.400406	Kcnb2
-0.434812	Arhgap31
-0.923778	Dpy19l1
0.00664981	Itih4
-0.59405	Sh2d4b
-0.397364	Aldoart2
-0.102989	Hbb-bs
0.170118	Sec14l1
1.68853	Ptprs
-0.170279	Cisd3
0.283273	Vps13d
-1.5485	Arhgap36
0.286486	Pex10
-0.290169	Eif2b3
2.19558	Phactr2
-0.0402996	Kif16b
0.00863059	Uprt
-0.548588	Tomm5
1.14266	Frrs1l
0.0758882	Nfx1
0.480233	Usp24
0.0503078	Scn7a
0.94928	Otud3
-0.138213	Tmem245
-0.134171	Thoc2
-1.23629	Dlgap4
0.0400586	Triqk
-0.484728	Bltp3a
3.32703	Plekhd1
-0.0576199	Cad
0.193882	Arhgap42
-1.04454	Phf3
-0.173715	Ythdc2
-0.172848	Otud4
0.0801343	Gnai1
-1.0141	Apba1
0.0211234	Otud7b
0	Abcc8
-0.0567854	Trappc11
-0.929113	Polr3a
-0.15737	Ppfia1
-1.11455	Ankrd44
0.153455	Scaper
-0.312699	Plxnb2
1.0611	Ogdhl
1.66431	Dock5
0.0669897	Rbm25
-0.33842	Xpnpep3
0.263253	2310061I04Rik
0.142894	Amn1
0.123497	Ppfia4
-0.347858	Clip3
-0.2206	Nup205
0.0350238	Pdzd8
-0.454128	Osbpl8
1.34726	Cttnbp2
0.929702	Tmem229a
-0.73107	Dnaaf5
-0.097412	Tmf1
0.641046	Nxpe3
0.925526	Arxes1;Arxes2
-0.863367	Mfap1a;Mfap1b
-0.208587	H2ac11;H2ac12;H2ac13;H2ac15;H2ac25;H2ac4;H2ac6;H2ac7;H2ac8;Hist1h2af;Hist1h2an;Hist1h2ao;Hist1h2ap
-0.467081	KRT86
-0.727888
-0.746962	KRT14
-0.340994	KRT6A
0.0325119	ALB
-1.59176	KRT1
-0.414135	KRT8
-0.92209	KRT19
-1.88198	KRT10
-1.03017	KRT5
-1.82565	APOA1
-0.936217
0.944186	FLG
-0.672829	SERPINA1
0.248625	KRT9
-2.50779	KRT2
-0.470807	KRT17
0.0522113	TF
0.476545	LOC525947
-1.14979	FLG2
-0.115809	Krtcap2
2.27479	KRT74
-0.116105	HRNR
1.9419	Krt222
0.520502	Mtx3
1.65625	Ankrd29
-1.85158	Dgki
-0.400427	C7
-1.20738	Dgkh
0.989343	Lratd2
0.195673	Jakmip2
-0.126962	Safb
-0.584282	Pgbd5
0.249602	Ccdc6
0.200273	Tmed7
-0.289119	Ddx23
0.19558	Tmppe
-0.305192	Tpm3-rs7
0.273868	Hnrnph3
-0.151303	Pigg
0.564743	Ptrhd1
-0.536808	Ces1b
0.14531	Gls
-0.122343	Acad12
-0.459964	Dnajc13
-0.900239	Kctd17
-0.20253	Mroh1
0.0701566	Ankhd1
1.57314	Mctp1
-0.0226601	Gcn1
-0.135787	Golgb1
0.0805917	Rasal2
0.395692	Fam184a
0.83856	Col6a3
-0.265739	Dip2c
-0.221214	Zc3h7a
-0.380449	Rsf1
-0.365584	Sptbn4
-1.56754	Slc4a1ap
-0.0225428	Sbf2
-0.395536	Tstd1
0.162165	Adap1
-0.0981854	Ift140
-0.171354	Fam98c
-1.23283	Ap1ar
0.0422168	Rasa1
0.483349	Setd1a
-0.947557	Parp4
-0.225469	Fbxl18
-0.501518	Slc25a53
-0.122497	Ascc3
-0.62578	Scaf11
0.17569	Herc1
-0.71914	Tns1
-1.32878	Dnah7a
-0.00676966	Tex264
0.690952	Pdzd2
1.10283	Pira12
0.437368	Abcc4
0.135074	Kank1
0.303498	Ice1
0.0720569	Hectd4
0.00845098	Mideas
0.0495559	Akap13
1.76051	C2cd2
-0.211477	Nup153
0.0598582	Pi4ka
1.42646	Ryr2
-0.00986878	Nbas
0.159288	Apob
-0.113791	Arid1b
-0.0690939	Wdfy1
2.16202	Acacb
0.112372	Trip11
-0.0610023	Rnf213
-1.46273	Dsp
-0.197788	Nolc1
-0.694923	Ythdc1
-0.232726	Zfr2
-1.37937	Ahnak
-0.845952	Myo1e
-0.564004	Plekha5
-0.422035	Bod1l
-0.660984	Ttc7b
-0.157183	Utrn
-0.181073	Usp31
0.127612	Ube4a
-0.441168	Akap11
-0.663537	Zc3h13
-0.453501	Numa1
0.780253	Nrxn2
1.0315	Dnajc21
0.147531	Nfxl1
-0.232196	Fry
-0.43537	Ccdc141
0.188505	Dennd4a
-0.543204	Zbtb10
-0.193421	Rap1gds1
-0.561163	Spryd3
-0.505755	Kidins220
-0.56229	Akap6
0.0476518	R3hdm1
-0.812496	Dlg5
-0.137244	Cald1
-0.432472	Btaf1
0.208459	Sec16a
-0.545093	Raph1
0.509683	Larp1b
0.584352	Ccdc149
-0.333417	Tpr
-0.364972	Lonrf2
-0.0763694	Skic3
0.691668	Agl
-0.163968	Zc3h7b
-0.0304399	Farp1
0.467545	Usp32
-0.754943	Fryl
-0.531433	Myo10
-0.292593	Srp72
0.3562	Gucy1a2
0.612301	QNG1
0.138164	Dhx16
0.136907	Galnt9
0.101336	Sec24c
0.210321	Heatr1
0.769513	Mettl7a3
-0.407834	Arfgef1
-0.154686	Kbtbd2
0.513247	Atp2b1
-0.383343	Trip12
1.43903	Akr1b10
-0.634911	Poglut3
-0.0721466	Ank3
-0.453979	Brd1
-0.698887	Arfip1
-0.875381	Evi5l
-0.0681427	Mdn1
-0.320625	Usp35
0.27001	Hk2
0.278804	Capn2
0.572453	Cacna2d1
0.320792	Bin1
0.310141	Sec22b
-0.220826	Dpysl2
0.17228	Lgals9
-0.160864	Rundc3a
0.0354788	Emd
-1.44457	Esrra;Esrrb
0	Kcnk1
-0.139536	Gtpbp1
-0.0160308	Alyref
-0.114556	Clta
-0.863583	Pten
0.0231652	Stxbp1
-0.379125	Endog
-0.046055	Map3k4
-0.0939329	Metap2
1.07911	Capn5
0	Arg2
-0.126661	Prdx6
-0.21743	Akap1
-0.528642	Ampd3
0.497332	Dld
0.0539492	Hsd17b10
-0.493166	Ube3a
-0.311541	Dctn1
0.460105	Prkcsh
-1.17232	Eef2k
0.218553	Serpinb9
0.868456	Serpinb8
0.924288	Prdx4
0.0868033	Diaph1
-0.275685	Eftud2
-0.775015	Ercc2
-0.505794	RO60
-2.13447	Rgs4
0.217472	Pik3r2
-0.314683	Galnt1
0.803756	Faah
-0.197937	Aip
0.399435	Flot1
0.1804	Numbl
0.537783	Cyth3
-0.215116	Mras
-0.665672	Sdcbp
-0.585693	Atox1
0.182338	Degs1
-0.00149838	Pex5
0.276285	Snap23
-0.00769091	Psmb1
-0.222324	Hdac1
0.281843	Ndufb11
-0.448461	Gsto1
0.323947	Rpl21
1.10193	Gclm
-0.0857358	Amacr
-0.215038	Kif3c
-1.09229	Vps26c
0.190376	Agpat1
0.63215	Dpysl4
-0.16289	Map3k5
-0.837516	Scarb2
0.793231	Grcc10
0.113328	Phb2
0.391406	Atp5if1
-0.258174	Bet1l
0.00899235	Gosr2
0	Kcns1
0.577997	Ddt
-0.189389	Cpsf2
0.292746	Kcnh2
0.123693	Psmd4
1.32321	Kifc3
-0.306274	Ptpn9
0.158963	Exoc7
-0.193724	Dhx15
-0.0613557	Purb
-0.348017	Srsf5
-0.0431329	Kpna4
-0.310263	Kpna3
1.08411	Kpna6
-0.832098	Capn1
0.391755	Abcc1
0.557013	Anp32a
0.116946	Exoc4
0.448615	Hax1
0.380091	Pld3
0.198568	Folh1
0.579683	Dhodh
-1.00276	Fkbpl
-0.15315	Clcn6
0.821282	Ech1
-1.01025	Sema6a
0.0974654	Fkbp8
0.674627	Edil3
-0.0778368	Clk3
0.675936	Clk1;Clk4
0.576371	Cdk14
0.202604	Stx1a
-0.000217279	Rabep1
0.257005	Cd151
0.00838359	Psmd14
-0.384057	Adam10
-1.00521	Npc1
-0.0614969	Bmpr2
-0.212184	Scamp3
-0.518833	Pmm1
0.0578726	Bet1
-0.473991	Stag2
-0.687163	Anxa3
-0.181681	Ap1b1
-1.0717	Ppef1
-0.114498	C1qbp
2.43835	Mgll
1.2699	Mrps12
0.0811032	Myadm
0	Serpini1
-0.0813724	Nudc
-0.0618456	Pnn
-0.0872038	Sptlc1
-0.0190152	Ring1
-0.341683	Hnrnph1
-0.00781806	Api5
-0.0875217	Bcat2
0.112276	Timm44
-0.184804	Cops5
0.123208	Slc1a4
0.552014	Calu
-0.188065	Lsm2
-0.399431	Pik3cd
0.104033	Ctnnd2
-1.05565	Aldh1a7
-0.772304	Pitpnm1
-0.954897	Psmb10
-0.163578	Rab33b
0.810322	Gamt
0.36111	Mrpl23
-0.704793	Per1
0.649922	Sdc4
-0.0346262	Zw10
-2.36248	Cavin1
-0.182154	Ddost
0.519228	Aox1
-0.258237	Ap3d1
-0.0873618	Srpk2
-0.482384	Dapk3
0.205123	Dffa
-0.367486	Chka
0.435204	Bysl
-0.79497	Mllt10
-2.29329	Rgs7
0.126794	Csnk2a2
-0.257613	Hmgb3
-0.241587	Itgb3
-0.097214	B3galt1
-0.0619184	Reps1
0.135771	Akap2
-1.30571	Bnip2
-0.302373	Smarce1
0.117601	Dnajb6
0.495749	Prkag1
-0.277654	Banf1
-1.13963	Tnk2
0.00113742	Crym
0.187312	Get3
0.612279	Slk
2.60054	Cntnap1
0.0579295	Bnip3
-0.229383	Trappc3
0.270853	Cacna1b
-0.00491921	Pgrmc1
0.231074	Impa1
-0.460324	Entpd2
0.152347	Bckdk
-0.0541752	Copb2
0.409799	Nck2
-0.369584	Tlk2
-0.39624	Pde6d
-2.03624	Dnase1l3
-1.04696	Impact
-0.0586594	Syngr1
-0.271195	Bloc1s1
-0.166017	Prx
0.0776137	Strn
-0.127348	Nipsnap1
0.541729	Nipsnap2
-0.279736	Sap18
-0.0688904	Septin7
0.028447	Eif6
0.49637	Acot1
0.13999	Rpl35a
0.677147	Atp2a2
-0.278653	Pja1
-0.344821	Enam
-0.367785	Supt5h
-2.84922	Ldb2
0.092202	Ilk
-0.52739	Chkb
0.0776057	Psmb5
-0.474268	Rngtt
1.26189	Rdh5
0.169939	Sigmar1
-0.387996	Dhx9
0.312406	Dpm1
-0.182782	Pip5k1c
0.0464015	Stmn3
-0.163536	Pip4k2a
2.9176	Adcyap1
0.276959	Eif3d
0.411342	Atp9a
0.203356	Eef1b
-0.339513	Hmox2
0.0711857	Sgce
0.330561	Tpst1
0.1428	Atxn2
0.21586	Nmt1
0.607023	Nmt2
0.0670384	Epb41l2
0.0799041	Gpx4
-0.0638464	Emc8
-0.962525	Pdlim1
-0.173377	Ulk1
-0.333826	Gtf2h4
-0.0359461	Psma3
-0.172314	Stx7
-0.325332	Gnaz
-0.339827	Sfn
-0.650285	Osmr
-0.10652	Tmem131
0.0637803	Ugdh
-0.0672587	Vamp4
-0.486328	Ubr1
-0.0793535	Snx3
-0.0919827	Snx12
-1.14702	Clcn7
-0.311311	Hsd17b12
0.0419313	Srpk1
0.327121	Diaph2
0.245981	Smpd2
0.127083	Slc25a17
-0.0515525	Dtnb
0.216097	Cask
0.0421704	Pfdn2
0.125519	Rtn2
0.516143	Ttc3
0.617922	Col5a1
-0.578548	Cfdp1
-0.200248	Znf326
1.17777	Sorl1
0.264881	Ctnnal1
-0.786444	Myo1a
-0.349353	Wdr1
0.964407	Slc4a4
0.180625	Ikbkb
-0.194296	Vti1b
0.267444	Grpel2
-0.863989	Avil
0.402167	Mtx2
-0.765107	Klc1
-0.66166	Klc2
0.0411216	Dhcr7
-0.309216	Capns1
0.396747	Dync1i1
-0.114787	Dync1i2
-0.321046	Ap1g2
0.166467	Shoc2
-0.481668	Ikbkg
-0.386995	Ppt1
-0.0230158	Zfr
-0.260151	Cops3
-0.152397	Cops4
-0.217369	Cops6
0.822066	Slc27a3
-0.316881	Hnrnpa2b1
0.200865	Comt
0.230442	Becn1
0.364566	Parg
-0.178253	Gosr1
0.535319	Pak1
-0.0640054	Lamtor3
-0.142466	Psmc3
-1.86854	Ugcg
0.01125	Clpp
0.204804	Stk16
-0.388468	Hcn2
0.57435	Hcn1
-0.0558187	Ctbp1
0.162298	Map7
0.966637	Hsd17b7
-0.579894	Bsn
0.147056	Birc6
-0.108678	Gdap1
-0.462521	Tom1
0.468848	F5
-0.462317	Rpp30
-0.13551	Stam2
0.789942	Sc5d
0	St3gal5
-0.609309	Idh1
0.15814	Akap10
-0.140824	Arl6
-0.150351	Rbbp9
-0.220479	Ccnk
0.336434	Zfand5
-0.267094	Hdac3
-0.301711	Syn1
0.00411812	Zbtb7a
0.105248	Lin7c
0.105984	Gnpda1
0.216653	Yme1l1
-0.338643	Stx8
0.699113	Cpd
-0.472205	Abcd4
-0.220457	Tpp1
-0.277554	Sh3pxd2a
0.584653	Mkln1
0.556579	Itm2b
0.168349	Coro1a
-0.0330516	Cope
-0.285338	Rbm3
0.225585	Fhit
0.071499	Lancl1
0.828891	Dnajb5
0.280962	Vti1a
-0.160814	Mtco1
0.239765	Mtco2
-0.284212	mt-Co3
0.343989	Hprt1
1.13077	Ca2
-0.16871	C3
-0.0317346	C4b
3.50601	Thy1
-0.585168	B2m
-0.241547	H2-L
-0.00806745	H2-K1
0.191087	Hba
-0.10934	H3-3b;H3-5
0.00635767	Lamc1
-0.0583746	Lamb1
0.233449	Mtnd1
-0.0206806	mt-Nd2
0.202767	Mtnd4
0.125625	Mtnd5
0.376781	Mtatp8
-1.05401	Iap
-1.43159	Gfap
-0.255716	Cfb
0.0500102	Mbp
-0.0396743	Araf
-0.031619	Prnp
-0.37295	Aldoc
0.0636474	Aldoa
0.362823	Prkaca
-0.31425	Got1
0.200256	Got2
-0.44301	Tuba3b
-1.0002	Src
-0.669319	Jun
-1.73333	Myl1;Myl3
-0.12845	Ldha
-0.56073	C5
0.274596	Gpi
-0.463218	Ctsl
0.0582077	Me1
0.885475	Gap43
-0.135126	S100a4
-0.327226	Ttr
-0.532753	Anxa2
-0.426816	Alb
-1.90114	Serpina3k
-0.15914	Hsp90aa1
0.237771	Ercc1
0.890905	Pdia4
-0.53712	Aprt
0.696171	Hsp90b1
0.643403	Col3a1
-0.589265	S100a10
0.326451	Apoe
0.511524	Sod1
0.546388	Mdh2
-0.289622	Camk4
1.65476	Nefl
1.15813	Nefm
0.00813595	Gnai2
-0.164496	Polr2a
-0.42814	Itgb1
0.427712	P4hb
0.482406	Alpl
-0.222677	Ncl
-0.114254	Pgk1
0.0633547	Fth1
0.169446	Hmgn2
1.36249	Hoxc9
-0.21977	Sod2
-2.34045	Cdh1
0.065014	Surf1
0.0340753	Nudt10;Nudt11
0.111013	Rc3h2
0.0815606	H2az1;H2az2
-0.397157	Pde11a
0.061406	Prkg1
-2.94922	Wipf3
0.0451369	Atxn1l
-0.823897	Derpc
-0.177224	Rps27a;Uba52;Ubb;Ubc
0.717007	Pet100
0.433638	Ndufb1
-0.537836	Tmem254
-0.044559	Calm1;Calm2;Calm3
2.33331	Lynx1
-0.223126	Zftraf1
-0.362275	Anxa1
-0.424884	Eef1a1
0.0731221	Bcl2
0.0395354	Nid1
-0.43027	Alad
-0.324691	Ctsb
-0.0265346	Eif4a2
0.516053	Mapt
-2.15717	Txn
1.12755	Gstm1
-1.28245	Tcea1
-0.012774	Rras
-0.339515	Slc3a2
-0.182705	H1-0
-0.343701	Sub1
1.10804	Col1a1
-0.1964	Parp1
0.578926	Fn1
-0.110695	Gpx1
2.66654	Fabp3
-0.729874	Lamp1
-0.240292	Hsp90ab1
0.0044446	Dmd
-0.235912	L1cam
-1.10585	Camk2a
0.61421	Nudt19
-0.0467601	Tcp1
-0.251875	App
0.24472	Prkar2a
-0.73411	Pfkl
-0.18479	Calb1
0.250226	Cox5a
0.120733	Pdcd6
0.481405	Prkar1b
2.42552	Cntn1
0.306978	Rpl7a
0.0650392	Gsn
0.15481	Umps
-0.47522	Scd1
-1.64529	Ncam1
-0.481017	Gpd1
0.566209	Slc4a2
-0.065029	Dnmt1
-1.04571	S100a6
0.636045	Atp1b1
0.222419	Rpl27a
0.174328	Rps16
0.29337	Rpl7
0.00277249	Mdh1
0.33487	Rpsa
0.512799	Calr
-0.0278837	Atp1b2
0.259893	H2-Q7;H2-Q8
-0.399894	Srp54
1.76376	Hspb1
0.0756793	Psmd3
-0.417462	Lmnb1
-0.144254	Anxa6
0.0757721	Rplp0
0.422832	Map1b
-0.596068	Hmox1
-0.991649	Cpa3
0.32956	Glul
0.865579	Cdh2
0.371799	Ntrk2
-0.614945	Prph
-1.13628	Cd44
-0.548788	Sptb
0.0337456	Nme1
0.107577	Fgf2
-0.62362	H1-2
0.146972	Atp6v0a2
1.18947	Lgals1
-0.0873882	Prkce
0.176208	Fgfr1
-1.53648	Lgals3
0.681064	Ldhb
-0.143647	Srp14
0.0606936	Cnp
-0.0255561	Mmut
0.930562	Kcna1
-0.781695	Ass1
-0.34936	Sptan1
-0.131152	Hspa1l
0.631824	Ctsa
-0.0700336	Gapdh
0.0430322	Lamp2
0.0137305	Hmga1
-0.281709	Hspa2
-0.290421	Eno1
1.94332	Eno2
-0.0148276	Ptbp1
-0.141396	Ap2a1
-0.104202	Ap2a2
-0.13905	Gba1
-0.475942	Selenbp1
0.921535	Cox7c
0.512963	Hk1
0.0550141	Ppia
0.623928	Tpi1
-0.483138	Slc2a1
-0.406817	Hspa1a;Hspa1b
0.0628503	Lyz1
0.0499389	Pcna
-0.0359139	Ptpra
0.320736	Mthfd2
0.282677	Ctsd
-0.5967	Ccn1
-0.480238	Bsg
0.654172	Slc7a2
-0.166239	Rps6ka1
-0.395026	Rps6ka3
0.135506	Cfl1
0.77948	Phka1
-0.618094	Gnao1
0.0839772	Fasn
-0.318425	Lama1
-0.0283504	Gstp1
0.00583959	Ifrd1
-0.171793	F2
2.82879	Nefh
0.216197	Rpl13a
-0.125805	Serpinh1
0.120835	Cox5b
0.303909	Cox4i1
0.247814	Hspa5
-1.15842	Hexb
0.355368	Prdx3
0.132141	Vim
2.42271	Map2
-2.21575	Prkca
-0.0955806	Plg
-0.414759	Tpm3
0.161943	Ubl4a
-0.260509	Gna11
-0.912865	Gnaq
0.875858	Abcb1a
-0.0864848	Cst3
-0.0450079	Lmnb2
-0.0812111	Pcsk2
-0.15041	Cma1
-0.563456	Tap1
0.60058	Emb
0.695344	Fech
-0.380418	Cbl
0.083948	Ap1g1
-0.00232712	Eif3a
-0.171565	Cbx3
1.56952	Gja1
-0.484001	Xrcc6
0.423122	Pnp
0.325334	Pcmt1
-0.0297767	Gfus
0.429864	Gria2
-0.250319	Cryab
3.21741	Htr3a
0.494047	Cat
1.26745	Bcat1
0.562429	Ppib
-0.175399	Capg
-0.659232	Gsta4
-0.336823	Lta4h
0.255908	Impdh2
-0.661956	Acp2
0.986327	M6pr
-0.167334	Cdk11b
1.41819	Ndn
0.0894424	Rps2
1.06333	Timp2
0.408416	Nfkb1
-0.00655095	Ubtf
-0.581328	Tln1
-0.0458388	Ezr
0.42912	Msn
-0.429312	Rdx
0.673713	Gabra2
-0.342806	Ctnna1
0.740364	Chga
-0.879762	Ptma
-0.351676	U2af2
0.407147	Glud1
0.220635	Pik3r1
0.21456	Psmd7
0.0219633	Sars1
-0.21998	Marcks
0.0160432	Fkbp1a
0.0199869	Snrpb
1.65569	Cers1
-0.480862	Map4
0.756811	Mpz
-0.285443	Gna13
-0.104662	Plaa
-0.363557	Xrcc5
0.249679	Rpl3
-0.203475	Pdia3
0.460245	Mgat1
0.280746	Braf
-0.417433	Psmb8
-0.247088	Psmb9
0.37143	Aco1
-0.142196	Apex1
-0.123198	Adh5
1.23913	Col2a1
0.226264	Adss1
2.97134	Camk2b
0.554022	Bgn
0.611367	Dcn
-0.670833	Nap1l1
0.0797149	Atxn10
-0.394509	Celf1
-0.228743	Nckap1
-0.570122	Septin4
-1.13679	Bri3
0.147971	Napb
0.155477	Mug1;Mug2
0	Marcksl1
-0.173643	Kif5c
-0.190644	Kif2a
-0.245702	Kif3a
-1.21766	Prkcd
0.0958308	Pabpc1
-0.702428	Ftl1
0.00759904	Casp1
-0.223575	Nedd8
0.793298	Oat
0.020198	Vtn
2.34352	Ckmt1
0.35235	Fkbp4
-2.24533	Gna14
-0.279348	Hmgb2
-0.236463	Ctnnd1
-3.33064	Des
-0.00113376	Aimp1
0.63081	Rbpj
-1.01886	Prkar2b
-1.32647	Slc6a11
-0.121765	Akt1
-0.17986	Dbi
0.0667752	Map2k1
0.749307	Scp2
-0.335337	Ssb
-0.367761	Drg1
-0.162594	Serpinc1
-0.584302	Pvalb
-0.112679	Kras
0.115189	Wars1
-0.560719	Kif1a
-1.08705	Kif5a
0.252022	Proc
-0.340319	Ranbp1
-0.547999	Ptk2
-0.182632	Mif
0.326546	Ephx2
-0.49424	Usp4
-0.157023	Ptpn11
0.364237	Rab3d
-0.0233684	Rab5c
-0.247049	Rab6a
0.394473	Rab21
0.0135889	Rab22a
-1.18019	Rab23
0.818167	Rab24
0.155761	Rab18
0.775568	Grin1
0.12846	Thbs1
0.578091	Pdha1
0.735753	Fah
-1.41829	Ret
-0.0423814	Fbl
-0.14541	Canx
0.039784	Ap1m1
-0.0090003	Prdx1
-0.157532	Ptpn1
-0.368211	Ptpn12
0.205012	Fmr1
0.319	Ldlr
0.226479	Rpl12
0.326997	Rpl18
0.189366	Tap2
0.23867	Sar1a
-0.167094	Cpox
0.0624827	Gnl1
-0.311365	Ppm1b
0.685529	Por
-0.00252132	Tagln
0.420756	Hmgcl
0.414159	Ttl
0.0556347	Hspa9
-0.166814	Dnm1
0.0186766	Dnm2
-1.3422	Grik2
0.358568	Man1a2
0.457426	Tjp1
-0.301718	Fyn
-0.406804	Fen1
-0.0152427	Cap1
-0.113067	Tkt
0.135929	Cd9
0.447816	Vps26a
0.567646	Tfam
-0.801204	Ighmbp2
0.138234	Syt4
0.274479	Rpl28
-0.0577375	Acsl1
-0.82358	Abca1
0.158951	Abca2
0.214248	Csk
0.210391	Eci1
0.0761263	Foxk1
0.254987	Septin2
-0.103096	Stat1
-0.965669	Stat3
-1.17251	Stat5b
-0.390263	Pik3ca
0.196406	Eps15
0.0565133	Pura
-0.462321	Lifr
0.0479245	Htt
-0.601796	Dpagt1
-0.0982362	Cct8
0.958409	Cox6a1
-0.364214	Msh2
2.44233	Ptgir
-0.260344	H1-4
-0.669318	H1-1
-0.175962	H1-5
-0.160333	H1-3
-0.796366	Itgav
0.341498	Akr1b1
-0.28968	Crebbp
0.302499	Cfl2
0.644485	Fkbp2
0.480751	Acadm
-0.286554	Rangap1
-0.785767	Syt1
2.38741	Syt2
0.0704808	Gpx3
-0.76308	Cdkn1b
-0.557841	Nsf
-0.493209	Vps4b
-0.0386761	Psmc2
0.344093	Rab11b
-1.41939	Ina
-0.288295	Nf2
0.237117	Adss2
-1.17372	Pdcd2
0.14668	Myo1b
-0.162187	Brcc3
0.673672	Nedd4
0.0781519	Stt3a
0.322923	Cryz
-0.207487	Tes
-0.103963	Rph3a
0.268369	Aldh2
0.14298	Aldh3a2
-0.296326	Capza1
-0.0278452	Capza2
0.0623091	Capzb
0.0365996	Srprb
-0.0505598	Gsr
0.390919	Mtx1
0.042556	Map2k4
-0.828516	Mapk14
-0.391759	Gfpt1
-0.613649	Pfkm
-1.19357	Scg3
0.180723	Rpl6
0.285419	Rpl29
0.363689	Fosl2
0.0384377	Crat
0.102833	Crkl
-0.613298	Rplp1
0.0843612	Rpl5
0.438365	Rpl13
0.379434	Rpl36
-0.521591	Anxa5
0.0558486	Epb41
-0.527482	Rfx1
0.308827	Abcd1
-0.13776	Tbca
-0.315355	Ppp3cb
0.000667214	Ppp3cc
-0.387636	Lmna
-0.0687792	Hspa4l
-0.601907	Cbr1
0.116889	Cox7a2
0.571741	Gstm5
0.390362	Slc25a4
-0.822475	Cit
0.288334	Camlg
-0.525419	Ercc3
-0.213352	Serpind1
-0.157988	Hnrnpa1
-0.0964478	Inpp1
-0.395272	Ppm1a
0.680466	Ptpre
0.195605	Pcyt1a
-0.337974	Cdk5
-0.0964729	Psma2
-0.453641	Tmod1
-0.624915	Cav1
0.151481	Impdh1
1.4384	S100b
0.556147	Bckdha
0.185207	Hsd17b8
-0.325129	Ahcy
0.600001	Fmo1
-0.102454	Gdi1
-0.263979	Sts
-0.0141037	Atp6v1a
0.114133	Atp6v1e1
0.372379	S100a11
0.677786	Acadvl
-0.0152036	Pa2g4
0.101586	Cast
0.307422	Dvl1
-0.0302119	Rab7a
-0.711946	Uros
0.644524	Acadl
0.36611	Ppox
0.358126	Rpl9
-1.21875	Plcb3
-0.0470888	Hsd17b4
-0.0806699	Clcn3
0.683351	Adcy9
-0.323089	Gss
-0.023011	Hdgf
-0.147141	Atp6v0d1
0.373136	Fabp7
0.511038	Slc25a5
0.25052	Lum
-0.226274	Slc1a5
-0.559734	Mnat1
-0.34838	Nek1
0.61605	Sqle
-0.391127	Clgn
0.0342476	Tst
-0.45399	Kpna2
-0.468779	Jak1
-0.16173	Pon1
-0.355399	Polr1c
0.16069	Usp10
0.488247	Pkm
0.482165	Ndufs6
0.607866	Uck1
-0.235406	Stat6
0.613486	Rida
-0.0399884	Cpt2
0.427984	Tmem165
-1.00482	Tia1
0.0284492	Rpl10a
0.014482	Dbt
-0.417587	Cux1
0.464146	Cebpz
-1.09537	Rabggtb
0.0446814	Limk1
-0.236105	Hccs
0.215684	Fdft1
-0.559231	Pctp
0.374024	Pitpna
-0.513467	Pitpnb
-0.113297	Slc16a1
0.0803644	Rab2a
-0.147249	Anapc1
0.574134	Idh2
0.0179594	Dnajc2
-2.65478	Stom
0.512258	Stmn1
1.15422	Msh6
0.454012	Cacnb3
0.182485	Lipe
-0.462832	Rad23a
-0.190019	Rad23b
-0.125109	Nub1
-0.0177433	Faf1
-0.0254855	Psmc4
0.454993	Tango2
0	Galc
-0.396928	Adsl
-0.0101148	Ddx6
0.528603	Hmgcs2
-0.347751	Adprh
0.0485571	Slc12a2
0.233103	Abcd3
0.130859	Pex2
0.0280315	Rab8a
-1.96164	Adk
0.966968	Lrpap1
0.320431	Stmn2
-0.131601	Golga3
0.348626	Atp5mf
-0.50429	Rrp1
-0.328839	Arpp19
-0.673358	Gfer
0.374375	Rab4a
0.733536	Acyp2
-0.54401	Acyp1
0.188342	Atp5mpl
0.716767	Nudt2
0.437292	Atp5f1e
-0.284852	Cda
0.558258	Cox6b1
0.948115	Cox7a1
-1.05352	Cox7b
0.474994	Cyb5a
0.477134	Usp5
0.385507	Atp5f1b
0.250704	Ctbp2
0.437529	S100a1
1.71886	Wfs1
0.00413847	Pdcd5
0.43217	Znrd2
-0.271689	Fus
-0.4784	Exosc10
0.186027	Usp25
-0.443368	Ncstn
0.217174	Pcbp3
-0.258118	Pcbp4
-0.0242508	Atp6v1d
-0.053932	Erp29
0.0957888	Eef1d
-0.299952	Actn4
-0.322907	Snrpa1
0.173812	Tm9sf2
-0.0633054	Idi1
0.483551	Mrps21
0.490171	Mrps6
-0.309998	Rasa2
0.519117	Acot8
0.0493906	B3gat3
-0.062326	Eef2
-0.118267	Opa1
-0.153627	Ptpa
-0.973187	Strn4
-0.210148	Paxbp1
0.683632	Btbd1
0.149203	Aaas
-0.226169	Tpm1
-2.46799	Tpm2
-0.105397	Tbc1d10a
-0.161478	Tubgcp3
-0.03911	Tnks1bp1
0.20149	Vps33b
-0.439359	Bcl2l13
1.04014	Dnajc30
-0.696191	Cpne2
-0.124777	Nup43
0.314307	Fitm2
-0.212056	Zdhhc2
-0.419628	Rab2b
-0.180089	Arhgap39
-0.696032	Eif5
0.433136	Ythdf1
0.0721705	Hps5
-0.913728	Polr3b
1.03837	Lman2l
0.77394	Inpp5j
2.52233	Fxyd7
-0.296519	Anks1a
-0.213126	Sf3b6
-0.659759	Mrtfb
-1.37532	Dock4
0.463241	Sash1
0.567102	Pcmtd1
-0.328203	Arpc4
-1.02472	Sec61g
-0.170051	Ruvbl1
0.450047	Plp1
0.0710448	Eif3e
0.0863121	Pcbp1
-0.0757642	Ppfia3
0.308282	Pdxp
-0.00281827	Gabarapl2
0.247929	Romo1
-1.66058	Ube2g2
-0.221194	Nploc4
-0.202517	Actb;Actg1
0.177961	Rac3
0.096992	Cdc42
-0.14008	Cirbp
-0.254835	Eif4a1
-0.650656	Lzts1
0.394529	Rps20
0.480621	Snap25
-1.11679	Megf8
0.298227	Polr2i
-0.591546	Dnajc5
-0.0816696	Rab5b
0.258085	Chp1
0.166881	Rab10
0.0742501	Rab8b
0.0495296	Ube2m
-0.347548	Ube2k
0.134204	Ube2n
2.65051	Fgf1
-0.209972	Actr2
-0.244215	Actr1a
-0.10959	Cops2
0.0446283	Arf1;Arf3
-1.72155	Arl4c
-0.307134	Arl1
-0.319409	Abce1
0.017091	Rap2b
0.21356	Rpl26
2.32951	Stx1b
-0.20347	Psme3
-0.445823	Rab6b
0.0540106	Magoh
1.95279	Fgf12
-0.0358119	Rpl27
0.11023	Smg6
-0.148603	Pcbd1
0.125666	Depdc5
0.129307	Rpl37a
0.160105	Naa20
-0.016005	Sec61a1
-0.20295	Arf4
0.343152	Vbp1
-0.176308	Dad1
-0.764912	Abat
0.225578	Copz1
-1.62341	Sumo2
-0.0741804	Ufm1
-0.194898	Dcaf7
0.128968	Wdr5
-0.167704	Ap1s1
-0.0912356	Nutf2
-0.149508	Hnrnpk
0.311064	Ywhag
-1.05768	Lrch1
-0.071279	Usp46
-0.0712307	Timm10
-0.0239501	Timm13
0.314885	Timm8b
0.198194	Rps7
-0.176231	Ppp1ca
-0.249707	Ppp1cb
0.00382376	Psmc1
-0.0383671	Psmc5
0.0875675	Rps8
0.1836	Rps15a
-0.137144	Ywhae
0.247083	Rps14
0.203256	Rps23
0.121647	Rps18
0.101531	Rps29
0.122834	Rps11
0.386631	Rps13
-0.446222	Snrpe
0.115501	Snrpf
-0.458475	Snrpg
0.243232	Lsm3
-0.301566	Lsm6
-0.0461904	Snrpd1
0.0662977	Snrpd2
-0.184174	Snrpd3
-0.201726	Arf6
-0.0372615	Psmc6
-0.414127	Tbpl1
-0.0425916	Selenot
1.35621	Kcnab2
0.68076	Abi2
-0.10822	Polr2g
-0.269282	Tsc22d1
0.0539457	Dynlrb1
0.254121	Eef1a2
0.0276554	Ypel5
0.263199	Rps4x
-0.00286945	Ppp2cb
0.12025	Rpl18a
-0.100619	Ap2s1
0.0842554	Rhob
1.47106	Hpcal1
0.274743	Rpl23a
0.175646	Rps6
2.0103	Vsnl1
-0.290623	Mtpn
-0.249001	H4c16
0.0333009	Atp6v1b2
0.429036	Rab1A
0.296402	Rab3c
-0.126349	Ran
0.0593546	Rpl23
-0.725646	Rap1a
0.107632	Rps15
0.228269	Rps24
0.141944	Rps25
0.419734	Rps26
0.359696	Rps28
1.55922	Fau
-0.0333638	Elob
-0.532627	Gnb1
-0.86299	Polr2l
-0.421293	Rbx1
-1.26091	Gnb5
0.118102	Rpl30
0.344027	Cycs
0.154993	Rpl31
0.281043	Rps3
0.493072	Rpl32
-0.37293	Gtf2b
0.234708	Rpl8
-0.0564761	Ybx1
-0.286437	Pfn1
-0.168481	Tra2b
-0.17883	Rac1
0.097127	Tle5
-0.125302	Pafah1b1
0.698705	Rab3a
-0.0494971	Hspa8
-0.0557656	Tpt1
0.62471	Mpc1
0.568422	Cyth2
-0.0518438	Dnaja1
0.399064	Hspd1
1.02913	Cplx1
-0.388005	Stmn4
0.0834387	Vamp2
0.0824803	Sult4a1
0.549023	Pcp4
-0.0919852	Eif4e
0.203305	Atp6v0c
-0.0764181	Mapk1
0.120305	Ppp1cc
-0.144341	Ywhaz
0.709059	Kcna2
-1.07668	Kcnab1
0.86568	Ube2b
-0.289401	Crnkl1
-0.18991	Hmgb1
-0.298051	Sumo1
-1.19816	Dynll1
-1.65133	Gng2
0.459011	Gng3
1.74111	Pcsk1
-0.153031	Eif5a
0.385271	Crip1
0.165372	Actg2
-0.635601	Supt4h1a;Supt4h1b
0.264361	Rps17
-0.447387	Ube2i
0.0576933	Rala
0.0432617	Rps12
0.267801	Rps10
0.529768	Ppp3ca
0.0888778	Phb1
-0.163538	Csnk2b
-0.253307	Rpl22
-0.0393875	Ube2l3
0.225923	Rack1
-0.253366	Prkacb
0.0414472	Ywhaq
-0.145117	Tuba4a
-0.20417	Tuba1a
-0.195919	Tubb4b
-1.33137	Prkcb
-0.134113	Ywhah
-0.271569	Ranbp9
-0.35889	Sbds
-0.395954	Serpinb5
1.69482	Calca
0.439804	Cpeb1
0.0681154	Kpnb1
-0.296666	Kifap3
-0.219683	Psmb7
-1.87282	Lxn
1.7323	Plxna2
-0.53698	Fv1
0.357906	Itpr3
0.636535	Map2k6
0.0351211	Ebp
-0.877912	Myo1f
0.22952	Nfic
0.954113	Pald1
-0.183843	Pfkfb2
0.348046	Pkn1
-0.520244	Pdlim4
-0.217145	Selenop
-0.59267	Surf6
-0.0974555	Vamp7
-0.168608	Hdac2
0.467278	Mpp1
-0.285854	Aup1
-0.00541417	Pebp1
-0.0656012	Stam
-0.354174	Stim1
0.622896	Ctps2
0.0841556	Tial1
-0.511758	Hnrnph2
0.583647	Rock2
-0.257762	Smad1
-0.761811	Bcl2l2
-0.110726	Hint1
-0.102632	Ufd1
0.19946	Ncoa1
-0.217907	Elavl1
-1.00313	Fgf13
-0.465689	Rad50
2.2391	Rasgrf2
-0.0332297	Usp9x
-1.12422	Tp53bp1
0.569793	Idh3g
0.944546	Rit2
-0.534051	Rit1
0.0618869	Evl
0.379112	Nherf1
0.419945	Stx4
-0.1729	Vasp
-0.507415	Ldb1
0	Sparcl1
0.108384	Naca
-0.0371889	Irf3
0.998452	Casp3
-0.0785909	Urod
0.738799	Ctps1
1.19867	Gaa
-0.735924	Atp8a1
-0.108668	Cct7
-0.124179	Cct2
-0.0419841	Cct4
-0.0817377	Cct5
-0.108846	Cct6a
-0.111519	Cct3
1.79131	Ptprn2
0.892494	Nucb2
0.215917	Irs2
-0.679038	Atf1;Creb1
1.08325	Tgfbi
-0.364391	Sgcd
0.632978	Sgcb
-0.240076	Stim2
-0.630055	Tnik
-0.395484	Wnk1
-0.393552	Phf5a
-0.136222	Txnl4a
-1.17078	Rpl36a
-0.00830094	Tubg1
0.318103	Cbx1
-0.235067	Eloc
0.177698	Arf5
2.153	Cplx2
-0.292191	Erh
-0.198008	Ap2m1
-0.208658	Rhog
0.0867747	Rpl19
-0.128998	Srsf3
-0.626512	Adcy5
-0.673595	Isoc2a
0.000358423	Serping1
-1.02234	Serpinf1
0.961291	Nptn
0.39145	Polr1d
-0.582918	Stac
0.279936	Prkdc
-0.776021	Csrp1
0.016656	Uhmk1
1.07977	Nxn
-0.583589	Pkp1
0.23639	Rps3a
1.82279	S100a13
-0.0367964	Sms
-0.0892771	Sptlc2
-0.735986	Evi5
-0.354723	Atp1b3
-0.485013	Psme1
-0.315131	Psme2
-0.40908	Frg1
-0.0590437	G3bp2
-0.690559	Anxa11
-0.858448	Lig3
-0.0450098	Vps45
0.28211	Arhgap5
-0.42051	Gcnt2
0.316274	Ica1
-0.487785	Lyst
-0.349052	Crmp1
0.589532	Anxa4
-0.370748	Nbr1
-0.346511	Mprip
0.719573	Cacna1a
0.352353	Fhl1
0.454468	Atp5pf
-0.164203	Bop1
0.191885	Rps5
-0.422893	Pam
0.168876	Ppp4c
-0.259974	Smad4
-0.1337	Tarbp2
0.0481893	Coq7
0.243883	Myo7a
0.480043	Eya3
0.22507	Txn2
0.0377819	Gclc
-0.558952	Smarcc1
0.971935	Cpt1a
-0.935017	Polr2c
0.124113	Wbp2
-0.354458	Thumpd3
0	Gfra1
-0.362687	Xrn1
0.288683	Fh
-0.0354616	Pld2
0.175494	Cdr2
-0.177357	Pla2g6
-0.419482	Map4k4
-0.0332297	Anp32e
-0.539751	Lypla1
-0.12536	Jpt1
0.263615	G3bp1
0.38827	Slc35b1
0.575276	Nfib
0.00420491	Rbbp6
-1.42736	Fmo5
0.249909	Lama4
0.541644	Dtymk
-1.11898	Rab33a
1.82634	Scn1b
-0.34029	Shc1
0.150667	Apba2
1.44899	Cds1
0.0839581	Gnpat
0.0485059	Atp9b
1.00781	Atp11a
0.387852	Atp8a2
-0.399058	Arvcf
-0.313539	Tubb5
0.0816108	Psmb4
0.0295345	Rplp2
0.785212	Uqcrh
0.55596	Prdx5
-0.353938	Stx2
-0.367643	Gabpa
-0.504728	Cpe
0.120472	F8a1
-0.0730459	Il6st
0.0467874	G6pdx
-0.681051	Yy1
-0.34084	Rbp1
-0.0785246	Axl
-0.263123	Hnrnpul2
0.98223	Col1a2
1.26815	Hmgcr
0.26144	Sec23a
-0.341743	Rsu1
0.0473402	Nme2
0.55582	Cacna1c
0.113011	Vcp
-0.0251215	Aqp1
-0.368613	Uba1
0.809799	C1qc
-2.11441	Prkcq
-0.800611	Ctnnb1
-0.435189	Jup
0.179542	Ank1
-0.572802	Sos2
-0.320381	Sap30bp
1.07864	Nfia
0.981733	Col6a2
-0.105678	Nucb1
-0.535305	Mark3
-0.679146	Cdk7
0.938873	Aplp1
1.04543	Enah
0.438384	Atp5f1a
-0.861267	Runx1
2.79541	Scg2
0.512359	Kcnb1
0.128301	Kcnd1
0.288201	Pfdn6
0.199799	Eif2ak2
-0.347061	Rela
0.107055	Ckb
-3.10308	Fxyd2
0.683274	Nf1
-0.188789	Cdk16
-0.212496	Top1
0.825215	Col6a1
0.321356	Rcn1
-0.207653	Mark2
0.128688	Fabp5
0.245294	Fmn1
0.958593	Pc
0.0896777	Caprin2
-1.36198	Eml1
0.0323116	Larp7
0.0342517	Eif5b
-0.0502006	Cab39
0.250539	Ptpn2
0.0926878	Atp5me
-0.742689	Aplp2
0.76527	Clu
-0.237521	Anxa7
1.70414	Igf2r
0.328156	Acads
-0.492449	Mest
-0.215395	Lgals3bp
-0.137303	Ebf1
0.986231	Cbfb
-2.22644	Kcnma1
-1.60743	Eps8
0.556144	Pros1
-0.0244199	Ssrp1
-0.556008	Slc7a1
-0.29795	B4galnt1
-0.289899	Chd8
0.562772	Inf2
-0.25869	Ubxn2b
-0.0907617	Trio
-0.394527	Vps8
-0.836701	Zc3h18
0.113335	Grid2ip
-0.337931	Rbm15
0.0566805	Rundc1
1.62782	Atp2b3
-0.205367	Ppp4r2
0.354831	Vgf
0.475106	Tanc1
-0.0992967	Npepps
0.392833	Pepd
0.838834	St3gal2
-0.0317756	Relch
-0.353274	Fam83h
0.0654076	Gspt2
0.199963	Dnajb14
-0.528559	Ppm1j
0.285544	Ptcd3
-0.263696	Mocos
0.0970394	Aars2
0	Acss3
-0.0884217	Nsun2
0.496215	Edem3
0.232274	Specc1l
0.198157	Gsk3a
-0.0351595	Psd3
0.934042	Asphd1
-0.238049	Pi4k2a
0.634354	Hsdl2
0.717739	Col28a1
-0.514385	Msto1
0.136889	Slc39a7
-0.0488388	H2-T22
-0.56091	Cnnm3
-0.210254	Osbp
-0.239399	Marchf5
0.942592	Tmem120b
-0.538565	Stk11ip
-0.0144189	Alg6
0.204655	Ap5b1
0.0259118	Wdr36
0.0324693	Emc10
-0.148189	Tmem104
0.185765	Mrpl10
-0.0773651	Ccdc127
-0.58855	Patl1
0.941771	Fahd2
-0.797879	Hs1bp3
-0.387236	Cul4a
-0.250508	Abraxas2
0.639972	Plbd2
-0.0763248	Entpd7
0.265134	Khdc4
-0.327924	Ppp1r21
0.111049	Rogdi
-0.251166	Faf2
-0.303214	Stt3b
0.160615	2410002F23Rik
-0.268719	Hp1bp3
0.223661	Rnf157
-0.368036	Iqsec3
-0.111285	Lpcat1
-0.145796	Spryd7
-1.04573	Fam107b
0.0196595	Eepd1
-0.247675	Myl12b
0.554683	Coq10b
-0.0184296	Aarsd1
0.1501	Gtf2f1
-0.245347	Gmps
-0.07677	Mat2a
-0.0568058	Trappc13
-0.416557	Ric8a
-0.234308	Pde12
-0.14984	Zc3h15
-0.386626	Usp39
0.237453	Aamp
0.364313	Pdlim7
0.0198703	Fam98a
-0.253939	Smarca4
0	Tfb2m
0.268349	Nlrx1
0.626221	Uri1
-0.334746	Prrc2c
-0.209216	Trappc10
2.22893	Echdc2
-0.456122	Gdpgp1
-0.59253	Scrn3
-0.175183	Gtf3c3
-2.59689	Tmem38a
-0.255047	Qsox2
-0.392308	Micall2
-0.291998	Ctdnep1
-0.636954	Ankmy2
0.175996	Exoc5
0.77056	Foxred1
0.083432
0.80473	Pnpla6
0.235573	Map9
-0.540899	Alkbh5
-0.0139759	Ilrun
-0.481374	Cblb
0.477191	Pomk
-0.87885	Yeats2
0.392443	Tamm41
-0.0709277	Ccdc136
-0.97954	Uap1l1
-0.364154	Wdr70
0.416	Tmem63b
-0.231019	Pip4p1
-0.529142	Cnnm2
-0.326901	Srsf6
0.162575	Trmt1
0.00103617	Psmd1
0.0283147	Zfyve27
1.12113	Slc17a7
0.0390299	Fam131b
-0.0443709	Mphosph8
-0.153866	Cybc1
-0.781617	Smyd5
-0.290459	Alg11
0.426707	Slc25a33
-0.158072	Nol9
0.123822	Esyt2
-0.448086	Hace1
-0.0313166	Ogfod1
0.0428573	Trappc9
-0.114226	Entpd6
-0.316045	Khsrp
-0.116064	Crtc2
-0.109722	Rars2
-0.185138	Ddb1
1.06484	Srebf2
0.0962946	Uevld
-1.54377	Map3k9
-0.0327411	Tmem231
0.0654219	Vars2
0.0640299	Fhip1b
0.211301	Sec24a
-0.702119	Ctu2
-0.229112	Rnf40
-0.706739	Ulk3
0.122113	Lmf1
0.239969	Prmt9
-2.2168	Mmp25
-0.0467505	Cln6
-0.0464282	Hectd3
0.599893	Cmpk2
0.469414	Esyt1
-0.292257	Fbxo7
-0.369923	Wdr75
-0.596704	Ap5z1
0.577286	Col5a2
0.429215	Lbr
0.117997	Qrich1
0.0645792	Tmem109
-0.0345419	Otulin
-0.214193	Ttll12
-0.334028	Slc2a6
-0.379768	Trafd1
-0.311869	Wdr41
0.043529	Yipf3
-0.0911588	Hgsnat
-0.677199	Mex3d
0.0341128
0.135101	Ube2z
-0.0588425	Puf60
3.74654	Ntrk1
0.0341439	Lyplal1
-0.314544	Frmd8
-0.118756	Carmil3
0.233608	Zyg11b
-0.111111	Gpatch11
-0.00603724	Nt5c3b
-0.0290192	Trmt10c
-0.0188753	Eif3j1
0.579462	Wdr19
-0.445488	Alg10b
0.660177	Lrrc58
-0.643724	Hdhd2
-0.135204	Mcrip1
1.16453	Nat8l
0.0644778	Arfgef3
0.614182	Tecpr2
-0.676906	Dip2b
0.46742	Limch1
-0.0635467	Spg11
1.47142	Nt5dc3
0.27467	Dab2ip
-0.175357	Gfod1
-0.148333	Snx27
-0.102817	Zswim8
-0.450272	Ccser2
0.33823	Tmed8
0.329159	Aak1
-0.464486	Tnrc6a
-0.396384	Ndst1
0.0077529	Dop1b
-0.00351413	Mtcl1
0.290659	Pdap1
0.649456	Babam1
-0.617977	Arhgap17
0.39836	Mettl14
1.20235	Plekha7
1.14736	Dtx3l
0.172926	Ndufb6
-0.163586	Rnf10
-0.183321	Srsf11
1.39485	Cnep1r1
-0.151688	Sf3b2
0.229584	Edc4
-0.194048	Usp19
-0.848442	Gtpbp2
-0.0285802	Cfap418
0.0683258	Rmdn3
-0.967384	Tax1bp1
-0.333721	Smu1
-0.225392	Arglu1
-0.73783	Mccc2
0.23922	Spg7
-1.72049	Gpd1l
-0.0537756	Upf3b
-0.248365	Parp3
0.237362	Lsg1
-0.351317	Cog7
0.0596042	Ppp1r7
0.115256	Smcr8
-0.36492	Washc4
0.327549	Afg2a
0.604922	Cobll1
-0.388258	Faxc
0.204898	Ankrd27
-0.281211	Mcu
-0.0815997	Ppp1r12c
-0.48296	Hdgfl2
-0.475288	Eml4
-1.29189	Lclat1
0.22696	Usp30
-0.380832	Cryzl2
-0.383526	Zc3hav1
0.280831	Prrc1
2.26027	Arhgef40
0.40918	Sec31a
0.264352	Ag2
0	Glb1l2
0.22619	Iqgap2
0.0694426	Tars2
-0.347991	Fcho2
-0.648347	Brd9
-1.42645	P2rx3
-0.169295	Tgfbrap1
0.0992792	Slmap
0.554191	Acsf3
-0.103131	Tex10
0.194268	Fam8a1
-0.0549995	Mthfsd
0.0690258	Ccdc51
0.564563	Tbc1d32
-0.572871	Plcl1
0.259757	Fchsd2
[truncated: 4,021 more rows]
